# Supplementary material for: Comment on 'Valid molecular dynamics simulations of human hemoglobin require a surprisingly large box size'
Source: eLife. 2019 Jun 20;8:e44718. doi: 10.7554/eLife.44718 (PMC6586461; doi:10.7554/eLife.44718)
Supplement: Figure 4—source data 1. — The zip archive contains a README file describing which source files correspond to the different panels. [file elife-44718-fig4-data1.zip › figure4/panels_EF/amber/box1/eq1/proj.xvg]

25000.0000   -0.48718
25040.0000   -0.49489
25080.0000   -0.34763
25120.0000   -0.41189
25160.0000   -0.27805
25200.0000   -0.35264
25240.0000   -0.38615
25280.0000   -0.51679
25320.0000   -0.53604
25360.0000   -0.38389
25400.0000   -0.49584
25440.0000   -0.46246
25480.0000   -0.51148
25520.0000   -0.24559
25560.0000   -0.22712
25600.0000   -0.10272
25640.0000   -0.15835
25680.0000   -0.25737
25720.0000   -0.40134
25760.0000   -0.31841
25800.0000   -0.28722
25840.0000   -0.36567
25880.0000   -0.34113
25920.0000   -0.07896
25960.0000   -0.23276
26000.0000   -0.24311
26040.0000   -0.08127
26080.0000   -0.28277
26120.0000   -0.18244
26160.0000   -0.19709
26200.0000   -0.15140
26240.0000   -0.56770
26280.0000   -0.35463
26320.0000   -0.10845
26360.0000   -0.13678
26400.0000   -0.24269
26440.0000   -0.29962
26480.0000   -0.29585
26520.0000   -0.34487
26560.0000   -0.45656
26600.0000   -0.16159
26640.0000   -0.22839
26680.0000   -0.18977
26720.0000   -0.30232
26760.0000   -0.23057
26800.0000   -0.13928
26840.0000    0.02379
26880.0000   -0.41321
26920.0000   -0.11304
26960.0000   -0.03066
27000.0000   -0.14837
27040.0000   -0.08250
27080.0000   -0.24677
27120.0000   -0.32874
27160.0000   -0.11719
27200.0000   -0.23947
27240.0000   -0.06531
27280.0000   -0.35966
27320.0000   -0.32971
27360.0000   -0.15588
27400.0000   -0.10127
27440.0000   -0.27160
27480.0000   -0.23777
27520.0000   -0.20558
27560.0000   -0.37062
27600.0000   -0.32793
27640.0000   -0.14098
27680.0000   -0.29604
27720.0000   -0.53431
27760.0000   -0.32786
27800.0000   -0.57866
27840.0000   -0.45164
27880.0000   -0.34635
27920.0000   -0.30661
27960.0000   -0.35951
28000.0000   -0.36460
28040.0000   -0.32498
28080.0000   -0.16369
28120.0000   -0.43409
28160.0000   -0.29966
28200.0000   -0.35851
28240.0000   -0.26719
28280.0000   -0.40498
28320.0000   -0.57801
28360.0000   -0.42494
28400.0000   -0.38572
28440.0000   -0.50350
28480.0000   -0.24840
28520.0000   -0.34944
28560.0000   -0.35942
28600.0000   -0.35589
28640.0000   -0.26582
28680.0000   -0.16334
28720.0000   -0.33019
28760.0000   -0.26047
28800.0000   -0.45283
28840.0000   -0.15492
28880.0000   -0.27605
28920.0000   -0.34241
28960.0000   -0.42428
29000.0000   -0.28432
29040.0000   -0.43859
29080.0000   -0.20455
29120.0000   -0.25597
29160.0000   -0.11708
29200.0000   -0.38525
29240.0000   -0.38257
29280.0000   -0.32995
29320.0000   -0.49407
29360.0000   -0.42864
29400.0000   -0.19021
29440.0000   -0.30278
29480.0000   -0.20868
29520.0000   -0.44157
29560.0000   -0.14972
29600.0000   -0.19172
29640.0000   -0.44856
29680.0000   -0.18333
29720.0000   -0.34334
29760.0000   -0.64486
29800.0000   -0.50144
29840.0000   -0.50256
29880.0000   -0.34455
29920.0000   -0.32376
29960.0000   -0.58658
30000.0000   -0.58042
30040.0000   -0.48160
30080.0000   -0.26652
30120.0000   -0.49946
30160.0000   -0.44615
30200.0000   -0.46982
30240.0000   -0.49220
30280.0000   -0.52586
30320.0000   -0.30376
30360.0000   -0.57169
30400.0000   -0.43033
30440.0000   -0.44991
30480.0000   -0.42302
30520.0000   -0.41293
30560.0000   -0.44446
30600.0000   -0.55180
30640.0000   -0.33481
30680.0000   -0.42221
30720.0000   -0.53152
30760.0000   -0.62342
30800.0000   -0.43659
30840.0000   -0.47478
30880.0000   -0.41001
30920.0000   -0.41931
30960.0000   -0.48945
31000.0000   -0.43544
31040.0000   -0.41813
31080.0000   -0.50646
31120.0000   -0.39281
31160.0000   -0.47130
31200.0000   -0.44544
31240.0000   -0.38789
31280.0000   -0.56425
31320.0000   -0.37722
31360.0000   -0.41877
31400.0000   -0.46052
31440.0000   -0.55474
31480.0000   -0.47255
31520.0000   -0.81667
31560.0000   -0.40567
31600.0000   -0.53391
31640.0000   -0.49101
31680.0000   -0.31546
31720.0000   -0.49047
31760.0000   -0.59994
31800.0000   -0.67535
31840.0000   -0.47657
31880.0000   -0.39001
31920.0000   -0.57885
31960.0000   -0.62744
32000.0000   -0.59659
32040.0000   -0.48149
32080.0000   -0.36140
32120.0000   -0.31446
32160.0000   -0.41527
32200.0000   -0.42344
32240.0000   -0.48390
32280.0000   -0.62558
32320.0000   -0.34747
32360.0000   -0.39017
32400.0000   -0.42032
32440.0000   -0.40421
32480.0000   -0.55956
32520.0000   -0.40938
32560.0000   -0.30944
32600.0000   -0.51830
32640.0000   -0.34600
32680.0000   -0.46778
32720.0000   -0.51863
32760.0000   -0.48939
32800.0000   -0.43064
32840.0000   -0.51169
32880.0000   -0.41570
32920.0000   -0.58232
32960.0000   -0.43018
33000.0000   -0.32178
33040.0000   -0.42695
33080.0000   -0.67853
33120.0000   -0.52888
33160.0000   -0.36451
33200.0000   -0.42775
33240.0000   -0.47563
33280.0000   -0.36411
33320.0000   -0.63369
33360.0000   -0.50004
33400.0000   -0.45955
33440.0000   -0.53342
33480.0000   -0.43422
33520.0000   -0.57536
33560.0000   -0.56044
33600.0000   -0.47011
33640.0000   -0.46428
33680.0000   -0.40847
33720.0000   -0.38485
33760.0000   -0.23646
33800.0000   -0.26045
33840.0000   -0.33577
33880.0000   -0.33356
33920.0000   -0.33546
33960.0000   -0.20745
34000.0000   -0.37896
34040.0000   -0.35335
34080.0000   -0.24806
34120.0000   -0.07962
34160.0000   -0.29809
34200.0000   -0.14280
34240.0000   -0.40674
34280.0000   -0.33652
34320.0000   -0.25381
34360.0000   -0.22949
34400.0000   -0.53607
34440.0000   -0.25372
34480.0000   -0.57821
34520.0000   -0.62342
34560.0000   -0.54276
34600.0000   -0.62605
34640.0000   -0.42056
34680.0000   -0.54938
34720.0000   -0.11127
34760.0000   -0.31620
34800.0000   -0.45512
34840.0000   -0.36970
34880.0000   -0.39007
34920.0000   -0.35907
34960.0000   -0.24664
35000.0000   -0.46710
35040.0000   -0.33606
35080.0000   -0.19558
35120.0000   -0.37698
35160.0000   -0.29180
35200.0000   -0.55405
35240.0000   -0.27208
35280.0000   -0.25288
35320.0000   -0.39319
35360.0000   -0.28596
35400.0000   -0.26229
35440.0000   -0.28183
35480.0000   -0.34981
35520.0000   -0.14585
35560.0000   -0.24777
35600.0000   -0.34501
35640.0000   -0.17618
35680.0000   -0.28794
35720.0000   -0.41875
35760.0000   -0.44493
35800.0000   -0.46889
35840.0000   -0.37127
35880.0000   -0.41934
35920.0000   -0.30116
35960.0000   -0.38755
36000.0000   -0.33146
36040.0000   -0.39715
36080.0000   -0.47284
36120.0000   -0.37992
36160.0000   -0.36659
36200.0000   -0.43895
36240.0000   -0.29095
36280.0000   -0.32016
36320.0000   -0.56132
36360.0000   -0.41483
36400.0000   -0.30428
36440.0000   -0.39191
36480.0000   -0.38473
36520.0000   -0.51238
36560.0000   -0.47430
36600.0000   -0.33067
36640.0000   -0.36530
36680.0000   -0.31394
36720.0000   -0.30598
36760.0000   -0.41303
36800.0000   -0.32497
36840.0000   -0.56611
36880.0000   -0.46099
36920.0000   -0.42671
36960.0000   -0.23450
37000.0000   -0.30500
37040.0000   -0.29637
37080.0000   -0.20688
37120.0000   -0.14335
37160.0000   -0.18711
37200.0000   -0.21510
37240.0000   -0.19539
37280.0000   -0.34789
37320.0000   -0.52302
37360.0000   -0.50815
37400.0000   -0.28552
37440.0000   -0.47734
37480.0000   -0.49798
37520.0000   -0.41841
37560.0000   -0.36127
37600.0000   -0.33427
37640.0000   -0.39089
37680.0000   -0.28790
37720.0000   -0.36939
37760.0000   -0.44404
37800.0000   -0.43156
37840.0000   -0.41221
37880.0000   -0.29257
37920.0000   -0.23668
37960.0000   -0.10404
38000.0000   -0.19408
38040.0000   -0.26346
38080.0000   -0.41354
38120.0000   -0.37405
38160.0000   -0.39749
38200.0000   -0.25666
38240.0000   -0.43194
38280.0000   -0.48814
38320.0000   -0.54568
38360.0000   -0.55848
38400.0000   -0.22706
38440.0000   -0.36574
38480.0000   -0.34613
38520.0000   -0.39957
38560.0000   -0.27916
38600.0000   -0.38121
38640.0000   -0.24285
38680.0000   -0.23501
38720.0000   -0.35320
38760.0000   -0.47198
38800.0000   -0.66514
38840.0000   -0.28069
38880.0000   -0.48412
38920.0000   -0.42978
38960.0000   -0.61904
39000.0000   -0.29884
39040.0000   -0.16250
39080.0000   -0.31107
39120.0000   -0.23065
39160.0000   -0.26144
39200.0000   -0.43187
39240.0000   -0.39669
39280.0000   -0.43132
39320.0000   -0.39926
39360.0000   -0.29307
39400.0000   -0.21660
39440.0000   -0.51210
39480.0000   -0.17393
39520.0000   -0.38748
39560.0000   -0.39927
39600.0000   -0.48287
39640.0000   -0.41407
39680.0000   -0.52433
39720.0000   -0.53164
39760.0000   -0.32978
39800.0000   -0.35854
39840.0000   -0.31298
39880.0000   -0.35169
39920.0000   -0.54668
39960.0000   -0.20311
40000.0000   -0.31192
40040.0000   -0.40791
40080.0000   -0.56921
40120.0000   -0.26541
40160.0000   -0.17728
40200.0000   -0.36329
40240.0000   -0.20789
40280.0000   -0.37804
40320.0000   -0.40314
40360.0000   -0.58652
40400.0000   -0.31723
40440.0000   -0.33736
40480.0000   -0.29294
40520.0000   -0.32446
40560.0000   -0.33829
40600.0000   -0.40265
40640.0000   -0.47094
40680.0000   -0.39987
40720.0000   -0.55750
40760.0000   -0.38157
40800.0000   -0.35211
40840.0000   -0.50618
40880.0000   -0.47171
40920.0000   -0.68687
40960.0000   -0.60682
41000.0000   -0.32870
41040.0000   -0.48342
41080.0000   -0.39816
41120.0000   -0.40435
41160.0000   -0.37294
41200.0000   -0.53950
41240.0000   -0.44542
41280.0000   -0.60044
41320.0000   -0.46515
41360.0000   -0.48937
41400.0000   -0.45995
41440.0000   -0.32428
41480.0000   -0.39969
41520.0000   -0.64530
41560.0000   -0.47345
41600.0000   -0.50183
41640.0000   -0.49254
41680.0000   -0.28905
41720.0000   -0.38276
41760.0000   -0.39060
41800.0000   -0.47889
41840.0000   -0.36200
41880.0000   -0.34655
41920.0000   -0.50226
41960.0000   -0.65231
42000.0000   -0.47800
42040.0000   -0.28435
42080.0000   -0.39135
42120.0000   -0.51869
42160.0000   -0.33854
42200.0000   -0.34673
42240.0000   -0.46711
42280.0000   -0.46361
42320.0000   -0.47378
42360.0000   -0.46147
42400.0000   -0.66698
42440.0000   -0.49057
42480.0000   -0.44777
42520.0000   -0.54898
42560.0000   -0.45639
42600.0000   -0.24479
42640.0000   -0.38555
42680.0000   -0.58145
42720.0000   -0.44417
42760.0000   -0.42489
42800.0000   -0.61752
42840.0000   -0.45543
42880.0000   -0.41498
42920.0000   -0.58301
42960.0000   -0.60229
43000.0000   -0.36426
43040.0000   -0.49584
43080.0000   -0.25571
43120.0000   -0.65019
43160.0000   -0.46423
43200.0000   -0.57463
43240.0000   -0.39872
43280.0000   -0.34263
43320.0000   -0.38904
43360.0000   -0.56084
43400.0000   -0.31747
43440.0000   -0.61403
43480.0000   -0.73846
43520.0000   -0.77409
43560.0000   -0.74541
43600.0000   -0.60725
43640.0000   -0.75789
43680.0000   -0.32875
43720.0000   -0.26840
43760.0000   -0.58168
43800.0000   -0.43362
43840.0000   -0.55690
43880.0000   -0.53698
43920.0000   -0.65136
43960.0000   -0.53841
44000.0000   -0.45356
44040.0000   -0.40820
44080.0000   -0.44128
44120.0000   -0.39906
44160.0000   -0.54177
44200.0000   -0.34035
44240.0000   -0.87579
44280.0000   -0.69922
44320.0000   -0.68445
44360.0000   -0.42713
44400.0000   -0.63807
44440.0000   -0.40068
44480.0000   -0.38128
44520.0000   -0.39494
44560.0000   -0.55887
44600.0000   -0.49242
44640.0000   -0.66283
44680.0000   -0.72273
44720.0000   -0.51368
44760.0000   -0.62800
44800.0000   -0.51833
44840.0000   -0.62204
44880.0000   -0.69796
44920.0000   -0.57874
44960.0000   -0.77891
45000.0000   -0.81161
45040.0000   -0.53694
45080.0000   -0.43431
45120.0000   -0.19854
45160.0000   -0.25547
45200.0000   -0.33680
45240.0000   -0.31036
45280.0000   -0.43298
45320.0000   -0.53743
45360.0000   -0.71367
45400.0000   -0.55778
45440.0000   -0.86438
45480.0000   -0.53394
45520.0000   -0.40202
45560.0000   -0.48821
45600.0000   -0.74185
45640.0000   -0.96466
45680.0000   -0.84638
45720.0000   -0.57565
45760.0000   -0.65417
45800.0000   -0.52801
45840.0000   -0.21957
45880.0000   -0.51164
45920.0000   -0.36178
45960.0000   -0.60367
46000.0000   -0.46964
46040.0000   -0.60951
46080.0000   -0.32006
46120.0000   -0.26791
46160.0000   -0.52275
46200.0000   -0.45700
46240.0000   -0.47974
46280.0000   -0.70271
46320.0000   -0.57136
46360.0000   -0.56168
46400.0000   -0.53911
46440.0000   -0.51742
46480.0000   -0.45663
46520.0000   -0.42168
46560.0000   -0.42860
46600.0000   -0.50199
46640.0000   -0.60188
46680.0000   -0.73354
46720.0000   -0.55876
46760.0000   -0.46821
46800.0000   -0.45564
46840.0000   -0.65270
46880.0000   -0.42462
46920.0000   -0.26462
46960.0000   -0.30591
47000.0000   -0.76176
47040.0000   -0.44085
47080.0000   -0.62068
47120.0000   -0.45002
47160.0000   -0.33897
47200.0000   -0.36728
47240.0000   -0.46357
47280.0000   -0.39057
47320.0000   -0.36933
47360.0000   -0.50264
47400.0000   -0.57764
47440.0000   -0.43361
47480.0000   -0.65903
47520.0000   -0.41683
47560.0000   -0.38523
47600.0000   -0.20461
47640.0000   -0.33455
47680.0000   -0.22873
47720.0000   -0.09722
47760.0000   -0.35404
47800.0000   -0.49991
47840.0000   -0.41446
47880.0000   -0.45650
47920.0000   -0.04008
47960.0000   -0.38380
48000.0000   -0.30455
48040.0000   -0.27463
48080.0000   -0.20547
48120.0000   -0.29192
48160.0000   -0.24401
48200.0000   -0.29956
48240.0000   -0.27738
48280.0000   -0.07521
48320.0000   -0.38381
48360.0000   -0.19079
48400.0000   -0.55016
48440.0000   -0.39857
48480.0000   -0.48523
48520.0000   -0.37596
48560.0000   -0.24947
48600.0000   -0.34368
48640.0000   -0.59873
48680.0000   -0.27878
48720.0000   -0.42115
48760.0000   -0.14275
48800.0000   -0.41468
48840.0000   -0.34889
48880.0000   -0.25811
48920.0000   -0.29729
48960.0000   -0.29863
49000.0000   -0.45138
49040.0000   -0.26448
49080.0000   -0.29940
49120.0000   -0.36939
49160.0000   -0.30595
49200.0000   -0.49682
49240.0000   -0.28017
49280.0000   -0.25142
49320.0000   -0.18713
49360.0000   -0.24182
49400.0000   -0.30203
49440.0000   -0.32444
49480.0000   -0.11893
49520.0000   -0.38421
49560.0000   -0.39160
49600.0000   -0.21928
49640.0000   -0.24151
49680.0000   -0.18381
49720.0000   -0.50213
49760.0000   -0.39478
49800.0000   -0.44130
49840.0000   -0.43982
49880.0000   -0.45306
49920.0000   -0.49624
49960.0000   -0.80837
50000.0000   -0.36983
50040.0000   -0.51756
50080.0000   -0.31360
50120.0000   -0.51544
50160.0000   -0.45388
50200.0000   -0.31430
50240.0000   -0.45095
50280.0000   -0.43154
50320.0000   -0.65407
50360.0000   -0.45794
50400.0000   -0.45031
50440.0000   -0.43979
50480.0000   -0.40281
50520.0000   -0.45409
50560.0000   -0.42795
50600.0000   -0.25968
50640.0000   -0.17227
50680.0000   -0.21406
50720.0000   -0.28713
50760.0000   -0.21465
50800.0000   -0.35697
50840.0000   -0.27758
50880.0000   -0.40928
50920.0000   -0.58162
50960.0000   -0.24233
51000.0000   -0.53606
51040.0000   -0.59168
51080.0000   -0.26880
51120.0000   -0.21368
51160.0000   -0.19716
51200.0000   -0.19291
51240.0000   -0.17478
51280.0000   -0.15650
51320.0000   -0.24687
51360.0000   -0.15846
51400.0000   -0.17631
51440.0000   -0.16363
51480.0000   -0.31422
51520.0000   -0.14372
51560.0000   -0.42309
51600.0000   -0.28405
51640.0000   -0.26423
51680.0000   -0.31119
51720.0000   -0.28379
51760.0000   -0.44738
51800.0000   -0.49201
51840.0000   -0.28565
51880.0000   -0.27319
51920.0000   -0.37460
51960.0000   -0.40520
52000.0000   -0.35214
52040.0000   -0.49248
52080.0000   -0.33500
52120.0000   -0.37431
52160.0000   -0.42226
52200.0000   -0.48927
52240.0000   -0.37079
52280.0000   -0.44855
52320.0000   -0.73288
52360.0000   -0.41326
52400.0000   -0.19289
52440.0000   -0.09009
52480.0000   -0.24466
52520.0000   -0.36193
52560.0000   -0.31835
52600.0000   -0.37721
52640.0000   -0.30898
52680.0000   -0.30224
52720.0000   -0.29926
52760.0000   -0.50708
52800.0000   -0.34892
52840.0000   -0.13229
52880.0000   -0.48695
52920.0000   -0.26687
52960.0000   -0.42691
53000.0000   -0.07309
53040.0000   -0.31909
53080.0000   -0.30272
53120.0000   -0.19331
53160.0000   -0.20891
53200.0000   -0.27745
53240.0000   -0.18472
53280.0000   -0.25584
53320.0000   -0.24806
53360.0000   -0.19324
53400.0000   -0.23393
53440.0000   -0.16524
53480.0000   -0.24285
53520.0000   -0.35735
53560.0000   -0.18195
53600.0000   -0.35912
53640.0000   -0.37936
53680.0000   -0.27746
53720.0000   -0.34611
53760.0000   -0.29054
53800.0000   -0.32003
53840.0000   -0.40370
53880.0000   -0.54722
53920.0000   -0.25874
53960.0000   -0.09915
54000.0000   -0.30266
54040.0000   -0.25177
54080.0000   -0.29741
54120.0000   -0.21603
54160.0000   -0.48881
54200.0000   -0.44355
54240.0000   -0.44403
54280.0000   -0.32441
54320.0000   -0.34150
54360.0000   -0.24386
54400.0000   -0.25349
54440.0000   -0.50188
54480.0000   -0.11544
54520.0000   -0.33609
54560.0000   -0.19516
54600.0000   -0.16477
54640.0000   -0.26870
54680.0000   -0.27970
54720.0000   -0.17391
54760.0000   -0.24988
54800.0000   -0.14705
54840.0000   -0.24417
54880.0000   -0.29588
54920.0000   -0.23104
54960.0000   -0.27503
55000.0000   -0.36357
55040.0000   -0.46267
55080.0000   -0.69597
55120.0000   -0.41023
55160.0000   -0.32343
55200.0000   -0.17238
55240.0000   -0.26141
55280.0000   -0.45381
55320.0000   -0.31832
55360.0000   -0.41666
55400.0000   -0.45989
55440.0000   -0.69100
55480.0000   -0.17515
55520.0000   -0.27805
55560.0000   -0.19821
55600.0000   -0.25373
55640.0000   -0.33641
55680.0000   -0.19102
55720.0000   -0.21484
55760.0000   -0.54218
55800.0000   -0.49782
55840.0000   -0.36967
55880.0000   -0.40633
55920.0000   -0.26124
55960.0000   -0.28736
56000.0000   -0.16114
56040.0000   -0.31603
56080.0000   -0.01391
56120.0000   -0.34841
56160.0000   -0.10178
56200.0000   -0.44206
56240.0000   -0.19196
56280.0000   -0.09346
56320.0000   -0.23183
56360.0000   -0.37989
56400.0000   -0.35723
56440.0000   -0.43435
56480.0000   -0.71505
56520.0000   -0.38823
56560.0000   -0.41815
56600.0000   -0.30546
56640.0000   -0.43478
56680.0000   -0.16809
56720.0000   -0.33492
56760.0000   -0.17468
56800.0000   -0.33570
56840.0000   -0.27765
56880.0000   -0.11819
56920.0000   -0.19629
56960.0000   -0.24327
57000.0000   -0.25118
57040.0000   -0.16305
57080.0000   -0.05138
57120.0000   -0.16850
57160.0000   -0.01089
57200.0000   -0.26260
57240.0000   -0.22158
57280.0000   -0.15155
57320.0000   -0.10464
57360.0000   -0.28616
57400.0000   -0.14572
57440.0000   -0.06087
57480.0000   -0.34229
57520.0000   -0.31037
57560.0000   -0.26562
57600.0000   -0.23486
57640.0000   -0.17669
57680.0000   -0.28965
57720.0000   -0.50993
57760.0000   -0.25009
57800.0000   -0.39546
57840.0000   -0.28242
57880.0000   -0.25576
57920.0000   -0.28020
57960.0000   -0.35085
58000.0000   -0.33227
58040.0000   -0.48645
58080.0000   -0.16456
58120.0000   -0.20534
58160.0000   -0.44162
58200.0000   -0.26673
58240.0000   -0.29267
58280.0000   -0.48684
58320.0000   -0.47733
58360.0000   -0.20621
58400.0000   -0.43655
58440.0000   -0.24425
58480.0000   -0.35590
58520.0000   -0.41333
58560.0000   -0.45888
58600.0000   -0.34601
58640.0000   -0.36508
58680.0000   -0.45473
58720.0000   -0.57052
58760.0000   -0.36924
58800.0000   -0.21600
58840.0000   -0.51557
58880.0000   -0.37023
58920.0000   -0.31241
58960.0000   -0.20093
59000.0000   -0.34405
59040.0000   -0.19332
59080.0000   -0.29470
59120.0000   -0.12805
59160.0000   -0.24580
59200.0000   -0.44249
59240.0000   -0.36743
59280.0000   -0.33801
59320.0000   -0.40576
59360.0000   -0.20347
59400.0000   -0.52757
59440.0000   -0.29277
59480.0000   -0.19551
59520.0000   -0.09236
59560.0000   -0.11876
59600.0000   -0.55191
59640.0000   -0.42728
59680.0000   -0.50952
59720.0000   -0.59464
59760.0000   -0.54987
59800.0000   -0.40391
59840.0000   -0.34510
59880.0000   -0.29151
59920.0000   -0.69803
59960.0000   -0.34310
60000.0000   -0.31574
60040.0000   -0.19905
60080.0000   -0.46522
60120.0000   -0.47506
60160.0000   -0.46163
60200.0000   -0.44074
60240.0000   -0.30916
60280.0000   -0.37769
60320.0000   -0.46520
60360.0000   -0.49348
60400.0000   -0.30384
60440.0000   -0.38697
60480.0000   -0.28775
60520.0000   -0.36845
60560.0000   -0.29177
60600.0000   -0.41751
60640.0000   -0.41770
60680.0000   -0.10262
60720.0000   -0.34999
60760.0000   -0.21655
60800.0000   -0.42854
60840.0000   -0.33038
60880.0000   -0.31483
60920.0000   -0.28813
60960.0000   -0.43539
61000.0000   -0.38000
61040.0000   -0.40523
61080.0000   -0.38346
61120.0000   -0.42444
61160.0000   -0.19747
61200.0000   -0.18765
61240.0000   -0.27612
61280.0000   -0.53235
61320.0000   -0.16782
61360.0000   -0.64283
61400.0000   -0.27481
61440.0000   -0.12274
61480.0000   -0.20900
61520.0000   -0.38079
61560.0000   -0.49456
61600.0000   -0.29737
61640.0000   -0.46446
61680.0000   -0.46284
61720.0000   -0.41544
61760.0000   -0.28123
61800.0000   -0.23273
61840.0000   -0.30193
61880.0000   -0.31392
61920.0000   -0.16072
61960.0000   -0.12572
62000.0000   -0.38521
62040.0000   -0.32537
62080.0000   -0.23906
62120.0000   -0.31010
62160.0000   -0.29811
62200.0000   -0.44145
62240.0000   -0.26067
62280.0000   -0.31848
62320.0000   -0.35453
62360.0000   -0.36609
62400.0000   -0.23976
62440.0000   -0.46398
62480.0000   -0.59938
62520.0000   -0.55100
62560.0000   -0.35701
62600.0000   -0.28813
62640.0000   -0.27663
62680.0000   -0.21447
62720.0000   -0.54392
62760.0000   -0.43595
62800.0000   -0.39213
62840.0000   -0.30430
62880.0000   -0.32117
62920.0000   -0.58640
62960.0000   -0.12017
63000.0000   -0.47414
63040.0000   -0.46793
63080.0000   -0.44618
63120.0000   -0.48662
63160.0000   -0.71688
63200.0000   -0.52474
63240.0000   -0.25956
63280.0000   -0.59296
63320.0000   -0.42431
63360.0000   -0.23201
63400.0000   -0.40299
63440.0000   -0.70803
63480.0000   -0.48670
63520.0000   -0.32965
63560.0000   -0.47465
63600.0000   -0.39805
63640.0000   -0.71356
63680.0000   -0.37601
63720.0000   -0.41923
63760.0000   -0.56546
63800.0000   -0.34418
63840.0000   -0.30575
63880.0000   -0.41919
63920.0000   -0.46256
63960.0000   -0.51412
64000.0000   -0.40943
64040.0000   -0.37078
64080.0000   -0.20861
64120.0000   -0.27535
64160.0000   -0.33149
64200.0000   -0.55106
64240.0000   -0.44686
64280.0000   -0.35789
64320.0000   -0.31184
64360.0000   -0.36628
64400.0000   -0.43270
64440.0000   -0.36278
64480.0000   -0.73201
64520.0000   -0.76314
64560.0000   -0.54691
64600.0000   -0.44721
64640.0000   -0.44511
64680.0000   -0.67832
64720.0000   -0.45160
64760.0000   -0.47053
64800.0000   -0.85082
64840.0000   -0.32998
64880.0000   -0.69479
64920.0000   -0.38504
64960.0000   -0.45282
65000.0000   -0.38636
65040.0000   -0.46924
65080.0000   -0.38028
65120.0000   -0.39940
65160.0000   -0.49798
65200.0000   -0.56768
65240.0000   -0.38476
65280.0000   -0.38904
65320.0000   -0.57803
65360.0000   -0.44345
65400.0000   -0.50013
65440.0000   -0.47098
65480.0000   -0.45371
65520.0000   -0.49312
65560.0000   -0.49714
65600.0000   -0.69282
65640.0000   -0.55665
65680.0000   -0.22087
65720.0000   -0.50883
65760.0000   -0.55430
65800.0000   -0.40487
65840.0000   -0.42668
65880.0000   -0.50900
65920.0000   -0.57587
65960.0000   -0.47172
66000.0000   -0.39721
66040.0000   -0.41561
66080.0000   -0.56688
66120.0000   -0.54149
66160.0000   -0.31104
66200.0000   -0.51579
66240.0000   -0.50236
66280.0000   -0.59698
66320.0000   -0.67850
66360.0000   -0.49214
66400.0000   -0.53701
66440.0000   -0.38929
66480.0000   -0.69422
66520.0000   -0.56746
66560.0000   -0.39662
66600.0000   -0.55699
66640.0000   -0.47128
66680.0000   -0.41141
66720.0000   -0.44709
66760.0000   -0.42903
66800.0000   -0.41862
66840.0000   -0.40557
66880.0000   -0.42683
66920.0000   -0.49960
66960.0000   -0.32889
67000.0000   -0.60549
67040.0000   -0.72994
67080.0000   -0.44734
67120.0000   -0.57974
67160.0000   -0.46052
67200.0000   -0.58663
67240.0000   -0.44289
67280.0000   -0.44127
67320.0000   -0.44053
67360.0000   -0.54766
67400.0000   -0.34191
67440.0000   -0.30388
67480.0000   -0.30377
67520.0000   -0.24208
67560.0000   -0.27423
67600.0000   -0.25869
67640.0000   -0.36219
67680.0000   -0.37571
67720.0000   -0.18464
67760.0000   -0.45470
67800.0000   -0.22336
67840.0000   -0.20942
67880.0000   -0.25468
67920.0000   -0.50324
67960.0000   -0.41944
68000.0000   -0.32640
68040.0000   -0.20144
68080.0000   -0.41087
68120.0000   -0.54576
68160.0000   -0.23048
68200.0000   -0.27424
68240.0000   -0.42013
68280.0000   -0.28016
68320.0000   -0.76884
68360.0000   -0.47895
68400.0000   -0.54150
68440.0000   -0.56097
68480.0000   -0.39131
68520.0000   -0.42165
68560.0000   -0.77499
68600.0000   -0.93711
68640.0000   -0.78265
68680.0000   -0.88090
68720.0000   -0.65473
68760.0000   -0.67512
68800.0000   -0.65009
68840.0000   -0.53491
68880.0000   -0.64479
68920.0000   -0.72302
68960.0000   -0.70676
69000.0000   -0.57441
69040.0000   -0.59520
69080.0000   -0.56786
69120.0000   -0.66130
69160.0000   -0.60635
69200.0000   -0.54815
69240.0000   -0.42041
69280.0000   -0.54184
69320.0000   -0.46889
69360.0000   -0.53554
69400.0000   -1.10735
69440.0000   -0.37144
69480.0000   -0.66064
69520.0000   -0.57029
69560.0000   -0.42068
69600.0000   -0.40100
69640.0000   -0.53850
69680.0000   -0.37544
69720.0000   -0.46685
69760.0000   -0.61026
69800.0000   -0.60484
69840.0000   -0.40323
69880.0000   -0.38908
69920.0000   -0.45586
69960.0000   -0.47461
70000.0000   -0.31452
70040.0000   -0.22400
70080.0000   -0.25095
70120.0000   -0.37943
70160.0000   -0.34232
70200.0000   -0.25042
70240.0000   -0.35077
70280.0000   -0.41460
70320.0000   -0.49259
70360.0000   -0.40422
70400.0000   -0.40491
70440.0000   -0.46027
70480.0000   -0.42648
70520.0000   -0.26914
70560.0000   -0.25975
70600.0000   -0.43279
70640.0000   -0.43552
70680.0000   -0.25341
70720.0000   -0.47843
70760.0000   -0.36101
70800.0000   -0.38656
70840.0000   -0.44819
70880.0000   -0.47667
70920.0000   -0.44827
70960.0000   -0.36995
71000.0000   -0.42369
71040.0000   -0.19423
71080.0000   -0.44327
71120.0000   -0.40033
71160.0000   -0.41942
71200.0000   -0.38203
71240.0000   -0.42177
71280.0000   -0.54016
71320.0000   -0.41739
71360.0000   -0.38565
71400.0000   -0.33544
71440.0000   -0.33016
71480.0000   -0.32061
71520.0000   -0.33085
71560.0000   -0.31915
71600.0000   -0.27242
71640.0000   -0.23264
71680.0000   -0.26915
71720.0000   -0.25061
71760.0000   -0.35402
71800.0000   -0.39239
71840.0000   -0.37416
71880.0000   -0.30765
71920.0000   -0.25316
71960.0000   -0.31925
72000.0000   -0.20653
72040.0000   -0.28008
72080.0000   -0.19482
72120.0000   -0.24405
72160.0000   -0.51975
72200.0000   -0.08276
72240.0000   -0.42276
72280.0000   -0.19100
72320.0000   -0.41045
72360.0000   -0.38229
72400.0000   -0.40116
72440.0000   -0.33842
72480.0000   -0.49520
72520.0000   -0.40141
72560.0000   -0.38217
72600.0000   -0.47520
72640.0000   -0.27722
72680.0000   -0.18169
72720.0000   -0.36490
72760.0000   -0.44840
72800.0000   -0.38582
72840.0000   -0.58618
72880.0000   -0.47291
72920.0000   -0.34139
72960.0000   -0.56817
73000.0000   -0.38755
73040.0000   -0.49326
73080.0000   -0.66980
73120.0000   -0.42049
73160.0000   -0.55997
73200.0000   -0.29903
73240.0000   -0.15689
73280.0000   -0.18205
73320.0000   -0.18480
73360.0000   -0.09434
73400.0000   -0.22763
73440.0000   -0.30644
73480.0000   -0.29188
73520.0000   -0.47494
73560.0000   -0.37456
73600.0000   -0.47142
73640.0000   -0.31168
73680.0000   -0.39501
73720.0000   -0.41729
73760.0000   -0.49972
73800.0000   -0.21305
73840.0000   -0.27048
73880.0000   -0.21412
73920.0000   -0.21923
73960.0000   -0.33443
74000.0000   -0.24639
74040.0000   -0.27953
74080.0000   -0.29049
74120.0000   -0.31450
74160.0000   -0.01264
74200.0000   -0.24448
74240.0000   -0.10964
74280.0000   -0.16383
74320.0000   -0.17272
74360.0000   -0.45082
74400.0000   -0.30387
74440.0000   -0.28346
74480.0000   -0.35380
74520.0000   -0.22169
74560.0000   -0.30540
74600.0000   -0.39987
74640.0000   -0.25141
74680.0000   -0.08467
74720.0000   -0.41991
74760.0000   -0.32450
74800.0000   -0.30423
74840.0000   -0.18836
74880.0000   -0.41414
74920.0000   -0.48864
74960.0000   -0.31129
75000.0000   -0.33549
75040.0000   -0.42330
75080.0000   -0.32732
75120.0000   -0.44968
75160.0000   -0.31288
75200.0000   -0.31230
75240.0000   -0.33529
75280.0000   -0.43997
75320.0000   -0.33383
75360.0000   -0.26570
75400.0000   -0.36811
75440.0000   -0.48549
75480.0000   -0.31506
75520.0000   -0.25489
75560.0000   -0.51762
75600.0000   -0.44988
75640.0000   -0.44592
75680.0000   -0.36056
75720.0000   -0.48779
75760.0000   -0.40846
75800.0000   -0.24112
75840.0000   -0.47851
75880.0000   -0.20565
75920.0000   -0.22962
75960.0000   -0.46941
76000.0000   -0.39260
76040.0000   -0.42772
76080.0000   -0.75108
76120.0000   -0.26570
76160.0000   -0.44376
76200.0000   -0.50026
76240.0000   -0.41689
76280.0000   -0.44023
76320.0000   -0.32674
76360.0000   -0.48464
76400.0000   -0.34901
76440.0000   -0.34166
76480.0000   -0.29917
76520.0000   -0.33550
76560.0000   -0.45407
76600.0000   -0.41543
76640.0000   -0.48746
76680.0000   -0.43446
76720.0000   -0.46443
76760.0000   -0.44547
76800.0000   -0.42429
76840.0000   -0.53371
76880.0000   -0.37475
76920.0000   -0.30324
76960.0000   -0.35824
77000.0000   -0.42951
77040.0000   -0.52888
77080.0000   -0.37068
77120.0000   -0.42891
77160.0000   -0.53361
77200.0000   -0.44896
77240.0000   -0.46716
77280.0000   -0.46650
77320.0000   -0.51685
77360.0000   -0.46333
77400.0000   -0.42757
77440.0000   -0.40236
77480.0000   -0.30181
77520.0000   -0.38539
77560.0000   -0.56359
77600.0000   -0.25135
77640.0000   -0.51360
77680.0000   -0.40131
77720.0000   -0.54796
77760.0000   -0.48785
77800.0000   -0.42645
77840.0000   -0.61145
77880.0000   -0.43466
77920.0000   -0.26697
77960.0000   -0.28671
78000.0000   -0.44130
78040.0000   -0.39076
78080.0000   -0.26030
78120.0000   -0.38236
78160.0000   -0.33421
78200.0000   -0.52171
78240.0000   -0.32742
78280.0000   -0.30327
78320.0000   -0.27514
78360.0000   -0.36969
78400.0000   -0.24494
78440.0000   -0.43436
78480.0000   -0.30128
78520.0000   -0.20235
78560.0000   -0.35029
78600.0000   -0.26940
78640.0000   -0.27069
78680.0000   -0.28299
78720.0000   -0.21013
78760.0000   -0.28062
78800.0000   -0.32902
78840.0000   -0.34710
78880.0000   -0.37506
78920.0000   -0.47292
78960.0000   -0.36053
79000.0000   -0.34064
79040.0000   -0.35358
79080.0000   -0.36332
79120.0000   -0.50268
79160.0000   -0.43124
79200.0000   -0.35118
79240.0000   -0.64909
79280.0000   -0.55906
79320.0000   -0.44728
79360.0000   -0.32475
79400.0000   -0.34169
79440.0000   -0.50420
79480.0000   -0.33662
79520.0000   -0.22195
79560.0000   -0.24216
79600.0000   -0.32537
79640.0000   -0.52040
79680.0000   -0.69040
79720.0000   -0.45072
79760.0000   -0.55364
79800.0000   -0.37443
79840.0000   -0.54077
79880.0000   -0.34702
79920.0000   -0.47588
79960.0000   -0.34907
80000.0000   -0.39057
80040.0000   -0.38764
80080.0000   -0.31961
80120.0000   -0.40437
80160.0000   -0.37181
80200.0000   -0.32255
80240.0000   -0.49418
80280.0000   -0.25068
80320.0000   -0.32459
80360.0000   -0.42402
80400.0000   -0.38984
80440.0000   -0.42368
80480.0000   -0.30085
80520.0000   -0.58607
80560.0000   -0.34803
80600.0000   -0.35215
80640.0000   -0.31102
80680.0000   -0.32226
80720.0000   -0.41594
80760.0000   -0.43871
80800.0000   -0.39223
80840.0000   -0.33439
80880.0000   -0.35554
80920.0000   -0.30479
80960.0000   -0.17502
81000.0000   -0.21811
81040.0000   -0.19006
81080.0000   -0.36041
81120.0000   -0.22372
81160.0000   -0.34959
81200.0000   -0.36695
81240.0000   -0.30581
81280.0000   -0.35020
81320.0000   -0.40746
81360.0000   -0.39865
81400.0000   -0.25029
81440.0000   -0.34488
81480.0000   -0.15057
81520.0000   -0.56421
81560.0000   -0.49368
81600.0000   -0.44660
81640.0000   -0.31526
81680.0000   -0.48542
81720.0000   -0.34316
81760.0000   -0.50150
81800.0000   -0.20798
81840.0000   -0.40101
81880.0000   -0.36119
81920.0000   -0.25477
81960.0000   -0.33211
82000.0000   -0.25837
82040.0000   -0.32882
82080.0000   -0.31932
82120.0000   -0.27511
82160.0000   -0.38911
82200.0000   -0.24440
82240.0000   -0.42083
82280.0000   -0.49926
82320.0000   -0.17918
82360.0000   -0.41946
82400.0000   -0.42930
82440.0000   -0.30850
82480.0000   -0.59157
82520.0000   -0.51662
82560.0000   -0.34954
82600.0000   -0.33043
82640.0000   -0.35991
82680.0000   -0.38281
82720.0000   -0.37148
82760.0000   -0.35759
82800.0000   -0.45309
82840.0000   -0.29733
82880.0000   -0.35370
82920.0000   -0.29563
82960.0000   -0.44383
83000.0000   -0.45643
83040.0000   -0.37709
83080.0000   -0.37689
83120.0000   -0.24733
83160.0000   -0.43748
83200.0000   -0.41342
83240.0000   -0.08206
83280.0000   -0.13833
83320.0000   -0.31379
83360.0000   -0.33846
83400.0000   -0.33633
83440.0000   -0.19443
83480.0000   -0.37696
83520.0000   -0.32657
83560.0000   -0.27954
83600.0000   -0.45944
83640.0000   -0.43200
83680.0000   -0.48237
83720.0000   -0.47219
83760.0000   -0.37539
83800.0000   -0.69808
83840.0000   -0.32837
83880.0000   -0.49864
83920.0000   -0.52275
83960.0000   -0.46427
84000.0000   -0.57422
84040.0000   -0.54114
84080.0000   -0.51724
84120.0000   -0.50765
84160.0000   -0.43979
84200.0000   -0.35237
84240.0000   -0.33150
84280.0000   -0.43373
84320.0000   -0.68969
84360.0000   -0.39350
84400.0000   -0.60001
84440.0000   -0.50272
84480.0000   -0.59842
84520.0000   -0.53623
84560.0000   -0.51094
84600.0000   -0.52670
84640.0000   -0.55782
84680.0000   -0.55163
84720.0000   -0.42748
84760.0000   -0.50379
84800.0000   -0.55344
84840.0000   -0.44601
84880.0000   -0.46367
84920.0000   -0.69679
84960.0000   -0.51279
85000.0000   -0.81999
85040.0000   -0.62773
85080.0000   -0.59699
85120.0000   -0.60551
85160.0000   -0.48476
85200.0000   -0.51342
85240.0000   -0.42222
85280.0000   -0.34942
85320.0000   -0.41226
85360.0000   -0.42254
85400.0000   -0.31805
85440.0000   -0.19091
85480.0000   -0.34287
85520.0000   -0.14862
85560.0000   -0.42447
85600.0000   -0.41114
85640.0000   -0.19286
85680.0000   -0.20207
85720.0000   -0.35118
85760.0000   -0.43443
85800.0000   -0.41613
85840.0000   -0.41839
85880.0000   -0.27768
85920.0000   -0.35460
85960.0000   -0.28746
86000.0000   -0.43199
86040.0000   -0.23582
86080.0000   -0.36576
86120.0000   -0.44805
86160.0000   -0.38553
86200.0000   -0.36364
86240.0000   -0.50576
86280.0000   -0.36105
86320.0000   -0.30438
86360.0000   -0.21948
86400.0000   -0.31680
86440.0000   -0.12951
86480.0000   -0.16694
86520.0000   -0.29792
86560.0000   -0.23991
86600.0000   -0.17111
86640.0000   -0.11720
86680.0000   -0.02871
86720.0000   -0.19828
86760.0000   -0.42847
86800.0000   -0.24351
86840.0000   -0.31626
86880.0000   -0.31289
86920.0000   -0.22462
86960.0000   -0.34817
87000.0000   -0.12442
87040.0000   -0.07035
87080.0000   -0.27234
87120.0000   -0.42936
87160.0000   -0.42027
87200.0000   -0.46180
87240.0000   -0.34637
87280.0000   -0.42444
87320.0000   -0.61185
87360.0000   -0.61610
87400.0000   -0.65862
87440.0000   -0.53464
87480.0000   -0.40582
87520.0000   -0.28563
87560.0000   -0.57881
87600.0000   -0.49246
87640.0000   -0.42523
87680.0000   -0.33966
87720.0000   -0.63420
87760.0000   -0.49135
87800.0000   -0.37134
87840.0000   -0.36032
87880.0000   -0.46894
87920.0000   -0.60810
87960.0000   -0.39561
88000.0000   -0.53191
88040.0000   -0.40961
88080.0000   -0.61282
88120.0000   -0.35783
88160.0000   -0.53295
88200.0000   -0.44686
88240.0000   -0.29326
88280.0000   -0.52328
88320.0000   -0.37963
88360.0000   -0.56539
88400.0000   -0.40441
88440.0000   -0.52864
88480.0000   -0.53729
88520.0000   -0.42604
88560.0000   -0.44275
88600.0000   -0.35718
88640.0000   -0.47088
88680.0000   -0.54324
88720.0000   -0.52866
88760.0000   -0.46022
88800.0000   -0.55660
88840.0000   -0.43043
88880.0000   -0.45333
88920.0000   -0.35178
88960.0000   -0.44048
89000.0000   -0.46467
89040.0000   -0.42258
89080.0000   -0.37489
89120.0000   -0.31336
89160.0000   -0.31213
89200.0000   -0.40671
89240.0000   -0.39908
89280.0000   -0.30478
89320.0000   -0.51378
89360.0000   -0.62192
89400.0000   -0.48867
89440.0000   -0.60571
89480.0000   -0.42676
89520.0000   -0.41499
89560.0000   -0.51377
89600.0000   -0.33332
89640.0000   -0.56089
89680.0000   -0.58345
89720.0000   -0.26580
89760.0000   -0.53734
89800.0000   -0.51083
89840.0000   -0.38087
89880.0000   -0.62905
89920.0000   -0.58151
89960.0000   -0.68634
90000.0000   -0.33414
90040.0000   -0.41301
90080.0000   -0.43178
90120.0000   -0.50242
90160.0000   -0.45392
90200.0000   -0.56202
90240.0000   -0.49915
90280.0000   -0.60855
90320.0000   -0.46131
90360.0000   -0.65765
90400.0000   -0.47713
90440.0000   -0.29790
90480.0000   -0.48575
90520.0000   -0.50017
90560.0000   -0.51863
90600.0000   -0.62142
90640.0000   -0.44100
90680.0000   -0.57061
90720.0000   -0.56663
90760.0000   -0.40489
90800.0000   -0.53796
90840.0000   -0.53418
90880.0000   -0.31541
90920.0000   -0.17522
90960.0000   -0.15397
91000.0000   -0.31104
91040.0000   -0.32989
91080.0000   -0.40045
91120.0000   -0.43019
91160.0000   -0.27096
91200.0000   -0.61715
91240.0000   -0.41902
91280.0000   -0.25279
91320.0000   -0.30552
91360.0000   -0.37524
91400.0000   -0.48048
91440.0000   -0.24636
91480.0000   -0.17832
91520.0000   -0.36478
91560.0000   -0.34610
91600.0000   -0.22697
91640.0000   -0.27878
91680.0000   -0.41169
91720.0000   -0.41226
91760.0000   -0.04083
91800.0000   -0.29108
91840.0000   -0.31143
91880.0000   -0.25801
91920.0000   -0.25548
91960.0000   -0.38550
92000.0000   -0.29349
92040.0000   -0.27038
92080.0000   -0.26767
92120.0000   -0.58018
92160.0000   -0.26875
92200.0000   -0.26283
92240.0000   -0.24496
92280.0000   -0.34786
92320.0000   -0.21242
92360.0000   -0.27681
92400.0000   -0.40668
92440.0000   -0.22499
92480.0000   -0.42724
92520.0000   -0.32025
92560.0000   -0.28657
92600.0000   -0.32357
92640.0000   -0.34192
92680.0000   -0.25917
92720.0000   -0.57167
92760.0000   -0.10033
92800.0000   -0.33649
92840.0000   -0.47789
92880.0000   -0.36716
92920.0000   -0.30961
92960.0000   -0.38242
93000.0000   -0.24441
93040.0000   -0.38060
93080.0000   -0.19828
93120.0000   -0.22948
93160.0000   -0.50376
93200.0000   -0.30687
93240.0000   -0.33664
93280.0000   -0.34726
93320.0000   -0.49063
93360.0000   -0.07510
93400.0000   -0.23056
93440.0000   -0.41781
93480.0000   -0.16690
93520.0000   -0.37845
93560.0000   -0.16915
93600.0000   -0.35420
93640.0000   -0.32958
93680.0000   -0.33774
93720.0000   -0.34519
93760.0000   -0.38928
93800.0000   -0.31283
93840.0000   -0.36550
93880.0000   -0.22663
93920.0000   -0.26187
93960.0000   -0.24972
94000.0000   -0.35100
94040.0000   -0.25515
94080.0000   -0.24644
94120.0000   -0.34427
94160.0000   -0.22430
94200.0000   -0.41909
94240.0000   -0.24359
94280.0000   -0.46619
94320.0000   -0.18417
94360.0000   -0.22089
94400.0000   -0.68900
94440.0000   -0.67054
94480.0000   -0.58657
94520.0000   -0.42346
94560.0000   -0.38137
94600.0000   -0.42442
94640.0000   -0.33790
94680.0000   -0.46580
94720.0000   -0.22915
94760.0000   -0.35963
94800.0000   -0.34087
94840.0000   -0.35066
94880.0000   -0.27940
94920.0000   -0.63504
94960.0000   -0.50889
95000.0000   -0.43755
95040.0000   -0.37232
95080.0000   -0.53825
95120.0000   -0.40858
95160.0000   -0.26230
95200.0000   -0.31204
95240.0000   -0.25803
95280.0000   -0.33650
95320.0000   -0.27915
95360.0000   -0.21367
95400.0000   -0.42078
95440.0000   -0.30892
95480.0000   -0.40663
95520.0000   -0.22106
95560.0000   -0.33388
95600.0000   -0.14335
95640.0000   -0.27213
95680.0000   -0.36770
95720.0000   -0.39207
95760.0000   -0.19935
95800.0000   -0.26965
95840.0000   -0.34781
95880.0000   -0.29049
95920.0000   -0.22382
95960.0000   -0.32611
96000.0000   -0.24917
96040.0000   -0.36104
96080.0000   -0.39079
96120.0000   -0.21301
96160.0000   -0.32432
96200.0000   -0.22398
96240.0000   -0.37632
96280.0000   -0.20318
96320.0000   -0.26117
96360.0000   -0.36500
96400.0000   -0.40748
96440.0000   -0.18482
96480.0000   -0.37349
96520.0000   -0.38066
96560.0000   -0.44115
96600.0000   -0.36216
96640.0000   -0.42528
96680.0000   -0.31662
96720.0000   -0.23742
96760.0000   -0.13216
96800.0000   -0.43585
96840.0000   -0.30878
96880.0000   -0.52201
96920.0000   -0.39447
96960.0000   -0.28132
97000.0000   -0.44174
97040.0000   -0.56612
97080.0000   -0.41114
97120.0000   -0.31928
97160.0000   -0.30165
97200.0000   -0.71585
97240.0000   -0.38335
97280.0000   -0.14736
97320.0000   -0.20128
97360.0000   -0.43146
97400.0000   -0.44846
97440.0000   -0.44722
97480.0000   -0.57591
97520.0000   -0.47916
97560.0000   -0.51669
97600.0000   -0.31813
97640.0000   -0.24186
97680.0000   -0.31800
97720.0000   -0.38123
97760.0000   -0.53969
97800.0000   -0.18713
97840.0000   -0.62397
97880.0000   -0.59329
97920.0000   -0.55430
97960.0000   -0.29296
98000.0000   -0.31584
98040.0000   -0.51722
98080.0000   -0.12079
98120.0000   -0.53548
98160.0000   -0.37993
98200.0000   -0.29376
98240.0000   -0.38018
98280.0000   -0.52656
98320.0000   -0.45052
98360.0000   -0.38738
98400.0000   -0.61244
98440.0000   -0.64649
98480.0000   -0.47136
98520.0000   -0.51941
98560.0000   -0.70122
98600.0000   -0.50495
98640.0000   -0.42557
98680.0000   -0.29597
98720.0000   -0.14702
98760.0000   -0.20864
98800.0000   -0.66317
98840.0000   -0.52353
98880.0000   -0.44503
98920.0000   -0.45598
98960.0000   -0.35189
99000.0000   -0.19275
99040.0000   -0.41886
99080.0000   -0.35764
99120.0000   -0.40656
99160.0000   -0.26472
99200.0000   -0.38453
99240.0000   -0.41479
99280.0000   -0.36221
99320.0000   -0.66708
99360.0000   -0.16893
99400.0000   -0.39068
99440.0000   -0.38590
99480.0000   -0.10434
99520.0000   -0.30578
99560.0000   -0.50328
99600.0000   -0.38747
99640.0000   -0.35369
99680.0000   -0.48499
99720.0000   -0.65088
99760.0000   -0.29769
99800.0000   -0.32184
99840.0000   -0.62077
99880.0000   -0.43819
99920.0000   -0.53679
99960.0000   -0.25412
100000.0000   -0.39654
100040.0000   -0.34693
100080.0000   -0.47783
100120.0000   -0.51828
100160.0000   -0.51777
100200.0000   -0.68115
100240.0000   -0.58505
100280.0000   -0.60618
100320.0000   -0.52923
100360.0000   -0.47136
100400.0000   -0.61338
100440.0000   -0.55947
100480.0000   -0.33258
100520.0000   -0.38224
100560.0000   -0.44641
100600.0000   -0.42768
100640.0000   -0.48842
100680.0000   -0.34896
100720.0000   -0.54001
100760.0000   -0.39234
100800.0000   -0.41106
100840.0000   -0.43017
100880.0000   -0.39066
100920.0000   -0.43330
100960.0000   -0.38276
101000.0000   -0.45830
101040.0000   -0.47308
101080.0000   -0.39764
101120.0000   -0.49511
101160.0000   -0.51323
101200.0000   -0.47036
101240.0000   -0.16856
101280.0000   -0.19574
101320.0000   -0.38659
101360.0000   -0.43057
101400.0000   -0.65756
101440.0000   -0.43675
101480.0000   -0.34311
101520.0000   -0.39836
101560.0000   -0.41650
101600.0000   -0.30643
101640.0000   -0.28032
101680.0000   -0.23705
101720.0000   -0.27025
101760.0000   -0.13753
101800.0000   -0.17782
101840.0000   -0.24739
101880.0000   -0.10228
101920.0000   -0.30490
101960.0000   -0.26412
102000.0000   -0.07301
102040.0000   -0.11309
102080.0000   -0.46106
102120.0000   -0.60113
102160.0000   -0.28270
102200.0000   -0.29604
102240.0000   -0.48798
102280.0000   -0.32766
102320.0000   -0.33213
102360.0000   -0.31098
102400.0000   -0.53524
102440.0000   -0.21702
102480.0000   -0.12953
102520.0000   -0.41682
102560.0000   -0.29969
102600.0000   -0.33745
102640.0000   -0.22927
102680.0000   -0.29965
102720.0000   -0.40166
102760.0000   -0.23520
102800.0000   -0.17694
102840.0000   -0.49837
102880.0000   -0.36892
102920.0000   -0.36418
102960.0000   -0.36349
103000.0000   -0.50530
103040.0000   -0.41593
103080.0000   -0.31420
103120.0000   -0.30448
103160.0000   -0.20502
103200.0000   -0.31184
103240.0000   -0.40305
103280.0000   -0.42533
103320.0000   -0.35677
103360.0000   -0.42922
103400.0000   -0.49164
103440.0000   -0.29622
103480.0000   -0.43757
103520.0000   -0.33363
103560.0000   -0.31467
103600.0000   -0.30928
103640.0000   -0.27970
103680.0000   -0.22098
103720.0000   -0.27034
103760.0000   -0.44768
103800.0000   -0.17579
103840.0000   -0.41814
103880.0000   -0.43554
103920.0000   -0.23992
103960.0000   -0.17299
104000.0000   -0.26800
104040.0000   -0.33130
104080.0000   -0.27914
104120.0000   -0.21777
104160.0000   -0.62878
104200.0000   -0.45635
104240.0000   -0.43560
104280.0000   -0.33071
104320.0000   -0.30685
104360.0000   -0.29798
104400.0000   -0.60338
104440.0000   -0.39438
104480.0000   -0.42928
104520.0000   -0.37636
104560.0000   -0.41124
104600.0000   -0.64726
104640.0000   -0.36800
104680.0000   -0.26684
104720.0000   -0.44262
104760.0000   -0.41456
104800.0000   -0.36863
104840.0000   -0.26435
104880.0000   -0.40922
104920.0000   -0.30410
104960.0000   -0.39938
105000.0000   -0.32898
105040.0000   -0.08479
105080.0000   -0.33037
105120.0000   -0.20215
105160.0000   -0.31915
105200.0000   -0.21899
105240.0000   -0.35826
105280.0000   -0.33971
105320.0000   -0.18885
105360.0000   -0.36345
105400.0000   -0.33801
105440.0000   -0.40229
105480.0000   -0.21273
105520.0000   -0.28098
105560.0000   -0.24012
105600.0000   -0.36397
105640.0000   -0.26026
105680.0000   -0.25913
105720.0000   -0.12489
105760.0000   -0.29967
105800.0000   -0.31150
105840.0000   -0.13558
105880.0000   -0.21106
105920.0000   -0.38141
105960.0000   -0.15704
106000.0000   -0.33352
106040.0000   -0.27350
106080.0000   -0.44736
106120.0000   -0.36527
106160.0000   -0.38422
106200.0000   -0.28744
106240.0000   -0.28010
106280.0000   -0.34777
106320.0000   -0.16620
106360.0000   -0.28051
106400.0000   -0.21130
106440.0000   -0.08442
106480.0000   -0.16771
106520.0000   -0.46019
106560.0000   -0.19815
106600.0000   -0.55934
106640.0000   -0.31748
106680.0000   -0.30835
106720.0000   -0.37186
106760.0000   -0.20209
106800.0000   -0.29769
106840.0000   -0.36674
106880.0000   -0.31841
106920.0000   -0.28361
106960.0000   -0.42892
107000.0000   -0.29611
107040.0000   -0.31451
107080.0000   -0.12004
107120.0000   -0.26367
107160.0000   -0.30433
107200.0000   -0.18995
107240.0000   -0.40557
107280.0000   -0.20398
107320.0000   -0.40512
107360.0000   -0.43172
107400.0000   -0.42722
107440.0000   -0.39586
107480.0000   -0.27401
107520.0000   -0.38878
107560.0000   -0.35259
107600.0000   -0.33412
107640.0000   -0.43022
107680.0000   -0.36900
107720.0000   -0.36023
107760.0000   -0.48833
107800.0000   -0.34350
107840.0000   -0.41676
107880.0000   -0.46974
107920.0000   -0.29492
107960.0000   -0.51722
108000.0000   -0.52363
108040.0000   -0.60565
108080.0000   -0.49767
108120.0000   -0.67482
108160.0000   -0.57365
108200.0000   -0.44903
108240.0000   -0.42434
108280.0000   -0.48422
108320.0000   -0.46107
108360.0000   -0.43467
108400.0000   -0.62976
108440.0000   -0.31927
108480.0000   -0.54012
108520.0000   -0.57383
108560.0000   -0.45498
108600.0000   -0.46109
108640.0000   -0.48808
108680.0000   -0.55130
108720.0000   -0.32477
108760.0000   -0.30451
108800.0000   -0.38717
108840.0000   -0.21371
108880.0000   -0.12429
108920.0000   -0.38940
108960.0000   -0.35075
109000.0000   -0.03340
109040.0000   -0.19349
109080.0000   -0.14444
109120.0000   -0.32537
109160.0000   -0.09853
109200.0000   -0.43279
109240.0000   -0.15337
109280.0000   -0.30188
109320.0000   -0.17700
109360.0000   -0.05002
109400.0000   -0.15222
109440.0000   -0.10682
109480.0000   -0.23650
109520.0000   -0.21234
109560.0000   -0.16329
109600.0000   -0.06754
109640.0000   -0.20054
109680.0000   -0.11322
109720.0000   -0.18105
109760.0000   -0.21549
109800.0000   -0.20069
109840.0000   -0.37968
109880.0000   -0.42773
109920.0000   -0.32776
109960.0000   -0.40192
110000.0000   -0.25783
110040.0000   -0.36207
110080.0000   -0.43639
110120.0000   -0.13601
110160.0000   -0.21800
110200.0000   -0.30635
110240.0000   -0.19958
110280.0000   -0.41799
110320.0000   -0.50388
110360.0000   -0.37470
110400.0000   -0.59297
110440.0000   -0.39995
110480.0000   -0.35954
110520.0000   -0.29614
110560.0000   -0.51817
110600.0000   -0.45427
110640.0000   -0.41327
110680.0000   -0.47826
110720.0000   -0.47476
110760.0000   -0.19043
110800.0000   -0.39015
110840.0000   -0.58761
110880.0000   -0.38775
110920.0000   -0.32480
110960.0000   -0.47390
111000.0000   -0.38365
111040.0000   -0.32784
111080.0000   -0.35039
111120.0000   -0.38397
111160.0000   -0.46588
111200.0000   -0.41218
111240.0000   -0.42073
111280.0000   -0.49479
111320.0000   -0.40223
111360.0000   -0.35738
111400.0000   -0.37561
111440.0000   -0.40679
111480.0000   -0.43057
111520.0000   -0.35102
111560.0000   -0.45069
111600.0000   -0.37554
111640.0000   -0.38416
111680.0000   -0.31096
111720.0000   -0.50372
111760.0000   -0.46462
111800.0000   -0.39316
111840.0000   -0.44696
111880.0000   -0.13287
111920.0000   -0.13222
111960.0000   -0.24574
112000.0000   -0.28653
112040.0000   -0.19412
112080.0000   -0.19241
112120.0000   -0.34799
112160.0000   -0.36276
112200.0000   -0.32556
112240.0000   -0.20279
112280.0000   -0.37140
112320.0000   -0.30205
112360.0000   -0.24513
112400.0000   -0.06952
112440.0000   -0.10224
112480.0000   -0.41848
112520.0000   -0.25219
112560.0000   -0.38862
112600.0000   -0.49193
112640.0000   -0.25494
112680.0000   -0.12538
112720.0000   -0.04331
112760.0000   -0.19736
112800.0000   -0.26606
112840.0000   -0.11684
112880.0000   -0.27113
112920.0000   -0.30371
112960.0000   -0.36453
113000.0000   -0.31657
113040.0000   -0.31751
113080.0000   -0.22047
113120.0000   -0.23546
113160.0000   -0.61188
113200.0000   -0.40817
113240.0000   -0.63396
113280.0000   -0.53623
113320.0000   -0.49325
113360.0000   -0.50087
113400.0000   -0.46195
113440.0000   -0.58098
113480.0000   -0.55804
113520.0000   -0.31851
113560.0000   -0.46411
113600.0000   -0.40195
113640.0000   -0.42501
113680.0000   -0.40605
113720.0000   -0.45835
113760.0000   -0.36843
113800.0000   -0.54418
113840.0000   -0.50341
113880.0000   -0.38125
113920.0000   -0.18860
113960.0000   -0.41739
114000.0000   -0.41572
114040.0000   -0.58795
114080.0000   -0.40846
114120.0000   -0.60585
114160.0000   -0.55907
114200.0000   -0.46643
114240.0000   -0.33354
114280.0000   -0.34513
114320.0000   -0.58286
114360.0000   -0.63471
114400.0000   -0.49424
114440.0000   -0.32973
114480.0000   -0.48621
114520.0000   -0.31539
114560.0000   -0.32107
114600.0000   -0.43266
114640.0000   -0.53353
114680.0000   -0.48567
114720.0000   -0.60550
114760.0000   -0.29084
114800.0000   -0.47202
114840.0000   -0.43883
114880.0000   -0.59572
114920.0000   -0.51056
114960.0000   -0.45107
115000.0000   -0.46632
115040.0000   -0.54608
115080.0000   -0.61037
115120.0000   -0.47511
115160.0000   -0.54545
115200.0000   -0.50766
115240.0000   -0.44061
115280.0000   -0.49374
115320.0000   -0.29229
115360.0000   -0.33983
115400.0000   -0.30135
115440.0000   -0.54817
115480.0000   -0.44617
115520.0000   -0.50815
115560.0000   -0.37154
115600.0000   -0.48478
115640.0000   -0.59292
115680.0000   -0.31276
115720.0000   -0.23094
115760.0000   -0.54177
115800.0000   -0.46224
115840.0000   -0.43025
115880.0000   -0.30196
115920.0000   -0.56889
115960.0000   -0.11107
116000.0000   -0.13799
116040.0000   -0.22708
116080.0000   -0.42323
116120.0000   -0.38447
116160.0000   -0.15506
116200.0000   -0.33684
116240.0000   -0.44828
116280.0000   -0.34448
116320.0000   -0.44644
116360.0000   -0.40279
116400.0000   -0.30533
116440.0000   -0.44620
116480.0000   -0.53505
116520.0000   -0.42691
116560.0000   -0.49575
116600.0000   -0.30218
116640.0000   -0.34525
116680.0000   -0.42964
116720.0000   -0.53672
116760.0000   -0.51532
116800.0000   -0.64143
116840.0000   -0.57335
116880.0000   -0.31785
116920.0000   -0.45672
116960.0000   -0.33962
117000.0000   -0.35075
117040.0000   -0.37726
117080.0000   -0.27150
117120.0000   -0.36421
117160.0000   -0.16830
117200.0000   -0.45927
117240.0000   -0.20218
117280.0000   -0.16942
117320.0000   -0.42701
117360.0000   -0.41158
117400.0000   -0.43179
117440.0000   -0.46158
117480.0000   -0.44637
117520.0000   -0.38531
117560.0000   -0.30100
117600.0000   -0.39573
117640.0000   -0.33292
117680.0000   -0.22878
117720.0000   -0.28438
117760.0000   -0.34095
117800.0000   -0.31671
117840.0000   -0.28180
117880.0000   -0.31707
117920.0000   -0.15735
117960.0000   -0.30560
118000.0000   -0.10842
118040.0000   -0.19887
118080.0000   -0.28694
118120.0000   -0.19298
118160.0000   -0.19424
118200.0000   -0.08478
118240.0000   -0.22129
118280.0000   -0.23024
118320.0000   -0.29592
118360.0000   -0.39920
118400.0000   -0.42793
118440.0000   -0.55678
118480.0000   -0.24219
118520.0000   -0.38040
118560.0000   -0.41572
118600.0000   -0.34940
118640.0000   -0.23294
118680.0000   -0.68152
118720.0000   -0.26811
118760.0000   -0.47108
118800.0000   -0.43108
118840.0000   -0.37483
118880.0000   -0.24364
118920.0000   -0.53371
118960.0000   -0.49264
119000.0000   -0.29750
119040.0000   -0.40957
119080.0000   -0.14215
119120.0000   -0.21506
119160.0000   -0.52593
119200.0000   -0.34602
119240.0000   -0.20293
119280.0000   -0.36685
119320.0000   -0.58321
119360.0000   -0.42604
119400.0000   -0.44309
119440.0000   -0.46888
119480.0000   -0.45366
119520.0000   -0.46240
119560.0000   -0.31873
119600.0000   -0.27931
119640.0000   -0.41554
119680.0000   -0.35086
119720.0000   -0.40811
119760.0000   -0.36693
119800.0000   -0.40476
119840.0000   -0.49791
119880.0000   -0.55015
119920.0000   -0.21288
119960.0000   -0.19719
120000.0000   -0.39700
120040.0000   -0.23813
120080.0000   -0.26534
120120.0000   -0.25989
120160.0000   -0.39081
120200.0000   -0.35934
120240.0000   -0.23688
120280.0000   -0.26910
120320.0000   -0.31630
120360.0000   -0.23673
120400.0000   -0.40485
120440.0000   -0.82153
120480.0000   -0.62550
120520.0000   -0.67023
120560.0000   -0.49296
120600.0000   -0.31626
120640.0000   -0.53930
120680.0000   -0.53613
120720.0000   -0.58663
120760.0000   -0.34673
120800.0000   -0.23590
120840.0000   -0.29754
120880.0000   -0.33513
120920.0000   -0.44474
120960.0000   -0.17941
121000.0000   -0.26451
121040.0000   -0.31169
121080.0000   -0.52798
121120.0000   -0.40349
121160.0000   -0.44104
121200.0000   -0.33001
121240.0000   -0.52873
121280.0000   -0.45236
121320.0000   -0.35843
121360.0000   -0.74826
121400.0000   -0.41710
121440.0000   -0.51340
121480.0000   -0.41799
121520.0000   -0.40982
121560.0000   -0.36796
121600.0000   -0.46571
121640.0000   -0.55675
121680.0000   -0.26377
121720.0000   -0.35765
121760.0000   -0.31028
121800.0000   -0.31403
121840.0000   -0.61497
121880.0000   -0.22942
121920.0000   -0.44507
121960.0000   -0.39977
122000.0000   -0.13837
122040.0000   -0.21581
122080.0000   -0.27563
122120.0000   -0.31230
122160.0000   -0.72876
122200.0000   -0.51817
122240.0000   -0.52472
122280.0000   -0.47325
122320.0000   -0.48691
122360.0000   -0.64095
122400.0000   -0.32571
122440.0000   -0.36401
122480.0000   -0.61989
122520.0000   -0.56862
122560.0000   -0.55390
122600.0000   -0.60469
122640.0000   -0.34866
122680.0000   -0.47630
122720.0000   -0.48203
122760.0000   -0.38573
122800.0000   -0.42016
122840.0000   -0.48067
122880.0000   -0.52965
122920.0000   -0.47047
122960.0000   -0.52633
123000.0000   -0.60814
123040.0000   -0.28925
123080.0000   -0.39203
123120.0000   -0.62175
123160.0000   -0.67774
123200.0000   -0.81211
123240.0000   -0.45765
123280.0000   -0.59610
123320.0000   -0.64635
123360.0000   -0.45690
123400.0000   -0.34950
123440.0000   -0.56318
123480.0000   -0.68513
123520.0000   -0.38912
123560.0000   -0.59157
123600.0000   -0.54447
123640.0000   -0.66124
123680.0000   -0.50536
123720.0000   -0.67037
123760.0000   -0.39760
123800.0000   -0.36050
123840.0000   -0.46692
123880.0000   -0.18892
123920.0000   -0.39869
123960.0000   -0.15041
124000.0000   -0.16623
124040.0000   -0.24944
124080.0000   -0.24484
124120.0000   -0.19405
124160.0000   -0.15672
124200.0000   -0.22740
124240.0000   -0.25689
124280.0000   -0.18775
124320.0000   -0.42567
124360.0000   -0.29912
124400.0000   -0.41759
124440.0000   -0.33418
124480.0000   -0.43373
124520.0000   -0.50278
124560.0000   -0.50533
124600.0000   -0.44262
124640.0000   -0.51152
124680.0000   -0.39620
124720.0000   -0.48359
124760.0000   -0.50397
124800.0000   -0.43944
124840.0000   -0.32324
124880.0000   -0.44883
124920.0000   -0.36317
124960.0000   -0.64842
125000.0000   -0.50057
125040.0000   -0.54711
125080.0000   -0.60155
125120.0000   -0.55432
125160.0000   -0.59070
125200.0000   -0.57718
125240.0000   -0.47965
125280.0000   -0.66597
125320.0000   -0.62982
125360.0000   -0.55115
125400.0000   -0.50422
125440.0000   -0.42847
125480.0000   -0.52513
125520.0000   -0.48935
125560.0000   -0.47412
125600.0000   -0.43615
125640.0000   -0.52126
125680.0000   -0.65320
125720.0000   -0.56510
125760.0000   -0.53110
125800.0000   -0.63995
125840.0000   -0.59958
125880.0000   -0.53171
125920.0000   -0.49323
125960.0000   -0.36495
126000.0000   -0.58912
126040.0000   -0.35437
126080.0000   -0.51739
126120.0000   -0.59978
126160.0000   -0.65288
126200.0000   -0.46549
126240.0000   -0.35844
126280.0000   -0.54267
126320.0000   -0.59341
126360.0000   -0.51660
126400.0000   -0.56149
126440.0000   -0.67618
126480.0000   -0.49484
126520.0000   -0.56983
126560.0000   -0.54358
126600.0000   -0.52871
126640.0000   -0.61493
126680.0000   -0.44775
126720.0000   -0.62514
126760.0000   -0.51991
126800.0000   -0.42214
126840.0000   -0.48810
126880.0000   -0.49401
126920.0000   -0.56717
126960.0000   -0.60188
127000.0000   -0.42877
127040.0000   -0.59036
127080.0000   -0.44557
127120.0000   -0.50424
127160.0000   -0.56970
127200.0000   -0.46835
127240.0000   -0.54126
127280.0000   -0.42481
127320.0000   -0.56968
127360.0000   -0.56765
127400.0000   -0.54346
127440.0000   -0.51651
127480.0000   -0.58592
127520.0000   -0.62246
127560.0000   -0.58624
127600.0000   -0.48179
127640.0000   -0.53458
127680.0000   -0.56840
127720.0000   -0.59575
127760.0000   -0.33533
127800.0000   -0.48982
127840.0000   -0.49482
127880.0000   -0.50501
127920.0000   -0.53693
127960.0000   -0.49752
128000.0000   -0.42659
128040.0000   -0.52807
128080.0000   -0.67359
128120.0000   -0.53080
128160.0000   -0.73861
128200.0000   -0.43168
128240.0000   -0.51930
128280.0000   -0.65699
128320.0000   -0.49543
128360.0000   -0.63127
128400.0000   -0.66772
128440.0000   -0.50803
128480.0000   -0.49993
128520.0000   -0.62584
128560.0000   -0.47086
128600.0000   -0.59176
128640.0000   -0.48217
128680.0000   -0.58845
128720.0000   -0.55619
128760.0000   -0.65485
128800.0000   -0.51001
128840.0000   -0.49926
128880.0000   -0.58054
128920.0000   -0.41273
128960.0000   -0.30797
129000.0000   -0.32398
129040.0000   -0.44565
129080.0000   -0.39305
129120.0000   -0.47525
129160.0000   -0.34953
129200.0000   -0.31896
129240.0000   -0.44451
129280.0000   -0.43089
129320.0000   -0.27889
129360.0000   -0.30725
129400.0000   -0.21663
129440.0000   -0.38892
129480.0000   -0.33977
129520.0000   -0.64442
129560.0000   -0.49009
129600.0000   -0.59666
129640.0000   -0.50981
129680.0000   -0.40241
129720.0000   -0.58023
129760.0000   -0.36780
129800.0000   -0.51644
129840.0000   -0.41216
129880.0000   -0.43082
129920.0000   -0.44384
129960.0000   -0.25763
130000.0000   -0.28112
130040.0000   -0.33422
130080.0000   -0.27338
130120.0000   -0.21101
130160.0000   -0.40852
130200.0000   -0.41643
130240.0000   -0.55551
130280.0000   -0.31700
130320.0000   -0.35395
130360.0000   -0.40500
130400.0000   -0.43709
130440.0000   -0.64632
130480.0000   -0.48245
130520.0000   -0.75079
130560.0000   -0.54992
130600.0000   -0.35183
130640.0000   -0.20893
130680.0000   -0.36732
130720.0000   -0.53508
130760.0000   -0.36454
130800.0000   -0.39292
130840.0000   -0.29565
130880.0000   -0.24776
130920.0000   -0.28160
130960.0000   -0.33811
131000.0000   -0.46211
131040.0000   -0.67525
131080.0000   -0.34827
131120.0000   -0.48363
131160.0000   -0.33923
131200.0000   -0.35139
131240.0000   -0.29336
131280.0000   -0.31298
131320.0000   -0.37619
131360.0000   -0.26012
131400.0000   -0.73134
131440.0000   -0.52266
131480.0000   -0.42391
131520.0000   -0.29513
131560.0000   -0.49362
131600.0000   -0.39405
131640.0000   -0.34453
131680.0000   -0.45161
131720.0000   -0.53112
131760.0000   -0.41403
131800.0000   -0.52675
131840.0000   -0.61292
131880.0000   -0.41788
131920.0000   -0.46707
131960.0000   -0.57474
132000.0000   -0.49950
132040.0000   -0.44831
132080.0000   -0.57799
132120.0000   -0.26768
132160.0000   -0.40374
132200.0000   -0.14839
132240.0000   -0.21926
132280.0000   -0.26611
132320.0000   -0.27677
132360.0000   -0.39036
132400.0000   -0.27713
132440.0000   -0.25959
132480.0000   -0.55627
132520.0000   -0.44766
132560.0000   -0.35435
132600.0000   -0.23193
132640.0000   -0.41340
132680.0000   -0.56718
132720.0000   -0.29244
132760.0000   -0.44129
132800.0000   -0.66435
132840.0000   -0.39289
132880.0000   -0.39625
132920.0000   -0.44415
132960.0000   -0.38595
133000.0000   -0.39333
133040.0000   -0.48084
133080.0000   -0.34225
133120.0000   -0.24887
133160.0000   -0.30802
133200.0000   -0.25046
133240.0000   -0.60308
133280.0000   -0.56904
133320.0000   -0.52381
133360.0000   -0.44771
133400.0000   -0.51077
133440.0000   -0.49351
133480.0000   -0.62261
133520.0000   -0.41514
133560.0000   -0.34669
133600.0000   -0.29590
133640.0000   -0.61928
133680.0000   -0.46152
133720.0000   -0.33406
133760.0000   -0.23305
133800.0000   -0.29996
133840.0000   -0.32678
133880.0000   -0.29736
133920.0000   -0.51904
133960.0000   -0.35288
134000.0000   -0.45661
134040.0000   -0.31855
134080.0000   -0.33072
134120.0000   -0.19570
134160.0000   -0.17771
134200.0000   -0.25981
134240.0000   -0.45408
134280.0000   -0.33415
134320.0000   -0.27679
134360.0000   -0.36597
134400.0000   -0.23264
134440.0000   -0.23853
134480.0000   -0.27879
134520.0000   -0.36826
134560.0000   -0.38112
134600.0000   -0.35677
134640.0000   -0.42610
134680.0000   -0.38730
134720.0000   -0.23172
134760.0000   -0.32596
134800.0000   -0.28821
134840.0000   -0.29700
134880.0000   -0.32782
134920.0000   -0.19517
134960.0000   -0.30397
135000.0000   -0.59973
135040.0000   -0.34179
135080.0000   -0.24476
135120.0000   -0.32985
135160.0000   -0.32906
135200.0000   -0.22491
135240.0000   -0.16598
135280.0000   -0.33567
135320.0000   -0.18138
135360.0000   -0.09015
135400.0000   -0.15764
135440.0000   -0.42031
135480.0000   -0.41559
135520.0000   -0.30834
135560.0000   -0.13378
135600.0000   -0.27899
135640.0000   -0.42278
135680.0000   -0.38964
135720.0000   -0.32946
135760.0000    0.03190
135800.0000   -0.29919
135840.0000   -0.08482
135880.0000   -0.02823
135920.0000   -0.24488
135960.0000   -0.17386
136000.0000   -0.10112
136040.0000   -0.20728
136080.0000   -0.17644
136120.0000   -0.01424
136160.0000   -0.22117
136200.0000   -0.24958
136240.0000   -0.16236
136280.0000   -0.14920
136320.0000   -0.24947
136360.0000   -0.23717
136400.0000   -0.17849
136440.0000   -0.29289
136480.0000   -0.26281
136520.0000   -0.21994
136560.0000   -0.26164
136600.0000   -0.21683
136640.0000   -0.44490
136680.0000   -0.27938
136720.0000   -0.27000
136760.0000   -0.28919
136800.0000   -0.38472
136840.0000   -0.38041
136880.0000   -0.48252
136920.0000   -0.62254
136960.0000   -0.46103
137000.0000   -0.53319
137040.0000   -0.27338
137080.0000   -0.31246
137120.0000   -0.36172
137160.0000   -0.55046
137200.0000   -0.39457
137240.0000   -0.46365
137280.0000   -0.43051
137320.0000   -0.62760
137360.0000   -0.55675
137400.0000   -0.51187
137440.0000   -0.69921
137480.0000   -0.54670
137520.0000   -0.29702
137560.0000   -0.30457
137600.0000   -0.44524
137640.0000   -0.38086
137680.0000   -0.27619
137720.0000   -0.27343
137760.0000   -0.21289
137800.0000   -0.37125
137840.0000   -0.52203
137880.0000   -0.73249
137920.0000   -0.15314
137960.0000   -0.14628
138000.0000   -0.06235
138040.0000   -0.42039
138080.0000   -0.30745
138120.0000   -0.35408
138160.0000   -0.22122
138200.0000   -0.27566
138240.0000   -0.47350
138280.0000   -0.24014
138320.0000   -0.25721
138360.0000   -0.43990
138400.0000   -0.16621
138440.0000   -0.33918
138480.0000   -0.47234
138520.0000   -0.16363
138560.0000   -0.27075
138600.0000   -0.11170
138640.0000   -0.22871
138680.0000   -0.38898
138720.0000   -0.39626
138760.0000   -0.35423
138800.0000   -0.45351
138840.0000   -0.30275
138880.0000   -0.62631
138920.0000   -0.34102
138960.0000   -0.33828
139000.0000   -0.25754
139040.0000   -0.21053
139080.0000   -0.33166
139120.0000   -0.32003
139160.0000   -0.18684
139200.0000   -0.30080
139240.0000   -0.19220
139280.0000   -0.38737
139320.0000   -0.29815
139360.0000   -0.48145
139400.0000   -0.45830
139440.0000   -0.46020
139480.0000   -0.42729
139520.0000   -0.26940
139560.0000   -0.35900
139600.0000   -0.42362
139640.0000   -0.46106
139680.0000   -0.60471
139720.0000   -0.40071
139760.0000   -0.42799
139800.0000   -0.44891
139840.0000   -0.43268
139880.0000   -0.53356
139920.0000   -0.42343
139960.0000   -0.40908
140000.0000   -0.56733
140040.0000   -0.48760
140080.0000   -0.41777
140120.0000   -0.43245
140160.0000   -0.41880
140200.0000   -0.18844
140240.0000   -0.45568
140280.0000   -0.53555
140320.0000   -0.29747
140360.0000   -0.53159
140400.0000   -0.39013
140440.0000   -0.25876
140480.0000   -0.37567
140520.0000   -0.31072
140560.0000   -0.35582
140600.0000   -0.22810
140640.0000   -0.35799
140680.0000   -0.20364
140720.0000   -0.25840
140760.0000   -0.45870
140800.0000   -0.22472
140840.0000   -0.35619
140880.0000   -0.36891
140920.0000   -0.48285
140960.0000   -0.14556
141000.0000   -0.35441
141040.0000   -0.39304
141080.0000   -0.35951
141120.0000   -0.20004
141160.0000   -0.30012
141200.0000   -0.35365
141240.0000   -0.27738
141280.0000   -0.22117
141320.0000   -0.36610
141360.0000   -0.32756
141400.0000   -0.24229
141440.0000   -0.25795
141480.0000   -0.22125
141520.0000   -0.13287
141560.0000   -0.23642
141600.0000   -0.31248
141640.0000   -0.11602
141680.0000   -0.35260
141720.0000   -0.28451
141760.0000   -0.48630
141800.0000   -0.41466
141840.0000   -0.25808
141880.0000   -0.28627
141920.0000   -0.31224
141960.0000   -0.28738
142000.0000   -0.35905
142040.0000   -0.32464
142080.0000   -0.28686
142120.0000   -0.29727
142160.0000   -0.56236
142200.0000   -0.38146
142240.0000   -0.31180
142280.0000   -0.22905
142320.0000   -0.39385
142360.0000   -0.37876
142400.0000   -0.35831
142440.0000   -0.30570
142480.0000   -0.51921
142520.0000   -0.29582
142560.0000   -0.40241
142600.0000   -0.39141
142640.0000   -0.32970
142680.0000   -0.39109
142720.0000   -0.30403
142760.0000   -0.20223
142800.0000   -0.10071
142840.0000   -0.44368
142880.0000   -0.27879
142920.0000   -0.08256
142960.0000   -0.27928
143000.0000   -0.45641
143040.0000   -0.34644
143080.0000   -0.32694
143120.0000   -0.43556
143160.0000   -0.61196
143200.0000   -0.60998
143240.0000   -0.44517
143280.0000   -0.39486
143320.0000   -0.44823
143360.0000   -0.49051
143400.0000   -0.43404
143440.0000   -0.36643
143480.0000   -0.51579
143520.0000   -0.42115
143560.0000   -0.36972
143600.0000   -0.53426
143640.0000   -0.43607
143680.0000   -0.34715
143720.0000   -0.18262
143760.0000   -0.42325
143800.0000   -0.32989
143840.0000   -0.50644
143880.0000   -0.37887
143920.0000   -0.44088
143960.0000   -0.56065
144000.0000   -0.37929
144040.0000   -0.39712
144080.0000   -0.41962
144120.0000   -0.27166
144160.0000   -0.68041
144200.0000   -0.67592
144240.0000   -0.62578
144280.0000   -0.46159
144320.0000   -0.41249
144360.0000   -0.67918
144400.0000   -0.31831
144440.0000   -0.57452
144480.0000   -0.58093
144520.0000   -0.51478
144560.0000   -0.62418
144600.0000   -0.52248
144640.0000   -0.30754
144680.0000   -0.33915
144720.0000   -0.33085
144760.0000   -0.48366
144800.0000   -0.37236
144840.0000   -0.22704
144880.0000   -0.35133
144920.0000   -0.56447
144960.0000   -0.50312
145000.0000   -0.44359
145040.0000   -0.45183
145080.0000   -0.32823
145120.0000   -0.45974
145160.0000   -0.45988
145200.0000   -0.29271
145240.0000   -0.26443
145280.0000   -0.37744
145320.0000   -0.26334
145360.0000   -0.44171
145400.0000   -0.23554
145440.0000   -0.24381
145480.0000   -0.18419
145520.0000   -0.24101
145560.0000   -0.29981
145600.0000   -0.35291
145640.0000   -0.38982
145680.0000   -0.32096
145720.0000   -0.39941
145760.0000   -0.33522
145800.0000   -0.33907
145840.0000   -0.20596
145880.0000   -0.28810
145920.0000   -0.32172
145960.0000   -0.25308
146000.0000   -0.41642
146040.0000   -0.41588
146080.0000   -0.31694
146120.0000   -0.18850
146160.0000   -0.29157
146200.0000   -0.32035
146240.0000   -0.37875
146280.0000   -0.39290
146320.0000   -0.21700
146360.0000   -0.44474
146400.0000   -0.22994
146440.0000   -0.19532
146480.0000   -0.29836
146520.0000   -0.47178
146560.0000   -0.34953
146600.0000   -0.32787
146640.0000   -0.44372
146680.0000   -0.15008
146720.0000   -0.29291
146760.0000   -0.39060
146800.0000   -0.38543
146840.0000   -0.32041
146880.0000   -0.38835
146920.0000   -0.31496
146960.0000   -0.36478
147000.0000   -0.37342
147040.0000   -0.42127
147080.0000   -0.51260
147120.0000   -0.47338
147160.0000   -0.53675
147200.0000   -0.32686
147240.0000   -0.61557
147280.0000   -0.53579
147320.0000   -0.50337
147360.0000   -0.34141
147400.0000   -0.23345
147440.0000   -0.53974
147480.0000   -0.41854
147520.0000   -0.45926
147560.0000   -0.27647
147600.0000   -0.35362
147640.0000   -0.25969
147680.0000   -0.40856
147720.0000   -0.28560
147760.0000   -0.42835
147800.0000   -0.37972
147840.0000   -0.31364
147880.0000   -0.28186
147920.0000   -0.34001
147960.0000   -0.24836
148000.0000   -0.23149
148040.0000   -0.30192
148080.0000   -0.25598
148120.0000   -0.23566
148160.0000   -0.31035
148200.0000   -0.26366
148240.0000   -0.38290
148280.0000   -0.33954
148320.0000   -0.37417
148360.0000   -0.23019
148400.0000   -0.59715
148440.0000   -0.53607
148480.0000   -0.37649
148520.0000   -0.35458
148560.0000   -0.25356
148600.0000   -0.18717
148640.0000   -0.21748
148680.0000   -0.34137
148720.0000   -0.38747
148760.0000   -0.37448
148800.0000   -0.34467
148840.0000   -0.33963
148880.0000   -0.20148
148920.0000   -0.21490
148960.0000   -0.40814
149000.0000   -0.42144
149040.0000   -0.14879
149080.0000   -0.37464
149120.0000   -0.28607
149160.0000   -0.30023
149200.0000   -0.35271
149240.0000   -0.27080
149280.0000   -0.32918
149320.0000   -0.25338
149360.0000   -0.30866
149400.0000   -0.23985
149440.0000   -0.40159
149480.0000   -0.58965
149520.0000   -0.45568
149560.0000   -0.38839
149600.0000   -0.53519
149640.0000   -0.49990
149680.0000   -0.39114
149720.0000   -0.29882
149760.0000   -0.52912
149800.0000   -0.32789
149840.0000   -0.42864
149880.0000   -0.35780
149920.0000   -0.31727
149960.0000    0.04509
150000.0000   -0.25046
150040.0000   -0.21960
150080.0000   -0.34186
150120.0000   -0.37642
150160.0000   -0.45481
150200.0000   -0.31868
150240.0000   -0.28240
150280.0000   -0.18373
150320.0000   -0.16083
150360.0000   -0.26299
150400.0000   -0.12578
150440.0000   -0.14190
150480.0000   -0.08815
150520.0000   -0.06300
150560.0000   -0.32326
150600.0000   -0.29132
150640.0000   -0.33532
150680.0000   -0.20585
150720.0000   -0.33200
150760.0000   -0.31908
150800.0000   -0.52625
150840.0000   -0.29656
150880.0000   -0.46397
150920.0000   -0.55883
150960.0000   -0.27014
151000.0000   -0.34153
151040.0000   -0.45956
151080.0000   -0.37693
151120.0000   -0.52989
151160.0000   -0.41856
151200.0000   -0.69983
151240.0000   -0.44533
151280.0000   -0.45194
151320.0000   -0.34489
151360.0000   -0.30577
151400.0000   -0.17182
151440.0000   -0.39541
151480.0000   -0.41739
151520.0000   -0.58531
151560.0000   -0.36116
151600.0000   -0.44003
151640.0000   -0.69195
151680.0000   -0.66622
151720.0000   -0.47861
151760.0000   -0.51051
151800.0000   -0.53369
151840.0000   -0.27270
151880.0000   -0.54030
151920.0000   -0.50823
151960.0000   -0.50553
152000.0000   -0.38112
152040.0000   -0.41041
152080.0000   -0.50626
152120.0000   -0.47470
152160.0000   -0.37273
152200.0000   -0.64371
152240.0000   -0.44933
152280.0000   -0.60955
152320.0000   -0.48432
152360.0000   -0.61189
152400.0000   -0.45057
152440.0000   -0.51657
152480.0000   -0.34477
152520.0000   -0.51796
152560.0000   -0.44534
152600.0000   -0.60174
152640.0000   -0.41244
152680.0000   -0.40187
152720.0000   -0.41716
152760.0000   -0.45590
152800.0000   -0.30226
152840.0000   -0.36210
152880.0000   -0.39256
152920.0000   -0.69206
152960.0000   -0.59169
153000.0000   -0.53859
153040.0000   -0.47014
153080.0000   -0.25496
153120.0000   -0.51014
153160.0000   -0.45464
153200.0000   -0.49938
153240.0000   -0.56592
153280.0000   -0.54941
153320.0000   -0.59768
153360.0000   -0.61318
153400.0000   -0.52313
153440.0000   -0.63234
153480.0000   -0.58029
153520.0000   -0.44794
153560.0000   -0.52825
153600.0000   -0.54037
153640.0000   -0.59273
153680.0000   -0.46803
153720.0000   -0.52508
153760.0000   -0.67243
153800.0000   -0.51117
153840.0000   -0.29800
153880.0000   -0.52934
153920.0000   -0.50358
153960.0000   -0.43241
154000.0000   -0.52110
154040.0000   -0.40809
154080.0000   -0.56433
154120.0000   -0.45486
154160.0000   -0.43449
154200.0000   -0.57634
154240.0000   -0.39359
154280.0000   -0.49174
154320.0000   -0.31953
154360.0000   -0.49306
154400.0000   -0.54452
154440.0000   -0.53830
154480.0000   -0.56734
154520.0000   -0.42170
154560.0000   -0.71449
154600.0000   -0.30533
154640.0000   -0.42386
154680.0000   -0.38390
154720.0000   -0.49444
154760.0000   -0.46629
154800.0000   -0.64770
154840.0000   -0.61823
154880.0000   -0.47381
154920.0000   -0.45785
154960.0000   -0.17230
155000.0000   -0.43289
155040.0000   -0.50711
155080.0000   -0.66424
155120.0000   -0.58952
155160.0000   -0.68865
155200.0000   -0.48245
155240.0000   -0.38071
155280.0000   -0.21490
155320.0000   -0.46696
155360.0000   -0.48238
155400.0000   -0.26367
155440.0000   -0.64369
155480.0000   -0.48884
155520.0000   -0.30461
155560.0000   -0.34557
155600.0000   -0.27041
155640.0000   -0.35543
155680.0000   -0.35192
155720.0000   -0.34680
155760.0000   -0.23906
155800.0000   -0.53911
155840.0000   -0.39625
155880.0000   -0.48584
155920.0000   -0.29319
155960.0000   -0.35828
156000.0000   -0.48093
156040.0000   -0.44037
156080.0000   -0.22012
156120.0000   -0.43202
156160.0000   -0.39430
156200.0000   -0.44048
156240.0000   -0.45098
156280.0000   -0.47414
156320.0000   -0.53660
156360.0000   -0.42195
156400.0000   -0.32485
156440.0000   -0.58598
156480.0000   -0.34581
156520.0000   -0.46847
156560.0000   -0.48179
156600.0000   -0.34750
156640.0000   -0.38320
156680.0000   -0.48724
156720.0000   -0.47794
156760.0000   -0.40711
156800.0000   -0.54925
156840.0000   -0.51461
156880.0000   -0.42603
156920.0000   -0.46319
156960.0000   -0.59170
157000.0000   -0.38989
157040.0000   -0.62998
157080.0000   -0.48368
157120.0000   -0.23151
157160.0000   -0.33453
157200.0000   -0.37592
157240.0000   -0.58918
157280.0000   -0.43272
157320.0000   -0.36762
157360.0000   -0.33062
157400.0000   -0.60229
157440.0000   -0.55246
157480.0000   -0.64792
157520.0000   -0.49285
157560.0000   -0.77139
157600.0000   -0.41364
157640.0000   -0.58435
157680.0000   -0.66856
157720.0000   -0.45735
157760.0000   -0.63188
157800.0000   -0.66455
157840.0000   -0.34195
157880.0000   -0.67120
157920.0000   -0.61930
157960.0000   -0.50014
158000.0000   -0.59929
158040.0000   -0.50722
158080.0000   -0.60796
158120.0000   -0.50857
158160.0000   -0.52061
158200.0000   -0.69272
158240.0000   -0.42292
158280.0000   -0.39151
158320.0000   -0.38754
158360.0000   -0.25839
158400.0000   -0.45609
158440.0000   -0.36396
158480.0000   -0.57118
158520.0000   -0.55206
158560.0000   -0.61466
158600.0000   -0.42510
158640.0000   -0.69743
158680.0000   -0.68561
158720.0000   -0.38467
158760.0000   -0.66516
158800.0000   -0.85737
158840.0000   -0.55976
158880.0000   -0.57237
158920.0000   -0.67357
158960.0000   -0.73469
159000.0000   -0.36811
159040.0000   -0.60094
159080.0000   -0.72158
159120.0000   -0.49348
159160.0000   -0.48044
159200.0000   -0.43002
159240.0000   -0.72817
159280.0000   -0.49407
159320.0000   -0.42627
159360.0000   -0.52947
159400.0000   -0.56959
159440.0000   -0.81144
159480.0000   -0.51387
159520.0000   -0.57262
159560.0000   -0.60639
159600.0000   -0.52564
159640.0000   -0.55899
159680.0000   -0.48451
159720.0000   -0.65390
159760.0000   -0.46629
159800.0000   -0.53903
159840.0000   -0.48682
159880.0000   -0.39687
159920.0000   -0.33356
159960.0000   -0.28364
160000.0000   -0.48000
160040.0000   -0.25810
160080.0000   -0.08758
160120.0000   -0.46699
160160.0000   -0.43870
160200.0000   -0.42968
160240.0000   -0.19748
160280.0000   -0.22401
160320.0000   -0.40615
160360.0000   -0.71464
160400.0000   -0.63889
160440.0000   -0.55926
160480.0000   -0.73705
160520.0000   -0.53948
160560.0000   -0.42651
160600.0000   -0.51880
160640.0000   -0.60456
160680.0000   -0.51679
160720.0000   -0.42855
160760.0000   -0.41334
160800.0000   -0.54549
160840.0000   -0.43959
160880.0000   -0.44878
160920.0000   -0.43467
160960.0000   -0.50521
161000.0000   -0.50655
161040.0000   -0.44858
161080.0000   -0.55020
161120.0000   -0.35886
161160.0000   -0.48351
161200.0000   -0.60589
161240.0000   -0.50205
161280.0000   -0.57404
161320.0000   -0.33527
161360.0000   -0.49298
161400.0000   -0.52879
161440.0000   -0.54857
161480.0000   -0.41081
161520.0000   -0.44863
161560.0000   -0.41379
161600.0000   -0.47728
161640.0000   -0.46090
161680.0000   -0.41213
161720.0000   -0.55634
161760.0000   -0.25991
161800.0000   -0.48372
161840.0000   -0.38717
161880.0000   -0.62571
161920.0000   -0.48863
161960.0000   -0.53878
162000.0000   -0.58837
162040.0000   -0.42287
162080.0000   -0.50317
162120.0000   -0.39565
162160.0000   -0.46654
162200.0000   -0.44153
162240.0000   -0.41810
162280.0000   -0.44664
162320.0000   -0.54740
162360.0000   -0.32195
162400.0000   -0.34137
162440.0000   -0.43408
162480.0000   -0.31661
162520.0000   -0.52241
162560.0000   -0.45325
162600.0000   -0.47445
162640.0000   -0.34416
162680.0000   -0.20223
162720.0000   -0.31735
162760.0000   -0.42525
162800.0000   -0.34187
162840.0000   -0.24677
162880.0000   -0.25844
162920.0000   -0.33404
162960.0000   -0.27474
163000.0000   -0.51032
163040.0000   -0.26601
163080.0000   -0.28980
163120.0000   -0.30220
163160.0000   -0.43728
163200.0000   -0.49933
163240.0000   -0.32370
163280.0000   -0.53460
163320.0000   -0.39394
163360.0000   -0.44373
163400.0000   -0.48957
163440.0000   -0.45094
163480.0000   -0.55466
163520.0000   -0.45930
163560.0000   -0.55607
163600.0000   -0.20924
163640.0000   -0.24665
163680.0000   -0.49442
163720.0000   -0.49599
163760.0000   -0.56722
163800.0000   -0.40702
163840.0000   -0.36651
163880.0000   -0.47850
163920.0000   -0.28649
163960.0000   -0.28734
164000.0000   -0.27427
164040.0000   -0.38237
164080.0000   -0.39260
164120.0000   -0.31876
164160.0000   -0.44304
164200.0000   -0.38120
164240.0000   -0.43764
164280.0000   -0.53206
164320.0000   -0.37125
164360.0000   -0.39570
164400.0000   -0.44155
164440.0000   -0.21789
164480.0000   -0.35767
164520.0000   -0.21956
164560.0000   -0.35107
164600.0000   -0.34693
164640.0000   -0.08481
164680.0000   -0.13521
164720.0000   -0.06779
164760.0000   -0.16466
164800.0000   -0.17437
164840.0000   -0.14959
164880.0000   -0.17646
164920.0000   -0.14594
164960.0000   -0.24623
165000.0000   -0.09423
165040.0000   -0.21067
165080.0000   -0.02598
165120.0000   -0.18590
165160.0000   -0.19477
165200.0000   -0.20921
165240.0000   -0.22382
165280.0000   -0.31253
165320.0000   -0.37205
165360.0000   -0.37244
165400.0000   -0.30971
165440.0000   -0.46189
165480.0000   -0.39294
165520.0000   -0.21806
165560.0000   -0.19891
165600.0000   -0.45743
165640.0000   -0.37053
165680.0000   -0.62317
165720.0000   -0.24411
165760.0000   -0.55080
165800.0000   -0.35756
165840.0000   -0.36179
165880.0000   -0.22376
165920.0000   -0.09882
165960.0000   -0.36648
166000.0000   -0.36008
166040.0000   -0.27749
166080.0000   -0.28607
166120.0000   -0.29672
166160.0000   -0.48645
166200.0000   -0.25319
166240.0000   -0.06344
166280.0000   -0.28012
166320.0000   -0.31932
166360.0000   -0.35165
166400.0000   -0.52723
166440.0000   -0.50202
166480.0000   -0.48081
166520.0000   -0.48083
166560.0000   -0.45578
166600.0000   -0.45365
166640.0000   -0.30526
166680.0000   -0.22856
166720.0000   -0.03500
166760.0000   -0.15325
166800.0000   -0.06792
166840.0000   -0.12750
166880.0000    0.00685
166920.0000   -0.10459
166960.0000   -0.04516
167000.0000   -0.06702
167040.0000   -0.08293
167080.0000   -0.30957
167120.0000   -0.10615
167160.0000   -0.19691
167200.0000   -0.04537
167240.0000   -0.12434
167280.0000   -0.08205
167320.0000   -0.16548
167360.0000   -0.36182
167400.0000   -0.40891
167440.0000   -0.33896
167480.0000   -0.21072
167520.0000   -0.14943
167560.0000   -0.14124
167600.0000   -0.17316
167640.0000   -0.17922
167680.0000   -0.39020
167720.0000   -0.34060
167760.0000   -0.48579
167800.0000   -0.21259
167840.0000   -0.15932
167880.0000   -0.36955
167920.0000   -0.10404
167960.0000   -0.28892
168000.0000   -0.46224
168040.0000   -0.61441
168080.0000   -0.28614
168120.0000   -0.31224
168160.0000   -0.43789
168200.0000   -0.39629
168240.0000   -0.21302
168280.0000   -0.45320
168320.0000   -0.59162
168360.0000   -0.40215
168400.0000   -0.14008
168440.0000   -0.52043
168480.0000   -0.50753
168520.0000   -0.13247
168560.0000   -0.28117
168600.0000   -0.19650
168640.0000   -0.29710
168680.0000   -0.25068
168720.0000   -0.31915
168760.0000   -0.29318
168800.0000   -0.37347
168840.0000   -0.36588
168880.0000   -0.42953
168920.0000   -0.43636
168960.0000   -0.58733
169000.0000   -0.45880
169040.0000   -0.53011
169080.0000   -0.35083
169120.0000   -0.51648
169160.0000   -0.35520
169200.0000   -0.51135
169240.0000   -0.39868
169280.0000   -0.39732
169320.0000   -0.30733
169360.0000   -0.53445
169400.0000   -0.60062
169440.0000   -0.50242
169480.0000   -0.52199
169520.0000   -0.65739
169560.0000   -0.26873
169600.0000   -0.48960
169640.0000   -0.53778
169680.0000   -0.66543
169720.0000   -0.57404
169760.0000   -0.54989
169800.0000   -0.63603
169840.0000   -0.54689
169880.0000   -0.42432
169920.0000   -0.48285
169960.0000   -0.38171
170000.0000   -0.53222
170040.0000   -0.65197
170080.0000   -0.43785
170120.0000   -0.45384
170160.0000   -0.49340
170200.0000   -0.48031
170240.0000   -0.47754
170280.0000   -0.52292
170320.0000   -0.56988
170360.0000   -0.62250
170400.0000   -0.48539
170440.0000   -0.53415
170480.0000   -0.27770
170520.0000   -0.33374
170560.0000   -0.47618
170600.0000   -0.58346
170640.0000   -0.32116
170680.0000   -0.42424
170720.0000   -0.21161
170760.0000   -0.26422
170800.0000   -0.38234
170840.0000   -0.49715
170880.0000   -0.55278
170920.0000   -0.43824
170960.0000   -0.41430
171000.0000   -0.42841
171040.0000   -0.39680
171080.0000   -0.52141
171120.0000   -0.44865
171160.0000   -0.25591
171200.0000   -0.33437
171240.0000   -0.54724
171280.0000   -0.64070
171320.0000   -0.46284
171360.0000   -0.48880
171400.0000   -0.58409
171440.0000   -0.33180
171480.0000   -0.40126
171520.0000   -0.47214
171560.0000   -0.54269
171600.0000   -0.69087
171640.0000   -0.53871
171680.0000   -0.42150
171720.0000   -0.65010
171760.0000   -0.52171
171800.0000   -0.71512
171840.0000   -0.46396
171880.0000   -0.62763
171920.0000   -0.43039
171960.0000   -0.42216
172000.0000   -0.52308
172040.0000   -0.35971
172080.0000   -0.44028
172120.0000   -0.32315
172160.0000   -0.44972
172200.0000   -0.47277
172240.0000   -0.78528
172280.0000   -0.51959
172320.0000   -0.48521
172360.0000   -0.55205
172400.0000   -0.75482
172440.0000   -0.37673
172480.0000   -0.23577
172520.0000   -0.44238
172560.0000   -0.35083
172600.0000   -0.51958
172640.0000   -0.49491
172680.0000   -0.74903
172720.0000   -0.93157
172760.0000   -0.71696
172800.0000   -0.35910
172840.0000   -0.45407
172880.0000   -0.39788
172920.0000   -0.36825
172960.0000   -0.61317
173000.0000   -0.63146
173040.0000   -0.45181
173080.0000   -0.50593
173120.0000   -0.80105
173160.0000   -0.43944
173200.0000   -0.58232
173240.0000   -0.71921
173280.0000   -0.43769
173320.0000   -0.47260
173360.0000   -0.28484
173400.0000   -0.38234
173440.0000   -0.74094
173480.0000   -0.83855
173520.0000   -0.69508
173560.0000   -0.67454
173600.0000   -0.67009
173640.0000   -0.39925
173680.0000   -0.51806
173720.0000   -0.49192
173760.0000   -0.53016
173800.0000   -0.54863
173840.0000   -0.59292
173880.0000   -0.44384
173920.0000   -0.58895
173960.0000   -0.42475
174000.0000   -0.54119
174040.0000   -0.61172
174080.0000   -0.49334
174120.0000   -0.52392
174160.0000   -0.58424
174200.0000   -0.47838
174240.0000   -0.77418
174280.0000   -0.18073
174320.0000   -0.22267
174360.0000   -0.33669
174400.0000   -0.25411
174440.0000   -0.47312
174480.0000   -0.12376
174520.0000   -0.03876
174560.0000   -0.40801
174600.0000   -0.30133
174640.0000   -0.17746
174680.0000   -0.17270
174720.0000   -0.26245
174760.0000   -0.37373
174800.0000   -0.34133
174840.0000   -0.40731
174880.0000   -0.43859
174920.0000   -0.40713
174960.0000   -0.58315
175000.0000   -0.56878
175040.0000   -0.20644
175080.0000   -0.35523
175120.0000   -0.33257
175160.0000   -0.58671
175200.0000   -0.40602
175240.0000   -0.55858
175280.0000   -0.58173
175320.0000   -0.32140
175360.0000   -0.59168
175400.0000   -0.50492
175440.0000   -0.61099
175480.0000   -0.29035
175520.0000   -0.35454
175560.0000   -0.12951
175600.0000   -0.18110
175640.0000   -0.24918
175680.0000   -0.17599
175720.0000   -0.56786
175760.0000   -0.51169
175800.0000   -0.42136
175840.0000   -0.14703
175880.0000   -0.31856
175920.0000   -0.21646
175960.0000   -0.26652
176000.0000   -0.25935
176040.0000   -0.12260
176080.0000   -0.15677
176120.0000   -0.33831
176160.0000   -0.21745
176200.0000   -0.15897
176240.0000   -0.34753
176280.0000   -0.05595
176320.0000   -0.27705
176360.0000   -0.30725
176400.0000   -0.28430
176440.0000   -0.28589
176480.0000   -0.05223
176520.0000   -0.39569
176560.0000   -0.26157
176600.0000   -0.27843
176640.0000   -0.46269
176680.0000   -0.26851
176720.0000   -0.19074
176760.0000   -0.32513
176800.0000   -0.39945
176840.0000   -0.40379
176880.0000   -0.13890
176920.0000   -0.29887
176960.0000   -0.49475
177000.0000   -0.48140
177040.0000   -0.39490
177080.0000   -0.47549
177120.0000   -0.45789
177160.0000   -0.51011
177200.0000   -0.66191
177240.0000   -0.61282
177280.0000   -0.37398
177320.0000   -0.33328
177360.0000   -0.31146
177400.0000   -0.20845
177440.0000   -0.35641
177480.0000   -0.36010
177520.0000   -0.41321
177560.0000   -0.45107
177600.0000   -0.40079
177640.0000   -0.53535
177680.0000   -0.40467
177720.0000   -0.26771
177760.0000   -0.31538
177800.0000   -0.35692
177840.0000   -0.38183
177880.0000   -0.54069
177920.0000   -0.62192
177960.0000   -0.41634
178000.0000   -0.41753
178040.0000   -0.42582
178080.0000   -0.39196
178120.0000   -0.47669
178160.0000   -0.50177
178200.0000   -0.42404
178240.0000   -0.44385
178280.0000   -0.42854
178320.0000   -0.23832
178360.0000   -0.38645
178400.0000   -0.31513
178440.0000   -0.36298
178480.0000   -0.29886
178520.0000   -0.17821
178560.0000   -0.40047
178600.0000   -0.17582
178640.0000   -0.15066
178680.0000   -0.27500
178720.0000   -0.39507
178760.0000   -0.52228
178800.0000   -0.48540
178840.0000   -0.29078
178880.0000   -0.34710
178920.0000   -0.27598
178960.0000   -0.53152
179000.0000   -0.31254
179040.0000   -0.46168
179080.0000   -0.32338
179120.0000   -0.41668
179160.0000   -0.46708
179200.0000   -0.22944
179240.0000   -0.56501
179280.0000   -0.37839
179320.0000   -0.44482
179360.0000   -0.59742
179400.0000   -0.56041
179440.0000   -0.23337
179480.0000   -0.41426
179520.0000   -0.20480
179560.0000   -0.42414
179600.0000   -0.36903
179640.0000   -0.20899
179680.0000   -0.18116
179720.0000   -0.37864
179760.0000   -0.49120
179800.0000   -0.30777
179840.0000   -0.68566
179880.0000   -0.36748
179920.0000   -0.38345
179960.0000   -0.47965
180000.0000   -0.49130
180040.0000   -0.23037
180080.0000   -0.24018
180120.0000   -0.42445
180160.0000   -0.46916
180200.0000   -0.48911
180240.0000   -0.26169
180280.0000   -0.39486
180320.0000   -0.44952
180360.0000   -0.39504
180400.0000   -0.24578
180440.0000   -0.40582
180480.0000   -0.59916
180520.0000   -0.35553
180560.0000   -0.30988
180600.0000   -0.42982
180640.0000   -0.08335
180680.0000   -0.42302
180720.0000   -0.26109
180760.0000   -0.26320
180800.0000   -0.25158
180840.0000   -0.14959
180880.0000   -0.14641
180920.0000   -0.23110
180960.0000   -0.23443
181000.0000   -0.16082
181040.0000   -0.34854
181080.0000   -0.29290
181120.0000   -0.47229
181160.0000   -0.32998
181200.0000   -0.41619
181240.0000   -0.26475
181280.0000   -0.35397
181320.0000   -0.23719
181360.0000   -0.51415
181400.0000   -0.50258
181440.0000   -0.47627
181480.0000   -0.50971
181520.0000   -0.36440
181560.0000   -0.41489
181600.0000   -0.39866
181640.0000   -0.34075
181680.0000   -0.24350
181720.0000   -0.46093
181760.0000   -0.55045
181800.0000   -0.41700
181840.0000   -0.60231
181880.0000   -0.28778
181920.0000   -0.52942
181960.0000   -0.25546
182000.0000   -0.31487
182040.0000   -0.47451
182080.0000   -0.45065
182120.0000   -0.45558
182160.0000   -0.43409
182200.0000   -0.33368
182240.0000   -0.33376
182280.0000   -0.39370
182320.0000   -0.31110
182360.0000   -0.38563
182400.0000   -0.47745
182440.0000   -0.12838
182480.0000   -0.22944
182520.0000   -0.40242
182560.0000   -0.35222
182600.0000   -0.30490
182640.0000   -0.20515
182680.0000   -0.14014
182720.0000   -0.10398
182760.0000   -0.12651
182800.0000   -0.11887
182840.0000   -0.16799
182880.0000   -0.14819
182920.0000   -0.32632
182960.0000   -0.28497
183000.0000   -0.65397
183040.0000   -0.55927
183080.0000   -0.48220
183120.0000   -0.31635
183160.0000   -0.27574
183200.0000   -0.43892
183240.0000   -0.43142
183280.0000   -0.56040
183320.0000   -0.47688
183360.0000   -0.37168
183400.0000   -0.40636
183440.0000   -0.26086
183480.0000   -0.44067
183520.0000   -0.39713
183560.0000   -0.22406
183600.0000   -0.15017
183640.0000   -0.14378
183680.0000   -0.35702
183720.0000   -0.41001
183760.0000   -0.22181
183800.0000   -0.39750
183840.0000   -0.24390
183880.0000   -0.25145
183920.0000   -0.40311
183960.0000   -0.54651
184000.0000   -0.32975
184040.0000   -0.28497
184080.0000   -0.53446
184120.0000   -0.23404
184160.0000   -0.30187
184200.0000   -0.36384
184240.0000   -0.32338
184280.0000   -0.48960
184320.0000   -0.27746
184360.0000   -0.27051
184400.0000   -0.41284
184440.0000   -0.26033
184480.0000   -0.10506
184520.0000   -0.27934
184560.0000   -0.34628
184600.0000   -0.10298
184640.0000   -0.19686
184680.0000   -0.04169
184720.0000   -0.09083
184760.0000   -0.14612
184800.0000   -0.23879
184840.0000   -0.39562
184880.0000   -0.13922
184920.0000   -0.13074
184960.0000   -0.24900
185000.0000   -0.15639
185040.0000   -0.35226
185080.0000   -0.23266
185120.0000   -0.17530
185160.0000   -0.38738
185200.0000   -0.16540
185240.0000   -0.31656
185280.0000   -0.37252
185320.0000   -0.38027
185360.0000   -0.64388
185400.0000   -0.31879
185440.0000   -0.49797
185480.0000   -0.38225
185520.0000   -0.49871
185560.0000   -0.52584
185600.0000   -0.49429
185640.0000   -0.64707
185680.0000   -0.40436
185720.0000   -0.53032
185760.0000   -0.25087
185800.0000   -0.29252
185840.0000   -0.24516
185880.0000   -0.40421
185920.0000   -0.24755
185960.0000   -0.43527
186000.0000   -0.35646
186040.0000   -0.46382
186080.0000   -0.77612
186120.0000   -0.44350
186160.0000   -0.33585
186200.0000   -0.40269
186240.0000   -0.55234
186280.0000   -0.46906
186320.0000   -0.35548
186360.0000   -0.35893
186400.0000   -0.33241
186440.0000   -0.55208
186480.0000   -0.49493
186520.0000   -0.23451
186560.0000   -0.11833
186600.0000   -0.24448
186640.0000   -0.30569
186680.0000   -0.15673
186720.0000   -0.34227
186760.0000   -0.41640
186800.0000   -0.39958
186840.0000   -0.40230
186880.0000   -0.30166
186920.0000   -0.25387
186960.0000   -0.12802
187000.0000   -0.37032
187040.0000   -0.32315
187080.0000   -0.14239
187120.0000   -0.31251
187160.0000   -0.29856
187200.0000   -0.26585
187240.0000   -0.19685
187280.0000   -0.20525
187320.0000   -0.31025
187360.0000   -0.32509
187400.0000   -0.39109
187440.0000   -0.26343
187480.0000   -0.15194
187520.0000   -0.43727
187560.0000   -0.16307
187600.0000   -0.28015
187640.0000   -0.23240
187680.0000   -0.21438
187720.0000   -0.37153
187760.0000   -0.55768
187800.0000   -0.27209
187840.0000   -0.37021
187880.0000   -0.37068
187920.0000   -0.45571
187960.0000   -0.26186
188000.0000   -0.25741
188040.0000   -0.49058
188080.0000   -0.32957
188120.0000   -0.21708
188160.0000   -0.22399
188200.0000   -0.28753
188240.0000   -0.24157
188280.0000   -0.27293
188320.0000   -0.40923
188360.0000   -0.31553
188400.0000   -0.37922
188440.0000   -0.29771
188480.0000   -0.48666
188520.0000   -0.43354
188560.0000   -0.27032
188600.0000   -0.47662
188640.0000   -0.35060
188680.0000   -0.46908
188720.0000   -0.38823
188760.0000   -0.41464
188800.0000   -0.51182
188840.0000   -0.30039
188880.0000   -0.27763
188920.0000   -0.31035
188960.0000   -0.42844
189000.0000   -0.51839
189040.0000   -0.46901
189080.0000   -0.45105
189120.0000   -0.40525
189160.0000   -0.33028
189200.0000   -0.25157
189240.0000   -0.63713
189280.0000   -0.45609
189320.0000   -0.37740
189360.0000   -0.50042
189400.0000   -0.44070
189440.0000   -0.28447
189480.0000   -0.33433
189520.0000   -0.37354
189560.0000   -0.36954
189600.0000   -0.31891
189640.0000   -0.41588
189680.0000   -0.51600
189720.0000   -0.30286
189760.0000   -0.50743
189800.0000   -0.19610
189840.0000   -0.23554
189880.0000   -0.21183
189920.0000   -0.49578
189960.0000   -0.36046
190000.0000   -0.50918
190040.0000   -0.26469
190080.0000   -0.48421
190120.0000   -0.50273
190160.0000   -0.33301
190200.0000   -0.37481
190240.0000   -0.50187
190280.0000   -0.41483
190320.0000   -0.32114
190360.0000   -0.56762
190400.0000   -0.44856
190440.0000   -0.50847
190480.0000   -0.46679
190520.0000   -0.60746
190560.0000   -0.46904
190600.0000   -0.50648
190640.0000   -0.53072
190680.0000   -0.28890
190720.0000   -0.37891
190760.0000   -0.49056
190800.0000   -0.38405
190840.0000   -0.48829
190880.0000   -0.55883
190920.0000   -0.44230
190960.0000   -0.38087
191000.0000   -0.29979
191040.0000   -0.37601
191080.0000   -0.30176
191120.0000   -0.47202
191160.0000   -0.40973
191200.0000   -0.62080
191240.0000   -0.32810
191280.0000   -0.32583
191320.0000   -0.36492
191360.0000   -0.49560
191400.0000   -0.52530
191440.0000   -0.17751
191480.0000   -0.26107
191520.0000   -0.12592
191560.0000   -0.51230
191600.0000   -0.35854
191640.0000   -0.53971
191680.0000   -0.49189
191720.0000   -0.41072
191760.0000   -0.42572
191800.0000   -0.23243
191840.0000   -0.41846
191880.0000   -0.52711
191920.0000   -0.57388
191960.0000   -0.35337
192000.0000   -0.46918
192040.0000   -0.43757
192080.0000   -0.53617
192120.0000   -0.40687
192160.0000   -0.37355
192200.0000   -0.65549
192240.0000   -0.42321
192280.0000   -0.42314
192320.0000   -0.51203
192360.0000   -0.59330
192400.0000   -0.52193
192440.0000   -0.36901
192480.0000   -0.43902
192520.0000   -0.37299
192560.0000   -0.37640
192600.0000   -0.58118
192640.0000   -0.39720
192680.0000   -0.47160
192720.0000   -0.51598
192760.0000   -0.51507
192800.0000   -0.44838
192840.0000   -0.35540
192880.0000   -0.38237
192920.0000   -0.47880
192960.0000   -0.61877
193000.0000   -0.61271
193040.0000   -0.55928
193080.0000   -0.58181
193120.0000   -0.38816
193160.0000   -0.49037
193200.0000   -0.40340
193240.0000   -0.58060
193280.0000   -0.60237
193320.0000   -0.44150
193360.0000   -0.50112
193400.0000   -0.46498
193440.0000   -0.57967
193480.0000   -0.34605
193520.0000   -0.57352
193560.0000   -0.52999
193600.0000   -0.42295
193640.0000   -0.34665
193680.0000   -0.46874
193720.0000   -0.46372
193760.0000   -0.42424
193800.0000   -0.36614
193840.0000   -0.42080
193880.0000   -0.50128
193920.0000   -0.25647
193960.0000   -0.47327
194000.0000   -0.45343
194040.0000   -0.31878
194080.0000   -0.51504
194120.0000   -0.45716
194160.0000   -0.36641
194200.0000   -0.34372
194240.0000   -0.57433
194280.0000   -0.33094
194320.0000   -0.36575
194360.0000   -0.34911
194400.0000   -0.38389
194440.0000   -0.27164
194480.0000   -0.42086
194520.0000   -0.46899
194560.0000   -0.40209
194600.0000   -0.27948
194640.0000   -0.56259
194680.0000   -0.57204
194720.0000   -0.49606
194760.0000   -0.34888
194800.0000   -0.45243
194840.0000   -0.54917
194880.0000   -0.46097
194920.0000   -0.35988
194960.0000   -0.61576
195000.0000   -0.46920
195040.0000   -0.72102
195080.0000   -0.51448
195120.0000   -0.63398
195160.0000   -0.74677
195200.0000   -0.82625
195240.0000   -0.58323
195280.0000   -0.61052
195320.0000   -0.68975
195360.0000   -0.66968
195400.0000   -0.46557
195440.0000   -0.49221
195480.0000   -0.62636
195520.0000   -0.52731
195560.0000   -0.32679
195600.0000   -0.28968
195640.0000   -0.46733
195680.0000   -0.41446
195720.0000   -0.47552
195760.0000   -0.26319
195800.0000   -0.37289
195840.0000   -0.21303
195880.0000   -0.34352
195920.0000   -0.38073
195960.0000   -0.39259
196000.0000   -0.28287
196040.0000   -0.45971
196080.0000   -0.43041
196120.0000   -0.34584
196160.0000   -0.36379
196200.0000    0.01143
196240.0000   -0.11815
196280.0000   -0.14958
196320.0000   -0.18296
196360.0000   -0.47098
196400.0000   -0.54242
196440.0000   -0.61221
196480.0000   -0.60110
196520.0000   -0.65322
196560.0000   -0.49860
196600.0000   -0.46414
196640.0000   -0.77005
196680.0000   -0.69655
196720.0000   -0.30802
196760.0000   -0.63381
196800.0000   -0.70680
196840.0000   -0.38817
196880.0000   -0.35901
196920.0000   -0.42796
196960.0000   -0.72419
197000.0000   -0.36833
197040.0000   -0.36865
197080.0000   -0.46745
197120.0000   -0.63565
197160.0000   -0.38593
197200.0000   -0.37622
197240.0000   -0.40741
197280.0000   -0.40221
197320.0000   -0.24888
197360.0000   -0.36843
197400.0000   -0.28943
197440.0000   -0.52577
197480.0000   -0.78168
197520.0000   -0.70903
197560.0000   -0.74827
197600.0000   -0.91954
197640.0000   -0.74001
197680.0000   -0.72829
197720.0000   -0.84852
197760.0000   -0.98550
197800.0000   -0.82113
197840.0000   -0.92643
197880.0000   -0.77109
197920.0000   -0.68662
197960.0000   -0.85809
198000.0000   -0.67296
198040.0000   -0.77027
198080.0000   -0.75749
198120.0000   -0.62435
198160.0000   -0.74339
198200.0000   -0.60953
198240.0000   -0.31553
198280.0000   -0.28052
198320.0000   -0.28365
198360.0000   -0.20254
198400.0000   -0.26123
198440.0000   -0.16365
198480.0000   -0.33897
198520.0000   -0.45460
198560.0000   -0.37232
198600.0000   -0.41899
198640.0000   -0.48026
198680.0000   -0.30990
198720.0000   -0.38627
198760.0000   -0.38380
198800.0000   -0.38237
198840.0000   -0.38235
198880.0000   -0.42854
198920.0000   -0.46906
198960.0000   -0.44787
199000.0000   -0.64030
199040.0000   -0.40654
199080.0000   -0.52398
199120.0000   -0.43407
199160.0000   -0.31570
199200.0000   -0.26712
199240.0000   -0.57526
199280.0000   -0.45599
199320.0000   -0.18569
199360.0000   -0.35107
199400.0000   -0.40698
199440.0000   -0.46064
199480.0000   -0.40280
199520.0000   -0.50125
199560.0000   -0.35913
199600.0000   -0.41856
199640.0000   -0.59874
199680.0000   -0.85326
199720.0000   -0.58967
199760.0000   -0.46514
199800.0000   -0.60752
199840.0000   -0.55440
199880.0000   -0.57838
199920.0000   -0.49634
199960.0000   -0.52834
200000.0000   -0.32954
200040.0000   -0.37433
200080.0000   -0.43770
200120.0000   -0.48644
200160.0000   -0.56215
200200.0000   -0.63993
200240.0000   -0.34575
200280.0000   -0.50443
200320.0000   -0.35855
200360.0000   -0.40405
200400.0000   -0.37291
200440.0000   -0.43419
200480.0000   -0.22472
200520.0000   -0.26922
200560.0000   -0.43968
200600.0000   -0.45476
200640.0000   -0.77114
200680.0000   -0.81703
200720.0000   -0.69374
200760.0000   -0.87360
200800.0000   -0.71185
200840.0000   -0.73634
200880.0000   -0.95504
200920.0000   -0.92141
200960.0000   -0.76927
201000.0000   -0.79332
201040.0000   -0.89328
201080.0000   -0.60408
201120.0000   -0.79432
201160.0000   -0.79067
201200.0000   -0.82209
201240.0000   -0.64092
201280.0000   -0.81075
201320.0000   -0.84943
201360.0000   -0.88988
201400.0000   -0.75151
201440.0000   -0.66356
201480.0000   -0.82169
201520.0000   -0.85313
201560.0000   -0.73954
201600.0000   -0.52379
201640.0000   -0.87249
201680.0000   -0.99544
201720.0000   -0.72658
201760.0000   -0.82989
201800.0000   -0.88425
201840.0000   -0.96881
201880.0000   -0.81307
201920.0000   -0.82510
201960.0000   -0.82973
202000.0000   -0.63834
202040.0000   -0.76471
202080.0000   -0.67317
202120.0000   -0.71765
202160.0000   -0.99140
202200.0000   -0.90363
202240.0000   -0.67671
202280.0000   -0.80318
202320.0000   -0.57926
202360.0000   -0.91810
202400.0000   -0.82477
202440.0000   -0.73240
202480.0000   -0.64437
202520.0000   -0.76575
202560.0000   -0.66175
202600.0000   -0.88808
202640.0000   -0.60464
202680.0000   -0.90650
202720.0000   -0.76139
202760.0000   -0.74478
202800.0000   -0.87246
202840.0000   -0.68940
202880.0000   -0.80484
202920.0000   -0.74466
202960.0000   -0.77442
203000.0000   -0.87702
203040.0000   -0.79952
203080.0000   -0.82492
203120.0000   -0.85429
203160.0000   -0.83152
203200.0000   -0.90967
203240.0000   -0.80869
203280.0000   -1.01395
203320.0000   -0.69102
203360.0000   -0.76813
203400.0000   -0.93507
203440.0000   -0.78411
203480.0000   -0.90716
203520.0000   -0.79480
203560.0000   -0.60763
203600.0000   -1.00882
203640.0000   -0.69271
203680.0000   -0.95281
203720.0000   -0.79714
203760.0000   -0.88314
203800.0000   -0.87103
203840.0000   -0.86983
203880.0000   -0.76901
203920.0000   -0.78575
203960.0000   -0.89075
204000.0000   -0.76210
204040.0000   -0.82677
204080.0000   -0.72050
204120.0000   -0.74829
204160.0000   -0.91373
204200.0000   -0.83466
204240.0000   -0.71090
204280.0000   -0.71243
204320.0000   -0.70038
204360.0000   -0.78548
204400.0000   -0.85252
204440.0000   -0.75695
204480.0000   -0.71110
204520.0000   -0.87282
204560.0000   -0.71782
204600.0000   -0.84178
204640.0000   -0.85608
204680.0000   -0.61564
204720.0000   -0.89411
204760.0000   -0.61979
204800.0000   -0.70705
204840.0000   -0.76363
204880.0000   -0.80807
204920.0000   -0.93713
204960.0000   -0.79278
205000.0000   -0.79845
205040.0000   -0.79091
205080.0000   -0.81862
205120.0000   -0.82361
205160.0000   -0.92680
205200.0000   -0.81466
205240.0000   -0.86713
205280.0000   -0.73620
205320.0000   -0.79976
205360.0000   -0.64699
205400.0000   -0.84426
205440.0000   -0.73069
205480.0000   -0.68370
205520.0000   -0.79476
205560.0000   -0.76264
205600.0000   -0.79030
205640.0000   -0.77023
205680.0000   -0.75895
205720.0000   -0.64332
205760.0000   -0.61833
205800.0000   -0.76711
205840.0000   -0.69174
205880.0000   -0.95771
205920.0000   -0.67250
205960.0000   -0.78104
206000.0000   -0.79610
206040.0000   -0.78586
206080.0000   -0.66516
206120.0000   -0.79356
206160.0000   -0.79858
206200.0000   -0.66931
206240.0000   -0.80407
206280.0000   -0.59474
206320.0000   -0.79339
206360.0000   -0.68153
206400.0000   -0.67447
206440.0000   -0.78095
206480.0000   -0.57764
206520.0000   -0.50904
206560.0000   -0.80282
206600.0000   -0.80887
206640.0000   -0.66411
206680.0000   -0.75797
206720.0000   -0.84448
206760.0000   -0.89940
206800.0000   -0.72172
206840.0000   -0.87109
206880.0000   -0.70402
206920.0000   -0.74983
206960.0000   -0.76251
207000.0000   -0.75965
207040.0000   -0.70733
207080.0000   -0.69025
207120.0000   -0.73781
207160.0000   -0.84789
207200.0000   -0.77421
207240.0000   -0.73788
207280.0000   -0.71497
207320.0000   -0.67135
207360.0000   -0.82154
207400.0000   -0.57778
207440.0000   -0.72808
207480.0000   -0.76989
207520.0000   -0.72658
207560.0000   -0.81952
207600.0000   -0.68672
207640.0000   -0.63835
207680.0000   -0.75818
207720.0000   -0.75387
207760.0000   -0.80389
207800.0000   -0.87113
207840.0000   -0.84117
207880.0000   -0.66946
207920.0000   -0.93419
207960.0000   -0.77272
208000.0000   -0.80079
208040.0000   -0.87062
208080.0000   -0.81945
208120.0000   -0.70942
208160.0000   -0.81859
208200.0000   -0.77502
208240.0000   -0.78056
208280.0000   -0.67047
208320.0000   -0.81086
208360.0000   -0.81394
208400.0000   -0.85601
208440.0000   -0.86874
208480.0000   -0.83810
208520.0000   -0.78168
208560.0000   -0.66755
208600.0000   -0.87037
208640.0000   -0.86318
208680.0000   -0.72288
208720.0000   -0.96257
208760.0000   -0.77347
208800.0000   -0.76889
208840.0000   -0.83088
208880.0000   -0.71354
208920.0000   -0.73421
208960.0000   -0.67612
209000.0000   -0.70886
209040.0000   -0.90710
209080.0000   -0.83729
209120.0000   -0.68347
209160.0000   -0.68219
209200.0000   -0.78920
209240.0000   -0.77635
209280.0000   -0.74131
209320.0000   -0.74663
209360.0000   -0.70652
209400.0000   -0.92112
209440.0000   -0.66112
209480.0000   -0.83255
209520.0000   -0.73484
209560.0000   -0.79517
209600.0000   -0.83266
209640.0000   -0.86091
209680.0000   -0.82882
209720.0000   -0.69003
209760.0000   -0.67502
209800.0000   -0.84921
209840.0000   -0.80136
209880.0000   -0.76195
209920.0000   -0.87712
209960.0000   -0.79828
210000.0000   -0.63518
210040.0000   -0.24284
210080.0000   -0.35905
210120.0000   -0.16632
210160.0000   -0.34825
210200.0000   -0.26738
210240.0000   -0.14878
210280.0000   -0.06532
210320.0000   -0.11912
210360.0000   -0.26412
210400.0000   -0.24209
210440.0000   -0.22124
210480.0000   -0.28487
210520.0000   -0.34090
210560.0000   -0.32627
210600.0000   -0.29986
210640.0000   -0.40124
210680.0000   -0.33758
210720.0000   -0.25747
210760.0000   -0.14813
210800.0000   -0.27420
210840.0000   -0.21112
210880.0000   -0.37670
210920.0000   -0.25947
210960.0000   -0.48457
211000.0000   -0.29603
211040.0000   -0.32709
211080.0000   -0.34747
211120.0000   -0.26024
211160.0000   -0.47531
211200.0000   -0.21700
211240.0000   -0.40930
211280.0000   -0.42818
211320.0000   -0.41511
211360.0000   -0.20299
211400.0000   -0.46108
211440.0000   -0.30375
211480.0000   -0.28051
211520.0000   -0.25946
211560.0000   -0.20265
211600.0000   -0.30341
211640.0000   -0.32401
211680.0000   -0.27712
211720.0000   -0.29730
211760.0000   -0.33636
211800.0000   -0.30057
211840.0000   -0.32783
211880.0000   -0.29007
211920.0000   -0.32687
211960.0000   -0.29919
212000.0000   -0.38444
212040.0000   -0.34248
212080.0000   -0.42727
212120.0000   -0.14560
212160.0000   -0.20712
212200.0000   -0.16531
212240.0000   -0.36525
212280.0000   -0.40656
212320.0000   -0.23163
212360.0000   -0.39367
212400.0000   -0.63811
212440.0000   -0.37039
212480.0000   -0.58559
212520.0000   -0.23247
212560.0000   -0.31307
212600.0000   -0.15594
212640.0000   -0.31686
212680.0000   -0.39306
212720.0000   -0.23924
212760.0000   -0.56925
212800.0000   -0.35856
212840.0000   -0.32202
212880.0000   -0.34692
212920.0000   -0.30576
212960.0000   -0.35178
213000.0000   -0.17824
213040.0000   -0.31710
213080.0000   -0.51946
213120.0000   -0.22791
213160.0000   -0.45971
213200.0000   -0.31702
213240.0000   -0.43246
213280.0000   -0.32114
213320.0000   -0.36601
213360.0000   -0.65599
213400.0000   -0.43039
213440.0000   -0.43532
213480.0000   -0.38071
213520.0000   -0.16043
213560.0000   -0.34465
213600.0000   -0.46495
213640.0000   -0.39655
213680.0000   -0.40993
213720.0000   -0.31822
213760.0000   -0.44542
213800.0000   -0.53521
213840.0000   -0.27210
213880.0000   -0.37137
213920.0000   -0.43280
213960.0000   -0.37390
214000.0000   -0.31781
214040.0000   -0.28755
214080.0000   -0.36917
214120.0000   -0.25002
214160.0000   -0.49466
214200.0000   -0.54766
214240.0000   -0.37705
214280.0000   -0.36132
214320.0000   -0.47207
214360.0000   -0.50294
214400.0000   -0.23285
214440.0000   -0.53730
214480.0000   -0.38170
214520.0000   -0.55646
214560.0000   -0.54131
214600.0000   -0.60513
214640.0000   -0.41523
214680.0000   -0.52670
214720.0000   -0.52849
214760.0000   -0.41781
214800.0000   -0.52229
214840.0000   -0.46907
214880.0000   -0.33311
214920.0000   -0.44933
214960.0000   -0.63935
215000.0000   -0.71932
215040.0000   -0.49584
215080.0000   -0.72744
215120.0000   -0.69699
215160.0000   -0.56984
215200.0000   -0.44110
215240.0000   -0.67238
215280.0000   -0.62954
215320.0000   -0.66718
215360.0000   -0.66369
215400.0000   -0.35509
215440.0000   -0.54731
215480.0000   -0.49555
215520.0000   -0.58260
215560.0000   -0.64442
215600.0000   -0.56085
215640.0000   -0.60314
215680.0000   -0.57687
215720.0000   -0.68389
215760.0000   -0.45428
215800.0000   -0.47103
215840.0000   -0.45153
215880.0000   -0.44409
215920.0000   -0.73441
215960.0000   -0.43022
216000.0000   -0.42886
216040.0000   -0.48201
216080.0000   -0.51214
216120.0000   -0.55896
216160.0000   -0.51082
216200.0000   -0.25196
216240.0000   -0.28302
216280.0000   -0.56198
216320.0000   -0.53578
216360.0000   -0.43500
216400.0000   -0.45653
216440.0000   -0.47905
216480.0000   -0.18955
216520.0000   -0.35856
216560.0000   -0.42021
216600.0000   -0.35090
216640.0000   -0.40568
216680.0000   -0.20475
216720.0000   -0.23752
216760.0000   -0.27344
216800.0000   -0.28916
216840.0000   -0.15921
216880.0000   -0.21003
216920.0000   -0.09628
216960.0000   -0.42873
217000.0000   -0.33818
217040.0000   -0.45275
217080.0000   -0.11567
217120.0000   -0.24956
217160.0000   -0.48528
217200.0000   -0.24852
217240.0000   -0.42550
217280.0000   -0.28474
217320.0000   -0.22284
217360.0000   -0.26760
217400.0000   -0.19303
217440.0000   -0.06694
217480.0000   -0.43775
217520.0000   -0.24452
217560.0000   -0.17636
217600.0000   -0.17209
217640.0000   -0.24082
217680.0000   -0.23825
217720.0000   -0.21883
217760.0000   -0.46047
217800.0000   -0.31368
217840.0000   -0.37280
217880.0000   -0.17928
217920.0000   -0.13494
217960.0000   -0.41948
218000.0000   -0.19064
218040.0000   -0.19423
218080.0000   -0.22065
218120.0000   -0.23920
218160.0000   -0.23725
218200.0000   -0.43485
218240.0000   -0.28648
218280.0000   -0.16244
218320.0000   -0.19745
218360.0000   -0.27246
218400.0000   -0.24844
218440.0000   -0.37333
218480.0000   -0.38662
218520.0000   -0.29284
218560.0000   -0.44541
218600.0000   -0.19364
218640.0000   -0.53106
218680.0000   -0.31027
218720.0000   -0.34899
218760.0000   -0.25480
218800.0000   -0.57083
218840.0000   -0.42863
218880.0000   -0.46127
218920.0000   -0.46501
218960.0000   -0.66564
219000.0000   -0.32276
219040.0000   -0.44691
219080.0000   -0.26608
219120.0000   -0.22493
219160.0000   -0.44900
219200.0000   -0.31631
219240.0000   -0.53782
219280.0000   -0.44558
219320.0000   -0.19695
219360.0000   -0.35761
219400.0000   -0.26505
219440.0000   -0.36122
219480.0000   -0.25338
219520.0000   -0.36943
219560.0000   -0.30047
219600.0000   -0.45247
219640.0000   -0.58845
219680.0000   -0.47986
219720.0000   -0.39828
219760.0000   -0.32305
219800.0000   -0.27299
219840.0000   -0.16344
219880.0000   -0.48275
219920.0000   -0.35055
219960.0000   -0.43559
220000.0000   -0.53612
220040.0000   -0.48638
220080.0000   -0.37948
220120.0000   -0.35055
220160.0000   -0.30480
220200.0000   -0.32558
220240.0000   -0.50052
220280.0000   -0.45656
220320.0000   -0.25461
220360.0000   -0.46023
220400.0000   -0.48494
220440.0000   -0.32236
220480.0000   -0.22476
220520.0000   -0.33043
220560.0000   -0.25883
220600.0000   -0.58058
220640.0000   -0.33718
220680.0000   -0.47939
220720.0000   -0.41490
220760.0000   -0.30196
220800.0000   -0.28717
220840.0000   -0.24333
220880.0000   -0.36274
220920.0000   -0.14715
220960.0000   -0.37012
221000.0000   -0.22085
221040.0000   -0.23082
221080.0000   -0.31363
221120.0000   -0.31669
221160.0000   -0.34773
221200.0000   -0.41093
221240.0000   -0.25623
221280.0000   -0.39319
221320.0000   -0.31891
221360.0000   -0.47019
221400.0000   -0.54407
221440.0000   -0.54939
221480.0000   -0.48967
221520.0000   -0.55052
221560.0000   -0.60896
221600.0000   -0.46702
221640.0000   -0.53968
221680.0000   -0.48247
221720.0000   -0.52376
221760.0000   -0.37447
221800.0000   -0.47700
221840.0000   -0.41826
221880.0000   -0.55739
221920.0000   -0.48563
221960.0000   -0.31891
222000.0000   -0.44667
222040.0000   -0.36112
222080.0000   -0.44839
222120.0000   -0.29615
222160.0000   -0.52493
222200.0000   -0.34816
222240.0000   -0.35537
222280.0000   -0.44042
222320.0000   -0.52957
222360.0000   -0.31066
222400.0000   -0.36015
222440.0000   -0.33157
222480.0000   -0.40385
222520.0000   -0.21906
222560.0000   -0.31692
222600.0000   -0.24817
222640.0000   -0.24537
222680.0000   -0.26218
222720.0000   -0.23511
222760.0000   -0.27184
222800.0000   -0.03834
222840.0000   -0.62804
222880.0000   -0.47764
222920.0000   -0.54740
222960.0000   -0.37012
223000.0000   -0.37762
223040.0000   -0.51943
223080.0000   -0.53661
223120.0000   -0.29682
223160.0000   -0.33089
223200.0000   -0.35249
223240.0000   -0.30661
223280.0000   -0.23570
223320.0000   -0.27936
223360.0000   -0.24943
223400.0000   -0.20602
223440.0000   -0.22100
223480.0000   -0.24617
223520.0000   -0.39523
223560.0000   -0.36053
223600.0000   -0.25882
223640.0000   -0.39044
223680.0000   -0.55422
223720.0000   -0.34160
223760.0000   -0.47924
223800.0000   -0.42618
223840.0000   -0.45052
223880.0000   -0.39859
223920.0000   -0.38422
223960.0000   -0.39355
224000.0000   -0.29834
224040.0000   -0.46088
224080.0000   -0.47836
224120.0000   -0.36033
224160.0000   -0.25023
224200.0000   -0.24567
224240.0000   -0.45766
224280.0000   -0.31871
224320.0000   -0.54866
224360.0000   -0.51001
224400.0000   -0.45746
224440.0000   -0.52277
224480.0000   -0.75408
224520.0000   -0.53362
224560.0000   -0.65519
224600.0000   -0.41939
224640.0000   -0.46586
224680.0000   -0.69271
224720.0000   -0.65724
224760.0000   -0.73558
224800.0000   -0.71605
224840.0000   -0.65040
224880.0000   -0.84241
224920.0000   -0.98342
224960.0000   -0.80307
225000.0000   -0.86944
225040.0000   -0.67481
225080.0000   -0.88006
225120.0000   -0.70554
225160.0000   -0.85404
225200.0000   -0.91401
225240.0000   -0.87285
225280.0000   -0.83608
225320.0000   -0.91905
225360.0000   -0.82127
225400.0000   -0.78827
225440.0000   -0.90724
225480.0000   -0.85615
225520.0000   -0.81359
225560.0000   -0.78684
225600.0000   -0.62401
225640.0000   -0.59592
225680.0000   -0.76765
225720.0000   -0.77575
225760.0000   -0.74913
225800.0000   -0.86301
225840.0000   -0.81650
225880.0000   -0.91987
225920.0000   -0.77831
225960.0000   -0.83907
226000.0000   -0.82826
226040.0000   -0.76926
226080.0000   -0.87143
226120.0000   -0.86375
226160.0000   -0.84136
226200.0000   -0.60649
226240.0000   -0.67766
226280.0000   -0.58598
226320.0000   -0.69184
226360.0000   -0.69159
226400.0000   -0.88715
226440.0000   -0.68157
226480.0000   -0.76161
226520.0000   -0.92028
226560.0000   -0.83059
226600.0000   -1.03562
226640.0000   -0.87010
226680.0000   -0.83717
226720.0000   -0.96302
226760.0000   -0.87425
226800.0000   -0.85761
226840.0000   -1.04353
226880.0000   -0.86201
226920.0000   -1.06661
226960.0000   -0.80474
227000.0000   -0.76554
227040.0000   -0.92912
227080.0000   -0.92514
227120.0000   -0.78099
227160.0000   -0.72220
227200.0000   -0.84086
227240.0000   -0.79916
227280.0000   -0.85282
227320.0000   -0.77335
227360.0000   -0.95650
227400.0000   -0.68837
227440.0000   -0.90254
227480.0000   -1.03045
227520.0000   -0.72292
227560.0000   -0.78362
227600.0000   -0.88698
227640.0000   -0.79071
227680.0000   -0.77473
227720.0000   -0.59365
227760.0000   -0.71384
227800.0000   -0.73135
227840.0000   -0.69257
227880.0000   -0.78522
227920.0000   -0.73102
227960.0000   -0.55105
228000.0000   -0.60214
228040.0000   -0.75177
228080.0000   -0.39605
228120.0000   -0.41251
228160.0000   -0.39067
228200.0000   -0.21626
228240.0000   -0.70361
228280.0000   -0.67091
228320.0000   -0.32840
228360.0000   -0.35761
228400.0000   -0.47731
228440.0000   -0.34251
228480.0000   -0.31115
228520.0000   -0.45285
228560.0000   -0.30191
228600.0000   -0.48167
228640.0000   -0.48655
228680.0000   -0.34118
228720.0000   -0.22512
228760.0000   -0.35298
228800.0000   -0.40188
228840.0000   -0.27340
228880.0000   -0.45160
228920.0000   -0.33276
228960.0000   -0.25917
229000.0000   -0.24863
229040.0000   -0.38489
229080.0000   -0.40177
229120.0000   -0.30525
229160.0000   -0.22870
229200.0000   -0.51369
229240.0000   -0.33470
229280.0000   -0.27434
229320.0000   -0.37840
229360.0000   -0.41491
229400.0000   -0.25942
229440.0000   -0.66993
229480.0000   -0.24860
229520.0000   -0.23776
229560.0000   -0.23857
229600.0000   -0.37989
229640.0000   -0.46738
229680.0000   -0.59188
229720.0000   -0.62336
229760.0000   -0.40434
229800.0000   -0.61089
229840.0000   -0.43486
229880.0000   -0.50428
229920.0000   -0.38370
229960.0000   -0.26240
230000.0000   -0.27358
230040.0000   -0.37781
230080.0000   -0.48351
230120.0000   -0.42624
230160.0000   -0.37909
230200.0000   -0.31742
230240.0000   -0.53182
230280.0000   -0.28124
230320.0000   -0.55896
230360.0000   -0.47353
230400.0000   -0.61726
230440.0000   -0.50984
230480.0000   -0.44047
230520.0000   -0.63421
230560.0000   -0.42777
230600.0000   -0.40235
230640.0000   -0.50527
230680.0000   -0.29240
230720.0000   -0.42241
230760.0000   -0.69661
230800.0000   -0.44854
230840.0000   -0.44698
230880.0000   -0.45280
230920.0000   -0.48792
230960.0000   -0.76009
231000.0000   -0.44928
231040.0000   -0.39452
231080.0000   -0.31436
231120.0000   -0.51383
231160.0000   -0.67514
231200.0000   -0.42381
231240.0000   -0.49402
231280.0000   -0.42410
231320.0000   -0.43697
231360.0000   -0.41340
231400.0000   -0.42342
231440.0000   -0.48096
231480.0000   -0.45890
231520.0000   -0.38732
231560.0000   -0.62214
231600.0000   -0.20856
231640.0000   -0.38652
231680.0000   -0.24890
231720.0000   -0.35630
231760.0000   -0.43461
231800.0000   -0.27029
231840.0000   -0.24536
231880.0000   -0.31805
231920.0000   -0.38215
231960.0000   -0.27368
232000.0000   -0.20351
232040.0000   -0.09183
232080.0000   -0.39171
232120.0000   -0.41977
232160.0000   -0.52599
232200.0000   -0.25694
232240.0000   -0.43079
232280.0000   -0.44860
232320.0000   -0.39242
232360.0000   -0.49697
232400.0000   -0.35467
232440.0000   -0.39969
232480.0000   -0.21514
232520.0000   -0.35482
232560.0000   -0.24842
232600.0000   -0.23416
232640.0000   -0.49870
232680.0000   -0.39467
232720.0000   -0.46573
232760.0000   -0.41443
232800.0000   -0.24126
232840.0000   -0.30131
232880.0000   -0.24219
232920.0000   -0.25696
232960.0000   -0.33491
233000.0000   -0.55461
233040.0000   -0.63862
233080.0000   -0.62700
233120.0000   -0.62968
233160.0000   -0.37678
233200.0000   -0.51592
233240.0000   -0.56101
233280.0000   -0.64094
233320.0000   -0.62090
233360.0000   -0.51244
233400.0000   -0.51105
233440.0000   -0.47053
233480.0000   -0.54848
233520.0000   -0.47736
233560.0000   -0.48740
233600.0000   -0.47895
233640.0000   -0.70138
233680.0000   -0.41426
233720.0000   -0.41556
233760.0000   -0.63235
233800.0000   -0.49301
233840.0000   -0.52669
233880.0000   -0.51936
233920.0000   -0.50243
233960.0000   -0.50643
234000.0000   -0.69765
234040.0000   -0.47534
234080.0000   -0.55307
234120.0000   -0.41837
234160.0000   -0.73298
234200.0000   -0.44297
234240.0000   -0.55032
234280.0000   -0.64179
234320.0000   -0.52934
234360.0000   -0.44015
234400.0000   -0.52451
234440.0000   -0.43158
234480.0000   -0.48915
234520.0000   -0.43188
234560.0000   -0.61683
234600.0000   -0.50258
234640.0000   -0.47887
234680.0000   -0.47322
234720.0000   -0.34194
234760.0000   -0.55669
234800.0000   -0.33526
234840.0000   -0.56642
234880.0000   -0.26525
234920.0000   -0.28762
234960.0000   -0.37082
235000.0000   -0.34445
235040.0000   -0.54105
235080.0000   -0.51226
235120.0000   -0.33412
235160.0000   -0.41385
235200.0000   -0.27496
235240.0000   -0.45639
235280.0000   -0.41441
235320.0000   -0.26167
235360.0000   -0.14800
235400.0000   -0.30725
235440.0000   -0.21000
235480.0000   -0.26752
235520.0000   -0.30821
235560.0000   -0.33424
235600.0000   -0.41371
235640.0000   -0.32555
235680.0000   -0.39413
235720.0000   -0.27491
235760.0000   -0.47635
235800.0000   -0.34366
235840.0000   -0.28065
235880.0000   -0.30797
235920.0000   -0.35639
235960.0000   -0.17777
236000.0000   -0.22251
236040.0000   -0.22932
236080.0000   -0.13536
236120.0000   -0.29512
236160.0000   -0.41098
236200.0000   -0.29905
236240.0000   -0.42716
236280.0000   -0.29480
236320.0000   -0.51069
236360.0000   -0.31357
236400.0000   -0.41504
236440.0000   -0.32034
236480.0000   -0.39943
236520.0000   -0.39001
236560.0000   -0.36590
236600.0000   -0.44353
236640.0000   -0.48152
236680.0000   -0.45975
236720.0000   -0.32693
236760.0000   -0.22984
236800.0000   -0.26617
236840.0000   -0.36509
236880.0000   -0.24372
236920.0000   -0.38764
236960.0000   -0.38263
237000.0000   -0.38821
237040.0000   -0.31906
237080.0000   -0.39042
237120.0000   -0.52619
237160.0000   -0.51871
237200.0000   -0.45700
237240.0000   -0.32478
237280.0000   -0.22971
237320.0000   -0.28780
237360.0000   -0.33422
237400.0000   -0.37010
237440.0000   -0.45285
237480.0000   -0.30964
237520.0000   -0.43574
237560.0000   -0.25764
237600.0000   -0.34917
237640.0000   -0.31815
237680.0000   -0.27033
237720.0000   -0.32056
237760.0000   -0.34171
237800.0000   -0.51548
237840.0000   -0.50476
237880.0000   -0.56270
237920.0000   -0.39828
237960.0000   -0.56847
238000.0000   -0.45988
238040.0000   -0.54397
238080.0000   -0.37733
238120.0000   -0.27295
238160.0000   -0.43762
238200.0000   -0.27519
238240.0000   -0.54855
238280.0000   -0.31527
238320.0000   -0.38179
238360.0000   -0.45594
238400.0000   -0.27202
238440.0000   -0.35988
238480.0000   -0.29917
238520.0000   -0.30293
238560.0000   -0.64239
238600.0000   -0.55263
238640.0000   -0.30968
238680.0000   -0.44333
238720.0000   -0.46101
238760.0000   -0.40201
238800.0000   -0.30931
238840.0000   -0.34177
238880.0000   -0.53571
238920.0000   -0.35745
238960.0000   -0.45755
239000.0000   -0.43556
239040.0000   -0.38065
239080.0000   -0.35935
239120.0000   -0.45884
239160.0000   -0.58405
239200.0000   -0.54758
239240.0000   -0.27152
239280.0000   -0.57548
239320.0000   -0.38366
239360.0000   -0.31303
239400.0000   -0.29727
239440.0000   -0.39259
239480.0000   -0.15436
239520.0000   -0.30337
239560.0000   -0.30571
239600.0000   -0.30914
239640.0000   -0.46118
239680.0000   -0.47249
239720.0000   -0.32913
239760.0000   -0.40112
239800.0000   -0.57597
239840.0000   -0.49593
239880.0000   -0.52445
239920.0000   -0.46720
239960.0000   -0.45989
240000.0000   -0.47426
240040.0000   -0.51724
240080.0000   -0.51115
240120.0000   -0.62511
240160.0000   -0.50166
240200.0000   -0.40447
240240.0000   -0.61135
240280.0000   -0.62964
240320.0000   -0.50429
240360.0000   -0.41462
240400.0000   -0.54844
240440.0000   -0.54905
240480.0000   -0.48656
240520.0000   -0.49249
240560.0000   -0.49009
240600.0000   -0.55510
240640.0000   -0.59902
240680.0000   -0.56507
240720.0000   -0.53350
240760.0000   -0.51153
240800.0000   -0.47023
240840.0000   -0.61798
240880.0000   -0.52545
240920.0000   -0.32375
240960.0000   -0.49869
241000.0000   -0.46678
241040.0000   -0.51854
241080.0000   -0.41231
241120.0000   -0.58010
241160.0000   -0.37750
241200.0000   -0.41300
241240.0000   -0.35859
241280.0000   -0.49409
241320.0000   -0.51073
241360.0000   -0.43176
241400.0000   -0.59396
241440.0000   -0.64981
241480.0000   -0.42740
241520.0000   -0.49605
241560.0000   -0.64644
241600.0000   -0.66062
241640.0000   -0.58468
241680.0000   -0.57588
241720.0000   -0.51869
241760.0000   -0.62143
241800.0000   -0.41350
241840.0000   -0.41478
241880.0000   -0.52840
241920.0000   -0.41445
241960.0000   -0.36574
242000.0000   -0.55309
242040.0000   -0.44794
242080.0000   -0.38345
242120.0000   -0.49744
242160.0000   -0.53072
242200.0000   -0.48131
242240.0000   -0.45715
242280.0000   -0.41044
242320.0000   -0.56455
242360.0000   -0.52709
242400.0000   -0.61447
242440.0000   -0.50181
242480.0000   -0.50540
242520.0000   -0.58976
242560.0000   -0.58295
242600.0000   -0.52058
242640.0000   -0.49758
242680.0000   -0.65857
242720.0000   -0.50103
242760.0000   -0.41003
242800.0000   -0.35453
242840.0000   -0.54171
242880.0000   -0.73810
242920.0000   -0.45320
242960.0000   -0.58534
243000.0000   -0.53465
243040.0000   -0.55137
243080.0000   -0.55922
243120.0000   -0.68962
243160.0000   -0.82001
243200.0000   -0.59559
243240.0000   -0.43765
243280.0000   -0.45602
243320.0000   -0.60346
243360.0000   -0.57474
243400.0000   -0.53991
243440.0000   -0.52652
243480.0000   -0.50113
243520.0000   -0.44995
243560.0000   -0.33480
243600.0000   -0.33725
243640.0000   -0.49026
243680.0000   -0.17536
243720.0000   -0.41509
243760.0000   -0.40789
243800.0000   -0.57097
243840.0000   -0.33749
243880.0000   -0.46146
243920.0000   -0.39031
243960.0000   -0.29247
244000.0000   -0.46487
244040.0000   -0.40844
244080.0000   -0.28110
244120.0000   -0.42458
244160.0000   -0.16237
244200.0000   -0.48699
244240.0000   -0.48413
244280.0000   -0.25458
244320.0000   -0.33495
244360.0000   -0.15959
244400.0000   -0.23765
244440.0000   -0.32403
244480.0000   -0.30979
244520.0000   -0.25646
244560.0000   -0.26046
244600.0000   -0.41171
244640.0000   -0.13311
244680.0000   -0.30664
244720.0000   -0.20628
244760.0000   -0.35975
244800.0000   -0.41769
244840.0000   -0.21026
244880.0000   -0.30685
244920.0000   -0.38073
244960.0000   -0.07753
245000.0000   -0.23631
245040.0000   -0.28721
245080.0000   -0.23071
245120.0000   -0.29582
245160.0000   -0.19524
245200.0000   -0.38555
245240.0000   -0.33864
245280.0000   -0.30456
245320.0000   -0.51623
245360.0000   -0.40479
245400.0000   -0.15818
245440.0000   -0.29988
245480.0000   -0.25697
245520.0000   -0.11910
245560.0000   -0.22464
245600.0000   -0.36077
245640.0000   -0.39806
245680.0000   -0.32929
245720.0000   -0.36206
245760.0000   -0.53616
245800.0000   -0.30710
245840.0000   -0.24170
245880.0000   -0.24658
245920.0000   -0.25104
245960.0000   -0.24240
246000.0000   -0.47294
246040.0000   -0.31019
246080.0000   -0.44384
246120.0000   -0.24815
246160.0000   -0.34974
246200.0000   -0.69927
246240.0000   -0.40291
246280.0000   -0.44386
246320.0000   -0.56445
246360.0000   -0.49140
246400.0000   -0.54989
246440.0000   -0.58267
246480.0000   -0.37285
246520.0000   -0.38533
246560.0000   -0.41076
246600.0000   -0.22863
246640.0000   -0.15643
246680.0000    0.01904
246720.0000   -0.00557
246760.0000    0.02165
246800.0000   -0.19140
246840.0000   -0.03347
246880.0000   -0.11661
246920.0000   -0.26531
246960.0000   -0.12251
247000.0000   -0.22646
247040.0000   -0.40373
247080.0000   -0.49228
247120.0000   -0.32244
247160.0000   -0.45810
247200.0000   -0.57077
247240.0000   -0.32936
247280.0000   -0.49752
247320.0000   -0.50166
247360.0000   -0.62721
247400.0000   -0.54880
247440.0000   -0.47480
247480.0000   -0.39626
247520.0000   -0.25425
247560.0000   -0.55826
247600.0000   -0.44360
247640.0000   -0.39878
247680.0000   -0.50569
247720.0000   -0.46947
247760.0000   -0.56044
247800.0000   -0.42339
247840.0000   -0.52948
247880.0000   -0.41477
247920.0000   -0.49557
247960.0000   -0.52802
248000.0000   -0.39693
248040.0000   -0.42381
248080.0000   -0.44996
248120.0000   -0.49201
248160.0000   -0.32115
248200.0000   -0.42505
248240.0000   -0.41101
248280.0000   -0.51825
248320.0000   -0.43502
248360.0000   -0.38304
248400.0000   -0.40026
248440.0000   -0.47005
248480.0000   -0.49883
248520.0000   -0.28461
248560.0000   -0.41311
248600.0000   -0.50358
248640.0000   -0.46171
248680.0000   -0.51126
248720.0000   -0.63651
248760.0000   -0.45651
248800.0000   -0.29339
248840.0000   -0.39228
248880.0000   -0.32268
248920.0000   -0.44990
248960.0000   -0.43397
249000.0000   -0.34536
249040.0000   -0.38931
249080.0000   -0.47189
249120.0000   -0.35120
249160.0000   -0.43404
249200.0000   -0.36537
249240.0000   -0.31255
249280.0000   -0.47244
249320.0000   -0.28362
249360.0000   -0.36533
249400.0000   -0.44433
249440.0000   -0.51513
249480.0000   -0.39298
249520.0000   -0.23957
249560.0000   -0.46876
249600.0000   -0.35091
249640.0000   -0.54810
249680.0000   -0.45146
249720.0000   -0.29292
249760.0000   -0.43108
249800.0000   -0.40865
249840.0000   -0.40194
249880.0000   -0.29554
249920.0000   -0.46240
249960.0000   -0.17581
250000.0000   -0.37799
250040.0000   -0.58175
250080.0000   -0.58068
250120.0000   -0.29061
250160.0000   -0.54929
250200.0000   -0.44441
250240.0000   -0.53160
250280.0000   -0.44020
250320.0000   -0.41290
250360.0000   -0.51191
250400.0000   -0.49993
250440.0000   -0.44564
250480.0000   -0.62626
250520.0000   -0.27674
250560.0000   -0.22205
250600.0000   -0.32035
250640.0000   -0.26504
250680.0000   -0.39955
250720.0000   -0.31842
250760.0000   -0.53888
250800.0000   -0.48646
250840.0000   -0.28398
250880.0000   -0.23711
250920.0000   -0.37865
250960.0000   -0.30099
251000.0000   -0.40693
251040.0000   -0.16190
251080.0000   -0.23601
251120.0000   -0.58411
251160.0000   -0.48955
251200.0000   -0.60310
251240.0000   -0.47709
251280.0000   -0.32451
251320.0000   -0.35437
251360.0000   -0.26639
251400.0000   -0.16559
251440.0000   -0.48220
251480.0000   -0.33351
251520.0000   -0.60897
251560.0000   -0.47340
251600.0000   -0.57522
251640.0000   -0.13992
251680.0000   -0.29183
251720.0000   -0.33464
251760.0000   -0.41808
251800.0000   -0.29290
251840.0000   -0.22469
251880.0000   -0.58460
251920.0000   -0.37407
251960.0000   -0.23444
252000.0000   -0.20593
252040.0000   -0.45308
252080.0000   -0.44535
252120.0000   -0.45076
252160.0000   -0.23757
252200.0000   -0.24378
252240.0000   -0.35347
252280.0000   -0.34209
252320.0000   -0.35348
252360.0000   -0.30396
252400.0000   -0.61585
252440.0000   -0.28214
252480.0000   -0.25492
252520.0000   -0.36050
252560.0000   -0.54092
252600.0000   -0.42278
252640.0000   -0.44141
252680.0000   -0.57760
252720.0000   -0.17742
252760.0000   -0.34417
252800.0000   -0.39754
252840.0000   -0.24987
252880.0000   -0.31665
252920.0000   -0.38302
252960.0000   -0.22314
253000.0000   -0.10874
253040.0000   -0.31378
253080.0000   -0.54894
253120.0000   -0.55180
253160.0000   -0.16752
253200.0000   -0.46026
253240.0000   -0.30473
253280.0000   -0.32314
253320.0000   -0.30033
253360.0000   -0.49803
253400.0000   -0.20107
253440.0000   -0.38455
253480.0000   -0.48383
253520.0000   -0.36153
253560.0000   -0.25789
253600.0000   -0.16478
253640.0000   -0.28392
253680.0000   -0.19585
253720.0000   -0.43409
253760.0000   -0.22790
253800.0000   -0.24519
253840.0000   -0.32551
253880.0000   -0.85123
253920.0000   -0.90692
253960.0000   -0.88551
254000.0000   -0.73929
254040.0000   -0.70103
254080.0000   -0.80163
254120.0000   -0.75238
254160.0000   -0.78056
254200.0000   -0.53883
254240.0000   -0.35194
254280.0000   -0.78524
254320.0000   -0.60098
254360.0000   -0.66769
254400.0000   -0.67498
254440.0000   -0.57935
254480.0000   -0.93155
254520.0000   -0.92413
254560.0000   -0.80829
254600.0000   -0.60537
254640.0000   -0.64115
254680.0000   -0.72393
254720.0000   -0.76963
254760.0000   -0.63878
254800.0000   -0.72067
254840.0000   -0.71156
254880.0000   -0.78561
254920.0000   -0.74874
254960.0000   -0.58311
255000.0000   -0.73512
255040.0000   -0.55045
255080.0000   -0.92507
255120.0000   -0.75169
255160.0000   -1.25795
255200.0000   -1.15465
255240.0000   -1.01149
255280.0000   -1.00981
255320.0000   -0.83880
255360.0000   -0.88658
255400.0000   -0.74310
255440.0000   -0.82834
255480.0000   -1.15474
255520.0000   -0.93398
255560.0000   -0.72189
255600.0000   -0.49478
255640.0000   -0.69601
255680.0000   -0.93446
255720.0000   -1.01433
255760.0000   -0.82890
255800.0000   -0.78295
255840.0000   -0.77899
255880.0000   -0.88566
255920.0000   -1.02838
255960.0000   -0.69486
256000.0000   -0.72545
256040.0000   -0.68847
256080.0000   -0.60136
256120.0000   -0.88071
256160.0000   -0.80607
256200.0000   -0.77035
256240.0000   -0.76003
256280.0000   -0.80926
256320.0000   -0.64366
256360.0000   -0.65463
256400.0000   -0.45034
256440.0000   -0.59437
256480.0000   -0.60166
256520.0000   -0.80935
256560.0000   -0.83374
256600.0000   -0.73974
256640.0000   -0.76216
256680.0000   -0.65719
256720.0000   -0.51673
256760.0000   -0.41541
256800.0000   -0.56512
256840.0000   -0.35919
256880.0000   -0.37047
256920.0000   -0.45373
256960.0000   -0.46343
257000.0000   -0.21786
257040.0000   -0.52902
257080.0000   -0.29260
257120.0000   -0.34971
257160.0000   -0.40142
257200.0000   -0.37743
257240.0000   -0.37087
257280.0000   -0.41880
257320.0000   -0.36145
257360.0000   -0.48727
257400.0000   -0.45055
257440.0000   -0.71729
257480.0000   -0.41972
257520.0000   -0.83242
257560.0000   -0.45950
257600.0000   -0.48183
257640.0000   -0.75661
257680.0000   -0.64579
257720.0000   -0.59884
257760.0000   -0.59223
257800.0000   -0.59311
257840.0000   -0.61431
257880.0000   -0.49822
257920.0000   -0.44220
257960.0000   -0.35276
258000.0000   -0.42335
258040.0000   -0.32172
258080.0000   -0.41902
258120.0000   -0.45821
258160.0000   -0.53382
258200.0000   -0.34833
258240.0000   -0.25963
258280.0000   -0.33129
258320.0000   -0.47564
258360.0000   -0.50318
258400.0000   -0.45381
258440.0000   -0.21898
258480.0000   -0.34387
258520.0000   -0.30611
258560.0000   -0.34062
258600.0000   -0.34445
258640.0000   -0.28803
258680.0000   -0.30380
258720.0000   -0.44491
258760.0000   -0.58038
258800.0000   -0.35845
258840.0000   -0.38263
258880.0000   -0.46240
258920.0000   -0.48795
258960.0000   -0.52465
259000.0000   -0.51740
259040.0000   -0.40233
259080.0000   -0.79498
259120.0000   -0.63002
259160.0000   -0.44278
259200.0000   -0.53992
259240.0000   -0.54135
259280.0000   -0.71433
259320.0000   -0.66088
259360.0000   -0.87607
259400.0000   -0.54405
259440.0000   -0.46513
259480.0000   -0.71852
259520.0000   -0.38958
259560.0000   -0.80564
259600.0000   -0.62336
259640.0000   -0.44640
259680.0000   -0.53913
259720.0000   -0.61956
259760.0000   -0.67029
259800.0000   -0.59901
259840.0000   -0.52109
259880.0000   -0.68724
259920.0000   -0.30273
259960.0000   -0.19028
260000.0000   -0.25018
260040.0000   -0.40867
260080.0000   -0.62561
260120.0000   -0.61711
260160.0000   -0.57328
260200.0000   -0.80740
260240.0000   -0.87605
260280.0000   -0.71162
260320.0000   -0.84325
260360.0000   -0.48357
260400.0000   -0.54630
260440.0000   -0.62398
260480.0000   -0.53688
260520.0000   -0.42053
260560.0000   -0.45644
260600.0000   -0.55286
260640.0000   -0.76077
260680.0000   -0.72992
260720.0000   -0.76448
260760.0000   -0.83635
260800.0000   -0.52562
260840.0000   -0.79091
260880.0000   -0.91896
260920.0000   -0.91120
260960.0000   -0.64589
261000.0000   -0.88912
261040.0000   -0.79157
261080.0000   -0.59787
261120.0000   -0.82055
261160.0000   -0.47339
261200.0000   -0.35486
261240.0000   -0.57520
261280.0000   -0.63198
261320.0000   -0.61159
261360.0000   -0.59760
261400.0000   -0.42490
261440.0000   -0.46694
261480.0000   -0.49609
261520.0000   -0.42323
261560.0000   -0.67299
261600.0000   -0.50492
261640.0000   -0.47953
261680.0000   -0.30837
261720.0000   -0.51797
261760.0000   -0.55619
261800.0000   -0.50779
261840.0000   -0.30258
261880.0000   -0.74628
261920.0000   -0.56468
261960.0000   -0.78279
262000.0000   -0.39208
262040.0000   -0.49975
262080.0000   -0.51615
262120.0000   -0.44045
262160.0000   -0.38656
262200.0000   -0.38811
262240.0000   -0.38620
262280.0000   -0.54740
262320.0000   -0.47765
262360.0000   -0.65390
262400.0000   -0.31738
262440.0000   -0.47282
262480.0000   -0.68831
262520.0000   -0.75317
262560.0000   -0.57321
262600.0000   -0.76128
262640.0000   -0.91292
262680.0000   -1.13383
262720.0000   -1.17091
262760.0000   -0.98676
262800.0000   -1.06590
262840.0000   -0.94070
262880.0000   -0.68533
262920.0000   -0.79079
262960.0000   -0.74027
263000.0000   -0.77761
263040.0000   -0.79205
263080.0000   -0.84727
263120.0000   -0.45460
263160.0000   -0.46435
263200.0000   -0.34578
263240.0000   -0.54166
263280.0000   -0.55154
263320.0000   -0.27688
263360.0000   -0.30836
263400.0000   -0.53842
263440.0000   -0.81005
263480.0000   -0.63756
263520.0000   -0.70897
263560.0000   -0.67314
263600.0000   -0.59763
263640.0000   -0.69304
263680.0000   -0.50108
263720.0000   -0.78417
263760.0000   -0.53114
263800.0000   -0.61885
263840.0000   -0.63276
263880.0000   -0.53042
263920.0000   -0.69804
263960.0000   -0.37004
264000.0000   -0.50101
264040.0000   -0.35144
264080.0000   -0.31761
264120.0000   -0.40372
264160.0000   -0.48394
264200.0000   -0.44933
264240.0000   -0.50305
264280.0000   -0.26890
264320.0000   -0.21989
264360.0000   -0.64898
264400.0000   -0.64579
264440.0000   -0.61765
264480.0000   -0.54969
264520.0000   -0.71637
264560.0000   -0.63706
264600.0000   -0.57732
264640.0000   -0.60884
264680.0000   -0.59860
264720.0000   -0.95281
264760.0000   -0.66656
264800.0000   -0.49100
264840.0000   -0.75379
264880.0000   -0.78027
264920.0000   -0.61974
264960.0000   -0.57768
265000.0000   -0.63492
265040.0000   -0.55253
265080.0000   -0.54942
265120.0000   -0.65737
265160.0000   -0.67711
265200.0000   -0.69152
265240.0000   -0.58858
265280.0000   -0.83428
265320.0000   -0.62929
265360.0000   -0.65526
265400.0000   -0.83684
265440.0000   -0.56677
265480.0000   -0.75897
265520.0000   -0.68355
265560.0000   -0.60503
265600.0000   -0.68550
265640.0000   -0.60589
265680.0000   -0.33221
265720.0000   -0.50695
265760.0000   -0.44564
265800.0000   -0.65347
265840.0000   -0.55480
265880.0000   -0.53111
265920.0000   -0.74568
265960.0000   -0.58976
266000.0000   -0.73823
266040.0000   -0.41089
266080.0000   -0.24548
266120.0000   -0.23080
266160.0000   -0.27419
266200.0000    0.16240
266240.0000   -0.24918
266280.0000   -0.65250
266320.0000   -0.21645
266360.0000   -0.23011
266400.0000   -0.26429
266440.0000   -0.43806
266480.0000   -0.59738
266520.0000   -0.37896
266560.0000   -0.66316
266600.0000   -0.67203
266640.0000   -0.67955
266680.0000   -0.61579
266720.0000   -0.85103
266760.0000   -0.43739
266800.0000   -0.68803
266840.0000   -1.01451
266880.0000   -0.82820
266920.0000   -0.71626
266960.0000   -1.09819
267000.0000   -0.90009
267040.0000   -0.86453
267080.0000   -0.98103
267120.0000   -0.96578
267160.0000   -0.83547
267200.0000   -0.78388
267240.0000   -0.66805
267280.0000   -0.48884
267320.0000   -0.74395
267360.0000   -0.54200
267400.0000   -0.43261
267440.0000   -0.11752
267480.0000   -0.29592
267520.0000   -0.40902
267560.0000   -0.30713
267600.0000   -0.19768
267640.0000   -0.49187
267680.0000   -0.18947
267720.0000   -0.45338
267760.0000   -0.42411
267800.0000   -0.26281
267840.0000   -0.28121
267880.0000   -0.24559
267920.0000   -0.24671
267960.0000   -0.31547
268000.0000   -0.32322
268040.0000   -0.46557
268080.0000   -0.41160
268120.0000   -0.23029
268160.0000   -0.37377
268200.0000   -0.36855
268240.0000   -0.31798
268280.0000   -0.43140
268320.0000   -0.40001
268360.0000   -0.25802
268400.0000   -0.14954
268440.0000   -0.71796
268480.0000   -0.64056
268520.0000   -0.54291
268560.0000   -0.54836
268600.0000   -0.29510
268640.0000   -0.43722
268680.0000   -0.54512
268720.0000   -0.29708
268760.0000   -0.43842
268800.0000   -0.17295
268840.0000   -0.15736
268880.0000   -0.20471
268920.0000   -0.19885
268960.0000   -0.21568
269000.0000   -0.18792
269040.0000   -0.13875
269080.0000   -0.31357
269120.0000   -0.19039
269160.0000   -0.35707
269200.0000   -0.09978
269240.0000   -0.31219
269280.0000   -0.46989
269320.0000   -0.41281
269360.0000   -0.46162
269400.0000   -0.22218
269440.0000   -0.26881
269480.0000   -0.45256
269520.0000   -0.10757
269560.0000   -0.14133
269600.0000   -0.16237
269640.0000   -0.17004
269680.0000    0.01504
269720.0000   -0.14274
269760.0000   -0.38302
269800.0000   -0.43114
269840.0000   -0.29818
269880.0000   -0.25330
269920.0000   -0.33889
269960.0000   -0.50597
270000.0000   -0.37061
270040.0000   -0.31084
270080.0000   -0.53089
270120.0000   -0.45330
270160.0000   -0.26497
270200.0000   -0.68373
270240.0000   -0.37792
270280.0000   -0.43090
270320.0000   -0.47857
270360.0000   -0.55193
270400.0000   -0.39149
270440.0000   -0.47614
270480.0000   -0.64294
270520.0000   -0.28653
270560.0000   -0.86328
270600.0000   -0.76639
270640.0000   -0.65259
270680.0000   -0.60314
270720.0000   -0.77957
270760.0000   -0.60969
270800.0000   -0.63467
270840.0000   -0.68217
270880.0000   -0.66220
270920.0000   -0.86417
270960.0000   -0.81701
271000.0000   -0.34143
271040.0000   -0.45505
271080.0000   -0.45175
271120.0000   -0.59241
271160.0000   -0.49711
271200.0000   -0.79239
271240.0000   -0.89253
271280.0000   -0.88424
271320.0000   -0.77087
271360.0000   -0.73647
271400.0000   -0.73259
271440.0000   -0.66368
271480.0000   -0.46177
271520.0000   -0.73708
271560.0000   -0.64481
271600.0000   -0.46801
271640.0000   -0.69564
271680.0000   -0.44324
271720.0000   -0.46474
271760.0000   -0.66762
271800.0000   -0.67694
271840.0000   -0.70387
271880.0000   -0.38305
271920.0000   -0.51815
271960.0000   -0.54638
272000.0000   -0.39330
272040.0000   -0.26425
272080.0000   -0.28292
272120.0000   -0.28001
272160.0000   -0.38559
272200.0000   -0.33775
272240.0000   -0.22759
272280.0000   -0.36547
272320.0000   -0.38382
272360.0000   -0.25666
272400.0000   -0.40701
272440.0000   -0.46813
272480.0000   -0.35108
272520.0000   -0.23559
272560.0000   -0.21240
272600.0000   -0.31023
272640.0000   -0.50261
272680.0000   -0.26074
272720.0000   -0.23300
272760.0000   -0.06943
272800.0000   -0.37326
272840.0000   -0.37200
272880.0000   -0.43542
272920.0000   -0.27717
272960.0000   -0.38872
273000.0000   -0.64569
273040.0000   -0.72794
273080.0000   -0.58829
273120.0000   -0.67438
273160.0000   -0.57483
273200.0000   -0.57957
273240.0000   -0.38583
273280.0000   -0.28660
273320.0000   -0.20450
273360.0000   -0.34073
273400.0000   -0.24181
273440.0000   -0.37760
273480.0000   -0.56836
273520.0000   -0.64469
273560.0000   -0.67197
273600.0000   -0.60896
273640.0000   -0.60409
273680.0000   -0.42082
273720.0000   -0.59005
273760.0000   -0.68018
273800.0000   -0.47989
273840.0000   -0.59314
273880.0000   -0.57263
273920.0000   -0.54629
273960.0000   -0.62285
274000.0000   -0.63439
274040.0000   -0.59674
274080.0000   -0.75451
274120.0000   -0.57817
274160.0000   -0.75006
274200.0000   -0.41924
274240.0000   -0.60797
274280.0000   -0.60574
274320.0000   -0.69069
274360.0000   -0.71572
274400.0000   -0.31260
274440.0000   -0.21190
274480.0000   -0.18138
274520.0000   -0.29534
274560.0000   -0.12001
274600.0000   -0.47725
274640.0000   -0.43199
274680.0000   -0.33614
274720.0000   -0.05338
274760.0000   -0.12926
274800.0000   -0.22201
274840.0000   -0.19056
274880.0000   -0.19674
274920.0000   -0.38444
274960.0000   -0.29590
275000.0000   -0.56788
275040.0000   -0.24998
275080.0000   -0.42397
275120.0000   -0.43486
275160.0000   -0.69282
275200.0000   -0.56777
275240.0000   -0.63729
275280.0000   -0.32456
275320.0000   -0.25919
275360.0000   -0.25177
275400.0000   -0.29413
275440.0000   -0.22431
275480.0000   -0.38124
275520.0000   -0.33071
275560.0000   -0.47120
275600.0000   -0.22675
275640.0000   -0.20585
275680.0000   -0.33761
275720.0000   -0.27696
275760.0000   -0.24211
275800.0000   -0.33472
275840.0000   -0.17648
275880.0000   -0.36250
275920.0000   -0.51013
275960.0000   -0.27068
276000.0000   -0.50999
276040.0000   -0.38973
276080.0000   -0.53597
276120.0000   -0.22387
276160.0000   -0.42281
276200.0000   -0.67974
276240.0000   -0.64229
276280.0000   -0.79193
276320.0000   -0.39699
276360.0000   -0.39401
276400.0000   -0.37673
276440.0000   -0.53441
276480.0000   -0.35223
276520.0000   -0.60580
276560.0000   -0.31369
276600.0000   -0.27086
276640.0000   -0.35457
276680.0000   -0.49664
276720.0000   -0.35765
276760.0000   -0.52850
276800.0000   -0.48525
276840.0000   -0.48674
276880.0000   -0.38332
276920.0000   -0.55993
276960.0000   -0.59775
277000.0000   -0.37736
277040.0000   -0.48097
277080.0000   -0.81010
277120.0000   -0.37317
277160.0000   -0.34699
277200.0000   -0.35783
277240.0000   -0.27569
277280.0000   -0.37469
277320.0000   -0.27766
277360.0000   -0.36719
277400.0000   -0.27422
277440.0000   -0.32320
277480.0000   -0.22858
277520.0000   -0.33390
277560.0000   -0.17368
277600.0000   -0.18697
277640.0000   -0.38332
277680.0000   -0.41484
277720.0000   -0.26120
277760.0000   -0.45114
277800.0000   -0.31237
277840.0000   -0.28906
277880.0000   -0.31071
277920.0000   -0.34274
277960.0000   -0.12979
278000.0000   -0.08308
278040.0000   -0.18948
278080.0000   -0.13607
278120.0000   -0.15741
278160.0000    0.01011
278200.0000   -0.17172
278240.0000    0.03578
278280.0000   -0.05596
278320.0000   -0.15757
278360.0000   -0.35357
278400.0000   -0.22207
278440.0000   -0.08868
278480.0000   -0.24029
278520.0000   -0.18102
278560.0000   -0.22212
278600.0000   -0.30044
278640.0000   -0.02512
278680.0000   -0.08864
278720.0000   -0.07301
278760.0000   -0.24457
278800.0000   -0.14309
278840.0000   -0.19184
278880.0000   -0.34872
278920.0000   -0.17102
278960.0000   -0.17837
279000.0000   -0.28590
279040.0000   -0.34652
279080.0000   -0.29263
279120.0000   -0.35636
279160.0000   -0.32447
279200.0000   -0.26205
279240.0000   -0.40149
279280.0000   -0.24048
279320.0000   -0.25875
279360.0000   -0.38380
279400.0000   -0.24961
279440.0000   -0.56055
279480.0000   -0.20021
279520.0000   -0.09449
279560.0000   -0.35652
279600.0000   -0.24643
279640.0000   -0.16701
279680.0000   -0.20591
279720.0000   -0.26346
279760.0000   -0.40654
279800.0000   -0.29914
279840.0000   -0.36036
279880.0000   -0.28460
279920.0000   -0.43976
279960.0000   -0.49286
280000.0000   -0.36126
280040.0000   -0.26368
280080.0000   -0.21926
280120.0000   -0.33089
280160.0000   -0.15298
280200.0000   -0.21931
280240.0000   -0.29419
280280.0000   -0.45176
280320.0000   -0.46426
280360.0000   -0.49424
280400.0000   -0.58063
280440.0000   -0.48559
280480.0000   -0.66367
280520.0000   -0.54270
280560.0000   -0.45835
280600.0000   -0.33652
280640.0000   -0.53373
280680.0000   -0.48929
280720.0000   -0.33152
280760.0000   -0.36828
280800.0000   -0.67077
280840.0000   -0.59920
280880.0000   -0.50141
280920.0000   -0.53981
280960.0000   -0.32701
281000.0000   -0.42716
281040.0000   -0.26768
281080.0000   -0.46735
281120.0000   -0.36812
281160.0000   -0.21630
281200.0000   -0.40401
281240.0000   -0.35971
281280.0000   -0.30401
281320.0000   -0.41802
281360.0000   -0.36207
281400.0000   -0.30067
281440.0000   -0.22556
281480.0000   -0.20123
281520.0000   -0.33629
281560.0000   -0.49103
281600.0000   -0.35477
281640.0000   -0.18481
281680.0000   -0.21524
281720.0000   -0.33220
281760.0000   -0.27115
281800.0000   -0.33437
281840.0000   -0.60139
281880.0000   -0.39980
281920.0000   -0.41687
281960.0000   -0.37462
282000.0000   -0.19383
282040.0000   -0.30235
282080.0000   -0.33474
282120.0000   -0.38856
282160.0000   -0.39145
282200.0000   -0.24275
282240.0000   -0.32072
282280.0000   -0.27504
282320.0000   -0.31930
282360.0000   -0.18006
282400.0000   -0.41942
282440.0000   -0.27123
282480.0000   -0.29922
282520.0000   -0.29099
282560.0000   -0.30751
282600.0000   -0.43434
282640.0000   -0.38554
282680.0000   -0.47678
282720.0000   -0.33717
282760.0000   -0.19339
282800.0000   -0.14595
282840.0000   -0.13522
282880.0000   -0.18258
282920.0000   -0.40202
282960.0000   -0.64239
283000.0000   -0.43112
283040.0000   -0.61510
283080.0000   -0.46191
283120.0000   -0.45151
283160.0000   -0.44048
283200.0000   -0.47834
283240.0000   -0.46307
283280.0000   -0.52653
283320.0000   -0.61666
283360.0000   -0.62958
283400.0000   -0.32060
283440.0000   -0.56281
283480.0000   -0.40676
283520.0000   -0.40258
283560.0000   -0.32809
283600.0000   -0.38790
283640.0000   -0.46986
283680.0000   -0.34877
283720.0000   -0.34959
283760.0000   -0.34765
283800.0000   -0.31367
283840.0000   -0.21269
283880.0000   -0.30005
283920.0000   -0.15456
283960.0000   -0.39908
284000.0000   -0.35297
284040.0000   -0.33091
284080.0000   -0.23737
284120.0000   -0.33009
284160.0000   -0.32801
284200.0000   -0.22687
284240.0000   -0.24593
284280.0000   -0.45997
284320.0000   -0.43104
284360.0000   -0.48901
284400.0000   -0.46522
284440.0000   -0.60118
284480.0000   -0.44782
284520.0000   -0.65482
284560.0000   -0.40815
284600.0000   -0.32119
284640.0000   -0.40108
284680.0000   -0.43287
284720.0000   -0.41481
284760.0000   -0.49015
284800.0000   -0.19384
284840.0000   -0.14175
284880.0000   -0.28457
284920.0000   -0.31385
284960.0000   -0.30622
285000.0000   -0.30535
285040.0000   -0.24179
285080.0000   -0.57251
285120.0000   -0.46017
285160.0000   -0.25034
285200.0000   -0.48996
285240.0000   -0.25666
285280.0000   -0.32878
285320.0000   -0.29906
285360.0000   -0.60889
285400.0000   -0.32973
285440.0000   -0.28966
285480.0000   -0.55501
285520.0000   -0.57215
285560.0000   -0.47690
285600.0000   -0.52090
285640.0000   -0.58831
285680.0000   -0.47950
285720.0000   -0.50000
285760.0000   -0.36799
285800.0000   -0.37977
285840.0000   -0.52728
285880.0000   -0.53096
285920.0000   -0.44268
285960.0000   -0.46233
286000.0000   -0.62648
286040.0000   -0.46359
286080.0000   -0.34611
286120.0000   -0.41083
286160.0000   -0.41495
286200.0000   -0.40292
286240.0000   -0.39752
286280.0000   -0.17615
286320.0000   -0.30203
286360.0000   -0.31098
286400.0000   -0.46452
286440.0000   -0.45080
286480.0000   -0.34772
286520.0000   -0.37068
286560.0000   -0.43564
286600.0000   -0.32729
286640.0000   -0.79475
286680.0000   -0.44190
286720.0000   -0.35882
286760.0000   -0.49007
286800.0000   -0.44249
286840.0000   -0.42056
286880.0000   -0.36528
286920.0000   -0.41257
286960.0000   -0.58812
287000.0000   -0.45005
287040.0000   -0.34850
287080.0000   -0.40836
287120.0000   -0.38269
287160.0000   -0.41224
287200.0000   -0.48688
287240.0000   -0.39215
287280.0000   -0.46451
287320.0000   -0.48924
287360.0000   -0.58235
287400.0000   -0.41519
287440.0000   -0.41025
287480.0000   -0.30113
287520.0000   -0.22995
287560.0000   -0.19887
287600.0000   -0.24799
287640.0000   -0.22899
287680.0000   -0.34824
287720.0000   -0.23257
287760.0000   -0.28679
287800.0000   -0.35803
287840.0000   -0.17410
287880.0000   -0.29942
287920.0000   -0.30008
287960.0000   -0.40263
288000.0000   -0.42281
288040.0000   -0.42046
288080.0000   -0.48438
288120.0000   -0.42727
288160.0000   -0.26176
288200.0000   -0.30050
288240.0000   -0.52599
288280.0000   -0.43082
288320.0000   -0.29173
288360.0000   -0.54066
288400.0000   -0.58385
288440.0000   -0.53239
288480.0000   -0.56858
288520.0000   -0.45186
288560.0000   -0.44386
288600.0000   -0.27984
288640.0000   -0.44503
288680.0000   -0.28432
288720.0000   -0.17762
288760.0000   -0.38174
288800.0000   -0.54245
288840.0000   -0.30655
288880.0000   -0.36631
288920.0000   -0.48269
288960.0000   -0.27215
289000.0000   -0.42818
289040.0000   -0.42907
289080.0000   -0.37889
289120.0000   -0.36253
289160.0000   -0.25587
289200.0000   -0.53945
289240.0000   -0.55345
289280.0000   -0.35566
289320.0000   -0.39292
289360.0000   -0.39388
289400.0000   -0.18498
289440.0000   -0.28953
289480.0000   -0.40828
289520.0000   -0.15460
289560.0000   -0.55306
289600.0000   -0.74760
289640.0000   -0.70561
289680.0000   -0.51929
289720.0000   -0.41213
289760.0000   -0.29935
289800.0000   -0.22243
289840.0000   -0.28414
289880.0000   -0.28829
289920.0000   -0.11407
289960.0000   -0.24055
290000.0000   -0.31681
290040.0000   -0.29107
290080.0000   -0.30352
290120.0000   -0.39137
290160.0000   -0.26620
290200.0000   -0.40676
290240.0000   -0.30724
290280.0000   -0.58361
290320.0000   -0.44219
290360.0000   -0.22975
290400.0000   -0.50379
290440.0000   -0.45425
290480.0000   -0.46130
290520.0000   -0.38836
290560.0000   -0.47476
290600.0000   -0.32119
290640.0000   -0.38464
290680.0000   -0.47656
290720.0000   -0.81731
290760.0000   -0.60546
290800.0000   -0.61179
290840.0000   -0.53246
290880.0000   -0.41669
290920.0000   -0.41872
290960.0000   -0.57302
291000.0000   -0.64790
291040.0000   -0.55683
291080.0000   -0.47866
291120.0000   -0.63618
291160.0000   -0.45487
291200.0000   -0.46535
291240.0000   -0.50593
291280.0000   -0.64540
291320.0000   -0.48615
291360.0000   -0.44570
291400.0000   -0.52633
291440.0000   -0.52446
291480.0000   -0.72532
291520.0000   -0.49953
291560.0000   -0.64515
291600.0000   -0.42160
291640.0000   -0.32734
291680.0000   -0.25421
291720.0000   -0.37360
291760.0000   -0.30592
291800.0000   -0.27874
291840.0000   -0.54341
291880.0000   -0.61511
291920.0000   -0.58094
291960.0000   -0.46909
292000.0000   -0.54857
292040.0000   -0.49091
292080.0000   -0.54072
292120.0000   -0.56618
292160.0000   -0.52407
292200.0000   -0.61220
292240.0000   -0.57878
292280.0000   -0.40369
292320.0000   -0.37245
292360.0000   -0.54698
292400.0000   -0.52443
292440.0000   -0.43892
292480.0000   -0.33855
292520.0000   -0.45463
292560.0000   -0.42348
292600.0000   -0.49310
292640.0000   -0.53612
292680.0000   -0.42842
292720.0000   -0.49171
292760.0000   -0.70248
292800.0000   -0.51869
292840.0000   -0.45388
292880.0000   -0.36740
292920.0000   -0.25490
292960.0000   -0.22671
293000.0000   -0.33713
293040.0000   -0.39967
293080.0000   -0.52584
293120.0000   -0.43049
293160.0000   -0.27093
293200.0000   -0.52775
293240.0000   -0.36718
293280.0000   -0.32763
293320.0000   -0.33119
293360.0000   -0.37906
293400.0000   -0.46819
293440.0000   -0.45321
293480.0000   -0.46194
293520.0000   -0.39896
293560.0000   -0.39365
293600.0000   -0.39482
293640.0000   -0.37476
293680.0000   -0.34274
293720.0000   -0.42047
293760.0000   -0.31011
293800.0000   -0.36137
293840.0000   -0.41566
293880.0000   -0.41414
293920.0000   -0.41807
293960.0000   -0.37123
294000.0000   -0.34554
294040.0000   -0.41602
294080.0000   -0.37518
294120.0000   -0.37616
294160.0000   -0.46639
294200.0000   -0.62001
294240.0000   -0.56205
294280.0000   -0.62998
294320.0000   -0.70020
294360.0000   -0.57594
294400.0000   -0.55861
294440.0000   -0.71058
294480.0000   -0.55034
294520.0000   -0.65707
294560.0000   -0.58978
294600.0000   -0.26753
294640.0000   -0.42070
294680.0000   -0.19553
294720.0000   -0.36833
294760.0000   -0.35528
294800.0000   -0.23640
294840.0000   -0.30523
294880.0000   -0.35801
294920.0000   -0.42591
294960.0000   -0.53897
295000.0000   -0.40650
295040.0000   -0.53994
295080.0000   -0.51131
295120.0000   -0.51509
295160.0000   -0.60942
295200.0000   -0.36904
295240.0000   -0.49697
295280.0000   -0.58082
295320.0000   -0.29530
295360.0000   -0.30393
295400.0000   -0.44531
295440.0000   -0.31612
295480.0000   -0.24226
295520.0000   -0.24653
295560.0000   -0.19769
295600.0000   -0.18520
295640.0000   -0.39155
295680.0000   -0.59840
295720.0000   -0.46371
295760.0000   -0.37695
295800.0000   -0.29646
295840.0000   -0.52010
295880.0000   -0.34321
295920.0000   -0.27666
295960.0000   -0.40515
296000.0000   -0.37955
296040.0000   -0.29553
296080.0000   -0.13954
296120.0000   -0.26702
296160.0000   -0.34564
296200.0000   -0.55472
296240.0000   -0.39695
296280.0000   -0.51302
296320.0000   -0.40768
296360.0000   -0.37453
296400.0000   -0.43544
296440.0000   -0.31717
296480.0000   -0.44530
296520.0000   -0.50141
296560.0000   -0.31702
296600.0000   -0.47043
296640.0000   -0.25315
296680.0000   -0.38890
296720.0000   -0.32038
296760.0000   -0.55973
296800.0000   -0.40480
296840.0000   -0.34333
296880.0000   -0.52368
296920.0000   -0.36497
296960.0000   -0.58979
297000.0000   -0.49682
297040.0000   -0.31353
297080.0000   -0.39095
297120.0000   -0.34391
297160.0000   -0.31212
297200.0000   -0.43597
297240.0000   -0.23743
297280.0000   -0.37946
297320.0000   -0.37380
297360.0000   -0.33584
297400.0000   -0.28619
297440.0000   -0.31305
297480.0000   -0.37319
297520.0000   -0.51225
297560.0000   -0.23871
297600.0000   -0.37655
297640.0000   -0.46142
297680.0000   -0.48067
297720.0000   -0.37931
297760.0000   -0.48912
297800.0000   -0.55832
297840.0000   -0.74376
297880.0000   -0.44110
297920.0000   -0.16194
297960.0000   -0.71788
298000.0000   -0.38450
298040.0000   -0.57502
298080.0000   -0.37338
298120.0000   -0.31859
298160.0000   -0.06424
298200.0000   -0.45542
298240.0000   -0.07593
298280.0000   -0.48045
298320.0000   -0.48670
298360.0000   -0.22054
298400.0000   -0.33796
298440.0000   -0.61974
298480.0000   -0.35227
298520.0000   -0.68108
298560.0000   -0.44696
298600.0000   -0.64451
298640.0000   -0.20697
298680.0000   -0.36324
298720.0000   -0.40793
298760.0000   -0.25776
298800.0000   -0.25347
298840.0000   -0.47522
298880.0000   -0.28120
298920.0000   -0.13968
298960.0000   -0.24529
299000.0000   -0.30597
299040.0000   -0.38478
299080.0000   -0.37839
299120.0000   -0.64003
299160.0000   -0.46479
299200.0000   -0.52220
299240.0000   -0.33437
299280.0000   -0.28310
299320.0000   -0.44988
299360.0000   -0.24227
299400.0000   -0.39999
299440.0000   -0.43482
299480.0000   -0.46956
299520.0000   -0.49993
299560.0000   -0.24245
299600.0000   -0.36983
299640.0000   -0.54180
299680.0000   -0.46633
299720.0000   -0.57256
299760.0000   -0.57590
299800.0000   -0.59959
299840.0000   -0.50127
299880.0000   -0.37114
299920.0000   -0.43702
299960.0000   -0.34616
300000.0000   -0.40366
300040.0000   -0.59800
300080.0000   -0.47100
300120.0000   -0.42615
300160.0000   -0.39885
300200.0000   -0.60085
300240.0000   -0.37018
300280.0000   -0.40036
300320.0000   -0.23463
300360.0000   -0.57097
300400.0000   -0.33820
300440.0000   -0.54031
300480.0000   -0.48327
300520.0000   -0.49123
300560.0000   -0.39326
300600.0000   -0.35298
300640.0000   -0.34618
300680.0000   -0.33426
300720.0000   -0.58465
300760.0000   -0.48999
300800.0000   -0.47209
300840.0000   -0.36022
300880.0000   -0.49589
300920.0000   -0.30991
300960.0000   -0.28421
301000.0000   -0.46793
301040.0000   -0.55921
301080.0000   -0.48348
301120.0000   -0.47430
301160.0000   -0.40804
301200.0000   -0.23346
301240.0000   -0.38992
301280.0000   -0.37881
301320.0000   -0.45290
301360.0000   -0.51870
301400.0000   -0.50293
301440.0000   -0.35301
301480.0000   -0.37249
301520.0000   -0.43609
301560.0000   -0.50412
301600.0000   -0.27423
301640.0000   -0.44497
301680.0000   -0.40018
301720.0000   -0.46747
301760.0000   -0.38730
301800.0000   -0.43620
301840.0000   -0.38141
301880.0000   -0.46308
301920.0000   -0.54917
301960.0000   -0.51890
302000.0000   -0.69240
302040.0000   -0.60603
302080.0000   -0.38658
302120.0000   -0.30562
302160.0000   -0.18801
302200.0000   -0.15726
302240.0000   -0.19055
302280.0000   -0.50209
302320.0000   -0.35289
302360.0000   -0.17177
302400.0000   -0.18644
302440.0000   -0.28293
302480.0000   -0.48503
302520.0000   -0.24961
302560.0000   -0.65572
302600.0000   -0.26927
302640.0000   -0.28487
302680.0000   -0.27377
302720.0000   -0.55223
302760.0000   -0.15053
302800.0000   -0.29526
302840.0000   -0.30050
302880.0000   -0.24247
302920.0000   -0.25733
302960.0000   -0.29803
303000.0000   -0.18020
303040.0000   -0.41418
303080.0000   -0.41002
303120.0000   -0.29268
303160.0000   -0.27378
303200.0000   -0.28451
303240.0000   -0.20122
303280.0000   -0.27717
303320.0000   -0.32818
303360.0000   -0.54669
303400.0000   -0.28591
303440.0000   -0.22854
303480.0000   -0.31227
303520.0000   -0.25854
303560.0000   -0.29838
303600.0000   -0.28657
303640.0000   -0.21584
303680.0000   -0.12480
303720.0000   -0.16829
303760.0000   -0.39734
303800.0000   -0.25765
303840.0000   -0.35230
303880.0000   -0.26736
303920.0000   -0.34834
303960.0000   -0.32505
304000.0000   -0.20903
304040.0000   -0.25999
304080.0000   -0.24867
304120.0000   -0.50548
304160.0000   -0.24951
304200.0000   -0.47038
304240.0000   -0.16194
304280.0000   -0.36807
304320.0000   -0.22409
304360.0000   -0.33169
304400.0000   -0.31874
304440.0000   -0.25666
304480.0000   -0.28198
304520.0000   -0.25531
304560.0000   -0.44179
304600.0000   -0.40115
304640.0000   -0.32113
304680.0000   -0.35108
304720.0000   -0.25712
304760.0000   -0.23662
304800.0000   -0.39339
304840.0000   -0.47208
304880.0000   -0.48477
304920.0000   -0.48477
304960.0000   -0.46861
305000.0000   -0.57732
305040.0000   -0.80814
305080.0000   -0.49235
305120.0000   -0.60860
305160.0000   -0.24568
305200.0000   -0.25195
305240.0000   -0.34590
305280.0000   -0.31250
305320.0000   -0.42892
305360.0000   -0.46578
305400.0000   -0.43483
305440.0000   -0.34007
305480.0000   -0.44910
305520.0000   -0.26281
305560.0000   -0.26817
305600.0000   -0.44716
305640.0000   -0.53865
305680.0000   -0.55423
305720.0000   -0.47001
305760.0000   -0.56905
305800.0000   -0.41535
305840.0000   -0.58405
305880.0000   -0.33841
305920.0000   -0.30520
305960.0000   -0.34912
306000.0000   -0.16704
306040.0000   -0.20608
306080.0000   -0.38110
306120.0000   -0.28207
306160.0000   -0.44221
306200.0000   -0.34631
306240.0000   -0.37911
306280.0000   -0.37572
306320.0000   -0.50107
306360.0000   -0.81685
306400.0000   -0.59851
306440.0000   -0.68341
306480.0000   -0.44645
306520.0000   -0.28892
306560.0000   -0.35997
306600.0000   -0.44369
306640.0000   -0.39377
306680.0000   -0.13805
306720.0000   -0.10074
306760.0000   -0.20627
306800.0000   -0.13459
306840.0000    0.02951
306880.0000   -0.22243
306920.0000   -0.17336
306960.0000   -0.15776
307000.0000   -0.06477
307040.0000   -0.16609
307080.0000   -0.02951
307120.0000   -0.04973
307160.0000   -0.11206
307200.0000   -0.20388
307240.0000   -0.20116
307280.0000   -0.18679
307320.0000   -0.22006
307360.0000    0.01520
307400.0000   -0.22258
307440.0000   -0.17858
307480.0000   -0.19039
307520.0000   -0.21108
307560.0000   -0.23025
307600.0000   -0.08155
307640.0000   -0.20363
307680.0000   -0.12694
307720.0000   -0.27312
307760.0000   -0.30551
307800.0000   -0.16293
307840.0000   -0.14220
307880.0000   -0.38792
307920.0000   -0.46397
307960.0000   -0.33978
308000.0000   -0.39017
308040.0000   -0.30682
308080.0000   -0.43555
308120.0000   -0.45384
308160.0000   -0.48752
308200.0000   -0.44251
308240.0000   -0.39258
308280.0000   -0.67776
308320.0000   -0.62878
308360.0000   -0.56414
308400.0000   -0.35263
308440.0000   -0.30405
308480.0000   -0.67385
308520.0000   -0.25767
308560.0000   -0.44055
308600.0000   -0.43518
308640.0000   -0.43688
308680.0000   -0.39712
308720.0000   -0.36004
308760.0000   -0.15524
308800.0000   -0.13909
308840.0000   -0.49870
308880.0000   -0.45735
308920.0000   -0.35877
308960.0000   -0.38928
309000.0000   -0.27646
309040.0000   -0.13628
309080.0000   -0.14329
309120.0000   -0.26897
309160.0000   -0.06863
309200.0000   -0.25784
309240.0000   -0.36131
309280.0000   -0.23437
309320.0000   -0.32443
309360.0000   -0.42733
309400.0000   -0.28604
309440.0000   -0.16978
309480.0000   -0.25472
309520.0000   -0.17013
309560.0000   -0.00705
309600.0000    0.02697
309640.0000   -0.17475
309680.0000   -0.09920
309720.0000   -0.11535
309760.0000   -0.04661
309800.0000   -0.08305
309840.0000   -0.12952
309880.0000   -0.18398
309920.0000   -0.25078
309960.0000   -0.10003
310000.0000   -0.23895
310040.0000   -0.11676
310080.0000   -0.32445
310120.0000   -0.25797
310160.0000   -0.38902
310200.0000   -0.12941
310240.0000   -0.20609
310280.0000   -0.25193
310320.0000   -0.25254
310360.0000   -0.20965
310400.0000   -0.16409
310440.0000   -0.25295
310480.0000   -0.28294
310520.0000   -0.31741
310560.0000   -0.11184
310600.0000   -0.39558
310640.0000   -0.38745
310680.0000   -0.25363
310720.0000   -0.37266
310760.0000   -0.19508
310800.0000   -0.50503
310840.0000   -0.11576
310880.0000   -0.23527
310920.0000   -0.01833
310960.0000   -0.17587
311000.0000   -0.21334
311040.0000   -0.25702
311080.0000   -0.22731
311120.0000   -0.24458
311160.0000   -0.19170
311200.0000   -0.24105
311240.0000   -0.28528
311280.0000   -0.07466
311320.0000   -0.16730
311360.0000   -0.22824
311400.0000   -0.31262
311440.0000   -0.19611
311480.0000   -0.19581
311520.0000   -0.27630
311560.0000   -0.01113
311600.0000   -0.29320
311640.0000   -0.35116
311680.0000   -0.44806
311720.0000   -0.48553
311760.0000   -0.61373
311800.0000   -0.89136
311840.0000   -0.82369
311880.0000   -0.57393
311920.0000   -0.59660
311960.0000   -0.55442
312000.0000   -0.57306
312040.0000   -0.33980
312080.0000   -0.41344
312120.0000   -0.56244
312160.0000   -0.66752
312200.0000   -0.57996
312240.0000   -0.52761
312280.0000   -0.52333
312320.0000   -0.46219
312360.0000   -0.38882
312400.0000   -0.31154
312440.0000   -0.19958
312480.0000   -0.36825
312520.0000   -0.32531
312560.0000   -0.27287
312600.0000   -0.34696
312640.0000   -0.24718
312680.0000   -0.19290
312720.0000   -0.11933
312760.0000   -0.30238
312800.0000   -0.29796
312840.0000   -0.28339
312880.0000   -0.34829
312920.0000   -0.37379
312960.0000   -0.14008
313000.0000   -0.17633
313040.0000   -0.15550
313080.0000   -0.28881
313120.0000   -0.18497
313160.0000   -0.14918
313200.0000   -0.30171
313240.0000   -0.22770
313280.0000   -0.23348
313320.0000   -0.23535
313360.0000   -0.24246
313400.0000   -0.19738
313440.0000   -0.09125
313480.0000   -0.27640
313520.0000   -0.34352
313560.0000   -0.14019
313600.0000   -0.41763
313640.0000   -0.17711
313680.0000   -0.28371
313720.0000   -0.14225
313760.0000   -0.31261
313800.0000   -0.28673
313840.0000   -0.12199
313880.0000   -0.33961
313920.0000   -0.31570
313960.0000   -0.31450
314000.0000   -0.25355
314040.0000   -0.21455
314080.0000   -0.21401
314120.0000   -0.20167
314160.0000   -0.23325
314200.0000   -0.32934
314240.0000   -0.21695
314280.0000   -0.20271
314320.0000   -0.04248
314360.0000   -0.12684
314400.0000   -0.26836
314440.0000   -0.15316
314480.0000   -0.25976
314520.0000   -0.22812
314560.0000   -0.30337
314600.0000   -0.08392
314640.0000   -0.22536
314680.0000   -0.16988
314720.0000   -0.11223
314760.0000   -0.20319
314800.0000   -0.14864
314840.0000   -0.00514
314880.0000   -0.13342
314920.0000   -0.34989
314960.0000   -0.13124
315000.0000   -0.17809
315040.0000   -0.45947
315080.0000   -0.44118
315120.0000   -0.33635
315160.0000   -0.52596
315200.0000   -0.37041
315240.0000   -0.36488
315280.0000   -0.30994
315320.0000   -0.23071
315360.0000   -0.21624
315400.0000   -0.22927
315440.0000   -0.22093
315480.0000   -0.27118
315520.0000   -0.09744
315560.0000   -0.53466
315600.0000   -0.50966
315640.0000   -0.46758
315680.0000   -0.44305
315720.0000   -0.35826
315760.0000   -0.53496
315800.0000   -0.45282
315840.0000   -0.47311
315880.0000   -0.28890
315920.0000   -0.43354
315960.0000   -0.72378
316000.0000   -0.56184
316040.0000   -0.59622
316080.0000   -0.60806
316120.0000   -0.59679
316160.0000   -0.61604
316200.0000   -0.61588
316240.0000   -0.41217
316280.0000   -0.42886
316320.0000   -0.59513
316360.0000   -0.51104
316400.0000   -0.51069
316440.0000   -0.30370
316480.0000   -0.32291
316520.0000   -0.14427
316560.0000   -0.13495
316600.0000   -0.48502
316640.0000   -0.55394
316680.0000   -0.30005
316720.0000   -0.24700
316760.0000   -0.18353
316800.0000   -0.27948
316840.0000   -0.14784
316880.0000   -0.37620
316920.0000   -0.13854
316960.0000   -0.22605
317000.0000   -0.26651
317040.0000   -0.38764
317080.0000   -0.20772
317120.0000   -0.07212
317160.0000   -0.44230
317200.0000   -0.52031
317240.0000   -0.53376
317280.0000   -0.30883
317320.0000   -0.46151
317360.0000   -0.60663
317400.0000   -0.62667
317440.0000   -0.60397
317480.0000   -0.55001
317520.0000   -0.46648
317560.0000   -0.63615
317600.0000   -0.56948
317640.0000   -0.82685
317680.0000   -0.65668
317720.0000   -0.54429
317760.0000   -0.64632
317800.0000   -0.45450
317840.0000   -0.61148
317880.0000   -0.52043
317920.0000   -0.67064
317960.0000   -0.52039
318000.0000   -0.46884
318040.0000   -0.43569
318080.0000   -0.59109
318120.0000   -0.14467
318160.0000   -0.31832
318200.0000   -0.12524
318240.0000   -0.48613
318280.0000   -0.44206
318320.0000   -0.47225
318360.0000   -0.34153
318400.0000   -0.43921
318440.0000   -0.58049
318480.0000   -0.53804
318520.0000   -0.38870
318560.0000   -0.31753
318600.0000   -0.35114
318640.0000   -0.43220
318680.0000   -0.25840
318720.0000   -0.22242
318760.0000   -0.34460
318800.0000   -0.28946
318840.0000   -0.54442
318880.0000   -0.49168
318920.0000   -0.54478
318960.0000   -0.30802
319000.0000   -0.21106
319040.0000   -0.44528
319080.0000   -0.21793
319120.0000   -0.52160
319160.0000   -0.55032
319200.0000   -0.54606
319240.0000   -0.41860
319280.0000   -0.39724
319320.0000   -0.40482
319360.0000   -0.31491
319400.0000   -0.33556
319440.0000   -0.61565
319480.0000   -0.34562
319520.0000   -0.64587
319560.0000   -0.46200
319600.0000   -0.49617
319640.0000   -0.42427
319680.0000   -0.61379
319720.0000   -0.60861
319760.0000   -0.86359
319800.0000   -0.64365
319840.0000   -0.58995
319880.0000   -0.55484
319920.0000   -0.59674
319960.0000   -0.67120
320000.0000   -0.70500
320040.0000   -0.64287
320080.0000   -0.60341
320120.0000   -0.40369
320160.0000   -0.24409
320200.0000   -0.71598
320240.0000   -0.54411
320280.0000   -0.58341
320320.0000   -0.53332
320360.0000   -0.59368
320400.0000   -0.36151
320440.0000   -0.47578
320480.0000   -0.45962
320520.0000   -0.27351
320560.0000   -0.35260
320600.0000   -0.39018
320640.0000   -0.38637
320680.0000   -0.16682
320720.0000   -0.45017
320760.0000   -0.31887
320800.0000   -0.22904
320840.0000   -0.21658
320880.0000   -0.18033
320920.0000   -0.13062
320960.0000   -0.24915
321000.0000   -0.29896
321040.0000   -0.39959
321080.0000   -0.48414
321120.0000   -0.46226
321160.0000   -0.24273
321200.0000   -0.22038
321240.0000   -0.14455
321280.0000   -0.26381
321320.0000   -0.19581
321360.0000   -0.36767
321400.0000   -0.29270
321440.0000   -0.34063
321480.0000   -0.45481
321520.0000   -0.36553
321560.0000   -0.39278
321600.0000   -0.40579
321640.0000   -0.27644
321680.0000   -0.29369
321720.0000   -0.53583
321760.0000   -0.23060
321800.0000   -0.38486
321840.0000   -0.26627
321880.0000   -0.25594
321920.0000   -0.37912
321960.0000   -0.34673
322000.0000   -0.19666
322040.0000   -0.24695
322080.0000   -0.37817
322120.0000   -0.18521
322160.0000   -0.55432
322200.0000   -0.49158
322240.0000   -0.42082
322280.0000   -0.53335
322320.0000   -0.43247
322360.0000   -0.54925
322400.0000   -0.40819
322440.0000   -0.37070
322480.0000   -0.48285
322520.0000   -0.47704
322560.0000   -0.40464
322600.0000   -0.48751
322640.0000   -0.53814
322680.0000   -0.46895
322720.0000   -0.50696
322760.0000   -0.59160
322800.0000   -0.66075
322840.0000   -0.42940
322880.0000   -0.60631
322920.0000   -0.60145
322960.0000   -0.35902
323000.0000   -0.45633
323040.0000   -0.35270
323080.0000   -0.50011
323120.0000   -0.67077
323160.0000   -0.56812
323200.0000   -0.40682
323240.0000   -0.50145
323280.0000   -0.36301
323320.0000   -0.50923
323360.0000   -0.46161
323400.0000   -0.46542
323440.0000   -0.60078
323480.0000   -0.50094
323520.0000   -0.33755
323560.0000   -0.60065
323600.0000   -0.39268
323640.0000   -0.38060
323680.0000   -0.13496
323720.0000   -0.22251
323760.0000   -0.28353
323800.0000   -0.29271
323840.0000   -0.40099
323880.0000   -0.42572
323920.0000   -0.52726
323960.0000   -0.35795
324000.0000   -0.42097
324040.0000   -0.38953
324080.0000   -0.61740
324120.0000   -0.43348
324160.0000   -0.38475
324200.0000   -0.36417
324240.0000   -0.30822
324280.0000   -0.21808
324320.0000   -0.30109
324360.0000   -0.36266
324400.0000   -0.35096
324440.0000   -0.48614
324480.0000   -0.41589
324520.0000   -0.32021
324560.0000   -0.40083
324600.0000   -0.30955
324640.0000   -0.28841
324680.0000   -0.41541
324720.0000   -0.25750
324760.0000   -0.31675
324800.0000   -0.29264
324840.0000   -0.59321
324880.0000   -0.45738
324920.0000   -0.39992
324960.0000   -0.25917
325000.0000   -0.19578
325040.0000   -0.31891
325080.0000   -0.32730
325120.0000   -0.42455
325160.0000   -0.45649
325200.0000   -0.26750
325240.0000   -0.46747
325280.0000   -0.28968
325320.0000   -0.19530
325360.0000   -0.42266
325400.0000   -0.24236
325440.0000   -0.26119
325480.0000   -0.36869
325520.0000   -0.33862
325560.0000   -0.29738
325600.0000   -0.33714
325640.0000   -0.42978
325680.0000   -0.20825
325720.0000   -0.30135
325760.0000   -0.21743
325800.0000   -0.29083
325840.0000   -0.21553
325880.0000   -0.32572
325920.0000   -0.41135
325960.0000   -0.29255
326000.0000   -0.33130
326040.0000   -0.22414
326080.0000   -0.25885
326120.0000   -0.27887
326160.0000   -0.45717
326200.0000   -0.42226
326240.0000   -0.25965
326280.0000   -0.09436
326320.0000   -0.27411
326360.0000   -0.36614
326400.0000   -0.21411
326440.0000   -0.40301
326480.0000   -0.22895
326520.0000   -0.38291
326560.0000   -0.26327
326600.0000   -0.17530
326640.0000   -0.28494
326680.0000   -0.14487
326720.0000   -0.10642
326760.0000   -0.16434
326800.0000   -0.31179
326840.0000   -0.36123
326880.0000   -0.36804
326920.0000   -0.22780
326960.0000   -0.40731
327000.0000   -0.22091
327040.0000   -0.33706
327080.0000   -0.23527
327120.0000   -0.30811
327160.0000   -0.19385
327200.0000   -0.34669
327240.0000   -0.39481
327280.0000   -0.36597
327320.0000   -0.35843
327360.0000   -0.45521
327400.0000   -0.36585
327440.0000   -0.62243
327480.0000   -0.48712
327520.0000   -0.40403
327560.0000   -0.33122
327600.0000   -0.36017
327640.0000   -0.29404
327680.0000   -0.39211
327720.0000   -0.39532
327760.0000   -0.31256
327800.0000   -0.52408
327840.0000   -0.28365
327880.0000   -0.59809
327920.0000   -0.22306
327960.0000   -0.23326
328000.0000   -0.57679
328040.0000   -0.26793
328080.0000   -0.19077
328120.0000   -0.13487
328160.0000   -0.10698
328200.0000   -0.27662
328240.0000   -0.27655
328280.0000   -0.32161
328320.0000   -0.45540
328360.0000   -0.35819
328400.0000   -0.27917
328440.0000   -0.40887
328480.0000   -0.44165
328520.0000   -0.49572
328560.0000   -0.40374
328600.0000   -0.37376
328640.0000   -0.26239
328680.0000   -0.35159
328720.0000   -0.21119
328760.0000   -0.38645
328800.0000   -0.25870
328840.0000   -0.24946
328880.0000   -0.51351
328920.0000   -0.45816
328960.0000   -0.31727
329000.0000   -0.25969
329040.0000   -0.30925
329080.0000   -0.26408
329120.0000   -0.28602
329160.0000   -0.22786
329200.0000   -0.11240
329240.0000   -0.25498
329280.0000   -0.20908
329320.0000   -0.31213
329360.0000   -0.34685
329400.0000   -0.17170
329440.0000   -0.43319
329480.0000   -0.57182
329520.0000   -0.63138
329560.0000   -0.31453
329600.0000   -0.35032
329640.0000   -0.27829
329680.0000   -0.38693
329720.0000   -0.35216
329760.0000   -0.22527
329800.0000   -0.06441
329840.0000   -0.35844
329880.0000   -0.27049
329920.0000   -0.22433
329960.0000   -0.31024
330000.0000   -0.22061
330040.0000   -0.27342
330080.0000   -0.29288
330120.0000   -0.24092
330160.0000   -0.35659
330200.0000   -0.33502
330240.0000   -0.52588
330280.0000   -0.33008
330320.0000   -0.41724
330360.0000   -0.55736
330400.0000   -0.47130
330440.0000   -0.42369
330480.0000   -0.57765
330520.0000   -0.44551
330560.0000   -0.47086
330600.0000   -0.42759
330640.0000   -0.44728
330680.0000   -0.62017
330720.0000   -0.20509
330760.0000   -0.37501
330800.0000   -0.22737
330840.0000   -0.26977
330880.0000   -0.74358
330920.0000   -0.33384
330960.0000   -0.64252
331000.0000   -0.45277
331040.0000   -0.40967
331080.0000   -0.30573
331120.0000   -0.39426
331160.0000   -0.32142
331200.0000   -0.20537
331240.0000   -0.20752
331280.0000   -0.24945
331320.0000   -0.23328
331360.0000   -0.73409
331400.0000   -0.51059
331440.0000   -0.66365
331480.0000   -0.45602
331520.0000   -0.54866
331560.0000   -0.89748
331600.0000   -0.87758
331640.0000   -0.81544
331680.0000   -0.93349
331720.0000   -0.67470
331760.0000   -0.44050
331800.0000   -0.52640
331840.0000   -0.59155
331880.0000   -0.65323
331920.0000   -0.46579
331960.0000   -0.66540
332000.0000   -0.84692
332040.0000   -0.71182
332080.0000   -0.77825
332120.0000   -0.78786
332160.0000   -0.73327
332200.0000   -0.52461
332240.0000   -0.86249
332280.0000   -0.90905
332320.0000   -0.85023
332360.0000   -0.77464
332400.0000   -0.91480
332440.0000   -0.77311
332480.0000   -0.75908
332520.0000   -0.58545
332560.0000   -0.54466
332600.0000   -0.92275
332640.0000   -0.76468
332680.0000   -0.60322
332720.0000   -0.48245
332760.0000   -0.53867
332800.0000   -0.37280
332840.0000   -0.37701
332880.0000   -0.38680
332920.0000   -0.44046
332960.0000   -0.44085
333000.0000   -0.31562
333040.0000   -0.23032
333080.0000   -0.46319
333120.0000   -0.36290
333160.0000   -0.44926
333200.0000   -0.27444
333240.0000   -0.59515
333280.0000   -0.79640
333320.0000   -0.33938
333360.0000   -0.73006
333400.0000   -0.74934
333440.0000   -0.62547
333480.0000   -0.62155
333520.0000   -0.36399
333560.0000   -0.50705
333600.0000   -0.59923
333640.0000   -0.28759
333680.0000   -0.47368
333720.0000   -0.56765
333760.0000   -0.63369
333800.0000   -0.46688
333840.0000   -0.28562
333880.0000   -0.45323
333920.0000   -0.39728
333960.0000   -0.24755
334000.0000   -0.28215
334040.0000   -0.42823
334080.0000   -0.18626
334120.0000   -0.35822
334160.0000   -0.47716
334200.0000   -0.19215
334240.0000   -0.50371
334280.0000   -0.39992
334320.0000   -0.49002
334360.0000   -0.65442
334400.0000   -0.60441
334440.0000   -0.58410
334480.0000   -0.46462
334520.0000   -0.33715
334560.0000   -0.35814
334600.0000   -0.46836
334640.0000   -0.36319
334680.0000   -0.48769
334720.0000   -0.21468
334760.0000   -0.48244
334800.0000   -0.42450
334840.0000   -0.46394
334880.0000   -0.53503
334920.0000   -0.30444
334960.0000   -0.36072
335000.0000   -0.45027
335040.0000   -0.26196
335080.0000   -0.30454
335120.0000   -0.26140
335160.0000   -0.25292
335200.0000   -0.54464
335240.0000   -0.34169
335280.0000   -0.36205
335320.0000   -0.39494
335360.0000   -0.25205
335400.0000   -0.39086
335440.0000   -0.42768
335480.0000   -0.13936
335520.0000   -0.16875
335560.0000   -0.21285
335600.0000   -0.29605
335640.0000   -0.61742
335680.0000   -0.35808
335720.0000   -0.27620
335760.0000   -0.44124
335800.0000   -0.24426
335840.0000   -0.12398
335880.0000   -0.32675
335920.0000   -0.50207
335960.0000   -0.41665
336000.0000   -0.30118
336040.0000   -0.54249
336080.0000   -0.56578
336120.0000   -0.40275
336160.0000   -0.46775
336200.0000   -0.43628
336240.0000   -0.34987
336280.0000   -0.31807
336320.0000   -0.44449
336360.0000   -0.55543
336400.0000   -0.42742
336440.0000   -0.34490
336480.0000   -0.45916
336520.0000   -0.45093
336560.0000   -0.35783
336600.0000   -0.52222
336640.0000   -0.38657
336680.0000   -0.53593
336720.0000   -0.40568
336760.0000   -0.19248
336800.0000   -0.52272
336840.0000   -0.47089
336880.0000   -0.38336
336920.0000   -0.39776
336960.0000   -0.58269
337000.0000   -0.44524
337040.0000   -0.37747
337080.0000   -0.38045
337120.0000   -0.27807
337160.0000   -0.08793
337200.0000   -0.29145
337240.0000   -0.23686
337280.0000   -0.24213
337320.0000   -0.27399
337360.0000   -0.18748
337400.0000   -0.25704
337440.0000   -0.40512
337480.0000   -0.41729
337520.0000   -0.17392
337560.0000   -0.28820
337600.0000   -0.42476
337640.0000   -0.42564
337680.0000   -0.35152
337720.0000   -0.29076
337760.0000   -0.46218
337800.0000   -0.23358
337840.0000   -0.52069
337880.0000   -0.23574
337920.0000   -0.39519
337960.0000   -0.47203
338000.0000   -0.41350
338040.0000   -0.16445
338080.0000   -0.42879
338120.0000   -0.35117
338160.0000   -0.36028
338200.0000   -0.44171
338240.0000   -0.25869
338280.0000   -0.24553
338320.0000   -0.34847
338360.0000   -0.42856
338400.0000   -0.41074
338440.0000   -0.43945
338480.0000   -0.41521
338520.0000   -0.21821
338560.0000   -0.31485
338600.0000   -0.27395
338640.0000   -0.26477
338680.0000   -0.38464
338720.0000   -0.37690
338760.0000   -0.33779
338800.0000   -0.42472
338840.0000   -0.39949
338880.0000   -0.42605
338920.0000   -0.36278
338960.0000   -0.48285
339000.0000   -0.42397
339040.0000   -0.63181
339080.0000   -0.36738
339120.0000   -0.38955
339160.0000   -0.47913
339200.0000   -0.67377
339240.0000   -0.61277
339280.0000   -0.30049
339320.0000   -0.18579
339360.0000   -0.31040
339400.0000   -0.14094
339440.0000   -0.71339
339480.0000   -0.83084
339520.0000   -0.65942
339560.0000   -0.58768
339600.0000   -0.70424
339640.0000   -0.85950
339680.0000   -0.50723
339720.0000   -0.69388
339760.0000   -0.75862
339800.0000   -0.61188
339840.0000   -0.58958
339880.0000   -0.71144
339920.0000   -0.70831
339960.0000   -0.65824
340000.0000   -0.61525
340040.0000   -0.29349
340080.0000   -0.59771
340120.0000   -0.48604
340160.0000   -0.67429
340200.0000   -0.97041
340240.0000   -0.76645
340280.0000   -0.66303
340320.0000   -0.87993
340360.0000   -0.59361
340400.0000   -0.77039
340440.0000   -0.87414
340480.0000   -0.72077
340520.0000   -0.72237
340560.0000   -0.76150
340600.0000   -0.86507
340640.0000   -0.77117
340680.0000   -0.83205
340720.0000   -0.75807
340760.0000   -0.70779
340800.0000   -0.76824
340840.0000   -0.85663
340880.0000   -0.96433
340920.0000   -0.77863
340960.0000   -0.70899
341000.0000   -0.73176
341040.0000   -0.75734
341080.0000   -0.89776
341120.0000   -0.64869
341160.0000   -0.57870
341200.0000   -0.77773
341240.0000   -0.90312
341280.0000   -0.79760
341320.0000   -0.62203
341360.0000   -0.81806
341400.0000   -0.78581
341440.0000   -0.88076
341480.0000   -0.86753
341520.0000   -0.79555
341560.0000   -0.77267
341600.0000   -0.70588
341640.0000   -0.93321
341680.0000   -0.82433
341720.0000   -0.72152
341760.0000   -0.92737
341800.0000   -0.61760
341840.0000   -0.77289
341880.0000   -0.98545
341920.0000   -0.88112
341960.0000   -0.62613
342000.0000   -0.86147
342040.0000   -0.86925
342080.0000   -0.98812
342120.0000   -0.85818
342160.0000   -0.98351
342200.0000   -0.74504
342240.0000   -0.83204
342280.0000   -0.87180
342320.0000   -0.68775
342360.0000   -0.98956
342400.0000   -1.00305
342440.0000   -0.90100
342480.0000   -0.65853
342520.0000   -0.60286
342560.0000   -0.56538
342600.0000   -0.21804
342640.0000   -0.32593
342680.0000   -0.36326
342720.0000   -0.48712
342760.0000   -0.28224
342800.0000   -0.32738
342840.0000   -0.43547
342880.0000   -0.45365
342920.0000   -0.45141
342960.0000   -0.77254
343000.0000   -0.49607
343040.0000   -0.36018
343080.0000   -0.34448
343120.0000   -0.59334
343160.0000   -0.55221
343200.0000   -0.57548
343240.0000   -0.65241
343280.0000   -0.39057
343320.0000   -0.30233
343360.0000   -0.39339
343400.0000   -0.56638
343440.0000   -0.40015
343480.0000   -0.25722
343520.0000   -0.24589
343560.0000   -0.41211
343600.0000   -0.39631
343640.0000   -0.44331
343680.0000   -0.48419
343720.0000   -0.36561
343760.0000   -0.50487
343800.0000   -0.32219
343840.0000   -0.37904
343880.0000   -0.39547
343920.0000   -0.42575
343960.0000   -0.46013
344000.0000   -0.36968
344040.0000   -0.17322
344080.0000   -0.22200
344120.0000   -0.03559
344160.0000   -0.58800
344200.0000   -0.27812
344240.0000   -0.22454
344280.0000   -0.18530
344320.0000   -0.35062
344360.0000   -0.21628
344400.0000   -0.14834
344440.0000   -0.27811
344480.0000   -0.30337
344520.0000   -0.30387
344560.0000   -0.34551
344600.0000   -0.37747
344640.0000   -0.46396
344680.0000   -0.63796
344720.0000   -0.49676
344760.0000   -0.43220
344800.0000   -0.75085
344840.0000   -0.45162
344880.0000   -0.37151
344920.0000   -0.39612
344960.0000   -0.42500
345000.0000   -0.70488
345040.0000   -0.54910
345080.0000   -0.57953
345120.0000   -0.72992
345160.0000   -0.41802
345200.0000   -0.38458
345240.0000   -0.40130
345280.0000   -0.44735
345320.0000   -0.33209
345360.0000   -0.50190
345400.0000   -0.43916
345440.0000   -0.20868
345480.0000   -0.12179
345520.0000   -0.14944
345560.0000   -0.33645
345600.0000   -0.33642
345640.0000   -0.35030
345680.0000   -0.36432
345720.0000   -0.41140
345760.0000   -0.32358
345800.0000   -0.04446
345840.0000   -0.08518
345880.0000   -0.34313
345920.0000   -0.20927
345960.0000   -0.25993
346000.0000   -0.16464
346040.0000   -0.14104
346080.0000   -0.23833
346120.0000   -0.10968
346160.0000   -0.30096
346200.0000   -0.25962
346240.0000   -0.36301
346280.0000   -0.50327
346320.0000   -0.16260
346360.0000   -0.38554
346400.0000   -0.32260
346440.0000   -0.20751
346480.0000   -0.10933
346520.0000   -0.19309
346560.0000   -0.21096
346600.0000   -0.36255
346640.0000   -0.23789
346680.0000   -0.26450
346720.0000   -0.17945
346760.0000   -0.27084
346800.0000   -0.23528
346840.0000   -0.14219
346880.0000   -0.23644
346920.0000   -0.28260
346960.0000   -0.28305
347000.0000   -0.25403
347040.0000   -0.01263
347080.0000   -0.08842
347120.0000   -0.36934
347160.0000   -0.17763
347200.0000   -0.06747
347240.0000   -0.33680
347280.0000   -0.38093
347320.0000   -0.69352
347360.0000   -0.59606
347400.0000   -0.64397
347440.0000   -0.56661
347480.0000   -0.57300
347520.0000   -0.53310
347560.0000   -0.36375
347600.0000   -0.59549
347640.0000   -0.51344
347680.0000   -0.64133
347720.0000   -0.51944
347760.0000   -0.48914
347800.0000   -0.66457
347840.0000   -0.39372
347880.0000   -0.61489
347920.0000   -0.40508
347960.0000   -0.46599
348000.0000   -0.42007
348040.0000   -0.45912
348080.0000   -0.69284
348120.0000   -0.57146
348160.0000   -0.49894
348200.0000   -0.66641
348240.0000   -0.47072
348280.0000   -0.41257
348320.0000   -0.65846
348360.0000   -0.56237
348400.0000   -0.53994
348440.0000   -0.73205
348480.0000   -0.49099
348520.0000   -0.69241
348560.0000   -0.60228
348600.0000   -0.54388
348640.0000   -0.53699
348680.0000   -0.71231
348720.0000   -0.61370
348760.0000   -0.61068
348800.0000   -0.56091
348840.0000   -0.59937
348880.0000   -0.62717
348920.0000   -0.77237
348960.0000   -0.60307
349000.0000   -0.77724
349040.0000   -0.60743
349080.0000   -0.40757
349120.0000   -0.49586
349160.0000   -0.48680
349200.0000   -0.59847
349240.0000   -0.87765
349280.0000   -0.76717
349320.0000   -0.43120
349360.0000   -0.56676
349400.0000   -0.53594
349440.0000   -0.55827
349480.0000   -0.58472
349520.0000   -0.60322
349560.0000   -0.61517
349600.0000   -0.62013
349640.0000   -0.49363
349680.0000   -0.39344
349720.0000   -0.63746
349760.0000   -0.47856
349800.0000   -0.57639
349840.0000   -0.63315
349880.0000   -0.41347
349920.0000   -0.53567
349960.0000   -0.53013
350000.0000   -0.72939
350040.0000   -0.61115
350080.0000   -0.60031
350120.0000   -0.56636
350160.0000   -0.57631
350200.0000   -0.52736
350240.0000   -0.84214
350280.0000   -0.46817
350320.0000   -0.41829
350360.0000   -0.46107
350400.0000   -0.58615
350440.0000   -0.50710
350480.0000   -0.32009
350520.0000   -0.42653
350560.0000   -0.44733
350600.0000   -0.43555
350640.0000   -0.49566
350680.0000   -0.38356
350720.0000   -0.59221
350760.0000   -0.57385
350800.0000   -0.58120
350840.0000   -0.53685
350880.0000   -0.57902
350920.0000   -0.53797
350960.0000   -0.45742
351000.0000   -0.69516
351040.0000   -0.60308
351080.0000   -0.59462
351120.0000   -0.68153
351160.0000   -0.78231
351200.0000   -0.60470
351240.0000   -0.55540
351280.0000   -0.55064
351320.0000   -0.51375
351360.0000   -0.62441
351400.0000   -0.64105
351440.0000   -0.73430
351480.0000   -0.55918
351520.0000   -0.69552
351560.0000   -0.75176
351600.0000   -0.59078
351640.0000   -0.75396
351680.0000   -0.43658
351720.0000   -0.78087
351760.0000   -0.58627
351800.0000   -0.64284
351840.0000   -0.40282
351880.0000   -0.46094
351920.0000   -0.53631
351960.0000   -0.66305
352000.0000   -0.58913
352040.0000   -0.59961
352080.0000   -0.64886
352120.0000   -0.73555
352160.0000   -0.44951
352200.0000   -0.88162
352240.0000   -0.73478
352280.0000   -0.89654
352320.0000   -1.00543
352360.0000   -1.02337
352400.0000   -0.64276
352440.0000   -0.71424
352480.0000   -0.72624
352520.0000   -0.67083
352560.0000   -0.65501
352600.0000   -0.68456
352640.0000   -0.66017
352680.0000   -0.63683
352720.0000   -0.71963
352760.0000   -0.78398
352800.0000   -0.78795
352840.0000   -0.76177
352880.0000   -0.79732
352920.0000   -0.89401
352960.0000   -0.96557
353000.0000   -1.06721
353040.0000   -0.93209
353080.0000   -0.99735
353120.0000   -0.92463
353160.0000   -1.15348
353200.0000   -0.98640
353240.0000   -0.77653
353280.0000   -0.90069
353320.0000   -0.84458
353360.0000   -0.80818
353400.0000   -1.04289
353440.0000   -1.05320
353480.0000   -0.92787
353520.0000   -0.84082
353560.0000   -0.86620
353600.0000   -0.97810
353640.0000   -0.73844
353680.0000   -0.89743
353720.0000   -0.95967
353760.0000   -0.86444
353800.0000   -0.87578
353840.0000   -0.84418
353880.0000   -0.90807
353920.0000   -0.92568
353960.0000   -1.02362
354000.0000   -0.71716
354040.0000   -1.04390
354080.0000   -1.01947
354120.0000   -0.76481
354160.0000   -0.82570
354200.0000   -0.86023
354240.0000   -0.76269
354280.0000   -0.62080
354320.0000   -0.82447
354360.0000   -0.97180
354400.0000   -0.85042
354440.0000   -0.85822
354480.0000   -0.76371
354520.0000   -0.78342
354560.0000   -0.92681
354600.0000   -1.03548
354640.0000   -0.76038
354680.0000   -1.04757
354720.0000   -0.80350
354760.0000   -0.69332
354800.0000   -0.79626
354840.0000   -0.74443
354880.0000   -0.84978
354920.0000   -0.76440
354960.0000   -0.90384
355000.0000   -0.74451
355040.0000   -0.81256
355080.0000   -0.75661
355120.0000   -0.84492
355160.0000   -0.74765
355200.0000   -0.68619
355240.0000   -0.67168
355280.0000   -0.71433
355320.0000   -0.61443
355360.0000   -0.82865
355400.0000   -0.73221
355440.0000   -0.74325
355480.0000   -0.71033
355520.0000   -0.77465
355560.0000   -0.83830
355600.0000   -0.73492
355640.0000   -0.70908
355680.0000   -0.65913
355720.0000   -0.78796
355760.0000   -0.62414
355800.0000   -0.68650
355840.0000   -0.69852
355880.0000   -0.64028
355920.0000   -0.70598
355960.0000   -0.59813
356000.0000   -0.74418
356040.0000   -0.68819
356080.0000   -0.63914
356120.0000   -0.75363
356160.0000   -0.82300
356200.0000   -0.65864
356240.0000   -0.64335
356280.0000   -0.77996
356320.0000   -0.70738
356360.0000   -0.75220
356400.0000   -0.74899
356440.0000   -0.79138
356480.0000   -0.61363
356520.0000   -0.71926
356560.0000   -0.76482
356600.0000   -0.69605
356640.0000   -0.77252
356680.0000   -0.84377
356720.0000   -0.91835
356760.0000   -0.82982
356800.0000   -0.77658
356840.0000   -0.81194
356880.0000   -0.89701
356920.0000   -0.74048
356960.0000   -0.80301
357000.0000   -0.71275
357040.0000   -0.57998
357080.0000   -0.72322
357120.0000   -0.81657
357160.0000   -0.65595
357200.0000   -0.56500
357240.0000   -0.67089
357280.0000   -0.63613
357320.0000   -0.84008
357360.0000   -0.73772
357400.0000   -0.87394
357440.0000   -0.65200
357480.0000   -0.61817
357520.0000   -0.93824
357560.0000   -0.74937
357600.0000   -0.81082
357640.0000   -0.79469
357680.0000   -0.67483
357720.0000   -0.56011
357760.0000   -0.66967
357800.0000   -0.78567
357840.0000   -0.69447
357880.0000   -0.72356
357920.0000   -0.85627
357960.0000   -0.62101
358000.0000   -0.65814
358040.0000   -0.92986
358080.0000   -0.62279
358120.0000   -0.67151
358160.0000   -0.92391
358200.0000   -0.67438
358240.0000   -0.60307
358280.0000   -0.69501
358320.0000   -0.73071
358360.0000   -0.66917
358400.0000   -0.73075
358440.0000   -0.86876
358480.0000   -0.91009
358520.0000   -0.83653
358560.0000   -0.82729
358600.0000   -0.85220
358640.0000   -0.83963
358680.0000   -0.93451
358720.0000   -0.75648
358760.0000   -0.56620
358800.0000   -0.72261
358840.0000   -0.90124
358880.0000   -0.61176
358920.0000   -0.78313
358960.0000   -0.91197
359000.0000   -0.66778
359040.0000   -0.76381
359080.0000   -0.77359
359120.0000   -0.68811
359160.0000   -0.68645
359200.0000   -0.78940
359240.0000   -0.75720
359280.0000   -0.71772
359320.0000   -0.95315
359360.0000   -0.76395
359400.0000   -0.73057
359440.0000   -0.74023
359480.0000   -0.69324
359520.0000   -0.76759
359560.0000   -0.69485
359600.0000   -0.61359
359640.0000   -0.57468
359680.0000   -0.71734
359720.0000   -0.79667
359760.0000   -0.78243
359800.0000   -0.72024
359840.0000   -0.67792
359880.0000   -0.73669
359920.0000   -0.54756
359960.0000   -0.57091
360000.0000   -0.58144
360040.0000   -0.58482
360080.0000   -0.55067
360120.0000   -0.61027
360160.0000   -0.44284
360200.0000   -0.77622
360240.0000   -0.68117
360280.0000   -0.54163
360320.0000   -0.91697
360360.0000   -0.76809
360400.0000   -0.84115
360440.0000   -0.71314
360480.0000   -0.81929
360520.0000   -0.76125
360560.0000   -0.69841
360600.0000   -0.59536
360640.0000   -0.65350
360680.0000   -0.81294
360720.0000   -0.68237
360760.0000   -0.70262
360800.0000   -0.69401
360840.0000   -0.75448
360880.0000   -0.82760
360920.0000   -0.83754
360960.0000   -0.84227
361000.0000   -0.74124
361040.0000   -0.60497
361080.0000   -0.71880
361120.0000   -0.68295
361160.0000   -0.74792
361200.0000   -0.65535
361240.0000   -0.90972
361280.0000   -0.63820
361320.0000   -0.98120
361360.0000   -0.80466
361400.0000   -0.69984
361440.0000   -0.82758
361480.0000   -0.85188
361520.0000   -0.76568
361560.0000   -0.94601
361600.0000   -0.72570
361640.0000   -0.86263
361680.0000   -0.90773
361720.0000   -0.70964
361760.0000   -0.66112
361800.0000   -0.83622
361840.0000   -0.93773
361880.0000   -0.86865
361920.0000   -0.73887
361960.0000   -0.71935
362000.0000   -0.79960
362040.0000   -0.76373
362080.0000   -0.80667
362120.0000   -0.83537
362160.0000   -0.81736
362200.0000   -1.13212
362240.0000   -0.84572
362280.0000   -0.84267
362320.0000   -0.89882
362360.0000   -0.78566
362400.0000   -1.01476
362440.0000   -0.85511
362480.0000   -0.73493
362520.0000   -0.74948
362560.0000   -0.76600
362600.0000   -0.81355
362640.0000   -0.82735
362680.0000   -0.98105
362720.0000   -0.93474
362760.0000   -0.83972
362800.0000   -0.85958
362840.0000   -0.74080
362880.0000   -0.94106
362920.0000   -0.90198
362960.0000   -0.91283
363000.0000   -1.18878
363040.0000   -0.85438
363080.0000   -0.99516
363120.0000   -0.69252
363160.0000   -0.82780
363200.0000   -0.80668
363240.0000   -0.99176
363280.0000   -0.76638
363320.0000   -1.00433
363360.0000   -1.04507
363400.0000   -1.05772
363440.0000   -1.11291
363480.0000   -1.12993
363520.0000   -1.15379
363560.0000   -0.94185
363600.0000   -1.00267
363640.0000   -0.90775
363680.0000   -0.83104
363720.0000   -0.80097
363760.0000   -0.85085
363800.0000   -0.81338
363840.0000   -0.86577
363880.0000   -0.94339
363920.0000   -1.20545
363960.0000   -1.06837
364000.0000   -0.92324
364040.0000   -1.11210
364080.0000   -0.98800
364120.0000   -1.02050
364160.0000   -1.05297
364200.0000   -1.01080
364240.0000   -0.90280
364280.0000   -1.22982
364320.0000   -1.05229
364360.0000   -0.99694
364400.0000   -1.06955
364440.0000   -1.11965
364480.0000   -1.24062
364520.0000   -1.20227
364560.0000   -1.07859
364600.0000   -0.93935
364640.0000   -0.93383
364680.0000   -0.93488
364720.0000   -0.81170
364760.0000   -0.97328
364800.0000   -1.07013
364840.0000   -0.84560
364880.0000   -0.98049
364920.0000   -0.96151
364960.0000   -0.95454
365000.0000   -0.92752
365040.0000   -0.82280
365080.0000   -1.06186
365120.0000   -0.88065
365160.0000   -0.91599
365200.0000   -1.08866
365240.0000   -0.99057
365280.0000   -0.86115
365320.0000   -1.01024
365360.0000   -0.95653
365400.0000   -0.91021
365440.0000   -0.81330
365480.0000   -0.82202
365520.0000   -0.86347
365560.0000   -1.04841
365600.0000   -0.86502
365640.0000   -0.96936
365680.0000   -0.95651
365720.0000   -0.93776
365760.0000   -1.12437
365800.0000   -1.09882
365840.0000   -1.02659
365880.0000   -0.99231
365920.0000   -0.86279
365960.0000   -0.90842
366000.0000   -0.99559
366040.0000   -1.07514
366080.0000   -0.78636
366120.0000   -1.07676
366160.0000   -1.01647
366200.0000   -0.82009
366240.0000   -0.96848
366280.0000   -0.91499
366320.0000   -0.86054
366360.0000   -0.94709
366400.0000   -1.00297
366440.0000   -0.95444
366480.0000   -1.01286
366520.0000   -0.76616
366560.0000   -0.69791
366600.0000   -0.77975
366640.0000   -0.72384
366680.0000   -0.89287
366720.0000   -0.96276
366760.0000   -0.52426
366800.0000   -0.62983
366840.0000   -0.64102
366880.0000   -0.50253
366920.0000   -0.89298
366960.0000   -0.81847
367000.0000   -0.56980
367040.0000   -0.83734
367080.0000   -0.89252
367120.0000   -0.86215
367160.0000   -0.92397
367200.0000   -0.80186
367240.0000   -1.07922
367280.0000   -0.97061
367320.0000   -1.02838
367360.0000   -1.07714
367400.0000   -1.09560
367440.0000   -0.93153
367480.0000   -1.10916
367520.0000   -1.28204
367560.0000   -0.89901
367600.0000   -1.16487
367640.0000   -1.25338
367680.0000   -1.09030
367720.0000   -0.96685
367760.0000   -0.95890
367800.0000   -0.93088
367840.0000   -1.01145
367880.0000   -1.00864
367920.0000   -0.98900
367960.0000   -1.00403
368000.0000   -1.15896
368040.0000   -1.08385
368080.0000   -1.05742
368120.0000   -1.22765
368160.0000   -1.04205
368200.0000   -1.03580
368240.0000   -1.07856
368280.0000   -0.84647
368320.0000   -0.92172
368360.0000   -0.85138
368400.0000   -1.02315
368440.0000   -0.89105
368480.0000   -0.74205
368520.0000   -0.86119
368560.0000   -0.68426
368600.0000   -1.00062
368640.0000   -0.91852
368680.0000   -0.85049
368720.0000   -0.70157
368760.0000   -0.81413
368800.0000   -0.83158
368840.0000   -0.85542
368880.0000   -0.77393
368920.0000   -1.00768
368960.0000   -1.17910
369000.0000   -0.75735
369040.0000   -0.61018
369080.0000   -0.84686
369120.0000   -0.76559
369160.0000   -0.80981
369200.0000   -0.54085
369240.0000   -0.72339
369280.0000   -0.92797
369320.0000   -0.88759
369360.0000   -1.12867
369400.0000   -0.98242
369440.0000   -0.93169
369480.0000   -0.94525
369520.0000   -0.57637
369560.0000   -0.74651
369600.0000   -0.74440
369640.0000   -0.76632
369680.0000   -0.48186
369720.0000   -0.76769
369760.0000   -0.80406
369800.0000   -0.64282
369840.0000   -0.67463
369880.0000   -0.72136
369920.0000   -0.72289
369960.0000   -0.66120
370000.0000   -0.64115
370040.0000   -0.73514
370080.0000   -0.89489
370120.0000   -0.76179
370160.0000   -0.85399
370200.0000   -0.90355
370240.0000   -0.91690
370280.0000   -0.81411
370320.0000   -0.70064
370360.0000   -1.16404
370400.0000   -1.06321
370440.0000   -1.12115
370480.0000   -0.80541
370520.0000   -0.95596
370560.0000   -1.04529
370600.0000   -0.78641
370640.0000   -0.62303
370680.0000   -0.90242
370720.0000   -0.77665
370760.0000   -0.90420
370800.0000   -0.80055
370840.0000   -0.43488
370880.0000   -0.53221
370920.0000   -0.57080
370960.0000   -0.60248
371000.0000   -0.41013
371040.0000   -0.19329
371080.0000   -0.09912
371120.0000   -0.23761
371160.0000   -0.17543
371200.0000   -0.19772
371240.0000   -0.29441
371280.0000   -0.30125
371320.0000   -0.21078
371360.0000   -0.27721
371400.0000   -0.16868
371440.0000   -0.36822
371480.0000   -0.48101
371520.0000   -0.21213
371560.0000   -0.52996
371600.0000   -0.44476
371640.0000   -0.52608
371680.0000   -0.56257
371720.0000   -0.52040
371760.0000   -0.63143
371800.0000   -0.65201
371840.0000   -0.26383
371880.0000   -0.61361
371920.0000   -0.47322
371960.0000   -0.50216
372000.0000   -0.49875
372040.0000   -0.42698
372080.0000   -0.48592
372120.0000   -0.57384
372160.0000   -0.47928
372200.0000   -0.47588
372240.0000   -0.57427
372280.0000   -0.39671
372320.0000   -0.51899
372360.0000   -0.36376
372400.0000   -0.37172
372440.0000   -0.40749
372480.0000   -0.39336
372520.0000   -0.29866
372560.0000   -0.37569
372600.0000   -0.31328
372640.0000   -0.39283
372680.0000   -0.56844
372720.0000   -0.62867
372760.0000   -0.41580
372800.0000   -0.38911
372840.0000   -0.40183
372880.0000   -0.55736
372920.0000   -0.54561
372960.0000   -0.52358
373000.0000   -0.43584
373040.0000   -0.54054
373080.0000   -0.58439
373120.0000   -0.54202
373160.0000   -0.55651
373200.0000   -0.56711
373240.0000   -0.49175
373280.0000   -0.40620
373320.0000   -0.46111
373360.0000   -0.55371
373400.0000   -0.42124
373440.0000   -0.31894
373480.0000   -0.46560
373520.0000   -0.55529
373560.0000   -0.53406
373600.0000   -0.53836
373640.0000   -0.68792
373680.0000   -0.42531
373720.0000   -0.79133
373760.0000   -0.44347
373800.0000   -0.52277
373840.0000   -0.61537
373880.0000   -0.52648
373920.0000   -0.49905
373960.0000   -0.53197
374000.0000   -0.55255
374040.0000   -0.21767
374080.0000   -0.52166
374120.0000   -0.57783
374160.0000   -0.55860
374200.0000   -0.60776
374240.0000   -0.45749
374280.0000   -0.33553
374320.0000   -0.32577
374360.0000   -0.32658
374400.0000   -0.44655
374440.0000   -0.34653
374480.0000   -0.24961
374520.0000   -0.27665
374560.0000   -0.20806
374600.0000   -0.23686
374640.0000   -0.26267
374680.0000   -0.37757
374720.0000   -0.29732
374760.0000   -0.19767
374800.0000    0.05363
374840.0000   -0.36264
374880.0000   -0.26751
374920.0000   -0.32384
374960.0000   -0.16094
375000.0000   -0.30928
375040.0000   -0.28949
375080.0000   -0.42257
375120.0000   -0.49575
375160.0000   -0.53930
375200.0000   -0.60453
375240.0000   -0.38974
375280.0000   -0.52801
375320.0000   -0.31324
375360.0000   -0.25505
375400.0000   -0.33924
375440.0000   -0.47468
375480.0000   -0.41651
375520.0000   -0.53880
375560.0000   -0.46455
375600.0000   -0.58536
375640.0000   -0.40690
375680.0000   -0.52871
375720.0000   -0.53796
375760.0000   -0.44341
375800.0000   -0.54399
375840.0000   -0.49074
375880.0000   -0.46607
375920.0000   -0.46221
375960.0000   -0.38212
376000.0000   -0.57142
376040.0000   -0.44078
376080.0000   -0.48617
376120.0000   -0.30949
376160.0000   -0.46103
376200.0000   -0.46789
376240.0000   -0.36262
376280.0000   -0.42375
376320.0000   -0.36135
376360.0000   -0.41270
376400.0000   -0.54406
376440.0000   -0.30260
376480.0000   -0.28515
376520.0000   -0.52365
376560.0000   -0.36887
376600.0000   -0.43220
376640.0000   -0.29052
376680.0000   -0.31846
376720.0000   -0.52954
376760.0000   -0.56666
376800.0000   -0.30213
376840.0000   -0.39555
376880.0000   -0.54657
376920.0000   -0.62929
376960.0000   -0.35845
377000.0000   -0.42249
377040.0000   -0.45497
377080.0000   -0.38306
377120.0000   -0.32231
377160.0000   -0.43712
377200.0000   -0.32088
377240.0000   -0.42751
377280.0000   -0.32699
377320.0000   -0.38777
377360.0000   -0.65122
377400.0000   -0.47705
377440.0000   -0.47358
377480.0000   -0.55905
377520.0000   -0.54475
377560.0000   -0.32236
377600.0000   -0.58220
377640.0000   -0.45966
377680.0000   -0.47967
377720.0000   -0.47708
377760.0000   -0.50703
377800.0000   -0.34332
377840.0000   -0.46989
377880.0000   -0.54320
377920.0000   -0.38453
377960.0000   -0.25803
378000.0000   -0.52248
378040.0000   -0.39254
378080.0000   -0.61624
378120.0000   -0.55291
378160.0000   -0.31592
378200.0000   -0.50392
378240.0000   -0.36683
378280.0000   -0.20670
378320.0000   -0.31347
378360.0000   -0.10370
378400.0000   -0.41979
378440.0000   -0.40520
378480.0000   -0.44804
378520.0000   -0.52956
378560.0000   -0.36757
378600.0000   -0.41665
378640.0000   -0.39391
378680.0000   -0.43052
378720.0000   -0.50083
378760.0000   -0.39682
378800.0000   -0.35151
378840.0000   -0.30218
378880.0000   -0.47534
378920.0000   -0.59690
378960.0000   -0.35303
379000.0000   -0.57820
379040.0000   -0.58792
379080.0000   -0.31116
379120.0000   -0.35494
379160.0000   -0.40844
379200.0000   -0.54235
379240.0000   -0.33906
379280.0000   -0.32995
379320.0000   -0.19096
379360.0000   -0.23819
379400.0000   -0.18353
379440.0000   -0.24959
379480.0000   -0.26044
379520.0000   -0.11843
379560.0000   -0.18594
379600.0000   -0.12937
379640.0000   -0.30263
379680.0000   -0.07450
379720.0000   -0.17696
379760.0000   -0.22129
379800.0000   -0.20233
379840.0000   -0.11598
379880.0000   -0.12252
379920.0000   -0.14718
379960.0000   -0.14858
380000.0000   -0.28854
380040.0000   -0.15957
380080.0000   -0.34472
380120.0000   -0.17153
380160.0000   -0.04253
380200.0000   -0.15899
380240.0000   -0.07100
380280.0000   -0.06134
380320.0000   -0.27840
380360.0000   -0.17177
380400.0000   -0.16338
380440.0000   -0.03493
380480.0000   -0.22667
380520.0000   -0.28962
380560.0000   -0.15064
380600.0000   -0.27243
380640.0000   -0.27102
380680.0000   -0.19842
380720.0000   -0.12170
380760.0000   -0.21500
380800.0000   -0.27827
380840.0000   -0.24823
380880.0000   -0.33397
380920.0000   -0.18242
380960.0000   -0.10998
381000.0000   -0.26260
381040.0000   -0.12628
381080.0000   -0.28572
381120.0000   -0.30534
381160.0000   -0.09446
381200.0000   -0.40622
381240.0000   -0.46115
381280.0000   -0.13324
381320.0000   -0.21672
381360.0000   -0.21275
381400.0000   -0.14428
381440.0000   -0.23312
381480.0000   -0.30177
381520.0000   -0.23664
381560.0000   -0.44345
381600.0000   -0.26865
381640.0000   -0.35071
381680.0000   -0.18186
381720.0000   -0.20505
381760.0000   -0.27612
381800.0000   -0.24253
381840.0000   -0.15528
381880.0000   -0.08920
381920.0000   -0.16179
381960.0000   -0.15643
382000.0000   -0.38400
382040.0000   -0.36216
382080.0000   -0.58014
382120.0000   -0.25237
382160.0000   -0.24033
382200.0000   -0.28337
382240.0000   -0.41036
382280.0000   -0.31659
382320.0000   -0.49367
382360.0000   -0.23182
382400.0000   -0.45767
382440.0000   -0.16032
382480.0000   -0.34410
382520.0000   -0.02265
382560.0000   -0.20347
382600.0000   -0.18797
382640.0000   -0.16014
382680.0000   -0.29298
382720.0000   -0.19115
382760.0000   -0.35546
382800.0000   -0.36183
382840.0000   -0.19774
382880.0000   -0.38683
382920.0000   -0.41797
382960.0000   -0.57173
383000.0000   -0.48797
383040.0000   -0.28333
383080.0000   -0.18153
383120.0000   -0.52505
383160.0000   -0.38607
383200.0000   -0.28545
383240.0000   -0.52317
383280.0000   -0.42041
383320.0000   -0.46793
383360.0000   -0.58774
383400.0000   -0.42859
383440.0000   -0.42172
383480.0000   -0.50908
383520.0000   -0.58620
383560.0000   -0.56520
383600.0000   -0.33719
383640.0000   -0.47453
383680.0000   -0.35488
383720.0000   -0.41628
383760.0000   -0.29130
383800.0000   -0.27785
383840.0000   -0.32564
383880.0000   -0.32323
383920.0000   -0.46183
383960.0000   -0.33182
384000.0000   -0.40788
384040.0000   -0.30856
384080.0000   -0.49159
384120.0000   -0.33108
384160.0000   -0.33872
384200.0000   -0.59838
384240.0000   -0.31325
384280.0000   -0.39384
384320.0000   -0.35540
384360.0000   -0.36599
384400.0000   -0.55436
384440.0000   -0.32332
384480.0000   -0.33853
384520.0000   -0.20503
384560.0000   -0.37065
384600.0000   -0.22039
384640.0000   -0.13262
384680.0000   -0.25294
384720.0000   -0.25369
384760.0000   -0.28414
384800.0000   -0.42584
384840.0000   -0.29800
384880.0000   -0.47302
384920.0000   -0.53378
384960.0000   -0.54192
385000.0000   -0.48223
385040.0000   -0.50541
385080.0000   -0.32752
385120.0000   -0.32836
385160.0000   -0.35924
385200.0000   -0.30803
385240.0000   -0.31878
385280.0000   -0.26524
385320.0000   -0.47965
385360.0000   -0.25585
385400.0000   -0.42298
385440.0000   -0.31710
385480.0000   -0.61985
385520.0000   -0.76734
385560.0000   -0.70313
385600.0000   -0.43551
385640.0000   -0.60646
385680.0000   -0.58077
385720.0000   -0.53822
385760.0000   -0.33485
385800.0000   -0.28426
385840.0000   -0.14764
385880.0000   -0.29829
385920.0000   -0.18556
385960.0000   -0.18445
386000.0000   -0.19060
386040.0000   -0.51569
386080.0000   -0.28880
386120.0000   -0.27928
386160.0000   -0.10577
386200.0000   -0.12678
386240.0000   -0.19487
386280.0000   -0.28564
386320.0000   -0.15527
386360.0000   -0.30094
386400.0000   -0.14763
386440.0000   -0.33019
386480.0000   -0.41804
386520.0000   -0.25456
386560.0000   -0.33425
386600.0000   -0.50316
386640.0000   -0.35920
386680.0000   -0.35803
386720.0000   -0.55468
386760.0000   -0.39280
386800.0000   -0.36472
386840.0000   -0.19326
386880.0000   -0.24185
386920.0000   -0.43823
386960.0000   -0.38613
387000.0000   -0.19421
387040.0000   -0.21966
387080.0000   -0.30468
387120.0000   -0.18855
387160.0000   -0.15096
387200.0000   -0.15520
387240.0000   -0.37027
387280.0000   -0.38160
387320.0000   -0.34275
387360.0000   -0.35042
387400.0000   -0.39098
387440.0000   -0.41082
387480.0000   -0.41030
387520.0000   -0.32781
387560.0000   -0.48281
387600.0000   -0.34356
387640.0000   -0.51098
387680.0000   -0.44536
387720.0000   -0.33728
387760.0000   -0.35521
387800.0000   -0.25413
387840.0000   -0.32501
387880.0000   -0.37572
387920.0000   -0.34983
387960.0000   -0.35724
388000.0000   -0.33559
388040.0000   -0.50560
388080.0000   -0.44854
388120.0000   -0.46228
388160.0000   -0.61596
388200.0000   -0.37818
388240.0000   -0.39183
388280.0000   -0.53201
388320.0000   -0.56400
388360.0000   -0.59702
388400.0000   -0.40877
388440.0000   -0.51241
388480.0000   -0.57207
388520.0000   -0.40515
388560.0000   -0.31166
388600.0000   -0.33721
388640.0000   -0.35972
388680.0000   -0.24004
388720.0000   -0.24267
388760.0000   -0.25648
388800.0000   -0.16569
388840.0000   -0.29475
388880.0000   -0.26039
388920.0000   -0.17304
388960.0000   -0.46213
389000.0000   -0.46668
389040.0000   -0.41090
389080.0000   -0.34237
389120.0000   -0.36369
389160.0000   -0.54980
389200.0000   -0.35330
389240.0000   -0.36611
389280.0000   -0.51744
389320.0000   -0.57637
389360.0000   -0.49149
389400.0000   -0.38691
389440.0000   -0.05808
389480.0000   -0.14677
389520.0000   -0.32527
389560.0000   -0.31446
389600.0000   -0.39937
389640.0000   -0.21981
389680.0000   -0.05264
389720.0000   -0.28521
389760.0000   -0.25698
389800.0000   -0.32753
389840.0000   -0.43620
389880.0000   -0.45794
389920.0000   -0.33224
389960.0000   -0.45586
390000.0000   -0.32311
390040.0000   -0.16622
390080.0000   -0.46624
390120.0000   -0.36264
390160.0000   -0.40366
390200.0000   -0.58937
390240.0000   -0.14563
390280.0000   -0.39064
390320.0000   -0.26264
390360.0000   -0.49005
390400.0000   -0.38782
390440.0000   -0.47379
390480.0000   -0.34009
390520.0000   -0.43451
390560.0000   -0.36958
390600.0000   -0.37023
390640.0000   -0.24473
390680.0000   -0.40301
390720.0000   -0.40452
390760.0000   -0.34645
390800.0000   -0.27925
390840.0000   -0.35559
390880.0000   -0.38997
390920.0000   -0.24380
390960.0000   -0.35089
391000.0000   -0.27396
391040.0000   -0.12829
391080.0000   -0.35836
391120.0000   -0.17888
391160.0000   -0.48146
391200.0000   -0.62532
391240.0000   -0.42684
391280.0000   -0.45580
391320.0000   -0.46306
391360.0000   -0.63273
391400.0000   -0.54689
391440.0000   -0.49516
391480.0000   -0.72608
391520.0000   -0.58919
391560.0000   -0.54829
391600.0000   -0.71325
391640.0000   -0.50670
391680.0000   -0.37637
391720.0000   -0.41523
391760.0000   -0.48903
391800.0000   -0.41831
391840.0000   -0.37320
391880.0000   -0.44107
391920.0000   -0.49800
391960.0000   -0.44591
392000.0000   -0.42746
392040.0000   -0.39329
392080.0000   -0.31740
392120.0000   -0.34078
392160.0000   -0.38278
392200.0000   -0.51219
392240.0000   -0.42354
392280.0000   -0.32806
392320.0000   -0.32835
392360.0000   -0.41845
392400.0000   -0.40712
392440.0000   -0.35346
392480.0000   -0.45365
392520.0000   -0.42226
392560.0000   -0.35560
392600.0000   -0.50912
392640.0000   -0.48936
392680.0000   -0.38212
392720.0000   -0.55552
392760.0000   -0.38542
392800.0000   -0.44866
392840.0000   -0.47617
392880.0000   -0.32125
392920.0000   -0.45616
392960.0000   -0.49192
393000.0000   -0.39397
393040.0000   -0.46037
393080.0000   -0.50207
393120.0000   -0.41950
393160.0000   -0.56350
393200.0000   -0.40690
393240.0000   -0.28717
393280.0000   -0.52360
393320.0000   -0.51296
393360.0000   -0.58366
393400.0000   -0.36981
393440.0000   -0.47097
393480.0000   -0.27926
393520.0000   -0.28741
393560.0000   -0.22795
393600.0000   -0.38248
393640.0000   -0.33042
393680.0000   -0.39744
393720.0000   -0.39974
393760.0000   -0.36901
393800.0000   -0.40834
393840.0000   -0.25026
393880.0000   -0.41172
393920.0000   -0.29736
393960.0000   -0.48427
394000.0000   -0.51418
394040.0000   -0.36763
394080.0000   -0.21223
394120.0000   -0.51017
394160.0000   -0.39369
394200.0000   -0.39183
394240.0000   -0.23397
394280.0000   -0.30108
394320.0000   -0.36667
394360.0000   -0.27864
394400.0000   -0.00267
394440.0000   -0.30216
394480.0000   -0.47012
394520.0000   -0.20645
394560.0000   -0.34273
394600.0000   -0.37104
394640.0000   -0.34168
394680.0000   -0.31439
394720.0000   -0.36017
394760.0000   -0.39664
394800.0000   -0.32766
394840.0000   -0.32698
394880.0000   -0.31066
394920.0000   -0.35369
394960.0000   -0.39382
395000.0000   -0.32540
395040.0000   -0.40729
395080.0000   -0.48209
395120.0000   -0.69452
395160.0000   -0.45367
395200.0000   -0.47523
395240.0000   -0.35981
395280.0000   -0.36735
395320.0000   -0.39112
395360.0000   -0.27767
395400.0000   -0.29668
395440.0000   -0.52754
395480.0000   -0.25172
395520.0000   -0.46510
395560.0000   -0.28002
395600.0000   -0.64049
395640.0000   -0.54005
395680.0000   -0.67078
395720.0000   -0.23556
395760.0000   -0.32283
395800.0000   -0.27362
395840.0000   -0.40160
395880.0000   -0.27370
395920.0000   -0.66468
395960.0000   -0.66118
396000.0000   -0.54487
396040.0000   -0.29461
396080.0000   -0.49129
396120.0000   -0.63627
396160.0000   -0.71479
396200.0000   -0.56047
396240.0000   -0.66341
396280.0000   -0.70426
396320.0000   -0.41520
396360.0000   -0.43189
396400.0000   -0.51417
396440.0000   -0.53868
396480.0000   -0.56006
396520.0000   -0.63742
396560.0000   -0.52418
396600.0000   -0.73415
396640.0000   -0.75793
396680.0000   -0.63305
396720.0000   -0.71028
396760.0000   -0.62923
396800.0000   -0.73069
396840.0000   -0.72924
396880.0000   -0.81249
396920.0000   -0.63723
396960.0000   -0.34020
397000.0000   -0.70895
397040.0000   -0.46000
397080.0000   -0.41124
397120.0000   -0.39090
397160.0000   -0.40265
397200.0000   -0.44364
397240.0000   -0.54189
397280.0000   -0.61417
397320.0000   -0.58339
397360.0000   -0.34175
397400.0000   -0.43205
397440.0000   -0.45869
397480.0000   -0.54464
397520.0000   -0.57071
397560.0000   -0.61217
397600.0000   -0.41020
397640.0000   -0.57156
397680.0000   -0.41732
397720.0000   -0.53373
397760.0000   -0.41589
397800.0000   -0.35993
397840.0000   -0.48005
397880.0000   -0.27855
397920.0000   -0.35068
397960.0000   -0.42691
398000.0000   -0.40375
398040.0000   -0.30584
398080.0000   -0.23512
398120.0000   -0.25704
398160.0000   -0.21765
398200.0000   -0.22941
398240.0000   -0.17751
398280.0000   -0.44352
398320.0000   -0.44648
398360.0000   -0.30607
398400.0000   -0.42797
398440.0000   -0.44841
398480.0000   -0.21174
398520.0000   -0.33760
398560.0000   -0.59195
398600.0000   -0.41363
398640.0000   -0.41842
398680.0000   -0.21838
398720.0000   -0.34012
398760.0000   -0.27775
398800.0000   -0.12489
398840.0000   -0.16771
398880.0000   -0.51612
398920.0000   -0.40047
398960.0000   -0.25311
399000.0000   -0.26207
399040.0000   -0.32587
399080.0000   -0.22824
399120.0000   -0.39025
399160.0000   -0.08220
399200.0000   -0.32624
399240.0000   -0.31755
399280.0000   -0.21814
399320.0000   -0.12387
399360.0000   -0.33104
399400.0000   -0.39523
399440.0000   -0.37758
399480.0000   -0.50733
399520.0000   -0.14586
399560.0000   -0.30421
399600.0000   -0.30302
399640.0000   -0.48190
399680.0000   -0.64397
399720.0000   -0.44842
399760.0000   -0.63049
399800.0000   -0.57594
399840.0000   -0.50934
399880.0000   -0.51817
399920.0000   -0.21573
399960.0000   -0.19390
400000.0000   -0.35303
400040.0000   -0.54444
400080.0000   -0.39150
400120.0000   -0.53823
400160.0000   -0.55194
400200.0000   -0.60019
400240.0000   -0.82082
400280.0000   -0.52057
400320.0000   -0.47800
400360.0000   -0.26589
400400.0000   -0.18941
400440.0000   -0.24496
400480.0000   -0.25386
400520.0000   -0.22246
400560.0000   -0.24563
400600.0000   -0.18186
400640.0000   -0.27927
400680.0000   -0.38787
400720.0000   -0.37301
400760.0000   -0.30541
400800.0000   -0.23544
400840.0000   -0.24360
400880.0000   -0.29679
400920.0000   -0.41529
400960.0000   -0.25969
401000.0000   -0.35758
401040.0000   -0.30795
401080.0000   -0.53995
401120.0000   -0.40160
401160.0000   -0.31959
401200.0000   -0.42390
401240.0000   -0.54015
401280.0000   -0.35550
401320.0000   -0.30372
401360.0000   -0.52697
401400.0000   -0.26529
401440.0000   -0.33032
401480.0000   -0.30094
401520.0000   -0.34816
401560.0000   -0.21410
401600.0000   -0.22182
401640.0000   -0.19069
401680.0000   -0.31762
401720.0000   -0.34195
401760.0000   -0.19091
401800.0000   -0.06107
401840.0000   -0.22655
401880.0000   -0.11213
401920.0000   -0.36010
401960.0000   -0.20120
402000.0000   -0.10226
402040.0000   -0.26206
402080.0000   -0.28361
402120.0000   -0.24717
402160.0000   -0.25602
402200.0000   -0.20800
402240.0000   -0.35830
402280.0000   -0.64108
402320.0000   -0.30173
402360.0000   -0.26678
402400.0000   -0.32380
402440.0000   -0.28464
402480.0000   -0.32079
402520.0000   -0.40411
402560.0000   -0.39565
402600.0000   -0.30840
402640.0000   -0.41022
402680.0000   -0.17083
402720.0000   -0.32686
402760.0000   -0.13258
402800.0000   -0.26510
402840.0000   -0.34533
402880.0000   -0.15992
402920.0000   -0.42118
402960.0000   -0.76005
403000.0000   -0.55870
403040.0000   -0.46119
403080.0000   -0.67487
403120.0000   -0.70199
403160.0000   -0.57165
403200.0000   -0.63365
403240.0000   -0.64099
403280.0000   -0.86554
403320.0000   -0.66567
403360.0000   -0.70908
403400.0000   -0.48384
403440.0000   -0.67913
403480.0000   -0.36704
403520.0000   -0.42892
403560.0000   -0.76520
403600.0000   -0.74044
403640.0000   -0.86913
403680.0000   -0.97637
403720.0000   -0.58415
403760.0000   -0.44655
403800.0000   -0.57555
403840.0000   -0.47881
403880.0000   -0.57149
403920.0000   -0.50941
403960.0000   -0.51156
404000.0000   -0.53360
404040.0000   -0.49644
404080.0000   -0.32733
404120.0000   -0.49357
404160.0000   -0.59339
404200.0000   -0.72216
404240.0000   -0.56619
404280.0000   -0.27124
404320.0000   -0.37204
404360.0000   -0.15214
404400.0000    0.01973
404440.0000   -0.12703
404480.0000   -0.67372
404520.0000   -0.57221
404560.0000   -0.61914
404600.0000   -0.69072
404640.0000   -0.49425
404680.0000   -0.39722
404720.0000   -0.56545
404760.0000   -0.65324
404800.0000   -0.52072
404840.0000   -0.29263
404880.0000   -0.40106
404920.0000   -0.30614
404960.0000   -0.32774
405000.0000   -0.20119
405040.0000   -0.30012
405080.0000   -0.32081
405120.0000   -0.56359
405160.0000   -0.46464
405200.0000   -0.43280
405240.0000   -0.27705
405280.0000   -0.49165
405320.0000   -0.38210
405360.0000   -0.54878
405400.0000   -0.44827
405440.0000   -0.50659
405480.0000   -0.39179
405520.0000   -0.40224
405560.0000   -0.43602
405600.0000   -0.62133
405640.0000   -0.20286
405680.0000   -0.27182
405720.0000   -0.32361
405760.0000   -0.29823
405800.0000   -0.62071
405840.0000   -0.29016
405880.0000   -0.37376
405920.0000   -0.32586
405960.0000   -0.33987
406000.0000   -0.18507
406040.0000   -0.41675
406080.0000   -0.32095
406120.0000   -0.32209
406160.0000   -0.38615
406200.0000   -0.27935
406240.0000   -0.36577
406280.0000   -0.27285
406320.0000   -0.35526
406360.0000   -0.33351
406400.0000   -0.22055
406440.0000   -0.20176
406480.0000   -0.17424
406520.0000   -0.14629
406560.0000   -0.15480
406600.0000   -0.14883
406640.0000   -0.34672
406680.0000   -0.27626
406720.0000   -0.36610
406760.0000   -0.37262
406800.0000   -0.21468
406840.0000   -0.20890
406880.0000   -0.29849
406920.0000   -0.37478
406960.0000   -0.32028
407000.0000   -0.23575
407040.0000   -0.02154
407080.0000   -0.05534
407120.0000   -0.25901
407160.0000   -0.27136
407200.0000   -0.22705
407240.0000   -0.43938
407280.0000   -0.42042
407320.0000   -0.31063
407360.0000   -0.27378
407400.0000   -0.60335
407440.0000   -0.38162
407480.0000   -0.50522
407520.0000   -0.62025
407560.0000   -0.47782
407600.0000   -0.36794
407640.0000   -0.34467
407680.0000   -0.65863
407720.0000   -0.16410
407760.0000   -0.22864
407800.0000   -0.33983
407840.0000   -0.39787
407880.0000   -0.29080
407920.0000   -0.49637
407960.0000   -0.35522
408000.0000   -0.25604
408040.0000   -0.40937
408080.0000   -0.56751
408120.0000   -0.48840
408160.0000   -0.36239
408200.0000   -0.44016
408240.0000   -0.33664
408280.0000   -0.49593
408320.0000   -0.36401
408360.0000   -0.27634
408400.0000   -0.31447
408440.0000   -0.25903
408480.0000   -0.54106
408520.0000   -0.17520
408560.0000   -0.25938
408600.0000   -0.53603
408640.0000   -0.28694
408680.0000   -0.33469
408720.0000   -0.32816
408760.0000   -0.38162
408800.0000   -0.37650
408840.0000   -0.20456
408880.0000   -0.52825
408920.0000   -0.28801
408960.0000   -0.30533
409000.0000   -0.41768
409040.0000   -0.44180
409080.0000   -0.57171
409120.0000   -0.44963
409160.0000   -0.63220
409200.0000   -0.53893
409240.0000   -0.45473
409280.0000   -0.29706
409320.0000   -0.53442
409360.0000   -0.54175
409400.0000   -0.37096
409440.0000   -0.74679
409480.0000   -0.31032
409520.0000   -0.58017
409560.0000   -0.50455
409600.0000   -0.59659
409640.0000   -0.43602
409680.0000   -0.44074
409720.0000   -0.27928
409760.0000   -0.40153
409800.0000   -0.40889
409840.0000   -0.38374
409880.0000   -0.46377
409920.0000   -0.45632
409960.0000   -0.55310
410000.0000   -0.57063
410040.0000   -0.64946
410080.0000   -0.42780
410120.0000   -0.49857
410160.0000   -0.52163
410200.0000   -0.38163
410240.0000   -0.65618
410280.0000   -0.54775
410320.0000   -0.74967
410360.0000   -0.38402
410400.0000   -0.44511
410440.0000   -0.69740
410480.0000   -0.47812
410520.0000   -0.58347
410560.0000   -0.33396
410600.0000   -0.29904
410640.0000   -0.60640
410680.0000   -0.40725
410720.0000   -0.40065
410760.0000   -0.53742
410800.0000   -0.33902
410840.0000   -0.20854
410880.0000   -0.33739
410920.0000   -0.21453
410960.0000   -0.18393
411000.0000   -0.23593
411040.0000   -0.55987
411080.0000   -0.46847
411120.0000   -0.13568
411160.0000   -0.27695
411200.0000   -0.39526
411240.0000   -0.53783
411280.0000   -0.49180
411320.0000   -0.58676
411360.0000   -0.47257
411400.0000   -0.49978
411440.0000   -0.61775
411480.0000   -0.35495
411520.0000   -0.41180
411560.0000   -0.45808
411600.0000   -0.46462
411640.0000   -0.70500
411680.0000   -0.45047
411720.0000   -0.48533
411760.0000   -0.48800
411800.0000   -0.52505
411840.0000   -0.37926
411880.0000   -0.68006
411920.0000   -0.61035
411960.0000   -0.58847
412000.0000   -0.54983
412040.0000   -0.60018
412080.0000   -0.47251
412120.0000   -0.44839
412160.0000   -0.45819
412200.0000   -0.64153
412240.0000   -0.70836
412280.0000   -0.47314
412320.0000   -0.63189
412360.0000   -0.85416
412400.0000   -0.64600
412440.0000   -0.45605
412480.0000   -0.53374
412520.0000   -0.61513
412560.0000   -0.61452
412600.0000   -0.49415
412640.0000   -0.65188
412680.0000   -0.63803
412720.0000   -0.68993
412760.0000   -0.59427
412800.0000   -0.48680
412840.0000   -0.42067
412880.0000   -0.50745
412920.0000   -0.61035
412960.0000   -0.56095
413000.0000   -0.51568
413040.0000   -0.62410
413080.0000   -0.53151
413120.0000   -0.65425
413160.0000   -0.57223
413200.0000   -0.69520
413240.0000   -0.50602
413280.0000   -0.55821
413320.0000   -0.70592
413360.0000   -0.57914
413400.0000   -0.81794
413440.0000   -0.64451
413480.0000   -0.55962
413520.0000   -0.49459
413560.0000   -0.72129
413600.0000   -0.59196
413640.0000   -0.42658
413680.0000   -0.51325
413720.0000   -0.60214
413760.0000   -0.55040
413800.0000   -0.46107
413840.0000   -0.48089
413880.0000   -0.60105
413920.0000   -0.45911
413960.0000   -0.57164
414000.0000   -0.63590
414040.0000   -0.69709
414080.0000   -0.51294
414120.0000   -0.46602
414160.0000   -0.78968
414200.0000   -0.41008
414240.0000   -0.52519
414280.0000   -0.71303
414320.0000   -0.45987
414360.0000   -0.39019
414400.0000   -0.36782
414440.0000   -0.31191
414480.0000   -0.20560
414520.0000   -0.38390
414560.0000   -0.48714
414600.0000   -0.63409
414640.0000   -0.56727
414680.0000   -0.59515
414720.0000   -0.53237
414760.0000   -0.57315
414800.0000   -0.25996
414840.0000   -0.47822
414880.0000   -0.49855
414920.0000   -0.09900
414960.0000   -0.24176
415000.0000   -0.41363
415040.0000   -0.42552
415080.0000   -0.35634
415120.0000   -0.68332
415160.0000   -0.46712
415200.0000   -0.70490
415240.0000   -0.63570
415280.0000   -0.41869
415320.0000   -0.43865
415360.0000   -0.47677
415400.0000   -0.30354
415440.0000   -0.62882
415480.0000   -0.41878
415520.0000   -0.40004
415560.0000   -0.35296
415600.0000   -0.50214
415640.0000   -0.55857
415680.0000   -0.48459
415720.0000   -0.67668
415760.0000   -0.42215
415800.0000   -0.45216
415840.0000   -0.56778
415880.0000   -0.50359
415920.0000   -0.39732
415960.0000   -0.10716
416000.0000   -0.19299
416040.0000   -0.16341
416080.0000   -0.14860
416120.0000   -0.34769
416160.0000   -0.19095
416200.0000   -0.17408
416240.0000   -0.16765
416280.0000   -0.17349
416320.0000   -0.27928
416360.0000   -0.21343
416400.0000   -0.36297
416440.0000   -0.11795
416480.0000   -0.10778
416520.0000   -0.29183
416560.0000   -0.29797
416600.0000   -0.21939
416640.0000   -0.08905
416680.0000   -0.17025
416720.0000   -0.15034
416760.0000   -0.27431
416800.0000   -0.41059
416840.0000   -0.12404
416880.0000   -0.37428
416920.0000   -0.22808
416960.0000   -0.07623
417000.0000   -0.22910
417040.0000   -0.21252
417080.0000   -0.34091
417120.0000   -0.28547
417160.0000   -0.46456
417200.0000   -0.53488
417240.0000   -0.34561
417280.0000   -0.36556
417320.0000   -0.44174
417360.0000   -0.49917
417400.0000   -0.42677
417440.0000   -0.43163
417480.0000   -0.31957
417520.0000   -0.42802
417560.0000   -0.46083
417600.0000   -0.61623
417640.0000   -0.62491
417680.0000   -0.35729
417720.0000   -0.52610
417760.0000   -0.50933
417800.0000   -0.59170
417840.0000   -0.50762
417880.0000   -0.65823
417920.0000   -0.59730
417960.0000   -0.53092
418000.0000   -0.44194
418040.0000   -0.27331
418080.0000   -0.40665
418120.0000   -0.50096
418160.0000   -0.40458
418200.0000   -0.32555
418240.0000   -0.68780
418280.0000   -0.47464
418320.0000   -0.55194
418360.0000   -0.32703
418400.0000   -0.42840
418440.0000   -0.44759
418480.0000   -0.32729
418520.0000   -0.24339
418560.0000   -0.17320
418600.0000   -0.30469
418640.0000   -0.55034
418680.0000   -0.20748
418720.0000   -0.33318
418760.0000   -0.36631
418800.0000   -0.28746
418840.0000   -0.34124
418880.0000   -0.24329
418920.0000   -0.37119
418960.0000   -0.19650
419000.0000   -0.17269
419040.0000   -0.25655
419080.0000   -0.40487
419120.0000   -0.20195
419160.0000   -0.34881
419200.0000   -0.30510
419240.0000   -0.50911
419280.0000   -0.29848
419320.0000   -0.34217
419360.0000   -0.27954
419400.0000   -0.49644
419440.0000   -0.50763
419480.0000   -0.29134
419520.0000   -0.34453
419560.0000   -0.25643
419600.0000   -0.28993
419640.0000   -0.32504
419680.0000   -0.17329
419720.0000   -0.19341
419760.0000   -0.21303
419800.0000   -0.40086
419840.0000   -0.29238
419880.0000   -0.28979
419920.0000   -0.21435
419960.0000   -0.24398
420000.0000   -0.31108
420040.0000   -0.15701
420080.0000   -0.39844
420120.0000   -0.45838
420160.0000   -0.49309
420200.0000   -0.62027
420240.0000   -0.52099
420280.0000   -0.51132
420320.0000   -0.38056
420360.0000   -0.45170
420400.0000   -0.52874
420440.0000   -0.38710
420480.0000   -0.46557
420520.0000   -0.40987
420560.0000   -0.28120
420600.0000   -0.43788
420640.0000   -0.52068
420680.0000   -0.41993
420720.0000   -0.38461
420760.0000   -0.36824
420800.0000   -0.82383
420840.0000   -0.74560
420880.0000   -0.40877
420920.0000   -0.65355
420960.0000   -0.76160
421000.0000   -0.56075
421040.0000   -0.39240
421080.0000   -0.58008
421120.0000   -0.48688
421160.0000   -0.37926
421200.0000   -0.41937
421240.0000   -0.53703
421280.0000   -0.54965
421320.0000   -0.48261
421360.0000   -0.48757
421400.0000   -0.54733
421440.0000   -0.42019
421480.0000   -0.41207
421520.0000   -0.37863
421560.0000   -0.50454
421600.0000   -0.29726
421640.0000   -0.29936
421680.0000   -0.63948
421720.0000   -0.38701
421760.0000   -0.37292
421800.0000   -0.47706
421840.0000   -0.32698
421880.0000   -0.20555
421920.0000   -0.42286
421960.0000   -0.48918
422000.0000   -0.45477
422040.0000   -0.47199
422080.0000   -0.40999
422120.0000   -0.34934
422160.0000   -0.32654
422200.0000   -0.43564
422240.0000   -0.33122
422280.0000   -0.35727
422320.0000   -0.19281
422360.0000   -0.30215
422400.0000   -0.26733
422440.0000   -0.29820
422480.0000   -0.31755
422520.0000   -0.30622
422560.0000   -0.44115
422600.0000   -0.49720
422640.0000   -0.50438
422680.0000   -0.32390
422720.0000   -0.19222
422760.0000   -0.55671
422800.0000   -0.41448
422840.0000   -0.43295
422880.0000   -0.32998
422920.0000   -0.36147
422960.0000   -0.40778
423000.0000   -0.36248
423040.0000   -0.38055
423080.0000   -0.48848
423120.0000   -0.28532
423160.0000   -0.34170
423200.0000   -0.53541
423240.0000   -0.54323
423280.0000   -0.28879
423320.0000   -0.45087
423360.0000   -0.55759
423400.0000   -0.51869
423440.0000   -0.19714
423480.0000   -0.42889
423520.0000   -0.55654
423560.0000   -0.23543
423600.0000   -0.48564
423640.0000   -0.27052
423680.0000   -0.23618
423720.0000   -0.48129
423760.0000   -0.47007
423800.0000   -0.42178
423840.0000   -0.54035
423880.0000   -0.23207
423920.0000   -0.42137
423960.0000   -0.34751
424000.0000   -0.33807
424040.0000   -0.37308
424080.0000   -0.71030
424120.0000   -0.67760
424160.0000   -0.66757
424200.0000   -0.57395
424240.0000   -0.29676
424280.0000   -0.42311
424320.0000   -0.37394
424360.0000   -0.37100
424400.0000   -0.60142
424440.0000   -0.62925
424480.0000   -0.43138
424520.0000   -0.51202
424560.0000   -0.48442
424600.0000   -0.55936
424640.0000   -0.39634
424680.0000   -0.45739
424720.0000   -0.41327
424760.0000   -0.35186
424800.0000   -0.40515
424840.0000   -0.36106
424880.0000   -0.25706
424920.0000   -0.33046
424960.0000   -0.25742
425000.0000   -0.48564
425040.0000   -0.61047
425080.0000   -0.67208
425120.0000   -0.62171
425160.0000   -0.60993
425200.0000   -0.52407
425240.0000   -0.62245
425280.0000   -0.52964
425320.0000   -0.55441
425360.0000   -0.61730
425400.0000   -0.50166
425440.0000   -0.40917
425480.0000   -0.36638
425520.0000   -0.43644
425560.0000   -0.46545
425600.0000   -0.47701
425640.0000   -0.61143
425680.0000   -0.35260
425720.0000   -0.33315
425760.0000   -0.55603
425800.0000   -0.54926
425840.0000   -0.55125
425880.0000   -0.52741
425920.0000   -0.38116
425960.0000   -0.32907
426000.0000   -0.33397
426040.0000   -0.37503
426080.0000   -0.50689
426120.0000   -0.42467
426160.0000   -0.27272
426200.0000   -0.39280
426240.0000   -0.40174
426280.0000   -0.48542
426320.0000   -0.45115
426360.0000   -0.49599
426400.0000   -0.32535
426440.0000   -0.38620
426480.0000   -0.54042
426520.0000   -0.57194
426560.0000   -0.65002
426600.0000   -0.56347
426640.0000   -0.36230
426680.0000   -0.41183
426720.0000   -0.45162
426760.0000   -0.48353
426800.0000   -0.22845
426840.0000   -0.49462
426880.0000   -0.31523
426920.0000   -0.26756
426960.0000   -0.31132
427000.0000   -0.06847
427040.0000    0.07333
427080.0000    0.04409
427120.0000   -0.16484
427160.0000   -0.27966
427200.0000   -0.29082
427240.0000   -0.31113
427280.0000   -0.25320
427320.0000   -0.36767
427360.0000   -0.26952
427400.0000   -0.42695
427440.0000   -0.73141
427480.0000   -0.27775
427520.0000   -0.51167
427560.0000   -0.71893
427600.0000   -0.57026
427640.0000   -0.47230
427680.0000   -0.61634
427720.0000   -0.64997
427760.0000   -0.48821
427800.0000   -0.47826
427840.0000   -0.69600
427880.0000   -0.76238
427920.0000   -0.36671
427960.0000   -0.36373
428000.0000   -0.65837
428040.0000   -0.45180
428080.0000   -0.59474
428120.0000   -0.54797
428160.0000   -0.50102
428200.0000   -0.63723
428240.0000   -0.45016
428280.0000   -0.34018
428320.0000   -0.42348
428360.0000   -0.51164
428400.0000   -0.64450
428440.0000   -0.41007
428480.0000   -0.60450
428520.0000   -0.42198
428560.0000   -0.60717
428600.0000   -0.48921
428640.0000   -0.45851
428680.0000   -0.72097
428720.0000   -0.50767
428760.0000   -0.42805
428800.0000   -0.18953
428840.0000   -0.44664
428880.0000   -0.43743
428920.0000   -0.50008
428960.0000   -0.22692
429000.0000   -0.41537
429040.0000   -0.39122
429080.0000   -0.45588
429120.0000   -0.49075
429160.0000   -0.36046
429200.0000   -0.51630
429240.0000   -0.45011
429280.0000   -0.63610
429320.0000   -0.65219
429360.0000   -0.42621
429400.0000   -0.49052
429440.0000   -0.32666
429480.0000   -0.74615
429520.0000   -0.46386
429560.0000   -0.65768
429600.0000   -0.36723
429640.0000   -0.50461
429680.0000   -0.43502
429720.0000   -0.47077
429760.0000   -0.48225
429800.0000   -0.21203
429840.0000   -0.41399
429880.0000   -0.30230
429920.0000   -0.34805
429960.0000   -0.41670
430000.0000   -0.40679
430040.0000   -0.34502
430080.0000   -0.34276
430120.0000   -0.29969
430160.0000   -0.33347
430200.0000   -0.31531
430240.0000   -0.30156
430280.0000   -0.30181
430320.0000   -0.38511
430360.0000   -0.49640
430400.0000   -0.65726
430440.0000   -0.62313
430480.0000   -0.47799
430520.0000   -0.66284
430560.0000   -0.59225
430600.0000   -0.62596
430640.0000   -0.69853
430680.0000   -0.64915
430720.0000   -0.64267
430760.0000   -0.62206
430800.0000   -0.40730
430840.0000   -0.52928
430880.0000   -0.66622
430920.0000   -0.78896
430960.0000   -0.71933
431000.0000   -0.41775
431040.0000   -0.36743
431080.0000   -0.12376
431120.0000   -0.32807
431160.0000   -0.47149
431200.0000   -0.30755
431240.0000   -0.13282
431280.0000   -0.38397
431320.0000   -0.47135
431360.0000   -0.16792
431400.0000   -0.33768
431440.0000   -0.21962
431480.0000   -0.33212
431520.0000   -0.27217
431560.0000   -0.27577
431600.0000   -0.19468
431640.0000   -0.23532
431680.0000   -0.26706
431720.0000   -0.25052
431760.0000   -0.25922
431800.0000   -0.15953
431840.0000   -0.29695
431880.0000   -0.23992
431920.0000   -0.41048
431960.0000   -0.13137
432000.0000   -0.39481
432040.0000   -0.25383
432080.0000   -0.36523
432120.0000   -0.32979
432160.0000   -0.38149
432200.0000   -0.41875
432240.0000   -0.37307
432280.0000   -0.31843
432320.0000   -0.34569
432360.0000   -0.37082
432400.0000   -0.23070
432440.0000   -0.17666
432480.0000   -0.44403
432520.0000   -0.33816
432560.0000   -0.29329
432600.0000   -0.23862
432640.0000   -0.24653
432680.0000   -0.34261
432720.0000   -0.19592
432760.0000   -0.30417
432800.0000   -0.15179
432840.0000   -0.36029
432880.0000   -0.27918
432920.0000   -0.23722
432960.0000   -0.19518
433000.0000   -0.25945
433040.0000   -0.30448
433080.0000   -0.33828
433120.0000   -0.45051
433160.0000   -0.30705
433200.0000   -0.67318
433240.0000   -0.55799
433280.0000   -0.38654
433320.0000   -0.40328
433360.0000   -0.31613
433400.0000   -0.46802
433440.0000   -0.26070
433480.0000   -0.53056
433520.0000   -0.31966
433560.0000   -0.38705
433600.0000   -0.34497
433640.0000   -0.17098
433680.0000   -0.16315
433720.0000   -0.44869
433760.0000   -0.30245
433800.0000   -0.28738
433840.0000   -0.47550
433880.0000   -0.22583
433920.0000   -0.20551
433960.0000   -0.23427
434000.0000   -0.66513
434040.0000   -0.47205
434080.0000   -0.13760
434120.0000   -0.32277
434160.0000   -0.30908
434200.0000   -0.45089
434240.0000   -0.64952
434280.0000   -0.37198
434320.0000   -0.27879
434360.0000   -0.24000
434400.0000   -0.29441
434440.0000   -0.50579
434480.0000   -0.23183
434520.0000   -0.38242
434560.0000   -0.20056
434600.0000   -0.29061
434640.0000   -0.30277
434680.0000   -0.17555
434720.0000   -0.41404
434760.0000   -0.39168
434800.0000   -0.40598
434840.0000   -0.47335
434880.0000   -0.45550
434920.0000   -0.62803
434960.0000   -0.52613
435000.0000   -0.42121
435040.0000   -0.53132
435080.0000   -0.44326
435120.0000   -0.27417
435160.0000   -0.50647
435200.0000   -0.75264
435240.0000   -0.78477
435280.0000   -0.55809
435320.0000   -0.34868
435360.0000   -0.35272
435400.0000   -0.57021
435440.0000   -0.55753
435480.0000   -0.39659
435520.0000   -0.52622
435560.0000   -0.39464
435600.0000   -0.45163
435640.0000   -0.45719
435680.0000   -0.33298
435720.0000   -0.62083
435760.0000   -0.40798
435800.0000   -0.40453
435840.0000   -0.63673
435880.0000   -0.53253
435920.0000   -0.83426
435960.0000   -0.76658
436000.0000   -0.57316
436040.0000   -0.78029
436080.0000   -0.74510
436120.0000   -0.83819
436160.0000   -0.40258
436200.0000   -0.48292
436240.0000   -0.44480
436280.0000   -0.23114
436320.0000   -0.38719
436360.0000   -0.30557
436400.0000   -0.43048
436440.0000   -0.26259
436480.0000   -0.62786
436520.0000   -0.26928
436560.0000   -0.37487
436600.0000   -0.36818
436640.0000   -0.39045
436680.0000   -0.21839
436720.0000   -0.42193
436760.0000   -0.39173
436800.0000   -0.27436
436840.0000   -0.23906
436880.0000   -0.42244
436920.0000   -0.47087
436960.0000   -0.42931
437000.0000   -0.25349
437040.0000   -0.23394
437080.0000   -0.40287
437120.0000   -0.29071
437160.0000   -0.36982
437200.0000   -0.33243
437240.0000   -0.33984
437280.0000   -0.44137
437320.0000   -0.24730
437360.0000   -0.46690
437400.0000   -0.59709
437440.0000   -0.49655
437480.0000   -0.61531
437520.0000   -0.40331
437560.0000   -0.33969
437600.0000   -0.35287
437640.0000   -0.46724
437680.0000   -0.47670
437720.0000   -0.36219
437760.0000   -0.32319
437800.0000   -0.50592
437840.0000   -0.31672
437880.0000   -0.56095
437920.0000   -0.56167
437960.0000   -0.56532
438000.0000   -0.34618
438040.0000   -0.44581
438080.0000   -0.32850
438120.0000   -0.52399
438160.0000   -0.33291
438200.0000   -0.26452
438240.0000   -0.44075
438280.0000   -0.44146
438320.0000   -0.18884
438360.0000   -0.35710
438400.0000   -0.29060
438440.0000   -0.32199
438480.0000   -0.27885
438520.0000   -0.36703
438560.0000   -0.30405
438600.0000   -0.21749
438640.0000   -0.25238
438680.0000   -0.15657
438720.0000   -0.24850
438760.0000   -0.31358
438800.0000   -0.32854
438840.0000   -0.42979
438880.0000   -0.54519
438920.0000   -0.50641
438960.0000   -0.24935
439000.0000   -0.23928
439040.0000   -0.39799
439080.0000   -0.24314
439120.0000   -0.34597
439160.0000   -0.32259
439200.0000   -0.32589
439240.0000   -0.32638
439280.0000   -0.28012
439320.0000   -0.35145
439360.0000   -0.32145
439400.0000   -0.17360
439440.0000   -0.26494
439480.0000   -0.28446
439520.0000   -0.26877
439560.0000   -0.19826
439600.0000   -0.25293
439640.0000   -0.27331
439680.0000   -0.24514
439720.0000   -0.30885
439760.0000   -0.30111
439800.0000   -0.21637
439840.0000   -0.16482
439880.0000   -0.19289
439920.0000   -0.33242
439960.0000   -0.22623
440000.0000   -0.17315
440040.0000   -0.20531
440080.0000   -0.21597
440120.0000   -0.30582
440160.0000   -0.48129
440200.0000   -0.62763
440240.0000   -0.24790
440280.0000   -0.19683
440320.0000   -0.50357
440360.0000   -0.46590
440400.0000   -0.44870
440440.0000   -0.46064
440480.0000   -0.45615
440520.0000   -0.43078
440560.0000   -0.30752
440600.0000   -0.50858
440640.0000   -0.37229
440680.0000   -0.60424
440720.0000   -0.54549
440760.0000   -0.49571
440800.0000   -0.43197
440840.0000   -0.51635
440880.0000   -0.48056
440920.0000   -0.39192
440960.0000   -0.59766
441000.0000   -0.60374
441040.0000   -0.26524
441080.0000   -0.69720
441120.0000   -0.40505
441160.0000   -0.49658
441200.0000   -0.27388
441240.0000   -0.43945
441280.0000   -0.37205
441320.0000   -0.41809
441360.0000   -0.49012
441400.0000   -0.59700
441440.0000   -0.43958
441480.0000   -0.41543
441520.0000   -0.46010
441560.0000   -0.52582
441600.0000   -0.42533
441640.0000   -0.34155
441680.0000   -0.43231
441720.0000   -0.34432
441760.0000   -0.34051
441800.0000   -0.51186
441840.0000   -0.45791
441880.0000   -0.38006
441920.0000   -0.46910
441960.0000   -0.48539
442000.0000   -0.37657
442040.0000   -0.30475
442080.0000   -0.44017
442120.0000   -0.21086
442160.0000   -0.29193
442200.0000   -0.38229
442240.0000   -0.43680
442280.0000   -0.46140
442320.0000   -0.66368
442360.0000   -0.43657
442400.0000   -0.37866
442440.0000   -0.32610
442480.0000   -0.36813
442520.0000   -0.48542
442560.0000   -0.58515
442600.0000   -0.53602
442640.0000   -0.33866
442680.0000   -0.53736
442720.0000   -0.62561
442760.0000   -0.45679
442800.0000   -0.31227
442840.0000   -0.45743
442880.0000   -0.35930
442920.0000   -0.49084
442960.0000   -0.38110
443000.0000   -0.28942
443040.0000   -0.55983
443080.0000   -0.22257
443120.0000   -0.38132
443160.0000   -0.25879
443200.0000   -0.34181
443240.0000   -0.38902
443280.0000   -0.35758
443320.0000   -0.55254
443360.0000   -0.52902
443400.0000   -0.52338
443440.0000   -0.25013
443480.0000   -0.32267
443520.0000   -0.25173
443560.0000   -0.31578
443600.0000   -0.28054
443640.0000   -0.12169
443680.0000   -0.36154
443720.0000   -0.33973
443760.0000   -0.32230
443800.0000   -0.22977
443840.0000   -0.29969
443880.0000   -0.38201
443920.0000   -0.35874
443960.0000   -0.26065
444000.0000   -0.36137
444040.0000   -0.20332
444080.0000   -0.17624
444120.0000   -0.20698
444160.0000   -0.28406
444200.0000   -0.37380
444240.0000   -0.18989
444280.0000   -0.26011
444320.0000   -0.22410
444360.0000   -0.15452
444400.0000   -0.27818
444440.0000   -0.31146
444480.0000   -0.28773
444520.0000   -0.26315
444560.0000   -0.24368
444600.0000   -0.25862
444640.0000   -0.29445
444680.0000   -0.34517
444720.0000   -0.20033
444760.0000   -0.19684
444800.0000   -0.40357
444840.0000   -0.37242
444880.0000   -0.15991
444920.0000   -0.20048
444960.0000   -0.33751
445000.0000   -0.33331
445040.0000   -0.28517
445080.0000   -0.14899
445120.0000   -0.23096
445160.0000   -0.44389
445200.0000   -0.53568
445240.0000   -0.48264
445280.0000   -0.62804
445320.0000   -0.70267
445360.0000   -0.65553
445400.0000   -0.18480
445440.0000   -0.58737
445480.0000   -0.52846
445520.0000   -0.70096
445560.0000   -0.59632
445600.0000   -0.66649
445640.0000   -0.63469
445680.0000   -0.84354
445720.0000   -0.62348
445760.0000   -0.66804
445800.0000   -0.64798
445840.0000   -0.60342
445880.0000   -0.50431
445920.0000   -0.75736
445960.0000   -0.69979
446000.0000   -0.62715
446040.0000   -0.79342
446080.0000   -0.67913
446120.0000   -0.65161
446160.0000   -0.61234
446200.0000   -0.66949
446240.0000   -0.52499
446280.0000   -0.78566
446320.0000   -0.61104
446360.0000   -0.59691
446400.0000   -0.53417
446440.0000   -0.67165
446480.0000   -0.55827
446520.0000   -0.97187
446560.0000   -0.76516
446600.0000   -0.57695
446640.0000   -0.56671
446680.0000   -0.42321
446720.0000   -0.46677
446760.0000   -0.72824
446800.0000   -0.64927
446840.0000   -0.58206
446880.0000   -0.71429
446920.0000   -0.71760
446960.0000   -0.66424
447000.0000   -0.56893
447040.0000   -0.60186
447080.0000   -0.44350
447120.0000   -0.27799
447160.0000   -0.17365
447200.0000   -0.36564
447240.0000   -0.53184
447280.0000   -0.43923
447320.0000   -0.49512
447360.0000   -0.49621
447400.0000   -0.97925
447440.0000   -0.63567
447480.0000   -0.74066
447520.0000   -0.60909
447560.0000   -0.63775
447600.0000   -0.57933
447640.0000   -0.59542
447680.0000   -0.66183
447720.0000   -0.75244
447760.0000   -0.56843
447800.0000   -0.58970
447840.0000   -0.56133
447880.0000   -0.71458
447920.0000   -0.76299
447960.0000   -0.71057
448000.0000   -0.57642
448040.0000   -0.72583
448080.0000   -0.53767
448120.0000   -0.51157
448160.0000   -0.49292
448200.0000   -0.69452
448240.0000   -0.41465
448280.0000   -0.33649
448320.0000   -0.54137
448360.0000   -0.40584
448400.0000   -0.63702
448440.0000   -0.62372
448480.0000   -0.52803
448520.0000   -0.44384
448560.0000   -0.50739
448600.0000   -0.52366
448640.0000   -0.48240
448680.0000   -0.41265
448720.0000   -0.41076
448760.0000   -0.59371
448800.0000   -0.77573
448840.0000   -0.66678
448880.0000   -0.63930
448920.0000   -0.37014
448960.0000   -0.49761
449000.0000   -0.66528
449040.0000   -0.52483
449080.0000   -0.50192
449120.0000   -0.32748
449160.0000   -0.62099
449200.0000   -0.40172
449240.0000   -0.55979
449280.0000   -0.21854
449320.0000   -0.60781
449360.0000   -0.54778
449400.0000   -0.38779
449440.0000   -0.39889
449480.0000   -0.30637
449520.0000   -0.43067
449560.0000   -0.36641
449600.0000   -0.43578
449640.0000   -0.37156
449680.0000   -0.54853
449720.0000   -0.61311
449760.0000   -0.52697
449800.0000   -0.46561
449840.0000   -0.53080
449880.0000   -0.41707
449920.0000   -0.33575
449960.0000   -0.41898
450000.0000   -0.34336
450040.0000   -0.64228
450080.0000   -0.36209
450120.0000   -0.44040
450160.0000   -0.39485
450200.0000   -0.68507
450240.0000   -0.68173
450280.0000   -0.67871
450320.0000   -0.87681
450360.0000   -0.59567
450400.0000   -0.38234
450440.0000   -0.50473
450480.0000   -0.56657
450520.0000   -0.52297
450560.0000   -0.60979
450600.0000   -0.85107
450640.0000   -0.58855
450680.0000   -0.68683
450720.0000   -0.70792
450760.0000   -0.45991
450800.0000   -0.50033
450840.0000   -0.49981
450880.0000   -0.48380
450920.0000   -0.38446
450960.0000   -0.58995
451000.0000   -0.29470
451040.0000   -0.69667
451080.0000   -0.69991
451120.0000   -0.39530
451160.0000   -0.76517
451200.0000   -0.49563
451240.0000   -0.31949
451280.0000   -0.56411
451320.0000   -0.38850
451360.0000   -0.44955
451400.0000   -0.34105
451440.0000   -0.28609
451480.0000   -0.25370
451520.0000   -0.52814
451560.0000   -0.34608
451600.0000   -0.51797
451640.0000   -0.27413
451680.0000   -0.32916
451720.0000   -0.22033
451760.0000   -0.38670
451800.0000   -0.22292
451840.0000   -0.43023
451880.0000   -0.48275
451920.0000   -0.44862
451960.0000   -0.41558
452000.0000   -0.49595
452040.0000   -0.53813
452080.0000   -0.57135
452120.0000   -0.58971
452160.0000   -0.49425
452200.0000   -0.35930
452240.0000   -0.37119
452280.0000   -0.38733
452320.0000   -0.66396
452360.0000   -0.72863
452400.0000   -0.45643
452440.0000   -0.22941
452480.0000   -0.34173
452520.0000   -0.45733
452560.0000   -0.54873
452600.0000   -0.42224
452640.0000   -0.37238
452680.0000   -0.73116
452720.0000   -0.60643
452760.0000   -0.55778
452800.0000   -0.52034
452840.0000   -0.57417
452880.0000   -0.43563
452920.0000   -0.54346
452960.0000   -0.54794
453000.0000   -0.40844
453040.0000   -0.54994
453080.0000   -0.38339
453120.0000   -0.47257
453160.0000   -0.62019
453200.0000   -0.43664
453240.0000   -0.63609
453280.0000   -0.35970
453320.0000   -0.45136
453360.0000   -0.47232
453400.0000   -0.40654
453440.0000   -0.49182
453480.0000   -0.47995
453520.0000   -0.60847
453560.0000   -0.49869
453600.0000   -0.39472
453640.0000   -0.70764
453680.0000   -0.45042
453720.0000   -0.64004
453760.0000   -0.53922
453800.0000   -0.62232
453840.0000   -0.40968
453880.0000   -0.42994
453920.0000   -0.37626
453960.0000   -0.32227
454000.0000   -0.54256
454040.0000   -0.59353
454080.0000   -0.65161
454120.0000   -0.57243
454160.0000   -0.39134
454200.0000   -0.51661
454240.0000   -0.45231
454280.0000   -0.71401
454320.0000   -0.48745
454360.0000   -0.55179
454400.0000   -0.39699
454440.0000   -0.67895
454480.0000   -0.52859
454520.0000   -0.54297
454560.0000   -0.42381
454600.0000   -0.75290
454640.0000   -0.51615
454680.0000   -0.56388
454720.0000   -0.40956
454760.0000   -0.69682
454800.0000   -0.65868
454840.0000   -0.56715
454880.0000   -0.67066
454920.0000   -0.66671
454960.0000   -0.55993
455000.0000   -0.61436
455040.0000   -0.82388
455080.0000   -0.84143
455120.0000   -0.65111
455160.0000   -0.51602
455200.0000   -0.80531
455240.0000   -0.89072
455280.0000   -0.63445
455320.0000   -0.84623
455360.0000   -0.54373
455400.0000   -0.68294
455440.0000   -0.65167
455480.0000   -0.59361
455520.0000   -0.78375
455560.0000   -0.78071
455600.0000   -0.58913
455640.0000   -0.70571
455680.0000   -0.68235
455720.0000   -0.65042
455760.0000   -0.45543
455800.0000   -0.34036
455840.0000   -0.73571
455880.0000   -0.52238
455920.0000   -0.40407
455960.0000   -0.63899
456000.0000   -0.66613
456040.0000   -0.64117
456080.0000   -0.63156
456120.0000   -0.76614
456160.0000   -0.57777
456200.0000   -0.64050
456240.0000   -0.63443
456280.0000   -0.63918
456320.0000   -0.54208
456360.0000   -0.68066
456400.0000   -0.52009
456440.0000   -0.77148
456480.0000   -0.62513
456520.0000   -0.70312
456560.0000   -0.66641
456600.0000   -0.70500
456640.0000   -0.43095
456680.0000   -0.68646
456720.0000   -0.61798
456760.0000   -0.71424
456800.0000   -0.53571
456840.0000   -0.48688
456880.0000   -0.54973
456920.0000   -0.62242
456960.0000   -0.70510
457000.0000   -0.78391
457040.0000   -0.61821
457080.0000   -0.63466
457120.0000   -0.57074
457160.0000   -0.82383
457200.0000   -0.86143
457240.0000   -0.88102
457280.0000   -0.91968
457320.0000   -0.57819
457360.0000   -0.80869
457400.0000   -0.79059
457440.0000   -0.67337
457480.0000   -0.44976
457520.0000   -0.56098
457560.0000   -0.47285
457600.0000   -0.67934
457640.0000   -0.74098
457680.0000   -0.61227
457720.0000   -0.81689
457760.0000   -0.59597
457800.0000   -0.73538
457840.0000   -1.00944
457880.0000   -0.74365
457920.0000   -0.50591
457960.0000   -0.42652
458000.0000   -0.59016
458040.0000   -0.66061
458080.0000   -0.48199
458120.0000   -0.72644
458160.0000   -0.65610
458200.0000   -0.63517
458240.0000   -0.53825
458280.0000   -0.50334
458320.0000   -0.77442
458360.0000   -0.62890
458400.0000   -0.74801
458440.0000   -0.79315
458480.0000   -0.85196
458520.0000   -0.60275
458560.0000   -0.66591
458600.0000   -0.53190
458640.0000   -0.71808
458680.0000   -0.71306
458720.0000   -0.49928
458760.0000   -0.64385
458800.0000   -0.65139
458840.0000   -0.61365
458880.0000   -0.48730
458920.0000   -0.60530
458960.0000   -0.62454
459000.0000   -0.92115
459040.0000   -0.68339
459080.0000   -0.66461
459120.0000   -0.54993
459160.0000   -0.60581
459200.0000   -0.45530
459240.0000   -0.42076
459280.0000   -0.60213
459320.0000   -0.85927
459360.0000   -0.58104
459400.0000   -0.59412
459440.0000   -0.60748
459480.0000   -0.48603
459520.0000   -0.71358
459560.0000   -0.79185
459600.0000   -0.60819
459640.0000   -0.63821
459680.0000   -0.48575
459720.0000   -0.50386
459760.0000   -0.38092
459800.0000   -0.46387
459840.0000   -0.60189
459880.0000   -0.48412
459920.0000   -0.49370
459960.0000   -0.63471
460000.0000   -0.48248
460040.0000   -0.64116
460080.0000   -0.69203
460120.0000   -0.74067
460160.0000   -0.46789
460200.0000   -0.37258
460240.0000   -0.73193
460280.0000   -0.59808
460320.0000   -0.60746
460360.0000   -0.57244
460400.0000   -0.49529
460440.0000   -0.60923
460480.0000   -0.50105
460520.0000   -0.54649
460560.0000   -0.70479
460600.0000   -0.50197
460640.0000   -0.70996
460680.0000   -0.46088
460720.0000   -0.77507
460760.0000   -0.74612
460800.0000   -0.78357
460840.0000   -0.52855
460880.0000   -0.51651
460920.0000   -0.62967
460960.0000   -0.74398
461000.0000   -0.41940
461040.0000   -0.56379
461080.0000   -0.51069
461120.0000   -0.73002
461160.0000   -0.53633
461200.0000   -0.62553
461240.0000   -0.42414
461280.0000   -0.49626
461320.0000   -0.64110
461360.0000   -0.67963
461400.0000   -0.63129
461440.0000   -0.67700
461480.0000   -0.63468
461520.0000   -0.87767
461560.0000   -0.67016
461600.0000   -0.50738
461640.0000   -0.68352
461680.0000   -0.59691
461720.0000   -0.40954
461760.0000   -0.60230
461800.0000   -0.63776
461840.0000   -0.80707
461880.0000   -0.56242
461920.0000   -0.59422
461960.0000   -0.64564
462000.0000   -0.51257
462040.0000   -0.82950
462080.0000   -0.64288
462120.0000   -0.59535
462160.0000   -0.53598
462200.0000   -0.37148
462240.0000   -0.64088
462280.0000   -0.61851
462320.0000   -0.64716
462360.0000   -0.53977
462400.0000   -0.86760
462440.0000   -0.53030
462480.0000   -0.59672
462520.0000   -0.56332
462560.0000   -0.82928
462600.0000   -0.64380
462640.0000   -0.49150
462680.0000   -0.51862
462720.0000   -0.87693
462760.0000   -0.93741
462800.0000   -0.92784
462840.0000   -0.97835
462880.0000   -0.58396
462920.0000   -0.68009
462960.0000   -0.51668
463000.0000   -0.64815
463040.0000   -0.58771
463080.0000   -0.51451
463120.0000   -0.71342
463160.0000   -0.46718
463200.0000   -0.59815
463240.0000   -0.62921
463280.0000   -0.61745
463320.0000   -1.06743
463360.0000   -0.84120
463400.0000   -0.69697
463440.0000   -0.67262
463480.0000   -0.69309
463520.0000   -0.61533
463560.0000   -0.60410
463600.0000   -0.69995
463640.0000   -0.87667
463680.0000   -0.71185
463720.0000   -0.65619
463760.0000   -0.89020
463800.0000   -0.78519
463840.0000   -0.87577
463880.0000   -0.63077
463920.0000   -0.78937
463960.0000   -0.74927
464000.0000   -0.72767
464040.0000   -0.75723
464080.0000   -0.80651
464120.0000   -0.49306
464160.0000   -0.47824
464200.0000   -0.45229
464240.0000   -0.52419
464280.0000   -0.54875
464320.0000   -0.56315
464360.0000   -0.47149
464400.0000   -0.53026
464440.0000   -0.52545
464480.0000   -0.54136
464520.0000   -0.52907
464560.0000   -0.66408
464600.0000   -0.73264
464640.0000   -0.56747
464680.0000   -0.40986
464720.0000   -0.54545
464760.0000   -0.46076
464800.0000   -0.88670
464840.0000   -0.63753
464880.0000   -0.75601
464920.0000   -0.46966
464960.0000   -0.57995
465000.0000   -0.61922
465040.0000   -0.58400
465080.0000   -0.43399
465120.0000   -0.59283
465160.0000   -0.56977
465200.0000   -0.52934
465240.0000   -0.53337
465280.0000   -0.71813
465320.0000   -0.76906
465360.0000   -0.53991
465400.0000   -0.58912
465440.0000   -0.49679
465480.0000   -0.73611
465520.0000   -0.75683
465560.0000   -0.59784
465600.0000   -0.65743
465640.0000   -0.71856
465680.0000   -0.56916
465720.0000   -0.66388
465760.0000   -0.57338
465800.0000   -0.53780
465840.0000   -0.52794
465880.0000   -0.49169
465920.0000   -0.51958
465960.0000   -0.55583
466000.0000   -0.45529
466040.0000   -0.58978
466080.0000   -0.61577
466120.0000   -0.70554
466160.0000   -0.52603
466200.0000   -0.53066
466240.0000   -0.50381
466280.0000   -0.67813
466320.0000   -0.41261
466360.0000   -0.77117
466400.0000   -0.52733
466440.0000   -0.58080
466480.0000   -0.77137
466520.0000   -0.62952
466560.0000   -0.51292
466600.0000   -0.57155
466640.0000   -0.65767
466680.0000   -0.67317
466720.0000   -0.39204
466760.0000   -0.52119
466800.0000   -0.58406
466840.0000   -0.74392
466880.0000   -0.47977
466920.0000   -0.59636
466960.0000   -0.52834
467000.0000   -0.49853
467040.0000   -0.58019
467080.0000   -0.61987
467120.0000   -0.52849
467160.0000   -0.55002
467200.0000   -0.71537
467240.0000   -0.51729
467280.0000   -0.61636
467320.0000   -0.51186
467360.0000   -0.72145
467400.0000   -0.56441
467440.0000   -0.51044
467480.0000   -0.77075
467520.0000   -0.90321
467560.0000   -0.65462
467600.0000   -0.50704
467640.0000   -0.66421
467680.0000   -0.75298
467720.0000   -0.60023
467760.0000   -0.75418
467800.0000   -0.65966
467840.0000   -0.61234
467880.0000   -0.60229
467920.0000   -0.50416
467960.0000   -0.73929
468000.0000   -0.76657
468040.0000   -0.63814
468080.0000   -0.75691
468120.0000   -0.74858
468160.0000   -0.61539
468200.0000   -0.48007
468240.0000   -0.69822
468280.0000   -0.77941
468320.0000   -0.66521
468360.0000   -0.63961
468400.0000   -0.66010
468440.0000   -0.51570
468480.0000   -0.64569
468520.0000   -0.75528
468560.0000   -0.73898
468600.0000   -0.76992
468640.0000   -0.63121
468680.0000   -0.51714
468720.0000   -0.61380
468760.0000   -0.55253
468800.0000   -0.63214
468840.0000   -0.45357
468880.0000   -0.50192
468920.0000   -0.64995
468960.0000   -0.99768
469000.0000   -0.59351
469040.0000   -0.74031
469080.0000   -0.78777
469120.0000   -0.63819
469160.0000   -0.81445
469200.0000   -0.94858
469240.0000   -0.58329
469280.0000   -0.72387
469320.0000   -0.72904
469360.0000   -0.71272
469400.0000   -0.69283
469440.0000   -0.79270
469480.0000   -0.65723
469520.0000   -0.70115
469560.0000   -0.65899
469600.0000   -0.73951
469640.0000   -0.60229
469680.0000   -0.84132
469720.0000   -0.63628
469760.0000   -0.45725
469800.0000   -0.63859
469840.0000   -0.65746
469880.0000   -0.52623
469920.0000   -0.85959
469960.0000   -0.78747
470000.0000   -0.78647
470040.0000   -0.57867
470080.0000   -0.55947
470120.0000   -0.66239
470160.0000   -0.49723
470200.0000   -0.66178
470240.0000   -0.75687
470280.0000   -0.54059
470320.0000   -0.50018
470360.0000   -0.75666
470400.0000   -0.48250
470440.0000   -0.50420
470480.0000   -0.79300
470520.0000   -0.47909
470560.0000   -0.60097
470600.0000   -0.52266
470640.0000   -0.56802
470680.0000   -0.56309
470720.0000   -0.53853
470760.0000   -0.47390
470800.0000   -0.34132
470840.0000   -0.34662
470880.0000   -0.75544
470920.0000   -0.57041
470960.0000   -0.43689
471000.0000   -0.54854
471040.0000   -0.58815
471080.0000   -0.47573
471120.0000   -0.53533
471160.0000   -0.59276
471200.0000   -0.61229
471240.0000   -0.82845
471280.0000   -0.76348
471320.0000   -0.84853
471360.0000   -1.05773
471400.0000   -0.75946
471440.0000   -0.76488
471480.0000   -0.66800
471520.0000   -0.73189
471560.0000   -0.87331
471600.0000   -0.68421
471640.0000   -0.71269
471680.0000   -0.60402
471720.0000   -0.59672
471760.0000   -0.66849
471800.0000   -0.52834
471840.0000   -0.70130
471880.0000   -0.74427
471920.0000   -0.79478
471960.0000   -0.75336
472000.0000   -0.88324
472040.0000   -0.74009
472080.0000   -0.82315
472120.0000   -0.65715
472160.0000   -0.83369
472200.0000   -0.64138
472240.0000   -0.72808
472280.0000   -0.75799
472320.0000   -0.56222
472360.0000   -0.74224
472400.0000   -0.72749
472440.0000   -0.70102
472480.0000   -0.66466
472520.0000   -0.79452
472560.0000   -0.63960
472600.0000   -0.73336
472640.0000   -0.70501
472680.0000   -0.65939
472720.0000   -0.62472
472760.0000   -0.75268
472800.0000   -0.83620
472840.0000   -0.77275
472880.0000   -0.79879
472920.0000   -0.55813
472960.0000   -0.48099
473000.0000   -0.55236
473040.0000   -0.64389
473080.0000   -0.64214
473120.0000   -0.84982
473160.0000   -0.80720
473200.0000   -0.90259
473240.0000   -0.77946
473280.0000   -0.38411
473320.0000   -0.93486
473360.0000   -0.64192
473400.0000   -0.61683
473440.0000   -0.89819
473480.0000   -0.74271
473520.0000   -0.66462
473560.0000   -0.85404
473600.0000   -0.83802
473640.0000   -0.69050
473680.0000   -1.02776
473720.0000   -0.59685
473760.0000   -0.70505
473800.0000   -0.50763
473840.0000   -0.51959
473880.0000   -0.45734
473920.0000   -0.46534
473960.0000   -0.41823
474000.0000   -0.88392
474040.0000   -0.51596
474080.0000   -0.62780
474120.0000   -0.84293
474160.0000   -0.66863
474200.0000   -0.71720
474240.0000   -0.90296
474280.0000   -0.89020
474320.0000   -0.77062
474360.0000   -0.64768
474400.0000   -0.78339
474440.0000   -0.65762
474480.0000   -0.63793
474520.0000   -0.73344
474560.0000   -0.67840
474600.0000   -0.65950
474640.0000   -0.40540
474680.0000   -0.77667
474720.0000   -0.70263
474760.0000   -0.93287
474800.0000   -0.71947
474840.0000   -0.80518
474880.0000   -0.82381
474920.0000   -0.84138
474960.0000   -0.69976
475000.0000   -0.69748
475040.0000   -0.65229
475080.0000   -0.96844
475120.0000   -0.70466
475160.0000   -0.68193
475200.0000   -0.46709
475240.0000   -0.73155
475280.0000   -0.53585
475320.0000   -0.71363
475360.0000   -0.49270
475400.0000   -0.55733
475440.0000   -0.84502
475480.0000   -0.60009
475520.0000   -0.64632
475560.0000   -0.64116
475600.0000   -0.69948
475640.0000   -1.02775
475680.0000   -0.95976
475720.0000   -0.70412
475760.0000   -0.88406
475800.0000   -0.77534
475840.0000   -0.71572
475880.0000   -0.61177
475920.0000   -0.70462
475960.0000   -0.48026
476000.0000   -0.59310
476040.0000   -0.47693
476080.0000   -0.51532
476120.0000   -0.52938
476160.0000   -0.46901
476200.0000   -0.51012
476240.0000   -0.80799
476280.0000   -0.51604
476320.0000   -0.52729
476360.0000   -0.60419
476400.0000   -0.61137
476440.0000   -0.73779
476480.0000   -0.74370
476520.0000   -0.71075
476560.0000   -0.66769
476600.0000   -0.53101
476640.0000   -0.66493
476680.0000   -0.75754
476720.0000   -0.45283
476760.0000   -0.23515
476800.0000   -0.40544
476840.0000   -0.24587
476880.0000   -0.46523
476920.0000   -0.47361
476960.0000   -0.57380
477000.0000   -0.54097
477040.0000   -0.55867
477080.0000   -0.72202
477120.0000   -0.60510
477160.0000   -0.52373
477200.0000   -0.36897
477240.0000   -0.39552
477280.0000   -0.55691
477320.0000   -0.78789
477360.0000   -0.49666
477400.0000   -0.53919
477440.0000   -0.72783
477480.0000   -0.60110
477520.0000   -0.81645
477560.0000   -0.43045
477600.0000   -0.80206
477640.0000   -0.88593
477680.0000   -0.63276
477720.0000   -0.73956
477760.0000   -0.80866
477800.0000   -0.62530
477840.0000   -0.81836
477880.0000   -0.77559
477920.0000   -0.76754
477960.0000   -0.68524
478000.0000   -0.48132
478040.0000   -0.66127
478080.0000   -0.74310
478120.0000   -0.64997
478160.0000   -0.59525
478200.0000   -0.57379
478240.0000   -0.47516
478280.0000   -0.43223
478320.0000   -0.50750
478360.0000   -0.71568
478400.0000   -0.78166
478440.0000   -0.60665
478480.0000   -0.67193
478520.0000   -0.77441
478560.0000   -0.46256
478600.0000   -0.48563
478640.0000   -0.71255
478680.0000   -0.55050
478720.0000   -0.70180
478760.0000   -0.53756
478800.0000   -0.65068
478840.0000   -0.67596
478880.0000   -0.71424
478920.0000   -0.79641
478960.0000   -0.83960
479000.0000   -0.85181
479040.0000   -0.55981
479080.0000   -0.81882
479120.0000   -0.78009
479160.0000   -0.60923
479200.0000   -0.63774
479240.0000   -0.59968
479280.0000   -0.58197
479320.0000   -0.69392
479360.0000   -0.68151
479400.0000   -0.80599
479440.0000   -0.67489
479480.0000   -0.62302
479520.0000   -0.40205
479560.0000   -0.74580
479600.0000   -0.66445
479640.0000   -0.67581
479680.0000   -0.70093
479720.0000   -0.80043
479760.0000   -0.79466
479800.0000   -0.61435
479840.0000   -0.96362
479880.0000   -0.99156
479920.0000   -0.80585
479960.0000   -1.03929
480000.0000   -0.63896
480040.0000   -0.69486
480080.0000   -0.60861
480120.0000   -0.54072
480160.0000   -0.65588
480200.0000   -0.70722
480240.0000   -0.64696
480280.0000   -0.60473
480320.0000   -0.69891
480360.0000   -0.61170
480400.0000   -0.56020
480440.0000   -0.86289
480480.0000   -0.70798
480520.0000   -0.57141
480560.0000   -0.75063
480600.0000   -0.64412
480640.0000   -0.64106
480680.0000   -0.60507
480720.0000   -0.83746
480760.0000   -0.61637
480800.0000   -0.49767
480840.0000   -0.59225
480880.0000   -0.58800
480920.0000   -0.42312
480960.0000   -0.46456
481000.0000   -0.67417
481040.0000   -0.66847
481080.0000   -0.83902
481120.0000   -0.71580
481160.0000   -0.66621
481200.0000   -0.45981
481240.0000   -0.58890
481280.0000   -0.50156
481320.0000   -0.58627
481360.0000   -0.71722
481400.0000   -0.66436
481440.0000   -0.62361
481480.0000   -0.71080
481520.0000   -0.60845
481560.0000   -0.89158
481600.0000   -0.40362
481640.0000   -0.68787
481680.0000   -0.55176
481720.0000   -0.55636
481760.0000   -0.67548
481800.0000   -0.62308
481840.0000   -0.53504
481880.0000   -0.70669
481920.0000   -0.47571
481960.0000   -0.56609
482000.0000   -0.61370
482040.0000   -0.52308
482080.0000   -0.75327
482120.0000   -0.58959
482160.0000   -0.56033
482200.0000   -0.52186
482240.0000   -0.60816
482280.0000   -0.59505
482320.0000   -0.56976
482360.0000   -0.71888
482400.0000   -0.52325
482440.0000   -0.80349
482480.0000   -0.78744
482520.0000   -0.60329
482560.0000   -0.64883
482600.0000   -0.68325
482640.0000   -0.50093
482680.0000   -0.53092
482720.0000   -0.52159
482760.0000   -0.42835
482800.0000   -0.58727
482840.0000   -0.67322
482880.0000   -0.72444
482920.0000   -0.81372
482960.0000   -0.61463
483000.0000   -0.50560
483040.0000   -0.60335
483080.0000   -0.67253
483120.0000   -0.52467
483160.0000   -0.61424
483200.0000   -0.57125
483240.0000   -0.49610
483280.0000   -0.44052
483320.0000   -0.55703
483360.0000   -0.66293
483400.0000   -0.66958
483440.0000   -0.77581
483480.0000   -0.87761
483520.0000   -0.63862
483560.0000   -0.86170
483600.0000   -0.63520
483640.0000   -0.66213
483680.0000   -0.53995
483720.0000   -0.81887
483760.0000   -0.75692
483800.0000   -0.85807
483840.0000   -0.64903
483880.0000   -0.95019
483920.0000   -0.71160
483960.0000   -0.75810
484000.0000   -0.62004
484040.0000   -0.74049
484080.0000   -0.61582
484120.0000   -0.52082
484160.0000   -0.62900
484200.0000   -0.60870
484240.0000   -0.76102
484280.0000   -0.70348
484320.0000   -0.64312
484360.0000   -0.79467
484400.0000   -0.62108
484440.0000   -0.44482
484480.0000   -0.64064
484520.0000   -0.42668
484560.0000   -0.42715
484600.0000   -0.65139
484640.0000   -0.60871
484680.0000   -0.54682
484720.0000   -0.65715
484760.0000   -0.66434
484800.0000   -0.68380
484840.0000   -0.52342
484880.0000   -0.53799
484920.0000   -0.48334
484960.0000   -0.55273
485000.0000   -0.69744
485040.0000   -0.59902
485080.0000   -0.75378
485120.0000   -0.46232
485160.0000   -0.69015
485200.0000   -0.42135
485240.0000   -0.48218
485280.0000   -0.56523
485320.0000   -0.52229
485360.0000   -0.47086
485400.0000   -0.53243
485440.0000   -0.53106
485480.0000   -0.62545
485520.0000   -0.42759
485560.0000   -0.53080
485600.0000   -0.44886
485640.0000   -0.30860
485680.0000   -0.60387
485720.0000   -0.72976
485760.0000   -0.63757
485800.0000   -0.69105
485840.0000   -0.63034
485880.0000   -0.65845
485920.0000   -0.72161
485960.0000   -0.71867
486000.0000   -0.83800
486040.0000   -0.66369
486080.0000   -0.55335
486120.0000   -0.76197
486160.0000   -0.80047
486200.0000   -0.73723
486240.0000   -0.65625
486280.0000   -0.84733
486320.0000   -0.65219
486360.0000   -0.83400
486400.0000   -0.64304
486440.0000   -0.76887
486480.0000   -0.63167
486520.0000   -0.72776
486560.0000   -0.75317
486600.0000   -0.60786
486640.0000   -0.66045
486680.0000   -0.68376
486720.0000   -0.71893
486760.0000   -0.78350
486800.0000   -0.92598
486840.0000   -0.59547
486880.0000   -0.70484
486920.0000   -0.80553
486960.0000   -0.71728
487000.0000   -0.73128
487040.0000   -0.75507
487080.0000   -0.81569
487120.0000   -0.98568
487160.0000   -0.84782
487200.0000   -0.89065
487240.0000   -0.86720
487280.0000   -0.75162
487320.0000   -1.02254
487360.0000   -0.76860
487400.0000   -0.71547
487440.0000   -0.58060
487480.0000   -0.92573
487520.0000   -0.62942
487560.0000   -0.73718
487600.0000   -0.63882
487640.0000   -0.51738
487680.0000   -0.63148
487720.0000   -0.61270
487760.0000   -0.66929
487800.0000   -0.59870
487840.0000   -0.75836
487880.0000   -0.65292
487920.0000   -0.59021
487960.0000   -0.58466
488000.0000   -0.80322
488040.0000   -0.71664
488080.0000   -0.74564
488120.0000   -0.66565
488160.0000   -0.68337
488200.0000   -0.75526
488240.0000   -0.81839
488280.0000   -0.92586
488320.0000   -0.94076
488360.0000   -0.84951
488400.0000   -0.99434
488440.0000   -0.88301
488480.0000   -0.93524
488520.0000   -1.08098
488560.0000   -1.12964
488600.0000   -1.07876
488640.0000   -0.96840
488680.0000   -1.11195
488720.0000   -0.83274
488760.0000   -0.83152
488800.0000   -1.03529
488840.0000   -0.87614
488880.0000   -0.78565
488920.0000   -0.90682
488960.0000   -0.85764
489000.0000   -0.82910
489040.0000   -0.85547
489080.0000   -0.89701
489120.0000   -0.78636
489160.0000   -0.74191
489200.0000   -0.82566
489240.0000   -0.82032
489280.0000   -0.78231
489320.0000   -0.80857
489360.0000   -0.63640
489400.0000   -0.78982
489440.0000   -0.75114
489480.0000   -0.60997
489520.0000   -0.74948
489560.0000   -0.78423
489600.0000   -0.72499
489640.0000   -0.77691
489680.0000   -0.85998
489720.0000   -0.80684
489760.0000   -0.93040
489800.0000   -0.75532
489840.0000   -0.81873
489880.0000   -0.76607
489920.0000   -0.84329
489960.0000   -0.77797
490000.0000   -0.89868
490040.0000   -1.04355
490080.0000   -0.85553
490120.0000   -0.80821
490160.0000   -0.85912
490200.0000   -0.71228
490240.0000   -0.70981
490280.0000   -0.79106
490320.0000   -0.78576
490360.0000   -0.96857
490400.0000   -0.59921
490440.0000   -0.74267
490480.0000   -0.73496
490520.0000   -0.81233
490560.0000   -0.85409
490600.0000   -0.80517
490640.0000   -0.95147
490680.0000   -0.77570
490720.0000   -0.78881
490760.0000   -0.68050
490800.0000   -0.80458
490840.0000   -0.98178
490880.0000   -1.00365
490920.0000   -0.97451
490960.0000   -0.96485
491000.0000   -0.81340
491040.0000   -0.66742
491080.0000   -0.71914
491120.0000   -0.85277
491160.0000   -0.79005
491200.0000   -0.70037
491240.0000   -0.61556
491280.0000   -0.73512
491320.0000   -0.83889
491360.0000   -0.92639
491400.0000   -0.86297
491440.0000   -0.80276
491480.0000   -0.86689
491520.0000   -0.60108
491560.0000   -0.65995
491600.0000   -0.69004
491640.0000   -0.50668
491680.0000   -0.81811
491720.0000   -0.85126
491760.0000   -0.79522
491800.0000   -0.70638
491840.0000   -0.78062
491880.0000   -0.93466
491920.0000   -0.64327
491960.0000   -0.64792
492000.0000   -0.74040
492040.0000   -0.70565
492080.0000   -0.81971
492120.0000   -0.67257
492160.0000   -0.88303
492200.0000   -0.92369
492240.0000   -0.71653
492280.0000   -0.86438
492320.0000   -0.64099
492360.0000   -0.77901
492400.0000   -0.81643
492440.0000   -0.92377
492480.0000   -0.71130
492520.0000   -1.00154
492560.0000   -0.86580
492600.0000   -1.06311
492640.0000   -1.02626
492680.0000   -0.77192
492720.0000   -0.82010
492760.0000   -1.07031
492800.0000   -0.73464
492840.0000   -0.90403
492880.0000   -0.83360
492920.0000   -0.68201
492960.0000   -0.76190
493000.0000   -0.86319
493040.0000   -0.92630
493080.0000   -0.70234
493120.0000   -0.80875
493160.0000   -0.93111
493200.0000   -0.88318
493240.0000   -0.78798
493280.0000   -0.75624
493320.0000   -0.77842
493360.0000   -0.82810
493400.0000   -0.90904
493440.0000   -0.81071
493480.0000   -0.79067
493520.0000   -0.74860
493560.0000   -0.81990
493600.0000   -0.77411
493640.0000   -0.64460
493680.0000   -0.75685
493720.0000   -0.66729
493760.0000   -0.71280
493800.0000   -0.79521
493840.0000   -0.74190
493880.0000   -0.75476
493920.0000   -0.74559
493960.0000   -0.66759
494000.0000   -0.82724
494040.0000   -0.65165
494080.0000   -0.57661
494120.0000   -1.02780
494160.0000   -0.64787
494200.0000   -0.76244
494240.0000   -0.80583
494280.0000   -0.79932
494320.0000   -0.86546
494360.0000   -0.70122
494400.0000   -0.86211
494440.0000   -0.54236
494480.0000   -0.73904
494520.0000   -0.69614
494560.0000   -0.63728
494600.0000   -0.47077
494640.0000   -0.71872
494680.0000   -0.54128
494720.0000   -0.82350
494760.0000   -0.85315
494800.0000   -0.81032
494840.0000   -0.84665
494880.0000   -0.95263
494920.0000   -0.94352
494960.0000   -0.86705
495000.0000   -0.83888
495040.0000   -0.75696
495080.0000   -0.70689
495120.0000   -0.73323
495160.0000   -0.82114
495200.0000   -0.73625
495240.0000   -0.67035
495280.0000   -0.75246
495320.0000   -0.73007
495360.0000   -0.77771
495400.0000   -0.65217
495440.0000   -0.59744
495480.0000   -0.65490
495520.0000   -0.83116
495560.0000   -0.69197
495600.0000   -0.85090
495640.0000   -0.79555
495680.0000   -0.58986
495720.0000   -0.85787
495760.0000   -0.82463
495800.0000   -0.89237
495840.0000   -0.85975
495880.0000   -0.87009
495920.0000   -0.73848
495960.0000   -0.86171
496000.0000   -0.83850
496040.0000   -0.90805
496080.0000   -0.57058
496120.0000   -0.81955
496160.0000   -0.76465
496200.0000   -0.95342
496240.0000   -0.80680
496280.0000   -0.73131
496320.0000   -0.87456
496360.0000   -0.66963
496400.0000   -0.92483
496440.0000   -0.72939
496480.0000   -0.72651
496520.0000   -0.90898
496560.0000   -0.91364
496600.0000   -0.86725
496640.0000   -0.61194
496680.0000   -0.81890
496720.0000   -0.70131
496760.0000   -0.67336
496800.0000   -0.72570
496840.0000   -0.75481
496880.0000   -0.64000
496920.0000   -0.77057
496960.0000   -0.58811
497000.0000   -0.71861
497040.0000   -0.70787
497080.0000   -0.67021
497120.0000   -0.76707
497160.0000   -0.72630
497200.0000   -0.75256
497240.0000   -0.77420
497280.0000   -0.74939
497320.0000   -0.82780
497360.0000   -0.68890
497400.0000   -0.67938
497440.0000   -0.75640
497480.0000   -0.71516
497520.0000   -0.64795
497560.0000   -0.67556
497600.0000   -0.76784
497640.0000   -0.65477
497680.0000   -0.79386
497720.0000   -0.82168
497760.0000   -0.75323
497800.0000   -0.67736
497840.0000   -0.63330
497880.0000   -0.63176
497920.0000   -0.82362
497960.0000   -0.85842
498000.0000   -0.79131
498040.0000   -0.75795
498080.0000   -0.80925
498120.0000   -0.83058
498160.0000   -0.77859
498200.0000   -0.92011
498240.0000   -0.94175
498280.0000   -0.77431
498320.0000   -0.74785
498360.0000   -0.77051
498400.0000   -0.74686
498440.0000   -0.94814
498480.0000   -0.77961
498520.0000   -0.70741
498560.0000   -0.69931
498600.0000   -0.85711
498640.0000   -0.79631
498680.0000   -0.88843
498720.0000   -0.83860
498760.0000   -0.87809
498800.0000   -0.88265
498840.0000   -0.91196
498880.0000   -0.77416
498920.0000   -0.90483
498960.0000   -0.97115
499000.0000   -0.77290
499040.0000   -0.63227
499080.0000   -0.78799
499120.0000   -0.77156
499160.0000   -0.74779
499200.0000   -0.86421
499240.0000   -0.65976
499280.0000   -0.83034
499320.0000   -0.78339
499360.0000   -0.79243
499400.0000   -0.77552
499440.0000   -0.77750
499480.0000   -0.78931
499520.0000   -0.88666
499560.0000   -0.82893
499600.0000   -0.89029
499640.0000   -0.92815
499680.0000   -0.81602
499720.0000   -0.80306
499760.0000   -0.89276
499800.0000   -0.93214
499840.0000   -0.84272
499880.0000   -0.93645
499920.0000   -0.85822
499960.0000   -0.91699
500000.0000   -0.87743
500040.0000   -0.83995
500080.0000   -0.58586
500120.0000   -0.79792
500160.0000   -0.80526
500200.0000   -0.95423
500240.0000   -0.79849
500280.0000   -0.86159
500320.0000   -0.85765
500360.0000   -0.95677
500400.0000   -0.85635
500440.0000   -0.92484
500480.0000   -0.87033
500520.0000   -0.62609
500560.0000   -0.79102
500600.0000   -0.83629
500640.0000   -0.86162
500680.0000   -0.74607
500720.0000   -0.95980
500760.0000   -0.81411
500800.0000   -0.75330
500840.0000   -0.65228
500880.0000   -0.75450
500920.0000   -0.84357
500960.0000   -0.71206
501000.0000   -0.78524
501040.0000   -0.76546
501080.0000   -0.71679
501120.0000   -0.83118
501160.0000   -0.69300
501200.0000   -0.78296
501240.0000   -0.81585
501280.0000   -0.57130
501320.0000   -0.51213
501360.0000   -0.73220
501400.0000   -0.71697
501440.0000   -0.76370
501480.0000   -0.67561
501520.0000   -0.71760
501560.0000   -0.63892
501600.0000   -0.80598
501640.0000   -0.84190
501680.0000   -0.71568
501720.0000   -0.92945
501760.0000   -0.71586
501800.0000   -0.71400
501840.0000   -0.75114
501880.0000   -0.72687
501920.0000   -0.70788
501960.0000   -0.68423
502000.0000   -0.70724
502040.0000   -0.63386
502080.0000   -0.81764
502120.0000   -0.57466
502160.0000   -0.69768
502200.0000   -0.81259
502240.0000   -0.96830
502280.0000   -0.90617
502320.0000   -0.63511
502360.0000   -0.68501
502400.0000   -0.71013
502440.0000   -0.66416
502480.0000   -0.53362
502520.0000   -0.63439
502560.0000   -0.78748
502600.0000   -0.48761
502640.0000   -0.62610
502680.0000   -0.62993
502720.0000   -0.67311
502760.0000   -0.64962
502800.0000   -0.64149
502840.0000   -0.54863
502880.0000   -0.77215
502920.0000   -0.83280
502960.0000   -0.70053
503000.0000   -0.65131
503040.0000   -0.75977
503080.0000   -0.74767
503120.0000   -0.59456
503160.0000   -0.60398
503200.0000   -0.74982
503240.0000   -0.71463
503280.0000   -0.75874
503320.0000   -0.82110
503360.0000   -0.67611
503400.0000   -0.84249
503440.0000   -0.75937
503480.0000   -0.69172
503520.0000   -0.77133
503560.0000   -0.72077
503600.0000   -0.81606
503640.0000   -0.71917
503680.0000   -0.57450
503720.0000   -0.71359
503760.0000   -0.66606
503800.0000   -0.72601
503840.0000   -0.81877
503880.0000   -0.69907
503920.0000   -0.68680
503960.0000   -0.66492
504000.0000   -0.60180
504040.0000   -0.78609
504080.0000   -0.76701
504120.0000   -0.75670
504160.0000   -0.71816
504200.0000   -0.67780
504240.0000   -0.91604
504280.0000   -0.91330
504320.0000   -0.83851
504360.0000   -0.74277
504400.0000   -0.74809
504440.0000   -0.89366
504480.0000   -0.81187
504520.0000   -0.68748
504560.0000   -0.61278
504600.0000   -0.66352
504640.0000   -0.86251
504680.0000   -0.57787
504720.0000   -0.64415
504760.0000   -0.80050
504800.0000   -0.80995
504840.0000   -0.76659
504880.0000   -0.71234
504920.0000   -0.73898
504960.0000   -0.77327
505000.0000   -0.76059
505040.0000   -0.74469
505080.0000   -0.63342
505120.0000   -0.54383
505160.0000   -0.74450
505200.0000   -0.87807
505240.0000   -0.72854
505280.0000   -0.75845
505320.0000   -0.65781
505360.0000   -0.71101
505400.0000   -0.85560
505440.0000   -0.71764
505480.0000   -0.77675
505520.0000   -0.64202
505560.0000   -0.66991
505600.0000   -0.71603
505640.0000   -0.63351
505680.0000   -0.64717
505720.0000   -0.65831
505760.0000   -0.77764
505800.0000   -0.72713
505840.0000   -0.83750
505880.0000   -0.76543
505920.0000   -0.92808
505960.0000   -0.77632
506000.0000   -0.73155
506040.0000   -0.72219
506080.0000   -0.81548
506120.0000   -0.76494
506160.0000   -0.59592
506200.0000   -0.74446
506240.0000   -0.68721
506280.0000   -0.78074
506320.0000   -0.74354
506360.0000   -0.70803
506400.0000   -0.62677
506440.0000   -0.74638
506480.0000   -0.76019
506520.0000   -0.70906
506560.0000   -0.76154
506600.0000   -0.86210
506640.0000   -0.81320
506680.0000   -0.68595
506720.0000   -0.71804
506760.0000   -0.74990
506800.0000   -0.65324
506840.0000   -0.97554
506880.0000   -0.71721
506920.0000   -0.88268
506960.0000   -0.83772
507000.0000   -0.76893
507040.0000   -0.85879
507080.0000   -0.84259
507120.0000   -0.85325
507160.0000   -0.91842
507200.0000   -0.85050
507240.0000   -0.88492
507280.0000   -0.87316
507320.0000   -0.91040
507360.0000   -0.85041
507400.0000   -0.96393
507440.0000   -0.62889
507480.0000   -0.62783
507520.0000   -0.72261
507560.0000   -0.68102
507600.0000   -0.85948
507640.0000   -0.91656
507680.0000   -1.04668
507720.0000   -0.67510
507760.0000   -0.87729
507800.0000   -0.76045
507840.0000   -0.80932
507880.0000   -0.64918
507920.0000   -0.87891
507960.0000   -0.71729
508000.0000   -0.67141
508040.0000   -0.61794
508080.0000   -0.73128
508120.0000   -0.62205
508160.0000   -0.64120
508200.0000   -0.76556
508240.0000   -0.87846
508280.0000   -0.81460
508320.0000   -0.70055
508360.0000   -0.70820
508400.0000   -0.78362
508440.0000   -0.80021
508480.0000   -0.79351
508520.0000   -0.79906
508560.0000   -0.87168
508600.0000   -0.80483
508640.0000   -0.66584
508680.0000   -0.75297
508720.0000   -0.58767
508760.0000   -0.72263
508800.0000   -0.87761
508840.0000   -0.84631
508880.0000   -0.70917
508920.0000   -0.72574
508960.0000   -0.74731
509000.0000   -0.75201
509040.0000   -0.77229
509080.0000   -0.82820
509120.0000   -0.66136
509160.0000   -0.85374
509200.0000   -0.78302
509240.0000   -0.63552
509280.0000   -0.79136
509320.0000   -0.89453
509360.0000   -0.74356
509400.0000   -0.82534
509440.0000   -0.70086
509480.0000   -0.81432
509520.0000   -0.78256
509560.0000   -0.81698
509600.0000   -0.83020
509640.0000   -0.85503
509680.0000   -0.80527
509720.0000   -0.66240
509760.0000   -0.74544
509800.0000   -0.78865
509840.0000   -0.73984
509880.0000   -0.89115
509920.0000   -0.58426
509960.0000   -0.76661
510000.0000   -0.69528
510040.0000   -0.86455
510080.0000   -0.74076
510120.0000   -0.76927
510160.0000   -0.69378
510200.0000   -0.95573
510240.0000   -0.62171
510280.0000   -0.88467
510320.0000   -0.70058
510360.0000   -0.71436
510400.0000   -0.67370
510440.0000   -0.74341
510480.0000   -0.76353
510520.0000   -0.75758
510560.0000   -0.85290
510600.0000   -0.81793
510640.0000   -0.78829
510680.0000   -0.83566
510720.0000   -0.82090
510760.0000   -0.96607
510800.0000   -0.74295
510840.0000   -0.88894
510880.0000   -1.10530
510920.0000   -0.78259
510960.0000   -0.82768
511000.0000   -0.71620
511040.0000   -0.77662
511080.0000   -0.89052
511120.0000   -0.84554
511160.0000   -0.82018
511200.0000   -0.79433
511240.0000   -0.84773
511280.0000   -0.73600
511320.0000   -0.63124
511360.0000   -0.65943
511400.0000   -0.76686
511440.0000   -0.63680
511480.0000   -0.80278
511520.0000   -0.71319
511560.0000   -0.79288
511600.0000   -0.67569
511640.0000   -0.85218
511680.0000   -0.85796
511720.0000   -0.71334
511760.0000   -0.78747
511800.0000   -0.89329
511840.0000   -0.61542
511880.0000   -0.84404
511920.0000   -0.79511
511960.0000   -0.75334
512000.0000   -0.73713
512040.0000   -0.70219
512080.0000   -0.87436
512120.0000   -0.79641
512160.0000   -0.77260
512200.0000   -0.74780
512240.0000   -0.72305
512280.0000   -0.90536
512320.0000   -0.75809
512360.0000   -0.80131
512400.0000   -0.77971
512440.0000   -0.83290
512480.0000   -0.57103
512520.0000   -0.88883
512560.0000   -0.87417
512600.0000   -0.65070
512640.0000   -0.78130
512680.0000   -0.76635
512720.0000   -0.80671
512760.0000   -0.83087
512800.0000   -0.94301
512840.0000   -0.98016
512880.0000   -0.96210
512920.0000   -0.82684
512960.0000   -0.74997
513000.0000   -0.76957
513040.0000   -0.80288
513080.0000   -0.60983
513120.0000   -0.92237
513160.0000   -0.67979
513200.0000   -0.67814
513240.0000   -0.72791
513280.0000   -0.80627
513320.0000   -0.57069
513360.0000   -0.69009
513400.0000   -0.58487
513440.0000   -0.70744
513480.0000   -0.63111
513520.0000   -0.66285
513560.0000   -0.81604
513600.0000   -0.78266
513640.0000   -0.71685
513680.0000   -0.74635
513720.0000   -0.62704
513760.0000   -0.66906
513800.0000   -0.92697
513840.0000   -0.78841
513880.0000   -0.73735
513920.0000   -0.79290
513960.0000   -0.75471
514000.0000   -0.84082
514040.0000   -0.73893
514080.0000   -0.79271
514120.0000   -0.66561
514160.0000   -0.75636
514200.0000   -0.78560
514240.0000   -0.76130
514280.0000   -0.83163
514320.0000   -0.83003
514360.0000   -0.76826
514400.0000   -0.83826
514440.0000   -0.84387
514480.0000   -0.75640
514520.0000   -0.69164
514560.0000   -0.82471
514600.0000   -0.85554
514640.0000   -0.76128
514680.0000   -0.72011
514720.0000   -0.84639
514760.0000   -0.74325
514800.0000   -0.73976
514840.0000   -0.96651
514880.0000   -0.68359
514920.0000   -0.71260
514960.0000   -0.72235
515000.0000   -0.80218
515040.0000   -0.68066
515080.0000   -0.80243
515120.0000   -0.77473
515160.0000   -0.66330
515200.0000   -0.72653
515240.0000   -0.85826
515280.0000   -0.80126
515320.0000   -0.90149
515360.0000   -0.77011
515400.0000   -0.70949
515440.0000   -0.76360
515480.0000   -0.62940
515520.0000   -0.62125
515560.0000   -0.78475
515600.0000   -0.70318
515640.0000   -0.82571
515680.0000   -0.73504
515720.0000   -0.77090
515760.0000   -0.81144
515800.0000   -0.92117
515840.0000   -0.70235
515880.0000   -0.81968
515920.0000   -0.70945
515960.0000   -0.83698
516000.0000   -0.71894
516040.0000   -0.67456
516080.0000   -0.75918
516120.0000   -0.71695
516160.0000   -0.64000
516200.0000   -0.66373
516240.0000   -0.72004
516280.0000   -0.79827
516320.0000   -0.69449
516360.0000   -0.70584
516400.0000   -0.67538
516440.0000   -0.67578
516480.0000   -0.72792
516520.0000   -0.60671
516560.0000   -0.74719
516600.0000   -0.68395
516640.0000   -0.73601
516680.0000   -0.72398
516720.0000   -0.77607
516760.0000   -0.85297
516800.0000   -0.82269
516840.0000   -0.73433
516880.0000   -0.73009
516920.0000   -0.62216
516960.0000   -0.81917
517000.0000   -0.81270
517040.0000   -0.76627
517080.0000   -0.72550
517120.0000   -0.75685
517160.0000   -0.58718
517200.0000   -0.73924
517240.0000   -0.58450
517280.0000   -0.70782
517320.0000   -0.82329
517360.0000   -0.81889
517400.0000   -0.76172
517440.0000   -0.84131
517480.0000   -0.69466
517520.0000   -0.93292
517560.0000   -0.72744
517600.0000   -0.70621
517640.0000   -0.80795
517680.0000   -0.82682
517720.0000   -0.81778
517760.0000   -0.73383
517800.0000   -0.82669
517840.0000   -0.78129
517880.0000   -0.73444
517920.0000   -0.79283
517960.0000   -0.79834
518000.0000   -0.79940
518040.0000   -0.74635
518080.0000   -0.56285
518120.0000   -0.90276
518160.0000   -0.77598
518200.0000   -0.85618
518240.0000   -0.86594
518280.0000   -0.78290
518320.0000   -0.79464
518360.0000   -0.77949
518400.0000   -0.83247
518440.0000   -0.89577
518480.0000   -0.94029
518520.0000   -0.82028
518560.0000   -0.73057
518600.0000   -0.72794
518640.0000   -0.83919
518680.0000   -0.66875
518720.0000   -0.62483
518760.0000   -0.85840
518800.0000   -0.95119
518840.0000   -0.86703
518880.0000   -0.91766
518920.0000   -0.68837
518960.0000   -0.84055
519000.0000   -0.91949
519040.0000   -0.70650
519080.0000   -0.95091
519120.0000   -0.66874
519160.0000   -0.72788
519200.0000   -0.84172
519240.0000   -0.80964
519280.0000   -0.79068
519320.0000   -0.81190
519360.0000   -0.64082
519400.0000   -0.84062
519440.0000   -0.79626
519480.0000   -0.70184
519520.0000   -0.62854
519560.0000   -0.86050
519600.0000   -0.80136
519640.0000   -0.65297
519680.0000   -0.60693
519720.0000   -0.76157
519760.0000   -0.77385
519800.0000   -0.77839
519840.0000   -0.80094
519880.0000   -0.77149
519920.0000   -0.81171
519960.0000   -0.75865
520000.0000   -0.73002
520040.0000   -0.74285
520080.0000   -0.77014
520120.0000   -0.76977
520160.0000   -0.74934
520200.0000   -0.63173
520240.0000   -0.86731
520280.0000   -0.82008
520320.0000   -0.71093
520360.0000   -0.79129
520400.0000   -0.83072
520440.0000   -0.84640
520480.0000   -0.81430
520520.0000   -0.92435
520560.0000   -0.78325
520600.0000   -0.78883
520640.0000   -0.86725
520680.0000   -0.85299
520720.0000   -0.69646
520760.0000   -0.77381
520800.0000   -0.66730
520840.0000   -0.77443
520880.0000   -0.77100
520920.0000   -0.73432
520960.0000   -0.84283
521000.0000   -0.77264
521040.0000   -0.83393
521080.0000   -0.78390
521120.0000   -0.64352
521160.0000   -0.68900
521200.0000   -0.65954
521240.0000   -0.68170
521280.0000   -0.75976
521320.0000   -0.68501
521360.0000   -0.81870
521400.0000   -0.90701
521440.0000   -0.86941
521480.0000   -0.97841
521520.0000   -0.70452
521560.0000   -0.76850
521600.0000   -0.88869
521640.0000   -0.62081
521680.0000   -0.75003
521720.0000   -0.95033
521760.0000   -0.84202
521800.0000   -0.66356
521840.0000   -0.77464
521880.0000   -0.72799
521920.0000   -0.74445
521960.0000   -0.86307
522000.0000   -0.93834
522040.0000   -0.93056
522080.0000   -0.69139
522120.0000   -0.78344
522160.0000   -0.84390
522200.0000   -0.73820
522240.0000   -0.65882
522280.0000   -0.88542
522320.0000   -0.73389
522360.0000   -0.78849
522400.0000   -0.85338
522440.0000   -0.72177
522480.0000   -0.67809
522520.0000   -0.74984
522560.0000   -0.81436
522600.0000   -0.56872
522640.0000   -0.64479
522680.0000   -0.79515
522720.0000   -0.68897
522760.0000   -0.73654
522800.0000   -0.60538
522840.0000   -0.65996
522880.0000   -0.61662
522920.0000   -0.61799
522960.0000   -0.57244
523000.0000   -0.56540
523040.0000   -0.75682
523080.0000   -0.96414
523120.0000   -0.84503
523160.0000   -0.68509
523200.0000   -0.87138
523240.0000   -0.86913
523280.0000   -0.79077
523320.0000   -0.74448
523360.0000   -0.77729
523400.0000   -0.59316
523440.0000   -0.50433
523480.0000   -0.80203
523520.0000   -0.75949
523560.0000   -0.74281
523600.0000   -0.45856
523640.0000   -0.57606
523680.0000   -0.66940
523720.0000   -0.68751
523760.0000   -0.62978
523800.0000   -0.82214
523840.0000   -0.53059
523880.0000   -0.66584
523920.0000   -0.71021
523960.0000   -0.81211
524000.0000   -0.66879
524040.0000   -0.67613
524080.0000   -0.92734
524120.0000   -0.67620
524160.0000   -0.68664
524200.0000   -0.80160
524240.0000   -0.81814
524280.0000   -0.77006
524320.0000   -0.90636
524360.0000   -0.78324
524400.0000   -0.87653
524440.0000   -0.70555
524480.0000   -0.72498
524520.0000   -0.71734
524560.0000   -0.85898
524600.0000   -0.76574
524640.0000   -0.96264
524680.0000   -0.99802
524720.0000   -0.86846
524760.0000   -0.88942
524800.0000   -0.83295
524840.0000   -0.87863
524880.0000   -0.95656
524920.0000   -0.94569
524960.0000   -0.94439
525000.0000   -0.85051
525040.0000   -0.88159
525080.0000   -0.93061
525120.0000   -0.91694
525160.0000   -0.93120
525200.0000   -0.86577
525240.0000   -0.96343
525280.0000   -0.90340
525320.0000   -0.89297
525360.0000   -0.81726
525400.0000   -0.80056
525440.0000   -1.05051
525480.0000   -0.70932
525520.0000   -0.73781
525560.0000   -0.85998
525600.0000   -0.83675
525640.0000   -0.73035
525680.0000   -0.72240
525720.0000   -0.81952
525760.0000   -0.75981
525800.0000   -0.64012
525840.0000   -0.92705
525880.0000   -0.83681
525920.0000   -0.70236
525960.0000   -0.86047
526000.0000   -0.90918
526040.0000   -0.81631
526080.0000   -0.93213
526120.0000   -0.85328
526160.0000   -0.75339
526200.0000   -0.76508
526240.0000   -0.79705
526280.0000   -0.85097
526320.0000   -0.80236
526360.0000   -0.81760
526400.0000   -0.73685
526440.0000   -0.80783
526480.0000   -0.93110
526520.0000   -0.75766
526560.0000   -0.79987
526600.0000   -0.75082
526640.0000   -0.94783
526680.0000   -0.83757
526720.0000   -0.81516
526760.0000   -0.82713
526800.0000   -0.69124
526840.0000   -0.64884
526880.0000   -0.65791
526920.0000   -0.92902
526960.0000   -0.78644
527000.0000   -0.85675
527040.0000   -0.71846
527080.0000   -0.84050
527120.0000   -0.66321
527160.0000   -0.68353
527200.0000   -0.71364
527240.0000   -0.75260
527280.0000   -0.75954
527320.0000   -0.89287
527360.0000   -0.62774
527400.0000   -0.80924
527440.0000   -0.73542
527480.0000   -0.69070
527520.0000   -0.84212
527560.0000   -0.89727
527600.0000   -0.81575
527640.0000   -0.70778
527680.0000   -0.71172
527720.0000   -0.98225
527760.0000   -0.79211
527800.0000   -0.83107
527840.0000   -0.79187
527880.0000   -0.94024
527920.0000   -0.95340
527960.0000   -0.92456
528000.0000   -1.03843
528040.0000   -0.99712
528080.0000   -0.84534
528120.0000   -1.05635
528160.0000   -1.01093
528200.0000   -0.93325
528240.0000   -0.92121
528280.0000   -1.03417
528320.0000   -0.86780
528360.0000   -1.04994
528400.0000   -0.86886
528440.0000   -0.95729
528480.0000   -1.06447
528520.0000   -0.96619
528560.0000   -1.00475
528600.0000   -1.06738
528640.0000   -0.98879
528680.0000   -0.99215
528720.0000   -1.03084
528760.0000   -0.99888
528800.0000   -1.07751
528840.0000   -1.19905
528880.0000   -0.88889
528920.0000   -0.88688
528960.0000   -1.02020
529000.0000   -1.02094
529040.0000   -0.98373
529080.0000   -0.91815
529120.0000   -0.79463
529160.0000   -0.87791
529200.0000   -1.12489
529240.0000   -0.92861
529280.0000   -0.97003
529320.0000   -0.82541
529360.0000   -0.74679
529400.0000   -0.85980
529440.0000   -0.79387
529480.0000   -0.95392
529520.0000   -0.82731
529560.0000   -0.93439
529600.0000   -0.95362
529640.0000   -0.97201
529680.0000   -1.07694
529720.0000   -1.02678
529760.0000   -1.02831
529800.0000   -1.08687
529840.0000   -1.03783
529880.0000   -1.06448
529920.0000   -0.88942
529960.0000   -0.91684
530000.0000   -1.01176
530040.0000   -0.88360
530080.0000   -0.96404
530120.0000   -0.95984
530160.0000   -1.04926
530200.0000   -0.92680
530240.0000   -1.12401
530280.0000   -0.93467
530320.0000   -1.13321
530360.0000   -1.05971
530400.0000   -1.05810
530440.0000   -0.93850
530480.0000   -0.97177
530520.0000   -0.98490
530560.0000   -0.97525
530600.0000   -0.98882
530640.0000   -0.81766
530680.0000   -1.05082
530720.0000   -0.91562
530760.0000   -0.91776
530800.0000   -0.98134
530840.0000   -0.95207
530880.0000   -0.92029
530920.0000   -0.95616
530960.0000   -0.94465
531000.0000   -0.99050
531040.0000   -1.01522
531080.0000   -0.81842
531120.0000   -0.82464
531160.0000   -0.93551
531200.0000   -0.82081
531240.0000   -0.93224
531280.0000   -0.93721
531320.0000   -0.91742
531360.0000   -0.97115
531400.0000   -0.87571
531440.0000   -0.93067
531480.0000   -0.75947
531520.0000   -0.83005
531560.0000   -0.82867
531600.0000   -0.75772
531640.0000   -0.92409
531680.0000   -0.90787
531720.0000   -0.90271
531760.0000   -0.93557
531800.0000   -0.97668
531840.0000   -0.90510
531880.0000   -0.79735
531920.0000   -0.85968
531960.0000   -1.03597
532000.0000   -0.79964
532040.0000   -0.93083
532080.0000   -0.71516
532120.0000   -0.83420
532160.0000   -0.91079
532200.0000   -0.72755
532240.0000   -0.70354
532280.0000   -0.69277
532320.0000   -0.85427
532360.0000   -0.85972
532400.0000   -0.69979
532440.0000   -0.71101
532480.0000   -0.74367
532520.0000   -0.70125
532560.0000   -0.84951
532600.0000   -0.64402
532640.0000   -0.90005
532680.0000   -0.82676
532720.0000   -0.90250
532760.0000   -0.76063
532800.0000   -0.80101
532840.0000   -0.89488
532880.0000   -0.78684
532920.0000   -0.84940
532960.0000   -0.70069
533000.0000   -0.71875
533040.0000   -0.81838
533080.0000   -0.74471
533120.0000   -0.95170
533160.0000   -0.72971
533200.0000   -0.74334
533240.0000   -0.81523
533280.0000   -0.83733
533320.0000   -0.78704
533360.0000   -0.78597
533400.0000   -0.75243
533440.0000   -0.85672
533480.0000   -0.67506
533520.0000   -0.84044
533560.0000   -0.63581
533600.0000   -0.75546
533640.0000   -0.87401
533680.0000   -0.87214
533720.0000   -0.68768
533760.0000   -0.78248
533800.0000   -0.69430
533840.0000   -0.64159
533880.0000   -0.70600
533920.0000   -0.62009
533960.0000   -0.83462
534000.0000   -0.69133
534040.0000   -0.70700
534080.0000   -0.77895
534120.0000   -0.70416
534160.0000   -0.75516
534200.0000   -0.69884
534240.0000   -0.77290
534280.0000   -0.84249
534320.0000   -0.65953
534360.0000   -0.52805
534400.0000   -0.60914
534440.0000   -0.75546
534480.0000   -0.83202
534520.0000   -0.76181
534560.0000   -0.71848
534600.0000   -0.80762
534640.0000   -0.92606
534680.0000   -0.87788
534720.0000   -0.87382
534760.0000   -0.61983
534800.0000   -1.01981
534840.0000   -0.96672
534880.0000   -0.98728
534920.0000   -0.81185
534960.0000   -0.85113
535000.0000   -0.74382
535040.0000   -0.79344
535080.0000   -0.90767
535120.0000   -0.81371
535160.0000   -0.73511
535200.0000   -0.86988
535240.0000   -1.03585
535280.0000   -0.80028
535320.0000   -0.85501
535360.0000   -0.77334
535400.0000   -0.66836
535440.0000   -0.72387
535480.0000   -0.89810
535520.0000   -0.92838
535560.0000   -0.96474
535600.0000   -0.90266
535640.0000   -1.07617
535680.0000   -0.82425
535720.0000   -0.68444
535760.0000   -0.75479
535800.0000   -1.01038
535840.0000   -0.92961
535880.0000   -0.83709
535920.0000   -0.75378
535960.0000   -0.67604
536000.0000   -0.79685
536040.0000   -0.73272
536080.0000   -0.48461
536120.0000   -0.74734
536160.0000   -0.81113
536200.0000   -0.70069
536240.0000   -0.71958
536280.0000   -0.70725
536320.0000   -0.68945
536360.0000   -0.76355
536400.0000   -0.81457
536440.0000   -0.78437
536480.0000   -0.82917
536520.0000   -0.75399
536560.0000   -0.88922
536600.0000   -0.82151
536640.0000   -0.89629
536680.0000   -0.68068
536720.0000   -0.75632
536760.0000   -0.65494
536800.0000   -0.80129
536840.0000   -0.64982
536880.0000   -0.71209
536920.0000   -0.80588
536960.0000   -0.82657
537000.0000   -0.60084
537040.0000   -0.65433
537080.0000   -0.75118
537120.0000   -0.63284
537160.0000   -0.72246
537200.0000   -0.65613
537240.0000   -0.70153
537280.0000   -0.80667
537320.0000   -0.80214
537360.0000   -0.75633
537400.0000   -0.64771
537440.0000   -0.73569
537480.0000   -0.68759
537520.0000   -0.72246
537560.0000   -0.76320
537600.0000   -1.01194
537640.0000   -0.85812
537680.0000   -0.80955
537720.0000   -0.93266
537760.0000   -0.76055
537800.0000   -0.84479
537840.0000   -0.82749
537880.0000   -0.80439
537920.0000   -0.80851
537960.0000   -0.85539
538000.0000   -0.87353
538040.0000   -0.89255
538080.0000   -0.79980
538120.0000   -0.69745
538160.0000   -0.76720
538200.0000   -0.87943
538240.0000   -0.90819
538280.0000   -0.87037
538320.0000   -0.86300
538360.0000   -0.80705
538400.0000   -0.85839
538440.0000   -0.97791
538480.0000   -0.69094
538520.0000   -0.93320
538560.0000   -0.89857
538600.0000   -0.75973
538640.0000   -0.88833
538680.0000   -0.74978
538720.0000   -0.77241
538760.0000   -0.97470
538800.0000   -0.75318
538840.0000   -0.71155
538880.0000   -0.72439
538920.0000   -0.77465
538960.0000   -0.75335
539000.0000   -0.63897
539040.0000   -0.91907
539080.0000   -0.76298
539120.0000   -0.91318
539160.0000   -0.90715
539200.0000   -0.90231
539240.0000   -0.98188
539280.0000   -0.87698
539320.0000   -0.86939
539360.0000   -0.92963
539400.0000   -0.89254
539440.0000   -0.94342
539480.0000   -0.91107
539520.0000   -0.89336
539560.0000   -0.83313
539600.0000   -0.94353
539640.0000   -0.88693
539680.0000   -1.03052
539720.0000   -0.78311
539760.0000   -0.78606
539800.0000   -0.98848
539840.0000   -0.75458
539880.0000   -0.74248
539920.0000   -0.91642
539960.0000   -0.88817
540000.0000   -0.84470
540040.0000   -0.92492
540080.0000   -0.71518
540120.0000   -0.80474
540160.0000   -0.82328
540200.0000   -0.91743
540240.0000   -0.98305
540280.0000   -0.77891
540320.0000   -0.94834
540360.0000   -0.90452
540400.0000   -0.68567
540440.0000   -0.90981
540480.0000   -0.69893
540520.0000   -0.83371
540560.0000   -0.85598
540600.0000   -0.72588
540640.0000   -0.80720
540680.0000   -0.99762
540720.0000   -0.74532
540760.0000   -0.78621
540800.0000   -0.79461
540840.0000   -0.79314
540880.0000   -0.86751
540920.0000   -0.80179
540960.0000   -0.73525
541000.0000   -0.94264
541040.0000   -0.83560
541080.0000   -0.86550
541120.0000   -0.88468
541160.0000   -0.95934
541200.0000   -0.82635
541240.0000   -0.90717
541280.0000   -0.79383
541320.0000   -0.88010
541360.0000   -0.85752
541400.0000   -0.77564
541440.0000   -0.73281
541480.0000   -0.70858
541520.0000   -0.91340
541560.0000   -0.85642
541600.0000   -0.87047
541640.0000   -0.92354
541680.0000   -0.91088
541720.0000   -0.90176
541760.0000   -0.94343
541800.0000   -0.93742
541840.0000   -0.90101
541880.0000   -0.91012
541920.0000   -0.72660
541960.0000   -0.76255
542000.0000   -0.90702
542040.0000   -0.92652
542080.0000   -0.82285
542120.0000   -0.65514
542160.0000   -0.81974
542200.0000   -0.90777
542240.0000   -0.73931
542280.0000   -0.92358
542320.0000   -0.78947
542360.0000   -0.97530
542400.0000   -0.98829
542440.0000   -0.97214
542480.0000   -1.03796
542520.0000   -0.85230
542560.0000   -0.77843
542600.0000   -0.73837
542640.0000   -0.92857
542680.0000   -0.73180
542720.0000   -0.70095
542760.0000   -1.11349
542800.0000   -0.90396
542840.0000   -0.87321
542880.0000   -0.96910
542920.0000   -0.80889
542960.0000   -0.88589
543000.0000   -0.88954
543040.0000   -0.86596
543080.0000   -0.69939
543120.0000   -0.83633
543160.0000   -0.83780
543200.0000   -0.79701
543240.0000   -0.75895
543280.0000   -0.78552
543320.0000   -0.76505
543360.0000   -0.86484
543400.0000   -0.76530
543440.0000   -0.83943
543480.0000   -0.75935
543520.0000   -0.59138
543560.0000   -0.67918
543600.0000   -0.80138
543640.0000   -0.81368
543680.0000   -0.69800
543720.0000   -0.68682
543760.0000   -0.70969
543800.0000   -0.73165
543840.0000   -0.78243
543880.0000   -0.81705
543920.0000   -0.93957
543960.0000   -0.82380
544000.0000   -0.56597
544040.0000   -0.66271
544080.0000   -0.63570
544120.0000   -0.71939
544160.0000   -0.92603
544200.0000   -0.76569
544240.0000   -0.76189
544280.0000   -0.90081
544320.0000   -1.06352
544360.0000   -1.00355
544400.0000   -0.78731
544440.0000   -0.78234
544480.0000   -0.87540
544520.0000   -0.77478
544560.0000   -0.78497
544600.0000   -0.81697
544640.0000   -0.75063
544680.0000   -0.70126
544720.0000   -0.75195
544760.0000   -0.81779
544800.0000   -0.83026
544840.0000   -0.73827
544880.0000   -0.75682
544920.0000   -0.74465
544960.0000   -0.67702
545000.0000   -0.75781
545040.0000   -0.61866
545080.0000   -0.82545
545120.0000   -0.81436
545160.0000   -0.65450
545200.0000   -0.71129
545240.0000   -0.78654
545280.0000   -0.68742
545320.0000   -0.69298
545360.0000   -0.93196
545400.0000   -1.02268
545440.0000   -0.81938
545480.0000   -0.89097
545520.0000   -0.72780
545560.0000   -0.91190
545600.0000   -0.72413
545640.0000   -0.72906
545680.0000   -0.63108
545720.0000   -0.71462
545760.0000   -0.90726
545800.0000   -0.79037
545840.0000   -0.87440
545880.0000   -0.91781
545920.0000   -0.86583
545960.0000   -0.84098
546000.0000   -1.15659
546040.0000   -1.09313
546080.0000   -0.89918
546120.0000   -1.07427
546160.0000   -0.88643
546200.0000   -1.00424
546240.0000   -0.99832
546280.0000   -0.87115
546320.0000   -0.66556
546360.0000   -0.90687
546400.0000   -0.77380
546440.0000   -1.04409
546480.0000   -0.98743
546520.0000   -0.87057
546560.0000   -0.88779
546600.0000   -0.90286
546640.0000   -0.95660
546680.0000   -1.04329
546720.0000   -0.99637
546760.0000   -0.91298
546800.0000   -0.98750
546840.0000   -1.05364
546880.0000   -1.04553
546920.0000   -0.97948
546960.0000   -0.99145
547000.0000   -1.10247
547040.0000   -1.16729
547080.0000   -0.63163
547120.0000   -0.86584
547160.0000   -0.72255
547200.0000   -0.84178
547240.0000   -0.91399
547280.0000   -0.51521
547320.0000   -0.63438
547360.0000   -0.61480
547400.0000   -0.78740
547440.0000   -0.71606
547480.0000   -0.80653
547520.0000   -0.70409
547560.0000   -0.87024
547600.0000   -0.79562
547640.0000   -0.75693
547680.0000   -0.87934
547720.0000   -0.85996
547760.0000   -0.75319
547800.0000   -0.85433
547840.0000   -0.77654
547880.0000   -0.50872
547920.0000   -0.76880
547960.0000   -0.63967
548000.0000   -0.74054
548040.0000   -0.35173
548080.0000   -0.59869
548120.0000   -0.57261
548160.0000   -0.72412
548200.0000   -0.67293
548240.0000   -0.75227
548280.0000   -0.92185
548320.0000   -0.79563
548360.0000   -0.84165
548400.0000   -0.93392
548440.0000   -0.81950
548480.0000   -0.80136
548520.0000   -0.93418
548560.0000   -0.73684
548600.0000   -0.94483
548640.0000   -0.85697
548680.0000   -0.80814
548720.0000   -0.61133
548760.0000   -0.48756
548800.0000   -0.46792
548840.0000   -0.51220
548880.0000   -0.66514
548920.0000   -0.86584
548960.0000   -0.70487
549000.0000   -0.73529
549040.0000   -0.79841
549080.0000   -1.02011
549120.0000   -0.77855
549160.0000   -0.85962
549200.0000   -0.92545
549240.0000   -0.85395
549280.0000   -0.90786
549320.0000   -0.79389
549360.0000   -0.74733
549400.0000   -0.84060
549440.0000   -0.88727
549480.0000   -0.64834
549520.0000   -0.83663
549560.0000   -0.72244
549600.0000   -0.89135
549640.0000   -0.96076
549680.0000   -0.89152
549720.0000   -0.72772
549760.0000   -0.94346
549800.0000   -0.94306
549840.0000   -0.73802
549880.0000   -1.00355
549920.0000   -0.98112
549960.0000   -1.05358
550000.0000   -0.86940
550040.0000   -0.76078
550080.0000   -0.83632
550120.0000   -0.98672
550160.0000   -1.00114
550200.0000   -0.92926
550240.0000   -0.97464
550280.0000   -0.61699
550320.0000   -0.76996
550360.0000   -0.93344
550400.0000   -0.77463
550440.0000   -0.92269
550480.0000   -0.87762
550520.0000   -0.90299
550560.0000   -0.96200
550600.0000   -0.82455
550640.0000   -0.76882
550680.0000   -0.65046
550720.0000   -0.86080
550760.0000   -1.08358
550800.0000   -1.11489
550840.0000   -1.06889
550880.0000   -0.67525
550920.0000   -0.96232
550960.0000   -0.90594
551000.0000   -0.81648
551040.0000   -0.99256
551080.0000   -0.72876
551120.0000   -0.82723
551160.0000   -0.79864
551200.0000   -0.91268
551240.0000   -0.95179
551280.0000   -0.74162
551320.0000   -0.82333
551360.0000   -0.83004
551400.0000   -0.86151
551440.0000   -0.88929
551480.0000   -0.97542
551520.0000   -0.81179
551560.0000   -0.83001
551600.0000   -0.77250
551640.0000   -0.66384
551680.0000   -0.90311
551720.0000   -0.81486
551760.0000   -0.71278
551800.0000   -0.84207
551840.0000   -0.90316
551880.0000   -0.81443
551920.0000   -0.78751
551960.0000   -0.73919
552000.0000   -0.77425
552040.0000   -0.76448
552080.0000   -0.88665
552120.0000   -0.79823
552160.0000   -0.73216
552200.0000   -0.61108
552240.0000   -0.86921
552280.0000   -0.87120
552320.0000   -1.01150
552360.0000   -0.70965
552400.0000   -0.82326
552440.0000   -0.95154
552480.0000   -0.90025
552520.0000   -0.87068
552560.0000   -0.90741
552600.0000   -0.88987
552640.0000   -0.96371
552680.0000   -0.85145
552720.0000   -0.86236
552760.0000   -0.94783
552800.0000   -0.94966
552840.0000   -0.92513
552880.0000   -0.90706
552920.0000   -0.79039
552960.0000   -0.86552
553000.0000   -0.81426
553040.0000   -0.84800
553080.0000   -0.92059
553120.0000   -1.00042
553160.0000   -0.61970
553200.0000   -0.92441
553240.0000   -0.98385
553280.0000   -0.86111
553320.0000   -0.98032
553360.0000   -1.02974
553400.0000   -0.96500
553440.0000   -0.84206
553480.0000   -0.89786
553520.0000   -1.06057
553560.0000   -0.96093
553600.0000   -1.03975
553640.0000   -1.00877
553680.0000   -0.98684
553720.0000   -0.85182
553760.0000   -0.94997
553800.0000   -0.80005
553840.0000   -0.80637
553880.0000   -0.92506
553920.0000   -0.85411
553960.0000   -1.05711
554000.0000   -0.87118
554040.0000   -0.79052
554080.0000   -0.83274
554120.0000   -0.81990
554160.0000   -0.93628
554200.0000   -0.90752
554240.0000   -0.92144
554280.0000   -0.84113
554320.0000   -0.90324
554360.0000   -0.88720
554400.0000   -0.77350
554440.0000   -0.85289
554480.0000   -0.88853
554520.0000   -0.76653
554560.0000   -0.73787
554600.0000   -0.83151
554640.0000   -0.84895
554680.0000   -0.75067
554720.0000   -0.88338
554760.0000   -0.69189
554800.0000   -0.74570
554840.0000   -0.87042
554880.0000   -0.72261
554920.0000   -0.67767
554960.0000   -0.77189
555000.0000   -0.70345
555040.0000   -0.80365
555080.0000   -0.74964
555120.0000   -0.74475
555160.0000   -0.80365
555200.0000   -0.78037
555240.0000   -0.75757
555280.0000   -0.85727
555320.0000   -0.75194
555360.0000   -0.73808
555400.0000   -0.79576
555440.0000   -0.73110
555480.0000   -0.72781
555520.0000   -0.68920
555560.0000   -0.80345
555600.0000   -0.68704
555640.0000   -0.72378
555680.0000   -0.76046
555720.0000   -0.73617
555760.0000   -0.78410
555800.0000   -0.77122
555840.0000   -0.83373
555880.0000   -0.74048
555920.0000   -0.81901
555960.0000   -0.81431
556000.0000   -0.83358
556040.0000   -0.87087
556080.0000   -0.72640
556120.0000   -0.68846
556160.0000   -0.66373
556200.0000   -0.68109
556240.0000   -0.81280
556280.0000   -0.69785
556320.0000   -0.59445
556360.0000   -0.87809
556400.0000   -0.70552
556440.0000   -0.87257
556480.0000   -0.69478
556520.0000   -0.84597
556560.0000   -0.76266
556600.0000   -0.62160
556640.0000   -0.74731
556680.0000   -0.80813
556720.0000   -0.87440
556760.0000   -0.68952
556800.0000   -0.77289
556840.0000   -0.88194
556880.0000   -0.79513
556920.0000   -0.72613
556960.0000   -0.66635
557000.0000   -0.82229
557040.0000   -0.66424
557080.0000   -0.72742
557120.0000   -0.81242
557160.0000   -0.82605
557200.0000   -0.70630
557240.0000   -0.65535
557280.0000   -0.75407
557320.0000   -0.67214
557360.0000   -0.81795
557400.0000   -0.74173
557440.0000   -0.62710
557480.0000   -0.79440
557520.0000   -0.79659
557560.0000   -0.54377
557600.0000   -0.63968
557640.0000   -0.79091
557680.0000   -0.68162
557720.0000   -0.71389
557760.0000   -0.76078
557800.0000   -0.69813
557840.0000   -0.66712
557880.0000   -0.71822
557920.0000   -0.66783
557960.0000   -0.94081
558000.0000   -0.72418
558040.0000   -0.63711
558080.0000   -0.73767
558120.0000   -0.59456
558160.0000   -0.66278
558200.0000   -0.77789
558240.0000   -0.74052
558280.0000   -0.91472
558320.0000   -0.59740
558360.0000   -0.87051
558400.0000   -0.91151
558440.0000   -0.84613
558480.0000   -0.85094
558520.0000   -0.82023
558560.0000   -0.74239
558600.0000   -0.74894
558640.0000   -0.73060
558680.0000   -0.83572
558720.0000   -0.72422
558760.0000   -0.79065
558800.0000   -0.68928
558840.0000   -0.67999
558880.0000   -0.79290
558920.0000   -0.70889
558960.0000   -0.90932
559000.0000   -0.77330
559040.0000   -0.70840
559080.0000   -0.77454
559120.0000   -0.73946
559160.0000   -0.95156
559200.0000   -0.75296
559240.0000   -0.99216
559280.0000   -0.74105
559320.0000   -1.01885
559360.0000   -0.90340
559400.0000   -0.67089
559440.0000   -0.76472
559480.0000   -0.90341
559520.0000   -0.99209
559560.0000   -0.90892
559600.0000   -0.81029
559640.0000   -0.59148
559680.0000   -0.85286
559720.0000   -0.77305
559760.0000   -0.79861
559800.0000   -1.11659
559840.0000   -0.78591
559880.0000   -0.93893
559920.0000   -0.90673
559960.0000   -1.06405
560000.0000   -1.13046
560040.0000   -0.77635
560080.0000   -0.97206
560120.0000   -1.04443
560160.0000   -1.04740
560200.0000   -0.98494
560240.0000   -0.83483
560280.0000   -0.87980
560320.0000   -0.83474
560360.0000   -0.81503
560400.0000   -0.76942
560440.0000   -0.66859
560480.0000   -0.74206
560520.0000   -0.63657
560560.0000   -0.96822
560600.0000   -0.77379
560640.0000   -0.95541
560680.0000   -0.72840
560720.0000   -0.82516
560760.0000   -0.74879
560800.0000   -0.93266
560840.0000   -0.99759
560880.0000   -0.81527
560920.0000   -0.77910
560960.0000   -0.85911
561000.0000   -0.78241
561040.0000   -0.64083
561080.0000   -0.78577
561120.0000   -0.65264
561160.0000   -0.60540
561200.0000   -0.73514
561240.0000   -0.83399
561280.0000   -0.72540
561320.0000   -0.82878
561360.0000   -0.69167
561400.0000   -0.90185
561440.0000   -0.83777
561480.0000   -0.95496
561520.0000   -0.77930
561560.0000   -0.88017
561600.0000   -1.00235
561640.0000   -0.81448
561680.0000   -0.96558
561720.0000   -0.94723
561760.0000   -0.97809
561800.0000   -0.80237
561840.0000   -1.02806
561880.0000   -0.88209
561920.0000   -0.86818
561960.0000   -0.92659
562000.0000   -0.85483
562040.0000   -0.77387
562080.0000   -1.03047
562120.0000   -0.84787
562160.0000   -0.80752
562200.0000   -0.91369
562240.0000   -1.04123
562280.0000   -0.79547
562320.0000   -0.79850
562360.0000   -0.92674
562400.0000   -0.88633
562440.0000   -0.88743
562480.0000   -0.81036
562520.0000   -0.79798
562560.0000   -0.88184
562600.0000   -1.01733
562640.0000   -0.79813
562680.0000   -0.76649
562720.0000   -0.94301
562760.0000   -0.88176
562800.0000   -0.92378
562840.0000   -0.79297
562880.0000   -0.97241
562920.0000   -0.74732
562960.0000   -0.62590
563000.0000   -0.83633
563040.0000   -1.06729
563080.0000   -0.97164
563120.0000   -0.80716
563160.0000   -0.88858
563200.0000   -0.92373
563240.0000   -0.96130
563280.0000   -0.97105
563320.0000   -0.80844
563360.0000   -0.78585
563400.0000   -1.00665
563440.0000   -0.90622
563480.0000   -0.81049
563520.0000   -0.86163
563560.0000   -0.82350
563600.0000   -0.72943
563640.0000   -0.86527
563680.0000   -0.97901
563720.0000   -0.86411
563760.0000   -0.73984
563800.0000   -0.88142
563840.0000   -0.85642
563880.0000   -0.95703
563920.0000   -0.85895
563960.0000   -0.96762
564000.0000   -0.84692
564040.0000   -0.78322
564080.0000   -0.89000
564120.0000   -0.91448
564160.0000   -0.96972
564200.0000   -0.81725
564240.0000   -0.85212
564280.0000   -0.72159
564320.0000   -0.75307
564360.0000   -0.76924
564400.0000   -0.78203
564440.0000   -0.92131
564480.0000   -0.81254
564520.0000   -0.97991
564560.0000   -0.86295
564600.0000   -0.86251
564640.0000   -0.73561
564680.0000   -0.86426
564720.0000   -0.80644
564760.0000   -0.75253
564800.0000   -0.98966
564840.0000   -0.90084
564880.0000   -0.85653
564920.0000   -1.00244
564960.0000   -0.91745
565000.0000   -0.84664
565040.0000   -0.78475
565080.0000   -0.84851
565120.0000   -0.78514
565160.0000   -0.81827
565200.0000   -0.80368
565240.0000   -0.74568
565280.0000   -0.97551
565320.0000   -0.81521
565360.0000   -0.92638
565400.0000   -0.68954
565440.0000   -0.84091
565480.0000   -0.75143
565520.0000   -0.85010
565560.0000   -0.71130
565600.0000   -0.84901
565640.0000   -0.72170
565680.0000   -0.82642
565720.0000   -0.70586
565760.0000   -0.88579
565800.0000   -0.78925
565840.0000   -0.83132
565880.0000   -0.90128
565920.0000   -0.85936
565960.0000   -0.90352
566000.0000   -0.87156
566040.0000   -0.76494
566080.0000   -0.96201
566120.0000   -0.74620
566160.0000   -0.86851
566200.0000   -1.01004
566240.0000   -1.09189
566280.0000   -0.87188
566320.0000   -0.84899
566360.0000   -0.88119
566400.0000   -0.69692
566440.0000   -0.72698
566480.0000   -0.71145
566520.0000   -0.90418
566560.0000   -1.19552
566600.0000   -1.02159
566640.0000   -0.95128
566680.0000   -0.84889
566720.0000   -1.02352
566760.0000   -1.08703
566800.0000   -1.05340
566840.0000   -0.85175
566880.0000   -1.01191
566920.0000   -0.86467
566960.0000   -0.77158
567000.0000   -0.83617
567040.0000   -0.88879
567080.0000   -0.72612
567120.0000   -1.02933
567160.0000   -0.80897
567200.0000   -0.91407
567240.0000   -1.01135
567280.0000   -0.95177
567320.0000   -1.08963
567360.0000   -0.98707
567400.0000   -1.08243
567440.0000   -1.11398
567480.0000   -0.88027
567520.0000   -1.14533
567560.0000   -0.93755
567600.0000   -0.80108
567640.0000   -0.94291
567680.0000   -0.75024
567720.0000   -0.96683
567760.0000   -0.73571
567800.0000   -0.85357
567840.0000   -0.90081
567880.0000   -0.83256
567920.0000   -1.09282
567960.0000   -0.94062
568000.0000   -0.91991
568040.0000   -0.95373
568080.0000   -0.78793
568120.0000   -0.85376
568160.0000   -0.72240
568200.0000   -0.79951
568240.0000   -0.66795
568280.0000   -0.90200
568320.0000   -0.82391
568360.0000   -0.75733
568400.0000   -0.83134
568440.0000   -0.97804
568480.0000   -0.94694
568520.0000   -0.95595
568560.0000   -0.99853
568600.0000   -0.91905
568640.0000   -0.77036
568680.0000   -1.00573
568720.0000   -0.91088
568760.0000   -0.75713
568800.0000   -0.88765
568840.0000   -0.72438
568880.0000   -0.89726
568920.0000   -0.79724
568960.0000   -0.82998
569000.0000   -0.93267
569040.0000   -0.96966
569080.0000   -0.67569
569120.0000   -0.74500
569160.0000   -0.79303
569200.0000   -0.68721
569240.0000   -0.72200
569280.0000   -0.89041
569320.0000   -0.77409
569360.0000   -0.71075
569400.0000   -0.64482
569440.0000   -0.90485
569480.0000   -0.94237
569520.0000   -0.78103
569560.0000   -0.80499
569600.0000   -0.77738
569640.0000   -0.61007
569680.0000   -0.77985
569720.0000   -0.65948
569760.0000   -0.71627
569800.0000   -0.65882
569840.0000   -0.77410
569880.0000   -0.81954
569920.0000   -0.82518
569960.0000   -0.75442
570000.0000   -0.71638
570040.0000   -0.73659
570080.0000   -0.66338
570120.0000   -0.73076
570160.0000   -0.58602
570200.0000   -0.67431
570240.0000   -0.65223
570280.0000   -0.76804
570320.0000   -0.79875
570360.0000   -0.92471
570400.0000   -0.85099
570440.0000   -0.73116
570480.0000   -0.82738
570520.0000   -0.87520
570560.0000   -0.71351
570600.0000   -0.69234
570640.0000   -0.78759
570680.0000   -0.85878
570720.0000   -0.79951
570760.0000   -0.84382
570800.0000   -0.74928
570840.0000   -0.92790
570880.0000   -0.77125
570920.0000   -0.77847
570960.0000   -0.79383
571000.0000   -0.70258
571040.0000   -0.67954
571080.0000   -0.74102
571120.0000   -0.74845
571160.0000   -0.72158
571200.0000   -0.67899
571240.0000   -0.87369
571280.0000   -0.52902
571320.0000   -0.68574
571360.0000   -0.63551
571400.0000   -0.95465
571440.0000   -0.85004
571480.0000   -0.71892
571520.0000   -0.62754
571560.0000   -0.86118
571600.0000   -0.80678
571640.0000   -0.83700
571680.0000   -0.87637
571720.0000   -0.80997
571760.0000   -0.88372
571800.0000   -0.87619
571840.0000   -0.92857
571880.0000   -0.80710
571920.0000   -0.96283
571960.0000   -0.93227
572000.0000   -0.88787
572040.0000   -1.05251
572080.0000   -0.70159
572120.0000   -0.83275
572160.0000   -0.78776
572200.0000   -1.01145
572240.0000   -1.10971
572280.0000   -0.88884
572320.0000   -0.76587
572360.0000   -1.02666
572400.0000   -0.95351
572440.0000   -0.87599
572480.0000   -0.93809
572520.0000   -0.81880
572560.0000   -0.78002
572600.0000   -0.83426
572640.0000   -0.87103
572680.0000   -0.96046
572720.0000   -0.73575
572760.0000   -0.66936
572800.0000   -0.80250
572840.0000   -0.92007
572880.0000   -0.86600
572920.0000   -0.82497
572960.0000   -0.84808
573000.0000   -0.75904
573040.0000   -0.85322
573080.0000   -0.82275
573120.0000   -0.74767
573160.0000   -0.78771
573200.0000   -0.74044
573240.0000   -0.69188
573280.0000   -0.74499
573320.0000   -0.65814
573360.0000   -0.78330
573400.0000   -0.71028
573440.0000   -0.70718
573480.0000   -0.70035
573520.0000   -0.74559
573560.0000   -0.77743
573600.0000   -0.88390
573640.0000   -0.84272
573680.0000   -0.74211
573720.0000   -0.67656
573760.0000   -0.85669
573800.0000   -0.76682
573840.0000   -0.86519
573880.0000   -0.64413
573920.0000   -0.75460
573960.0000   -0.67058
574000.0000   -0.72242
574040.0000   -0.87734
574080.0000   -0.77285
574120.0000   -0.82979
574160.0000   -0.66415
574200.0000   -0.78845
574240.0000   -0.74194
574280.0000   -0.80851
574320.0000   -0.92917
574360.0000   -1.05902
574400.0000   -0.91407
574440.0000   -0.77908
574480.0000   -0.80160
574520.0000   -0.93816
574560.0000   -0.74974
574600.0000   -0.87216
574640.0000   -0.70119
574680.0000   -0.92996
574720.0000   -0.83169
574760.0000   -0.80936
574800.0000   -0.72312
574840.0000   -0.77560
574880.0000   -0.85206
574920.0000   -0.82189
574960.0000   -0.62845
575000.0000   -0.64270
575040.0000   -0.77373
575080.0000   -0.79770
575120.0000   -0.92163
575160.0000   -0.66585
575200.0000   -0.93567
575240.0000   -0.86799
575280.0000   -0.86049
575320.0000   -0.81915
575360.0000   -0.78660
575400.0000   -0.60648
575440.0000   -0.84908
575480.0000   -0.94457
575520.0000   -0.77264
575560.0000   -0.66052
575600.0000   -0.80409
575640.0000   -0.64938
575680.0000   -0.82792
575720.0000   -0.73969
575760.0000   -0.88837
575800.0000   -0.81760
575840.0000   -0.87292
575880.0000   -0.76855
575920.0000   -0.77864
575960.0000   -0.78594
576000.0000   -0.69367
576040.0000   -0.74030
576080.0000   -0.88956
576120.0000   -0.82234
576160.0000   -0.89349
576200.0000   -0.64301
576240.0000   -0.57883
576280.0000   -0.73409
576320.0000   -0.75639
576360.0000   -0.56532
576400.0000   -0.65969
576440.0000   -0.80053
576480.0000   -0.64697
576520.0000   -0.77615
576560.0000   -0.87186
576600.0000   -0.65877
576640.0000   -0.76840
576680.0000   -0.80676
576720.0000   -0.86793
576760.0000   -0.67268
576800.0000   -0.82197
576840.0000   -0.84240
576880.0000   -0.96152
576920.0000   -0.81409
576960.0000   -0.82520
577000.0000   -0.84785
577040.0000   -0.73943
577080.0000   -0.71222
577120.0000   -0.73239
577160.0000   -0.63166
577200.0000   -0.68238
577240.0000   -0.92398
577280.0000   -0.65774
577320.0000   -0.78048
577360.0000   -0.65556
577400.0000   -0.73362
577440.0000   -0.66985
577480.0000   -1.01048
577520.0000   -0.70508
577560.0000   -0.79559
577600.0000   -0.67357
577640.0000   -0.77740
577680.0000   -0.91532
577720.0000   -0.78568
577760.0000   -0.76714
577800.0000   -0.58863
577840.0000   -0.86529
577880.0000   -0.83822
577920.0000   -0.78075
577960.0000   -0.80595
578000.0000   -0.71797
578040.0000   -0.76144
578080.0000   -0.68655
578120.0000   -0.78269
578160.0000   -0.78607
578200.0000   -0.71283
578240.0000   -0.99635
578280.0000   -1.06680
578320.0000   -0.75234
578360.0000   -0.68939
578400.0000   -1.02177
578440.0000   -0.93004
578480.0000   -0.96012
578520.0000   -0.90980
578560.0000   -0.88683
578600.0000   -0.91128
578640.0000   -0.75370
578680.0000   -0.68639
578720.0000   -0.92238
578760.0000   -0.72140
578800.0000   -0.81114
578840.0000   -0.89250
578880.0000   -0.87306
578920.0000   -0.81780
578960.0000   -0.71024
579000.0000   -0.79919
579040.0000   -0.61448
579080.0000   -0.91008
579120.0000   -0.88907
579160.0000   -0.71289
579200.0000   -0.87661
579240.0000   -0.68099
579280.0000   -0.68511
579320.0000   -0.61529
579360.0000   -0.68281
579400.0000   -0.83677
579440.0000   -0.88490
579480.0000   -0.66731
579520.0000   -0.74565
579560.0000   -0.89218
579600.0000   -0.85413
579640.0000   -0.86929
579680.0000   -0.90520
579720.0000   -0.81970
579760.0000   -0.96951
579800.0000   -0.88341
579840.0000   -0.91523
579880.0000   -0.85550
579920.0000   -0.79794
579960.0000   -0.67581
580000.0000   -0.99388
580040.0000   -0.92235
580080.0000   -0.71358
580120.0000   -0.77610
580160.0000   -0.75075
580200.0000   -0.71326
580240.0000   -0.84640
580280.0000   -0.85046
580320.0000   -0.82292
580360.0000   -0.93292
580400.0000   -0.86826
580440.0000   -0.96136
580480.0000   -0.89610
580520.0000   -0.75095
580560.0000   -0.71500
580600.0000   -0.70254
580640.0000   -0.73389
580680.0000   -0.62406
580720.0000   -0.89951
580760.0000   -0.82337
580800.0000   -0.80259
580840.0000   -0.79680
580880.0000   -0.69500
580920.0000   -0.57506
580960.0000   -0.62820
581000.0000   -0.74238
581040.0000   -0.58529
581080.0000   -0.67211
581120.0000   -0.69041
581160.0000   -0.79160
581200.0000   -0.68843
581240.0000   -0.75207
581280.0000   -0.69460
581320.0000   -0.74856
581360.0000   -0.69620
581400.0000   -0.81043
581440.0000   -0.70719
581480.0000   -0.79287
581520.0000   -0.78472
581560.0000   -0.68966
581600.0000   -0.78962
581640.0000   -0.55985
581680.0000   -0.69829
581720.0000   -0.73637
581760.0000   -0.70151
581800.0000   -0.77444
581840.0000   -0.77324
581880.0000   -0.57774
581920.0000   -0.68274
581960.0000   -0.64848
582000.0000   -0.78478
582040.0000   -0.63542
582080.0000   -0.84018
582120.0000   -0.69278
582160.0000   -0.83917
582200.0000   -0.60641
582240.0000   -0.73812
582280.0000   -0.42553
582320.0000   -0.55479
582360.0000   -0.61785
582400.0000   -0.68733
582440.0000   -0.61438
582480.0000   -0.75703
582520.0000   -0.68450
582560.0000   -0.82747
582600.0000   -0.70558
582640.0000   -0.63114
582680.0000   -0.78774
582720.0000   -0.69557
582760.0000   -0.79407
582800.0000   -0.64978
582840.0000   -0.77634
582880.0000   -0.70828
582920.0000   -0.79951
582960.0000   -0.72481
583000.0000   -0.72776
583040.0000   -0.80490
583080.0000   -0.83887
583120.0000   -0.77651
583160.0000   -0.69721
583200.0000   -0.86306
583240.0000   -0.85864
583280.0000   -0.90101
583320.0000   -0.71921
583360.0000   -0.91086
583400.0000   -0.90692
583440.0000   -0.85901
583480.0000   -0.89982
583520.0000   -0.80262
583560.0000   -1.05271
583600.0000   -0.78483
583640.0000   -0.76369
583680.0000   -0.74364
583720.0000   -0.80269
583760.0000   -0.75746
583800.0000   -0.67920
583840.0000   -0.72896
583880.0000   -0.69405
583920.0000   -0.73128
583960.0000   -0.67549
584000.0000   -0.81349
584040.0000   -0.67930
584080.0000   -0.76159
584120.0000   -1.03934
584160.0000   -0.69968
584200.0000   -0.96881
584240.0000   -0.92994
584280.0000   -0.78885
584320.0000   -0.77035
584360.0000   -0.79577
584400.0000   -0.86052
584440.0000   -0.74858
584480.0000   -0.79795
584520.0000   -0.79869
584560.0000   -0.81686
584600.0000   -0.76797
584640.0000   -0.82305
584680.0000   -0.79285
584720.0000   -0.71786
584760.0000   -0.76929
584800.0000   -0.79594
584840.0000   -0.85010
584880.0000   -0.87529
584920.0000   -0.64610
584960.0000   -0.84534
585000.0000   -0.92956
585040.0000   -0.90559
585080.0000   -0.86227
585120.0000   -0.88907
585160.0000   -0.77850
585200.0000   -0.81916
585240.0000   -0.75007
585280.0000   -0.69901
585320.0000   -0.90012
585360.0000   -0.66358
585400.0000   -0.76643
585440.0000   -0.67760
585480.0000   -0.58288
585520.0000   -0.81651
585560.0000   -0.77832
585600.0000   -0.67479
585640.0000   -0.76259
585680.0000   -0.90735
585720.0000   -0.66355
585760.0000   -0.62450
585800.0000   -0.65191
585840.0000   -0.73229
585880.0000   -0.65704
585920.0000   -0.71023
585960.0000   -0.75656
586000.0000   -0.64926
586040.0000   -0.63253
586080.0000   -0.74223
586120.0000   -0.77691
586160.0000   -0.73052
586200.0000   -0.75799
586240.0000   -0.83612
586280.0000   -0.61708
586320.0000   -0.78831
586360.0000   -0.68775
586400.0000   -0.78800
586440.0000   -0.82169
586480.0000   -0.79912
586520.0000   -0.85119
586560.0000   -0.77005
586600.0000   -0.88110
586640.0000   -0.77840
586680.0000   -0.85049
586720.0000   -0.69740
586760.0000   -0.75259
586800.0000   -0.77595
586840.0000   -0.56619
586880.0000   -0.65146
586920.0000   -0.68468
586960.0000   -0.69624
587000.0000   -0.65807
587040.0000   -0.76017
587080.0000   -0.70911
587120.0000   -0.71696
587160.0000   -0.72343
587200.0000   -0.77283
587240.0000   -0.65547
587280.0000   -0.59652
587320.0000   -0.64006
587360.0000   -0.86106
587400.0000   -0.82094
587440.0000   -0.86558
587480.0000   -0.74232
587520.0000   -0.73843
587560.0000   -0.60745
587600.0000   -0.77782
587640.0000   -0.81697
587680.0000   -0.65091
587720.0000   -0.74339
587760.0000   -0.70270
587800.0000   -0.80364
587840.0000   -0.80473
587880.0000   -0.71376
587920.0000   -0.65945
587960.0000   -0.73808
588000.0000   -0.65831
588040.0000   -0.85709
588080.0000   -0.69244
588120.0000   -0.68482
588160.0000   -0.58378
588200.0000   -0.74429
588240.0000   -0.78228
588280.0000   -0.72192
588320.0000   -0.65021
588360.0000   -0.70466
588400.0000   -0.81595
588440.0000   -0.70333
588480.0000   -0.81394
588520.0000   -0.73013
588560.0000   -0.63403
588600.0000   -0.61213
588640.0000   -0.69463
588680.0000   -0.68660
588720.0000   -0.68231
588760.0000   -0.71793
588800.0000   -0.77740
588840.0000   -0.81820
588880.0000   -0.70528
588920.0000   -0.81357
588960.0000   -0.75467
589000.0000   -0.73872
589040.0000   -0.75834
589080.0000   -0.67438
589120.0000   -0.77412
589160.0000   -0.84720
589200.0000   -0.61483
589240.0000   -0.72628
589280.0000   -0.58002
589320.0000   -0.76305
589360.0000   -0.78679
589400.0000   -0.61477
589440.0000   -0.55732
589480.0000   -0.70105
589520.0000   -0.75692
589560.0000   -0.91517
589600.0000   -0.79479
589640.0000   -0.85573
589680.0000   -0.78717
589720.0000   -0.84783
589760.0000   -0.81980
589800.0000   -1.04941
589840.0000   -0.77868
589880.0000   -0.71608
589920.0000   -0.74054
589960.0000   -0.90905
590000.0000   -0.74906
590040.0000   -0.85174
590080.0000   -0.86117
590120.0000   -0.67986
590160.0000   -0.83334
590200.0000   -0.82102
590240.0000   -0.81520
590280.0000   -0.72853
590320.0000   -0.72508
590360.0000   -0.70397
590400.0000   -0.73462
590440.0000   -0.86194
590480.0000   -0.92463
590520.0000   -0.96905
590560.0000   -0.89818
590600.0000   -0.87860
590640.0000   -0.90843
590680.0000   -0.82040
590720.0000   -1.07361
590760.0000   -0.81660
590800.0000   -0.92532
590840.0000   -0.78814
590880.0000   -0.78099
590920.0000   -0.82815
590960.0000   -1.02948
591000.0000   -0.82315
591040.0000   -0.80668
591080.0000   -0.96710
591120.0000   -0.85192
591160.0000   -0.84535
591200.0000   -0.86660
591240.0000   -0.77451
591280.0000   -0.82410
591320.0000   -0.86053
591360.0000   -0.78006
591400.0000   -0.82014
591440.0000   -0.77615
591480.0000   -0.92295
591520.0000   -0.71252
591560.0000   -0.66343
591600.0000   -0.86771
591640.0000   -0.78922
591680.0000   -0.93269
591720.0000   -0.78827
591760.0000   -0.94266
591800.0000   -0.84554
591840.0000   -0.92590
591880.0000   -0.83657
591920.0000   -0.82482
591960.0000   -0.95549
592000.0000   -0.76646
592040.0000   -0.77783
592080.0000   -0.78289
592120.0000   -0.81986
592160.0000   -0.84995
592200.0000   -0.77380
592240.0000   -0.85278
592280.0000   -0.99049
592320.0000   -0.77293
592360.0000   -0.81853
592400.0000   -0.75791
592440.0000   -0.64040
592480.0000   -0.89585
592520.0000   -0.71390
592560.0000   -0.84223
592600.0000   -0.94728
592640.0000   -0.84474
592680.0000   -1.01890
592720.0000   -0.96064
592760.0000   -0.86506
592800.0000   -0.95331
592840.0000   -0.74872
592880.0000   -0.90267
592920.0000   -0.79634
592960.0000   -0.88531
593000.0000   -0.84664
593040.0000   -0.69214
593080.0000   -0.72339
593120.0000   -0.86380
593160.0000   -0.84343
593200.0000   -0.83534
593240.0000   -0.76547
593280.0000   -0.84577
593320.0000   -0.84517
593360.0000   -0.81561
593400.0000   -0.94327
593440.0000   -1.01817
593480.0000   -0.88078
593520.0000   -0.85259
593560.0000   -1.04962
593600.0000   -1.08870
593640.0000   -0.86555
593680.0000   -0.78221
593720.0000   -1.10759
593760.0000   -0.92235
593800.0000   -0.96158
593840.0000   -0.67576
593880.0000   -0.90471
593920.0000   -0.74659
593960.0000   -0.96658
594000.0000   -0.88093
594040.0000   -0.88018
594080.0000   -0.89104
594120.0000   -0.83339
594160.0000   -1.08628
594200.0000   -1.05779
594240.0000   -0.73220
594280.0000   -0.98647
594320.0000   -0.72919
594360.0000   -0.71560
594400.0000   -1.06008
594440.0000   -0.96027
594480.0000   -0.94676
594520.0000   -0.92966
594560.0000   -1.02130
594600.0000   -0.99885
594640.0000   -0.99850
594680.0000   -0.99713
594720.0000   -0.92855
594760.0000   -1.04623
594800.0000   -1.02628
594840.0000   -1.09770
594880.0000   -1.11618
594920.0000   -1.09063
594960.0000   -1.03990
595000.0000   -0.95435
595040.0000   -1.00997
595080.0000   -1.03396
595120.0000   -1.12534
595160.0000   -1.09424
595200.0000   -1.19055
595240.0000   -1.09061
595280.0000   -0.88789
595320.0000   -1.04536
595360.0000   -0.89496
595400.0000   -1.05798
595440.0000   -1.14685
595480.0000   -1.04511
595520.0000   -0.95867
595560.0000   -1.06107
595600.0000   -0.92071
595640.0000   -0.80555
595680.0000   -1.01283
595720.0000   -1.11795
595760.0000   -1.02553
595800.0000   -0.92133
595840.0000   -0.98973
595880.0000   -0.98810
595920.0000   -0.99332
595960.0000   -1.02520
596000.0000   -1.03874
596040.0000   -0.92293
596080.0000   -1.08262
596120.0000   -1.28237
596160.0000   -1.06290
596200.0000   -0.98590
596240.0000   -0.93357
596280.0000   -0.84132
596320.0000   -1.08282
596360.0000   -1.14841
596400.0000   -0.93274
596440.0000   -1.05540
596480.0000   -0.88524
596520.0000   -0.93355
596560.0000   -1.11215
596600.0000   -1.09286
596640.0000   -0.85718
596680.0000   -0.87706
596720.0000   -0.61102
596760.0000   -0.85994
596800.0000   -1.11302
596840.0000   -0.86531
596880.0000   -0.98893
596920.0000   -0.86057
596960.0000   -1.05025
597000.0000   -0.87371
597040.0000   -0.93549
597080.0000   -1.02419
597120.0000   -0.96837
597160.0000   -0.90332
597200.0000   -0.90783
597240.0000   -0.85961
597280.0000   -0.93954
597320.0000   -0.88483
597360.0000   -0.87073
597400.0000   -0.75724
597440.0000   -0.81848
597480.0000   -0.94551
597520.0000   -0.69812
597560.0000   -0.85723
597600.0000   -0.63270
597640.0000   -0.95310
597680.0000   -0.78612
597720.0000   -0.85554
597760.0000   -0.85334
597800.0000   -0.91755
597840.0000   -0.73980
597880.0000   -0.87322
597920.0000   -0.78793
597960.0000   -0.70237
598000.0000   -0.71574
598040.0000   -0.61740
598080.0000   -0.76338
598120.0000   -0.92602
598160.0000   -0.95179
598200.0000   -0.65383
598240.0000   -0.76229
598280.0000   -0.91194
598320.0000   -0.79739
598360.0000   -0.97701
598400.0000   -0.76933
598440.0000   -0.84442
598480.0000   -0.84111
598520.0000   -0.93819
598560.0000   -1.02255
598600.0000   -0.99528
598640.0000   -0.87993
598680.0000   -0.87313
598720.0000   -0.72197
598760.0000   -0.92171
598800.0000   -0.73680
598840.0000   -0.81140
598880.0000   -0.72708
598920.0000   -0.93869
598960.0000   -0.76156
599000.0000   -0.98182
599040.0000   -0.85240
599080.0000   -0.77628
599120.0000   -0.81043
599160.0000   -0.80995
599200.0000   -0.86437
599240.0000   -0.99597
599280.0000   -1.01527
599320.0000   -0.85591
599360.0000   -0.74995
599400.0000   -0.91561
599440.0000   -0.72342
599480.0000   -0.69056
599520.0000   -0.75024
599560.0000   -0.85862
599600.0000   -0.68172
599640.0000   -0.68594
599680.0000   -0.84122
599720.0000   -0.75637
599760.0000   -0.72495
599800.0000   -0.81584
599840.0000   -0.70745
599880.0000   -0.69229
599920.0000   -0.72957
599960.0000   -0.69572
600000.0000   -0.57684
600040.0000   -0.60789
600080.0000   -0.82796
600120.0000   -0.83618
600160.0000   -0.85610
600200.0000   -0.85027
600240.0000   -0.82006
600280.0000   -0.79313
600320.0000   -0.72352
600360.0000   -0.55996
600400.0000   -0.61681
600440.0000   -0.42823
600480.0000   -0.52911
600520.0000   -0.53646
600560.0000   -0.68798
600600.0000   -0.77696
600640.0000   -0.66261
600680.0000   -0.85150
600720.0000   -0.85196
600760.0000   -0.77786
600800.0000   -0.79246
600840.0000   -0.79198
600880.0000   -0.73328
600920.0000   -0.66395
600960.0000   -0.70195
601000.0000   -0.65711
601040.0000   -0.81004
601080.0000   -0.75223
601120.0000   -0.96918
601160.0000   -0.89649
601200.0000   -0.91518
601240.0000   -0.76888
601280.0000   -0.80176
601320.0000   -0.67584
601360.0000   -0.73579
601400.0000   -0.93232
601440.0000   -0.94299
601480.0000   -1.02794
601520.0000   -0.86993
601560.0000   -0.85515
601600.0000   -0.97782
601640.0000   -0.89931
601680.0000   -0.82105
601720.0000   -0.73904
601760.0000   -0.79493
601800.0000   -0.71540
601840.0000   -0.93395
601880.0000   -0.83417
601920.0000   -0.73650
601960.0000   -0.67989
602000.0000   -0.75228
602040.0000   -0.61951
602080.0000   -0.95240
602120.0000   -0.70612
602160.0000   -0.91688
602200.0000   -0.80703
602240.0000   -0.67789
602280.0000   -0.70329
602320.0000   -0.82160
602360.0000   -0.79507
602400.0000   -0.57449
602440.0000   -0.69894
602480.0000   -0.63256
602520.0000   -0.67778
602560.0000   -0.84766
602600.0000   -0.71632
602640.0000   -0.81435
602680.0000   -0.91136
602720.0000   -0.91841
602760.0000   -0.80118
602800.0000   -0.73939
602840.0000   -0.84224
602880.0000   -0.89493
602920.0000   -0.80800
602960.0000   -0.77729
603000.0000   -0.88472
603040.0000   -0.87323
603080.0000   -0.76800
603120.0000   -0.79500
603160.0000   -0.83229
603200.0000   -0.78686
603240.0000   -0.81985
603280.0000   -0.94880
603320.0000   -0.88173
603360.0000   -0.99713
603400.0000   -0.86147
603440.0000   -0.85920
603480.0000   -0.80083
603520.0000   -0.98275
603560.0000   -0.87055
603600.0000   -0.89735
603640.0000   -0.64406
603680.0000   -0.71742
603720.0000   -0.87145
603760.0000   -0.73762
603800.0000   -0.75004
603840.0000   -0.85927
603880.0000   -0.71127
603920.0000   -0.80602
603960.0000   -0.84997
604000.0000   -0.93231
604040.0000   -0.78795
604080.0000   -0.90679
604120.0000   -0.73301
604160.0000   -0.81365
604200.0000   -0.67558
604240.0000   -0.64247
604280.0000   -0.74875
604320.0000   -0.73748
604360.0000   -0.81556
604400.0000   -0.94913
604440.0000   -0.82639
604480.0000   -0.70868
604520.0000   -0.76915
604560.0000   -0.86509
604600.0000   -0.77116
604640.0000   -0.70140
604680.0000   -0.70728
604720.0000   -0.78401
604760.0000   -0.75013
604800.0000   -0.65470
604840.0000   -0.77180
604880.0000   -0.77650
604920.0000   -0.64458
604960.0000   -0.83450
605000.0000   -0.83866
605040.0000   -0.71734
605080.0000   -0.86460
605120.0000   -0.88188
605160.0000   -0.84774
605200.0000   -0.92469
605240.0000   -0.91205
605280.0000   -0.70560
605320.0000   -0.76539
605360.0000   -0.68523
605400.0000   -0.93436
605440.0000   -0.65446
605480.0000   -0.76475
605520.0000   -0.92412
605560.0000   -0.77217
605600.0000   -0.87289
605640.0000   -0.96245
605680.0000   -0.94997
605720.0000   -1.02845
605760.0000   -1.05720
605800.0000   -0.87033
605840.0000   -0.83878
605880.0000   -0.83903
605920.0000   -0.81293
605960.0000   -0.87380
606000.0000   -0.80932
606040.0000   -0.81616
606080.0000   -0.87337
606120.0000   -0.88881
606160.0000   -0.76064
606200.0000   -0.73266
606240.0000   -0.95685
606280.0000   -0.84504
606320.0000   -0.89313
606360.0000   -0.82352
606400.0000   -0.79143
606440.0000   -0.82657
606480.0000   -0.86129
606520.0000   -0.94629
606560.0000   -0.81993
606600.0000   -0.87567
606640.0000   -0.96624
606680.0000   -0.87537
606720.0000   -0.74301
606760.0000   -0.81316
606800.0000   -0.98538
606840.0000   -0.98164
606880.0000   -0.93772
606920.0000   -0.87886
606960.0000   -0.70162
607000.0000   -0.95799
607040.0000   -0.80114
607080.0000   -0.64425
607120.0000   -0.92283
607160.0000   -0.80278
607200.0000   -0.78697
607240.0000   -0.85214
607280.0000   -0.70958
607320.0000   -0.90109
607360.0000   -0.97746
607400.0000   -0.89263
607440.0000   -0.81396
607480.0000   -0.88572
607520.0000   -1.01287
607560.0000   -0.90075
607600.0000   -0.83593
607640.0000   -0.86614
607680.0000   -0.85877
607720.0000   -0.90097
607760.0000   -0.87919
607800.0000   -0.80381
607840.0000   -0.81655
607880.0000   -0.90464
607920.0000   -0.94757
607960.0000   -0.96190
608000.0000   -0.86152
608040.0000   -0.91039
608080.0000   -1.03218
608120.0000   -0.83997
608160.0000   -1.03598
608200.0000   -0.74591
608240.0000   -0.98440
608280.0000   -0.84135
608320.0000   -1.04057
608360.0000   -0.89181
608400.0000   -0.82580
608440.0000   -0.88793
608480.0000   -1.05460
608520.0000   -0.96573
608560.0000   -0.85676
608600.0000   -0.94615
608640.0000   -0.89171
608680.0000   -0.86109
608720.0000   -0.92622
608760.0000   -0.99190
608800.0000   -0.97872
608840.0000   -0.70435
608880.0000   -0.95452
608920.0000   -1.03467
608960.0000   -0.99883
609000.0000   -1.04360
609040.0000   -1.04347
609080.0000   -0.93734
609120.0000   -0.95026
609160.0000   -1.06307
609200.0000   -1.16503
609240.0000   -0.92822
609280.0000   -1.14660
609320.0000   -1.08843
609360.0000   -1.05017
609400.0000   -1.07943
609440.0000   -1.11086
609480.0000   -1.07410
609520.0000   -1.00225
609560.0000   -1.05237
609600.0000   -1.12902
609640.0000   -1.27377
609680.0000   -1.13916
609720.0000   -1.16959
609760.0000   -1.12478
609800.0000   -1.30259
609840.0000   -1.11766
609880.0000   -1.02996
609920.0000   -1.04489
609960.0000   -1.12012
610000.0000   -1.17021
610040.0000   -1.03678
610080.0000   -1.00294
610120.0000   -0.94382
610160.0000   -1.05865
610200.0000   -0.91359
610240.0000   -0.87413
610280.0000   -0.99346
610320.0000   -0.65612
610360.0000   -0.88022
610400.0000   -0.96643
610440.0000   -0.96701
610480.0000   -1.01994
610520.0000   -0.87896
610560.0000   -0.85590
610600.0000   -0.87657
610640.0000   -0.82679
610680.0000   -0.78649
610720.0000   -0.95118
610760.0000   -0.91409
610800.0000   -1.04805
610840.0000   -1.05266
610880.0000   -0.93041
610920.0000   -1.06304
610960.0000   -1.23465
611000.0000   -1.13707
611040.0000   -1.34127
611080.0000   -1.14154
611120.0000   -0.93393
611160.0000   -0.76271
611200.0000   -0.78611
611240.0000   -0.97807
611280.0000   -0.85264
611320.0000   -0.80671
611360.0000   -0.99356
611400.0000   -1.01100
611440.0000   -0.90342
611480.0000   -0.92557
611520.0000   -1.01969
611560.0000   -0.88715
611600.0000   -0.88788
611640.0000   -0.69840
611680.0000   -0.82767
611720.0000   -0.96164
611760.0000   -1.04338
611800.0000   -1.05182
611840.0000   -0.89880
611880.0000   -1.01080
611920.0000   -0.84929
611960.0000   -0.93311
612000.0000   -0.75345
612040.0000   -0.80245
612080.0000   -1.04917
612120.0000   -0.75180
612160.0000   -0.84696
612200.0000   -1.01950
612240.0000   -0.86547
612280.0000   -0.93915
612320.0000   -1.01398
612360.0000   -1.13466
612400.0000   -0.98327
612440.0000   -0.80126
612480.0000   -1.08597
612520.0000   -0.86385
612560.0000   -0.85443
612600.0000   -0.74391
612640.0000   -0.86974
612680.0000   -0.91992
612720.0000   -1.03842
612760.0000   -0.84359
612800.0000   -0.87787
612840.0000   -0.97078
612880.0000   -0.89179
612920.0000   -1.03445
612960.0000   -0.97236
613000.0000   -0.97135
613040.0000   -0.90177
613080.0000   -0.77969
613120.0000   -0.96201
613160.0000   -1.02921
613200.0000   -0.92249
613240.0000   -0.76243
613280.0000   -0.90670
613320.0000   -0.95110
613360.0000   -0.86635
613400.0000   -0.88559
613440.0000   -0.92405
613480.0000   -0.96446
613520.0000   -0.68274
613560.0000   -0.78431
613600.0000   -1.12172
613640.0000   -0.87414
613680.0000   -0.98116
613720.0000   -1.07564
613760.0000   -1.01953
613800.0000   -1.12801
613840.0000   -0.98902
613880.0000   -1.28345
613920.0000   -1.25889
613960.0000   -1.08203
614000.0000   -0.97042
614040.0000   -1.10964
614080.0000   -0.92913
614120.0000   -1.03224
614160.0000   -1.10014
614200.0000   -0.80636
614240.0000   -0.95197
614280.0000   -1.03295
614320.0000   -0.98364
614360.0000   -1.15222
614400.0000   -0.94201
614440.0000   -1.01448
614480.0000   -1.02804
614520.0000   -1.03663
614560.0000   -0.87533
614600.0000   -0.98762
614640.0000   -0.96093
614680.0000   -1.05282
614720.0000   -1.04612
614760.0000   -1.18359
614800.0000   -1.23080
614840.0000   -1.25226
614880.0000   -1.19568
614920.0000   -1.22064
614960.0000   -1.19049
615000.0000   -0.84737
615040.0000   -0.84536
615080.0000   -1.10619
615120.0000   -1.23875
615160.0000   -1.00356
615200.0000   -1.16485
615240.0000   -1.17802
615280.0000   -1.24315
615320.0000   -1.33758
615360.0000   -1.22577
615400.0000   -1.15556
615440.0000   -1.02941
615480.0000   -1.09634
615520.0000   -1.19763
615560.0000   -1.14893
615600.0000   -1.15282
615640.0000   -1.10883
615680.0000   -1.06246
615720.0000   -1.31935
615760.0000   -1.17396
615800.0000   -0.95452
615840.0000   -1.28463
615880.0000   -1.11802
615920.0000   -1.27676
615960.0000   -1.27960
616000.0000   -1.10540
616040.0000   -1.00943
616080.0000   -0.96755
616120.0000   -0.99710
616160.0000   -0.99685
616200.0000   -1.05368
616240.0000   -0.98423
616280.0000   -0.86286
616320.0000   -1.06388
616360.0000   -1.09822
616400.0000   -1.02867
616440.0000   -0.98954
616480.0000   -0.96609
616520.0000   -0.86348
616560.0000   -0.89494
616600.0000   -0.94996
616640.0000   -0.90677
616680.0000   -1.17229
616720.0000   -0.91208
616760.0000   -1.18154
616800.0000   -0.82319
616840.0000   -1.11932
616880.0000   -1.11590
616920.0000   -1.11918
616960.0000   -1.07538
617000.0000   -1.03744
617040.0000   -1.10144
617080.0000   -0.94096
617120.0000   -0.86247
617160.0000   -0.83066
617200.0000   -0.85678
617240.0000   -0.93726
617280.0000   -0.82471
617320.0000   -0.85466
617360.0000   -1.00307
617400.0000   -0.92655
617440.0000   -0.84458
617480.0000   -0.83792
617520.0000   -0.87221
617560.0000   -1.02266
617600.0000   -0.97049
617640.0000   -0.96460
617680.0000   -1.07960
617720.0000   -1.02871
617760.0000   -0.91135
617800.0000   -0.94042
617840.0000   -0.77976
617880.0000   -0.81763
617920.0000   -0.84965
617960.0000   -0.85706
618000.0000   -0.95586
618040.0000   -0.93741
618080.0000   -1.02600
618120.0000   -0.99329
618160.0000   -1.01444
618200.0000   -0.97378
618240.0000   -1.00233
618280.0000   -0.85243
618320.0000   -1.18651
618360.0000   -0.93168
618400.0000   -0.97156
618440.0000   -0.76459
618480.0000   -0.88364
618520.0000   -1.11352
618560.0000   -1.01353
618600.0000   -0.89773
618640.0000   -0.97315
618680.0000   -0.95135
618720.0000   -0.97862
618760.0000   -1.01056
618800.0000   -0.90165
618840.0000   -0.84390
618880.0000   -0.92959
618920.0000   -0.86080
618960.0000   -0.92380
619000.0000   -0.79550
619040.0000   -0.99817
619080.0000   -0.91822
619120.0000   -0.96586
619160.0000   -1.01182
619200.0000   -0.95297
619240.0000   -0.91671
619280.0000   -1.01987
619320.0000   -0.91528
619360.0000   -1.00580
619400.0000   -0.89718
619440.0000   -1.00984
619480.0000   -0.97581
619520.0000   -0.91731
619560.0000   -0.85027
619600.0000   -1.01138
619640.0000   -0.99561
619680.0000   -1.01432
619720.0000   -0.83586
619760.0000   -0.99133
619800.0000   -1.01213
619840.0000   -1.01426
619880.0000   -0.89114
619920.0000   -0.88076
619960.0000   -0.87986
620000.0000   -0.99222
620040.0000   -0.84764
620080.0000   -0.87457
620120.0000   -0.74198
620160.0000   -0.80962
620200.0000   -0.92617
620240.0000   -0.86837
620280.0000   -1.00069
620320.0000   -0.79910
620360.0000   -0.91151
620400.0000   -0.95026
620440.0000   -0.92593
620480.0000   -0.83523
620520.0000   -1.06325
620560.0000   -1.03550
620600.0000   -0.96057
620640.0000   -0.94803
620680.0000   -0.95784
620720.0000   -0.93667
620760.0000   -1.04846
620800.0000   -1.09019
620840.0000   -0.99632
620880.0000   -1.04032
620920.0000   -0.93477
620960.0000   -0.97638
621000.0000   -0.94350
621040.0000   -0.88158
621080.0000   -0.92641
621120.0000   -0.91889
621160.0000   -0.87245
621200.0000   -0.98340
621240.0000   -1.03731
621280.0000   -1.21928
621320.0000   -0.91317
621360.0000   -0.98164
621400.0000   -0.94117
621440.0000   -0.97864
621480.0000   -1.05523
621520.0000   -0.83725
621560.0000   -0.92027
621600.0000   -0.84173
621640.0000   -1.21402
621680.0000   -0.98376
621720.0000   -0.94589
621760.0000   -1.10548
621800.0000   -1.15770
621840.0000   -0.92129
621880.0000   -0.93505
621920.0000   -1.04928
621960.0000   -0.98208
622000.0000   -0.98930
622040.0000   -0.94646
622080.0000   -1.05694
622120.0000   -1.04370
622160.0000   -1.10105
622200.0000   -1.04034
622240.0000   -1.15302
622280.0000   -0.91860
622320.0000   -1.02312
622360.0000   -1.08332
622400.0000   -0.91249
622440.0000   -1.00022
622480.0000   -0.80375
622520.0000   -0.96478
622560.0000   -0.82028
622600.0000   -0.96011
622640.0000   -0.90023
622680.0000   -0.77651
622720.0000   -0.98050
622760.0000   -0.89422
622800.0000   -0.79667
622840.0000   -0.83062
622880.0000   -0.92225
622920.0000   -0.80704
622960.0000   -0.83504
623000.0000   -0.85747
623040.0000   -0.87744
623080.0000   -0.87228
623120.0000   -0.94637
623160.0000   -0.80422
623200.0000   -0.94599
623240.0000   -0.90672
623280.0000   -0.86622
623320.0000   -0.79264
623360.0000   -0.98980
623400.0000   -0.89258
623440.0000   -0.62357
623480.0000   -0.66803
623520.0000   -0.71244
623560.0000   -0.86389
623600.0000   -0.92239
623640.0000   -0.87661
623680.0000   -0.94194
623720.0000   -0.90655
623760.0000   -0.89864
623800.0000   -0.85749
623840.0000   -0.96732
623880.0000   -0.91295
623920.0000   -0.89202
623960.0000   -0.88298
624000.0000   -0.86307
624040.0000   -1.00771
624080.0000   -0.89925
624120.0000   -1.02083
624160.0000   -0.81764
624200.0000   -0.87484
624240.0000   -0.98373
624280.0000   -0.95578
624320.0000   -0.90881
624360.0000   -0.97619
624400.0000   -0.94087
624440.0000   -0.90365
624480.0000   -0.90043
624520.0000   -0.98521
624560.0000   -0.98196
624600.0000   -0.85898
624640.0000   -0.91270
624680.0000   -0.94192
624720.0000   -0.88851
624760.0000   -0.98661
624800.0000   -0.96241
624840.0000   -0.99122
624880.0000   -0.99600
624920.0000   -0.87275
624960.0000   -0.96786
625000.0000   -1.01175
625040.0000   -1.07008
625080.0000   -0.85714
625120.0000   -0.82091
625160.0000   -1.01992
625200.0000   -0.86275
625240.0000   -0.93640
625280.0000   -0.89763
625320.0000   -0.88955
625360.0000   -1.02216
625400.0000   -0.95137
625440.0000   -0.99134
625480.0000   -1.11536
625520.0000   -0.98029
625560.0000   -0.99787
625600.0000   -1.01248
625640.0000   -0.96712
625680.0000   -0.92535
625720.0000   -0.98689
625760.0000   -1.05176
625800.0000   -0.91302
625840.0000   -0.97440
625880.0000   -1.00496
625920.0000   -1.07760
625960.0000   -0.94931
626000.0000   -1.09002
626040.0000   -1.09825
626080.0000   -0.77253
626120.0000   -0.80126
626160.0000   -0.75702
626200.0000   -1.01322
626240.0000   -0.81057
626280.0000   -0.78299
626320.0000   -0.84857
626360.0000   -0.91459
626400.0000   -0.84812
626440.0000   -1.00419
626480.0000   -0.96337
626520.0000   -0.81231
626560.0000   -0.84591
626600.0000   -1.02525
626640.0000   -0.92504
626680.0000   -0.90586
626720.0000   -0.91833
626760.0000   -0.91929
626800.0000   -0.86226
626840.0000   -0.94409
626880.0000   -0.80505
626920.0000   -0.84601
626960.0000   -0.82062
627000.0000   -0.84378
627040.0000   -0.79664
627080.0000   -1.03925
627120.0000   -0.69111
627160.0000   -0.86400
627200.0000   -0.55841
627240.0000   -0.80090
627280.0000   -0.61551
627320.0000   -0.74287
627360.0000   -0.87340
627400.0000   -0.79906
627440.0000   -0.93652
627480.0000   -0.89991
627520.0000   -0.84336
627560.0000   -0.77265
627600.0000   -0.83604
627640.0000   -0.85031
627680.0000   -0.96238
627720.0000   -0.81570
627760.0000   -1.03311
627800.0000   -0.88090
627840.0000   -0.83471
627880.0000   -0.75616
627920.0000   -0.90656
627960.0000   -1.02173
628000.0000   -0.81172
628040.0000   -0.91936
628080.0000   -0.78268
628120.0000   -0.91543
628160.0000   -0.95197
628200.0000   -0.97063
628240.0000   -1.03853
628280.0000   -0.88141
628320.0000   -0.92912
628360.0000   -0.89970
628400.0000   -0.83589
628440.0000   -1.00928
628480.0000   -0.92926
628520.0000   -0.92276
628560.0000   -0.90349
628600.0000   -1.03622
628640.0000   -1.02779
628680.0000   -0.92669
628720.0000   -0.79086
628760.0000   -0.80657
628800.0000   -0.85649
628840.0000   -0.82327
628880.0000   -0.80772
628920.0000   -1.13169
628960.0000   -1.09415
629000.0000   -1.11772
629040.0000   -0.98797
629080.0000   -0.90461
629120.0000   -0.97373
629160.0000   -0.91512
629200.0000   -1.00746
629240.0000   -1.01044
629280.0000   -0.83632
629320.0000   -0.90634
629360.0000   -0.95534
629400.0000   -0.94865
629440.0000   -0.91138
629480.0000   -0.94022
629520.0000   -0.83583
629560.0000   -0.78840
629600.0000   -0.88351
629640.0000   -0.84002
629680.0000   -1.01487
629720.0000   -0.74342
629760.0000   -0.78988
629800.0000   -0.81642
629840.0000   -0.79337
629880.0000   -0.89941
629920.0000   -0.90260
629960.0000   -0.90959
630000.0000   -0.77451
630040.0000   -0.96421
630080.0000   -0.89961
630120.0000   -0.93392
630160.0000   -0.84340
630200.0000   -0.85687
630240.0000   -1.04470
630280.0000   -0.97540
630320.0000   -0.76546
630360.0000   -1.02966
630400.0000   -1.09528
630440.0000   -0.91769
630480.0000   -0.95528
630520.0000   -1.01003
630560.0000   -0.87149
630600.0000   -0.86760
630640.0000   -0.75166
630680.0000   -0.74389
630720.0000   -0.77718
630760.0000   -1.02552
630800.0000   -0.99298
630840.0000   -1.06162
630880.0000   -0.99408
630920.0000   -0.96531
630960.0000   -1.00081
631000.0000   -0.99629
631040.0000   -1.09551
631080.0000   -1.06077
631120.0000   -0.97709
631160.0000   -1.07197
631200.0000   -0.93468
631240.0000   -1.07493
631280.0000   -1.05121
631320.0000   -0.95384
631360.0000   -0.97218
631400.0000   -0.88536
631440.0000   -0.95176
631480.0000   -0.88636
631520.0000   -0.78522
631560.0000   -1.02482
631600.0000   -1.10081
631640.0000   -0.97014
631680.0000   -0.94380
631720.0000   -1.03017
631760.0000   -1.15879
631800.0000   -0.98331
631840.0000   -1.08567
631880.0000   -0.99927
631920.0000   -1.12934
631960.0000   -1.15133
632000.0000   -0.94817
632040.0000   -0.95920
632080.0000   -0.83668
632120.0000   -1.13275
632160.0000   -0.88108
632200.0000   -0.88134
632240.0000   -1.07384
632280.0000   -0.98015
632320.0000   -0.84054
632360.0000   -0.83259
632400.0000   -1.08771
632440.0000   -0.79353
632480.0000   -0.86407
632520.0000   -0.97393
632560.0000   -0.84007
632600.0000   -0.90780
632640.0000   -0.76827
632680.0000   -0.98587
632720.0000   -1.09388
632760.0000   -0.89539
632800.0000   -0.92584
632840.0000   -0.90880
632880.0000   -0.71105
632920.0000   -0.76696
632960.0000   -0.81053
633000.0000   -1.06407
633040.0000   -0.97618
633080.0000   -0.88486
633120.0000   -0.78869
633160.0000   -0.86182
633200.0000   -0.86972
633240.0000   -0.86328
633280.0000   -0.94832
633320.0000   -0.98331
633360.0000   -0.83119
633400.0000   -0.85328
633440.0000   -0.91944
633480.0000   -0.82905
633520.0000   -0.91053
633560.0000   -0.83489
633600.0000   -0.80901
633640.0000   -0.95047
633680.0000   -1.00401
633720.0000   -1.02286
633760.0000   -0.88306
633800.0000   -0.83242
633840.0000   -0.87959
633880.0000   -0.97870
633920.0000   -0.99117
633960.0000   -0.91974
634000.0000   -1.04076
634040.0000   -0.89058
634080.0000   -0.85204
634120.0000   -0.87846
634160.0000   -1.10460
634200.0000   -0.98365
634240.0000   -0.81671
634280.0000   -0.94199
634320.0000   -0.91640
634360.0000   -0.85186
634400.0000   -0.89411
634440.0000   -0.99913
634480.0000   -0.91337
634520.0000   -1.03231
634560.0000   -0.77677
634600.0000   -0.82396
634640.0000   -1.08346
634680.0000   -1.08743
634720.0000   -0.76070
634760.0000   -0.80777
634800.0000   -0.89665
634840.0000   -0.84970
634880.0000   -0.83205
634920.0000   -1.04413
634960.0000   -0.80557
635000.0000   -0.97739
635040.0000   -0.68026
635080.0000   -0.84165
635120.0000   -0.71279
635160.0000   -0.75938
635200.0000   -0.81367
635240.0000   -0.91117
635280.0000   -0.90705
635320.0000   -0.79611
635360.0000   -0.83265
635400.0000   -0.88179
635440.0000   -0.77603
635480.0000   -0.76440
635520.0000   -0.84069
635560.0000   -0.74363
635600.0000   -0.92403
635640.0000   -0.69944
635680.0000   -0.87462
635720.0000   -0.80247
635760.0000   -0.85494
635800.0000   -0.86589
635840.0000   -0.79961
635880.0000   -0.82948
635920.0000   -0.99388
635960.0000   -0.88506
636000.0000   -0.93932
636040.0000   -1.03384
636080.0000   -0.85105
636120.0000   -0.85843
636160.0000   -0.82559
636200.0000   -0.89906
636240.0000   -0.86278
636280.0000   -0.82158
636320.0000   -0.80919
636360.0000   -0.58903
636400.0000   -0.74870
636440.0000   -0.63863
636480.0000   -0.79143
636520.0000   -0.64028
636560.0000   -0.83788
636600.0000   -0.68887
636640.0000   -0.66635
636680.0000   -0.63009
636720.0000   -0.80903
636760.0000   -0.89200
636800.0000   -0.78960
636840.0000   -0.76840
636880.0000   -0.86917
636920.0000   -0.71367
636960.0000   -0.84664
637000.0000   -0.77804
637040.0000   -0.92455
637080.0000   -0.69298
637120.0000   -0.73166
637160.0000   -0.74445
637200.0000   -0.66467
637240.0000   -0.87913
637280.0000   -0.66168
637320.0000   -0.71733
637360.0000   -0.62845
637400.0000   -0.85022
637440.0000   -0.94255
637480.0000   -0.87270
637520.0000   -0.90227
637560.0000   -0.77814
637600.0000   -0.98918
637640.0000   -0.92153
637680.0000   -0.80337
637720.0000   -0.93259
637760.0000   -0.96349
637800.0000   -0.78906
637840.0000   -0.74454
637880.0000   -0.83076
637920.0000   -0.76198
637960.0000   -0.90916
638000.0000   -0.80767
638040.0000   -0.58497
638080.0000   -0.67879
638120.0000   -0.69069
638160.0000   -0.69358
638200.0000   -0.65611
638240.0000   -0.58615
638280.0000   -0.73032
638320.0000   -0.66060
638360.0000   -0.77651
638400.0000   -0.74544
638440.0000   -0.79094
638480.0000   -0.68256
638520.0000   -0.77655
638560.0000   -0.71227
638600.0000   -0.92247
638640.0000   -0.87900
638680.0000   -0.87320
638720.0000   -0.91646
638760.0000   -0.76664
638800.0000   -0.89556
638840.0000   -0.87311
638880.0000   -1.03585
638920.0000   -0.87849
638960.0000   -0.95560
639000.0000   -0.78123
639040.0000   -0.72389
639080.0000   -0.80528
639120.0000   -0.99604
639160.0000   -0.78840
639200.0000   -0.75745
639240.0000   -0.71947
639280.0000   -0.79244
639320.0000   -0.85399
639360.0000   -0.94397
639400.0000   -0.69526
639440.0000   -0.81809
639480.0000   -0.72450
639520.0000   -0.91363
639560.0000   -0.90149
639600.0000   -1.03682
639640.0000   -0.84059
639680.0000   -0.82958
639720.0000   -0.83469
639760.0000   -0.90273
639800.0000   -0.65181
639840.0000   -0.88684
639880.0000   -0.93258
639920.0000   -0.75866
639960.0000   -0.86802
640000.0000   -0.79164
640040.0000   -0.78226
640080.0000   -0.85173
640120.0000   -0.77935
640160.0000   -0.74563
640200.0000   -0.84365
640240.0000   -0.76240
640280.0000   -0.91409
640320.0000   -0.62338
640360.0000   -0.82094
640400.0000   -0.62512
640440.0000   -0.95413
640480.0000   -0.81264
640520.0000   -0.71191
640560.0000   -0.81031
640600.0000   -0.74209
640640.0000   -0.61735
640680.0000   -0.67562
640720.0000   -0.86483
640760.0000   -0.73384
640800.0000   -0.87950
640840.0000   -0.82685
640880.0000   -0.81110
640920.0000   -0.78968
640960.0000   -0.74385
641000.0000   -0.76085
641040.0000   -0.66959
641080.0000   -0.62338
641120.0000   -0.66709
641160.0000   -0.52741
641200.0000   -0.74647
641240.0000   -0.76852
641280.0000   -0.76159
641320.0000   -0.70635
641360.0000   -0.83929
641400.0000   -0.71278
641440.0000   -0.71261
641480.0000   -0.73299
641520.0000   -0.76012
641560.0000   -0.69649
641600.0000   -0.69639
641640.0000   -0.77226
641680.0000   -0.63421
641720.0000   -0.58811
641760.0000   -0.77100
641800.0000   -0.71496
641840.0000   -0.83003
641880.0000   -0.68866
641920.0000   -0.76559
641960.0000   -0.87860
642000.0000   -0.69005
642040.0000   -0.76533
642080.0000   -0.61105
642120.0000   -0.69193
642160.0000   -0.54817
642200.0000   -0.54085
642240.0000   -0.55908
642280.0000   -0.92109
642320.0000   -0.50165
642360.0000   -0.73615
642400.0000   -0.70121
642440.0000   -0.65294
642480.0000   -0.77869
642520.0000   -0.47286
642560.0000   -0.72178
642600.0000   -0.55041
642640.0000   -0.60209
642680.0000   -0.61246
642720.0000   -0.65380
642760.0000   -0.75197
642800.0000   -0.70058
642840.0000   -0.64749
642880.0000   -0.80663
642920.0000   -0.72728
642960.0000   -0.63701
643000.0000   -0.74866
643040.0000   -0.71786
643080.0000   -0.70933
643120.0000   -0.66682
643160.0000   -0.64553
643200.0000   -0.74907
643240.0000   -0.64115
643280.0000   -0.72385
643320.0000   -0.89476
643360.0000   -0.55515
643400.0000   -0.75580
643440.0000   -0.71002
643480.0000   -0.75459
643520.0000   -0.71147
643560.0000   -0.79916
643600.0000   -0.71486
643640.0000   -0.61114
643680.0000   -0.80629
643720.0000   -0.79761
643760.0000   -0.60449
643800.0000   -0.54696
643840.0000   -0.61008
643880.0000   -0.62656
643920.0000   -0.66843
643960.0000   -0.72451
644000.0000   -0.79544
644040.0000   -0.74736
644080.0000   -0.72000
644120.0000   -0.74391
644160.0000   -0.66320
644200.0000   -0.91879
644240.0000   -0.87525
644280.0000   -0.65999
644320.0000   -0.77572
644360.0000   -0.73843
644400.0000   -0.69279
644440.0000   -0.70867
644480.0000   -0.67117
644520.0000   -0.61473
644560.0000   -0.70026
644600.0000   -0.67260
644640.0000   -0.75427
644680.0000   -0.73467
644720.0000   -0.72326
644760.0000   -0.77006
644800.0000   -0.90778
644840.0000   -0.73917
644880.0000   -0.73084
644920.0000   -0.51603
644960.0000   -0.73577
645000.0000   -0.69954
645040.0000   -0.63841
645080.0000   -0.70571
645120.0000   -0.65670
645160.0000   -0.67302
645200.0000   -0.82079
645240.0000   -0.67222
645280.0000   -0.69242
645320.0000   -0.61150
645360.0000   -0.76093
645400.0000   -0.92051
645440.0000   -0.78628
645480.0000   -0.69755
645520.0000   -0.78939
645560.0000   -0.74293
645600.0000   -0.66108
645640.0000   -0.80542
645680.0000   -0.73361
645720.0000   -0.84108
645760.0000   -0.75353
645800.0000   -0.67859
645840.0000   -0.66174
645880.0000   -0.99520
645920.0000   -0.68301
645960.0000   -0.73086
646000.0000   -0.88314
646040.0000   -0.82740
646080.0000   -0.85334
646120.0000   -0.84287
646160.0000   -0.68426
646200.0000   -0.81891
646240.0000   -0.81091
646280.0000   -0.83685
646320.0000   -0.78601
646360.0000   -0.81075
646400.0000   -0.79358
646440.0000   -0.90113
646480.0000   -0.87256
646520.0000   -0.76783
646560.0000   -0.76227
646600.0000   -0.70959
646640.0000   -0.78319
646680.0000   -0.80390
646720.0000   -0.67514
646760.0000   -0.73725
646800.0000   -0.77023
646840.0000   -0.89656
646880.0000   -0.83686
646920.0000   -0.84160
646960.0000   -0.80256
647000.0000   -0.91787
647040.0000   -0.87160
647080.0000   -0.75517
647120.0000   -0.79910
647160.0000   -0.68410
647200.0000   -0.83061
647240.0000   -0.99099
647280.0000   -0.81348
647320.0000   -0.84825
647360.0000   -0.67119
647400.0000   -0.72722
647440.0000   -0.93722
647480.0000   -1.02483
647520.0000   -0.74901
647560.0000   -0.69830
647600.0000   -0.83869
647640.0000   -0.83678
647680.0000   -0.72263
647720.0000   -0.67654
647760.0000   -0.62798
647800.0000   -0.72161
647840.0000   -0.63544
647880.0000   -0.88282
647920.0000   -0.66777
647960.0000   -0.59011
648000.0000   -0.68007
648040.0000   -0.75368
648080.0000   -0.88059
648120.0000   -0.84029
648160.0000   -0.79566
648200.0000   -0.79119
648240.0000   -0.75977
648280.0000   -0.80090
648320.0000   -0.92606
648360.0000   -0.64077
648400.0000   -0.71828
648440.0000   -0.78783
648480.0000   -0.70074
648520.0000   -0.91733
648560.0000   -0.88239
648600.0000   -0.72238
648640.0000   -0.86148
648680.0000   -0.83834
648720.0000   -0.83918
648760.0000   -0.91503
648800.0000   -0.57000
648840.0000   -0.65731
648880.0000   -0.68488
648920.0000   -0.79810
648960.0000   -0.65043
649000.0000   -0.60544
649040.0000   -0.68507
649080.0000   -0.73813
649120.0000   -0.77374
649160.0000   -0.85338
649200.0000   -0.74857
649240.0000   -0.64532
649280.0000   -0.76129
649320.0000   -0.73557
649360.0000   -0.69742
649400.0000   -0.70731
649440.0000   -0.87170
649480.0000   -0.70509
649520.0000   -0.65371
649560.0000   -0.72115
649600.0000   -0.98831
649640.0000   -0.82425
649680.0000   -0.82738
649720.0000   -0.82799
649760.0000   -0.79270
649800.0000   -0.89686
649840.0000   -0.69913
649880.0000   -0.74266
649920.0000   -0.78420
649960.0000   -0.72685
650000.0000   -0.95627
650040.0000   -0.68998
650080.0000   -0.68651
650120.0000   -0.76546
650160.0000   -0.73111
650200.0000   -0.87971
650240.0000   -0.76131
650280.0000   -0.84475
650320.0000   -0.65358
650360.0000   -0.66118
650400.0000   -0.77427
650440.0000   -0.78810
650480.0000   -0.78450
650520.0000   -0.89487
650560.0000   -0.96132
650600.0000   -0.75871
650640.0000   -0.84495
650680.0000   -0.82378
650720.0000   -0.81279
650760.0000   -0.79228
650800.0000   -0.81562
650840.0000   -0.82053
650880.0000   -0.94226
650920.0000   -0.87539
650960.0000   -0.73949
651000.0000   -0.77577
651040.0000   -0.89914
651080.0000   -0.89268
651120.0000   -0.97338
651160.0000   -0.83563
651200.0000   -0.88544
651240.0000   -0.86964
651280.0000   -0.71510
651320.0000   -0.69522
651360.0000   -0.71652
651400.0000   -0.76491
651440.0000   -0.85395
651480.0000   -0.74213
651520.0000   -0.90281
651560.0000   -0.79543
651600.0000   -0.79741
651640.0000   -0.81266
651680.0000   -0.62358
651720.0000   -0.79839
651760.0000   -0.88871
651800.0000   -0.90430
651840.0000   -0.69308
651880.0000   -0.80733
651920.0000   -0.76700
651960.0000   -0.85095
652000.0000   -0.79778
652040.0000   -0.81983
652080.0000   -0.77136
652120.0000   -0.74962
652160.0000   -0.76123
652200.0000   -0.70615
652240.0000   -0.61548
652280.0000   -0.59977
652320.0000   -0.70198
652360.0000   -0.79564
652400.0000   -0.75843
652440.0000   -0.61370
652480.0000   -0.74002
652520.0000   -0.76986
652560.0000   -0.77894
652600.0000   -0.65041
652640.0000   -0.67766
652680.0000   -0.79278
652720.0000   -0.72863
652760.0000   -0.70812
652800.0000   -0.69350
652840.0000   -0.70075
652880.0000   -0.60142
652920.0000   -0.70882
652960.0000   -0.74677
653000.0000   -0.76414
653040.0000   -0.67622
653080.0000   -0.68743
653120.0000   -0.84809
653160.0000   -0.80959
653200.0000   -0.89391
653240.0000   -0.75809
653280.0000   -0.88257
653320.0000   -0.83848
653360.0000   -0.72456
653400.0000   -0.81179
653440.0000   -0.78550
653480.0000   -0.84661
653520.0000   -0.69091
653560.0000   -0.90601
653600.0000   -0.64184
653640.0000   -0.66725
653680.0000   -0.75587
653720.0000   -0.58917
653760.0000   -0.62651
653800.0000   -0.83718
653840.0000   -0.69345
653880.0000   -0.67496
653920.0000   -0.65785
653960.0000   -0.76468
654000.0000   -0.58796
654040.0000   -0.70990
654080.0000   -0.88540
654120.0000   -0.61224
654160.0000   -0.80000
654200.0000   -0.63708
654240.0000   -0.82985
654280.0000   -0.82076
654320.0000   -0.91388
654360.0000   -0.84039
654400.0000   -0.62606
654440.0000   -0.71451
654480.0000   -0.65074
654520.0000   -0.74822
654560.0000   -0.63391
654600.0000   -0.76573
654640.0000   -0.81619
654680.0000   -0.84511
654720.0000   -0.72270
654760.0000   -0.78148
654800.0000   -0.97236
654840.0000   -0.82868
654880.0000   -0.75895
654920.0000   -0.93141
654960.0000   -0.72990
655000.0000   -0.85773
655040.0000   -0.76027
655080.0000   -0.83336
655120.0000   -0.77923
655160.0000   -0.69177
655200.0000   -0.61967
655240.0000   -0.74347
655280.0000   -0.66786
655320.0000   -0.70735
655360.0000   -0.62460
655400.0000   -0.60568
655440.0000   -0.74946
655480.0000   -0.73707
655520.0000   -0.68739
655560.0000   -0.68536
655600.0000   -0.58490
655640.0000   -0.73477
655680.0000   -0.78036
655720.0000   -0.63613
655760.0000   -0.77509
655800.0000   -0.70705
655840.0000   -0.93762
655880.0000   -0.66998
655920.0000   -0.75247
655960.0000   -0.68920
656000.0000   -0.61072
656040.0000   -0.67144
656080.0000   -0.72085
656120.0000   -0.84451
656160.0000   -0.74890
656200.0000   -0.78794
656240.0000   -0.89748
656280.0000   -0.70206
656320.0000   -0.70054
656360.0000   -0.74053
656400.0000   -0.76984
656440.0000   -0.72545
656480.0000   -0.77265
656520.0000   -0.69671
656560.0000   -0.79573
656600.0000   -0.73834
656640.0000   -0.69734
656680.0000   -0.82739
656720.0000   -0.66174
656760.0000   -0.75727
656800.0000   -0.58450
656840.0000   -0.82143
656880.0000   -0.79149
656920.0000   -0.74597
656960.0000   -0.75010
657000.0000   -0.75045
657040.0000   -0.68501
657080.0000   -0.72424
657120.0000   -0.69388
657160.0000   -0.75056
657200.0000   -0.62518
657240.0000   -0.89755
657280.0000   -0.71356
657320.0000   -0.71309
657360.0000   -0.82876
657400.0000   -0.81211
657440.0000   -0.84617
657480.0000   -0.65836
657520.0000   -0.82213
657560.0000   -0.78960
657600.0000   -0.76744
657640.0000   -0.83182
657680.0000   -0.82004
657720.0000   -0.65586
657760.0000   -0.76403
657800.0000   -0.57096
657840.0000   -0.77362
657880.0000   -0.93787
657920.0000   -0.71655
657960.0000   -0.78585
658000.0000   -0.76090
658040.0000   -0.88793
658080.0000   -0.87669
658120.0000   -0.73588
658160.0000   -0.71884
658200.0000   -0.75173
658240.0000   -0.78678
658280.0000   -0.65250
658320.0000   -0.81994
658360.0000   -0.77824
658400.0000   -0.67002
658440.0000   -0.66042
658480.0000   -0.83928
658520.0000   -0.76728
658560.0000   -0.88173
658600.0000   -0.78271
658640.0000   -0.68066
658680.0000   -0.63631
658720.0000   -0.80874
658760.0000   -0.70408
658800.0000   -0.74669
658840.0000   -0.94429
658880.0000   -0.94269
658920.0000   -0.86782
658960.0000   -0.67132
659000.0000   -0.82770
659040.0000   -0.79048
659080.0000   -0.75751
659120.0000   -0.80364
659160.0000   -0.73133
659200.0000   -0.87253
659240.0000   -0.81519
659280.0000   -0.73259
659320.0000   -0.84332
659360.0000   -0.76567
659400.0000   -0.76178
659440.0000   -0.82753
659480.0000   -0.77704
659520.0000   -0.69148
659560.0000   -0.56251
659600.0000   -0.90019
659640.0000   -0.73458
659680.0000   -0.73167
659720.0000   -0.74898
659760.0000   -0.75674
659800.0000   -0.68264
659840.0000   -0.78981
659880.0000   -0.87120
659920.0000   -0.90248
659960.0000   -0.84896
660000.0000   -0.84875
660040.0000   -0.79930
660080.0000   -0.90059
660120.0000   -0.96507
660160.0000   -0.84981
660200.0000   -0.95049
660240.0000   -0.89616
660280.0000   -0.68329
660320.0000   -0.86043
660360.0000   -0.90464
660400.0000   -0.78526
660440.0000   -0.84684
660480.0000   -0.72987
660520.0000   -0.89251
660560.0000   -0.89709
660600.0000   -0.90242
660640.0000   -0.81901
660680.0000   -0.74461
660720.0000   -0.86315
660760.0000   -0.66914
660800.0000   -1.00474
660840.0000   -0.91175
660880.0000   -0.89433
660920.0000   -0.98371
660960.0000   -0.80038
661000.0000   -0.75312
661040.0000   -0.87892
661080.0000   -0.96238
661120.0000   -0.92083
661160.0000   -1.03980
661200.0000   -0.91147
661240.0000   -0.66368
661280.0000   -0.68188
661320.0000   -0.81814
661360.0000   -0.89204
661400.0000   -0.73362
661440.0000   -0.76066
661480.0000   -0.77547
661520.0000   -0.79878
661560.0000   -1.08190
661600.0000   -0.71531
661640.0000   -0.91215
661680.0000   -0.81456
661720.0000   -0.75550
661760.0000   -0.70341
661800.0000   -0.56335
661840.0000   -0.74771
661880.0000   -0.82197
661920.0000   -0.75259
661960.0000   -0.82652
662000.0000   -0.57923
662040.0000   -0.85750
662080.0000   -0.84188
662120.0000   -0.77818
662160.0000   -0.62558
662200.0000   -0.71548
662240.0000   -1.05116
662280.0000   -0.91939
662320.0000   -0.86690
662360.0000   -0.76336
662400.0000   -0.85412
662440.0000   -0.83398
662480.0000   -0.98450
662520.0000   -0.77965
662560.0000   -0.90271
662600.0000   -0.96256
662640.0000   -0.86213
662680.0000   -0.82232
662720.0000   -1.03515
662760.0000   -0.85525
662800.0000   -0.92008
662840.0000   -0.93254
662880.0000   -0.90562
662920.0000   -0.76766
662960.0000   -0.89710
663000.0000   -0.89745
663040.0000   -0.76026
663080.0000   -0.95927
663120.0000   -0.85216
663160.0000   -0.65291
663200.0000   -0.83921
663240.0000   -0.64956
663280.0000   -0.81690
663320.0000   -0.74957
663360.0000   -0.70588
663400.0000   -0.67384
663440.0000   -0.57288
663480.0000   -0.75819
663520.0000   -0.80908
663560.0000   -0.69674
663600.0000   -0.83011
663640.0000   -0.74665
663680.0000   -0.76415
663720.0000   -0.85429
663760.0000   -0.65882
663800.0000   -0.73125
663840.0000   -0.66989
663880.0000   -0.80614
663920.0000   -0.71980
663960.0000   -0.76897
664000.0000   -0.94289
664040.0000   -1.01210
664080.0000   -0.84458
664120.0000   -0.90909
664160.0000   -0.99644
664200.0000   -0.92341
664240.0000   -1.06589
664280.0000   -0.93896
664320.0000   -0.75334
664360.0000   -0.81876
664400.0000   -0.75591
664440.0000   -0.78450
664480.0000   -0.91812
664520.0000   -1.04373
664560.0000   -1.02914
664600.0000   -0.93853
664640.0000   -1.07919
664680.0000   -0.92309
664720.0000   -0.88305
664760.0000   -0.89440
664800.0000   -0.86563
664840.0000   -0.93080
664880.0000   -1.10274
664920.0000   -0.86212
664960.0000   -0.70129
665000.0000   -1.03912
665040.0000   -0.96371
665080.0000   -0.93811
665120.0000   -1.01055
665160.0000   -1.07614
665200.0000   -0.72858
665240.0000   -0.90763
665280.0000   -1.01693
665320.0000   -0.95442
665360.0000   -0.92285
665400.0000   -0.76103
665440.0000   -0.84918
665480.0000   -0.80728
665520.0000   -0.72314
665560.0000   -0.74179
665600.0000   -0.78639
665640.0000   -0.82884
665680.0000   -0.62605
665720.0000   -0.61705
665760.0000   -0.68669
665800.0000   -0.76970
665840.0000   -0.90373
665880.0000   -0.62907
665920.0000   -1.06122
665960.0000   -0.90320
666000.0000   -0.76698
666040.0000   -0.71599
666080.0000   -0.59033
666120.0000   -0.74521
666160.0000   -0.72579
666200.0000   -0.72871
666240.0000   -0.62527
666280.0000   -0.91562
666320.0000   -0.79009
666360.0000   -0.69525
666400.0000   -0.81114
666440.0000   -0.73924
666480.0000   -0.68311
666520.0000   -0.74464
666560.0000   -0.65286
666600.0000   -0.39311
666640.0000   -0.61259
666680.0000   -0.77715
666720.0000   -0.73415
666760.0000   -0.72925
666800.0000   -0.70904
666840.0000   -0.80413
666880.0000   -0.84916
666920.0000   -0.81624
666960.0000   -0.83145
667000.0000   -0.74129
667040.0000   -0.71441
667080.0000   -0.60383
667120.0000   -0.54501
667160.0000   -0.53036
667200.0000   -0.67333
667240.0000   -0.86174
667280.0000   -0.84321
667320.0000   -0.78057
667360.0000   -0.87103
667400.0000   -0.81592
667440.0000   -0.85604
667480.0000   -0.77506
667520.0000   -0.81936
667560.0000   -0.55990
667600.0000   -0.68204
667640.0000   -0.77718
667680.0000   -0.66151
667720.0000   -0.67338
667760.0000   -0.39317
667800.0000   -0.53744
667840.0000   -0.59558
667880.0000   -0.54369
667920.0000   -0.68191
667960.0000   -0.85112
668000.0000   -0.84417
668040.0000   -0.79711
668080.0000   -0.73302
668120.0000   -0.57838
668160.0000   -0.81930
668200.0000   -0.68214
668240.0000   -0.82794
668280.0000   -0.64011
668320.0000   -0.69664
668360.0000   -0.76728
668400.0000   -0.89979
668440.0000   -0.93446
668480.0000   -0.93303
668520.0000   -1.11975
668560.0000   -1.07870
668600.0000   -1.02666
668640.0000   -1.17533
668680.0000   -1.11588
668720.0000   -0.96214
668760.0000   -0.69624
668800.0000   -0.80292
668840.0000   -0.76732
668880.0000   -0.74431
668920.0000   -0.75126
668960.0000   -0.78206
669000.0000   -0.78246
669040.0000   -0.76961
669080.0000   -0.68704
669120.0000   -0.89423
669160.0000   -0.74066
669200.0000   -0.76765
669240.0000   -0.76456
669280.0000   -0.62135
669320.0000   -0.81234
669360.0000   -0.78699
669400.0000   -0.73416
669440.0000   -0.77768
669480.0000   -0.85500
669520.0000   -0.78269
669560.0000   -0.76983
669600.0000   -0.71595
669640.0000   -0.54010
669680.0000   -0.51975
669720.0000   -0.64555
669760.0000   -0.59831
669800.0000   -0.73204
669840.0000   -0.53790
669880.0000   -0.72851
669920.0000   -0.64842
669960.0000   -0.73600
670000.0000   -0.73425
670040.0000   -0.90503
670080.0000   -0.64081
670120.0000   -0.65599
670160.0000   -0.58125
670200.0000   -0.77203
670240.0000   -0.73904
670280.0000   -0.72366
670320.0000   -0.55913
670360.0000   -0.60309
670400.0000   -0.59416
670440.0000   -0.81221
670480.0000   -0.83411
670520.0000   -0.84752
670560.0000   -0.84774
670600.0000   -0.59400
670640.0000   -0.73794
670680.0000   -1.02932
670720.0000   -0.92284
670760.0000   -0.82682
670800.0000   -0.84121
670840.0000   -0.93294
670880.0000   -0.85699
670920.0000   -0.49407
670960.0000   -0.71571
671000.0000   -0.55098
671040.0000   -0.72380
671080.0000   -0.79435
671120.0000   -0.68176
671160.0000   -0.75254
671200.0000   -0.63746
671240.0000   -0.78237
671280.0000   -0.70721
671320.0000   -0.69906
671360.0000   -0.71482
671400.0000   -0.62837
671440.0000   -0.72919
671480.0000   -0.66775
671520.0000   -0.65025
671560.0000   -0.78301
671600.0000   -0.73418
671640.0000   -0.83976
671680.0000   -0.62498
671720.0000   -0.60498
671760.0000   -0.77983
671800.0000   -0.75554
671840.0000   -0.72699
671880.0000   -0.72685
671920.0000   -0.64326
671960.0000   -0.74729
672000.0000   -0.90458
672040.0000   -0.68550
672080.0000   -0.60774
672120.0000   -0.61225
672160.0000   -0.64783
672200.0000   -0.66219
672240.0000   -0.74525
672280.0000   -0.86873
672320.0000   -0.93112
672360.0000   -0.90089
672400.0000   -0.65188
672440.0000   -0.74294
672480.0000   -0.71573
672520.0000   -0.57949
672560.0000   -0.50210
672600.0000   -0.62284
672640.0000   -0.43531
672680.0000   -0.47904
672720.0000   -0.32825
672760.0000   -0.46680
672800.0000   -0.51044
672840.0000   -0.42649
672880.0000   -0.74101
672920.0000   -0.63403
672960.0000   -0.47234
673000.0000   -0.47006
673040.0000   -0.61960
673080.0000   -0.56674
673120.0000   -0.72403
673160.0000   -0.68997
673200.0000   -0.60424
673240.0000   -0.53743
673280.0000   -0.43795
673320.0000   -0.52845
673360.0000   -0.62452
673400.0000   -0.60149
673440.0000   -0.59857
673480.0000   -0.60006
673520.0000   -0.42944
673560.0000   -0.48147
673600.0000   -0.57728
673640.0000   -0.79942
673680.0000   -0.66522
673720.0000   -0.71713
673760.0000   -0.61184
673800.0000   -0.51874
673840.0000   -0.27711
673880.0000   -0.32722
673920.0000   -0.23575
673960.0000   -0.41965
674000.0000   -0.35574
674040.0000   -0.54162
674080.0000   -0.41181
674120.0000   -0.27835
674160.0000   -0.44318
674200.0000   -0.46755
674240.0000   -0.40573
674280.0000   -0.38236
674320.0000   -0.44563
674360.0000   -0.64588
674400.0000   -0.74013
674440.0000   -0.66163
674480.0000   -0.84755
674520.0000   -0.53474
674560.0000   -0.66000
674600.0000   -0.44357
674640.0000   -0.47012
674680.0000   -0.45501
674720.0000   -0.51906
674760.0000   -0.66191
674800.0000   -0.38618
674840.0000   -0.32733
674880.0000   -0.68464
674920.0000   -0.47010
674960.0000   -0.54834
675000.0000   -0.87233
675040.0000   -0.65259
675080.0000   -0.84001
675120.0000   -0.69243
675160.0000   -0.55225
675200.0000   -0.56361
675240.0000   -0.86370
675280.0000   -0.62862
675320.0000   -0.98086
675360.0000   -0.59162
675400.0000   -0.51622
675440.0000   -0.56784
675480.0000   -0.76160
675520.0000   -0.49620
675560.0000   -0.37587
675600.0000   -0.71456
675640.0000   -0.54943
675680.0000   -0.52705
675720.0000   -0.63587
675760.0000   -0.51799
675800.0000   -0.54987
675840.0000   -0.61218
675880.0000   -0.39279
675920.0000   -0.51506
675960.0000   -0.53334
676000.0000   -0.46380
676040.0000   -0.54747
676080.0000   -0.66505
676120.0000   -0.64999
676160.0000   -0.67899
676200.0000   -0.48277
676240.0000   -0.35510
676280.0000   -0.57857
676320.0000   -0.75469
676360.0000   -0.60884
676400.0000   -0.61143
676440.0000   -0.63093
676480.0000   -0.63193
676520.0000   -0.55888
676560.0000   -0.64216
676600.0000   -0.54813
676640.0000   -0.59641
676680.0000   -0.53704
676720.0000   -0.74830
676760.0000   -0.67654
676800.0000   -0.61450
676840.0000   -0.67860
676880.0000   -0.64810
676920.0000   -0.79354
676960.0000   -0.55646
677000.0000   -0.66009
677040.0000   -0.63252
677080.0000   -0.55056
677120.0000   -0.38067
677160.0000   -0.54812
677200.0000   -0.46059
677240.0000   -0.65589
677280.0000   -0.63640
677320.0000   -0.41187
677360.0000   -0.40462
677400.0000   -0.59408
677440.0000   -0.47705
677480.0000   -0.76454
677520.0000   -0.75500
677560.0000   -0.77683
677600.0000   -0.76437
677640.0000   -0.70999
677680.0000   -0.80114
677720.0000   -0.67467
677760.0000   -0.75578
677800.0000   -0.65082
677840.0000   -0.70228
677880.0000   -0.60485
677920.0000   -0.55974
677960.0000   -0.56667
678000.0000   -0.64849
678040.0000   -0.52991
678080.0000   -0.64507
678120.0000   -0.58986
678160.0000   -0.51392
678200.0000   -0.45530
678240.0000   -0.70750
678280.0000   -0.64797
678320.0000   -0.75569
678360.0000   -0.61855
678400.0000   -0.67677
678440.0000   -0.63174
678480.0000   -0.78772
678520.0000   -0.77041
678560.0000   -0.59519
678600.0000   -0.55694
678640.0000   -0.77669
678680.0000   -0.80983
678720.0000   -0.54668
678760.0000   -0.77459
678800.0000   -0.69715
678840.0000   -0.79674
678880.0000   -0.78051
678920.0000   -0.77747
678960.0000   -0.56126
679000.0000   -0.89933
679040.0000   -0.75673
679080.0000   -0.91311
679120.0000   -0.83190
679160.0000   -0.85512
679200.0000   -0.52741
679240.0000   -0.69170
679280.0000   -0.72001
679320.0000   -0.72713
679360.0000   -0.59932
679400.0000   -0.73546
679440.0000   -0.66146
679480.0000   -0.85948
679520.0000   -0.73135
679560.0000   -0.73941
679600.0000   -0.81195
679640.0000   -0.78772
679680.0000   -0.67744
679720.0000   -0.60929
679760.0000   -0.49812
679800.0000   -0.61060
679840.0000   -0.62265
679880.0000   -0.52892
679920.0000   -0.64612
679960.0000   -0.46182
680000.0000   -0.53061
680040.0000   -0.34229
680080.0000   -0.43830
680120.0000   -0.70495
680160.0000   -0.59300
680200.0000   -0.76682
680240.0000   -0.71759
680280.0000   -0.57961
680320.0000   -0.79841
680360.0000   -0.68134
680400.0000   -0.71736
680440.0000   -0.71441
680480.0000   -0.58561
680520.0000   -0.45897
680560.0000   -0.46819
680600.0000   -0.69212
680640.0000   -0.35905
680680.0000   -0.71842
680720.0000   -0.73911
680760.0000   -0.88627
680800.0000   -0.58172
680840.0000   -0.70865
680880.0000   -0.57007
680920.0000   -0.74011
680960.0000   -0.51141
681000.0000   -0.54902
681040.0000   -0.38468
681080.0000   -0.42477
681120.0000   -0.91257
681160.0000   -0.82848
681200.0000   -0.83640
681240.0000   -0.61446
681280.0000   -0.75881
681320.0000   -0.60188
681360.0000   -0.76103
681400.0000   -0.83656
681440.0000   -0.48863
681480.0000   -0.64348
681520.0000   -0.81996
681560.0000   -0.70971
681600.0000   -0.82330
681640.0000   -0.80708
681680.0000   -0.71177
681720.0000   -0.48662
681760.0000   -0.57649
681800.0000   -0.54290
681840.0000   -0.40981
681880.0000   -0.61100
681920.0000   -0.45765
681960.0000   -0.60499
682000.0000   -0.59226
682040.0000   -0.67681
682080.0000   -0.64373
682120.0000   -0.71981
682160.0000   -0.64830
682200.0000   -0.72060
682240.0000   -0.58529
682280.0000   -0.76189
682320.0000   -0.73081
682360.0000   -0.58876
682400.0000   -0.50348
682440.0000   -0.47024
682480.0000   -0.61110
682520.0000   -0.64869
682560.0000   -0.66191
682600.0000   -0.60756
682640.0000   -0.77087
682680.0000   -0.64462
682720.0000   -0.75659
682760.0000   -0.74940
682800.0000   -0.64567
682840.0000   -0.59075
682880.0000   -0.47695
682920.0000   -0.51195
682960.0000   -0.92986
683000.0000   -0.49067
683040.0000   -0.57732
683080.0000   -0.59839
683120.0000   -0.54458
683160.0000   -0.61701
683200.0000   -0.61622
683240.0000   -0.50399
683280.0000   -0.61538
683320.0000   -0.73652
683360.0000   -0.73375
683400.0000   -0.68515
683440.0000   -0.62965
683480.0000   -0.45475
683520.0000   -0.45822
683560.0000   -0.72466
683600.0000   -0.90565
683640.0000   -0.67929
683680.0000   -0.60990
683720.0000   -0.72576
683760.0000   -0.68491
683800.0000   -0.54406
683840.0000   -0.62181
683880.0000   -0.72944
683920.0000   -0.74305
683960.0000   -0.59415
684000.0000   -0.55912
684040.0000   -0.55476
684080.0000   -0.66530
684120.0000   -0.54750
684160.0000   -0.50210
684200.0000   -0.59657
684240.0000   -0.62386
684280.0000   -0.59841
684320.0000   -0.76492
684360.0000   -0.51151
684400.0000   -0.57684
684440.0000   -0.46508
684480.0000   -0.51847
684520.0000   -0.57361
684560.0000   -0.72330
684600.0000   -0.74534
684640.0000   -0.65723
684680.0000   -0.70044
684720.0000   -0.77231
684760.0000   -0.83379
684800.0000   -0.75380
684840.0000   -0.27314
684880.0000   -0.91600
684920.0000   -0.62251
684960.0000   -0.69439
685000.0000   -0.66553
685040.0000   -0.57189
685080.0000   -0.63984
685120.0000   -0.46591
685160.0000   -0.47134
685200.0000   -0.65637
685240.0000   -0.36232
685280.0000   -0.48374
685320.0000   -0.56533
685360.0000   -0.57890
685400.0000   -0.60025
685440.0000   -0.45271
685480.0000   -0.48789
685520.0000   -0.64813
685560.0000   -0.64780
685600.0000   -0.72258
685640.0000   -0.65191
685680.0000   -0.64339
685720.0000   -0.75584
685760.0000   -0.70101
685800.0000   -0.62603
685840.0000   -0.64498
685880.0000   -0.62366
685920.0000   -0.59610
685960.0000   -0.40980
686000.0000   -0.53236
686040.0000   -0.57249
686080.0000   -0.76683
686120.0000   -0.68227
686160.0000   -0.56219
686200.0000   -0.59943
686240.0000   -0.56226
686280.0000   -0.71298
686320.0000   -0.72051
686360.0000   -0.64183
686400.0000   -0.78956
686440.0000   -0.82648
686480.0000   -0.59516
686520.0000   -0.60291
686560.0000   -0.53469
686600.0000   -0.63325
686640.0000   -0.67391
686680.0000   -0.58746
686720.0000   -0.58918
686760.0000   -0.69845
686800.0000   -0.51514
686840.0000   -0.77785
686880.0000   -0.53158
686920.0000   -0.79409
686960.0000   -0.45371
687000.0000   -0.57727
687040.0000   -0.55176
687080.0000   -0.68703
687120.0000   -0.58248
687160.0000   -0.59429
687200.0000   -0.55649
687240.0000   -0.82980
687280.0000   -0.67595
687320.0000   -0.68270
687360.0000   -0.58376
687400.0000   -0.67550
687440.0000   -0.64049
687480.0000   -0.72602
687520.0000   -0.53961
687560.0000   -0.57275
687600.0000   -0.52831
687640.0000   -0.68131
687680.0000   -0.45504
687720.0000   -0.54406
687760.0000   -0.57986
687800.0000   -0.66112
687840.0000   -0.62683
687880.0000   -0.58658
687920.0000   -0.67894
687960.0000   -0.65011
688000.0000   -0.75459
688040.0000   -0.59865
688080.0000   -0.69811
688120.0000   -0.60314
688160.0000   -0.59647
688200.0000   -0.65495
688240.0000   -0.60984
688280.0000   -0.77839
688320.0000   -0.62928
688360.0000   -0.61076
688400.0000   -0.59595
688440.0000   -0.43019
688480.0000   -0.60539
688520.0000   -0.58699
688560.0000   -0.78904
688600.0000   -0.84584
688640.0000   -0.79360
688680.0000   -0.73783
688720.0000   -0.86890
688760.0000   -0.59325
688800.0000   -0.78005
688840.0000   -0.62923
688880.0000   -0.65741
688920.0000   -0.70782
688960.0000   -0.64048
689000.0000   -0.70162
689040.0000   -0.62363
689080.0000   -0.66969
689120.0000   -0.85717
689160.0000   -0.55435
689200.0000   -0.57114
689240.0000   -0.55629
689280.0000   -0.53609
689320.0000   -0.48505
689360.0000   -0.74739
689400.0000   -0.67308
689440.0000   -0.63694
689480.0000   -0.64477
689520.0000   -0.49920
689560.0000   -0.54620
689600.0000   -0.63439
689640.0000   -0.72279
689680.0000   -0.51920
689720.0000   -0.88023
689760.0000   -0.80829
689800.0000   -0.58055
689840.0000   -0.59939
689880.0000   -0.35178
689920.0000   -0.40275
689960.0000   -0.52979
690000.0000   -0.43665
690040.0000   -0.53578
690080.0000   -0.44206
690120.0000   -0.61696
690160.0000   -0.81620
690200.0000   -0.61132
690240.0000   -0.58620
690280.0000   -0.51155
690320.0000   -0.53380
690360.0000   -0.59483
690400.0000   -0.58509
690440.0000   -0.80232
690480.0000   -0.62334
690520.0000   -0.69420
690560.0000   -0.74470
690600.0000   -0.64711
690640.0000   -0.85567
690680.0000   -0.73130
690720.0000   -0.72641
690760.0000   -0.60387
690800.0000   -0.71691
690840.0000   -0.74452
690880.0000   -0.69787
690920.0000   -0.82523
690960.0000   -0.66528
691000.0000   -0.77670
691040.0000   -0.78127
691080.0000   -0.77196
691120.0000   -0.78423
691160.0000   -0.79405
691200.0000   -0.69004
691240.0000   -0.76407
691280.0000   -0.58110
691320.0000   -0.78832
691360.0000   -0.73300
691400.0000   -0.71320
691440.0000   -0.79796
691480.0000   -0.67164
691520.0000   -0.57470
691560.0000   -0.60837
691600.0000   -0.55495
691640.0000   -0.77641
691680.0000   -0.53003
691720.0000   -0.69762
691760.0000   -0.64639
691800.0000   -0.63522
691840.0000   -0.53568
691880.0000   -0.62579
691920.0000   -0.58928
691960.0000   -0.39608
692000.0000   -0.46667
692040.0000   -0.44433
692080.0000   -0.70751
692120.0000   -0.55451
692160.0000   -0.52326
692200.0000   -0.79137
692240.0000   -0.47441
692280.0000   -0.60722
692320.0000   -0.57917
692360.0000   -0.72014
692400.0000   -0.43019
692440.0000   -0.46973
692480.0000   -0.50090
692520.0000   -0.57088
692560.0000   -0.58309
692600.0000   -0.65198
692640.0000   -0.53632
692680.0000   -0.65521
692720.0000   -0.78695
692760.0000   -0.39027
692800.0000   -0.52933
692840.0000   -0.31447
692880.0000   -0.68079
692920.0000   -0.54781
692960.0000   -0.65042
693000.0000   -0.71277
693040.0000   -0.47816
693080.0000   -0.83530
693120.0000   -0.67401
693160.0000   -0.65926
693200.0000   -0.69816
693240.0000   -0.68041
693280.0000   -0.88031
693320.0000   -0.75919
693360.0000   -0.60262
693400.0000   -0.73023
693440.0000   -0.79507
693480.0000   -0.66618
693520.0000   -0.62002
693560.0000   -0.72863
693600.0000   -0.39781
693640.0000   -0.61247
693680.0000   -0.49144
693720.0000   -0.70348
693760.0000   -0.57744
693800.0000   -0.46891
693840.0000   -0.77831
693880.0000   -0.74498
693920.0000   -0.72188
693960.0000   -0.80177
694000.0000   -0.85524
694040.0000   -0.64464
694080.0000   -0.75103
694120.0000   -0.68814
694160.0000   -0.55332
694200.0000   -0.59115
694240.0000   -0.59061
694280.0000   -0.70495
694320.0000   -0.80074
694360.0000   -0.60849
694400.0000   -0.66801
694440.0000   -0.74010
694480.0000   -0.69508
694520.0000   -0.70152
694560.0000   -0.64058
694600.0000   -0.78884
694640.0000   -0.70024
694680.0000   -0.77951
694720.0000   -0.60342
694760.0000   -0.54614
694800.0000   -0.84734
694840.0000   -0.96375
694880.0000   -0.63491
694920.0000   -0.69562
694960.0000   -0.72590
695000.0000   -0.92397
695040.0000   -0.72794
695080.0000   -0.61157
695120.0000   -0.57931
695160.0000   -0.57588
695200.0000   -0.70087
695240.0000   -0.60971
695280.0000   -0.69465
695320.0000   -0.57608
695360.0000   -0.46059
695400.0000   -0.74269
695440.0000   -0.53891
695480.0000   -0.77162
695520.0000   -0.60064
695560.0000   -0.72056
695600.0000   -0.69119
695640.0000   -0.73912
695680.0000   -0.87645
695720.0000   -0.84153
695760.0000   -0.67725
695800.0000   -0.54122
695840.0000   -0.42641
695880.0000   -0.79223
695920.0000   -0.44668
695960.0000   -0.62732
696000.0000   -0.64506
696040.0000   -0.73315
696080.0000   -0.62175
696120.0000   -0.83103
696160.0000   -0.70076
696200.0000   -0.67136
696240.0000   -0.74602
696280.0000   -0.64806
696320.0000   -0.50186
696360.0000   -0.71384
696400.0000   -0.76631
696440.0000   -0.75049
696480.0000   -0.64036
696520.0000   -0.65904
696560.0000   -0.67698
696600.0000   -0.64000
696640.0000   -0.67998
696680.0000   -0.57597
696720.0000   -0.67785
696760.0000   -0.73716
696800.0000   -0.52859
696840.0000   -0.65057
696880.0000   -0.58433
696920.0000   -0.57059
696960.0000   -0.78091
697000.0000   -0.69832
697040.0000   -0.59656
697080.0000   -0.64358
697120.0000   -0.45860
697160.0000   -0.68763
697200.0000   -0.64843
697240.0000   -0.65283
697280.0000   -0.48796
697320.0000   -0.33081
697360.0000   -0.33332
697400.0000   -0.28112
697440.0000   -0.47541
697480.0000   -0.31927
697520.0000   -0.54426
697560.0000   -0.32815
697600.0000   -0.57681
697640.0000   -0.37574
697680.0000   -0.24968
697720.0000   -0.45535
697760.0000   -0.44811
697800.0000   -0.42604
697840.0000   -0.87864
697880.0000   -0.32345
697920.0000   -0.45275
697960.0000   -0.40264
698000.0000   -0.48769
698040.0000   -0.27468
698080.0000   -0.18241
698120.0000   -0.43445
698160.0000   -0.27259
698200.0000   -0.41285
698240.0000   -0.27267
698280.0000   -0.38764
698320.0000   -0.15307
698360.0000   -0.29475
698400.0000   -0.19894
698440.0000   -0.34572
698480.0000   -0.42347
698520.0000   -0.56368
698560.0000   -0.74124
698600.0000   -0.26685
698640.0000   -0.32222
698680.0000   -0.38406
698720.0000   -0.49314
698760.0000   -0.26844
698800.0000   -0.25508
698840.0000   -0.41965
698880.0000   -0.28772
698920.0000   -0.40802
698960.0000   -0.36195
699000.0000   -0.33195
699040.0000   -0.19235
699080.0000   -0.35287
699120.0000   -0.36850
699160.0000   -0.33833
699200.0000   -0.31603
699240.0000   -0.41708
699280.0000   -0.50655
699320.0000   -0.42648
699360.0000   -0.33285
699400.0000   -0.31126
699440.0000   -0.57274
699480.0000   -0.44828
699520.0000   -0.78117
699560.0000   -0.34570
699600.0000   -0.41877
699640.0000   -0.36275
699680.0000   -0.28489
699720.0000   -0.37174
699760.0000   -0.21458
699800.0000   -0.27604
699840.0000   -0.43765
699880.0000   -0.36456
699920.0000   -0.08905
699960.0000   -0.49950
700000.0000   -0.41733
700040.0000   -0.17634
700080.0000   -0.28490
700120.0000   -0.36314
700160.0000   -0.45139
700200.0000   -0.19823
700240.0000   -0.22102
700280.0000   -0.28668
700320.0000   -0.27398
700360.0000   -0.19688
700400.0000   -0.16554
700440.0000   -0.25475
700480.0000   -0.24734
700520.0000   -0.18791
700560.0000   -0.17606
700600.0000   -0.34589
700640.0000   -0.16088
700680.0000   -0.23293
700720.0000   -0.23042
700760.0000   -0.36950
700800.0000   -0.22166
700840.0000   -0.31104
700880.0000   -0.14690
700920.0000   -0.30028
700960.0000   -0.28538
701000.0000   -0.41434
701040.0000   -0.35906
701080.0000   -0.31151
701120.0000   -0.28846
701160.0000   -0.34179
701200.0000   -0.37264
701240.0000   -0.32893
701280.0000   -0.16076
701320.0000   -0.32491
701360.0000   -0.36500
701400.0000   -0.21370
701440.0000   -0.29927
701480.0000   -0.53760
701520.0000   -0.30334
701560.0000   -0.40936
701600.0000   -0.34951
701640.0000   -0.24799
701680.0000   -0.43930
701720.0000   -0.41775
701760.0000   -0.52209
701800.0000   -0.47191
701840.0000   -0.47260
701880.0000   -0.49662
701920.0000   -0.59244
701960.0000   -0.62663
702000.0000   -0.45557
702040.0000   -0.60025
702080.0000   -0.73877
702120.0000   -0.53327
702160.0000   -0.69671
702200.0000   -0.60113
702240.0000   -0.47860
702280.0000   -0.49007
702320.0000   -0.61114
702360.0000   -0.50095
702400.0000   -0.50186
702440.0000   -0.52878
702480.0000   -0.54140
702520.0000   -0.65452
702560.0000   -0.71490
702600.0000   -0.39165
702640.0000   -0.64363
702680.0000   -0.52905
702720.0000   -0.52618
702760.0000   -0.53598
702800.0000   -0.49071
702840.0000   -0.39771
702880.0000   -0.40425
702920.0000   -0.45092
702960.0000   -0.40472
703000.0000   -0.51387
703040.0000   -0.83248
703080.0000   -0.75614
703120.0000   -0.75997
703160.0000   -0.62819
703200.0000   -0.77141
703240.0000   -0.82707
703280.0000   -0.76369
703320.0000   -0.96209
703360.0000   -0.93240
703400.0000   -0.81829
703440.0000   -0.86997
703480.0000   -0.72336
703520.0000   -0.96160
703560.0000   -0.84485
703600.0000   -0.87881
703640.0000   -0.73410
703680.0000   -0.76110
703720.0000   -0.69334
703760.0000   -0.81445
703800.0000   -0.81986
703840.0000   -0.77659
703880.0000   -0.83333
703920.0000   -0.81540
703960.0000   -0.61528
704000.0000   -0.79882
704040.0000   -0.84153
704080.0000   -1.03765
704120.0000   -0.62487
704160.0000   -0.87850
704200.0000   -0.67173
704240.0000   -0.88188
704280.0000   -0.79417
704320.0000   -0.61056
704360.0000   -0.73626
704400.0000   -0.61141
704440.0000   -0.85673
704480.0000   -0.83987
704520.0000   -0.78225
704560.0000   -0.69157
704600.0000   -0.69171
704640.0000   -0.70398
704680.0000   -0.69506
704720.0000   -0.66511
704760.0000   -0.59944
704800.0000   -0.78107
704840.0000   -0.66961
704880.0000   -0.44696
704920.0000   -0.77995
704960.0000   -0.65881
705000.0000   -0.72015
705040.0000   -0.74729
705080.0000   -0.83152
705120.0000   -0.74038
705160.0000   -0.77133
705200.0000   -0.80922
705240.0000   -0.72355
705280.0000   -0.54151
705320.0000   -0.52263
705360.0000   -0.73511
705400.0000   -0.44738
705440.0000   -0.50803
705480.0000   -0.60211
705520.0000   -0.58317
705560.0000   -0.56518
705600.0000   -0.48971
705640.0000   -0.39912
705680.0000   -0.67264
705720.0000   -0.46781
705760.0000   -0.64041
705800.0000   -0.49426
705840.0000   -0.70032
705880.0000   -0.19083
705920.0000   -0.51790
705960.0000   -0.38031
706000.0000   -0.68479
706040.0000   -0.56865
706080.0000   -0.39566
706120.0000   -0.60770
706160.0000   -0.61024
706200.0000   -0.51318
706240.0000   -0.51368
706280.0000   -0.62746
706320.0000   -0.56946
706360.0000   -0.83384
706400.0000   -0.37365
706440.0000   -0.54579
706480.0000   -0.41103
706520.0000   -0.57076
706560.0000   -0.52317
706600.0000   -0.55914
706640.0000   -0.47662
706680.0000   -0.52434
706720.0000   -0.54511
706760.0000   -0.48790
706800.0000   -0.62031
706840.0000   -0.54650
706880.0000   -0.57591
706920.0000   -0.68738
706960.0000   -0.76281
707000.0000   -0.58769
707040.0000   -0.57871
707080.0000   -0.61920
707120.0000   -0.57380
707160.0000   -0.40975
707200.0000   -0.58996
707240.0000   -0.47478
707280.0000   -0.61944
707320.0000   -0.42595
707360.0000   -0.58630
707400.0000   -0.86742
707440.0000   -0.67091
707480.0000   -0.75748
707520.0000   -0.59191
707560.0000   -0.68092
707600.0000   -0.56944
707640.0000   -0.77826
707680.0000   -0.63326
707720.0000   -0.64855
707760.0000   -0.93295
707800.0000   -0.71542
707840.0000   -0.86045
707880.0000   -0.58707
707920.0000   -0.53369
707960.0000   -0.67860
708000.0000   -0.62057
708040.0000   -0.48267
708080.0000   -0.37603
708120.0000   -0.34344
708160.0000   -0.47123
708200.0000   -0.48196
708240.0000   -0.47564
708280.0000   -0.40291
708320.0000   -0.44395
708360.0000   -0.52759
708400.0000   -0.38527
708440.0000   -0.28908
708480.0000   -0.39249
708520.0000   -0.44274
708560.0000   -0.47007
708600.0000   -0.42282
708640.0000   -0.52682
708680.0000   -0.52348
708720.0000   -0.47842
708760.0000   -0.46315
708800.0000   -0.56247
708840.0000   -0.41923
708880.0000   -0.43774
708920.0000   -0.54038
708960.0000   -0.51350
709000.0000   -0.53079
709040.0000   -0.43515
709080.0000   -0.64322
709120.0000   -0.41084
709160.0000   -0.52306
709200.0000   -0.61997
709240.0000   -0.70261
709280.0000   -0.45612
709320.0000   -0.62413
709360.0000   -0.58422
709400.0000   -0.62974
709440.0000   -0.51228
709480.0000   -0.51354
709520.0000   -0.49447
709560.0000   -0.56326
709600.0000   -0.50757
709640.0000   -0.40175
709680.0000   -0.54677
709720.0000   -0.67920
709760.0000   -0.58500
709800.0000   -0.64061
709840.0000   -0.48720
709880.0000   -0.44131
709920.0000   -0.61513
709960.0000   -0.53380
710000.0000   -0.52828
710040.0000   -0.55889
710080.0000   -0.48379
710120.0000   -0.70236
710160.0000   -0.74800
710200.0000   -0.63953
710240.0000   -0.62173
710280.0000   -0.74056
710320.0000   -0.55398
710360.0000   -0.63336
710400.0000   -0.77610
710440.0000   -0.65351
710480.0000   -0.69422
710520.0000   -0.79204
710560.0000   -0.78120
710600.0000   -1.15180
710640.0000   -0.76256
710680.0000   -0.55171
710720.0000   -0.48735
710760.0000   -0.48715
710800.0000   -0.64135
710840.0000   -0.68519
710880.0000   -0.34283
710920.0000   -0.75577
710960.0000   -0.62579
711000.0000   -0.57544
711040.0000   -0.68339
711080.0000   -0.59692
711120.0000   -0.57333
711160.0000   -0.42355
711200.0000   -0.73577
711240.0000   -0.58834
711280.0000   -0.61793
711320.0000   -0.72776
711360.0000   -0.38782
711400.0000   -0.49856
711440.0000   -0.64835
711480.0000   -0.54792
711520.0000   -0.53840
711560.0000   -0.44127
711600.0000   -0.28045
711640.0000   -0.53743
711680.0000   -0.31929
711720.0000   -0.49548
711760.0000   -0.47699
711800.0000   -0.66098
711840.0000   -0.53844
711880.0000   -0.60597
711920.0000   -0.64922
711960.0000   -0.72703
712000.0000   -0.68890
712040.0000   -0.54863
712080.0000   -0.53358
712120.0000   -0.81566
712160.0000   -0.76495
712200.0000   -0.69478
712240.0000   -0.68730
712280.0000   -0.51945
712320.0000   -0.60436
712360.0000   -0.59970
712400.0000   -0.58262
712440.0000   -0.70002
712480.0000   -0.55320
712520.0000   -0.51750
712560.0000   -0.57660
712600.0000   -0.51267
712640.0000   -0.73133
712680.0000   -0.53436
712720.0000   -0.57899
712760.0000   -0.57294
712800.0000   -0.52639
712840.0000   -0.50559
712880.0000   -0.59862
712920.0000   -0.72553
712960.0000   -0.58590
713000.0000   -0.68160
713040.0000   -0.50845
713080.0000   -0.62505
713120.0000   -0.44362
713160.0000   -0.32548
713200.0000   -0.64582
713240.0000   -0.51189
713280.0000   -0.53370
713320.0000   -0.63243
713360.0000   -0.44333
713400.0000   -0.62347
713440.0000   -0.67489
713480.0000   -0.63135
713520.0000   -0.63034
713560.0000   -0.82970
713600.0000   -0.56487
713640.0000   -0.56308
713680.0000   -0.58084
713720.0000   -0.66362
713760.0000   -0.71752
713800.0000   -0.64269
713840.0000   -0.56403
713880.0000   -0.78331
713920.0000   -0.63749
713960.0000   -0.67246
714000.0000   -0.38882
714040.0000   -0.44419
714080.0000   -0.52297
714120.0000   -0.72779
714160.0000   -0.73836
714200.0000   -0.63184
714240.0000   -0.59436
714280.0000   -0.54167
714320.0000   -0.62368
714360.0000   -0.62280
714400.0000   -0.84848
714440.0000   -0.65518
714480.0000   -0.64659
714520.0000   -0.50966
714560.0000   -0.61149
714600.0000   -0.60054
714640.0000   -0.48951
714680.0000   -0.85440
714720.0000   -0.61085
714760.0000   -0.54330
714800.0000   -0.44673
714840.0000   -0.60711
714880.0000   -0.77016
714920.0000   -0.64785
714960.0000   -0.70636
715000.0000   -0.84941
715040.0000   -0.37665
715080.0000   -0.66940
715120.0000   -0.57565
715160.0000   -0.42965
715200.0000   -0.57994
715240.0000   -0.70492
715280.0000   -0.44212
715320.0000   -0.76757
715360.0000   -0.61061
715400.0000   -0.63928
715440.0000   -0.65729
715480.0000   -0.42350
715520.0000   -0.57388
715560.0000   -0.76861
715600.0000   -0.48441
715640.0000   -0.56740
715680.0000   -0.63279
715720.0000   -0.65828
715760.0000   -0.54320
715800.0000   -0.51829
715840.0000   -0.42402
715880.0000   -0.69669
715920.0000   -0.64257
715960.0000   -0.84388
716000.0000   -0.77333
716040.0000   -0.73992
716080.0000   -0.89603
716120.0000   -0.56928
716160.0000   -0.61654
716200.0000   -0.71663
716240.0000   -0.48919
716280.0000   -0.57083
716320.0000   -0.90423
716360.0000   -0.76761
716400.0000   -0.60888
716440.0000   -0.69034
716480.0000   -0.78444
716520.0000   -0.58546
716560.0000   -0.58600
716600.0000   -0.53017
716640.0000   -0.64964
716680.0000   -0.72934
716720.0000   -0.73368
716760.0000   -0.66531
716800.0000   -0.77907
716840.0000   -0.63147
716880.0000   -0.49745
716920.0000   -0.39670
716960.0000   -0.65751
717000.0000   -0.45557
717040.0000   -0.65219
717080.0000   -0.66350
717120.0000   -0.76299
717160.0000   -0.56259
717200.0000   -0.55888
717240.0000   -0.52495
717280.0000   -0.87789
717320.0000   -0.78537
717360.0000   -0.58984
717400.0000   -0.52504
717440.0000   -0.69719
717480.0000   -0.80809
717520.0000   -0.71564
717560.0000   -0.64268
717600.0000   -0.90759
717640.0000   -0.82093
717680.0000   -0.83189
717720.0000   -0.55591
717760.0000   -0.65399
717800.0000   -0.58412
717840.0000   -0.57500
717880.0000   -0.59036
717920.0000   -0.50085
717960.0000   -0.67243
718000.0000   -0.54426
718040.0000   -0.55353
718080.0000   -0.84345
718120.0000   -0.81004
718160.0000   -0.65449
718200.0000   -0.70479
718240.0000   -0.54720
718280.0000   -0.61178
718320.0000   -0.78120
718360.0000   -0.64796
718400.0000   -0.52049
718440.0000   -0.65483
718480.0000   -0.55483
718520.0000   -0.44823
718560.0000   -0.64773
718600.0000   -0.79896
718640.0000   -0.60783
718680.0000   -0.68611
718720.0000   -0.43686
718760.0000   -0.64289
718800.0000   -0.57869
718840.0000   -0.67291
718880.0000   -0.53627
718920.0000   -0.63786
718960.0000   -0.51428
719000.0000   -0.27549
719040.0000   -0.45765
719080.0000   -0.69222
719120.0000   -0.60939
719160.0000   -0.56485
719200.0000   -0.55912
719240.0000   -0.72059
719280.0000   -0.55866
719320.0000   -0.71221
719360.0000   -0.78193
719400.0000   -0.64921
719440.0000   -0.51929
719480.0000   -0.53106
719520.0000   -0.53605
719560.0000   -0.77056
719600.0000   -0.75223
719640.0000   -0.51405
719680.0000   -0.68666
719720.0000   -0.59802
719760.0000   -0.72400
719800.0000   -0.70555
719840.0000   -0.82381
719880.0000   -0.79331
719920.0000   -0.75653
719960.0000   -0.73197
720000.0000   -0.78274
720040.0000   -0.78238
720080.0000   -0.74220
720120.0000   -0.76635
720160.0000   -0.76991
720200.0000   -0.53809
720240.0000   -0.48768
720280.0000   -0.66353
720320.0000   -0.76871
720360.0000   -0.62253
720400.0000   -0.63413
720440.0000   -0.70517
720480.0000   -0.61147
720520.0000   -0.34625
720560.0000   -0.58781
720600.0000   -0.67208
720640.0000   -0.63789
720680.0000   -0.77332
720720.0000   -0.58532
720760.0000   -0.65123
720800.0000   -0.63971
720840.0000   -0.42043
720880.0000   -0.29139
720920.0000   -0.33901
720960.0000   -0.78120
721000.0000   -0.77535
721040.0000   -0.49384
721080.0000   -0.63102
721120.0000   -0.46162
721160.0000   -0.54791
721200.0000   -0.53255
721240.0000   -0.73540
721280.0000   -0.55117
721320.0000   -0.49407
721360.0000   -0.68959
721400.0000   -0.66325
721440.0000   -0.69912
721480.0000   -0.64197
721520.0000   -0.84931
721560.0000   -0.76382
721600.0000   -0.85608
721640.0000   -0.76972
721680.0000   -0.71000
721720.0000   -0.89841
721760.0000   -0.80325
721800.0000   -0.65708
721840.0000   -0.54688
721880.0000   -0.50387
721920.0000   -0.47764
721960.0000   -0.27379
722000.0000   -0.87762
722040.0000   -0.79525
722080.0000   -0.63146
722120.0000   -0.54405
722160.0000   -0.48992
722200.0000   -0.56014
722240.0000   -0.65067
722280.0000   -0.69276
722320.0000   -0.65484
722360.0000   -0.75510
722400.0000   -0.73025
722440.0000   -0.45639
722480.0000   -0.49319
722520.0000   -0.60457
722560.0000   -0.53226
722600.0000   -0.78882
722640.0000   -0.66269
722680.0000   -0.83274
722720.0000   -0.76682
722760.0000   -0.76397
722800.0000   -0.68752
722840.0000   -0.72217
722880.0000   -0.74581
722920.0000   -0.61028
722960.0000   -0.77040
723000.0000   -0.48277
723040.0000   -0.48075
723080.0000   -0.39195
723120.0000   -0.59573
723160.0000   -0.80865
723200.0000   -0.68910
723240.0000   -0.84582
723280.0000   -0.69929
723320.0000   -0.78484
723360.0000   -0.76748
723400.0000   -0.86455
723440.0000   -0.66945
723480.0000   -0.82188
723520.0000   -0.76724
723560.0000   -0.84867
723600.0000   -0.96366
723640.0000   -0.71927
723680.0000   -0.88954
723720.0000   -0.77555
723760.0000   -0.83496
723800.0000   -0.85888
723840.0000   -0.82704
[truncated: 158,795 more chars]
