# Supplementary material for: Comment on 'Valid molecular dynamics simulations of human hemoglobin require a surprisingly large box size'
Source: eLife. 2019 Jun 20;8:e44718. doi: 10.7554/eLife.44718 (PMC6586461; doi:10.7554/eLife.44718)
Supplement: Figure 4—source data 1. — The zip archive contains a README file describing which source files correspond to the different panels. [file elife-44718-fig4-data1.zip › figure4/panels_EF/amber/box1/eq4/proj.xvg]

25000.0000    0.06106
25040.0000   -0.16031
25080.0000   -0.06144
25120.0000   -0.04473
25160.0000    0.07717
25200.0000    0.00478
25240.0000    0.03207
25280.0000   -0.03747
25320.0000    0.06743
25360.0000    0.40407
25400.0000    0.21270
25440.0000    0.05349
25480.0000    0.14520
25520.0000    0.18172
25560.0000    0.15800
25600.0000   -0.04786
25640.0000    0.04878
25680.0000    0.07587
25720.0000    0.20043
25760.0000    0.07775
25800.0000    0.15313
25840.0000    0.11914
25880.0000    0.17338
25920.0000    0.02887
25960.0000    0.06074
26000.0000    0.09512
26040.0000    0.08906
26080.0000    0.08334
26120.0000    0.18054
26160.0000   -0.07914
26200.0000    0.04184
26240.0000    0.08462
26280.0000    0.02417
26320.0000    0.27311
26360.0000    0.08757
26400.0000    0.15819
26440.0000    0.10181
26480.0000    0.03578
26520.0000    0.08379
26560.0000   -0.00489
26600.0000    0.17696
26640.0000    0.08750
26680.0000    0.18749
26720.0000    0.20202
26760.0000    0.16332
26800.0000    0.12578
26840.0000   -0.09000
26880.0000    0.09613
26920.0000    0.04200
26960.0000   -0.10234
27000.0000   -0.07009
27040.0000    0.16318
27080.0000    0.05288
27120.0000   -0.05461
27160.0000    0.18661
27200.0000    0.27197
27240.0000    0.08907
27280.0000    0.17131
27320.0000   -0.01241
27360.0000    0.26604
27400.0000    0.17927
27440.0000    0.21693
27480.0000    0.23436
27520.0000    0.17162
27560.0000    0.28490
27600.0000    0.36304
27640.0000    0.24436
27680.0000   -0.03683
27720.0000    0.15488
27760.0000   -0.05805
27800.0000    0.09041
27840.0000    0.14838
27880.0000    0.01990
27920.0000   -0.00707
27960.0000   -0.00456
28000.0000    0.24005
28040.0000   -0.04775
28080.0000    0.12282
28120.0000    0.02835
28160.0000    0.19477
28200.0000    0.00585
28240.0000    0.02755
28280.0000    0.21859
28320.0000    0.10550
28360.0000    0.17262
28400.0000    0.09035
28440.0000   -0.02296
28480.0000    0.09130
28520.0000    0.09572
28560.0000    0.13006
28600.0000    0.17964
28640.0000    0.05522
28680.0000    0.14945
28720.0000    0.12037
28760.0000    0.08742
28800.0000    0.17936
28840.0000    0.08885
28880.0000    0.07389
28920.0000    0.13070
28960.0000    0.11114
29000.0000    0.12834
29040.0000    0.12663
29080.0000    0.07267
29120.0000    0.15740
29160.0000    0.02118
29200.0000    0.10270
29240.0000   -0.06275
29280.0000    0.04618
29320.0000    0.13301
29360.0000    0.18385
29400.0000    0.09490
29440.0000    0.07386
29480.0000    0.04736
29520.0000   -0.06595
29560.0000    0.05344
29600.0000   -0.18377
29640.0000   -0.00606
29680.0000    0.11270
29720.0000    0.08024
29760.0000    0.08784
29800.0000    0.10113
29840.0000   -0.00829
29880.0000   -0.28722
29920.0000   -0.04927
29960.0000   -0.18562
30000.0000    0.00107
30040.0000   -0.05254
30080.0000   -0.34350
30120.0000   -0.02850
30160.0000    0.08590
30200.0000    0.05267
30240.0000    0.02769
30280.0000    0.03020
30320.0000   -0.07034
30360.0000   -0.12873
30400.0000    0.16757
30440.0000    0.26008
30480.0000   -0.01626
30520.0000    0.06127
30560.0000    0.13928
30600.0000    0.18123
30640.0000    0.14188
30680.0000    0.09563
30720.0000    0.11257
30760.0000    0.12010
30800.0000    0.17213
30840.0000    0.04016
30880.0000   -0.06499
30920.0000   -0.04040
30960.0000   -0.03129
31000.0000    0.13732
31040.0000    0.02479
31080.0000    0.12929
31120.0000    0.07690
31160.0000    0.14762
31200.0000    0.01337
31240.0000    0.10095
31280.0000    0.08494
31320.0000    0.01445
31360.0000   -0.13111
31400.0000    0.07173
31440.0000    0.17492
31480.0000    0.12517
31520.0000    0.05413
31560.0000   -0.04089
31600.0000    0.22278
31640.0000    0.08228
31680.0000    0.07107
31720.0000    0.13717
31760.0000    0.05541
31800.0000    0.07117
31840.0000    0.26102
31880.0000    0.13444
31920.0000    0.14753
31960.0000    0.23154
32000.0000   -0.07165
32040.0000    0.11711
32080.0000    0.02002
32120.0000    0.08457
32160.0000    0.14401
32200.0000   -0.00779
32240.0000    0.12292
32280.0000    0.06092
32320.0000    0.33050
32360.0000    0.18500
32400.0000    0.22022
32440.0000    0.18686
32480.0000    0.25496
32520.0000    0.21654
32560.0000    0.19445
32600.0000    0.25489
32640.0000    0.25039
32680.0000    0.11285
32720.0000    0.10222
32760.0000    0.16650
32800.0000    0.03323
32840.0000    0.11269
32880.0000    0.09248
32920.0000    0.23972
32960.0000    0.17424
33000.0000    0.23899
33040.0000    0.12631
33080.0000    0.14368
33120.0000    0.18831
33160.0000    0.39565
33200.0000    0.34731
33240.0000    0.26149
33280.0000    0.38368
33320.0000    0.45693
33360.0000    0.46849
33400.0000    0.47184
33440.0000    0.44064
33480.0000    0.31453
33520.0000   -0.01127
33560.0000   -0.05555
33600.0000    0.13610
33640.0000    0.14348
33680.0000    0.13784
33720.0000    0.07364
33760.0000    0.17258
33800.0000    0.07372
33840.0000   -0.03568
33880.0000   -0.11812
33920.0000    0.04355
33960.0000    0.03248
34000.0000   -0.13770
34040.0000    0.13288
34080.0000   -0.07740
34120.0000    0.02794
34160.0000    0.22695
34200.0000   -0.00417
34240.0000   -0.02246
34280.0000    0.14457
34320.0000    0.17822
34360.0000   -0.00017
34400.0000    0.01109
34440.0000   -0.28023
34480.0000   -0.32754
34520.0000   -0.12999
34560.0000   -0.09794
34600.0000   -0.07143
34640.0000   -0.00991
34680.0000    0.01657
34720.0000   -0.19572
34760.0000    0.09039
34800.0000    0.16411
34840.0000    0.04217
34880.0000    0.05562
34920.0000   -0.35614
34960.0000    0.08969
35000.0000   -0.00729
35040.0000   -0.00089
35080.0000    0.14516
35120.0000    0.12012
35160.0000    0.07478
35200.0000    0.43148
35240.0000   -0.02690
35280.0000   -0.12211
35320.0000   -0.31056
35360.0000    0.07450
35400.0000   -0.25757
35440.0000    0.17898
35480.0000    0.09023
35520.0000   -0.03804
35560.0000    0.09580
35600.0000    0.09490
35640.0000    0.03626
35680.0000    0.07063
35720.0000    0.07204
35760.0000    0.08838
35800.0000    0.18732
35840.0000    0.00435
35880.0000    0.23578
35920.0000    0.38593
35960.0000    0.06360
36000.0000   -0.02633
36040.0000    0.06753
36080.0000    0.13784
36120.0000    0.08278
36160.0000   -0.03626
36200.0000    0.05585
36240.0000    0.03179
36280.0000    0.17592
36320.0000    0.20374
36360.0000    0.12394
36400.0000    0.13680
36440.0000    0.11598
36480.0000    0.26961
36520.0000    0.13977
36560.0000    0.12356
36600.0000    0.20705
36640.0000    0.28121
36680.0000    0.37428
36720.0000    0.46650
36760.0000    0.46838
36800.0000    0.28454
36840.0000    0.32372
36880.0000    0.32358
36920.0000    0.22671
36960.0000    0.31955
37000.0000    0.05021
37040.0000    0.14733
37080.0000    0.04015
37120.0000    0.16211
37160.0000    0.15241
37200.0000    0.09884
37240.0000    0.13706
37280.0000    0.00158
37320.0000    0.23797
37360.0000    0.21527
37400.0000    0.10735
37440.0000   -0.05297
37480.0000    0.20773
37520.0000    0.15903
37560.0000    0.16743
37600.0000    0.01448
37640.0000    0.02164
37680.0000    0.18194
37720.0000    0.18013
37760.0000    0.04721
37800.0000   -0.04340
37840.0000    0.03666
37880.0000    0.04206
37920.0000    0.33094
37960.0000    0.22961
38000.0000    0.16631
38040.0000    0.02234
38080.0000    0.03026
38120.0000    0.15506
38160.0000    0.22481
38200.0000    0.08811
38240.0000    0.04058
38280.0000    0.05668
38320.0000    0.06417
38360.0000    0.15907
38400.0000   -0.01646
38440.0000    0.13088
38480.0000   -0.09564
38520.0000    0.19199
38560.0000   -0.11474
38600.0000    0.10881
38640.0000    0.17098
38680.0000    0.21101
38720.0000    0.23039
38760.0000    0.09221
38800.0000    0.09776
38840.0000    0.23182
38880.0000    0.00784
38920.0000    0.20712
38960.0000    0.12103
39000.0000    0.30508
39040.0000    0.41181
39080.0000    0.28820
39120.0000    0.27855
39160.0000    0.23307
39200.0000    0.31612
39240.0000    0.24118
39280.0000    0.11488
39320.0000    0.33528
39360.0000    0.20060
39400.0000    0.23167
39440.0000    0.25249
39480.0000    0.07453
39520.0000    0.39322
39560.0000    0.46377
39600.0000    0.20296
39640.0000   -0.02063
39680.0000    0.19395
39720.0000    0.32894
39760.0000    0.37547
39800.0000    0.35938
39840.0000    0.43436
39880.0000    0.55046
39920.0000    0.24116
39960.0000    0.11811
40000.0000    0.33153
40040.0000    0.15942
40080.0000    0.35148
40120.0000    0.30366
40160.0000    0.62538
40200.0000    0.50735
40240.0000    0.46426
40280.0000    0.40931
40320.0000    0.39970
40360.0000    0.44221
40400.0000    0.32835
40440.0000    0.43518
40480.0000    0.52403
40520.0000    0.48653
40560.0000    0.33252
40600.0000    0.25310
40640.0000    0.47010
40680.0000    0.29429
40720.0000    0.45449
40760.0000    0.36411
40800.0000    0.44106
40840.0000    0.41744
40880.0000    0.21909
40920.0000    0.27910
40960.0000    0.35629
41000.0000    0.40400
41040.0000    0.25304
41080.0000    0.34633
41120.0000    0.17229
41160.0000    0.15296
41200.0000    0.46170
41240.0000    0.03101
41280.0000    0.13649
41320.0000    0.01020
41360.0000   -0.08045
41400.0000   -0.01928
41440.0000   -0.05355
41480.0000    0.24237
41520.0000    0.28704
41560.0000    0.23973
41600.0000    0.40995
41640.0000    0.18048
41680.0000    0.03540
41720.0000   -0.30905
41760.0000   -0.01972
41800.0000    0.23074
41840.0000    0.10770
41880.0000    0.42917
41920.0000    0.18706
41960.0000    0.20802
42000.0000    0.20030
42040.0000    0.29965
42080.0000    0.39942
42120.0000    0.12994
42160.0000    0.07139
42200.0000    0.19991
42240.0000    0.24380
42280.0000    0.07914
42320.0000    0.22109
42360.0000    0.33687
42400.0000    0.20307
42440.0000    0.18950
42480.0000    0.23432
42520.0000    0.37785
42560.0000   -0.09261
42600.0000    0.33196
42640.0000    0.30715
42680.0000    0.24520
42720.0000    0.24200
42760.0000    0.21860
42800.0000   -0.06564
42840.0000    0.24636
42880.0000    0.23125
42920.0000    0.08425
42960.0000    0.12022
43000.0000    0.12122
43040.0000    0.02751
43080.0000    0.01546
43120.0000    0.01974
43160.0000    0.13473
43200.0000    0.15551
43240.0000    0.22259
43280.0000    0.27642
43320.0000    0.06871
43360.0000    0.04414
43400.0000    0.24775
43440.0000    0.26174
43480.0000    0.23001
43520.0000    0.19022
43560.0000    0.24486
43600.0000    0.32635
43640.0000    0.25519
43680.0000    0.25507
43720.0000    0.24063
43760.0000    0.17358
43800.0000    0.27423
43840.0000    0.28587
43880.0000    0.35056
43920.0000    0.31292
43960.0000    0.14501
44000.0000    0.15510
44040.0000    0.32203
44080.0000    0.32093
44120.0000    0.34507
44160.0000    0.28257
44200.0000    0.21700
44240.0000    0.16014
44280.0000    0.18532
44320.0000    0.41825
44360.0000    0.16047
44400.0000    0.24969
44440.0000    0.03598
44480.0000    0.08339
44520.0000    0.39059
44560.0000    0.45120
44600.0000    0.02537
44640.0000   -0.14981
44680.0000   -0.00598
44720.0000   -0.10281
44760.0000    0.24802
44800.0000    0.37107
44840.0000    0.53134
44880.0000    0.40936
44920.0000    0.12404
44960.0000    0.34988
45000.0000    0.06956
45040.0000    0.14755
45080.0000    0.22288
45120.0000    0.16499
45160.0000    0.21418
45200.0000    0.05294
45240.0000    0.42570
45280.0000    0.08797
45320.0000    0.28097
45360.0000    0.04254
45400.0000    0.12796
45440.0000    0.41086
45480.0000    0.23522
45520.0000    0.01715
45560.0000    0.15544
45600.0000    0.07704
45640.0000    0.14891
45680.0000    0.27784
45720.0000    0.15339
45760.0000    0.41426
45800.0000    0.29988
45840.0000    0.16654
45880.0000    0.33296
45920.0000    0.19756
45960.0000    0.19988
46000.0000    0.18901
46040.0000    0.16613
46080.0000    0.10309
46120.0000    0.22401
46160.0000    0.17935
46200.0000    0.22289
46240.0000    0.23836
46280.0000    0.26197
46320.0000    0.07684
46360.0000    0.33779
46400.0000    0.14541
46440.0000    0.09016
46480.0000    0.19729
46520.0000    0.26663
46560.0000    0.35438
46600.0000    0.15267
46640.0000    0.41557
46680.0000    0.17209
46720.0000    0.27958
46760.0000    0.45594
46800.0000    0.36122
46840.0000    0.37316
46880.0000    0.45329
46920.0000    0.32156
46960.0000    0.54890
47000.0000    0.37094
47040.0000    0.29086
47080.0000    0.55408
47120.0000    0.30476
47160.0000    0.21381
47200.0000   -0.09851
47240.0000    0.15706
47280.0000    0.19939
47320.0000    0.21407
47360.0000    0.06915
47400.0000    0.10651
47440.0000    0.19595
47480.0000    0.46140
47520.0000    0.12554
47560.0000    0.15790
47600.0000    0.09511
47640.0000    0.13943
47680.0000    0.38061
47720.0000    0.07558
47760.0000    0.30615
47800.0000    0.18280
47840.0000    0.12069
47880.0000    0.30166
47920.0000    0.27678
47960.0000    0.25759
48000.0000    0.39761
48040.0000    0.19906
48080.0000    0.08464
48120.0000    0.03062
48160.0000    0.03184
48200.0000    0.10527
48240.0000    0.09405
48280.0000   -0.08527
48320.0000    0.07444
48360.0000   -0.20914
48400.0000    0.11875
48440.0000    0.27712
48480.0000    0.13636
48520.0000    0.31897
48560.0000    0.02450
48600.0000    0.10685
48640.0000    0.03266
48680.0000    0.20209
48720.0000    0.25384
48760.0000    0.00345
48800.0000   -0.15892
48840.0000    0.01120
48880.0000   -0.03517
48920.0000   -0.22819
48960.0000   -0.12621
49000.0000   -0.12091
49040.0000    0.29557
49080.0000    0.19107
49120.0000    0.29627
49160.0000    0.30481
49200.0000    0.03970
49240.0000   -0.07411
49280.0000   -0.01175
49320.0000    0.15976
49360.0000    0.34608
49400.0000    0.48506
49440.0000    0.37229
49480.0000    0.26536
49520.0000    0.19105
49560.0000    0.08857
49600.0000    0.17337
49640.0000    0.45700
49680.0000    0.31005
49720.0000    0.16227
49760.0000    0.11108
49800.0000    0.38350
49840.0000    0.20548
49880.0000    0.19854
49920.0000    0.28585
49960.0000    0.24082
50000.0000    0.33888
50040.0000    0.11657
50080.0000    0.39125
50120.0000    0.31112
50160.0000    0.15601
50200.0000    0.01528
50240.0000    0.42540
50280.0000    0.35310
50320.0000   -0.21300
50360.0000    0.09947
50400.0000    0.15799
50440.0000    0.04958
50480.0000    0.05653
50520.0000    0.20440
50560.0000   -0.07450
50600.0000    0.04432
50640.0000    0.04835
50680.0000   -0.09266
50720.0000    0.44650
50760.0000    0.22017
50800.0000    0.27190
50840.0000    0.21894
50880.0000    0.30167
50920.0000    0.36215
50960.0000    0.19903
51000.0000    0.01337
51040.0000    0.10998
51080.0000    0.29743
51120.0000    0.26605
51160.0000    0.06425
51200.0000    0.27339
51240.0000    0.25498
51280.0000    0.30062
51320.0000   -0.14978
51360.0000    0.08847
51400.0000    0.15009
51440.0000    0.12145
51480.0000    0.18869
51520.0000    0.29276
51560.0000    0.22030
51600.0000    0.41336
51640.0000    0.08421
51680.0000    0.09892
51720.0000    0.21481
51760.0000    0.16619
51800.0000   -0.06434
51840.0000    0.01809
51880.0000    0.56591
51920.0000    0.41643
51960.0000    0.06872
52000.0000    0.18026
52040.0000    0.26406
52080.0000   -0.02500
52120.0000   -0.00347
52160.0000    0.02584
52200.0000   -0.12018
52240.0000   -0.08499
52280.0000    0.06380
52320.0000    0.16964
52360.0000    0.18505
52400.0000    0.39132
52440.0000   -0.00665
52480.0000    0.33848
52520.0000    0.46851
52560.0000    0.32767
52600.0000    0.20026
52640.0000    0.17540
52680.0000    0.12110
52720.0000    0.00493
52760.0000   -0.06686
52800.0000   -0.06721
52840.0000   -0.32928
52880.0000    0.02176
52920.0000   -0.09691
52960.0000    0.05145
53000.0000   -0.21148
53040.0000   -0.20638
53080.0000   -0.19981
53120.0000   -0.15905
53160.0000   -0.19618
53200.0000   -0.20503
53240.0000   -0.11947
53280.0000   -0.01600
53320.0000   -0.09421
53360.0000    0.04268
53400.0000   -0.05522
53440.0000   -0.01062
53480.0000   -0.08836
53520.0000    0.11346
53560.0000   -0.28687
53600.0000    0.04325
53640.0000   -0.03366
53680.0000   -0.22848
53720.0000   -0.26099
53760.0000    0.01254
53800.0000    0.12626
53840.0000    0.04206
53880.0000   -0.00600
53920.0000    0.02424
53960.0000    0.02174
54000.0000    0.32936
54040.0000    0.39848
54080.0000    0.30508
54120.0000    0.02036
54160.0000   -0.12615
54200.0000    0.49063
54240.0000    0.01206
54280.0000    0.16550
54320.0000    0.13762
54360.0000    0.09124
54400.0000   -0.00171
54440.0000    0.13506
54480.0000    0.23004
54520.0000    0.22404
54560.0000   -0.01213
54600.0000    0.05131
54640.0000    0.43867
54680.0000    0.30124
54720.0000    0.09046
54760.0000    0.01631
54800.0000    0.03357
54840.0000   -0.10891
54880.0000    0.07552
54920.0000   -0.07235
54960.0000    0.02375
55000.0000    0.07338
55040.0000    0.36820
55080.0000    0.11968
55120.0000    0.45418
55160.0000    0.22606
55200.0000    0.21605
55240.0000    0.19285
55280.0000    0.34682
55320.0000    0.05936
55360.0000    0.29810
55400.0000   -0.00564
55440.0000    0.33352
55480.0000    0.13536
55520.0000    0.30222
55560.0000    0.31559
55600.0000    0.36657
55640.0000    0.20312
55680.0000    0.41122
55720.0000    0.08655
55760.0000    0.44249
55800.0000    0.23161
55840.0000    0.28133
55880.0000    0.43633
55920.0000    0.05262
55960.0000    0.33530
56000.0000    0.26867
56040.0000    0.34778
56080.0000    0.16235
56120.0000    0.43503
56160.0000    0.31986
56200.0000    0.32865
56240.0000    0.24513
56280.0000    0.29300
56320.0000    0.40911
56360.0000    0.25182
56400.0000    0.29349
56440.0000    0.24523
56480.0000   -0.00423
56520.0000    0.18820
56560.0000    0.36925
56600.0000    0.13039
56640.0000    0.22805
56680.0000    0.37057
56720.0000   -0.00541
56760.0000   -0.10613
56800.0000   -0.21565
56840.0000    0.30469
56880.0000   -0.18166
56920.0000   -0.08872
56960.0000    0.02266
57000.0000   -0.00648
57040.0000    0.02509
57080.0000    0.18757
57120.0000    0.10248
57160.0000    0.14830
57200.0000    0.17195
57240.0000   -0.04129
57280.0000    0.10201
57320.0000   -0.06256
57360.0000   -0.16014
57400.0000    0.11904
57440.0000    0.18094
57480.0000    0.02038
57520.0000   -0.09077
57560.0000   -0.08093
57600.0000   -0.04427
57640.0000    0.00603
57680.0000    0.02873
57720.0000   -0.01923
57760.0000    0.09783
57800.0000    0.10994
57840.0000   -0.01128
57880.0000   -0.06084
57920.0000    0.07608
57960.0000   -0.20249
58000.0000    0.20605
58040.0000    0.05889
58080.0000   -0.16758
58120.0000    0.12752
58160.0000    0.04464
58200.0000    0.02746
58240.0000   -0.25506
58280.0000   -0.08437
58320.0000   -0.26065
58360.0000    0.25834
58400.0000    0.12695
58440.0000   -0.03401
58480.0000   -0.15190
58520.0000    0.14205
58560.0000   -0.08847
58600.0000    0.18551
58640.0000    0.00334
58680.0000    0.23591
58720.0000    0.25087
58760.0000    0.16319
58800.0000   -0.14601
58840.0000   -0.28636
58880.0000    0.07884
58920.0000   -0.24294
58960.0000   -0.30152
59000.0000   -0.30906
59040.0000   -0.11910
59080.0000   -0.36346
59120.0000    0.05480
59160.0000   -0.25818
59200.0000   -0.22270
59240.0000   -0.14367
59280.0000   -0.17312
59320.0000   -0.25665
59360.0000    0.16475
59400.0000   -0.03963
59440.0000   -0.16639
59480.0000   -0.33165
59520.0000    0.03655
59560.0000   -0.35305
59600.0000   -0.29433
59640.0000   -0.13084
59680.0000   -0.02248
59720.0000   -0.21488
59760.0000   -0.20786
59800.0000   -0.24541
59840.0000   -0.21064
59880.0000    0.02735
59920.0000   -0.16925
59960.0000   -0.08154
60000.0000   -0.17748
60040.0000    0.02660
60080.0000    0.11852
60120.0000   -0.06341
60160.0000    0.20918
60200.0000    0.11082
60240.0000    0.06834
60280.0000   -0.12560
60320.0000    0.07682
60360.0000    0.12295
60400.0000    0.11724
60440.0000   -0.02219
60480.0000   -0.14653
60520.0000    0.05532
60560.0000    0.16617
60600.0000    0.08906
60640.0000    0.09911
60680.0000    0.14158
60720.0000    0.12062
60760.0000   -0.16858
60800.0000    0.09566
60840.0000    0.04823
60880.0000   -0.00096
60920.0000    0.43409
60960.0000   -0.03097
61000.0000    0.02311
61040.0000   -0.02466
61080.0000    0.08304
61120.0000    0.06857
61160.0000   -0.02052
61200.0000   -0.04635
61240.0000   -0.16728
61280.0000   -0.00663
61320.0000    0.11329
61360.0000   -0.02781
61400.0000    0.02610
61440.0000    0.06754
61480.0000    0.00585
61520.0000    0.02853
61560.0000    0.15219
61600.0000   -0.09202
61640.0000    0.01302
61680.0000    0.00998
61720.0000   -0.01772
61760.0000    0.12780
61800.0000    0.20053
61840.0000    0.25709
61880.0000    0.06845
61920.0000   -0.13905
61960.0000   -0.04039
62000.0000   -0.03663
62040.0000   -0.06722
62080.0000   -0.05018
62120.0000    0.07791
62160.0000   -0.00907
62200.0000    0.19836
62240.0000   -0.01201
62280.0000   -0.07338
62320.0000    0.00808
62360.0000    0.03610
62400.0000    0.10318
62440.0000    0.13212
62480.0000    0.28362
62520.0000    0.29436
62560.0000   -0.00120
62600.0000   -0.01437
62640.0000   -0.29440
62680.0000   -0.26374
62720.0000   -0.16478
62760.0000   -0.12599
62800.0000   -0.12810
62840.0000    0.01140
62880.0000   -0.12399
62920.0000   -0.10316
62960.0000   -0.06679
63000.0000    0.03873
63040.0000   -0.02485
63080.0000    0.09533
63120.0000   -0.11607
63160.0000   -0.17816
63200.0000   -0.04527
63240.0000    0.16098
63280.0000   -0.01030
63320.0000    0.04905
63360.0000    0.07895
63400.0000    0.29657
63440.0000    0.08806
63480.0000    0.18018
63520.0000    0.19775
63560.0000    0.44676
63600.0000    0.57191
63640.0000    0.31045
63680.0000    0.12303
63720.0000    0.37880
63760.0000    0.35736
63800.0000    0.02491
63840.0000    0.22751
63880.0000    0.38303
63920.0000    0.23361
63960.0000    0.10150
64000.0000    0.15480
64040.0000    0.00328
64080.0000    0.06839
64120.0000    0.39088
64160.0000    0.41428
64200.0000    0.38144
64240.0000    0.27540
64280.0000    0.40631
64320.0000    0.47796
64360.0000    0.24178
64400.0000    0.14250
64440.0000    0.36933
64480.0000    0.31951
64520.0000    0.40477
64560.0000    0.50597
64600.0000    0.23149
64640.0000    0.31977
64680.0000    0.28626
64720.0000    0.39941
64760.0000    0.28795
64800.0000    0.41881
64840.0000    0.30574
64880.0000    0.28035
64920.0000    0.33864
64960.0000    0.12898
65000.0000    0.31955
65040.0000    0.41109
65080.0000    0.29103
65120.0000    0.12245
65160.0000   -0.08265
65200.0000   -0.04422
65240.0000    0.30075
65280.0000    0.37470
65320.0000    0.27256
65360.0000    0.24000
65400.0000    0.35317
65440.0000    0.39033
65480.0000    0.42477
65520.0000    0.35275
65560.0000    0.11421
65600.0000    0.27074
65640.0000    0.40682
65680.0000    0.33499
65720.0000    0.45951
65760.0000    0.16039
65800.0000    0.38764
65840.0000    0.28387
65880.0000    0.33120
65920.0000    0.34922
65960.0000    0.26738
66000.0000    0.38205
66040.0000    0.19874
66080.0000    0.38388
66120.0000    0.31216
66160.0000    0.37231
66200.0000    0.37979
66240.0000    0.35175
66280.0000    0.42060
66320.0000    0.46788
66360.0000    0.15193
66400.0000    0.12259
66440.0000    0.33756
66480.0000    0.35616
66520.0000    0.32814
66560.0000    0.58050
66600.0000    0.31779
66640.0000    0.14938
66680.0000    0.04385
66720.0000    0.25517
66760.0000    0.19051
66800.0000    0.02014
66840.0000    0.06170
66880.0000    0.05172
66920.0000   -0.09102
66960.0000   -0.10440
67000.0000   -0.13782
67040.0000   -0.27392
67080.0000    0.24536
67120.0000   -0.10494
67160.0000    0.35191
67200.0000   -0.06416
67240.0000    0.19114
67280.0000    0.37943
67320.0000    0.20802
67360.0000    0.20882
67400.0000    0.21875
67440.0000    0.22823
67480.0000    0.11909
67520.0000    0.29327
67560.0000    0.36595
67600.0000    0.47084
67640.0000    0.44357
67680.0000    0.11173
67720.0000    0.38513
67760.0000    0.41863
67800.0000    0.32307
67840.0000    0.44249
67880.0000    0.20317
67920.0000    0.31645
67960.0000    0.34899
68000.0000    0.35454
68040.0000    0.30851
68080.0000    0.38071
68120.0000    0.32905
68160.0000    0.27411
68200.0000    0.24113
68240.0000    0.35468
68280.0000    0.22706
68320.0000    0.40910
68360.0000    0.06832
68400.0000   -0.02997
68440.0000    0.14721
68480.0000    0.17958
68520.0000    0.39972
68560.0000    0.10782
68600.0000    0.18002
68640.0000    0.21961
68680.0000    0.33007
68720.0000    0.21918
68760.0000    0.22325
68800.0000    0.28638
68840.0000    0.15802
68880.0000    0.14885
68920.0000    0.23082
68960.0000    0.02120
69000.0000    0.00828
69040.0000    0.06687
69080.0000    0.26005
69120.0000    0.23918
69160.0000    0.33041
69200.0000    0.18006
69240.0000   -0.06768
69280.0000    0.34376
69320.0000    0.25277
69360.0000    0.27554
69400.0000    0.36021
69440.0000    0.21011
69480.0000    0.28726
69520.0000    0.42932
69560.0000    0.39171
69600.0000    0.33080
69640.0000    0.21152
69680.0000   -0.09478
69720.0000   -0.01287
69760.0000    0.27104
69800.0000    0.34668
69840.0000    0.09888
69880.0000    0.10141
69920.0000   -0.14133
69960.0000    0.10420
70000.0000    0.05584
70040.0000    0.26815
70080.0000    0.32839
70120.0000    0.06482
70160.0000    0.19415
70200.0000    0.20136
70240.0000    0.25558
70280.0000    0.35801
70320.0000    0.42721
70360.0000    0.15554
70400.0000    0.26566
70440.0000    0.43658
70480.0000    0.53620
70520.0000   -0.04024
70560.0000    0.15491
70600.0000    0.18542
70640.0000    0.19583
70680.0000    0.29309
70720.0000    0.45947
70760.0000    0.27399
70800.0000    0.03317
70840.0000    0.01400
70880.0000    0.24223
70920.0000    0.24238
70960.0000    0.01374
71000.0000    0.28586
71040.0000    0.00743
71080.0000    0.06901
71120.0000   -0.11025
71160.0000    0.15872
71200.0000    0.21840
71240.0000    0.38414
71280.0000    0.51147
71320.0000    0.21358
71360.0000    0.41586
71400.0000    0.14439
71440.0000    0.23923
71480.0000    0.23902
71520.0000    0.11912
71560.0000   -0.12086
71600.0000    0.03309
71640.0000    0.28323
71680.0000    0.17912
71720.0000    0.25015
71760.0000    0.22483
71800.0000    0.47352
71840.0000    0.20496
71880.0000    0.25270
71920.0000    0.31878
71960.0000    0.37060
72000.0000    0.44320
72040.0000    0.27592
72080.0000    0.39931
72120.0000    0.20053
72160.0000    0.28451
72200.0000    0.28708
72240.0000    0.38681
72280.0000    0.05357
72320.0000    0.19766
72360.0000    0.26224
72400.0000    0.11662
72440.0000    0.42417
72480.0000    0.41224
72520.0000    0.18415
72560.0000    0.07296
72600.0000    0.20860
72640.0000    0.13757
72680.0000    0.06954
72720.0000    0.17355
72760.0000    0.07580
72800.0000    0.13479
72840.0000    0.36174
72880.0000    0.22238
72920.0000    0.32031
72960.0000    0.20827
73000.0000    0.46647
73040.0000    0.41075
73080.0000    0.36343
73120.0000    0.34164
73160.0000    0.52779
73200.0000    0.33335
73240.0000    0.53572
73280.0000    0.55958
73320.0000    0.60568
73360.0000    0.33680
73400.0000    0.25862
73440.0000    0.36762
73480.0000    0.35146
73520.0000    0.19728
73560.0000    0.23523
73600.0000    0.38913
73640.0000    0.18787
73680.0000    0.12714
73720.0000    0.26661
73760.0000    0.30296
73800.0000    0.21726
73840.0000    0.32247
73880.0000    0.11189
73920.0000    0.01827
73960.0000    0.14048
74000.0000    0.01001
74040.0000   -0.07786
74080.0000    0.16129
74120.0000   -0.14155
74160.0000    0.16361
74200.0000   -0.14970
74240.0000   -0.03822
74280.0000    0.18337
74320.0000    0.00778
74360.0000    0.15865
74400.0000    0.19444
74440.0000    0.21311
74480.0000    0.18417
74520.0000    0.11850
74560.0000    0.37385
74600.0000    0.27301
74640.0000    0.16046
74680.0000    0.07529
74720.0000    0.16669
74760.0000   -0.07241
74800.0000   -0.02204
74840.0000   -0.09508
74880.0000   -0.15735
74920.0000    0.06498
74960.0000    0.01760
75000.0000    0.19473
75040.0000   -0.24782
75080.0000   -0.28604
75120.0000   -0.34435
75160.0000    0.31967
75200.0000    0.13457
75240.0000   -0.07578
75280.0000   -0.13792
75320.0000    0.14904
75360.0000    0.10514
75400.0000    0.03249
75440.0000   -0.03083
75480.0000    0.24382
75520.0000    0.03934
75560.0000    0.01939
75600.0000    0.06988
75640.0000   -0.08053
75680.0000   -0.03291
75720.0000   -0.03717
75760.0000    0.26558
75800.0000   -0.09713
75840.0000    0.09924
75880.0000    0.13668
75920.0000   -0.18694
75960.0000   -0.26524
76000.0000   -0.01128
76040.0000    0.10770
76080.0000    0.15538
76120.0000    0.02331
76160.0000    0.12032
76200.0000    0.08438
76240.0000    0.38043
76280.0000    0.12395
76320.0000    0.50102
76360.0000    0.54824
76400.0000    0.15850
76440.0000   -0.11630
76480.0000   -0.14650
76520.0000   -0.09295
76560.0000    0.10568
76600.0000   -0.07079
76640.0000    0.05338
76680.0000    0.14513
76720.0000    0.18106
76760.0000   -0.08872
76800.0000    0.13079
76840.0000    0.14995
76880.0000    0.15338
76920.0000    0.11937
76960.0000    0.29803
77000.0000   -0.05251
77040.0000    0.13124
77080.0000   -0.02802
77120.0000   -0.01488
77160.0000    0.10109
77200.0000    0.01884
77240.0000    0.22899
77280.0000    0.00459
77320.0000    0.32564
77360.0000    0.17244
77400.0000    0.06096
77440.0000    0.30278
77480.0000    0.25488
77520.0000    0.15521
77560.0000    0.41032
77600.0000   -0.00884
77640.0000    0.02284
77680.0000    0.13955
77720.0000    0.17670
77760.0000    0.01442
77800.0000   -0.04762
77840.0000   -0.12525
77880.0000   -0.07623
77920.0000    0.10749
77960.0000    0.00448
78000.0000   -0.42554
78040.0000    0.27234
78080.0000    0.15428
78120.0000   -0.02411
78160.0000    0.11706
78200.0000    0.24359
78240.0000    0.06832
78280.0000   -0.08305
78320.0000    0.27956
78360.0000    0.15268
78400.0000    0.09194
78440.0000   -0.02946
78480.0000    0.16178
78520.0000    0.16928
78560.0000    0.10386
78600.0000    0.41246
78640.0000    0.14044
78680.0000    0.15042
78720.0000    0.13884
78760.0000    0.00963
78800.0000   -0.15343
78840.0000    0.06785
78880.0000    0.07108
78920.0000   -0.18689
78960.0000   -0.02441
79000.0000    0.12705
79040.0000   -0.13562
79080.0000    0.01133
79120.0000   -0.25032
79160.0000   -0.02927
79200.0000    0.22225
79240.0000    0.31853
79280.0000   -0.02526
79320.0000    0.01963
79360.0000    0.01868
79400.0000    0.16585
79440.0000    0.16140
79480.0000   -0.00915
79520.0000    0.20883
79560.0000    0.18483
79600.0000    0.13439
79640.0000    0.22987
79680.0000    0.06346
79720.0000    0.05824
79760.0000    0.11365
79800.0000    0.13220
79840.0000    0.08237
79880.0000    0.14355
79920.0000    0.17498
79960.0000    0.00455
80000.0000    0.07312
80040.0000   -0.13264
80080.0000    0.21591
80120.0000    0.12163
80160.0000   -0.07175
80200.0000    0.01380
80240.0000   -0.04100
80280.0000    0.02819
80320.0000    0.05439
80360.0000   -0.10661
80400.0000    0.03651
80440.0000    0.13508
80480.0000    0.27961
80520.0000    0.14866
80560.0000    0.11278
80600.0000   -0.08656
80640.0000    0.07436
80680.0000    0.14297
80720.0000   -0.01627
80760.0000    0.20082
80800.0000    0.09114
80840.0000    0.18155
80880.0000    0.21630
80920.0000    0.14661
80960.0000    0.16410
81000.0000    0.15398
81040.0000    0.10842
81080.0000   -0.14276
81120.0000   -0.12774
81160.0000    0.25902
81200.0000    0.31562
81240.0000   -0.13001
81280.0000   -0.08849
81320.0000   -0.08453
81360.0000   -0.07508
81400.0000    0.11044
81440.0000   -0.34797
81480.0000    0.08099
81520.0000    0.13413
81560.0000    0.15700
81600.0000    0.17145
81640.0000    0.03830
81680.0000    0.21508
81720.0000    0.16339
81760.0000   -0.08231
81800.0000   -0.19385
81840.0000    0.05664
81880.0000   -0.07771
81920.0000   -0.40178
81960.0000   -0.28267
82000.0000   -0.11932
82040.0000   -0.31481
82080.0000    0.07842
82120.0000   -0.08653
82160.0000    0.00787
82200.0000    0.04957
82240.0000   -0.18191
82280.0000   -0.05135
82320.0000   -0.03966
82360.0000   -0.11598
82400.0000   -0.03920
82440.0000   -0.19331
82480.0000   -0.01673
82520.0000    0.08068
82560.0000    0.08681
82600.0000    0.22404
82640.0000   -0.14627
82680.0000   -0.13544
82720.0000   -0.37367
82760.0000    0.18925
82800.0000   -0.00168
82840.0000   -0.00633
82880.0000    0.06502
82920.0000    0.18988
82960.0000    0.22500
83000.0000    0.23209
83040.0000    0.05341
83080.0000    0.06211
83120.0000    0.14437
83160.0000    0.09325
83200.0000   -0.00198
83240.0000    0.01008
83280.0000    0.01475
83320.0000    0.06705
83360.0000    0.17977
83400.0000    0.14952
83440.0000    0.27072
83480.0000    0.11521
83520.0000    0.17276
83560.0000    0.01774
83600.0000   -0.36610
83640.0000    0.15169
83680.0000   -0.06016
83720.0000   -0.09445
83760.0000    0.04068
83800.0000    0.05486
83840.0000   -0.10088
83880.0000   -0.05999
83920.0000   -0.11743
83960.0000   -0.28264
84000.0000   -0.15620
84040.0000   -0.17450
84080.0000    0.14141
84120.0000   -0.00058
84160.0000   -0.01092
84200.0000    0.10140
84240.0000   -0.14857
84280.0000   -0.14821
84320.0000    0.11333
84360.0000   -0.16456
84400.0000   -0.17557
84440.0000   -0.13120
84480.0000   -0.03244
84520.0000    0.08108
84560.0000    0.16956
84600.0000   -0.20735
84640.0000   -0.19929
84680.0000   -0.63917
84720.0000   -0.66965
84760.0000   -0.12265
84800.0000   -0.09496
84840.0000   -0.06678
84880.0000   -0.25570
84920.0000   -0.18754
84960.0000   -0.19541
85000.0000   -0.23589
85040.0000   -0.04894
85080.0000    0.17420
85120.0000   -0.12530
85160.0000    0.01797
85200.0000    0.17834
85240.0000    0.03931
85280.0000    0.08762
85320.0000    0.02170
85360.0000    0.15271
85400.0000    0.36282
85440.0000    0.17023
85480.0000    0.05093
85520.0000    0.29562
85560.0000    0.02295
85600.0000    0.14763
85640.0000   -0.06608
85680.0000    0.21178
85720.0000    0.03918
85760.0000    0.11890
85800.0000    0.25631
85840.0000    0.35659
85880.0000    0.17979
85920.0000    0.12581
85960.0000    0.09584
86000.0000    0.04095
86040.0000   -0.08487
86080.0000    0.00311
86120.0000   -0.05863
86160.0000    0.12229
86200.0000   -0.24366
86240.0000   -0.20051
86280.0000    0.04824
86320.0000    0.23514
86360.0000    0.21796
86400.0000    0.18528
86440.0000    0.20665
86480.0000    0.21749
86520.0000    0.21437
86560.0000    0.17394
86600.0000    0.17339
86640.0000    0.22421
86680.0000    0.15383
86720.0000    0.13726
86760.0000    0.07896
86800.0000    0.20464
86840.0000    0.24460
86880.0000    0.17319
86920.0000    0.05231
86960.0000    0.27853
87000.0000    0.25231
87040.0000   -0.08686
87080.0000   -0.51169
87120.0000   -0.30895
87160.0000   -0.40103
87200.0000   -0.11841
87240.0000   -0.34124
87280.0000    0.01564
87320.0000   -0.18752
87360.0000   -0.24221
87400.0000   -0.19631
87440.0000    0.00158
87480.0000    0.15309
87520.0000   -0.09220
87560.0000    0.27104
87600.0000   -0.10370
87640.0000    0.19061
87680.0000   -0.07106
87720.0000   -0.26648
87760.0000   -0.24791
87800.0000   -0.01122
87840.0000   -0.35707
87880.0000   -0.13180
87920.0000   -0.16041
87960.0000   -0.23013
88000.0000   -0.30614
88040.0000   -0.00781
88080.0000   -0.27593
88120.0000   -0.20212
88160.0000   -0.28439
88200.0000    0.23934
88240.0000    0.08184
88280.0000    0.14036
88320.0000   -0.20673
88360.0000    0.00442
88400.0000   -0.05589
88440.0000    0.18080
88480.0000    0.12769
88520.0000    0.02812
88560.0000   -0.04638
88600.0000    0.20816
88640.0000    0.18777
88680.0000    0.29737
88720.0000    0.12138
88760.0000    0.05058
88800.0000   -0.02005
88840.0000    0.04606
88880.0000   -0.06350
88920.0000   -0.30409
88960.0000    0.03926
89000.0000   -0.11308
89040.0000    0.16781
89080.0000    0.13807
89120.0000   -0.02652
89160.0000    0.00732
89200.0000   -0.01601
89240.0000   -0.00481
89280.0000   -0.06434
89320.0000    0.07779
89360.0000   -0.39821
89400.0000   -0.13981
89440.0000   -0.36334
89480.0000   -0.17591
89520.0000   -0.31065
89560.0000    0.04639
89600.0000    0.17708
89640.0000   -0.06203
89680.0000   -0.15254
89720.0000   -0.01910
89760.0000    0.14442
89800.0000   -0.07566
89840.0000   -0.03304
89880.0000   -0.00440
89920.0000    0.17169
89960.0000   -0.02500
90000.0000    0.02571
90040.0000    0.23294
90080.0000    0.37074
90120.0000    0.18406
90160.0000   -0.00956
90200.0000    0.22076
90240.0000   -0.03094
90280.0000   -0.28213
90320.0000   -0.22965
90360.0000    0.14617
90400.0000   -0.14663
90440.0000    0.36404
90480.0000   -0.05959
90520.0000    0.04189
90560.0000   -0.39940
90600.0000   -0.02901
90640.0000   -0.07624
90680.0000    0.06890
90720.0000   -0.19277
90760.0000    0.22128
90800.0000   -0.14122
90840.0000    0.07685
90880.0000   -0.17779
90920.0000   -0.25626
90960.0000   -0.03594
91000.0000    0.12768
91040.0000    0.27941
91080.0000    0.21943
91120.0000   -0.18318
91160.0000    0.17154
91200.0000    0.00239
91240.0000    0.22110
91280.0000    0.07711
91320.0000    0.08510
91360.0000    0.05304
91400.0000   -0.16257
91440.0000    0.30707
91480.0000    0.41849
91520.0000    0.31338
91560.0000    0.41490
91600.0000    0.36655
91640.0000    0.02575
91680.0000    0.28273
91720.0000    0.33676
91760.0000    0.17104
91800.0000    0.17275
91840.0000    0.15739
91880.0000    0.03453
91920.0000    0.13750
91960.0000    0.22893
92000.0000    0.02801
92040.0000    0.25161
92080.0000    0.32816
92120.0000    0.11049
92160.0000    0.13277
92200.0000    0.24329
92240.0000    0.16405
92280.0000    0.08182
92320.0000   -0.23712
92360.0000   -0.17904
92400.0000   -0.03438
92440.0000   -0.20636
92480.0000   -0.13882
92520.0000    0.29124
92560.0000    0.42489
92600.0000    0.30436
92640.0000    0.31877
92680.0000    0.11471
92720.0000    0.05090
92760.0000   -0.14475
92800.0000   -0.20745
92840.0000   -0.05741
92880.0000   -0.10647
92920.0000    0.30453
92960.0000    0.02506
93000.0000    0.24727
93040.0000   -0.09059
93080.0000    0.17238
93120.0000    0.24184
93160.0000   -0.02749
93200.0000    0.09829
93240.0000   -0.08282
93280.0000    0.04239
93320.0000   -0.12449
93360.0000   -0.21538
93400.0000   -0.08493
93440.0000    0.11819
93480.0000    0.03023
93520.0000   -0.28083
93560.0000   -0.08393
93600.0000   -0.07636
93640.0000   -0.38815
93680.0000    0.17881
93720.0000    0.05338
93760.0000    0.03123
93800.0000   -0.02598
93840.0000    0.13698
93880.0000   -0.02841
93920.0000   -0.04940
93960.0000   -0.15286
94000.0000    0.15331
94040.0000    0.28416
94080.0000    0.16542
94120.0000    0.22238
94160.0000    0.10628
94200.0000    0.27813
94240.0000    0.01360
94280.0000    0.23735
94320.0000    0.26696
94360.0000    0.29425
94400.0000    0.38990
94440.0000    0.25630
94480.0000    0.29186
94520.0000    0.26501
94560.0000    0.39705
94600.0000    0.43958
94640.0000   -0.50533
94680.0000    0.12605
94720.0000   -0.02276
94760.0000    0.01657
94800.0000   -0.08427
94840.0000    0.11665
94880.0000   -0.10034
94920.0000    0.10166
94960.0000   -0.06179
95000.0000    0.06350
95040.0000    0.08773
95080.0000   -0.10399
95120.0000    0.14725
95160.0000   -0.06764
95200.0000    0.05281
95240.0000    0.04880
95280.0000    0.13743
95320.0000    0.04605
95360.0000   -0.12254
95400.0000    0.02537
95440.0000    0.11723
95480.0000   -0.12238
95520.0000   -0.13730
95560.0000   -0.03779
95600.0000   -0.03198
95640.0000    0.20567
95680.0000   -0.01470
95720.0000    0.19035
95760.0000    0.13865
95800.0000   -0.07040
95840.0000   -0.10276
95880.0000    0.01684
95920.0000   -0.09654
95960.0000   -0.00893
96000.0000   -0.10205
96040.0000   -0.19353
96080.0000   -0.03976
96120.0000    0.17659
96160.0000   -0.07269
96200.0000   -0.04302
96240.0000    0.04705
96280.0000   -0.06669
96320.0000   -0.33952
96360.0000   -0.37622
96400.0000   -0.18279
96440.0000   -0.05450
96480.0000   -0.05921
96520.0000    0.04363
96560.0000   -0.03438
96600.0000    0.22156
96640.0000   -0.10502
96680.0000   -0.13811
96720.0000   -0.09452
96760.0000   -0.24775
96800.0000    0.03073
96840.0000    0.08109
96880.0000   -0.17701
96920.0000   -0.04165
96960.0000   -0.21910
97000.0000   -0.00585
97040.0000   -0.14679
97080.0000    0.01021
97120.0000   -0.14641
97160.0000   -0.19492
97200.0000   -0.47216
97240.0000   -0.24339
97280.0000   -0.10556
97320.0000   -0.09747
97360.0000   -0.28682
97400.0000   -0.11796
97440.0000   -0.08240
97480.0000    0.07346
97520.0000   -0.05938
97560.0000    0.01596
97600.0000    0.42319
97640.0000    0.16089
97680.0000    0.10916
97720.0000    0.04500
97760.0000    0.09874
97800.0000    0.38193
97840.0000    0.12093
97880.0000   -0.09127
97920.0000    0.10387
97960.0000    0.27920
98000.0000   -0.01797
98040.0000    0.08159
98080.0000   -0.02481
98120.0000   -0.06599
98160.0000    0.10834
98200.0000   -0.03717
98240.0000    0.16670
98280.0000    0.02713
98320.0000    0.07929
98360.0000   -0.02242
98400.0000    0.06807
98440.0000   -0.15830
98480.0000   -0.21040
98520.0000    0.07795
98560.0000    0.06638
98600.0000   -0.02382
98640.0000    0.08090
98680.0000    0.27021
98720.0000    0.16621
98760.0000    0.17710
98800.0000   -0.08090
98840.0000    0.09246
98880.0000    0.11302
98920.0000   -0.01477
98960.0000    0.00413
99000.0000   -0.03834
99040.0000    0.01911
99080.0000   -0.15823
99120.0000   -0.06079
99160.0000    0.07192
99200.0000   -0.01047
99240.0000    0.12605
99280.0000   -0.06415
99320.0000    0.00929
99360.0000    0.03620
99400.0000    0.12353
99440.0000   -0.18281
99480.0000   -0.07281
99520.0000    0.16032
99560.0000    0.20361
99600.0000    0.12575
99640.0000   -0.00081
99680.0000    0.19152
99720.0000    0.04428
99760.0000    0.07857
99800.0000    0.01441
99840.0000    0.34749
99880.0000    0.31120
99920.0000    0.43618
99960.0000    0.09517
100000.0000    0.10091
100040.0000    0.12177
100080.0000    0.10683
100120.0000    0.08007
100160.0000   -0.13408
100200.0000    0.07861
100240.0000    0.08501
100280.0000    0.02474
100320.0000    0.02547
100360.0000    0.21622
100400.0000    0.31311
100440.0000    0.21960
100480.0000    0.28941
100520.0000    0.10114
100560.0000    0.16917
100600.0000    0.13812
100640.0000    0.08036
100680.0000    0.27297
100720.0000    0.43966
100760.0000    0.20810
100800.0000    0.10835
100840.0000    0.28602
100880.0000    0.04745
100920.0000    0.23259
100960.0000    0.46783
101000.0000    0.18788
101040.0000    0.30857
101080.0000   -0.03096
101120.0000    0.06984
101160.0000    0.07579
101200.0000    0.26805
101240.0000    0.11879
101280.0000    0.10270
101320.0000    0.30350
101360.0000    0.14497
101400.0000    0.05850
101440.0000    0.18449
101480.0000    0.13071
101520.0000    0.36222
101560.0000    0.35871
101600.0000    0.06722
101640.0000   -0.08460
101680.0000    0.12365
101720.0000    0.04207
101760.0000   -0.01265
101800.0000    0.20247
101840.0000    0.24632
101880.0000    0.21733
101920.0000    0.19038
101960.0000    0.06485
102000.0000    0.20483
102040.0000    0.15716
102080.0000    0.22014
102120.0000    0.03994
102160.0000    0.23137
102200.0000    0.19961
102240.0000   -0.13562
102280.0000    0.02430
102320.0000    0.27261
102360.0000    0.28436
102400.0000    0.40185
102440.0000    0.45719
102480.0000    0.34535
102520.0000    0.18674
102560.0000    0.20412
102600.0000    0.26489
102640.0000    0.24725
102680.0000    0.36214
102720.0000   -0.25144
102760.0000    0.15250
102800.0000    0.24606
102840.0000    0.32824
102880.0000    0.32351
102920.0000    0.22884
102960.0000   -0.30805
103000.0000    0.10774
103040.0000   -0.00702
103080.0000    0.31910
103120.0000    0.33999
103160.0000   -0.06522
103200.0000    0.05548
103240.0000    0.03291
103280.0000   -0.03158
103320.0000   -0.09524
103360.0000    0.08195
103400.0000    0.08519
103440.0000   -0.05539
103480.0000    0.17484
103520.0000    0.27675
103560.0000    0.26759
103600.0000    0.21678
103640.0000    0.21926
103680.0000   -0.01773
103720.0000    0.19519
103760.0000    0.07115
103800.0000   -0.04563
103840.0000    0.21601
103880.0000    0.21249
103920.0000   -0.16828
103960.0000    0.03555
104000.0000    0.10088
104040.0000   -0.03582
104080.0000    0.03882
104120.0000    0.02792
104160.0000    0.02756
104200.0000    0.13968
104240.0000    0.00077
104280.0000    0.08547
104320.0000    0.11240
104360.0000    0.29066
104400.0000    0.18766
104440.0000    0.18789
104480.0000    0.13506
104520.0000    0.32424
104560.0000    0.00644
104600.0000    0.23836
104640.0000   -0.00770
104680.0000    0.23313
104720.0000   -0.08040
104760.0000   -0.23621
104800.0000   -0.31851
104840.0000    0.17746
104880.0000   -0.09042
104920.0000   -0.12931
104960.0000    0.22629
105000.0000    0.09855
105040.0000    0.01910
105080.0000    0.10844
105120.0000    0.12728
105160.0000    0.04662
105200.0000    0.01515
105240.0000    0.07894
105280.0000    0.13818
105320.0000    0.30807
105360.0000    0.27117
105400.0000    0.09244
105440.0000    0.07330
105480.0000   -0.15213
105520.0000    0.11232
105560.0000    0.10867
105600.0000    0.01335
105640.0000    0.25797
105680.0000   -0.14713
105720.0000   -0.11189
105760.0000   -0.08996
105800.0000    0.05532
105840.0000    0.13055
105880.0000    0.24528
105920.0000   -0.02804
105960.0000   -0.03644
106000.0000   -0.03185
106040.0000   -0.05877
106080.0000    0.23794
106120.0000    0.11302
106160.0000    0.01392
106200.0000   -0.11866
106240.0000   -0.12346
106280.0000    0.05684
106320.0000    0.25003
106360.0000    0.22113
106400.0000    0.20766
106440.0000    0.24278
106480.0000    0.22451
106520.0000   -0.15664
106560.0000    0.10141
106600.0000    0.15737
106640.0000    0.12181
106680.0000    0.07309
106720.0000    0.10268
106760.0000    0.25922
106800.0000    0.14017
106840.0000    0.10992
106880.0000    0.26194
106920.0000   -0.00141
106960.0000    0.19247
107000.0000    0.32254
107040.0000    0.21237
107080.0000    0.10982
107120.0000    0.05769
107160.0000   -0.16337
107200.0000   -0.04294
107240.0000    0.25253
107280.0000    0.38418
107320.0000    0.03215
107360.0000    0.27856
107400.0000    0.14543
107440.0000   -0.03467
107480.0000    0.13397
107520.0000    0.05685
107560.0000    0.32141
107600.0000    0.12851
107640.0000    0.09205
107680.0000    0.01642
107720.0000   -0.02492
107760.0000    0.12389
107800.0000    0.16401
107840.0000    0.07916
107880.0000    0.06493
107920.0000   -0.00394
107960.0000    0.14121
108000.0000    0.04847
108040.0000    0.19604
108080.0000    0.33887
108120.0000    0.29327
108160.0000   -0.03807
108200.0000    0.16428
108240.0000    0.07621
108280.0000    0.33912
108320.0000    0.09170
108360.0000    0.18163
108400.0000    0.21618
108440.0000    0.25161
108480.0000    0.30125
108520.0000    0.27210
108560.0000    0.23124
108600.0000    0.33791
108640.0000    0.15821
108680.0000    0.15946
108720.0000   -0.10863
108760.0000    0.01086
108800.0000    0.04504
108840.0000   -0.09170
108880.0000    0.10605
108920.0000   -0.15184
108960.0000    0.11538
109000.0000   -0.06174
109040.0000    0.01119
109080.0000   -0.05288
109120.0000   -0.06635
109160.0000   -0.06386
109200.0000   -0.19443
109240.0000   -0.12387
109280.0000    0.06685
109320.0000    0.22993
109360.0000    0.09654
109400.0000   -0.05504
109440.0000    0.00866
109480.0000    0.20405
109520.0000    0.15226
109560.0000    0.01498
109600.0000   -0.02962
109640.0000    0.11394
109680.0000    0.07822
109720.0000    0.11787
109760.0000   -0.04664
109800.0000   -0.17340
109840.0000   -0.02103
109880.0000    0.08292
109920.0000    0.29262
109960.0000    0.15026
110000.0000    0.14895
110040.0000    0.18209
110080.0000   -0.06922
110120.0000    0.07068
110160.0000   -0.11714
110200.0000    0.03924
110240.0000    0.28474
110280.0000    0.09429
110320.0000    0.20976
110360.0000    0.08268
110400.0000   -0.00842
110440.0000    0.23384
110480.0000    0.12468
110520.0000   -0.02786
110560.0000    0.10858
110600.0000    0.09708
110640.0000    0.13856
110680.0000    0.01372
110720.0000   -0.02337
110760.0000    0.11827
110800.0000    0.10803
110840.0000    0.08605
110880.0000    0.24558
110920.0000   -0.00703
110960.0000    0.16882
111000.0000    0.13182
111040.0000    0.10780
111080.0000    0.24502
111120.0000   -0.02137
111160.0000    0.14854
111200.0000    0.16832
111240.0000    0.27252
111280.0000    0.00790
111320.0000   -0.08147
111360.0000   -0.03602
111400.0000    0.17357
111440.0000    0.12639
111480.0000    0.05174
111520.0000    0.30596
111560.0000   -0.10555
111600.0000    0.08536
111640.0000   -0.09128
111680.0000    0.23279
111720.0000    0.29391
111760.0000    0.32709
111800.0000    0.15088
111840.0000   -0.23877
111880.0000   -0.24272
111920.0000   -0.02771
111960.0000    0.16580
112000.0000    0.01168
112040.0000   -0.13266
112080.0000   -0.04819
112120.0000    0.08297
112160.0000    0.03621
112200.0000    0.09914
112240.0000   -0.06661
112280.0000   -0.24206
112320.0000    0.15764
112360.0000    0.19111
112400.0000    0.00742
112440.0000    0.13261
112480.0000    0.13906
112520.0000   -0.23615
112560.0000    0.14644
112600.0000    0.14524
112640.0000    0.02703
112680.0000   -0.04049
112720.0000    0.05131
112760.0000    0.09139
112800.0000    0.22188
112840.0000    0.11219
112880.0000    0.14831
112920.0000    0.20863
112960.0000    0.05139
113000.0000    0.09243
113040.0000    0.07478
113080.0000    0.22856
113120.0000    0.08292
113160.0000    0.19196
113200.0000    0.04240
113240.0000    0.29717
113280.0000   -0.00061
113320.0000    0.02625
113360.0000    0.06471
113400.0000   -0.04178
113440.0000    0.14235
113480.0000    0.08854
113520.0000    0.09034
113560.0000    0.14480
113600.0000    0.12673
113640.0000    0.15948
113680.0000    0.17728
113720.0000    0.01065
113760.0000   -0.06100
113800.0000    0.08471
113840.0000   -0.11789
113880.0000    0.30589
113920.0000    0.39594
113960.0000    0.33390
114000.0000    0.26116
114040.0000    0.28961
114080.0000    0.42483
114120.0000    0.14698
114160.0000    0.38326
114200.0000    0.18993
114240.0000    0.37348
114280.0000    0.33354
114320.0000    0.17812
114360.0000    0.33815
114400.0000    0.30676
114440.0000    0.21747
114480.0000    0.01751
114520.0000    0.21705
114560.0000    0.32209
114600.0000    0.07507
114640.0000    0.02815
114680.0000    0.12447
114720.0000    0.34935
114760.0000    0.09905
114800.0000   -0.13972
114840.0000   -0.07897
114880.0000    0.01889
114920.0000   -0.15634
114960.0000    0.02466
115000.0000    0.23095
115040.0000   -0.13405
115080.0000   -0.00526
115120.0000   -0.07045
115160.0000   -0.19234
115200.0000    0.02867
115240.0000   -0.01763
115280.0000    0.20270
115320.0000    0.04830
115360.0000    0.09984
115400.0000    0.05922
115440.0000   -0.06608
115480.0000    0.15128
115520.0000    0.14343
115560.0000    0.13820
115600.0000    0.06054
115640.0000    0.26180
115680.0000    0.20804
115720.0000    0.11156
115760.0000    0.18033
115800.0000    0.05533
115840.0000    0.14270
115880.0000    0.14738
115920.0000    0.05996
115960.0000   -0.03656
116000.0000    0.22894
116040.0000    0.28957
116080.0000    0.27089
116120.0000    0.42091
116160.0000    0.17860
116200.0000    0.29456
116240.0000    0.11221
116280.0000    0.17616
116320.0000    0.03649
116360.0000   -0.02333
116400.0000   -0.20066
116440.0000    0.24220
116480.0000    0.23676
116520.0000    0.16881
116560.0000    0.01109
116600.0000    0.05836
116640.0000    0.02664
116680.0000   -0.12441
116720.0000   -0.08552
116760.0000   -0.03303
116800.0000   -0.11034
116840.0000    0.09768
116880.0000    0.18271
116920.0000   -0.03961
116960.0000   -0.20094
117000.0000   -0.22829
117040.0000    0.12257
117080.0000   -0.16942
117120.0000   -0.14997
117160.0000   -0.02191
117200.0000   -0.06473
117240.0000   -0.17162
117280.0000   -0.52938
117320.0000   -0.06547
117360.0000   -0.23452
117400.0000   -0.36992
117440.0000   -0.22477
117480.0000   -0.29556
117520.0000   -0.03750
117560.0000   -0.13455
117600.0000   -0.33201
117640.0000    0.01952
117680.0000   -0.30677
117720.0000   -0.34460
117760.0000   -0.15695
117800.0000    0.10967
117840.0000   -0.04360
117880.0000    0.02819
117920.0000    0.05920
117960.0000   -0.38893
118000.0000   -0.22505
118040.0000   -0.22293
118080.0000   -0.16310
118120.0000   -0.03427
118160.0000    0.16072
118200.0000    0.11018
118240.0000   -0.06745
118280.0000    0.05900
118320.0000    0.21144
118360.0000   -0.01875
118400.0000    0.22089
118440.0000    0.33241
118480.0000    0.27073
118520.0000    0.03243
118560.0000    0.05368
118600.0000    0.11998
118640.0000   -0.08294
118680.0000   -0.13070
118720.0000   -0.17911
118760.0000   -0.09427
118800.0000   -0.08692
118840.0000    0.10153
118880.0000   -0.17971
118920.0000    0.08026
118960.0000    0.07574
119000.0000    0.05315
119040.0000    0.09102
119080.0000    0.33397
119120.0000    0.08293
119160.0000    0.05719
119200.0000    0.17838
119240.0000    0.14301
119280.0000   -0.01263
119320.0000    0.06268
119360.0000    0.22021
119400.0000    0.18970
119440.0000    0.12365
119480.0000    0.14290
119520.0000    0.10102
119560.0000    0.31701
119600.0000   -0.02976
119640.0000    0.10830
119680.0000    0.08686
119720.0000    0.32553
119760.0000    0.37121
119800.0000    0.39029
119840.0000    0.35016
119880.0000    0.03177
119920.0000    0.02832
119960.0000    0.00105
120000.0000   -0.27232
120040.0000   -0.13266
120080.0000    0.16519
120120.0000   -0.06621
120160.0000   -0.13013
120200.0000    0.13009
120240.0000    0.00101
120280.0000    0.25585
120320.0000    0.21477
120360.0000   -0.25461
120400.0000    0.05498
120440.0000    0.15847
120480.0000    0.25737
120520.0000    0.12120
120560.0000    0.04173
120600.0000    0.21475
120640.0000   -0.08960
120680.0000    0.19012
120720.0000    0.04234
120760.0000    0.04647
120800.0000    0.19387
120840.0000   -0.02559
120880.0000    0.37836
120920.0000    0.21598
120960.0000    0.18920
121000.0000   -0.15886
121040.0000    0.25325
121080.0000    0.09833
121120.0000    0.15968
121160.0000    0.32439
121200.0000    0.18100
121240.0000    0.29628
121280.0000    0.16137
121320.0000    0.27529
121360.0000    0.43510
121400.0000    0.34083
121440.0000    0.21812
121480.0000    0.32267
121520.0000    0.38969
121560.0000    0.31236
121600.0000    0.32170
121640.0000    0.48863
121680.0000    0.38286
121720.0000    0.43450
121760.0000    0.22512
121800.0000    0.21631
121840.0000    0.13606
121880.0000    0.22821
121920.0000    0.23928
121960.0000    0.45516
122000.0000    0.37127
122040.0000    0.38463
122080.0000   -0.03491
122120.0000   -0.07719
122160.0000   -0.01657
122200.0000    0.07623
122240.0000    0.04541
122280.0000    0.15013
122320.0000   -0.13274
122360.0000    0.19651
122400.0000    0.15201
122440.0000    0.04943
122480.0000    0.02427
122520.0000   -0.08683
122560.0000   -0.25936
122600.0000   -0.10051
122640.0000   -0.16229
122680.0000    0.05694
122720.0000    0.28099
122760.0000    0.20358
122800.0000    0.03337
122840.0000    0.14391
122880.0000   -0.08927
122920.0000    0.13629
122960.0000    0.15436
123000.0000    0.08830
123040.0000    0.10934
123080.0000   -0.04115
123120.0000   -0.00699
123160.0000   -0.22620
123200.0000    0.11111
123240.0000    0.20741
123280.0000   -0.07313
123320.0000    0.12183
123360.0000    0.18554
123400.0000    0.06269
123440.0000    0.26681
123480.0000    0.06137
123520.0000   -0.05695
123560.0000    0.12824
123600.0000    0.00464
123640.0000    0.25946
123680.0000    0.19469
123720.0000    0.24056
123760.0000    0.08449
123800.0000    0.01755
123840.0000   -0.26652
123880.0000    0.03314
123920.0000    0.12593
123960.0000    0.26180
124000.0000    0.13967
124040.0000    0.22918
124080.0000    0.22031
124120.0000    0.16513
124160.0000    0.16153
124200.0000   -0.17307
124240.0000   -0.01012
124280.0000    0.15265
124320.0000    0.15052
124360.0000    0.09570
124400.0000    0.25505
124440.0000    0.15423
124480.0000    0.20869
124520.0000    0.29533
124560.0000    0.39866
124600.0000    0.24541
124640.0000    0.38967
124680.0000    0.15563
124720.0000    0.33688
124760.0000    0.29048
124800.0000    0.48781
124840.0000    0.31293
124880.0000    0.26445
124920.0000    0.27012
124960.0000    0.27422
125000.0000    0.14929
125040.0000    0.36175
125080.0000    0.37382
125120.0000    0.02851
125160.0000    0.30069
125200.0000    0.47513
125240.0000    0.06565
125280.0000    0.12112
125320.0000    0.15074
125360.0000   -0.00135
125400.0000    0.42885
125440.0000    0.37980
125480.0000   -0.07259
125520.0000    0.04731
125560.0000    0.19859
125600.0000    0.09042
125640.0000    0.19811
125680.0000   -0.03144
125720.0000    0.00796
125760.0000    0.00231
125800.0000    0.03426
125840.0000    0.24324
125880.0000    0.30933
125920.0000    0.39667
125960.0000    0.19860
126000.0000    0.13363
126040.0000    0.15414
126080.0000    0.21548
126120.0000    0.11172
126160.0000    0.32010
126200.0000    0.15619
126240.0000    0.31943
126280.0000    0.38517
126320.0000    0.07052
126360.0000    0.21054
126400.0000    0.16337
126440.0000    0.07550
126480.0000    0.37887
126520.0000    0.24416
126560.0000    0.04259
126600.0000    0.17298
126640.0000    0.06724
126680.0000    0.17730
126720.0000    0.03363
126760.0000    0.12361
126800.0000    0.04153
126840.0000    0.20060
126880.0000    0.36417
126920.0000    0.30459
126960.0000    0.09447
127000.0000    0.21742
127040.0000    0.47027
127080.0000   -0.09324
127120.0000    0.53483
127160.0000    0.21810
127200.0000    0.03806
127240.0000    0.13690
127280.0000   -0.00115
127320.0000    0.07233
127360.0000    0.24948
127400.0000    0.21641
127440.0000    0.30138
127480.0000    0.31683
127520.0000    0.42581
127560.0000    0.07921
127600.0000    0.37387
127640.0000   -0.01867
127680.0000    0.21302
127720.0000    0.03072
127760.0000    0.38318
127800.0000    0.28804
127840.0000    0.05123
127880.0000    0.16579
127920.0000   -0.01561
127960.0000    0.01451
128000.0000    0.22063
128040.0000    0.22990
128080.0000    0.41250
128120.0000    0.36166
128160.0000    0.28841
128200.0000    0.30014
128240.0000    0.57561
128280.0000    0.28300
128320.0000    0.29090
128360.0000    0.23040
128400.0000    0.19646
128440.0000    0.21966
128480.0000    0.20460
128520.0000    0.33816
128560.0000    0.45798
128600.0000    0.04001
128640.0000    0.28962
128680.0000   -0.02981
128720.0000   -0.11033
128760.0000   -0.12033
128800.0000   -0.00687
128840.0000    0.18375
128880.0000    0.19712
128920.0000   -0.16169
128960.0000   -0.21352
129000.0000   -0.06596
129040.0000    0.03205
129080.0000    0.02498
129120.0000    0.07923
129160.0000    0.31010
129200.0000    0.40400
129240.0000    0.21117
129280.0000    0.35990
129320.0000   -0.06912
129360.0000    0.04114
129400.0000    0.28284
129440.0000    0.31456
129480.0000    0.36882
129520.0000    0.35893
129560.0000    0.25507
129600.0000    0.12534
129640.0000   -0.17581
129680.0000    0.09741
129720.0000    0.10003
129760.0000    0.11370
129800.0000    0.04636
129840.0000   -0.11794
129880.0000    0.11578
129920.0000    0.01147
129960.0000    0.14356
130000.0000   -0.10673
130040.0000   -0.02649
130080.0000    0.17849
130120.0000    0.25039
130160.0000   -0.12492
130200.0000    0.09567
130240.0000    0.22369
130280.0000   -0.24678
130320.0000   -0.17590
130360.0000   -0.09537
130400.0000    0.11378
130440.0000   -0.13455
130480.0000   -0.02386
130520.0000    0.00835
130560.0000   -0.19915
130600.0000   -0.18293
130640.0000   -0.22933
130680.0000   -0.17759
130720.0000   -0.27674
130760.0000   -0.43164
130800.0000   -0.04404
130840.0000   -0.18222
130880.0000    0.15408
130920.0000   -0.06287
130960.0000   -0.09697
131000.0000    0.14659
131040.0000    0.23731
131080.0000    0.00030
131120.0000    0.40365
131160.0000    0.07566
131200.0000    0.01465
131240.0000    0.00899
131280.0000   -0.09054
131320.0000    0.13904
131360.0000    0.01870
131400.0000    0.00465
131440.0000   -0.02159
131480.0000    0.15634
131520.0000    0.30868
131560.0000   -0.24986
131600.0000    0.05325
131640.0000   -0.28928
131680.0000   -0.13677
131720.0000   -0.06338
131760.0000   -0.25998
131800.0000   -0.00422
131840.0000   -0.07365
131880.0000   -0.21343
131920.0000   -0.17008
131960.0000    0.05355
132000.0000   -0.01823
132040.0000   -0.11455
132080.0000   -0.28297
132120.0000   -0.34315
132160.0000   -0.26011
132200.0000    0.00371
132240.0000   -0.10910
132280.0000    0.19289
132320.0000    0.00097
132360.0000    0.05171
132400.0000   -0.01269
132440.0000   -0.05353
132480.0000    0.06529
132520.0000    0.18896
132560.0000    0.00475
132600.0000   -0.00582
132640.0000    0.36057
132680.0000    0.27355
132720.0000    0.08557
132760.0000   -0.08367
132800.0000    0.26390
132840.0000    0.16955
132880.0000    0.24052
132920.0000    0.20502
132960.0000    0.29855
133000.0000    0.34398
133040.0000    0.34648
133080.0000    0.24239
133120.0000    0.05117
133160.0000    0.16362
133200.0000   -0.07140
133240.0000    0.11952
133280.0000    0.13581
133320.0000   -0.00764
133360.0000   -0.07627
133400.0000    0.02860
133440.0000   -0.06657
133480.0000   -0.05385
133520.0000    0.02223
133560.0000    0.01675
133600.0000   -0.23714
133640.0000   -0.00309
133680.0000    0.02570
133720.0000    0.07372
133760.0000    0.21449
133800.0000    0.18375
133840.0000    0.36859
133880.0000    0.47628
133920.0000    0.31511
133960.0000    0.18839
134000.0000    0.36942
134040.0000    0.25577
134080.0000    0.33261
134120.0000    0.38878
134160.0000    0.23865
134200.0000    0.02093
134240.0000    0.07325
134280.0000    0.01700
134320.0000    0.27951
134360.0000    0.38241
134400.0000    0.26066
134440.0000    0.21560
134480.0000    0.05203
134520.0000    0.00506
134560.0000    0.24439
134600.0000    0.00449
134640.0000    0.31706
134680.0000   -0.03267
134720.0000    0.17917
134760.0000    0.19610
134800.0000    0.45112
134840.0000    0.28516
134880.0000    0.00894
134920.0000   -0.06714
134960.0000    0.06044
135000.0000    0.14503
135040.0000   -0.12451
135080.0000   -0.24766
135120.0000   -0.24940
135160.0000   -0.06723
135200.0000   -0.08219
135240.0000    0.03153
135280.0000   -0.02648
135320.0000   -0.07971
135360.0000    0.18526
135400.0000    0.02637
135440.0000    0.16400
135480.0000    0.17174
135520.0000    0.27271
135560.0000    0.18839
135600.0000   -0.09223
135640.0000    0.10709
135680.0000    0.17014
135720.0000    0.11932
135760.0000    0.12902
135800.0000   -0.10178
135840.0000    0.15326
135880.0000   -0.15402
135920.0000    0.11115
135960.0000    0.07832
136000.0000    0.04340
136040.0000    0.11731
136080.0000    0.24004
136120.0000    0.10850
136160.0000    0.23571
136200.0000   -0.20443
136240.0000    0.20409
136280.0000    0.18747
136320.0000    0.14127
136360.0000   -0.14615
136400.0000    0.13882
136440.0000    0.29476
136480.0000    0.19795
136520.0000   -0.01322
136560.0000    0.08687
136600.0000   -0.05132
136640.0000    0.05975
136680.0000    0.08071
136720.0000    0.06434
136760.0000   -0.05667
136800.0000    0.08256
136840.0000   -0.05704
136880.0000    0.15786
136920.0000   -0.01111
136960.0000   -0.03391
137000.0000    0.11847
137040.0000   -0.23436
137080.0000   -0.00703
137120.0000    0.20172
137160.0000   -0.11931
137200.0000   -0.06531
137240.0000    0.09936
137280.0000   -0.10571
137320.0000   -0.09906
137360.0000   -0.21460
137400.0000    0.05050
137440.0000    0.05060
137480.0000    0.06822
137520.0000   -0.05601
137560.0000    0.09781
137600.0000    0.18241
137640.0000    0.27917
137680.0000    0.37636
137720.0000    0.24907
137760.0000    0.04967
137800.0000    0.02244
137840.0000    0.00999
137880.0000   -0.04506
137920.0000    0.19012
137960.0000   -0.02128
138000.0000    0.10110
138040.0000    0.01909
138080.0000    0.03944
138120.0000    0.29368
138160.0000    0.05616
138200.0000    0.14648
138240.0000    0.26227
138280.0000    0.08777
138320.0000    0.29135
138360.0000    0.20850
138400.0000    0.09216
138440.0000   -0.09601
138480.0000    0.02625
138520.0000    0.09327
138560.0000    0.14173
138600.0000    0.52788
138640.0000    0.11088
138680.0000    0.09581
138720.0000    0.14419
138760.0000    0.28610
138800.0000    0.14511
138840.0000    0.24483
138880.0000    0.13509
138920.0000    0.13174
138960.0000    0.10928
139000.0000    0.09178
139040.0000    0.08029
139080.0000    0.22100
139120.0000    0.14215
139160.0000    0.23170
139200.0000    0.12086
139240.0000    0.16731
139280.0000    0.24500
139320.0000    0.31464
139360.0000    0.15505
139400.0000    0.28050
139440.0000    0.29104
139480.0000    0.18988
139520.0000   -0.07492
139560.0000    0.12050
139600.0000   -0.01439
139640.0000    0.05992
139680.0000    0.07061
139720.0000    0.15030
139760.0000    0.16202
139800.0000   -0.46470
139840.0000   -0.01904
139880.0000   -0.13739
139920.0000   -0.12971
139960.0000    0.00718
140000.0000    0.18164
140040.0000    0.19164
140080.0000   -0.04136
140120.0000    0.26815
140160.0000    0.31134
140200.0000    0.04364
140240.0000    0.34633
140280.0000    0.19032
140320.0000   -0.02686
140360.0000    0.34191
140400.0000    0.22120
140440.0000   -0.01557
140480.0000   -0.34114
140520.0000   -0.49107
140560.0000   -0.07310
140600.0000   -0.12712
140640.0000    0.04705
140680.0000   -0.18645
140720.0000    0.00353
140760.0000   -0.12171
140800.0000   -0.10517
140840.0000   -0.17622
140880.0000   -0.17543
140920.0000   -0.01466
140960.0000   -0.24290
141000.0000   -0.16214
141040.0000   -0.14151
141080.0000    0.08714
141120.0000   -0.17840
141160.0000    0.09277
141200.0000    0.16269
141240.0000   -0.04986
141280.0000   -0.16403
141320.0000   -0.20098
141360.0000   -0.17720
141400.0000   -0.08816
141440.0000    0.09928
141480.0000   -0.03118
141520.0000    0.12102
141560.0000    0.06292
141600.0000    0.16446
141640.0000   -0.03337
141680.0000    0.13328
141720.0000    0.12149
141760.0000   -0.04192
141800.0000   -0.02947
141840.0000    0.07491
141880.0000    0.31167
141920.0000    0.12483
141960.0000    0.18395
142000.0000   -0.06593
142040.0000   -0.13469
142080.0000    0.00134
142120.0000    0.01948
142160.0000    0.19355
142200.0000    0.06975
142240.0000    0.20296
142280.0000   -0.16156
142320.0000   -0.02360
142360.0000   -0.10458
142400.0000    0.16245
142440.0000   -0.04231
142480.0000    0.07388
142520.0000    0.14349
142560.0000    0.16283
142600.0000    0.04138
142640.0000    0.19887
142680.0000    0.08226
142720.0000   -0.04961
142760.0000    0.08564
142800.0000   -0.32114
142840.0000   -0.03974
142880.0000   -0.21400
142920.0000   -0.12923
142960.0000   -0.19306
143000.0000    0.26383
143040.0000    0.20482
143080.0000    0.22528
143120.0000    0.51263
143160.0000    0.38796
143200.0000    0.37785
143240.0000    0.13245
143280.0000    0.18724
143320.0000    0.01888
143360.0000    0.08682
143400.0000    0.21852
143440.0000    0.19784
143480.0000    0.09941
143520.0000    0.14893
143560.0000    0.12018
143600.0000    0.02232
143640.0000    0.06662
143680.0000    0.31847
143720.0000   -0.04565
143760.0000    0.11196
143800.0000    0.12887
143840.0000   -0.22208
143880.0000   -0.42889
143920.0000   -0.05072
143960.0000   -0.01852
144000.0000   -0.12001
144040.0000    0.06973
144080.0000   -0.08409
144120.0000   -0.11056
144160.0000    0.09044
144200.0000    0.13923
144240.0000    0.11279
144280.0000    0.04357
144320.0000    0.29624
144360.0000    0.27906
144400.0000    0.15465
144440.0000    0.18797
144480.0000   -0.13530
144520.0000   -0.13475
144560.0000   -0.05889
144600.0000    0.08828
144640.0000   -0.03027
144680.0000    0.18457
144720.0000    0.02283
144760.0000    0.22649
144800.0000    0.11667
144840.0000    0.29680
144880.0000   -0.12282
144920.0000   -0.16055
144960.0000    0.08741
145000.0000    0.18436
145040.0000    0.08987
145080.0000   -0.04406
145120.0000    0.10425
145160.0000   -0.26380
145200.0000   -0.14335
145240.0000   -0.12968
145280.0000   -0.03736
145320.0000    0.10979
145360.0000    0.03856
145400.0000    0.41960
145440.0000   -0.00934
145480.0000    0.16360
145520.0000   -0.02518
145560.0000   -0.00458
145600.0000   -0.24493
145640.0000   -0.16592
145680.0000    0.09840
145720.0000    0.06928
145760.0000    0.11055
145800.0000    0.07030
145840.0000   -0.05178
145880.0000   -0.27586
145920.0000   -0.05972
145960.0000    0.39469
146000.0000    0.00496
146040.0000    0.25105
146080.0000    0.10188
146120.0000    0.03325
146160.0000    0.07245
146200.0000    0.01773
146240.0000    0.16633
146280.0000    0.33850
146320.0000    0.36691
146360.0000    0.25712
146400.0000    0.21366
146440.0000   -0.01595
146480.0000    0.12637
146520.0000    0.17000
146560.0000    0.32742
146600.0000    0.13557
146640.0000    0.10363
146680.0000   -0.01525
146720.0000    0.13067
146760.0000   -0.03227
146800.0000   -0.03942
146840.0000    0.24777
146880.0000    0.14110
146920.0000   -0.03129
146960.0000    0.09303
147000.0000    0.05496
147040.0000    0.12306
147080.0000    0.16670
147120.0000    0.23219
147160.0000    0.10480
147200.0000   -0.13990
147240.0000    0.27044
147280.0000    0.32062
147320.0000    0.04112
147360.0000   -0.10478
147400.0000   -0.12211
147440.0000   -0.12866
147480.0000   -0.04242
147520.0000   -0.30605
147560.0000    0.06148
147600.0000    0.00939
147640.0000    0.14731
147680.0000    0.08233
147720.0000   -0.23232
147760.0000   -0.03473
147800.0000   -0.03675
147840.0000   -0.25123
147880.0000   -0.20575
147920.0000   -0.19529
147960.0000   -0.31822
148000.0000   -0.06852
148040.0000   -0.09838
148080.0000   -0.25465
148120.0000    0.11379
148160.0000   -0.01745
148200.0000   -0.20733
148240.0000   -0.09389
148280.0000   -0.00211
148320.0000   -0.05279
148360.0000   -0.31148
148400.0000   -0.25557
148440.0000   -0.02457
148480.0000    0.08148
148520.0000    0.13196
148560.0000   -0.03576
148600.0000   -0.33750
148640.0000    0.02991
148680.0000   -0.15711
148720.0000    0.01974
148760.0000   -0.02706
148800.0000   -0.10054
148840.0000   -0.16123
148880.0000   -0.06297
148920.0000   -0.13362
148960.0000   -0.02338
149000.0000   -0.03383
149040.0000   -0.12684
149080.0000    0.05717
149120.0000    0.07320
149160.0000   -0.23976
149200.0000   -0.31119
149240.0000   -0.11970
149280.0000   -0.35735
149320.0000   -0.16706
149360.0000   -0.56962
149400.0000   -0.23354
149440.0000   -0.03913
149480.0000    0.01304
149520.0000   -0.16659
149560.0000   -0.21881
149600.0000   -0.06774
149640.0000   -0.11692
149680.0000   -0.08482
149720.0000   -0.37509
149760.0000   -0.46532
149800.0000   -0.47036
149840.0000   -0.86837
149880.0000   -0.66322
149920.0000   -0.59630
149960.0000   -0.46541
150000.0000   -0.54179
150040.0000   -0.44917
150080.0000   -0.81467
150120.0000   -0.55766
150160.0000   -0.50752
150200.0000   -0.68119
150240.0000   -0.41234
150280.0000   -0.37607
150320.0000   -0.13623
150360.0000   -0.32409
150400.0000   -0.42292
150440.0000   -0.64164
150480.0000   -0.71933
150520.0000   -0.43378
150560.0000   -0.38533
150600.0000   -0.23655
150640.0000    0.05205
150680.0000    0.06353
150720.0000   -0.21579
150760.0000   -0.16140
150800.0000   -0.30113
150840.0000   -0.58639
150880.0000   -0.49852
150920.0000   -0.42799
150960.0000   -0.40332
151000.0000   -0.47807
151040.0000   -0.72838
151080.0000   -0.68181
151120.0000   -0.53233
151160.0000   -0.35588
151200.0000   -0.18502
151240.0000   -0.33683
151280.0000   -0.05529
151320.0000   -0.16272
151360.0000   -0.17706
151400.0000   -0.19960
151440.0000   -0.56050
151480.0000   -0.45667
151520.0000   -0.68953
151560.0000   -0.50211
151600.0000   -0.82122
151640.0000   -0.77598
151680.0000   -0.53716
151720.0000   -0.49259
151760.0000   -0.85845
151800.0000   -0.45198
151840.0000   -0.68933
151880.0000   -0.55167
151920.0000   -0.89031
151960.0000   -1.03840
152000.0000   -0.67836
152040.0000   -0.26264
152080.0000   -0.20925
152120.0000   -0.38464
152160.0000    0.01226
152200.0000   -0.16222
152240.0000   -0.45657
152280.0000   -0.27104
152320.0000   -0.32596
152360.0000   -0.28024
152400.0000   -0.22251
152440.0000   -0.41405
152480.0000   -0.13640
152520.0000   -0.09502
152560.0000   -0.19582
152600.0000   -0.25422
152640.0000   -0.10349
152680.0000   -0.11522
152720.0000   -0.32046
152760.0000   -0.65569
152800.0000   -0.21463
152840.0000   -0.28176
152880.0000   -0.58161
152920.0000   -0.35583
152960.0000   -0.54794
153000.0000   -0.23055
153040.0000   -0.63986
153080.0000   -0.33488
153120.0000   -0.53583
153160.0000   -0.65290
153200.0000   -0.69987
153240.0000   -0.59633
153280.0000   -0.83351
153320.0000   -0.43248
153360.0000   -0.31746
153400.0000   -0.73597
153440.0000   -0.39983
153480.0000   -0.49491
153520.0000   -0.46201
153560.0000   -0.37501
153600.0000   -0.52535
153640.0000   -0.54230
153680.0000   -0.41267
153720.0000   -0.51492
153760.0000   -0.22840
153800.0000   -0.10192
153840.0000   -0.22323
153880.0000   -0.38277
153920.0000    0.09107
153960.0000   -0.37064
154000.0000   -0.34910
154040.0000   -0.38489
154080.0000   -0.27764
154120.0000   -0.37929
154160.0000   -0.28356
154200.0000   -0.10181
154240.0000   -0.13506
154280.0000   -0.17929
154320.0000   -0.13015
154360.0000   -0.21613
154400.0000   -0.19696
154440.0000   -0.11692
154480.0000   -0.10883
154520.0000   -0.23527
154560.0000   -0.08869
154600.0000   -0.12904
154640.0000   -0.27533
154680.0000   -0.46675
154720.0000   -0.25383
154760.0000   -0.51476
154800.0000   -0.56881
154840.0000   -0.52411
154880.0000   -0.20592
154920.0000   -0.24699
154960.0000   -0.55640
155000.0000   -0.39783
155040.0000   -0.18333
155080.0000   -0.31514
155120.0000   -0.20328
155160.0000   -0.37593
155200.0000   -0.28026
155240.0000   -0.27103
155280.0000   -0.25404
155320.0000   -0.34996
155360.0000   -0.23019
155400.0000   -0.19828
155440.0000   -0.34438
155480.0000   -0.36296
155520.0000   -0.43988
155560.0000   -0.35608
155600.0000   -0.18168
155640.0000   -0.11421
155680.0000   -0.17521
155720.0000   -0.24361
155760.0000   -0.41703
155800.0000   -0.28148
155840.0000   -0.25260
155880.0000   -0.55144
155920.0000   -0.36348
155960.0000   -0.30785
156000.0000   -0.43489
156040.0000   -0.21184
156080.0000   -0.16231
156120.0000   -0.74085
156160.0000   -0.52821
156200.0000   -0.34296
156240.0000   -0.14360
156280.0000   -0.33257
156320.0000   -0.64756
156360.0000   -0.66619
156400.0000   -0.50595
156440.0000   -0.75332
156480.0000   -0.52027
156520.0000   -0.50933
156560.0000   -0.37562
156600.0000   -0.59936
156640.0000   -0.54553
156680.0000   -0.84056
156720.0000   -0.70037
156760.0000   -0.22006
156800.0000   -0.17107
156840.0000   -0.20203
156880.0000   -0.12804
156920.0000   -0.20398
156960.0000   -0.23283
157000.0000   -0.26865
157040.0000   -0.16005
157080.0000   -0.62401
157120.0000   -0.37329
157160.0000   -0.38278
157200.0000   -0.18436
157240.0000    0.02353
157280.0000   -0.47938
157320.0000   -0.39324
157360.0000   -0.36327
157400.0000   -0.69860
157440.0000   -0.34552
157480.0000   -0.37433
157520.0000   -0.43676
157560.0000   -0.62448
157600.0000   -0.34359
157640.0000   -0.36375
157680.0000   -0.67576
157720.0000   -0.24425
157760.0000   -0.08737
157800.0000   -0.29926
157840.0000   -0.58954
157880.0000   -0.11243
157920.0000   -0.44000
157960.0000   -0.80193
158000.0000   -0.60359
158040.0000   -0.23961
158080.0000   -0.22548
158120.0000   -0.50351
158160.0000   -0.18045
158200.0000   -0.45463
158240.0000   -0.19503
158280.0000   -0.34221
158320.0000   -0.93712
158360.0000   -0.17816
158400.0000   -0.59728
158440.0000   -0.35810
158480.0000   -0.48623
158520.0000   -0.02231
158560.0000   -0.38374
158600.0000   -0.19399
158640.0000   -0.14356
158680.0000   -0.01414
158720.0000   -0.07042
158760.0000   -0.26382
158800.0000   -0.63149
158840.0000   -0.45205
158880.0000   -0.99415
158920.0000   -0.57948
158960.0000   -0.69489
159000.0000   -1.01950
159040.0000   -0.34083
159080.0000   -0.24010
159120.0000   -0.20964
159160.0000   -0.45433
159200.0000   -0.23834
159240.0000    0.05371
159280.0000   -0.03778
159320.0000   -0.79274
159360.0000   -0.60914
159400.0000   -0.16078
159440.0000   -0.52930
159480.0000   -0.57989
159520.0000   -0.67976
159560.0000   -0.71539
159600.0000   -1.02448
159640.0000   -0.64871
159680.0000   -0.70448
159720.0000   -0.52429
159760.0000   -0.65891
159800.0000   -0.68304
159840.0000   -0.59556
159880.0000   -0.41141
159920.0000   -0.45491
159960.0000   -0.53410
160000.0000   -0.50042
160040.0000   -0.65145
160080.0000   -0.53930
160120.0000   -0.34646
160160.0000   -0.14799
160200.0000   -0.25930
160240.0000   -0.24052
160280.0000   -0.11395
160320.0000   -0.26640
160360.0000   -0.21799
160400.0000   -0.36470
160440.0000   -0.34762
160480.0000   -0.32925
160520.0000   -0.62587
160560.0000   -0.69090
160600.0000   -0.68008
160640.0000   -0.76199
160680.0000   -0.52000
160720.0000   -0.67339
160760.0000   -0.97901
160800.0000   -0.70494
160840.0000   -0.71727
160880.0000   -0.79177
160920.0000   -0.66635
160960.0000   -0.47949
161000.0000   -0.54849
161040.0000   -0.45761
161080.0000   -0.28451
161120.0000   -0.55039
161160.0000   -0.42697
161200.0000   -0.34652
161240.0000   -0.46239
161280.0000   -0.56220
161320.0000   -0.40365
161360.0000   -0.72916
161400.0000   -0.49456
161440.0000   -0.20912
161480.0000   -0.67036
161520.0000   -0.33265
161560.0000   -0.35179
161600.0000   -0.68027
161640.0000   -0.74742
161680.0000   -0.13267
161720.0000   -0.15419
161760.0000   -0.17501
161800.0000   -0.29492
161840.0000   -0.36208
161880.0000   -0.31978
161920.0000   -0.14769
161960.0000   -0.20327
162000.0000   -0.57538
162040.0000   -0.60978
162080.0000   -0.11701
162120.0000   -0.20020
162160.0000   -0.12817
162200.0000   -0.25332
162240.0000   -0.15175
162280.0000   -0.14553
162320.0000   -0.16747
162360.0000   -0.18092
162400.0000   -0.27756
162440.0000   -0.33889
162480.0000   -0.27192
162520.0000   -0.17689
162560.0000   -0.18241
162600.0000   -0.34805
162640.0000   -0.23536
162680.0000   -0.10237
162720.0000   -0.31809
162760.0000   -0.75096
162800.0000   -0.57749
162840.0000   -0.62509
162880.0000   -0.49463
162920.0000   -0.59444
162960.0000   -0.65724
163000.0000   -0.52810
163040.0000   -0.50677
163080.0000   -0.65751
163120.0000   -0.49846
163160.0000   -0.53747
163200.0000   -0.36499
163240.0000   -0.39874
163280.0000   -0.74880
163320.0000   -0.52070
163360.0000   -0.50718
163400.0000   -0.81569
163440.0000   -0.52439
163480.0000   -0.59622
163520.0000   -0.35798
163560.0000   -0.41612
163600.0000   -0.56450
163640.0000   -0.53620
163680.0000   -0.54249
163720.0000   -0.38744
163760.0000   -0.37392
163800.0000   -0.72620
163840.0000   -0.66313
163880.0000   -0.28267
163920.0000   -0.58878
163960.0000   -0.85541
164000.0000   -0.55547
164040.0000   -0.34540
164080.0000   -0.21757
164120.0000   -0.41362
164160.0000   -0.42153
164200.0000   -0.42991
164240.0000   -0.22687
164280.0000   -0.46340
164320.0000   -0.22274
164360.0000   -0.55607
164400.0000   -0.59802
164440.0000   -0.25585
164480.0000   -0.45292
164520.0000   -0.42174
164560.0000   -0.57111
164600.0000   -0.59116
164640.0000   -0.43313
164680.0000   -0.32210
164720.0000   -0.13894
164760.0000   -0.23105
164800.0000   -0.26178
164840.0000   -0.49084
164880.0000   -0.50878
164920.0000   -0.39374
164960.0000   -0.58593
165000.0000   -0.32774
165040.0000   -0.46257
165080.0000   -0.59556
165120.0000   -0.45475
165160.0000   -0.53187
165200.0000   -0.40653
165240.0000   -0.46628
165280.0000   -0.54849
165320.0000   -0.46298
165360.0000   -0.66989
165400.0000   -0.57506
165440.0000   -0.53830
165480.0000   -0.59525
165520.0000   -0.50092
165560.0000   -0.50610
165600.0000   -0.72114
165640.0000   -0.53044
165680.0000   -0.68734
165720.0000   -0.45933
165760.0000   -0.67523
165800.0000   -0.57042
165840.0000   -0.26316
165880.0000   -0.18420
165920.0000   -0.40929
165960.0000   -0.86532
166000.0000   -0.52577
166040.0000   -0.85030
166080.0000   -0.42864
166120.0000   -0.84157
166160.0000   -0.82847
166200.0000   -0.69050
166240.0000   -0.18063
166280.0000   -0.37148
166320.0000   -0.39412
166360.0000   -0.45112
166400.0000   -0.38450
166440.0000   -0.39378
166480.0000   -0.35522
166520.0000   -0.19068
166560.0000   -0.21822
166600.0000   -0.60829
166640.0000   -0.23010
166680.0000   -0.43718
166720.0000   -0.62166
166760.0000   -0.35056
166800.0000   -0.24906
166840.0000   -0.36915
166880.0000   -0.24551
166920.0000   -0.26342
166960.0000   -0.34850
167000.0000   -0.55487
167040.0000   -0.41018
167080.0000   -0.23708
167120.0000   -0.08918
167160.0000   -0.13034
167200.0000   -0.28093
167240.0000   -0.23253
167280.0000   -0.47633
167320.0000   -0.36511
167360.0000   -0.27365
167400.0000   -0.09037
167440.0000   -0.29134
167480.0000   -0.28020
167520.0000   -0.09820
167560.0000   -0.36127
167600.0000   -0.22223
167640.0000   -0.27974
167680.0000   -0.35749
167720.0000   -0.13875
167760.0000   -0.59597
167800.0000   -0.45045
167840.0000   -0.35635
167880.0000   -0.13791
167920.0000   -0.36116
167960.0000   -0.41474
168000.0000   -0.44040
168040.0000   -0.34897
168080.0000   -0.62134
168120.0000   -0.53695
168160.0000   -0.06554
168200.0000   -0.18427
168240.0000   -0.68379
168280.0000   -0.76532
168320.0000   -0.60149
168360.0000   -0.34800
168400.0000   -0.70558
168440.0000   -0.50930
168480.0000   -1.03016
168520.0000   -0.60512
168560.0000   -0.41975
168600.0000   -0.52943
168640.0000   -0.67462
168680.0000   -0.78758
168720.0000   -0.36624
168760.0000   -0.21431
168800.0000   -0.34200
168840.0000   -0.45098
168880.0000   -0.70805
168920.0000   -0.45794
168960.0000   -0.34447
169000.0000   -0.16168
169040.0000   -0.28098
169080.0000   -0.53824
169120.0000   -0.48504
169160.0000   -0.75174
169200.0000   -0.48836
169240.0000   -0.82390
169280.0000   -0.15670
169320.0000   -0.32373
169360.0000   -0.51052
169400.0000   -0.42584
169440.0000   -0.38532
169480.0000   -0.63426
169520.0000   -0.38268
169560.0000   -0.14159
169600.0000   -0.38327
169640.0000   -0.21580
169680.0000   -0.12748
169720.0000   -0.38162
169760.0000   -0.53795
169800.0000   -0.11565
169840.0000   -0.33502
169880.0000   -0.30082
169920.0000   -0.47724
169960.0000   -0.57964
170000.0000   -0.47023
170040.0000   -0.36831
170080.0000   -0.19039
170120.0000   -0.59556
170160.0000   -0.46861
170200.0000   -0.64706
170240.0000   -0.30901
170280.0000   -0.26495
170320.0000   -1.00638
170360.0000   -0.52327
170400.0000   -0.24592
170440.0000   -0.54906
170480.0000   -0.44814
170520.0000   -0.67752
170560.0000   -0.57618
170600.0000   -0.76439
170640.0000   -0.66414
170680.0000   -0.41222
170720.0000   -0.51534
170760.0000   -0.39175
170800.0000   -0.56022
170840.0000   -0.36664
170880.0000   -0.55092
170920.0000   -0.06159
170960.0000   -0.51485
171000.0000   -0.45132
171040.0000   -0.28287
171080.0000   -0.26099
171120.0000   -0.31077
171160.0000   -0.51386
171200.0000   -0.38297
171240.0000   -0.37063
171280.0000   -0.41012
171320.0000   -0.28751
171360.0000   -0.58628
171400.0000   -0.44510
171440.0000   -0.18914
171480.0000   -0.26711
171520.0000   -0.28568
171560.0000   -0.20866
171600.0000   -0.53365
171640.0000   -0.45184
171680.0000   -0.49041
171720.0000   -0.05277
171760.0000   -0.06763
171800.0000    0.04819
171840.0000   -0.17816
171880.0000   -0.25957
171920.0000   -0.06586
171960.0000   -0.44905
172000.0000   -0.32966
172040.0000   -0.09661
172080.0000   -0.80750
172120.0000   -0.68523
172160.0000   -0.60476
172200.0000   -0.62107
172240.0000   -0.82039
172280.0000   -0.65288
172320.0000   -0.51076
172360.0000   -0.61574
172400.0000   -0.37392
172440.0000   -0.32619
172480.0000   -0.61263
172520.0000   -0.52941
172560.0000   -0.31593
172600.0000   -0.53221
172640.0000   -0.40980
172680.0000   -0.47369
172720.0000   -0.64301
172760.0000   -0.05205
172800.0000   -0.23108
172840.0000   -0.05966
172880.0000   -0.19744
172920.0000   -0.21400
172960.0000   -0.51494
173000.0000   -0.17801
173040.0000   -0.33234
173080.0000   -0.25254
173120.0000   -0.53050
173160.0000   -0.48582
173200.0000   -0.10875
173240.0000   -0.44835
173280.0000   -0.35574
173320.0000   -0.34703
173360.0000   -0.42823
173400.0000   -0.38348
173440.0000   -0.53467
173480.0000   -0.46724
173520.0000   -0.31737
173560.0000   -0.15037
173600.0000   -0.17688
173640.0000   -0.38560
173680.0000   -0.32366
173720.0000   -0.55464
173760.0000   -0.46967
173800.0000   -0.64347
173840.0000   -0.53167
173880.0000   -0.61694
173920.0000   -0.35966
173960.0000   -0.60375
174000.0000   -0.57240
174040.0000   -0.56537
174080.0000   -0.69293
174120.0000   -0.46194
174160.0000   -0.76016
174200.0000   -0.28732
174240.0000   -0.45109
174280.0000   -0.42195
174320.0000   -0.33077
174360.0000   -0.34067
174400.0000   -0.33180
174440.0000   -0.20743
174480.0000   -0.54553
174520.0000   -0.16486
174560.0000   -0.09602
174600.0000   -0.46749
174640.0000   -0.06661
174680.0000   -0.33603
174720.0000   -0.49263
174760.0000   -0.23634
174800.0000   -0.15061
174840.0000   -0.35906
174880.0000   -0.06710
174920.0000   -0.56899
174960.0000   -0.59872
175000.0000   -0.43681
175040.0000   -0.31261
175080.0000   -0.36076
175120.0000   -0.51533
175160.0000    0.01850
175200.0000   -0.10176
175240.0000   -0.11231
175280.0000   -0.11271
175320.0000   -0.23056
175360.0000   -0.12860
175400.0000    0.13154
175440.0000   -0.38324
175480.0000   -0.44905
175520.0000   -0.28099
175560.0000   -0.37719
175600.0000   -0.33635
175640.0000   -0.45756
175680.0000   -0.30660
175720.0000   -0.23348
175760.0000   -0.24919
175800.0000   -0.34874
175840.0000   -0.32667
175880.0000   -0.14075
175920.0000   -0.02458
175960.0000   -0.28491
176000.0000   -0.49408
176040.0000   -0.19082
176080.0000   -0.25027
176120.0000   -0.27933
176160.0000   -0.35756
176200.0000   -0.58612
176240.0000   -0.76267
176280.0000   -0.64461
176320.0000   -0.36601
176360.0000   -0.40170
176400.0000   -0.55897
176440.0000   -0.76168
176480.0000   -0.63690
176520.0000   -0.40699
176560.0000   -0.52356
176600.0000   -0.46867
176640.0000   -0.57474
176680.0000   -0.43240
176720.0000   -0.45236
176760.0000   -0.41519
176800.0000   -0.28647
176840.0000   -0.29011
176880.0000   -0.71115
176920.0000   -0.40703
176960.0000   -0.47217
177000.0000   -0.42022
177040.0000   -0.54680
177080.0000   -0.62110
177120.0000   -0.43895
177160.0000   -0.48986
177200.0000   -0.44599
177240.0000   -0.40203
177280.0000   -0.57582
177320.0000   -0.37986
177360.0000   -0.50206
177400.0000   -0.46381
177440.0000   -0.52090
177480.0000   -0.38161
177520.0000   -0.59202
177560.0000   -0.39641
177600.0000   -0.54866
177640.0000   -0.32941
177680.0000   -0.22874
177720.0000   -0.55117
177760.0000   -0.47977
177800.0000   -0.38478
177840.0000   -0.44824
177880.0000   -0.14363
177920.0000   -0.61859
177960.0000   -0.63102
178000.0000   -0.94259
178040.0000   -0.44236
178080.0000   -0.54594
178120.0000   -0.70821
178160.0000   -0.66382
178200.0000   -0.38436
178240.0000   -0.58272
178280.0000   -0.30142
178320.0000   -0.31582
178360.0000   -0.39134
178400.0000   -0.49643
178440.0000   -0.23731
178480.0000   -0.15919
178520.0000    0.08626
178560.0000   -0.08412
178600.0000   -0.25061
178640.0000   -0.01686
178680.0000   -0.21335
178720.0000   -0.13987
178760.0000   -0.26043
178800.0000   -0.67047
178840.0000   -0.13706
178880.0000   -0.18560
178920.0000   -0.05763
178960.0000   -0.57560
179000.0000   -0.42894
179040.0000   -0.18207
179080.0000   -0.00832
179120.0000   -0.42838
179160.0000   -0.20236
179200.0000   -0.43603
179240.0000   -0.49329
179280.0000   -0.45278
179320.0000   -0.81805
179360.0000   -0.71907
179400.0000   -0.67210
179440.0000   -0.40848
179480.0000   -0.44552
179520.0000   -0.80845
179560.0000   -0.73553
179600.0000   -0.48917
179640.0000   -0.36343
179680.0000   -0.25539
179720.0000   -0.44148
179760.0000   -0.56379
179800.0000   -0.05313
179840.0000   -0.23964
179880.0000   -0.26711
179920.0000   -0.59590
179960.0000   -0.55018
180000.0000   -0.66122
180040.0000   -0.65202
180080.0000   -0.68038
180120.0000   -0.39132
180160.0000   -0.24033
180200.0000    0.03828
180240.0000   -0.22591
180280.0000   -0.35185
180320.0000   -0.11231
180360.0000   -0.28922
180400.0000   -0.22752
180440.0000    0.05786
180480.0000   -0.46096
180520.0000   -0.42451
180560.0000   -0.31033
180600.0000   -0.56466
180640.0000   -0.53621
180680.0000   -0.39722
180720.0000   -0.47431
180760.0000   -0.28208
180800.0000   -0.35604
180840.0000   -0.31617
180880.0000   -0.24528
180920.0000   -0.41161
180960.0000   -0.53944
181000.0000   -0.65172
181040.0000   -0.65933
181080.0000   -0.87478
181120.0000   -1.16160
181160.0000   -0.71203
181200.0000   -1.10835
181240.0000   -0.77475
181280.0000   -0.46331
181320.0000   -0.34287
181360.0000   -0.45874
181400.0000   -0.38797
181440.0000   -0.66158
181480.0000   -0.65387
181520.0000   -0.49995
181560.0000   -0.79817
181600.0000   -0.78130
181640.0000   -0.83096
181680.0000   -0.83772
181720.0000   -0.67172
181760.0000   -0.83598
181800.0000   -0.69277
181840.0000   -0.70120
181880.0000   -0.95452
181920.0000   -0.69078
181960.0000   -0.59842
182000.0000   -0.75979
182040.0000   -0.59345
182080.0000   -0.84442
182120.0000   -0.61858
182160.0000   -0.71500
182200.0000   -0.93605
182240.0000   -1.07863
182280.0000   -0.63511
182320.0000   -0.88231
182360.0000   -0.45601
182400.0000   -0.86784
182440.0000   -0.69358
182480.0000   -0.56536
182520.0000   -0.43122
182560.0000   -0.89321
182600.0000   -0.63333
182640.0000   -0.47018
182680.0000   -0.66664
182720.0000   -0.49621
182760.0000   -0.26567
182800.0000   -0.25905
182840.0000   -0.10644
182880.0000   -0.42401
182920.0000   -0.16373
182960.0000   -0.24523
183000.0000    0.01223
183040.0000    0.32351
183080.0000    0.18729
183120.0000    0.15234
183160.0000   -0.01076
183200.0000   -0.03360
183240.0000   -0.08375
183280.0000    0.01961
183320.0000    0.00598
183360.0000    0.00527
183400.0000    0.05322
183440.0000   -0.11640
183480.0000    0.12858
183520.0000   -0.04811
183560.0000    0.43499
183600.0000    0.19906
183640.0000    0.25189
183680.0000    0.22549
183720.0000    0.11022
183760.0000    0.28059
183800.0000    0.24480
183840.0000    0.22327
183880.0000    0.17002
183920.0000    0.02650
183960.0000   -0.51935
184000.0000    0.13171
184040.0000   -0.12324
184080.0000   -0.19684
184120.0000   -0.23231
184160.0000   -0.81209
184200.0000   -0.66937
184240.0000   -0.31189
184280.0000   -0.17197
184320.0000   -0.30132
184360.0000   -0.30720
184400.0000   -0.04364
184440.0000   -0.18022
184480.0000    0.10392
184520.0000   -0.02209
184560.0000   -0.51142
184600.0000   -0.26990
184640.0000   -0.15728
184680.0000   -0.19036
184720.0000   -0.05122
184760.0000   -0.15009
184800.0000   -0.10921
184840.0000   -0.71661
184880.0000   -0.01557
184920.0000   -0.36668
184960.0000   -0.41077
185000.0000   -0.31301
185040.0000   -0.34645
185080.0000   -0.36378
185120.0000   -0.23047
185160.0000   -0.46387
185200.0000   -0.13577
185240.0000   -0.37090
185280.0000   -0.47197
185320.0000   -0.36894
185360.0000   -0.07186
185400.0000    0.08991
185440.0000   -0.10763
185480.0000   -0.02996
185520.0000   -0.38452
185560.0000   -0.24133
185600.0000   -0.10301
185640.0000   -0.01306
185680.0000   -0.01593
185720.0000   -0.01046
185760.0000    0.03675
185800.0000    0.03392
185840.0000   -0.17583
185880.0000    0.09515
185920.0000   -0.02143
185960.0000   -0.10899
186000.0000   -0.46631
186040.0000   -0.21249
186080.0000   -0.11541
186120.0000   -0.03249
186160.0000    0.59532
186200.0000    0.38107
186240.0000    0.31829
186280.0000    0.36644
186320.0000    0.24811
186360.0000    0.36396
186400.0000    0.50682
186440.0000    0.53778
186480.0000    0.01484
186520.0000    0.27923
186560.0000    0.20719
186600.0000    0.39852
186640.0000    0.18809
186680.0000    0.20291
186720.0000    0.41908
186760.0000    0.60732
186800.0000    0.30386
186840.0000    0.21068
186880.0000    0.28538
186920.0000    0.28244
186960.0000    0.35088
187000.0000    0.27460
187040.0000    0.38444
187080.0000    0.53638
187120.0000    0.27822
187160.0000    0.26931
187200.0000    0.07739
187240.0000    0.26322
187280.0000    0.26597
187320.0000    0.21376
187360.0000    0.35524
187400.0000    0.20761
187440.0000    0.20357
187480.0000    0.23183
187520.0000    0.28759
187560.0000    0.36664
187600.0000    0.15717
187640.0000    0.20620
187680.0000    0.45822
187720.0000    0.48367
187760.0000    0.42502
187800.0000    0.39362
187840.0000    0.36706
187880.0000    0.42313
187920.0000    0.44926
187960.0000    0.64215
188000.0000    0.55995
188040.0000    0.41321
188080.0000    0.31585
188120.0000    0.49200
188160.0000    0.41998
188200.0000    0.33992
188240.0000    0.43532
188280.0000    0.35186
188320.0000    0.22138
188360.0000    0.05917
188400.0000    0.17988
188440.0000    0.26127
188480.0000    0.19453
188520.0000    0.25580
188560.0000    0.30895
188600.0000    0.46379
188640.0000    0.26411
188680.0000    0.33396
188720.0000    0.17089
188760.0000    0.20968
188800.0000    0.17515
188840.0000    0.19439
188880.0000    0.29935
188920.0000    0.18114
188960.0000    0.25098
189000.0000    0.23471
189040.0000    0.27572
189080.0000    0.31121
189120.0000    0.13716
189160.0000    0.29034
189200.0000    0.19182
189240.0000    0.38253
189280.0000    0.02533
189320.0000    0.16970
189360.0000    0.41454
189400.0000    0.45265
189440.0000    0.33940
189480.0000    0.30155
189520.0000    0.27443
189560.0000    0.47824
189600.0000    0.45311
189640.0000    0.43805
189680.0000    0.34731
189720.0000    0.56315
189760.0000    0.18043
189800.0000    0.44686
189840.0000    0.42532
189880.0000    0.17017
189920.0000    0.24944
189960.0000    0.16491
190000.0000    0.16337
190040.0000    0.29755
190080.0000    0.25161
190120.0000    0.07520
190160.0000    0.42060
190200.0000    0.19308
190240.0000    0.26112
190280.0000    0.29057
190320.0000    0.48934
190360.0000    0.28342
190400.0000    0.32168
190440.0000    0.41884
190480.0000    0.20351
190520.0000    0.33531
190560.0000    0.14788
190600.0000    0.17831
190640.0000    0.25464
190680.0000    0.26219
190720.0000    0.23387
190760.0000    0.38977
190800.0000    0.36452
190840.0000    0.30030
190880.0000    0.32866
190920.0000    0.22336
190960.0000    0.15816
191000.0000    0.35929
191040.0000    0.38868
191080.0000    0.52251
191120.0000    0.61685
191160.0000    0.49595
191200.0000    0.39188
191240.0000    0.35913
191280.0000    0.31822
191320.0000    0.05756
191360.0000    0.19832
191400.0000    0.25890
191440.0000    0.50717
191480.0000    0.28873
191520.0000    0.33563
191560.0000    0.31891
191600.0000    0.30176
191640.0000    0.53114
191680.0000    0.38623
191720.0000    0.35496
191760.0000    0.41777
191800.0000    0.34313
191840.0000    0.20914
191880.0000    0.26100
191920.0000    0.46638
191960.0000    0.35808
192000.0000    0.27265
192040.0000    0.38475
192080.0000    0.31072
192120.0000    0.27223
192160.0000    0.28191
192200.0000    0.18507
192240.0000    0.23375
192280.0000    0.30832
192320.0000    0.33590
192360.0000    0.18433
192400.0000    0.28387
192440.0000    0.34690
192480.0000    0.49384
192520.0000    0.30112
192560.0000    0.28042
192600.0000    0.42991
192640.0000    0.34431
192680.0000    0.35563
192720.0000    0.30825
192760.0000    0.43269
192800.0000    0.24871
192840.0000    0.34126
192880.0000    0.27349
192920.0000    0.45170
192960.0000    0.36461
193000.0000    0.22482
193040.0000    0.14427
193080.0000    0.31729
193120.0000    0.25840
193160.0000    0.34811
193200.0000    0.32955
193240.0000    0.39147
193280.0000   -0.02130
193320.0000    0.37422
193360.0000    0.37405
193400.0000    0.26132
193440.0000    0.37815
193480.0000    0.10094
193520.0000    0.05999
193560.0000    0.42508
193600.0000    0.40643
193640.0000    0.26754
193680.0000    0.25514
193720.0000    0.44450
193760.0000    0.34467
193800.0000    0.55867
193840.0000    0.53675
193880.0000    0.42884
193920.0000    0.53899
193960.0000    0.39470
194000.0000    0.23998
194040.0000    0.31929
194080.0000    0.30716
194120.0000    0.36433
194160.0000    0.23375
194200.0000    0.08273
194240.0000    0.42199
194280.0000    0.31392
194320.0000    0.33947
194360.0000    0.15305
194400.0000    0.28541
194440.0000    0.52617
194480.0000    0.17383
194520.0000    0.44561
194560.0000    0.03721
194600.0000    0.02052
194640.0000    0.19887
194680.0000    0.07745
194720.0000    0.16806
194760.0000    0.52116
194800.0000    0.43239
194840.0000    0.27208
194880.0000    0.19948
194920.0000    0.27252
194960.0000    0.32504
195000.0000    0.41574
195040.0000    0.23885
195080.0000    0.30209
195120.0000    0.16238
195160.0000    0.08632
195200.0000    0.32916
195240.0000    0.44566
195280.0000    0.43035
195320.0000    0.30498
195360.0000    0.30712
195400.0000    0.47185
195440.0000    0.16944
195480.0000    0.13280
195520.0000    0.09162
195560.0000    0.41328
195600.0000    0.25256
195640.0000    0.54343
195680.0000    0.17020
195720.0000    0.41125
195760.0000    0.34244
195800.0000    0.50553
195840.0000    0.61663
195880.0000    0.25129
195920.0000    0.40911
195960.0000    0.25893
196000.0000    0.26836
196040.0000    0.54330
196080.0000    0.25449
196120.0000    0.32287
196160.0000    0.16383
196200.0000    0.11149
196240.0000    0.12579
196280.0000    0.50146
196320.0000    0.21592
196360.0000    0.19750
196400.0000    0.14849
196440.0000    0.14356
196480.0000    0.31867
196520.0000    0.34927
196560.0000    0.24523
196600.0000    0.28595
196640.0000    0.20952
196680.0000    0.27807
196720.0000    0.06539
196760.0000    0.05278
196800.0000    0.17021
196840.0000    0.25827
196880.0000    0.23858
196920.0000   -0.04638
196960.0000    0.12234
197000.0000    0.26642
197040.0000    0.23026
197080.0000    0.14947
197120.0000    0.35493
197160.0000    0.29084
197200.0000    0.23232
197240.0000    0.28065
197280.0000    0.15064
197320.0000    0.30023
197360.0000    0.06922
197400.0000    0.13075
197440.0000    0.31589
197480.0000    0.34853
197520.0000    0.27060
197560.0000    0.23167
197600.0000    0.34128
197640.0000    0.35705
197680.0000    0.71889
197720.0000    0.15597
197760.0000    0.15741
197800.0000    0.24797
197840.0000    0.15290
197880.0000    0.29738
197920.0000    0.25723
197960.0000    0.07367
198000.0000    0.25724
198040.0000    0.35263
198080.0000    0.12311
198120.0000   -0.31469
198160.0000   -0.23231
198200.0000   -0.38169
198240.0000   -0.07506
198280.0000   -0.16277
198320.0000   -0.11337
198360.0000    0.08699
198400.0000   -0.12637
198440.0000   -0.18212
198480.0000   -0.10743
198520.0000   -0.18566
198560.0000   -0.22367
198600.0000   -0.00751
198640.0000   -0.20751
198680.0000   -0.16990
198720.0000   -0.37846
198760.0000    0.02851
198800.0000   -0.10356
198840.0000   -0.22918
198880.0000    0.05038
198920.0000   -0.08992
198960.0000   -0.06463
199000.0000    0.18050
199040.0000   -0.05880
199080.0000   -0.09816
199120.0000    0.04159
199160.0000    0.01967
199200.0000   -0.01058
199240.0000    0.28527
199280.0000    0.27673
199320.0000   -0.04312
199360.0000    0.23911
199400.0000    0.33182
199440.0000    0.21485
199480.0000    0.42918
199520.0000    0.17753
199560.0000    0.18450
199600.0000    0.04461
199640.0000    0.04355
199680.0000    0.11227
199720.0000    0.26179
199760.0000    0.15324
199800.0000   -0.32985
199840.0000    0.23347
199880.0000    0.18847
199920.0000    0.14635
199960.0000    0.18799
200000.0000    0.10607
200040.0000    0.08941
200080.0000    0.38480
200120.0000    0.17720
200160.0000   -0.13194
200200.0000    0.39976
200240.0000    0.16351
200280.0000    0.07428
200320.0000    0.29872
200360.0000   -0.06447
200400.0000    0.05778
200440.0000   -0.34991
200480.0000    0.01102
200520.0000   -0.07533
200560.0000    0.27769
200600.0000   -0.09351
200640.0000    0.10441
200680.0000   -0.18877
200720.0000   -0.18878
200760.0000    0.00520
200800.0000    0.11184
200840.0000    0.00315
200880.0000   -0.00335
200920.0000   -0.15696
200960.0000   -0.16724
201000.0000    0.00735
201040.0000    0.00548
201080.0000   -0.18190
201120.0000   -0.33070
201160.0000   -0.13483
201200.0000    0.27241
201240.0000    0.14957
201280.0000    0.37196
201320.0000    0.14417
201360.0000   -0.29696
201400.0000   -0.16299
201440.0000    0.26439
201480.0000    0.01660
201520.0000   -0.02209
201560.0000    0.19064
201600.0000    0.30371
201640.0000    0.23715
201680.0000    0.20233
201720.0000    0.08752
201760.0000    0.14504
201800.0000    0.24966
201840.0000    0.31984
201880.0000    0.38346
201920.0000    0.31296
201960.0000    0.41506
202000.0000    0.07517
202040.0000    0.22825
202080.0000    0.37333
202120.0000    0.15231
202160.0000    0.12168
202200.0000    0.07787
202240.0000   -0.31069
202280.0000   -0.58424
202320.0000   -0.44240
202360.0000   -0.39872
202400.0000   -0.38834
202440.0000   -0.47709
202480.0000   -0.28146
202520.0000   -0.23690
202560.0000   -0.49754
202600.0000   -0.41191
202640.0000   -0.42382
202680.0000   -0.56851
202720.0000   -0.37655
202760.0000   -0.31857
202800.0000   -0.35111
202840.0000   -0.20779
202880.0000   -0.17300
202920.0000   -0.07307
202960.0000   -0.04844
203000.0000   -0.57083
203040.0000   -0.30013
203080.0000   -0.40262
203120.0000   -0.50740
203160.0000   -0.69805
203200.0000   -0.34859
203240.0000   -0.56957
203280.0000   -0.37251
203320.0000   -0.54341
203360.0000   -0.36169
203400.0000   -0.51661
203440.0000   -0.53083
203480.0000   -0.43202
203520.0000   -0.04836
203560.0000   -0.30823
203600.0000   -0.32958
203640.0000   -0.66007
203680.0000   -0.60221
203720.0000   -0.82621
203760.0000   -0.80440
203800.0000   -0.64667
203840.0000   -0.52807
203880.0000   -0.42172
203920.0000   -0.44939
203960.0000   -0.52789
204000.0000   -0.56509
204040.0000   -0.11641
204080.0000   -0.54180
204120.0000   -0.55689
204160.0000   -0.68862
204200.0000   -0.09716
204240.0000   -0.54787
204280.0000   -0.41075
204320.0000   -0.77203
204360.0000   -0.20216
204400.0000   -0.27323
204440.0000   -0.16188
204480.0000    0.23269
204520.0000   -0.19761
204560.0000   -0.25636
204600.0000   -0.30122
204640.0000   -0.22786
204680.0000   -0.31767
204720.0000   -0.30447
204760.0000   -0.18957
204800.0000   -0.29002
204840.0000   -0.32247
204880.0000   -0.39671
204920.0000   -0.38259
204960.0000   -0.58799
205000.0000   -0.49379
205040.0000   -0.08181
205080.0000   -0.15957
205120.0000   -0.13240
205160.0000   -0.05580
205200.0000   -0.22857
205240.0000   -0.03434
205280.0000   -0.38465
205320.0000   -0.20665
205360.0000   -0.31614
205400.0000   -0.69643
205440.0000   -0.36377
205480.0000   -0.37799
205520.0000   -0.30921
205560.0000   -0.53929
205600.0000   -0.37429
205640.0000   -0.41203
205680.0000   -0.30108
205720.0000   -0.10478
205760.0000   -0.39685
205800.0000   -0.21132
205840.0000   -0.11154
205880.0000    0.12402
205920.0000   -0.34418
205960.0000   -0.58581
206000.0000   -0.43303
206040.0000    0.05815
206080.0000   -0.30421
206120.0000   -0.22576
206160.0000   -0.40116
206200.0000   -0.51304
206240.0000   -0.41687
206280.0000   -0.11653
206320.0000   -0.34959
206360.0000   -0.74420
206400.0000   -0.68386
206440.0000   -0.58022
206480.0000   -0.41573
206520.0000   -0.39992
206560.0000   -0.30032
206600.0000   -0.49415
206640.0000   -0.45385
206680.0000   -0.53542
206720.0000   -0.19141
206760.0000   -0.14578
206800.0000   -0.43991
206840.0000   -0.26647
206880.0000   -0.24784
206920.0000   -0.24520
206960.0000   -0.43518
207000.0000   -0.30648
207040.0000   -0.03359
207080.0000   -0.49554
207120.0000   -0.03898
207160.0000   -0.16262
207200.0000   -0.05063
207240.0000   -0.33406
207280.0000   -0.16201
207320.0000   -0.23804
207360.0000   -0.32533
207400.0000   -0.18173
207440.0000   -0.22759
207480.0000    0.04106
207520.0000   -0.19111
207560.0000   -0.32407
207600.0000   -0.28435
207640.0000   -0.19475
207680.0000   -0.39562
207720.0000   -0.38532
207760.0000   -0.35901
207800.0000    0.03109
207840.0000   -0.41116
207880.0000   -0.36149
207920.0000   -0.25355
207960.0000   -0.72229
208000.0000   -0.40140
208040.0000   -0.49360
208080.0000   -0.90503
208120.0000   -0.48758
208160.0000   -0.62148
208200.0000   -0.39666
208240.0000   -0.72411
208280.0000   -0.79932
208320.0000   -0.72414
208360.0000   -0.36205
208400.0000   -0.43485
208440.0000   -0.52818
208480.0000   -0.35655
208520.0000   -0.23375
208560.0000   -0.30071
208600.0000   -0.43179
208640.0000   -0.77276
208680.0000   -0.33668
208720.0000   -0.61267
208760.0000   -0.63317
208800.0000   -0.15428
208840.0000   -0.41544
208880.0000   -0.64874
208920.0000   -0.38880
208960.0000   -0.29457
209000.0000   -0.41313
209040.0000   -0.48827
209080.0000   -0.39937
209120.0000   -0.38121
209160.0000   -0.60292
209200.0000   -0.46001
209240.0000   -0.32733
209280.0000   -0.27058
209320.0000   -0.38264
209360.0000   -0.40554
209400.0000   -0.68369
209440.0000   -0.47665
209480.0000   -0.76440
209520.0000   -0.56188
209560.0000   -0.31041
209600.0000   -0.32000
209640.0000   -0.34184
209680.0000   -0.47755
209720.0000   -0.53310
209760.0000   -0.56926
209800.0000   -0.20501
209840.0000   -0.55700
209880.0000   -0.69557
209920.0000   -0.80552
209960.0000   -0.56797
210000.0000   -0.30800
210040.0000   -0.56527
210080.0000   -0.57305
210120.0000   -0.55591
210160.0000   -0.28342
210200.0000   -0.52358
210240.0000   -0.42993
210280.0000   -0.45390
210320.0000   -0.39498
210360.0000   -0.27521
210400.0000   -0.35514
210440.0000   -0.08553
210480.0000   -0.58790
210520.0000   -0.97977
210560.0000   -0.78570
210600.0000   -0.68675
210640.0000   -0.47737
210680.0000   -0.33712
210720.0000   -0.41298
210760.0000   -0.33670
210800.0000   -0.24304
210840.0000   -0.21443
210880.0000   -0.32800
210920.0000   -0.35571
210960.0000   -0.37491
211000.0000   -0.51179
211040.0000   -0.87616
211080.0000   -0.56419
211120.0000   -0.38437
211160.0000   -0.17014
211200.0000    0.04670
211240.0000    0.05182
211280.0000   -0.09872
211320.0000    0.01349
211360.0000    0.01726
211400.0000   -0.13115
211440.0000   -0.23409
211480.0000   -0.31707
211520.0000   -0.39113
211560.0000   -0.55706
211600.0000   -0.60230
211640.0000   -0.42027
211680.0000   -0.23652
211720.0000   -0.44807
211760.0000   -0.38275
211800.0000   -0.45777
211840.0000   -0.29797
211880.0000   -0.40464
211920.0000   -0.55096
211960.0000   -0.44731
212000.0000   -0.28908
212040.0000   -0.44052
212080.0000   -0.36583
212120.0000   -0.32434
212160.0000   -0.50873
212200.0000   -0.68035
212240.0000   -0.76854
212280.0000   -0.64646
212320.0000   -0.17743
212360.0000   -0.10266
212400.0000   -0.35798
212440.0000   -0.39773
212480.0000   -0.16059
212520.0000   -0.54471
212560.0000   -0.30241
212600.0000    0.01211
212640.0000   -0.21808
212680.0000   -0.23513
212720.0000    0.12550
212760.0000   -0.26491
212800.0000   -0.11891
212840.0000   -0.20022
212880.0000   -0.28005
212920.0000    0.00482
212960.0000   -0.15670
213000.0000   -0.12762
213040.0000   -0.29554
213080.0000   -0.48941
213120.0000   -0.42363
213160.0000   -0.45345
213200.0000   -0.53910
213240.0000   -0.26667
213280.0000   -0.40785
213320.0000   -0.12915
213360.0000   -0.31631
213400.0000   -0.47064
213440.0000   -0.36225
213480.0000   -0.40098
213520.0000   -0.50274
213560.0000   -0.07203
213600.0000   -0.15178
213640.0000   -0.37509
213680.0000    0.08372
213720.0000   -0.11895
213760.0000   -0.17741
213800.0000   -0.22301
213840.0000   -0.24889
213880.0000   -0.45485
213920.0000    0.04449
213960.0000   -0.08142
214000.0000   -0.36688
214040.0000   -0.32880
214080.0000   -0.43694
214120.0000    0.05519
214160.0000   -0.08130
214200.0000    0.05921
214240.0000   -0.12427
214280.0000   -0.50808
214320.0000   -0.18733
214360.0000   -0.32324
214400.0000   -0.41960
214440.0000   -0.31558
214480.0000   -0.31115
214520.0000   -0.38632
214560.0000   -0.30481
214600.0000   -0.53634
214640.0000   -0.10203
214680.0000   -0.21462
214720.0000   -0.10389
214760.0000   -0.28293
214800.0000   -0.28019
214840.0000   -0.19256
214880.0000   -0.18469
214920.0000   -0.06459
214960.0000   -0.22070
215000.0000   -0.30031
215040.0000   -0.38682
215080.0000   -0.20546
215120.0000   -0.54093
215160.0000   -0.37497
215200.0000   -0.20086
215240.0000   -0.40203
215280.0000   -0.50250
215320.0000   -0.49414
215360.0000   -0.46089
215400.0000   -0.43879
215440.0000   -0.22599
215480.0000   -0.28309
215520.0000   -0.60639
215560.0000   -0.56301
215600.0000   -0.81904
215640.0000   -0.37868
215680.0000   -0.44860
215720.0000   -0.49170
215760.0000   -0.43452
215800.0000   -0.53345
215840.0000   -0.29736
215880.0000   -0.02076
215920.0000   -0.51651
215960.0000   -0.64466
216000.0000   -0.60347
216040.0000   -0.08352
216080.0000   -0.26669
216120.0000   -0.43236
216160.0000   -0.06433
216200.0000   -0.14295
216240.0000   -0.30268
216280.0000   -0.37103
216320.0000   -0.19319
216360.0000   -0.00879
216400.0000   -0.26946
216440.0000   -0.50852
216480.0000   -0.53238
216520.0000   -0.67474
216560.0000   -0.53908
216600.0000   -0.45870
216640.0000   -0.62919
216680.0000   -0.33453
216720.0000   -0.22097
216760.0000   -0.42699
216800.0000   -0.18915
216840.0000   -0.17840
216880.0000   -0.56555
216920.0000   -0.64619
216960.0000   -0.75139
217000.0000   -0.74355
217040.0000   -0.52536
217080.0000   -0.52456
217120.0000   -0.59717
217160.0000   -0.44828
217200.0000   -0.76303
217240.0000   -0.69563
217280.0000   -0.46098
217320.0000   -0.32555
217360.0000   -0.36368
217400.0000   -0.42855
217440.0000   -0.49929
217480.0000   -0.55842
217520.0000   -0.74413
217560.0000   -0.51024
217600.0000   -0.53513
217640.0000   -0.53550
217680.0000   -0.49586
217720.0000   -0.58070
217760.0000   -0.44038
217800.0000   -0.49126
217840.0000   -0.55562
217880.0000   -0.47198
217920.0000   -0.27560
217960.0000   -0.71055
218000.0000    0.04799
218040.0000   -0.52746
218080.0000   -0.37083
218120.0000   -0.39475
218160.0000   -0.47940
218200.0000   -0.43988
218240.0000   -0.33918
218280.0000   -0.20067
218320.0000   -0.11144
218360.0000   -0.13154
218400.0000   -0.00510
218440.0000   -0.47329
218480.0000   -0.53152
218520.0000   -0.38640
218560.0000   -0.18653
218600.0000   -0.19195
218640.0000   -0.14863
218680.0000   -0.33589
218720.0000    0.00484
218760.0000   -0.19145
218800.0000   -0.16125
218840.0000   -0.16762
218880.0000   -0.30750
218920.0000   -0.37321
218960.0000   -0.30446
219000.0000   -0.34174
219040.0000   -0.25853
219080.0000   -0.30485
219120.0000   -0.47880
219160.0000   -0.77211
219200.0000   -0.86895
219240.0000   -0.60078
219280.0000   -0.42857
219320.0000   -0.44216
219360.0000   -0.13210
219400.0000   -0.34608
219440.0000   -0.41823
219480.0000   -0.45117
219520.0000   -0.43942
219560.0000   -0.26687
219600.0000   -0.36900
219640.0000   -0.32301
219680.0000   -0.42282
219720.0000   -0.53118
219760.0000   -0.13827
219800.0000   -0.92875
219840.0000   -0.45392
219880.0000   -0.15088
219920.0000   -0.06368
219960.0000   -0.21316
220000.0000   -0.10555
220040.0000   -0.08603
220080.0000   -0.13661
220120.0000   -0.24165
220160.0000   -0.19486
220200.0000   -0.41334
220240.0000   -0.36837
220280.0000   -0.28336
220320.0000   -0.30232
220360.0000   -0.34603
220400.0000   -0.30206
220440.0000   -0.40911
220480.0000   -0.49394
220520.0000   -0.71174
220560.0000   -0.34741
220600.0000   -0.50097
220640.0000   -0.64440
220680.0000   -0.20823
220720.0000   -0.30856
220760.0000   -0.25356
220800.0000   -0.37791
220840.0000   -0.50758
220880.0000   -0.74372
220920.0000   -0.28852
220960.0000   -0.49727
221000.0000   -0.69046
221040.0000   -0.56682
221080.0000   -0.57523
221120.0000   -0.74039
221160.0000   -0.53105
221200.0000   -0.48505
221240.0000   -0.65866
221280.0000   -0.69970
221320.0000   -0.32249
221360.0000   -0.75753
221400.0000   -0.26639
221440.0000   -0.39819
221480.0000   -0.45518
221520.0000   -0.48886
221560.0000   -0.58774
221600.0000   -1.02088
221640.0000   -0.70815
221680.0000   -0.45544
221720.0000   -0.68051
221760.0000   -0.48976
221800.0000   -0.44350
221840.0000   -0.37051
221880.0000   -0.44966
221920.0000   -0.71353
221960.0000   -0.40623
222000.0000   -0.51239
222040.0000   -0.49149
222080.0000   -0.90732
222120.0000   -0.94012
222160.0000   -0.73364
222200.0000   -0.77779
222240.0000   -0.67711
222280.0000   -0.56876
222320.0000   -0.79855
222360.0000   -0.57131
222400.0000   -0.50808
222440.0000   -0.90831
222480.0000   -0.50912
222520.0000   -0.41159
222560.0000   -0.72877
222600.0000   -0.71586
222640.0000   -0.86960
222680.0000   -0.38164
222720.0000   -1.04118
222760.0000   -0.79953
222800.0000   -0.92935
222840.0000   -0.40009
222880.0000   -0.28133
222920.0000   -0.55724
222960.0000   -0.68960
223000.0000   -0.63193
223040.0000   -0.48997
223080.0000   -0.67198
223120.0000   -0.41211
223160.0000   -0.51576
223200.0000   -0.63449
223240.0000   -0.52582
223280.0000   -0.21225
223320.0000   -0.63204
223360.0000   -0.26502
223400.0000   -0.64267
223440.0000   -0.48481
223480.0000   -0.43680
223520.0000   -0.44658
223560.0000   -0.15003
223600.0000   -0.15394
223640.0000   -0.07345
223680.0000   -0.37506
223720.0000   -0.44050
223760.0000   -0.47903
223800.0000   -0.41327
223840.0000   -0.67191
223880.0000   -0.66687
223920.0000   -0.33441
223960.0000   -0.70630
224000.0000   -0.71621
224040.0000   -0.63679
224080.0000   -0.50461
224120.0000   -0.27148
224160.0000   -0.69704
224200.0000   -0.64149
224240.0000   -0.65577
224280.0000   -0.65856
224320.0000   -0.58761
224360.0000   -0.65552
224400.0000   -0.58353
224440.0000   -0.55688
224480.0000   -0.83544
224520.0000   -0.60977
224560.0000   -0.43506
224600.0000   -0.64466
224640.0000   -0.87786
224680.0000   -0.65940
224720.0000   -0.32201
224760.0000   -0.63515
224800.0000   -0.36323
224840.0000   -0.76187
224880.0000   -0.11767
224920.0000   -0.46992
224960.0000   -0.41891
225000.0000   -0.48431
225040.0000   -0.54818
225080.0000   -0.78536
225120.0000   -0.28403
225160.0000   -0.64574
225200.0000   -0.72818
225240.0000   -0.42078
225280.0000   -0.32774
225320.0000   -0.23026
225360.0000   -0.43187
225400.0000   -0.25160
225440.0000   -0.49499
225480.0000   -0.30781
225520.0000   -0.32375
225560.0000   -0.23799
225600.0000   -0.42702
225640.0000   -0.23142
225680.0000   -0.34396
225720.0000   -0.17369
225760.0000   -0.35642
225800.0000   -0.01541
225840.0000    0.03420
225880.0000   -0.22428
225920.0000   -0.06355
225960.0000   -0.42346
226000.0000   -0.63274
226040.0000   -0.39054
226080.0000   -0.33804
226120.0000   -0.27959
226160.0000    0.13991
226200.0000   -0.14182
226240.0000    0.09139
226280.0000    0.03489
226320.0000    0.18962
226360.0000   -0.09507
226400.0000   -0.29090
226440.0000    0.00629
226480.0000   -0.01027
226520.0000   -0.26642
226560.0000   -0.02513
226600.0000   -0.55265
226640.0000   -0.47760
226680.0000   -0.70455
226720.0000   -0.83598
226760.0000   -0.54384
226800.0000   -0.15563
226840.0000   -0.01951
226880.0000   -0.27708
226920.0000   -0.59716
226960.0000   -0.53159
227000.0000   -0.84028
227040.0000   -0.82995
227080.0000   -0.62774
227120.0000   -0.96859
227160.0000   -0.78961
227200.0000   -0.57719
227240.0000   -0.25193
227280.0000   -0.21763
227320.0000   -0.28587
227360.0000   -0.73497
227400.0000   -0.44550
227440.0000   -0.31147
227480.0000   -0.39004
227520.0000   -0.23864
227560.0000   -0.12843
227600.0000   -0.12529
227640.0000   -0.13083
227680.0000   -0.17516
227720.0000    0.03005
227760.0000   -0.09788
227800.0000   -0.19392
227840.0000    0.03645
227880.0000   -0.44096
227920.0000   -0.12430
227960.0000   -0.23143
228000.0000    0.07288
228040.0000   -0.25653
228080.0000   -0.24646
228120.0000   -0.14898
228160.0000   -0.22633
228200.0000   -0.36894
228240.0000   -0.11473
228280.0000    0.07683
228320.0000    0.13948
228360.0000    0.33378
228400.0000    0.33394
228440.0000    0.01022
228480.0000   -0.14972
228520.0000   -0.19322
228560.0000   -0.44239
228600.0000   -0.28777
228640.0000   -0.21854
228680.0000   -0.08235
228720.0000   -0.35457
228760.0000   -0.01190
228800.0000   -0.51026
228840.0000   -0.33148
228880.0000   -0.30297
228920.0000   -0.45924
228960.0000   -0.21403
229000.0000   -0.50133
229040.0000   -0.21913
229080.0000   -0.27060
229120.0000   -0.15857
229160.0000   -0.41257
229200.0000   -0.44125
229240.0000   -0.03066
229280.0000   -0.34473
229320.0000   -0.61336
229360.0000   -0.33354
229400.0000   -0.54273
229440.0000   -0.40994
229480.0000   -0.62919
229520.0000   -0.29684
229560.0000   -0.52974
229600.0000   -0.57793
229640.0000   -0.52678
229680.0000   -0.53957
229720.0000   -0.46400
229760.0000   -0.35131
229800.0000   -0.42681
229840.0000   -0.63793
229880.0000   -0.22152
229920.0000   -0.40002
229960.0000   -0.42983
230000.0000   -0.45498
230040.0000   -0.73019
230080.0000   -0.54339
230120.0000   -0.52292
230160.0000   -0.17862
230200.0000   -0.54256
230240.0000   -0.34142
230280.0000   -0.36096
230320.0000   -0.13715
230360.0000   -0.15821
230400.0000   -0.28474
230440.0000   -0.19022
230480.0000   -0.18722
230520.0000   -0.55542
230560.0000   -0.28936
230600.0000    0.01553
230640.0000   -0.34786
230680.0000   -0.08414
230720.0000    0.05967
230760.0000   -0.30013
230800.0000   -0.19705
230840.0000   -0.04429
230880.0000   -0.09695
230920.0000    0.02895
230960.0000   -0.28207
231000.0000    0.28179
231040.0000    0.16743
231080.0000    0.36827
231120.0000    0.42047
231160.0000    0.41132
231200.0000    0.35389
231240.0000    0.56213
231280.0000    0.31065
231320.0000    0.31235
231360.0000    0.44014
231400.0000    0.33585
231440.0000   -0.00499
231480.0000    0.05196
231520.0000   -0.17974
231560.0000    0.15831
231600.0000    0.23000
231640.0000    0.28131
231680.0000   -0.07350
231720.0000   -0.36886
231760.0000   -0.33379
231800.0000   -0.34588
231840.0000   -0.35851
231880.0000   -0.00055
231920.0000   -0.10698
231960.0000   -0.12435
232000.0000   -0.16760
232040.0000   -0.06815
232080.0000    0.06778
232120.0000   -0.21513
232160.0000   -0.24317
232200.0000   -0.40475
232240.0000   -0.59905
232280.0000   -0.18957
232320.0000   -0.21660
232360.0000   -0.39510
232400.0000   -0.53250
232440.0000   -0.40643
232480.0000   -0.30502
232520.0000   -0.43651
232560.0000   -0.57502
232600.0000   -0.32815
232640.0000   -0.40707
232680.0000   -0.24688
232720.0000   -0.34693
232760.0000   -0.30959
232800.0000   -0.42202
232840.0000   -0.67742
232880.0000   -0.53887
232920.0000   -0.51855
232960.0000   -0.28498
233000.0000   -0.54268
233040.0000   -0.50385
233080.0000   -0.22816
233120.0000   -0.31678
233160.0000   -0.56525
233200.0000   -0.46476
233240.0000   -0.35347
233280.0000   -0.28576
233320.0000   -0.14917
233360.0000   -0.35506
233400.0000   -0.35790
233440.0000   -0.80465
233480.0000   -0.71979
233520.0000   -0.67694
233560.0000   -0.58739
233600.0000   -0.28202
233640.0000   -0.19877
233680.0000   -0.33992
233720.0000   -0.29127
233760.0000   -0.43489
233800.0000   -0.50563
233840.0000   -0.46247
233880.0000   -0.39438
233920.0000   -0.60358
233960.0000   -0.69371
234000.0000   -0.42808
234040.0000   -0.65569
234080.0000   -0.64704
234120.0000   -0.45953
234160.0000   -0.81627
234200.0000   -0.37144
234240.0000   -0.42239
234280.0000   -0.35155
234320.0000   -0.21227
234360.0000    0.00294
234400.0000   -0.42382
234440.0000   -0.26132
234480.0000   -0.38188
234520.0000   -0.03184
234560.0000   -0.31535
234600.0000   -0.06026
234640.0000   -0.17389
234680.0000   -0.47304
234720.0000   -0.59917
234760.0000   -0.28894
234800.0000   -0.27747
234840.0000   -0.18118
234880.0000   -0.28193
234920.0000   -0.13813
234960.0000   -0.16773
235000.0000   -0.13817
235040.0000   -0.06829
235080.0000   -0.41643
235120.0000   -0.53401
235160.0000   -0.28810
235200.0000   -0.18360
235240.0000   -0.33400
235280.0000   -0.16225
235320.0000   -0.55423
235360.0000   -0.41148
235400.0000   -0.21962
235440.0000   -0.37653
235480.0000   -0.26724
235520.0000   -0.29443
235560.0000   -0.21621
235600.0000   -0.31421
235640.0000   -0.19441
235680.0000   -0.61994
235720.0000   -0.34575
235760.0000   -0.77776
235800.0000   -0.49178
235840.0000   -0.53785
235880.0000   -0.40158
235920.0000   -0.50767
235960.0000   -0.52196
236000.0000   -0.52791
236040.0000   -0.50112
236080.0000   -0.51500
236120.0000   -0.46734
236160.0000   -0.25893
236200.0000   -0.57135
236240.0000   -0.44726
236280.0000   -0.32383
236320.0000   -0.81260
236360.0000   -0.32508
236400.0000   -0.34649
236440.0000   -0.34906
236480.0000   -0.36258
236520.0000   -0.38834
236560.0000   -0.33876
236600.0000   -0.48829
236640.0000   -0.56872
236680.0000   -0.36314
236720.0000   -0.21635
236760.0000   -0.04304
236800.0000    0.09152
236840.0000    0.22357
236880.0000   -0.15016
236920.0000    0.12487
236960.0000    0.07264
237000.0000    0.07415
237040.0000    0.03655
237080.0000    0.31859
237120.0000    0.09120
237160.0000   -0.13523
237200.0000    0.37916
237240.0000    0.10738
237280.0000    0.00110
237320.0000    0.27358
237360.0000    0.35542
237400.0000    0.06745
237440.0000    0.28392
237480.0000    0.28972
237520.0000    0.40581
237560.0000    0.23402
237600.0000    0.47630
237640.0000    0.28548
237680.0000    0.27332
237720.0000    0.23463
237760.0000    0.13669
237800.0000    0.22401
237840.0000    0.37655
237880.0000    0.28944
237920.0000   -0.01891
237960.0000    0.34530
238000.0000    0.24094
238040.0000    0.20746
238080.0000    0.01954
238120.0000    0.15928
238160.0000    0.32333
238200.0000    0.31897
238240.0000    0.35907
238280.0000    0.37675
238320.0000    0.21513
238360.0000    0.43868
238400.0000    0.48341
238440.0000    0.42528
238480.0000    0.37251
238520.0000    0.18786
238560.0000    0.20194
238600.0000    0.19798
238640.0000    0.28335
238680.0000    0.10866
238720.0000    0.16129
238760.0000    0.11684
238800.0000    0.15863
238840.0000    0.10644
238880.0000    0.39260
238920.0000    0.06898
238960.0000    0.14426
239000.0000    0.29491
239040.0000    0.25061
239080.0000   -0.00623
239120.0000    0.11534
239160.0000    0.26666
239200.0000    0.45276
239240.0000    0.31108
239280.0000    0.30575
239320.0000    0.28266
239360.0000    0.36199
239400.0000    0.22994
239440.0000    0.27291
239480.0000    0.44947
239520.0000    0.53505
239560.0000    0.25375
239600.0000    0.26861
239640.0000    0.25584
239680.0000    0.30083
239720.0000    0.31308
239760.0000    0.35084
239800.0000    0.45089
239840.0000    0.34970
239880.0000    0.32214
239920.0000    0.45860
239960.0000    0.27025
240000.0000    0.32385
240040.0000    0.31989
240080.0000    0.35064
240120.0000    0.46867
240160.0000    0.45076
240200.0000    0.55779
240240.0000    0.44400
240280.0000    0.50092
240320.0000    0.49982
240360.0000    0.46910
240400.0000    0.35621
240440.0000    0.17455
240480.0000    0.11841
240520.0000    0.24858
240560.0000    0.37637
240600.0000    0.37159
240640.0000    0.48582
240680.0000    0.37497
240720.0000    0.34098
240760.0000    0.37397
240800.0000    0.20223
240840.0000    0.11136
240880.0000    0.02158
240920.0000    0.17051
240960.0000    0.19295
241000.0000    0.40014
241040.0000    0.25222
241080.0000    0.08517
241120.0000   -0.07420
241160.0000    0.31734
241200.0000    0.25968
241240.0000    0.19464
241280.0000    0.33240
241320.0000    0.09448
241360.0000    0.42971
241400.0000    0.33830
241440.0000    0.32501
241480.0000    0.42779
241520.0000    0.47530
241560.0000    0.47728
241600.0000    0.27335
241640.0000    0.34968
241680.0000    0.37897
241720.0000    0.51954
241760.0000    0.38665
241800.0000    0.37100
241840.0000    0.59207
241880.0000    0.45565
241920.0000    0.30887
241960.0000    0.36215
242000.0000    0.12348
242040.0000    0.33007
242080.0000    0.26889
242120.0000    0.38638
242160.0000    0.55131
242200.0000    0.34199
242240.0000    0.18100
242280.0000    0.14873
242320.0000   -0.13281
242360.0000   -0.33169
242400.0000   -0.64419
242440.0000   -0.76231
242480.0000   -0.37489
242520.0000   -0.11663
242560.0000    0.02332
242600.0000    0.01484
242640.0000   -0.25691
242680.0000   -0.38469
242720.0000   -0.09315
242760.0000   -0.30483
242800.0000   -0.29071
242840.0000   -0.15292
242880.0000   -0.36257
242920.0000   -0.27136
242960.0000   -0.34799
243000.0000   -0.16672
243040.0000   -0.35668
243080.0000   -0.22018
243120.0000   -0.27402
243160.0000   -0.26702
243200.0000   -0.62456
243240.0000   -0.63073
243280.0000   -0.64490
243320.0000   -0.56722
243360.0000   -0.65049
243400.0000   -0.25952
243440.0000   -0.71085
243480.0000   -0.62075
243520.0000   -0.37351
243560.0000   -0.39007
243600.0000    0.22224
243640.0000   -0.65602
243680.0000   -0.78004
243720.0000   -0.54517
243760.0000   -0.35539
243800.0000   -0.44751
243840.0000   -0.47330
243880.0000   -0.38673
243920.0000   -0.22672
243960.0000   -0.41609
244000.0000   -0.50597
244040.0000   -0.39649
244080.0000   -0.26617
244120.0000   -0.13317
244160.0000   -0.37866
244200.0000   -0.26249
244240.0000   -0.26478
244280.0000   -0.28092
244320.0000   -0.15071
244360.0000   -0.35382
244400.0000   -0.29604
244440.0000   -0.14898
244480.0000   -0.13455
244520.0000   -0.12771
244560.0000   -0.39651
244600.0000   -0.03828
244640.0000    0.07416
244680.0000    0.01462
244720.0000   -0.44232
244760.0000   -0.03940
244800.0000    0.11621
244840.0000    0.02595
244880.0000    0.15553
244920.0000    0.01229
244960.0000    0.14599
245000.0000   -0.17707
245040.0000    0.65270
245080.0000    0.43820
245120.0000    0.47727
245160.0000    0.52558
245200.0000    0.36237
245240.0000    0.70711
245280.0000    0.50994
245320.0000    0.42475
245360.0000    0.60932
245400.0000    0.58832
245440.0000    0.56165
245480.0000    0.49426
245520.0000    0.46913
245560.0000    0.27994
245600.0000    0.31376
245640.0000    0.19664
245680.0000    0.36391
245720.0000    0.19504
245760.0000    0.51619
245800.0000    0.47559
245840.0000    0.45044
245880.0000    0.43532
245920.0000    0.30625
245960.0000    0.39908
246000.0000    0.28515
246040.0000    0.51595
246080.0000    0.63555
246120.0000    0.31216
246160.0000    0.19184
246200.0000    0.17528
246240.0000    0.36008
246280.0000    0.35623
246320.0000    0.35714
246360.0000    0.12821
246400.0000    0.21737
246440.0000    0.24321
246480.0000    0.35504
246520.0000    0.36418
246560.0000    0.25804
246600.0000    0.34634
246640.0000    0.33204
246680.0000   -0.02657
246720.0000    0.33242
246760.0000    0.27761
246800.0000    0.14940
246840.0000    0.40948
246880.0000    0.37786
246920.0000    0.19969
246960.0000    0.14074
247000.0000    0.06643
247040.0000    0.32986
247080.0000    0.35197
247120.0000    0.19432
247160.0000    0.36744
247200.0000    0.28200
247240.0000    0.10833
247280.0000   -0.10413
247320.0000    0.35469
247360.0000    0.23958
247400.0000    0.12504
247440.0000    0.26546
247480.0000    0.30099
247520.0000    0.29731
247560.0000    0.19968
247600.0000    0.48017
247640.0000    0.11679
247680.0000    0.30169
247720.0000    0.15135
247760.0000    0.03537
247800.0000    0.17775
247840.0000   -0.04849
247880.0000    0.18455
247920.0000    0.09304
247960.0000   -0.00976
248000.0000    0.06746
248040.0000    0.21175
248080.0000    0.22856
248120.0000    0.20276
248160.0000    0.11222
248200.0000    0.16823
248240.0000    0.16551
248280.0000    0.42007
248320.0000    0.06581
248360.0000   -0.61798
248400.0000    0.05578
248440.0000    0.00326
248480.0000   -0.12196
248520.0000   -0.19571
248560.0000   -0.13889
248600.0000   -0.07611
248640.0000   -0.24938
248680.0000   -0.00152
248720.0000   -0.27168
248760.0000    0.18373
248800.0000   -0.17216
248840.0000   -0.07790
248880.0000   -0.35070
248920.0000   -0.02747
248960.0000   -0.03802
249000.0000   -0.20514
249040.0000   -0.42402
249080.0000   -0.03441
249120.0000   -0.29088
249160.0000   -0.33191
249200.0000   -0.27092
249240.0000   -0.30395
249280.0000   -0.73953
249320.0000   -0.60077
249360.0000   -0.24668
249400.0000   -0.30976
249440.0000   -0.27138
249480.0000   -0.38982
249520.0000   -0.45312
249560.0000   -0.25024
249600.0000   -0.29165
249640.0000   -0.17367
249680.0000   -0.41031
249720.0000   -0.43097
249760.0000   -0.17052
249800.0000   -0.47640
249840.0000   -0.25662
249880.0000   -0.42788
249920.0000   -0.07974
249960.0000    0.03245
250000.0000   -0.08767
250040.0000   -0.04417
250080.0000   -0.29931
250120.0000    0.20424
250160.0000   -0.13263
250200.0000   -0.00729
250240.0000    0.22993
250280.0000    0.19584
250320.0000    0.27536
250360.0000    0.06055
250400.0000    0.01049
250440.0000   -0.57909
250480.0000   -0.27340
250520.0000   -1.00708
250560.0000   -0.61339
250600.0000   -0.66681
250640.0000   -0.80758
250680.0000   -0.72375
250720.0000   -0.06422
250760.0000   -0.27627
250800.0000   -0.04014
250840.0000   -0.12376
250880.0000   -0.17737
250920.0000   -0.11901
250960.0000   -0.40784
251000.0000   -0.28357
251040.0000   -0.21042
251080.0000   -0.14629
251120.0000   -0.21549
251160.0000    0.18184
251200.0000   -0.32685
251240.0000   -0.27952
251280.0000   -0.44164
251320.0000   -0.27188
251360.0000   -0.55352
251400.0000   -0.32396
251440.0000    0.12916
251480.0000   -0.14970
251520.0000   -0.55640
251560.0000   -0.31244
251600.0000   -0.73515
251640.0000   -0.52873
251680.0000   -0.05968
251720.0000    0.05228
251760.0000   -0.17606
251800.0000    0.18413
251840.0000   -0.33497
251880.0000   -0.54878
251920.0000   -0.41384
251960.0000   -0.36028
252000.0000    0.03813
252040.0000   -0.29971
252080.0000    0.03506
252120.0000   -0.11830
252160.0000    0.00263
252200.0000    0.03202
252240.0000   -0.12155
252280.0000   -0.21008
252320.0000   -0.21932
252360.0000   -0.34246
252400.0000    0.24853
252440.0000    0.18025
252480.0000    0.07365
252520.0000   -0.29749
252560.0000   -0.07367
252600.0000    0.11064
252640.0000   -0.17611
252680.0000   -0.15682
252720.0000   -0.04511
252760.0000   -0.00694
252800.0000   -0.07597
252840.0000    0.10624
252880.0000   -0.04643
252920.0000   -0.06631
252960.0000    0.05311
253000.0000    0.16583
253040.0000   -0.21810
253080.0000    0.12513
253120.0000    0.20952
253160.0000    0.11585
253200.0000    0.36301
253240.0000    0.09817
253280.0000    0.23700
253320.0000    0.13450
253360.0000    0.27418
253400.0000    0.09218
253440.0000    0.30081
253480.0000    0.19438
253520.0000    0.18454
253560.0000    0.19578
253600.0000   -0.16804
253640.0000    0.03556
253680.0000    0.13061
253720.0000    0.18049
253760.0000    0.17981
253800.0000    0.33641
253840.0000    0.30882
253880.0000    0.24755
253920.0000    0.32966
253960.0000    0.23436
254000.0000    0.13428
254040.0000    0.16522
254080.0000    0.11832
254120.0000    0.28746
254160.0000    0.35924
254200.0000    0.24710
254240.0000    0.32768
254280.0000    0.47670
254320.0000    0.23322
254360.0000    0.18230
254400.0000    0.14908
254440.0000    0.49092
254480.0000    0.19780
254520.0000    0.25461
254560.0000    0.55736
254600.0000    0.33478
254640.0000    0.36239
254680.0000    0.42688
254720.0000    0.56349
254760.0000    0.56162
254800.0000    0.25202
254840.0000    0.19773
254880.0000    0.03113
254920.0000    0.11072
254960.0000    0.06060
255000.0000    0.21607
255040.0000    0.18540
255080.0000   -0.09767
255120.0000    0.20739
255160.0000   -0.01428
255200.0000    0.14025
255240.0000   -0.02835
255280.0000    0.13562
255320.0000    0.19428
255360.0000    0.26574
255400.0000    0.03563
255440.0000   -0.17663
255480.0000   -0.10260
255520.0000   -0.11523
255560.0000   -0.32966
255600.0000   -0.10129
255640.0000   -0.06385
255680.0000   -0.26467
255720.0000    0.02644
255760.0000   -0.30968
255800.0000   -0.06707
255840.0000    0.21577
255880.0000    0.26593
255920.0000    0.14296
255960.0000    0.11985
256000.0000   -0.35539
256040.0000   -0.62335
256080.0000   -0.42518
256120.0000   -0.40389
256160.0000   -0.29165
256200.0000   -0.31418
256240.0000   -0.64278
256280.0000    0.12231
256320.0000   -0.33617
256360.0000   -0.52117
256400.0000   -0.40291
256440.0000   -0.29992
256480.0000   -0.35327
256520.0000   -0.65318
256560.0000   -0.90335
256600.0000   -0.44423
256640.0000    0.02522
256680.0000   -0.19208
256720.0000   -0.44440
256760.0000   -0.35023
256800.0000   -0.36319
256840.0000   -0.77460
256880.0000   -0.85698
256920.0000   -0.92955
256960.0000   -0.73557
257000.0000   -0.42438
257040.0000   -0.87595
257080.0000   -0.62700
257120.0000   -0.32090
257160.0000   -0.27344
257200.0000   -0.58844
257240.0000   -0.86953
257280.0000   -0.13636
257320.0000   -0.06479
257360.0000   -0.02383
257400.0000   -0.09761
257440.0000    0.15103
257480.0000   -0.01622
257520.0000    0.41688
257560.0000    0.46267
257600.0000    0.08284
257640.0000    0.30340
257680.0000    0.20919
257720.0000    0.21171
257760.0000    0.26402
257800.0000    0.39596
257840.0000    0.35436
257880.0000    0.10041
257920.0000    0.32135
257960.0000    0.37023
258000.0000    0.19915
258040.0000    0.47256
258080.0000    0.33988
258120.0000    0.38707
258160.0000    0.21729
258200.0000    0.38852
258240.0000    0.29509
258280.0000    0.37031
258320.0000    0.65611
258360.0000    0.43828
258400.0000    0.25767
258440.0000    0.40004
258480.0000    0.56577
258520.0000    0.25372
258560.0000    0.28864
258600.0000    0.36988
258640.0000    0.21673
258680.0000    0.31500
258720.0000    0.22933
258760.0000    0.49497
258800.0000    0.26355
258840.0000   -0.19907
258880.0000   -0.45935
258920.0000   -0.23833
258960.0000    0.03112
259000.0000   -0.01695
259040.0000   -0.21131
259080.0000   -0.12142
259120.0000    0.01543
259160.0000   -0.15156
259200.0000   -0.02282
259240.0000   -0.81735
259280.0000   -0.02233
259320.0000   -0.11239
259360.0000    0.02343
259400.0000   -0.18877
259440.0000    0.02776
259480.0000    0.01563
259520.0000   -0.27565
259560.0000   -0.21299
259600.0000   -0.41123
259640.0000   -0.36080
259680.0000   -0.41916
259720.0000   -0.46455
259760.0000   -0.37112
259800.0000   -0.27576
259840.0000   -0.25498
259880.0000   -0.34984
259920.0000   -0.16654
259960.0000   -0.52069
260000.0000   -0.18270
260040.0000   -0.40680
260080.0000   -0.36867
260120.0000   -0.40734
260160.0000   -0.39197
260200.0000   -0.23062
260240.0000   -0.56703
260280.0000   -0.52001
260320.0000   -0.63504
260360.0000   -0.53327
260400.0000   -0.48347
260440.0000   -0.25840
260480.0000   -0.37538
260520.0000   -0.58681
260560.0000   -0.63345
260600.0000   -0.46330
260640.0000   -0.51400
260680.0000   -0.71396
260720.0000   -0.50355
260760.0000   -0.59957
260800.0000   -0.62434
260840.0000   -0.68575
260880.0000   -0.83185
260920.0000   -0.48551
260960.0000   -0.40642
261000.0000   -0.69205
261040.0000   -0.47323
261080.0000   -0.51095
261120.0000   -0.45816
261160.0000   -0.39435
261200.0000   -0.33316
261240.0000   -0.72018
261280.0000   -0.57636
261320.0000   -0.69765
261360.0000   -0.66276
261400.0000   -0.49317
261440.0000   -0.57227
261480.0000   -0.44087
261520.0000   -0.74745
261560.0000   -0.60414
261600.0000   -0.65174
261640.0000   -0.59454
261680.0000   -0.78651
261720.0000   -0.64939
261760.0000   -0.68049
261800.0000   -0.56236
261840.0000   -0.69862
261880.0000   -0.23446
261920.0000   -0.57437
261960.0000   -0.90076
262000.0000   -0.49902
262040.0000   -0.58442
262080.0000   -0.70496
262120.0000   -0.75050
262160.0000   -0.83430
262200.0000   -0.41975
262240.0000   -0.34679
262280.0000   -0.39992
262320.0000   -0.61695
262360.0000   -1.02013
262400.0000   -0.74345
262440.0000   -0.43489
262480.0000   -0.74267
262520.0000   -0.49018
262560.0000   -0.46106
262600.0000   -0.71505
262640.0000   -0.46352
262680.0000   -0.11251
262720.0000   -0.41229
262760.0000   -0.57556
262800.0000   -0.26713
262840.0000   -0.02715
262880.0000   -0.19496
262920.0000   -0.36603
262960.0000   -0.45231
263000.0000   -0.29974
263040.0000   -0.05083
263080.0000   -0.15747
263120.0000   -0.39949
263160.0000   -0.33371
263200.0000   -0.52677
263240.0000   -0.66814
263280.0000   -0.91224
263320.0000   -0.95817
263360.0000   -0.78064
263400.0000   -0.64341
263440.0000   -0.19205
263480.0000   -0.21453
263520.0000   -0.36387
263560.0000   -0.22736
263600.0000   -0.16281
263640.0000   -0.23686
263680.0000   -0.10168
263720.0000   -0.08961
263760.0000   -0.48611
263800.0000   -0.23518
263840.0000   -0.29427
263880.0000   -0.41394
263920.0000   -0.44972
263960.0000   -0.48103
264000.0000   -0.55938
264040.0000   -0.32772
264080.0000   -0.37182
264120.0000   -0.37298
264160.0000   -0.18169
264200.0000   -0.60631
264240.0000   -0.53228
264280.0000   -0.08477
264320.0000   -0.37526
264360.0000   -0.53331
264400.0000   -0.41907
264440.0000   -0.11466
264480.0000   -0.18623
264520.0000   -0.24074
264560.0000   -0.36883
264600.0000   -0.47346
264640.0000   -0.30034
264680.0000   -0.47757
264720.0000   -0.34334
264760.0000   -0.41846
264800.0000   -0.65698
264840.0000   -0.29644
264880.0000   -0.21509
264920.0000   -0.46207
264960.0000   -0.40189
265000.0000   -0.13879
265040.0000   -0.45719
265080.0000   -0.77666
265120.0000   -0.44017
265160.0000   -0.45057
265200.0000   -0.31941
265240.0000   -0.37437
265280.0000   -0.55138
265320.0000   -0.48021
265360.0000   -0.09227
265400.0000   -0.49911
265440.0000   -0.15041
265480.0000   -0.26564
265520.0000   -0.29233
265560.0000   -0.47642
265600.0000   -0.56473
265640.0000   -0.32839
265680.0000   -0.79176
265720.0000   -0.14592
265760.0000   -0.37948
265800.0000   -0.23773
265840.0000   -0.43295
265880.0000   -0.25086
265920.0000   -0.54146
265960.0000   -0.42512
266000.0000   -0.46514
266040.0000   -0.39401
266080.0000   -0.26336
266120.0000   -0.21929
266160.0000   -0.28310
266200.0000   -0.45277
266240.0000   -0.45107
266280.0000   -0.37028
266320.0000   -0.34263
266360.0000   -0.55619
266400.0000   -0.51779
266440.0000   -0.31221
266480.0000   -0.33938
266520.0000   -0.13074
266560.0000   -0.57514
266600.0000   -0.29994
266640.0000   -0.09176
266680.0000   -0.10916
266720.0000   -0.46553
266760.0000   -0.50224
266800.0000   -0.37034
266840.0000   -0.28946
266880.0000   -0.51492
266920.0000   -0.63823
266960.0000   -0.22077
267000.0000   -0.43560
267040.0000   -0.07932
267080.0000   -0.39579
267120.0000   -0.21563
267160.0000   -0.06787
267200.0000   -0.33181
267240.0000   -0.32985
267280.0000   -0.03500
267320.0000   -0.62353
267360.0000   -0.00536
267400.0000   -0.27458
267440.0000   -0.20035
267480.0000   -0.52837
267520.0000    0.05390
267560.0000   -0.02813
267600.0000   -0.48968
267640.0000   -0.28249
267680.0000   -0.21266
267720.0000   -0.11558
267760.0000   -0.35372
267800.0000   -0.04007
267840.0000   -0.00092
267880.0000   -0.03875
267920.0000   -0.28513
267960.0000   -0.07535
268000.0000    0.31855
268040.0000    0.33929
268080.0000    0.12083
268120.0000    0.29953
268160.0000    0.24493
268200.0000    0.37738
268240.0000    0.43574
268280.0000    0.30137
268320.0000    0.27332
268360.0000    0.38920
268400.0000    0.07297
268440.0000    0.30492
268480.0000    0.36731
268520.0000    0.25207
268560.0000    0.41559
268600.0000    0.44353
268640.0000    0.31677
268680.0000    0.09371
268720.0000    0.47544
268760.0000    0.39849
268800.0000    0.25619
268840.0000    0.08502
268880.0000    0.19755
268920.0000    0.16877
268960.0000    0.20183
269000.0000    0.28420
269040.0000    0.29988
269080.0000    0.18609
269120.0000    0.38238
269160.0000    0.44037
269200.0000    0.35409
269240.0000    0.38356
269280.0000    0.60006
269320.0000    0.35369
269360.0000    0.38015
269400.0000    0.18020
269440.0000    0.22802
269480.0000    0.29486
269520.0000    0.34957
269560.0000    0.10853
269600.0000    0.37137
269640.0000    0.27818
269680.0000    0.30965
269720.0000    0.30072
269760.0000    0.45926
269800.0000    0.34790
269840.0000    0.19617
269880.0000    0.30611
269920.0000    0.22301
269960.0000    0.27364
270000.0000    0.26819
270040.0000    0.34766
270080.0000    0.43045
270120.0000    0.24698
270160.0000    0.26670
270200.0000    0.37632
270240.0000    0.39214
270280.0000    0.30446
270320.0000    0.34885
270360.0000    0.26611
270400.0000   -0.05647
270440.0000    0.24093
270480.0000    0.31178
270520.0000    0.19042
270560.0000    0.20694
270600.0000    0.22154
270640.0000    0.19105
270680.0000    0.21595
270720.0000    0.25447
270760.0000    0.32641
270800.0000    0.25421
270840.0000    0.22959
270880.0000    0.26537
270920.0000    0.46450
270960.0000    0.18713
271000.0000    0.20053
271040.0000    0.10959
271080.0000    0.17752
271120.0000    0.36193
271160.0000    0.33706
271200.0000   -0.03188
271240.0000    0.56126
271280.0000    0.21935
271320.0000    0.51208
271360.0000    0.47366
271400.0000    0.27188
271440.0000    0.09054
271480.0000    0.26600
271520.0000    0.28275
271560.0000    0.07888
271600.0000    0.13247
271640.0000    0.13524
271680.0000    0.14471
271720.0000    0.33028
271760.0000   -0.07301
271800.0000    0.11874
271840.0000    0.10765
271880.0000    0.15642
271920.0000    0.12846
271960.0000    0.20045
272000.0000    0.20765
272040.0000    0.27399
272080.0000    0.14659
272120.0000    0.22914
272160.0000    0.07859
272200.0000    0.23198
272240.0000    0.23278
272280.0000    0.17639
272320.0000    0.41442
272360.0000   -0.07741
272400.0000   -0.00339
272440.0000    0.37597
272480.0000    0.32040
272520.0000    0.25706
272560.0000    0.23228
272600.0000    0.13338
272640.0000    0.21991
272680.0000    0.27638
272720.0000    0.26302
272760.0000    0.13118
272800.0000    0.31660
272840.0000    0.37363
272880.0000    0.23892
272920.0000    0.24374
272960.0000    0.28419
273000.0000    0.11979
273040.0000    0.13264
273080.0000    0.18499
273120.0000    0.17605
273160.0000    0.39922
273200.0000    0.30479
273240.0000    0.11246
273280.0000    0.17205
273320.0000   -0.07978
273360.0000    0.41660
273400.0000   -0.00386
273440.0000    0.11556
273480.0000    0.42961
273520.0000    0.42419
273560.0000    0.23577
273600.0000    0.33480
273640.0000    0.52858
273680.0000    0.29115
273720.0000    0.12535
273760.0000    0.52901
273800.0000    0.46190
273840.0000    0.40482
273880.0000    0.13212
273920.0000    0.52250
273960.0000    0.29674
274000.0000    0.31028
274040.0000    0.32208
274080.0000    0.40556
274120.0000    0.20629
274160.0000    0.34527
274200.0000    0.54605
274240.0000    0.50826
274280.0000    0.41298
274320.0000    0.49146
274360.0000    0.45662
274400.0000    0.44309
274440.0000    0.30743
274480.0000    0.37901
274520.0000    0.17314
274560.0000    0.32428
274600.0000    0.34527
274640.0000    0.51061
274680.0000    0.46898
274720.0000    0.28295
274760.0000    0.53823
274800.0000    0.26868
274840.0000    0.28066
274880.0000    0.50322
274920.0000    0.71111
274960.0000    0.55937
275000.0000    0.52664
275040.0000    0.35402
275080.0000    0.33661
275120.0000    0.38243
275160.0000    0.20643
275200.0000    0.24734
275240.0000    0.37448
275280.0000    0.30846
275320.0000    0.45204
275360.0000    0.38716
275400.0000    0.62693
275440.0000    0.39857
275480.0000    0.38214
275520.0000    0.38600
275560.0000    0.42857
275600.0000    0.35830
275640.0000    0.57311
275680.0000    0.35899
275720.0000    0.45594
275760.0000   -0.23610
275800.0000   -0.45370
275840.0000    0.00661
275880.0000    0.03237
275920.0000   -0.11589
275960.0000   -0.09956
276000.0000   -0.02032
276040.0000   -0.08709
276080.0000   -0.03291
276120.0000   -0.20536
276160.0000   -0.02387
276200.0000   -0.16086
276240.0000   -0.28497
276280.0000   -0.07331
276320.0000   -0.38528
276360.0000   -0.13955
276400.0000   -0.21417
276440.0000   -0.49199
276480.0000   -0.78786
276520.0000   -0.70159
276560.0000   -0.55305
276600.0000   -0.69932
276640.0000   -0.46923
276680.0000   -0.33415
276720.0000   -0.14513
276760.0000   -0.19948
276800.0000   -0.10715
276840.0000   -0.11426
276880.0000   -0.06360
276920.0000   -0.00721
276960.0000   -0.08531
277000.0000   -0.11562
277040.0000   -0.31287
277080.0000   -0.58735
277120.0000   -0.13739
277160.0000    0.04532
277200.0000   -0.03807
277240.0000   -0.39757
277280.0000   -0.55474
277320.0000   -0.34416
277360.0000   -0.18700
277400.0000   -0.18908
277440.0000   -0.01606
277480.0000   -0.47379
277520.0000   -0.22575
277560.0000   -0.57245
277600.0000   -0.75227
277640.0000   -0.46395
277680.0000   -0.80217
277720.0000   -0.69313
277760.0000   -0.60899
277800.0000   -0.75683
277840.0000   -0.35372
277880.0000   -0.55553
277920.0000   -0.68028
277960.0000   -0.45551
278000.0000   -0.08237
278040.0000   -0.13804
278080.0000   -0.15816
278120.0000   -0.31486
278160.0000   -0.49099
278200.0000    0.09864
278240.0000    0.08922
278280.0000    0.13376
278320.0000   -0.16923
278360.0000   -0.00646
278400.0000   -0.03607
278440.0000   -0.05894
278480.0000    0.06257
278520.0000   -0.05022
278560.0000   -0.24034
278600.0000    0.21536
278640.0000   -0.49386
278680.0000   -0.29984
278720.0000   -0.23135
278760.0000   -0.09229
278800.0000   -0.15860
278840.0000    0.00068
278880.0000    0.07813
278920.0000    0.35415
278960.0000    0.42851
279000.0000    0.11615
279040.0000    0.14346
279080.0000    0.32193
279120.0000    0.18009
279160.0000   -0.07234
279200.0000    0.17229
279240.0000   -0.23516
279280.0000   -0.30298
279320.0000   -0.25428
279360.0000   -0.18209
279400.0000    0.10924
279440.0000    0.43064
279480.0000   -0.30784
279520.0000    0.03262
279560.0000   -0.08773
279600.0000    0.00170
279640.0000   -0.33760
279680.0000   -0.48775
279720.0000   -0.28061
279760.0000   -0.31015
279800.0000   -0.60476
279840.0000   -0.27513
279880.0000   -0.18005
279920.0000    0.02322
279960.0000   -0.14932
280000.0000   -0.17430
280040.0000   -0.28823
280080.0000    0.01606
280120.0000    0.29726
280160.0000    0.37017
280200.0000    0.16178
280240.0000    0.25652
280280.0000    0.20544
280320.0000    0.23690
280360.0000    0.39409
280400.0000    0.41075
280440.0000    0.13514
280480.0000    0.11473
280520.0000    0.11395
280560.0000    0.20877
280600.0000    0.38492
280640.0000    0.49300
280680.0000    0.25244
280720.0000    0.30083
280760.0000    0.24565
280800.0000    0.35126
280840.0000    0.17635
280880.0000    0.28708
280920.0000    0.33889
280960.0000    0.22383
281000.0000    0.66963
281040.0000    0.42506
281080.0000    0.46297
281120.0000    0.40600
281160.0000    0.18649
281200.0000    0.37174
281240.0000    0.16483
281280.0000    0.46941
281320.0000    0.13595
281360.0000    0.30629
281400.0000    0.28004
281440.0000    0.30204
281480.0000    0.35985
281520.0000    0.46302
281560.0000    0.39924
281600.0000    0.21122
281640.0000    0.18965
281680.0000    0.27450
281720.0000    0.35611
281760.0000    0.25029
281800.0000    0.18001
281840.0000    0.31823
281880.0000    0.23766
281920.0000    0.23491
281960.0000    0.32272
282000.0000    0.51669
282040.0000    0.24006
282080.0000    0.32090
282120.0000    0.36939
282160.0000    0.16031
282200.0000    0.14067
282240.0000    0.29186
282280.0000    0.31296
282320.0000    0.08269
282360.0000    0.31673
282400.0000    0.32999
282440.0000    0.23928
282480.0000    0.11388
282520.0000    0.35193
282560.0000    0.45710
282600.0000    0.25735
282640.0000    0.08602
282680.0000    0.40415
282720.0000    0.35350
282760.0000    0.34305
282800.0000    0.37207
282840.0000    0.25658
282880.0000    0.25223
282920.0000    0.20346
282960.0000    0.23059
283000.0000    0.37361
283040.0000    0.01878
283080.0000    0.18796
283120.0000    0.20928
283160.0000    0.31420
283200.0000    0.27352
283240.0000    0.13632
283280.0000    0.31060
283320.0000    0.09432
283360.0000    0.03532
283400.0000    0.10780
283440.0000    0.34901
283480.0000    0.29545
283520.0000    0.31385
283560.0000    0.10792
283600.0000   -0.03439
283640.0000   -0.16465
283680.0000    0.37043
283720.0000    0.11054
283760.0000    0.21767
283800.0000    0.20301
283840.0000    0.21783
283880.0000    0.42967
283920.0000    0.26333
283960.0000    0.14704
284000.0000    0.44437
284040.0000    0.20134
284080.0000    0.28652
284120.0000   -0.14225
284160.0000    0.03068
284200.0000   -0.10823
284240.0000   -0.24490
284280.0000   -0.20426
284320.0000    0.13602
284360.0000    0.05315
284400.0000    0.14256
284440.0000    0.25594
284480.0000    0.27153
284520.0000    0.13303
284560.0000    0.23885
284600.0000    0.05272
284640.0000    0.08780
284680.0000    0.18713
284720.0000   -0.08713
284760.0000    0.01284
284800.0000    0.27555
284840.0000    0.01963
284880.0000    0.26785
284920.0000    0.39321
284960.0000    0.30511
285000.0000    0.03908
285040.0000    0.01253
285080.0000    0.08388
285120.0000    0.18354
285160.0000   -0.01292
285200.0000    0.11936
285240.0000    0.26537
285280.0000    0.25939
285320.0000   -0.04371
285360.0000    0.15383
285400.0000    0.19917
285440.0000    0.12993
285480.0000   -0.23680
285520.0000    0.12176
285560.0000    0.11263
285600.0000    0.43845
285640.0000    0.37434
285680.0000    0.32839
285720.0000    0.40597
285760.0000    0.49276
285800.0000    0.23049
285840.0000    0.41044
285880.0000    0.09560
285920.0000    0.06602
285960.0000    0.44391
286000.0000    0.19595
286040.0000    0.28998
286080.0000    0.22229
286120.0000    0.11931
286160.0000    0.19311
286200.0000    0.25852
286240.0000   -0.27547
286280.0000    0.29113
286320.0000    0.17024
286360.0000    0.08406
286400.0000    0.28666
286440.0000    0.40033
286480.0000    0.33869
286520.0000    0.26341
286560.0000    0.52975
286600.0000    0.45794
286640.0000    0.37042
286680.0000    0.22235
286720.0000    0.33861
286760.0000    0.38952
286800.0000    0.47346
286840.0000    0.16440
286880.0000    0.39826
286920.0000    0.15971
286960.0000    0.34315
287000.0000    0.33243
287040.0000    0.33329
287080.0000    0.21560
287120.0000    0.34075
287160.0000    0.17562
287200.0000    0.32030
287240.0000    0.31010
287280.0000    0.28620
287320.0000    0.37278
287360.0000    0.35177
287400.0000    0.19963
287440.0000    0.40877
287480.0000    0.27391
287520.0000    0.30227
287560.0000    0.31506
287600.0000    0.05205
287640.0000    0.29273
287680.0000    0.31443
287720.0000    0.39597
287760.0000    0.21821
287800.0000    0.21834
287840.0000    0.20237
287880.0000    0.35120
287920.0000    0.37964
287960.0000    0.36060
288000.0000    0.40179
288040.0000    0.18021
288080.0000    0.22843
288120.0000    0.30514
288160.0000    0.13252
288200.0000    0.48721
288240.0000    0.10894
288280.0000    0.22646
288320.0000    0.23093
288360.0000    0.43990
288400.0000    0.29137
288440.0000    0.38889
288480.0000    0.10622
288520.0000    0.38487
288560.0000    0.31621
288600.0000    0.38744
288640.0000    0.16307
288680.0000    0.15659
288720.0000   -0.18953
288760.0000   -0.26040
288800.0000    0.04837
288840.0000   -0.16010
288880.0000   -0.45442
288920.0000   -0.27710
288960.0000   -0.79946
289000.0000   -0.22763
289040.0000   -0.19660
289080.0000   -0.15073
289120.0000   -0.15756
289160.0000   -0.19272
289200.0000   -0.41830
289240.0000   -0.62080
289280.0000   -0.59564
289320.0000   -0.27239
289360.0000    0.07154
289400.0000   -0.21156
289440.0000   -0.29052
289480.0000   -0.22815
289520.0000    0.09880
289560.0000   -0.20468
289600.0000   -0.35801
289640.0000   -0.22714
289680.0000   -0.23503
289720.0000   -0.14355
289760.0000   -0.04652
289800.0000   -0.21583
289840.0000    0.03908
289880.0000   -0.23817
289920.0000   -0.21357
289960.0000   -0.48408
290000.0000   -0.35552
290040.0000   -0.47958
290080.0000   -0.50331
290120.0000   -0.67484
290160.0000   -0.68576
290200.0000   -0.47917
290240.0000   -0.43807
290280.0000   -0.23061
290320.0000   -0.17741
290360.0000    0.00152
290400.0000   -0.36893
290440.0000   -0.39487
290480.0000   -0.52188
290520.0000   -0.19331
290560.0000   -0.52617
290600.0000   -0.33253
290640.0000   -0.42692
290680.0000   -0.42973
290720.0000   -0.37926
290760.0000   -0.26820
290800.0000   -0.28805
290840.0000   -0.53779
290880.0000   -0.18360
290920.0000   -0.07269
290960.0000   -0.37464
291000.0000   -0.33844
291040.0000   -0.15518
291080.0000   -0.18985
291120.0000   -0.43266
291160.0000   -0.14855
291200.0000   -0.31887
291240.0000   -0.44304
291280.0000   -0.63293
291320.0000   -0.28496
291360.0000   -0.02259
291400.0000   -0.24652
291440.0000   -0.37180
291480.0000   -0.20411
291520.0000   -0.23027
291560.0000   -0.15189
291600.0000   -0.18285
291640.0000   -0.11216
291680.0000   -0.13000
291720.0000   -0.21705
291760.0000   -0.60613
291800.0000   -0.79196
291840.0000   -0.26157
291880.0000   -0.44860
291920.0000   -0.01515
291960.0000   -0.35198
292000.0000   -0.46998
292040.0000   -0.48729
292080.0000   -0.39718
292120.0000   -0.48677
292160.0000   -0.40692
292200.0000   -0.40620
292240.0000   -0.49249
292280.0000   -0.15145
292320.0000   -0.44819
292360.0000   -0.29509
292400.0000   -0.03369
292440.0000   -0.15984
292480.0000   -0.25200
292520.0000   -0.54602
292560.0000   -0.27827
292600.0000   -0.43752
292640.0000   -0.55667
292680.0000   -0.34284
292720.0000   -0.39119
292760.0000   -0.35808
292800.0000   -0.54949
292840.0000    0.00914
292880.0000   -0.22758
292920.0000   -0.56269
292960.0000   -0.19190
293000.0000   -0.56089
293040.0000   -0.30044
293080.0000   -0.53932
293120.0000   -0.57492
293160.0000   -0.32434
293200.0000   -0.13005
293240.0000   -0.32056
293280.0000   -0.29334
293320.0000   -0.41083
293360.0000   -0.31793
293400.0000   -0.52477
293440.0000   -0.24947
293480.0000   -0.44044
293520.0000   -0.42580
293560.0000   -0.49481
293600.0000   -0.48039
293640.0000   -0.38596
293680.0000   -0.53204
293720.0000   -0.47012
293760.0000   -0.49928
293800.0000   -0.40519
293840.0000   -0.66651
293880.0000   -0.31855
293920.0000   -0.51043
293960.0000   -0.49449
294000.0000   -0.38302
294040.0000   -0.55873
294080.0000   -0.51710
294120.0000   -0.56606
294160.0000   -0.51142
294200.0000   -0.44275
294240.0000   -0.49928
294280.0000   -0.61122
294320.0000   -0.33536
294360.0000   -0.60994
294400.0000   -0.35877
294440.0000   -0.53268
294480.0000   -0.23158
294520.0000   -0.73261
294560.0000   -0.48227
294600.0000   -0.21991
294640.0000   -0.29213
294680.0000   -0.73058
294720.0000   -0.47709
294760.0000   -0.26447
294800.0000   -0.39928
294840.0000   -0.26628
294880.0000   -0.26264
294920.0000   -0.57532
294960.0000   -0.38593
295000.0000   -0.28347
295040.0000   -0.42602
295080.0000   -0.21155
295120.0000   -0.57031
295160.0000   -0.40422
295200.0000   -0.44426
295240.0000   -0.02301
295280.0000   -0.03133
295320.0000   -0.16496
295360.0000    0.00852
295400.0000   -0.31919
295440.0000   -0.54172
295480.0000   -0.48345
295520.0000   -0.54797
295560.0000   -0.81452
295600.0000   -0.49374
295640.0000   -0.31627
295680.0000   -0.54506
295720.0000   -0.27438
295760.0000   -0.45525
295800.0000   -0.41829
295840.0000   -0.24816
295880.0000   -0.36235
295920.0000   -0.31273
295960.0000   -0.08896
296000.0000   -0.31113
296040.0000   -0.25518
296080.0000   -0.61199
296120.0000   -0.18465
296160.0000   -0.33542
296200.0000   -0.29968
296240.0000   -0.32890
296280.0000   -0.55425
296320.0000   -0.60563
296360.0000   -0.18872
296400.0000   -0.25738
296440.0000   -0.26769
296480.0000   -0.26232
296520.0000   -0.20139
296560.0000   -0.62048
296600.0000   -0.81087
296640.0000   -0.31769
296680.0000   -0.35535
296720.0000   -0.36547
296760.0000   -0.41707
296800.0000   -0.64719
296840.0000   -0.97322
296880.0000   -0.92999
296920.0000   -0.44040
296960.0000   -0.37649
297000.0000   -0.78028
297040.0000   -0.77189
297080.0000   -0.43752
297120.0000   -0.38140
297160.0000   -0.45551
297200.0000    0.00563
297240.0000   -0.25789
297280.0000   -0.05810
297320.0000   -0.03163
297360.0000   -0.03471
297400.0000   -0.51271
297440.0000   -0.12852
297480.0000   -0.24261
297520.0000   -0.19191
297560.0000   -0.61239
297600.0000   -0.49679
297640.0000   -0.50647
297680.0000   -0.53224
297720.0000   -0.78498
297760.0000   -0.63462
297800.0000   -0.27386
297840.0000   -0.48941
297880.0000   -0.72595
297920.0000   -0.38277
297960.0000   -0.65845
298000.0000   -0.64594
298040.0000   -0.77598
298080.0000   -0.82640
298120.0000   -0.27139
298160.0000   -0.41892
298200.0000   -0.37793
298240.0000   -0.18678
298280.0000   -0.21918
298320.0000   -0.62860
298360.0000   -0.30426
298400.0000   -0.46088
298440.0000   -0.76988
298480.0000   -0.63219
298520.0000   -0.50872
298560.0000    0.29105
298600.0000    0.35275
298640.0000    0.26643
298680.0000    0.40756
298720.0000    0.41327
298760.0000    0.34073
298800.0000    0.47595
298840.0000    0.47902
298880.0000    0.43342
298920.0000    0.50526
298960.0000    0.27385
299000.0000    0.41603
299040.0000    0.54298
299080.0000    0.22337
299120.0000   -0.06730
299160.0000    0.12959
299200.0000    0.22436
299240.0000    0.18599
299280.0000   -0.04146
299320.0000    0.24062
299360.0000   -0.12937
299400.0000    0.03805
299440.0000   -0.03413
299480.0000    0.12711
299520.0000    0.42145
299560.0000   -0.14458
299600.0000    0.20046
299640.0000    0.28844
299680.0000   -0.20299
299720.0000    0.01609
299760.0000   -0.04485
299800.0000    0.13146
299840.0000    0.06072
299880.0000    0.43770
299920.0000    0.29270
299960.0000    0.05384
300000.0000    0.16001
300040.0000    0.10657
300080.0000    0.08320
300120.0000    0.04467
300160.0000   -0.28953
300200.0000   -0.20456
300240.0000   -0.22874
300280.0000    0.09550
300320.0000   -0.11466
300360.0000   -0.17102
300400.0000    0.07983
300440.0000    0.28504
300480.0000   -0.04332
300520.0000   -0.38372
300560.0000   -0.49250
300600.0000   -0.37720
300640.0000   -0.63729
300680.0000   -0.72607
300720.0000   -0.06711
300760.0000   -0.16008
300800.0000   -0.10536
300840.0000   -0.02266
300880.0000    0.12601
300920.0000   -0.09392
300960.0000   -0.14328
301000.0000    0.02295
301040.0000   -0.15147
301080.0000   -0.41251
301120.0000    0.11726
301160.0000    0.35974
301200.0000    0.17521
301240.0000    0.29762
301280.0000    0.46443
301320.0000    0.41965
301360.0000    0.58436
301400.0000    0.57939
301440.0000    0.30945
301480.0000    0.28912
301520.0000    0.49858
301560.0000    0.30738
301600.0000    0.48694
301640.0000    0.31690
301680.0000    0.27602
301720.0000    0.17813
301760.0000    0.27036
301800.0000    0.17054
301840.0000    0.38796
301880.0000   -0.04610
301920.0000    0.18672
301960.0000    0.00798
302000.0000    0.23497
302040.0000    0.40550
302080.0000   -0.06867
302120.0000    0.27852
302160.0000    0.15968
302200.0000    0.21333
302240.0000    0.36891
302280.0000   -0.42044
302320.0000   -0.16333
302360.0000   -0.24584
302400.0000   -0.28991
302440.0000   -0.39206
302480.0000   -0.29129
302520.0000   -0.19705
302560.0000    0.09974
302600.0000   -0.11237
302640.0000    0.05849
302680.0000   -0.29458
302720.0000   -0.21224
302760.0000   -0.24579
302800.0000   -0.24111
302840.0000   -0.14980
302880.0000   -0.09366
302920.0000    0.04856
302960.0000   -0.25462
303000.0000    0.27406
303040.0000   -0.20973
303080.0000   -0.43418
303120.0000   -0.10304
303160.0000    0.00325
303200.0000    0.15646
303240.0000    0.10015
303280.0000   -0.26636
303320.0000   -0.34199
303360.0000   -0.46089
303400.0000   -0.37190
303440.0000   -0.48139
303480.0000   -0.23283
303520.0000   -0.29724
303560.0000   -0.30491
303600.0000   -0.40864
303640.0000   -0.45113
303680.0000   -0.38539
303720.0000   -0.73127
303760.0000   -0.35784
303800.0000   -0.27884
303840.0000   -0.44036
303880.0000   -0.20489
303920.0000   -0.38717
303960.0000   -0.32181
304000.0000   -0.28138
304040.0000   -0.28584
304080.0000   -0.15100
304120.0000   -0.61517
304160.0000   -0.41501
304200.0000   -0.39894
304240.0000   -0.33289
304280.0000   -0.51021
304320.0000   -0.07675
304360.0000   -0.33750
304400.0000    0.23119
304440.0000   -0.47621
304480.0000    0.20019
304520.0000   -0.00624
304560.0000    0.28623
304600.0000    0.30879
304640.0000    0.22526
304680.0000    0.19273
304720.0000    0.21483
304760.0000    0.13619
304800.0000    0.08122
304840.0000   -0.03914
304880.0000    0.23091
304920.0000    0.25934
304960.0000    0.37881
305000.0000    0.23446
305040.0000    0.16534
305080.0000   -0.10847
305120.0000    0.04036
305160.0000    0.18391
305200.0000   -0.05700
305240.0000    0.23740
305280.0000    0.41872
305320.0000    0.24570
305360.0000    0.53523
305400.0000    0.25349
305440.0000    0.31258
305480.0000    0.13736
305520.0000    0.43925
305560.0000    0.35952
305600.0000    0.46238
305640.0000    0.20052
305680.0000    0.31576
305720.0000    0.41038
305760.0000    0.42397
305800.0000    0.33163
305840.0000    0.34485
305880.0000    0.29002
305920.0000    0.27937
305960.0000    0.27876
306000.0000    0.35943
306040.0000    0.26924
306080.0000    0.25883
306120.0000    0.43775
306160.0000    0.32032
306200.0000    0.33904
306240.0000    0.25794
306280.0000   -0.00866
306320.0000    0.15276
306360.0000    0.43314
306400.0000    0.13019
306440.0000    0.50075
306480.0000    0.47041
306520.0000    0.33072
306560.0000    0.25145
306600.0000    0.34781
306640.0000    0.08594
306680.0000    0.17655
306720.0000    0.14781
306760.0000    0.29758
306800.0000    0.30299
306840.0000    0.09152
306880.0000    0.27258
306920.0000    0.30072
306960.0000    0.37955
307000.0000    0.26177
307040.0000    0.14834
307080.0000    0.32611
307120.0000    0.31104
307160.0000    0.41752
307200.0000    0.25726
307240.0000    0.18834
307280.0000    0.30408
307320.0000    0.43835
307360.0000    0.08359
307400.0000    0.04923
307440.0000    0.19730
307480.0000    0.14320
307520.0000    0.26935
307560.0000    0.62518
307600.0000    0.20131
307640.0000    0.18756
307680.0000    0.28601
307720.0000    0.26639
307760.0000    0.33089
307800.0000    0.07273
307840.0000    0.34816
307880.0000    0.18666
307920.0000    0.21828
307960.0000    0.18307
308000.0000    0.61679
308040.0000    0.19075
308080.0000    0.25053
308120.0000    0.44849
308160.0000    0.32680
308200.0000    0.25857
308240.0000    0.19076
308280.0000    0.29431
308320.0000    0.30411
308360.0000    0.14118
308400.0000    0.37487
308440.0000    0.35566
308480.0000    0.27243
308520.0000    0.22754
308560.0000    0.15741
308600.0000    0.56514
308640.0000    0.47151
308680.0000    0.35570
308720.0000    0.25418
308760.0000    0.17186
308800.0000    0.29406
308840.0000    0.26897
308880.0000    0.34476
308920.0000    0.17274
308960.0000    0.43087
309000.0000    0.23380
309040.0000    0.16283
309080.0000    0.20951
309120.0000    0.40610
309160.0000    0.39461
309200.0000    0.27963
309240.0000    0.30202
309280.0000    0.47762
309320.0000    0.35018
309360.0000    0.37879
309400.0000    0.46455
309440.0000    0.37693
309480.0000    0.30340
309520.0000    0.33295
309560.0000    0.27288
309600.0000    0.40734
309640.0000    0.33286
309680.0000    0.34054
309720.0000    0.17491
309760.0000    0.28161
309800.0000    0.13141
309840.0000    0.40546
309880.0000   -0.14212
309920.0000    0.15645
309960.0000    0.29207
310000.0000    0.04483
310040.0000    0.32332
310080.0000    0.35809
310120.0000    0.24975
310160.0000    0.30927
310200.0000    0.19334
310240.0000    0.22140
310280.0000    0.50123
310320.0000    0.21194
310360.0000    0.20525
310400.0000    0.29857
310440.0000    0.28400
310480.0000    0.30291
310520.0000    0.24936
310560.0000    0.22260
310600.0000    0.56949
310640.0000    0.35303
310680.0000    0.50108
310720.0000    0.51412
310760.0000    0.32978
310800.0000    0.27449
310840.0000    0.38763
310880.0000    0.30643
310920.0000    0.42815
310960.0000    0.59599
311000.0000    0.56504
311040.0000    0.12350
311080.0000    0.19673
311120.0000    0.17601
311160.0000    0.40316
311200.0000    0.30049
311240.0000    0.43765
311280.0000    0.27511
311320.0000    0.35301
311360.0000    0.38038
311400.0000    0.41763
311440.0000    0.35315
311480.0000    0.28174
311520.0000    0.34036
311560.0000    0.30926
311600.0000    0.52971
311640.0000    0.33993
311680.0000    0.43924
311720.0000    0.66376
311760.0000    0.53516
311800.0000    0.37261
311840.0000    0.45320
311880.0000    0.68238
311920.0000    0.54144
311960.0000    0.54522
312000.0000    0.37585
312040.0000    0.30400
312080.0000    0.33603
312120.0000    0.39911
312160.0000    0.27009
312200.0000    0.39753
312240.0000    0.11847
312280.0000    0.25780
312320.0000    0.30433
312360.0000    0.28525
312400.0000    0.35860
312440.0000    0.44456
312480.0000    0.30600
312520.0000    0.03228
312560.0000    0.26654
312600.0000    0.15604
312640.0000    0.09173
312680.0000    0.36944
312720.0000    0.31602
312760.0000    0.24592
312800.0000    0.19451
312840.0000    0.13254
312880.0000    0.30728
312920.0000    0.20804
312960.0000    0.16820
313000.0000    0.21137
313040.0000    0.28118
313080.0000    0.18545
313120.0000    0.25207
313160.0000    0.47731
313200.0000    0.27679
313240.0000    0.34030
313280.0000    0.10371
313320.0000    0.35448
313360.0000    0.27185
313400.0000    0.20598
313440.0000    0.41178
313480.0000    0.11212
313520.0000    0.28261
313560.0000    0.56126
313600.0000    0.43142
313640.0000    0.33012
313680.0000    0.23177
313720.0000    0.39327
313760.0000    0.36631
313800.0000    0.43320
313840.0000    0.28493
313880.0000    0.16997
313920.0000    0.19615
313960.0000    0.35416
314000.0000    0.59697
314040.0000    0.22532
314080.0000    0.34206
314120.0000    0.20482
314160.0000    0.37482
314200.0000    0.34756
314240.0000    0.28792
314280.0000    0.19493
314320.0000    0.22154
314360.0000    0.18445
314400.0000    0.33151
314440.0000    0.28544
314480.0000   -0.04399
314520.0000   -0.09269
314560.0000    0.05241
314600.0000    0.11672
314640.0000    0.28058
314680.0000    0.43575
314720.0000   -0.01941
314760.0000    0.13547
314800.0000    0.50625
314840.0000    0.28146
314880.0000    0.08682
314920.0000    0.33818
314960.0000    0.38230
315000.0000    0.39009
315040.0000    0.30994
315080.0000    0.36310
315120.0000    0.28580
315160.0000    0.18374
315200.0000    0.21396
315240.0000    0.51272
315280.0000    0.13151
315320.0000    0.38588
315360.0000    0.28683
315400.0000    0.40848
315440.0000    0.38741
315480.0000    0.31309
315520.0000    0.56557
315560.0000    0.52569
315600.0000    0.44737
315640.0000    0.54929
315680.0000    0.49803
315720.0000    0.51187
315760.0000    0.64701
315800.0000    0.70808
315840.0000    0.52549
315880.0000    0.08805
315920.0000    0.37586
315960.0000    0.27091
316000.0000   -0.00225
316040.0000    0.23624
316080.0000    0.35000
316120.0000    0.38615
316160.0000    0.43815
316200.0000    0.37886
316240.0000   -0.11383
316280.0000    0.50637
316320.0000    0.27230
316360.0000    0.30138
316400.0000    0.45197
316440.0000    0.59032
316480.0000    0.35728
316520.0000    0.46982
316560.0000    0.35258
316600.0000    0.44423
316640.0000    0.26494
316680.0000    0.05705
316720.0000    0.40296
316760.0000    0.60176
316800.0000    0.34955
316840.0000    0.40028
316880.0000    0.59415
316920.0000    0.33357
316960.0000    0.28693
317000.0000    0.56383
317040.0000    0.46560
317080.0000    0.37117
317120.0000    0.16844
317160.0000    0.45488
317200.0000    0.20145
317240.0000    0.42211
317280.0000    0.32857
317320.0000    0.39818
317360.0000    0.33174
317400.0000    0.19849
317440.0000    0.30188
317480.0000    0.19035
317520.0000    0.49194
317560.0000    0.33825
317600.0000    0.49705
317640.0000    0.50974
317680.0000    0.61858
317720.0000    0.50107
317760.0000    0.40337
317800.0000    0.36703
317840.0000    0.25307
317880.0000    0.29792
317920.0000    0.29344
317960.0000    0.39125
318000.0000    0.26543
318040.0000    0.44637
318080.0000    0.41311
318120.0000    0.34478
318160.0000    0.47514
318200.0000    0.37445
318240.0000    0.36992
318280.0000    0.28149
318320.0000    0.37556
318360.0000    0.28964
318400.0000    0.38590
318440.0000    0.55083
318480.0000    0.20407
318520.0000    0.37531
318560.0000    0.27453
318600.0000    0.33715
318640.0000    0.52656
318680.0000    0.06997
318720.0000    0.33453
318760.0000    0.33982
318800.0000    0.30432
318840.0000    0.10973
318880.0000    0.34298
318920.0000    0.18108
318960.0000    0.44839
319000.0000    0.54398
319040.0000    0.38368
319080.0000    0.64591
319120.0000    0.38130
319160.0000    0.42644
319200.0000    0.30442
319240.0000    0.48559
319280.0000    0.31603
319320.0000    0.28026
319360.0000    0.32706
319400.0000    0.25661
319440.0000    0.42712
319480.0000    0.47566
319520.0000    0.46261
319560.0000    0.26098
319600.0000    0.49670
319640.0000    0.34155
319680.0000    0.30483
319720.0000    0.39712
319760.0000    0.41454
319800.0000    0.30571
319840.0000    0.39141
319880.0000    0.44123
319920.0000    0.41100
319960.0000    0.30287
320000.0000    0.52536
320040.0000    0.39313
320080.0000    0.34752
320120.0000    0.52916
320160.0000    0.53662
320200.0000    0.66499
320240.0000    0.47670
320280.0000    0.57564
320320.0000    0.31706
320360.0000    0.41632
320400.0000    0.63268
320440.0000    0.38251
320480.0000    0.35516
320520.0000    0.58587
320560.0000    0.65175
320600.0000    0.75541
320640.0000    0.43781
320680.0000    0.59645
320720.0000    0.45191
320760.0000    0.40197
320800.0000    0.52704
320840.0000    0.50381
320880.0000    0.38573
320920.0000    0.50832
320960.0000    0.43782
321000.0000    0.35758
321040.0000    0.46280
321080.0000    0.33960
321120.0000    0.47447
321160.0000    0.44129
321200.0000    0.31322
321240.0000    0.46724
321280.0000    0.23167
321320.0000    0.63556
321360.0000    0.42097
321400.0000    0.31807
321440.0000    0.53871
321480.0000    0.38363
321520.0000    0.49161
321560.0000    0.61940
321600.0000    0.42374
321640.0000    0.30184
321680.0000    0.41410
321720.0000    0.24945
321760.0000    0.42213
321800.0000    0.51074
321840.0000    0.41690
321880.0000    0.33191
321920.0000    0.61050
321960.0000    0.48073
322000.0000    0.68207
322040.0000    0.70594
322080.0000    0.56274
322120.0000    0.52599
322160.0000    0.47262
322200.0000    0.26477
322240.0000    0.31069
322280.0000    0.63872
322320.0000    0.37880
322360.0000    0.34398
322400.0000    0.43724
322440.0000    0.35564
322480.0000    0.39367
322520.0000    0.01648
322560.0000    0.48101
322600.0000    0.45556
322640.0000    0.25079
322680.0000    0.18722
322720.0000    0.27623
322760.0000    0.25133
322800.0000    0.26743
322840.0000    0.33049
322880.0000    0.27272
322920.0000    0.27368
322960.0000    0.45380
323000.0000    0.25590
323040.0000    0.51197
323080.0000    0.68329
323120.0000    0.46854
323160.0000    0.51758
323200.0000    0.50935
323240.0000    0.41471
323280.0000    0.25792
323320.0000    0.51001
323360.0000    0.43712
323400.0000    0.47303
323440.0000    0.51007
323480.0000    0.38695
323520.0000    0.41323
323560.0000    0.49666
323600.0000    0.73033
323640.0000    0.60525
323680.0000    0.71370
323720.0000    0.40807
323760.0000    0.48648
323800.0000    0.18451
323840.0000    0.44670
323880.0000    0.18092
323920.0000    0.33304
323960.0000    0.53071
324000.0000    0.38966
324040.0000    0.26886
324080.0000    0.21775
324120.0000    0.47766
324160.0000    0.26877
324200.0000    0.44386
324240.0000    0.23421
324280.0000    0.26994
324320.0000    0.39829
324360.0000    0.11693
324400.0000    0.17831
324440.0000    0.25169
324480.0000    0.24240
324520.0000    0.31607
324560.0000    0.09772
324600.0000    0.05818
324640.0000    0.16324
324680.0000    0.47220
324720.0000    0.32723
324760.0000    0.29563
324800.0000    0.30155
324840.0000    0.18208
324880.0000    0.39808
324920.0000    0.69369
324960.0000    0.53429
325000.0000    0.60618
325040.0000    0.42696
325080.0000    0.40452
325120.0000    0.55339
325160.0000    0.40277
325200.0000    0.23798
325240.0000    0.48084
325280.0000    0.12801
325320.0000    0.44245
325360.0000    0.28525
325400.0000    0.15969
325440.0000    0.20833
325480.0000    0.36094
325520.0000    0.42147
325560.0000    0.20107
325600.0000    0.43984
325640.0000    0.38378
325680.0000    0.60987
325720.0000    0.52214
325760.0000    0.36609
325800.0000    0.46982
325840.0000    0.62012
325880.0000    0.58342
325920.0000    0.46351
325960.0000    0.50907
326000.0000    0.55387
326040.0000    0.45740
326080.0000    0.45979
326120.0000    0.41454
326160.0000    0.58467
326200.0000    0.48812
326240.0000    0.60285
326280.0000    0.56096
326320.0000    0.34393
326360.0000    0.45070
326400.0000    0.56833
326440.0000    0.39666
326480.0000    0.45574
326520.0000    0.62727
326560.0000    0.62114
326600.0000    0.37901
326640.0000    0.44996
326680.0000    0.27696
326720.0000    0.37159
326760.0000    0.28395
326800.0000    0.18346
326840.0000    0.44156
326880.0000   -0.21020
326920.0000   -0.02643
326960.0000    0.08985
327000.0000   -0.12185
327040.0000   -0.39895
327080.0000   -0.35441
327120.0000   -0.60838
327160.0000   -0.27827
327200.0000   -0.19523
327240.0000   -0.29748
327280.0000   -0.10705
327320.0000   -0.37661
327360.0000   -0.86275
327400.0000   -0.17175
327440.0000   -0.26498
327480.0000   -0.09331
327520.0000   -0.04712
327560.0000   -0.14634
327600.0000   -0.20805
327640.0000   -0.05095
327680.0000   -0.07377
327720.0000    0.05106
327760.0000    0.05151
327800.0000   -0.08029
327840.0000    0.08566
327880.0000    0.08882
327920.0000   -0.12444
327960.0000   -0.07163
328000.0000    0.03240
328040.0000   -0.13309
328080.0000   -0.05574
328120.0000   -0.34879
328160.0000   -0.18493
328200.0000   -0.05849
328240.0000   -0.48738
328280.0000    0.06317
328320.0000   -0.34881
328360.0000    0.21318
328400.0000    0.05778
328440.0000   -0.27984
328480.0000    0.23255
328520.0000    0.00711
328560.0000    0.01420
328600.0000    0.15917
328640.0000    0.22962
328680.0000    0.16170
328720.0000    0.27340
328760.0000    0.08868
328800.0000    0.22678
328840.0000    0.00272
328880.0000    0.38157
328920.0000    0.24542
328960.0000    0.40392
329000.0000    0.27472
329040.0000    0.20457
329080.0000    0.25708
329120.0000    0.07753
329160.0000    0.14204
329200.0000    0.23076
329240.0000    0.30073
329280.0000    0.25825
329320.0000    0.60108
329360.0000    0.30800
329400.0000    0.28773
329440.0000    0.39133
329480.0000    0.22171
329520.0000    0.29746
329560.0000    0.13012
329600.0000    0.15928
329640.0000    0.15261
329680.0000    0.15714
329720.0000    0.30602
329760.0000    0.08696
329800.0000    0.34195
329840.0000    0.19578
329880.0000    0.29959
329920.0000    0.04037
329960.0000    0.14639
330000.0000    0.28469
330040.0000    0.36134
330080.0000    0.26771
330120.0000    0.21137
330160.0000    0.14258
330200.0000    0.03816
330240.0000    0.31027
330280.0000    0.50571
330320.0000    0.50596
330360.0000    0.23242
330400.0000    0.34311
330440.0000    0.24533
330480.0000    0.51757
330520.0000    0.32835
330560.0000    0.19805
330600.0000    0.45585
330640.0000    0.23251
330680.0000    0.20525
330720.0000    0.33978
330760.0000    0.21389
330800.0000    0.00994
330840.0000    0.45211
330880.0000    0.35187
330920.0000    0.33466
330960.0000    0.24131
331000.0000    0.35054
331040.0000    0.26924
331080.0000    0.28276
331120.0000    0.35064
331160.0000    0.02056
331200.0000    0.34748
331240.0000    0.38604
331280.0000    0.47611
331320.0000    0.33855
331360.0000   -0.00728
331400.0000    0.44593
331440.0000    0.28948
331480.0000    0.57441
331520.0000    0.52799
331560.0000    0.34373
331600.0000    0.26170
331640.0000    0.29300
331680.0000    0.33020
331720.0000    0.42071
331760.0000    0.18638
331800.0000    0.42341
331840.0000    0.39330
331880.0000    0.26204
331920.0000    0.32172
331960.0000    0.44797
332000.0000    0.44366
332040.0000    0.18470
332080.0000    0.01808
332120.0000    0.44546
332160.0000    0.25350
332200.0000    0.17778
332240.0000    0.29580
332280.0000    0.10542
332320.0000    0.17542
332360.0000    0.16192
332400.0000    0.20419
332440.0000    0.17387
332480.0000    0.22378
332520.0000    0.06158
332560.0000    0.20274
332600.0000    0.42596
332640.0000    0.27972
332680.0000    0.10756
332720.0000    0.42960
332760.0000    0.41714
332800.0000    0.58370
332840.0000    0.49580
332880.0000    0.31272
332920.0000    0.31706
332960.0000    0.07347
333000.0000    0.53204
333040.0000    0.55964
333080.0000    0.39742
333120.0000    0.39742
333160.0000    0.41621
333200.0000    0.12783
333240.0000    0.45452
333280.0000    0.52967
333320.0000    0.49135
333360.0000    0.31955
333400.0000    0.67186
333440.0000    0.19893
333480.0000    0.29327
333520.0000    0.35084
333560.0000    0.30115
333600.0000    0.23587
333640.0000    0.25329
333680.0000    0.25949
333720.0000    0.42375
333760.0000    0.36208
333800.0000    0.30929
333840.0000    0.41115
333880.0000    0.42397
333920.0000    0.43029
333960.0000    0.13986
334000.0000    0.33031
334040.0000    0.27093
334080.0000    0.48529
334120.0000    0.11733
334160.0000    0.22677
334200.0000    0.24831
334240.0000    0.08869
334280.0000    0.38957
334320.0000    0.28928
334360.0000    0.06751
334400.0000   -0.30017
334440.0000    0.16720
334480.0000   -0.19341
334520.0000    0.41258
334560.0000    0.13738
334600.0000    0.08795
334640.0000   -0.01544
334680.0000   -0.01997
334720.0000    0.17279
334760.0000   -0.05633
334800.0000   -0.20832
334840.0000   -0.02534
334880.0000    0.16798
334920.0000    0.03965
334960.0000    0.12469
335000.0000    0.21452
335040.0000    0.16015
335080.0000    0.08031
335120.0000   -0.21949
335160.0000    0.26687
335200.0000   -0.12269
335240.0000    0.17079
335280.0000    0.21366
335320.0000    0.18123
335360.0000    0.02940
335400.0000    0.19950
335440.0000   -0.08078
335480.0000   -0.10153
335520.0000    0.11352
335560.0000    0.24076
335600.0000    0.09277
335640.0000    0.05073
335680.0000   -0.13058
335720.0000   -0.13646
335760.0000    0.13890
335800.0000   -0.39731
335840.0000   -0.33163
335880.0000   -0.24119
335920.0000   -0.42717
335960.0000   -0.09154
336000.0000    0.07994
336040.0000   -0.18961
336080.0000   -0.34296
336120.0000   -0.08003
336160.0000   -0.11183
336200.0000   -0.34442
336240.0000   -0.28167
336280.0000   -0.02170
336320.0000   -0.14246
336360.0000   -0.19672
336400.0000   -0.01551
336440.0000   -0.02387
336480.0000   -0.15079
336520.0000   -0.21382
336560.0000   -0.09225
336600.0000   -0.08706
336640.0000   -0.15192
336680.0000   -0.11748
336720.0000   -0.12216
336760.0000   -0.22884
336800.0000   -0.12328
336840.0000   -0.07616
336880.0000   -0.21504
336920.0000   -0.09641
336960.0000   -0.02421
337000.0000   -0.20704
337040.0000   -0.08162
337080.0000   -0.07055
337120.0000   -0.00104
337160.0000   -0.01081
337200.0000   -0.04075
337240.0000   -0.28039
337280.0000   -0.32776
337320.0000   -0.25237
337360.0000   -0.31516
337400.0000   -0.31568
337440.0000   -0.37634
337480.0000   -0.38916
337520.0000   -0.31173
337560.0000   -0.53138
337600.0000   -0.38663
337640.0000   -0.08107
337680.0000   -0.54061
337720.0000   -0.58412
337760.0000   -0.24320
337800.0000   -0.26632
337840.0000   -0.57063
337880.0000   -0.34801
337920.0000   -0.27503
337960.0000   -0.27936
338000.0000   -0.39084
338040.0000   -0.50665
338080.0000   -0.15019
338120.0000   -0.42429
338160.0000   -0.33901
338200.0000   -0.70199
338240.0000   -0.46951
338280.0000   -0.13156
338320.0000    0.00915
338360.0000    0.08842
338400.0000   -0.08801
338440.0000   -0.01843
338480.0000    0.05267
338520.0000    0.08133
338560.0000   -0.03703
338600.0000   -0.19313
338640.0000    0.12658
338680.0000   -0.37096
338720.0000   -0.27390
338760.0000   -0.18076
338800.0000    0.01680
338840.0000   -0.13536
338880.0000   -0.04814
338920.0000    0.19494
338960.0000    0.06153
339000.0000   -0.32469
339040.0000   -0.10373
339080.0000    0.25845
339120.0000    0.48299
339160.0000   -0.25866
339200.0000   -0.31315
339240.0000   -0.35442
339280.0000   -0.83286
339320.0000   -0.10394
339360.0000   -0.02187
339400.0000   -0.10435
339440.0000   -0.59785
339480.0000   -0.18062
339520.0000   -0.54776
339560.0000   -0.27561
339600.0000   -0.05408
339640.0000   -0.04636
339680.0000   -0.21451
339720.0000   -0.39380
339760.0000   -0.34835
339800.0000   -0.43355
339840.0000   -0.35661
339880.0000   -0.36522
339920.0000   -0.38139
339960.0000   -0.27463
340000.0000   -0.50711
340040.0000   -0.57388
340080.0000   -0.73917
340120.0000   -0.76704
340160.0000   -0.42887
340200.0000   -0.30645
340240.0000   -0.82715
340280.0000   -0.72123
340320.0000   -0.06521
340360.0000   -0.54416
340400.0000   -0.68476
340440.0000   -0.38657
340480.0000   -0.61437
340520.0000   -0.53603
340560.0000   -0.24759
340600.0000   -0.17232
340640.0000   -0.37122
340680.0000   -0.45760
340720.0000   -0.26633
340760.0000   -0.22476
340800.0000   -0.30217
340840.0000   -0.49922
340880.0000   -0.42412
340920.0000   -0.32789
340960.0000   -0.40060
341000.0000   -0.46350
341040.0000   -0.23040
341080.0000   -0.12987
341120.0000   -0.11516
341160.0000   -0.31253
341200.0000   -0.04244
341240.0000   -0.19762
341280.0000   -0.38510
341320.0000   -0.57768
341360.0000   -0.24203
341400.0000   -0.36234
341440.0000   -0.24490
341480.0000   -0.36593
341520.0000   -0.81441
341560.0000   -0.29017
341600.0000   -0.83874
341640.0000   -0.15604
341680.0000   -0.13740
341720.0000   -0.15650
341760.0000    0.01828
341800.0000    0.16277
341840.0000    0.15030
341880.0000   -0.10779
341920.0000   -0.19962
341960.0000   -0.16752
342000.0000   -0.07158
342040.0000    0.08557
342080.0000    0.13182
342120.0000    0.31879
342160.0000    0.17989
342200.0000    0.29248
342240.0000    0.20506
342280.0000    0.17954
342320.0000   -0.17023
342360.0000   -0.16739
342400.0000   -0.07114
342440.0000   -0.04070
342480.0000    0.24247
342520.0000    0.01426
342560.0000   -0.24189
342600.0000    0.14284
342640.0000    0.05817
342680.0000    0.23148
342720.0000    0.06616
342760.0000    0.00347
342800.0000    0.03949
342840.0000    0.30488
342880.0000    0.29758
342920.0000    0.33386
342960.0000    0.43203
343000.0000    0.30388
343040.0000    0.28400
343080.0000    0.01040
343120.0000    0.21922
343160.0000    0.13408
343200.0000    0.45490
343240.0000    0.10297
343280.0000    0.34530
343320.0000    0.36212
343360.0000    0.36816
343400.0000    0.52248
343440.0000    0.24187
343480.0000    0.26862
343520.0000    0.27018
343560.0000    0.21665
343600.0000    0.29837
343640.0000    0.33040
343680.0000    0.24672
343720.0000    0.24382
343760.0000    0.20110
343800.0000    0.15650
343840.0000    0.39044
343880.0000    0.26761
343920.0000    0.36355
343960.0000    0.18264
344000.0000    0.32057
344040.0000    0.31795
344080.0000    0.39456
344120.0000    0.29809
344160.0000    0.20581
344200.0000    0.18071
344240.0000    0.41143
344280.0000    0.49888
344320.0000    0.43957
344360.0000    0.80677
344400.0000    0.61627
344440.0000    0.48208
344480.0000    0.52985
344520.0000    0.19904
344560.0000    0.08917
344600.0000   -0.18393
344640.0000   -0.21073
344680.0000   -0.13610
344720.0000   -0.25166
344760.0000   -0.18361
344800.0000   -0.32370
344840.0000   -0.07113
344880.0000   -0.29969
344920.0000   -0.32312
344960.0000   -0.35348
345000.0000   -0.00693
345040.0000    0.13653
345080.0000    0.12178
345120.0000    0.24531
345160.0000    0.10498
345200.0000    0.23638
345240.0000   -0.46736
345280.0000    0.08097
345320.0000    0.16140
345360.0000   -0.33000
345400.0000   -0.08399
345440.0000   -0.15513
345480.0000    0.01005
345520.0000    0.27399
345560.0000   -0.03278
345600.0000   -0.15084
345640.0000   -0.69103
345680.0000   -0.30467
345720.0000   -0.37331
345760.0000   -0.09433
345800.0000   -0.14644
345840.0000   -0.04577
345880.0000   -0.28402
345920.0000   -0.29118
345960.0000   -0.15414
346000.0000   -0.21462
346040.0000   -0.62131
346080.0000   -0.56023
346120.0000   -0.53552
346160.0000   -0.28310
346200.0000   -0.36030
346240.0000   -0.37275
346280.0000   -0.48411
346320.0000   -0.23797
346360.0000   -0.15939
346400.0000   -0.45222
346440.0000    0.03110
346480.0000   -0.35824
346520.0000   -0.21904
346560.0000    0.27667
346600.0000    0.13298
346640.0000    0.06693
346680.0000   -0.39967
346720.0000   -0.42144
346760.0000   -0.69181
346800.0000   -0.39288
346840.0000   -0.42019
346880.0000   -0.13460
346920.0000   -0.20345
346960.0000   -0.38859
347000.0000   -0.46904
347040.0000   -0.46753
347080.0000   -0.44398
347120.0000   -0.31576
347160.0000    0.07344
347200.0000   -0.21811
347240.0000   -0.52359
347280.0000   -0.50691
347320.0000   -0.43741
347360.0000   -0.32949
347400.0000   -0.75683
347440.0000   -0.55585
347480.0000   -0.18828
347520.0000    0.18371
347560.0000   -0.30568
347600.0000   -0.50648
347640.0000   -0.63934
347680.0000   -0.11677
347720.0000   -0.42737
347760.0000   -0.13901
347800.0000   -0.42428
347840.0000   -0.28462
347880.0000   -0.36875
347920.0000   -0.05462
347960.0000   -0.06715
348000.0000   -0.28610
348040.0000   -0.40903
348080.0000   -0.21143
348120.0000   -0.10764
348160.0000   -0.25335
348200.0000   -0.20515
348240.0000   -0.78824
348280.0000   -0.49991
348320.0000   -0.77732
348360.0000   -0.56987
348400.0000   -0.69397
348440.0000   -0.62327
348480.0000   -0.67228
348520.0000   -0.41470
348560.0000   -0.57385
348600.0000   -0.87264
348640.0000   -0.68775
348680.0000   -0.42208
348720.0000   -0.52895
348760.0000   -0.36968
348800.0000   -0.52684
348840.0000   -0.50655
348880.0000   -0.42626
348920.0000   -0.59911
348960.0000   -0.86057
349000.0000   -0.49896
349040.0000   -0.11314
349080.0000   -0.17039
349120.0000   -0.16464
349160.0000    0.01443
349200.0000    0.04007
349240.0000   -0.17201
349280.0000   -0.19787
349320.0000    0.16315
349360.0000   -0.36585
349400.0000    0.13830
349440.0000   -0.03675
349480.0000   -0.11137
349520.0000    0.09412
349560.0000    0.02012
349600.0000    0.17579
349640.0000   -0.20191
349680.0000    0.13949
349720.0000   -0.53201
349760.0000   -0.49259
349800.0000   -0.48852
349840.0000   -0.26528
349880.0000   -0.31139
349920.0000   -0.45040
349960.0000   -0.42605
350000.0000   -0.44094
350040.0000   -0.50671
350080.0000   -0.77075
350120.0000   -0.68493
350160.0000   -0.86432
350200.0000   -0.27951
350240.0000   -0.68211
350280.0000   -0.45234
350320.0000   -0.58545
350360.0000   -0.50420
350400.0000   -0.21195
350440.0000   -0.28944
350480.0000   -0.46027
350520.0000   -0.31848
350560.0000   -0.42066
350600.0000   -0.56364
350640.0000   -0.32114
350680.0000   -0.54623
350720.0000   -0.32418
350760.0000   -0.64916
350800.0000   -0.51112
350840.0000   -0.37404
350880.0000   -0.25714
350920.0000   -0.29032
350960.0000   -0.12528
351000.0000   -0.37177
351040.0000   -0.23714
351080.0000    0.16002
351120.0000   -0.29513
351160.0000   -0.65843
351200.0000   -0.51595
351240.0000   -0.17187
351280.0000   -0.27980
351320.0000   -0.29847
351360.0000   -0.23220
351400.0000   -0.47745
351440.0000   -0.37858
351480.0000   -0.12022
351520.0000   -0.24705
351560.0000   -0.20259
351600.0000   -0.21329
351640.0000   -0.17645
351680.0000   -0.29395
351720.0000   -0.42217
351760.0000   -0.26934
351800.0000   -0.37079
351840.0000   -0.18080
351880.0000   -0.23234
351920.0000   -0.27394
351960.0000   -0.19551
352000.0000   -0.21538
352040.0000   -0.48477
352080.0000   -0.57728
352120.0000   -0.28980
352160.0000   -0.02138
352200.0000   -0.18315
352240.0000   -0.32999
352280.0000   -0.35338
352320.0000   -0.17971
352360.0000   -0.26880
352400.0000    0.15288
352440.0000    0.56670
352480.0000    0.68144
352520.0000    0.53927
352560.0000    0.51600
352600.0000    0.51927
352640.0000    0.61084
352680.0000    0.29944
352720.0000    0.59779
352760.0000    0.35052
352800.0000    0.45074
352840.0000    0.66489
352880.0000    0.51098
352920.0000    0.41564
352960.0000    0.50045
353000.0000    0.56605
353040.0000    0.53977
353080.0000    0.50967
353120.0000    0.53004
353160.0000    0.47854
353200.0000    0.60361
353240.0000    0.59932
353280.0000    0.50084
353320.0000    0.45832
353360.0000    0.55505
353400.0000    0.65452
353440.0000    0.75138
353480.0000    0.58135
353520.0000    0.56788
353560.0000    0.59462
353600.0000    0.55282
353640.0000    0.68234
353680.0000    0.31838
353720.0000    0.25787
353760.0000    0.29201
353800.0000    0.45754
353840.0000    0.56394
353880.0000    0.31340
353920.0000    0.42737
353960.0000    0.55000
354000.0000    0.61439
354040.0000    0.59923
354080.0000    0.46052
354120.0000    0.28844
354160.0000    0.55211
354200.0000    0.49120
354240.0000    0.26397
354280.0000    0.25798
354320.0000    0.58191
354360.0000    0.45946
354400.0000    0.43318
354440.0000    0.42060
354480.0000    0.36621
354520.0000    0.12915
354560.0000    0.47745
354600.0000    0.30084
354640.0000    0.25281
354680.0000    0.29599
354720.0000    0.41007
354760.0000    0.45954
354800.0000    0.35761
354840.0000    0.43015
354880.0000    0.27426
354920.0000    0.50223
354960.0000    0.70048
355000.0000    0.45913
355040.0000    0.44320
355080.0000    0.31149
355120.0000    0.45252
355160.0000    0.43291
355200.0000    0.37663
355240.0000    0.39924
355280.0000    0.44158
355320.0000   -0.07381
355360.0000    0.54853
355400.0000    0.26262
355440.0000    0.12040
355480.0000    0.44782
355520.0000    0.36902
355560.0000    0.21955
355600.0000    0.28172
355640.0000    0.52609
355680.0000    0.35503
355720.0000    0.43614
355760.0000    0.40015
355800.0000    0.09712
355840.0000   -0.41055
355880.0000    0.10907
355920.0000    0.45431
355960.0000    0.57177
356000.0000    0.47748
356040.0000    0.58836
356080.0000    0.63158
356120.0000    0.43930
356160.0000    0.50429
356200.0000    0.60230
356240.0000    0.55006
356280.0000    0.01780
356320.0000    0.37729
356360.0000    0.40029
356400.0000    0.45322
356440.0000    0.25329
356480.0000    0.27109
356520.0000    0.38257
356560.0000    0.31466
356600.0000    0.10512
356640.0000   -0.26547
356680.0000    0.21228
356720.0000    0.40865
356760.0000    0.48313
356800.0000    0.27505
356840.0000    0.32576
356880.0000    0.31880
356920.0000    0.26275
356960.0000    0.39363
357000.0000    0.62896
357040.0000    0.41623
357080.0000    0.53187
357120.0000    0.47395
357160.0000    0.49961
357200.0000    0.46820
357240.0000    0.51508
357280.0000    0.52283
357320.0000    0.58081
357360.0000    0.26113
357400.0000    0.27587
357440.0000    0.01763
357480.0000    0.35344
357520.0000    0.20801
357560.0000    0.25273
357600.0000    0.44596
357640.0000    0.18741
357680.0000    0.31136
357720.0000    0.03266
357760.0000    0.34640
357800.0000    0.35283
357840.0000    0.52382
357880.0000    0.57075
357920.0000    0.37423
357960.0000    0.49542
358000.0000    0.43360
358040.0000    0.67955
358080.0000    0.69191
358120.0000    0.61047
358160.0000    0.44102
358200.0000    0.56777
358240.0000    0.53857
358280.0000    0.74907
358320.0000    0.49936
358360.0000    0.67469
358400.0000    0.44900
358440.0000    0.51855
358480.0000    0.34129
358520.0000    0.44735
358560.0000    0.45787
358600.0000    0.39733
358640.0000    0.34787
358680.0000    0.37824
358720.0000    0.49309
358760.0000    0.36652
358800.0000    0.17320
358840.0000    0.63009
358880.0000    0.46330
358920.0000    0.31767
358960.0000    0.27192
359000.0000    0.26443
359040.0000    0.39038
359080.0000    0.17037
359120.0000    0.39608
359160.0000    0.28564
359200.0000    0.29575
359240.0000    0.25515
359280.0000    0.45852
359320.0000    0.28558
359360.0000    0.43895
359400.0000    0.33822
359440.0000    0.33510
359480.0000    0.28664
359520.0000    0.45189
359560.0000    0.19621
359600.0000    0.59705
359640.0000    0.37410
359680.0000    0.44677
359720.0000    0.42834
359760.0000    0.42724
359800.0000    0.24374
359840.0000    0.11579
359880.0000    0.40343
359920.0000    0.12232
359960.0000    0.25776
360000.0000    0.34800
360040.0000    0.32466
360080.0000    0.54608
360120.0000    0.27216
360160.0000    0.37853
360200.0000    0.33565
360240.0000    0.44094
360280.0000    0.49165
360320.0000    0.27383
360360.0000    0.46729
360400.0000    0.27956
360440.0000    0.32330
360480.0000    0.52917
360520.0000    0.52438
360560.0000    0.27667
360600.0000    0.30446
360640.0000    0.25710
360680.0000    0.20026
360720.0000    0.26098
360760.0000    0.49584
360800.0000    0.26634
360840.0000    0.29763
360880.0000    0.43501
360920.0000    0.29804
360960.0000    0.41174
361000.0000    0.38723
361040.0000    0.26966
361080.0000    0.32619
361120.0000    0.36735
361160.0000    0.57838
361200.0000    0.39313
361240.0000    0.49825
361280.0000    0.37368
361320.0000    0.50597
361360.0000    0.51683
361400.0000    0.28878
361440.0000    0.24809
361480.0000    0.28758
361520.0000    0.42653
361560.0000    0.38286
361600.0000    0.30009
361640.0000    0.34537
361680.0000    0.26993
361720.0000    0.24312
361760.0000    0.25720
361800.0000    0.30422
361840.0000    0.27116
361880.0000    0.34805
361920.0000    0.46105
361960.0000    0.52077
362000.0000    0.28255
362040.0000    0.26474
362080.0000    0.31068
362120.0000    0.24606
362160.0000    0.22367
362200.0000    0.27471
362240.0000    0.21823
362280.0000    0.45087
362320.0000    0.25350
362360.0000    0.30296
362400.0000    0.44374
362440.0000    0.36165
362480.0000    0.35755
362520.0000    0.34582
362560.0000    0.54338
362600.0000    0.34775
362640.0000    0.26091
362680.0000    0.41413
362720.0000    0.67019
362760.0000    0.54030
362800.0000    0.56018
362840.0000    0.39240
362880.0000    0.33277
362920.0000    0.46371
362960.0000    0.30933
363000.0000    0.36125
363040.0000    0.18312
363080.0000    0.25326
363120.0000    0.22531
363160.0000    0.33577
363200.0000    0.36562
363240.0000    0.51311
363280.0000    0.30499
363320.0000    0.36053
363360.0000    0.26184
363400.0000    0.26258
363440.0000    0.37230
363480.0000    0.31968
363520.0000    0.28290
363560.0000    0.23598
363600.0000    0.11570
363640.0000    0.25932
363680.0000    0.48241
363720.0000    0.33244
363760.0000    0.39327
363800.0000    0.36063
363840.0000    0.33818
363880.0000    0.37492
363920.0000    0.28067
363960.0000    0.32452
364000.0000    0.45408
364040.0000    0.28628
364080.0000    0.30528
364120.0000    0.32153
364160.0000    0.27448
364200.0000    0.03544
364240.0000    0.18514
364280.0000    0.48077
364320.0000    0.51601
364360.0000    0.21516
364400.0000    0.36953
364440.0000    0.31411
364480.0000    0.44793
364520.0000    0.44522
364560.0000    0.23597
364600.0000    0.41798
364640.0000    0.26521
364680.0000    0.27628
364720.0000    0.26424
364760.0000    0.23916
364800.0000    0.35576
364840.0000    0.32553
364880.0000    0.35017
364920.0000    0.36831
364960.0000    0.43975
365000.0000    0.38097
365040.0000    0.29809
365080.0000    0.26500
365120.0000    0.27674
365160.0000    0.39923
365200.0000    0.27105
365240.0000    0.39939
365280.0000    0.33616
365320.0000    0.45263
365360.0000    0.24861
365400.0000    0.35207
365440.0000    0.51768
365480.0000    0.60285
365520.0000    0.50666
365560.0000    0.46129
365600.0000    0.29438
365640.0000    0.38510
365680.0000    0.34576
365720.0000    0.35528
365760.0000    0.48952
365800.0000    0.37308
365840.0000    0.40328
365880.0000    0.17137
365920.0000    0.28201
365960.0000    0.39487
366000.0000    0.47334
366040.0000    0.24583
366080.0000    0.49053
366120.0000    0.41927
366160.0000    0.36053
366200.0000    0.44417
366240.0000    0.40922
366280.0000    0.23500
366320.0000    0.35944
366360.0000    0.44174
366400.0000    0.36312
366440.0000    0.31264
366480.0000    0.23988
366520.0000    0.41569
366560.0000    0.39919
366600.0000    0.38182
366640.0000    0.37918
366680.0000    0.28922
366720.0000    0.30153
366760.0000    0.56364
366800.0000    0.44650
366840.0000    0.24783
366880.0000    0.24162
366920.0000    0.30907
366960.0000    0.38547
367000.0000    0.31802
367040.0000    0.37560
367080.0000    0.38862
367120.0000    0.31209
367160.0000    0.33122
367200.0000    0.18852
367240.0000    0.37980
367280.0000    0.15782
367320.0000    0.42389
367360.0000    0.26728
367400.0000    0.31251
367440.0000    0.15731
367480.0000    0.21750
367520.0000    0.41056
367560.0000    0.11833
367600.0000    0.22714
367640.0000    0.19694
367680.0000    0.31620
367720.0000    0.33279
367760.0000    0.17356
367800.0000    0.21490
367840.0000    0.58425
367880.0000    0.23920
367920.0000    0.12985
367960.0000    0.13981
368000.0000    0.28709
368040.0000    0.35813
368080.0000    0.30652
368120.0000    0.35845
368160.0000    0.37034
368200.0000    0.20429
368240.0000    0.23397
368280.0000    0.51710
368320.0000    0.10204
368360.0000    0.29869
368400.0000    0.17886
368440.0000    0.11745
368480.0000    0.27874
368520.0000    0.12474
368560.0000   -0.00344
368600.0000    0.12647
368640.0000    0.26078
368680.0000    0.13250
368720.0000    0.08586
368760.0000    0.49172
368800.0000    0.25115
368840.0000    0.05931
368880.0000    0.09154
368920.0000    0.16587
368960.0000    0.40357
369000.0000    0.13518
369040.0000    0.50079
369080.0000   -0.00152
369120.0000    0.23090
369160.0000    0.30720
369200.0000    0.14839
369240.0000    0.10284
369280.0000    0.23631
369320.0000    0.21669
369360.0000    0.35339
369400.0000    0.19892
369440.0000    0.14655
369480.0000    0.45544
369520.0000    0.31397
369560.0000    0.47793
369600.0000    0.39514
369640.0000    0.19847
369680.0000    0.30126
369720.0000    0.56554
369760.0000    0.23354
369800.0000    0.60177
369840.0000    0.53673
369880.0000    0.21021
369920.0000    0.69911
369960.0000    0.72642
370000.0000    0.46056
370040.0000    0.27608
370080.0000    0.25448
370120.0000    0.36857
370160.0000    0.41553
370200.0000    0.46733
370240.0000    0.38894
370280.0000    0.34795
370320.0000    0.59443
370360.0000    0.56221
370400.0000    0.38296
370440.0000    0.64764
370480.0000    0.34218
370520.0000    0.12857
370560.0000    0.21993
370600.0000    0.42118
370640.0000    0.50820
370680.0000    0.33910
370720.0000    0.32400
370760.0000    0.10308
370800.0000    0.33657
370840.0000    0.33201
370880.0000    0.24954
370920.0000    0.35128
370960.0000    0.30260
371000.0000    0.42814
371040.0000    0.52470
371080.0000    0.01001
371120.0000    0.33105
371160.0000    0.42478
371200.0000    0.20460
371240.0000    0.29706
371280.0000    0.38617
371320.0000    0.40836
371360.0000    0.38089
371400.0000    0.23725
371440.0000    0.38979
371480.0000    0.24536
371520.0000    0.50112
371560.0000    0.32276
371600.0000    0.16747
371640.0000    0.40769
371680.0000    0.26119
371720.0000    0.38188
371760.0000    0.17121
371800.0000    0.43010
371840.0000    0.26111
371880.0000    0.22784
371920.0000    0.19705
371960.0000    0.13131
372000.0000    0.25099
372040.0000    0.40995
372080.0000    0.18306
372120.0000    0.23925
372160.0000    0.28977
372200.0000    0.40315
372240.0000    0.34120
372280.0000    0.12749
372320.0000    0.01828
372360.0000    0.01445
372400.0000   -0.04462
372440.0000    0.00671
372480.0000   -0.43730
372520.0000   -0.30666
372560.0000   -0.36102
372600.0000   -0.39207
372640.0000   -0.52609
372680.0000   -0.20331
372720.0000   -0.01599
372760.0000   -0.06116
372800.0000   -0.42725
372840.0000   -0.35086
372880.0000   -0.00310
372920.0000   -0.29635
372960.0000    0.01425
373000.0000   -0.19234
373040.0000    0.01749
373080.0000    0.04311
373120.0000   -0.14179
373160.0000   -0.15960
373200.0000   -0.49987
373240.0000   -0.61578
373280.0000    0.13080
373320.0000   -0.08035
373360.0000   -0.25764
373400.0000   -0.21958
373440.0000   -0.29206
373480.0000   -0.21772
373520.0000   -0.10450
373560.0000   -0.15872
373600.0000    0.06080
373640.0000   -0.10398
373680.0000   -0.11438
373720.0000   -0.09743
373760.0000   -0.08163
373800.0000   -0.12411
373840.0000   -0.16751
373880.0000   -0.13424
373920.0000   -0.20777
373960.0000   -0.26926
374000.0000   -0.13608
374040.0000   -0.03024
374080.0000   -0.20137
374120.0000    0.19792
374160.0000   -0.06167
374200.0000   -0.43361
374240.0000   -0.02632
374280.0000    0.16146
374320.0000   -0.03835
374360.0000   -0.16904
374400.0000    0.04961
374440.0000   -0.11976
374480.0000    0.02789
374520.0000   -0.03895
374560.0000    0.02717
374600.0000   -0.01880
374640.0000    0.02444
374680.0000    0.08048
374720.0000   -0.13840
374760.0000   -0.03590
374800.0000   -0.17150
374840.0000   -0.23356
374880.0000   -0.43735
374920.0000   -0.20135
374960.0000    0.01662
375000.0000   -0.03566
375040.0000   -0.02905
375080.0000   -0.12047
375120.0000   -0.17516
375160.0000   -0.10764
375200.0000   -0.03934
375240.0000   -0.08543
375280.0000    0.30046
375320.0000    0.43814
375360.0000    0.28670
375400.0000    0.66410
375440.0000    0.58589
375480.0000    0.46756
375520.0000    0.04584
375560.0000    0.13105
375600.0000    0.42920
375640.0000    0.45730
375680.0000    0.37295
375720.0000    0.52203
375760.0000    0.35443
375800.0000    0.40458
375840.0000    0.52701
375880.0000    0.29212
375920.0000    0.58218
375960.0000    0.20422
376000.0000    0.33246
376040.0000    0.44547
376080.0000    0.26131
376120.0000    0.34555
376160.0000    0.28388
376200.0000    0.21675
376240.0000    0.25460
376280.0000    0.46599
376320.0000    0.18062
376360.0000    0.11881
376400.0000    0.14170
376440.0000    0.50422
376480.0000    0.53467
376520.0000    0.59781
376560.0000    0.69627
376600.0000    0.56137
376640.0000    0.52581
376680.0000    0.55163
376720.0000    0.43550
376760.0000    0.55994
376800.0000    0.37286
376840.0000    0.62770
376880.0000    0.51452
376920.0000    0.47043
376960.0000    0.53037
377000.0000    0.57815
377040.0000    0.35520
377080.0000    0.26214
377120.0000    0.46867
377160.0000    0.57097
377200.0000    0.43239
377240.0000    0.42250
377280.0000    0.53609
377320.0000    0.40860
377360.0000    0.47016
377400.0000    0.55113
377440.0000    0.56270
377480.0000    0.13872
377520.0000    0.32626
377560.0000    0.35589
377600.0000    0.55796
377640.0000    0.68811
377680.0000    0.39611
377720.0000    0.57515
377760.0000    0.58539
377800.0000    0.39465
377840.0000    0.56328
377880.0000    0.64857
377920.0000    0.62479
377960.0000    0.34773
378000.0000    0.25434
378040.0000    0.40430
378080.0000    0.49923
378120.0000    0.44058
378160.0000    0.29628
378200.0000    0.56841
378240.0000    0.50965
378280.0000    0.54554
378320.0000    0.53846
378360.0000    0.43657
378400.0000    0.38241
378440.0000    0.43925
378480.0000    0.42978
378520.0000    0.43221
378560.0000    0.47784
378600.0000    0.35663
378640.0000    0.58993
378680.0000    0.33396
378720.0000    0.44780
378760.0000    0.38126
378800.0000    0.24579
378840.0000    0.50369
378880.0000    0.59997
378920.0000    0.53691
378960.0000    0.45803
379000.0000    0.47570
379040.0000    0.59337
379080.0000    0.57645
379120.0000    0.71027
379160.0000    0.58053
379200.0000    0.67043
379240.0000    0.55684
379280.0000    0.67692
379320.0000    0.45359
379360.0000    0.60692
379400.0000    0.65417
379440.0000    0.69259
379480.0000    0.55715
379520.0000    0.55364
379560.0000    0.33797
379600.0000    0.42793
379640.0000    0.60956
379680.0000    0.51015
379720.0000    0.44488
379760.0000    0.31032
379800.0000    0.59448
379840.0000    0.41900
379880.0000    0.57708
379920.0000    0.44666
379960.0000    0.42349
380000.0000    0.37488
380040.0000    0.30215
380080.0000    0.36399
380120.0000    0.28573
380160.0000    0.37555
380200.0000    0.39617
380240.0000    0.31745
380280.0000    0.58595
380320.0000    0.41964
380360.0000    0.45335
380400.0000    0.46023
380440.0000    0.63018
380480.0000    0.29492
380520.0000    0.39443
380560.0000    0.56354
380600.0000    0.38975
380640.0000    0.26304
380680.0000    0.35756
380720.0000    0.26983
380760.0000    0.39315
380800.0000    0.32706
380840.0000    0.25490
380880.0000    0.32238
380920.0000    0.36107
380960.0000    0.36456
381000.0000    0.38635
381040.0000    0.30120
381080.0000    0.37769
381120.0000    0.19458
381160.0000    0.39197
381200.0000    0.10232
381240.0000    0.19534
381280.0000    0.31962
381320.0000    0.21121
381360.0000    0.32369
381400.0000    0.06799
381440.0000    0.18645
381480.0000    0.13594
381520.0000    0.15681
381560.0000   -0.13011
381600.0000    0.09919
381640.0000    0.06402
381680.0000   -0.14890
381720.0000    0.17652
381760.0000    0.14408
381800.0000    0.02590
381840.0000    0.20126
381880.0000    0.13040
381920.0000    0.26309
381960.0000    0.13337
382000.0000    0.17245
382040.0000    0.09543
382080.0000    0.25495
382120.0000    0.13624
382160.0000    0.03608
382200.0000   -0.06069
382240.0000    0.08163
382280.0000    0.42569
382320.0000    0.05316
382360.0000    0.30859
382400.0000    0.22705
382440.0000   -0.49151
382480.0000   -0.33963
382520.0000   -0.23684
382560.0000   -0.03017
382600.0000    0.24909
382640.0000    0.22100
382680.0000    0.20814
382720.0000   -0.17482
382760.0000    0.19464
382800.0000    0.44895
382840.0000    0.25838
382880.0000    0.21212
382920.0000    0.29050
382960.0000    0.25561
383000.0000    0.46024
383040.0000    0.53160
383080.0000    0.36312
383120.0000    0.53145
383160.0000    0.39114
383200.0000    0.53223
383240.0000    0.27847
383280.0000    0.65812
383320.0000    0.67122
383360.0000    0.69231
383400.0000    0.64064
383440.0000    0.69753
383480.0000    0.67854
383520.0000    0.59882
383560.0000    0.77954
383600.0000    0.71544
383640.0000    0.78380
383680.0000    0.70957
383720.0000    0.49331
383760.0000    0.66558
383800.0000    0.84663
383840.0000    0.80051
383880.0000    0.75840
383920.0000    0.59789
383960.0000    0.74844
384000.0000    0.49980
384040.0000    0.52454
384080.0000    0.29398
384120.0000    0.23742
384160.0000    0.22857
384200.0000   -0.03042
384240.0000    0.26945
384280.0000    0.10669
384320.0000    0.13432
384360.0000    0.14040
384400.0000    0.24000
384440.0000   -0.09619
384480.0000   -0.15816
384520.0000    0.02326
384560.0000    0.18178
384600.0000   -0.01409
384640.0000    0.10122
384680.0000   -0.22439
384720.0000    0.14404
384760.0000    0.08691
384800.0000   -0.31665
384840.0000   -0.51121
384880.0000    0.06077
384920.0000    0.33604
384960.0000    0.13288
385000.0000   -0.03278
385040.0000    0.35640
385080.0000    0.62493
385120.0000    0.12532
385160.0000    0.07680
385200.0000    0.12619
385240.0000    0.15668
385280.0000    0.14453
385320.0000    0.24863
385360.0000    0.13938
385400.0000    0.57040
385440.0000    0.43077
385480.0000    0.23202
385520.0000    0.20229
385560.0000    0.10922
385600.0000   -0.09678
385640.0000    0.12340
385680.0000    0.29396
385720.0000    0.04070
385760.0000    0.26354
385800.0000    0.18484
385840.0000    0.29282
385880.0000    0.14044
385920.0000    0.04323
385960.0000   -0.59238
386000.0000   -0.08011
386040.0000   -0.17761
386080.0000    0.00637
386120.0000   -0.15744
386160.0000   -0.30433
386200.0000   -0.09575
386240.0000   -0.07321
386280.0000    0.02917
386320.0000   -0.05110
386360.0000    0.19429
386400.0000    0.38277
386440.0000    0.14340
386480.0000    0.51894
386520.0000    0.34837
386560.0000    0.49752
386600.0000    0.21068
386640.0000    0.51174
386680.0000    0.53591
386720.0000    0.40290
386760.0000    0.38289
386800.0000    0.05021
386840.0000    0.02557
386880.0000   -0.56865
386920.0000   -0.06985
386960.0000   -0.33885
387000.0000   -0.52901
387040.0000   -0.29311
387080.0000   -0.27712
387120.0000   -0.32023
387160.0000   -0.60740
387200.0000   -0.23788
387240.0000    0.02726
387280.0000   -0.14319
387320.0000   -0.36870
387360.0000   -0.40052
387400.0000   -0.22697
387440.0000   -0.19948
387480.0000   -0.09179
387520.0000   -0.08477
387560.0000   -0.03605
387600.0000   -0.02763
387640.0000   -0.02302
387680.0000   -0.23792
387720.0000   -0.12848
387760.0000   -0.20215
387800.0000   -0.29547
387840.0000   -0.01194
387880.0000   -0.28237
387920.0000   -0.05702
387960.0000   -0.33411
388000.0000   -0.31309
388040.0000   -0.18517
388080.0000   -0.31994
388120.0000   -0.10483
388160.0000   -0.51087
388200.0000   -0.27760
388240.0000   -0.14352
388280.0000   -0.15378
388320.0000   -0.07235
388360.0000   -0.24186
388400.0000    0.29102
388440.0000   -0.32045
388480.0000   -0.21812
388520.0000   -0.23583
388560.0000   -0.39673
388600.0000   -0.29487
388640.0000   -0.25991
388680.0000   -0.46575
388720.0000   -0.36062
388760.0000   -0.36289
388800.0000   -0.10346
388840.0000   -0.16244
388880.0000   -0.31723
388920.0000   -0.48170
388960.0000   -0.67311
389000.0000   -0.31667
389040.0000   -0.36630
389080.0000   -0.46204
389120.0000   -0.13695
389160.0000   -0.27840
389200.0000   -0.32202
389240.0000   -0.46238
389280.0000   -0.52835
389320.0000   -0.25683
389360.0000   -0.21623
389400.0000   -0.14741
389440.0000   -0.40165
389480.0000   -0.45756
389520.0000   -0.24364
389560.0000   -0.35295
389600.0000   -0.33097
389640.0000   -0.17800
389680.0000   -0.30855
389720.0000   -0.39512
389760.0000   -0.07085
389800.0000   -0.19084
389840.0000   -0.45560
389880.0000   -0.27891
389920.0000   -0.22688
389960.0000   -0.45079
390000.0000   -0.40718
390040.0000   -0.26482
390080.0000   -0.34091
390120.0000   -0.43062
390160.0000   -0.32051
390200.0000   -0.36233
390240.0000   -0.62659
390280.0000   -0.36392
390320.0000   -0.48042
390360.0000   -0.44034
390400.0000   -0.39119
390440.0000   -0.30203
390480.0000   -0.40630
390520.0000   -0.39447
390560.0000   -0.40766
390600.0000   -0.39907
390640.0000   -0.37616
390680.0000   -0.30137
390720.0000   -0.22876
390760.0000   -0.06313
390800.0000   -0.14934
390840.0000    0.06135
390880.0000   -0.22116
390920.0000   -0.22444
390960.0000   -0.17541
391000.0000   -0.16813
391040.0000    0.08731
391080.0000   -0.16349
391120.0000   -0.51526
391160.0000   -0.66368
391200.0000   -0.31427
391240.0000   -0.51940
391280.0000   -0.10050
391320.0000   -0.15761
391360.0000   -0.10201
391400.0000   -0.22658
391440.0000   -0.17583
391480.0000   -0.49679
391520.0000   -0.55261
391560.0000   -0.30959
391600.0000   -0.39206
391640.0000   -0.67481
391680.0000   -0.42798
391720.0000   -0.73733
391760.0000   -0.51459
391800.0000   -0.52102
391840.0000   -0.13578
391880.0000   -0.15692
391920.0000   -0.34123
391960.0000   -0.53504
392000.0000   -0.31089
392040.0000   -0.56142
392080.0000   -0.45479
392120.0000   -0.63147
392160.0000   -0.51182
392200.0000   -0.56092
392240.0000   -0.51983
392280.0000   -0.60604
392320.0000   -0.05513
392360.0000    0.02257
392400.0000   -0.17891
392440.0000   -0.11597
392480.0000   -0.37240
392520.0000   -0.36415
392560.0000   -0.39788
392600.0000   -0.22214
392640.0000   -0.20451
392680.0000   -0.35333
392720.0000   -0.32829
392760.0000   -0.40931
392800.0000   -0.36708
392840.0000   -0.70539
392880.0000   -0.60525
392920.0000   -0.64956
392960.0000   -0.48343
393000.0000   -0.65175
393040.0000   -0.38050
393080.0000   -0.72700
393120.0000   -0.55101
393160.0000   -0.29670
393200.0000   -0.79152
393240.0000   -0.41560
393280.0000   -0.50728
393320.0000   -0.79601
393360.0000   -0.57539
393400.0000   -0.40134
393440.0000   -0.56168
393480.0000   -0.30886
393520.0000   -0.76019
393560.0000   -0.35774
393600.0000   -0.44171
393640.0000   -0.25228
393680.0000   -0.55516
393720.0000   -0.17528
393760.0000   -0.39744
393800.0000   -0.40727
393840.0000   -0.60759
393880.0000   -0.55732
393920.0000   -0.28846
393960.0000    0.06939
394000.0000   -0.41639
394040.0000   -0.35515
394080.0000   -0.25635
394120.0000   -0.31222
394160.0000   -0.20527
394200.0000   -0.12090
394240.0000   -0.51362
394280.0000   -0.15795
394320.0000   -0.20273
394360.0000   -0.36749
394400.0000   -0.49001
394440.0000   -0.38868
394480.0000    0.01222
394520.0000   -0.35159
394560.0000   -0.03030
394600.0000   -0.33337
394640.0000   -0.24933
394680.0000   -0.52887
394720.0000   -0.55858
394760.0000   -0.43569
394800.0000   -0.55745
394840.0000   -0.24316
394880.0000   -0.40044
394920.0000   -0.56230
394960.0000   -0.33655
395000.0000   -0.00026
395040.0000   -0.18204
395080.0000   -0.16924
395120.0000   -0.16675
395160.0000   -0.09873
395200.0000   -0.15985
395240.0000   -0.13595
395280.0000    0.11626
395320.0000   -0.18876
395360.0000   -0.11880
395400.0000   -0.63340
395440.0000   -0.28934
395480.0000   -0.20423
395520.0000   -0.15684
395560.0000   -0.26632
395600.0000   -0.31550
395640.0000   -0.53346
395680.0000   -0.23769
395720.0000   -0.44616
395760.0000   -0.10668
395800.0000   -0.46218
395840.0000   -0.58739
395880.0000   -0.51284
395920.0000   -0.41995
395960.0000   -0.30430
396000.0000   -0.28659
396040.0000   -0.09153
396080.0000   -0.33033
396120.0000   -0.31367
396160.0000   -0.35650
396200.0000   -0.11078
396240.0000   -0.14031
396280.0000   -0.45339
396320.0000   -0.49734
396360.0000   -0.43731
396400.0000   -0.51127
396440.0000   -0.63254
396480.0000   -0.36081
396520.0000   -0.75196
396560.0000   -0.48285
396600.0000   -0.96327
396640.0000   -0.77616
396680.0000   -0.43643
396720.0000   -0.51106
396760.0000   -0.56826
396800.0000   -0.38679
396840.0000   -0.40775
396880.0000   -0.33488
396920.0000   -0.39263
396960.0000   -0.29588
397000.0000   -0.35374
397040.0000   -0.46868
397080.0000   -0.28943
397120.0000   -0.09988
397160.0000   -0.64317
397200.0000   -0.67700
397240.0000   -0.10523
397280.0000   -0.19644
397320.0000   -0.49883
397360.0000   -0.12463
397400.0000   -0.61432
397440.0000   -0.48830
397480.0000   -0.36196
397520.0000   -0.72833
397560.0000   -0.54243
397600.0000   -0.31625
397640.0000   -0.35866
397680.0000   -0.25383
397720.0000   -0.68733
397760.0000   -0.28914
397800.0000   -0.12519
397840.0000   -0.13270
397880.0000   -0.33836
397920.0000   -0.76310
397960.0000   -0.39032
398000.0000   -0.61725
398040.0000   -0.48627
398080.0000   -0.32887
398120.0000   -0.29313
398160.0000   -0.26035
398200.0000   -0.42849
398240.0000    0.26146
398280.0000   -0.08074
398320.0000   -0.21790
398360.0000   -0.14272
398400.0000   -0.03260
398440.0000   -0.07872
398480.0000   -0.13840
398520.0000   -0.08104
398560.0000   -0.15769
398600.0000   -0.12855
398640.0000   -0.11483
398680.0000   -0.26816
398720.0000   -0.04054
398760.0000   -0.04582
398800.0000    0.11027
398840.0000   -0.09459
398880.0000   -0.03523
398920.0000   -0.00692
398960.0000    0.14130
399000.0000   -0.20702
399040.0000   -0.32903
399080.0000   -0.42360
399120.0000   -0.30685
399160.0000   -0.35760
399200.0000   -0.13898
399240.0000    0.11054
399280.0000   -0.12443
399320.0000   -0.01397
399360.0000   -0.43263
399400.0000   -0.28353
399440.0000   -0.31127
399480.0000   -0.67871
399520.0000   -0.22154
399560.0000   -0.25388
399600.0000   -0.26224
399640.0000   -0.41499
399680.0000   -0.31993
399720.0000   -0.34972
399760.0000   -0.66340
399800.0000   -0.28610
399840.0000   -0.23499
399880.0000   -0.35185
399920.0000   -0.35923
399960.0000   -0.28575
400000.0000   -0.26524
400040.0000    0.21925
400080.0000    0.18834
400120.0000    0.42833
400160.0000    0.45302
400200.0000    0.33837
400240.0000    0.24982
400280.0000    0.33887
400320.0000    0.23833
400360.0000    0.41927
400400.0000    0.42358
400440.0000    0.21710
400480.0000    0.42470
400520.0000    0.66112
400560.0000    0.40397
400600.0000    0.46375
400640.0000    0.47349
400680.0000    0.18109
400720.0000    0.38453
400760.0000    0.24593
400800.0000    0.28312
400840.0000    0.29586
400880.0000    0.38353
400920.0000    0.24018
400960.0000    0.07442
401000.0000    0.17599
401040.0000    0.30943
401080.0000    0.12226
401120.0000    0.41620
401160.0000    0.34467
401200.0000    0.29870
401240.0000    0.16179
401280.0000    0.37664
401320.0000    0.06388
401360.0000    0.35484
401400.0000    0.37955
401440.0000    0.29391
401480.0000    0.38518
401520.0000    0.28034
401560.0000    0.27908
401600.0000    0.61571
401640.0000    0.19696
401680.0000    0.25683
401720.0000    0.27073
401760.0000    0.35725
401800.0000    0.49097
401840.0000    0.48390
401880.0000    0.25058
401920.0000    0.22845
401960.0000    0.44909
402000.0000    0.23632
402040.0000    0.26007
402080.0000    0.33843
402120.0000    0.50450
402160.0000    0.17983
402200.0000    0.46017
402240.0000    0.50114
402280.0000    0.37098
402320.0000    0.24386
402360.0000    0.25598
402400.0000    0.69416
402440.0000    0.24663
402480.0000    0.39650
402520.0000    0.35577
402560.0000    0.61565
402600.0000    0.49028
402640.0000    0.36010
402680.0000    0.67445
402720.0000    0.51626
402760.0000    0.72883
402800.0000    0.50240
402840.0000    0.66745
402880.0000    0.29813
402920.0000    0.23090
402960.0000    0.28883
403000.0000    0.30143
403040.0000    0.65851
403080.0000    0.69573
403120.0000    0.21262
403160.0000    0.25223
403200.0000    0.26724
403240.0000    0.38555
403280.0000    0.35749
403320.0000    0.22554
403360.0000    0.26337
403400.0000    0.23633
403440.0000    0.33832
403480.0000    0.47449
403520.0000    0.26678
403560.0000    0.23144
403600.0000    0.32546
403640.0000    0.35683
403680.0000    0.43331
403720.0000    0.50344
403760.0000    0.33431
403800.0000    0.41257
403840.0000    0.31348
403880.0000    0.32406
403920.0000    0.51770
403960.0000    0.34266
404000.0000    0.46652
404040.0000    0.16708
404080.0000    0.60341
404120.0000    0.36427
404160.0000    0.46632
404200.0000    0.30750
404240.0000    0.31498
404280.0000    0.38195
404320.0000    0.37554
404360.0000    0.39237
404400.0000    0.41318
404440.0000    0.40034
404480.0000    0.22886
404520.0000    0.28233
404560.0000    0.42613
404600.0000    0.36035
404640.0000    0.33637
404680.0000    0.33561
404720.0000    0.39262
404760.0000    0.43397
404800.0000    0.37426
404840.0000    0.33749
404880.0000    0.23399
404920.0000    0.42235
404960.0000    0.20990
405000.0000    0.34889
405040.0000    0.42041
405080.0000    0.50784
405120.0000    0.38878
405160.0000    0.60089
405200.0000    0.35822
405240.0000    0.51990
405280.0000    0.47465
405320.0000    0.58565
405360.0000    0.50394
405400.0000    0.37134
405440.0000    0.35052
405480.0000    0.44464
405520.0000    0.37609
405560.0000    0.48822
405600.0000    0.61645
405640.0000    0.66477
405680.0000    0.76431
405720.0000    0.24148
405760.0000    0.29939
405800.0000    0.25267
405840.0000    0.34654
405880.0000    0.41685
405920.0000    0.54595
405960.0000    0.45468
406000.0000    0.50642
406040.0000    0.55874
406080.0000    0.40554
406120.0000    0.46947
406160.0000    0.28173
406200.0000    0.48898
406240.0000    0.66627
406280.0000    0.45552
406320.0000    0.64483
406360.0000    0.29750
406400.0000    0.35146
406440.0000    0.16266
406480.0000    0.40454
406520.0000    0.45440
406560.0000    0.32347
406600.0000    0.32938
406640.0000    0.15758
406680.0000    0.35397
406720.0000    0.46238
406760.0000    0.39460
406800.0000    0.39930
406840.0000    0.36262
406880.0000    0.35894
406920.0000    0.44112
406960.0000    0.30700
407000.0000    0.46297
407040.0000    0.31146
407080.0000    0.32290
407120.0000    0.30467
407160.0000    0.45633
407200.0000    0.20897
407240.0000    0.36798
407280.0000    0.36524
407320.0000    0.44387
407360.0000    0.26027
407400.0000    0.46730
407440.0000    0.46428
407480.0000    0.47272
407520.0000    0.40518
407560.0000    0.14919
407600.0000    0.13959
407640.0000   -0.01749
407680.0000   -0.02766
407720.0000    0.09220
407760.0000    0.16070
407800.0000    0.26476
407840.0000    0.20604
407880.0000    0.12426
407920.0000    0.15138
407960.0000   -0.47583
408000.0000   -0.45166
408040.0000   -0.21001
408080.0000   -0.31530
408120.0000   -0.11023
408160.0000   -0.30993
408200.0000   -0.39704
408240.0000   -0.32137
408280.0000   -0.34672
408320.0000   -0.59628
408360.0000   -0.38822
408400.0000   -0.57120
408440.0000   -0.76064
408480.0000   -0.56868
408520.0000   -0.48730
408560.0000   -0.19248
408600.0000   -0.26898
408640.0000    0.15315
408680.0000    0.07141
408720.0000    0.21213
408760.0000    0.24395
408800.0000    0.26434
408840.0000    0.28362
408880.0000    0.24804
408920.0000    0.28705
408960.0000    0.44361
409000.0000    0.40627
409040.0000    0.40119
409080.0000    0.24755
409120.0000    0.36221
409160.0000    0.39185
409200.0000    0.27651
409240.0000    0.18712
409280.0000    0.20622
409320.0000    0.37412
409360.0000    0.55320
409400.0000    0.25509
409440.0000    0.26470
409480.0000    0.32746
409520.0000    0.30770
409560.0000    0.30301
409600.0000    0.26350
409640.0000    0.04244
409680.0000    0.25133
409720.0000    0.39898
409760.0000    0.14572
409800.0000    0.44683
409840.0000    0.24260
409880.0000    0.12391
409920.0000    0.25198
409960.0000    0.14830
410000.0000    0.14937
410040.0000    0.27765
410080.0000    0.15989
410120.0000    0.44840
410160.0000    0.22240
410200.0000    0.27416
410240.0000    0.33057
410280.0000    0.32384
410320.0000    0.13872
410360.0000    0.33206
410400.0000    0.23694
410440.0000    0.36174
410480.0000    0.26364
410520.0000    0.30882
410560.0000    0.20851
410600.0000    0.28668
410640.0000    0.21108
410680.0000    0.12471
410720.0000    0.32617
410760.0000    0.14255
410800.0000    0.31830
410840.0000    0.07477
410880.0000    0.13309
410920.0000    0.67355
410960.0000    0.35074
411000.0000    0.30841
411040.0000    0.54463
411080.0000    0.25205
411120.0000    0.46254
411160.0000    0.30139
411200.0000    0.37348
411240.0000    0.26270
411280.0000    0.21974
411320.0000    0.28276
411360.0000    0.13213
411400.0000    0.41766
411440.0000    0.39485
411480.0000    0.35685
411520.0000    0.32509
411560.0000    0.63112
411600.0000    0.18554
411640.0000    0.12572
411680.0000    0.28535
411720.0000    0.36205
411760.0000    0.17424
411800.0000    0.25828
411840.0000    0.24256
411880.0000    0.26451
411920.0000    0.33155
411960.0000    0.06513
412000.0000    0.18453
412040.0000    0.01385
412080.0000   -0.01828
412120.0000    0.22308
412160.0000    0.12657
412200.0000    0.04988
412240.0000   -0.05045
412280.0000    0.25179
412320.0000    0.33423
412360.0000    0.44733
412400.0000   -0.21201
412440.0000    0.29695
412480.0000    0.58452
412520.0000    0.41653
412560.0000    0.46007
412600.0000    0.50371
412640.0000    0.54179
412680.0000    0.56392
412720.0000    0.53739
412760.0000    0.64262
412800.0000    0.37212
412840.0000    0.46485
412880.0000    0.42727
412920.0000    0.39641
412960.0000    0.31358
413000.0000    0.59588
413040.0000    0.32179
413080.0000    0.26476
413120.0000    0.51260
413160.0000    0.33142
413200.0000    0.38772
413240.0000    0.35142
413280.0000    0.37234
413320.0000    0.27537
413360.0000    0.26057
413400.0000    0.30990
413440.0000    0.25801
413480.0000    0.42970
413520.0000    0.29878
413560.0000    0.35976
413600.0000    0.09640
413640.0000    0.39321
413680.0000    0.27454
413720.0000    0.47095
413760.0000   -0.18327
413800.0000   -0.06090
413840.0000    0.03560
413880.0000    0.18269
413920.0000    0.10666
413960.0000    0.20105
414000.0000    0.26442
414040.0000    0.15025
414080.0000   -0.01546
414120.0000    0.06731
414160.0000   -0.09184
414200.0000    0.04577
414240.0000   -0.04846
414280.0000   -0.11409
414320.0000   -0.11754
414360.0000   -0.11248
414400.0000   -0.42787
414440.0000   -0.27662
414480.0000    0.02016
414520.0000   -0.13603
414560.0000   -0.10966
414600.0000    0.24714
414640.0000    0.27525
414680.0000    0.29192
414720.0000    0.30170
414760.0000    0.21587
414800.0000    0.48672
414840.0000    0.48383
414880.0000    0.53092
414920.0000    0.54504
414960.0000    0.22873
415000.0000    0.44279
415040.0000    0.27582
415080.0000    0.22019
415120.0000    0.34021
415160.0000   -0.03885
415200.0000    0.38642
415240.0000    0.16266
415280.0000    0.36944
415320.0000    0.21383
415360.0000    0.65031
415400.0000    0.30480
415440.0000    0.40744
415480.0000    0.28045
415520.0000    0.64797
415560.0000    0.21452
415600.0000    0.59404
415640.0000    0.32393
415680.0000    0.45303
415720.0000    0.35913
415760.0000    0.35012
415800.0000    0.39850
415840.0000    0.17234
415880.0000    0.21257
415920.0000    0.26086
415960.0000    0.73446
416000.0000    0.34598
416040.0000    0.17742
416080.0000   -0.18484
416120.0000    0.17337
416160.0000    0.04105
416200.0000    0.14715
416240.0000    0.02129
416280.0000    0.03483
416320.0000    0.13118
416360.0000    0.22444
416400.0000    0.08743
416440.0000    0.05882
416480.0000   -0.15502
416520.0000    0.10722
416560.0000    0.23537
416600.0000    0.45560
416640.0000    0.15952
416680.0000   -0.08024
416720.0000    0.20058
416760.0000    0.45063
416800.0000    0.09552
416840.0000   -0.01567
416880.0000   -0.00271
416920.0000   -0.34904
416960.0000   -0.04792
417000.0000   -0.02295
417040.0000   -0.27390
417080.0000   -0.51164
417120.0000   -0.10367
417160.0000    0.06440
417200.0000    0.09352
417240.0000    0.06755
417280.0000   -0.06982
417320.0000   -0.10439
417360.0000   -0.02001
417400.0000    0.32555
417440.0000    0.09304
417480.0000    0.30041
417520.0000    0.15388
417560.0000    0.26256
417600.0000    0.27767
417640.0000    0.27126
417680.0000    0.01359
417720.0000    0.19540
417760.0000    0.03548
417800.0000   -0.06085
417840.0000   -0.31308
417880.0000   -0.29779
417920.0000   -0.04260
417960.0000   -0.06973
418000.0000   -0.14115
418040.0000    0.13406
418080.0000    0.14937
418120.0000    0.24147
418160.0000    0.13428
418200.0000    0.14793
418240.0000    0.32553
418280.0000    0.40403
418320.0000    0.66280
418360.0000    0.67376
418400.0000    0.67857
418440.0000    0.61435
418480.0000    0.73156
418520.0000    0.74798
418560.0000    0.76044
418600.0000    0.43419
418640.0000    0.24170
418680.0000    0.31830
418720.0000    0.16916
418760.0000    0.15543
418800.0000    0.35447
418840.0000    0.07126
418880.0000    0.32466
418920.0000    0.42168
418960.0000    0.42753
419000.0000    0.31533
419040.0000    0.34172
419080.0000    0.59376
419120.0000    0.32242
419160.0000    0.22723
419200.0000    0.20856
419240.0000    0.13837
419280.0000    0.18295
419320.0000    0.11628
419360.0000    0.20564
419400.0000    0.52355
419440.0000    0.38142
419480.0000    0.31494
419520.0000    0.27085
419560.0000    0.35036
419600.0000    0.33694
419640.0000    0.40107
419680.0000    0.38344
419720.0000    0.10222
419760.0000    0.34147
419800.0000    0.60337
419840.0000    0.14117
419880.0000    0.40467
419920.0000    0.41403
419960.0000    0.28455
420000.0000    0.11391
420040.0000   -0.10342
420080.0000    0.13325
420120.0000    0.27928
420160.0000   -0.00398
420200.0000    0.06834
420240.0000    0.13069
420280.0000   -0.21965
420320.0000   -0.00121
420360.0000    0.01526
420400.0000   -0.28915
420440.0000   -0.21400
420480.0000   -0.37892
420520.0000   -0.03865
420560.0000   -0.03272
420600.0000    0.11754
420640.0000   -0.07908
420680.0000   -0.15734
420720.0000   -0.42987
420760.0000   -0.68611
420800.0000   -0.62038
420840.0000   -0.49510
420880.0000   -0.51184
420920.0000   -0.00293
420960.0000    0.31692
421000.0000   -0.06472
421040.0000   -0.25971
421080.0000   -0.44588
421120.0000   -0.07991
421160.0000   -0.16083
421200.0000   -0.20381
421240.0000    0.26019
421280.0000    0.15369
421320.0000   -0.05999
421360.0000   -0.29490
421400.0000   -0.07315
421440.0000   -0.27167
421480.0000   -0.39557
421520.0000   -0.37305
421560.0000   -0.19736
421600.0000    0.16888
421640.0000   -0.32724
421680.0000   -0.35790
421720.0000   -0.62646
421760.0000   -0.30409
421800.0000   -0.53726
421840.0000   -0.40419
421880.0000   -0.22040
421920.0000   -0.33569
421960.0000   -0.29958
422000.0000    0.39656
422040.0000    0.31115
422080.0000    0.42236
422120.0000    0.10807
422160.0000    0.18782
422200.0000   -0.00883
422240.0000    0.15066
422280.0000    0.07817
422320.0000    0.21028
422360.0000    0.08130
422400.0000    0.11107
422440.0000    0.21819
422480.0000    0.15143
422520.0000    0.13628
422560.0000    0.17711
422600.0000    0.14151
422640.0000    0.07876
422680.0000    0.10714
422720.0000    0.08738
422760.0000   -0.05042
422800.0000   -0.04104
422840.0000   -0.21432
422880.0000   -0.00622
422920.0000   -0.23056
422960.0000   -0.26621
423000.0000   -0.41396
423040.0000   -0.23020
423080.0000   -0.26403
423120.0000   -0.26417
423160.0000   -0.20589
423200.0000   -0.14490
423240.0000   -0.25249
423280.0000    0.05580
423320.0000   -0.29574
423360.0000   -0.19399
423400.0000   -0.15285
423440.0000   -0.56490
423480.0000   -0.53295
423520.0000   -0.58855
423560.0000   -0.50970
423600.0000   -0.62780
423640.0000   -0.52083
423680.0000   -0.38929
423720.0000   -0.47388
423760.0000   -0.46610
423800.0000   -0.17018
423840.0000   -0.36058
423880.0000   -0.55747
423920.0000   -0.57709
423960.0000   -0.55105
424000.0000   -0.26972
424040.0000   -0.23458
424080.0000   -0.21771
424120.0000   -0.47483
424160.0000   -0.61659
424200.0000   -0.28495
424240.0000   -0.56356
424280.0000   -0.28215
424320.0000   -0.30090
424360.0000   -0.50737
424400.0000   -0.35195
424440.0000   -0.50926
424480.0000   -0.38115
424520.0000   -0.50990
424560.0000   -0.44003
424600.0000   -0.41480
424640.0000   -0.37427
424680.0000   -0.19349
424720.0000   -0.16549
424760.0000   -0.36640
424800.0000   -0.28286
424840.0000   -0.33623
424880.0000   -0.36121
424920.0000   -0.33408
424960.0000   -0.40522
425000.0000   -0.45394
425040.0000   -0.47269
425080.0000   -0.59672
425120.0000   -0.52357
425160.0000   -0.51816
425200.0000   -0.47758
425240.0000   -0.34523
425280.0000   -0.28624
425320.0000    0.03852
425360.0000   -0.05803
425400.0000   -0.25317
425440.0000   -0.28955
425480.0000   -0.27174
425520.0000   -0.22108
425560.0000   -0.07764
425600.0000   -0.25893
425640.0000   -0.28243
425680.0000   -0.17419
425720.0000   -0.18346
425760.0000   -0.48556
425800.0000   -0.31053
425840.0000   -0.44282
425880.0000   -0.58391
425920.0000   -0.57063
425960.0000   -0.63511
426000.0000   -0.22311
426040.0000   -0.16659
426080.0000   -0.26477
426120.0000   -0.13870
426160.0000   -0.18629
426200.0000   -0.04983
426240.0000   -0.26122
426280.0000   -0.15395
426320.0000   -0.11401
426360.0000   -0.08663
426400.0000   -0.25723
426440.0000   -0.22188
426480.0000    0.02805
426520.0000   -0.27895
426560.0000   -0.36923
426600.0000   -0.49988
426640.0000   -0.21874
426680.0000   -0.18079
426720.0000   -0.28030
426760.0000   -0.18465
426800.0000   -0.53723
426840.0000   -0.38079
426880.0000   -0.22690
426920.0000   -0.47118
426960.0000   -0.46956
427000.0000   -0.31468
427040.0000   -0.25791
427080.0000   -0.18857
427120.0000   -0.20421
427160.0000   -0.13173
427200.0000   -0.10876
427240.0000   -0.06644
427280.0000   -0.36679
427320.0000   -0.05521
427360.0000   -0.13959
427400.0000   -0.10091
427440.0000   -0.17181
427480.0000   -0.01494
427520.0000   -0.06907
427560.0000   -0.25354
427600.0000   -0.55246
427640.0000    0.04128
427680.0000    0.09722
427720.0000   -0.38198
427760.0000   -0.30204
427800.0000   -0.52357
427840.0000    0.28505
427880.0000    0.15675
427920.0000    0.03084
427960.0000   -0.35544
428000.0000   -0.12320
428040.0000   -0.18091
428080.0000   -0.31377
428120.0000   -0.51501
428160.0000   -0.48548
428200.0000   -0.66792
428240.0000   -0.48748
428280.0000   -0.47649
428320.0000   -0.43302
428360.0000   -0.33464
428400.0000   -0.32589
428440.0000   -0.42560
428480.0000   -0.52484
428520.0000   -0.11438
428560.0000   -0.21598
428600.0000   -0.39806
428640.0000   -0.26069
428680.0000   -0.25895
428720.0000   -0.38176
428760.0000   -0.12032
428800.0000   -0.22578
428840.0000   -0.43284
428880.0000   -0.34910
428920.0000   -0.13810
428960.0000   -0.08942
429000.0000    0.05550
429040.0000   -0.13218
429080.0000    0.20500
429120.0000   -0.25521
429160.0000    0.21883
429200.0000   -0.12391
429240.0000   -0.13509
429280.0000   -0.40958
429320.0000   -0.17518
429360.0000    0.14185
429400.0000   -0.06872
429440.0000   -0.29753
429480.0000   -0.28641
429520.0000   -0.26459
429560.0000   -0.60576
429600.0000   -0.47114
429640.0000   -0.42733
429680.0000   -0.04307
429720.0000   -0.28728
429760.0000   -0.25842
429800.0000   -0.31318
429840.0000   -0.37776
429880.0000    0.05958
429920.0000   -0.32344
429960.0000    0.17711
430000.0000   -0.24528
430040.0000   -0.76702
430080.0000   -0.39864
430120.0000   -0.38215
430160.0000    0.12016
430200.0000   -0.35039
430240.0000    0.13641
430280.0000   -0.26112
430320.0000    0.03294
430360.0000   -0.18853
430400.0000   -0.44442
430440.0000   -0.56268
430480.0000   -0.18007
430520.0000   -0.14670
430560.0000   -0.06556
430600.0000   -0.04961
430640.0000   -0.12891
430680.0000    0.06431
430720.0000    0.15346
430760.0000   -0.38389
430800.0000   -0.09120
430840.0000   -0.07190
430880.0000    0.04212
430920.0000   -0.15826
430960.0000   -0.13935
431000.0000   -0.31740
431040.0000   -0.26716
431080.0000   -0.67600
431120.0000   -0.48176
431160.0000   -0.78101
431200.0000   -0.44922
431240.0000   -0.23917
431280.0000    0.24609
431320.0000    0.00850
431360.0000    0.12217
431400.0000    0.12652
431440.0000   -0.18762
431480.0000   -0.12490
431520.0000   -0.48663
431560.0000   -0.56546
431600.0000   -0.53574
431640.0000   -0.54412
431680.0000   -0.53571
431720.0000   -0.33134
431760.0000   -0.43697
431800.0000   -0.34430
431840.0000   -0.74284
431880.0000   -0.57941
431920.0000   -0.35640
431960.0000   -0.40595
432000.0000   -0.45341
432040.0000   -0.44477
432080.0000   -0.50252
432120.0000   -0.39078
432160.0000   -0.26609
432200.0000   -0.39219
432240.0000   -0.22539
432280.0000   -0.45204
432320.0000   -0.37219
432360.0000   -0.36719
432400.0000   -0.20693
432440.0000   -0.29227
432480.0000   -0.28806
432520.0000   -0.10122
432560.0000   -0.25266
432600.0000   -0.15381
432640.0000   -0.27737
432680.0000   -0.57727
432720.0000   -0.49950
432760.0000   -0.16158
432800.0000   -0.27384
432840.0000   -0.41522
432880.0000   -0.31758
432920.0000   -0.48037
432960.0000   -0.23796
433000.0000   -0.56423
433040.0000   -0.33017
433080.0000   -0.26472
433120.0000   -0.23674
433160.0000   -0.14701
433200.0000   -0.41316
433240.0000   -0.51137
433280.0000   -0.35661
433320.0000   -0.40519
433360.0000   -0.51692
433400.0000   -0.37139
433440.0000   -0.12428
433480.0000   -0.13573
433520.0000   -0.53940
433560.0000   -0.51363
433600.0000   -0.23040
433640.0000   -0.29723
433680.0000   -0.56047
433720.0000   -0.40631
433760.0000   -0.40236
433800.0000   -0.18710
433840.0000   -0.18496
433880.0000   -0.35552
433920.0000   -0.16523
433960.0000   -0.16752
434000.0000    0.05126
434040.0000    0.27097
434080.0000    0.03452
434120.0000   -0.08427
434160.0000   -0.09861
434200.0000   -0.22104
434240.0000   -0.11428
434280.0000   -0.03156
434320.0000   -0.02247
434360.0000    0.19703
434400.0000   -0.13129
434440.0000    0.01793
434480.0000   -0.15531
434520.0000    0.04855
434560.0000   -0.16215
434600.0000   -0.00118
434640.0000    0.14243
434680.0000   -0.09072
434720.0000   -0.12770
434760.0000   -0.19310
434800.0000   -0.14748
434840.0000   -0.13863
434880.0000   -0.10227
434920.0000   -0.18213
434960.0000   -0.23056
435000.0000   -0.28896
435040.0000   -0.15157
435080.0000   -0.00135
435120.0000   -0.05312
435160.0000   -0.10364
435200.0000   -0.20807
435240.0000   -0.24970
435280.0000   -0.27175
435320.0000   -0.24328
435360.0000    0.30359
435400.0000   -0.25147
435440.0000   -0.03589
435480.0000   -0.26391
435520.0000    0.13909
435560.0000    0.12445
435600.0000   -0.04722
435640.0000   -0.30432
435680.0000   -0.18936
435720.0000    0.01032
435760.0000    0.21043
435800.0000    0.03067
435840.0000   -0.03183
435880.0000   -0.46334
435920.0000    0.05572
435960.0000   -0.00780
436000.0000   -0.13058
436040.0000    0.29924
436080.0000    0.10355
436120.0000    0.08551
436160.0000    0.29225
436200.0000    0.59388
436240.0000    0.50410
436280.0000    0.38205
436320.0000    0.44310
436360.0000    0.32768
436400.0000    0.40755
436440.0000    0.45011
436480.0000    0.30260
436520.0000    0.16327
436560.0000    0.03394
436600.0000    0.14565
436640.0000    0.38005
436680.0000    0.24548
436720.0000    0.40241
436760.0000    0.20125
436800.0000    0.28505
436840.0000    0.38813
436880.0000    0.48367
436920.0000    0.14786
436960.0000    0.28079
437000.0000    0.19836
437040.0000    0.26825
437080.0000    0.25592
437120.0000    0.07309
437160.0000    0.16550
437200.0000    0.34067
437240.0000    0.29805
437280.0000    0.49440
437320.0000    0.55713
437360.0000    0.27646
437400.0000    0.61123
437440.0000    0.49136
437480.0000    0.49513
437520.0000    0.43457
437560.0000    0.70950
437600.0000    0.40749
437640.0000    0.23426
437680.0000    0.72760
437720.0000    0.61235
437760.0000    0.58571
437800.0000    0.55513
437840.0000    0.56181
437880.0000    0.35466
437920.0000    0.24123
437960.0000    0.33446
438000.0000    0.27499
438040.0000    0.44455
438080.0000    0.60914
438120.0000    0.64600
438160.0000    0.61908
438200.0000    0.53266
438240.0000    0.49557
438280.0000    0.49620
438320.0000    0.69040
438360.0000    0.47320
438400.0000    0.37804
438440.0000   -0.03702
438480.0000    0.29235
438520.0000    0.39221
438560.0000    0.38389
438600.0000    0.19712
438640.0000    0.29175
438680.0000    0.32234
438720.0000    0.39931
438760.0000    0.52918
438800.0000    0.60416
438840.0000    0.56473
438880.0000    0.25903
438920.0000    0.24781
438960.0000    0.46469
439000.0000    0.47486
439040.0000    0.58180
439080.0000    0.31821
439120.0000    0.60764
439160.0000    0.45264
439200.0000    0.38789
439240.0000    0.40989
439280.0000    0.31212
439320.0000    0.34352
439360.0000    0.28361
439400.0000    0.17699
439440.0000    0.28089
439480.0000    0.31295
439520.0000    0.52411
439560.0000    0.57434
439600.0000    0.45285
439640.0000    0.36567
439680.0000    0.31003
439720.0000    0.26755
439760.0000   -0.06862
439800.0000    0.15270
439840.0000    0.22302
439880.0000    0.22339
439920.0000    0.61762
439960.0000    0.26857
440000.0000    0.07450
440040.0000    0.11042
440080.0000    0.25093
440120.0000    0.35935
440160.0000    0.36610
440200.0000    0.21030
440240.0000    0.16806
440280.0000    0.21272
440320.0000    0.10546
440360.0000    0.25033
440400.0000    0.43133
440440.0000    0.29495
440480.0000    0.37264
440520.0000    0.49918
440560.0000    0.26610
440600.0000    0.09827
440640.0000    0.39818
440680.0000   -0.02901
440720.0000    0.23085
440760.0000    0.32736
440800.0000    0.23550
440840.0000    0.24173
440880.0000    0.17166
440920.0000    0.51009
440960.0000    0.24812
441000.0000    0.09217
441040.0000   -0.00130
441080.0000    0.07052
441120.0000    0.06922
441160.0000    0.11610
441200.0000    0.46272
441240.0000    0.03332
441280.0000    0.27058
441320.0000    0.12730
441360.0000    0.24140
441400.0000    0.42622
441440.0000    0.50236
441480.0000    0.08483
441520.0000    0.17434
441560.0000    0.20276
441600.0000    0.28031
441640.0000    0.12046
441680.0000    0.15876
441720.0000    0.22415
441760.0000    0.10987
441800.0000    0.36212
441840.0000    0.16905
441880.0000    0.07904
441920.0000    0.13473
441960.0000    0.26244
442000.0000    0.29762
442040.0000    0.35093
442080.0000    0.18817
442120.0000    0.38472
442160.0000    0.33955
442200.0000    0.32273
442240.0000    0.37551
442280.0000    0.44064
442320.0000    0.18371
442360.0000    0.52680
442400.0000    0.39204
442440.0000    0.44714
442480.0000    0.54341
442520.0000    0.53740
442560.0000    0.55941
442600.0000    0.60311
442640.0000    0.57841
442680.0000    0.34189
442720.0000    0.38923
442760.0000    0.17723
442800.0000    0.45655
442840.0000    0.28257
442880.0000    0.31692
442920.0000    0.27659
442960.0000    0.15010
443000.0000    0.30713
443040.0000    0.16097
443080.0000    0.37814
443120.0000    0.30298
443160.0000    0.22035
443200.0000    0.30225
443240.0000   -0.01588
443280.0000    0.34825
443320.0000    0.16943
443360.0000    0.28409
443400.0000    0.14823
443440.0000    0.31518
443480.0000    0.48811
443520.0000    0.18579
443560.0000    0.24448
443600.0000    0.10517
443640.0000    0.21248
443680.0000    0.23510
443720.0000    0.37998
443760.0000    0.03370
443800.0000    0.13045
443840.0000    0.29422
443880.0000   -0.13765
443920.0000    0.36306
443960.0000    0.07938
444000.0000    0.13628
444040.0000    0.21734
444080.0000    0.21593
444120.0000    0.52302
444160.0000    0.37415
444200.0000    0.37333
444240.0000    0.31406
444280.0000    0.30987
444320.0000    0.13919
444360.0000    0.23982
444400.0000    0.40720
444440.0000    0.37821
444480.0000    0.32930
444520.0000    0.46936
444560.0000    0.07361
444600.0000    0.21012
444640.0000    0.47509
444680.0000    0.30551
444720.0000    0.30452
444760.0000    0.27086
444800.0000    0.27852
444840.0000    0.37493
444880.0000    0.35592
444920.0000    0.28192
444960.0000    0.52085
445000.0000    0.17211
445040.0000    0.02496
445080.0000    0.37016
445120.0000    0.16908
445160.0000    0.37305
445200.0000    0.31914
445240.0000    0.35500
445280.0000    0.02766
445320.0000    0.29714
445360.0000    0.33231
445400.0000    0.12929
445440.0000    0.29608
445480.0000    0.32845
445520.0000    0.48160
445560.0000    0.32563
445600.0000    0.18947
445640.0000    0.17924
445680.0000    0.21966
445720.0000    0.34645
445760.0000    0.54636
445800.0000    0.39883
445840.0000    0.44917
445880.0000    0.13769
445920.0000    0.30824
445960.0000    0.34423
446000.0000    0.36304
446040.0000    0.38178
446080.0000    0.48813
446120.0000    0.24793
446160.0000    0.23898
446200.0000    0.31928
446240.0000    0.21918
446280.0000    0.36791
446320.0000    0.33022
446360.0000    0.19655
446400.0000    0.42784
446440.0000    0.25690
446480.0000    0.30425
446520.0000    0.27138
446560.0000    0.12489
446600.0000    0.08053
446640.0000    0.20004
446680.0000    0.36156
446720.0000    0.11094
446760.0000    0.28106
446800.0000    0.28222
446840.0000    0.41014
446880.0000    0.32887
446920.0000    0.38211
446960.0000    0.45251
447000.0000    0.23410
447040.0000    0.16182
447080.0000    0.30547
447120.0000    0.18161
447160.0000    0.30805
447200.0000    0.20202
447240.0000    0.12757
447280.0000    0.27127
447320.0000    0.21928
447360.0000    0.13176
447400.0000   -0.02268
447440.0000   -0.11633
447480.0000    0.01743
447520.0000   -0.03324
447560.0000    0.05344
447600.0000   -0.11670
447640.0000    0.07589
447680.0000   -0.03105
447720.0000    0.08446
447760.0000    0.34666
447800.0000    0.50054
447840.0000    0.50608
447880.0000    0.50139
447920.0000    0.55660
447960.0000    0.49277
448000.0000    0.38068
448040.0000    0.50862
448080.0000    0.38488
448120.0000    0.41104
448160.0000    0.20468
448200.0000    0.37944
448240.0000    0.53517
448280.0000    0.10784
448320.0000    0.12122
448360.0000    0.21488
448400.0000    0.32379
448440.0000    0.18286
448480.0000    0.28101
448520.0000    0.35490
448560.0000    0.39639
448600.0000    0.19792
448640.0000    0.09006
448680.0000    0.11444
448720.0000    0.47657
448760.0000    0.32205
448800.0000    0.14610
448840.0000    0.11842
448880.0000    0.28238
448920.0000    0.53183
448960.0000    0.30816
449000.0000    0.35544
449040.0000    0.18134
449080.0000    0.25176
449120.0000    0.43248
449160.0000    0.27673
449200.0000    0.43999
449240.0000    0.34664
449280.0000    0.36162
449320.0000    0.20120
449360.0000    0.12857
449400.0000    0.32068
449440.0000    0.09303
449480.0000    0.21858
449520.0000    0.39622
449560.0000    0.31940
449600.0000    0.40952
449640.0000    0.45638
449680.0000    0.52862
449720.0000    0.56970
449760.0000    0.36553
449800.0000    0.47222
449840.0000    0.32036
449880.0000    0.42926
449920.0000    0.38079
449960.0000    0.27681
450000.0000    0.43353
450040.0000    0.29856
450080.0000    0.13772
450120.0000    0.17547
450160.0000    0.01348
450200.0000    0.34617
450240.0000   -0.03268
450280.0000    0.48447
450320.0000    0.31304
450360.0000    0.15010
450400.0000    0.38076
450440.0000    0.51369
450480.0000    0.39502
450520.0000    0.14321
450560.0000    0.18240
450600.0000    0.30837
450640.0000    0.08134
450680.0000    0.16734
450720.0000    0.50538
450760.0000    0.35306
450800.0000    0.41002
450840.0000    0.18648
450880.0000    0.11872
450920.0000    0.03126
450960.0000    0.31967
451000.0000    0.35842
451040.0000    0.31352
451080.0000    0.12765
451120.0000    0.43807
451160.0000    0.09686
451200.0000    0.13453
451240.0000    0.13766
451280.0000    0.27938
451320.0000    0.33754
451360.0000    0.27595
451400.0000    0.29349
451440.0000    0.34515
451480.0000    0.18495
451520.0000    0.16584
451560.0000    0.20880
451600.0000    0.36540
451640.0000    0.34495
451680.0000    0.27457
451720.0000    0.41355
451760.0000    0.20623
451800.0000    0.34544
451840.0000    0.35165
451880.0000    0.44751
451920.0000   -0.06064
451960.0000    0.42023
452000.0000    0.45069
452040.0000    0.39326
452080.0000    0.16501
452120.0000    0.36356
452160.0000    0.08658
452200.0000    0.43163
452240.0000    0.42411
452280.0000    0.55267
452320.0000    0.26887
452360.0000    0.29294
452400.0000    0.18705
452440.0000    0.45437
452480.0000    0.20623
452520.0000    0.40915
452560.0000    0.23183
452600.0000    0.36754
452640.0000    0.27044
452680.0000    0.27011
452720.0000    0.18354
452760.0000    0.32683
452800.0000    0.45336
452840.0000    0.30636
452880.0000    0.15010
452920.0000    0.14683
452960.0000    0.17089
453000.0000    0.18591
453040.0000    0.52466
453080.0000    0.42418
453120.0000    0.15463
453160.0000    0.25411
453200.0000    0.36880
453240.0000    0.21729
453280.0000    0.26357
453320.0000    0.30876
453360.0000    0.24431
453400.0000    0.41998
453440.0000    0.25266
453480.0000    0.22159
453520.0000    0.21893
453560.0000    0.23327
453600.0000    0.41605
453640.0000    0.21304
453680.0000    0.26873
453720.0000    0.32447
453760.0000    0.29177
453800.0000    0.48193
453840.0000    0.31096
453880.0000    0.34752
453920.0000    0.34844
453960.0000    0.21302
454000.0000    0.27604
454040.0000    0.36375
454080.0000    0.27061
454120.0000    0.21255
454160.0000    0.19563
454200.0000    0.22998
454240.0000    0.34730
454280.0000    0.23412
454320.0000    0.23538
454360.0000    0.21209
454400.0000   -0.06912
454440.0000   -0.45349
454480.0000   -0.50467
454520.0000   -0.06876
454560.0000   -0.41569
454600.0000   -0.25363
454640.0000   -0.14042
454680.0000   -0.27628
454720.0000   -0.06958
454760.0000   -0.16399
454800.0000   -0.13064
454840.0000   -0.08462
454880.0000   -0.20359
454920.0000   -0.35993
454960.0000   -0.17691
455000.0000   -0.16739
455040.0000   -0.32369
455080.0000   -0.16536
455120.0000   -0.41350
455160.0000   -0.30669
455200.0000   -0.42540
455240.0000   -0.29348
455280.0000   -0.34740
455320.0000   -0.22127
455360.0000   -0.41222
455400.0000   -0.47779
455440.0000   -0.44763
455480.0000   -0.06483
455520.0000   -0.47487
455560.0000   -0.60525
455600.0000   -0.47962
455640.0000   -0.25232
455680.0000   -0.29353
455720.0000   -0.48236
455760.0000   -0.53784
455800.0000   -0.41063
455840.0000   -0.08635
455880.0000   -0.45225
455920.0000   -0.62592
455960.0000    0.05915
456000.0000    0.16824
456040.0000   -0.40384
456080.0000   -0.03773
456120.0000   -0.51357
456160.0000   -0.49062
456200.0000   -0.51759
456240.0000   -0.42187
456280.0000   -0.38623
456320.0000   -0.38250
456360.0000   -0.90556
456400.0000   -0.59738
456440.0000   -0.30289
456480.0000   -0.05327
456520.0000   -0.30048
456560.0000   -0.53145
456600.0000   -0.32082
456640.0000   -0.16019
456680.0000   -0.14694
456720.0000   -0.04216
456760.0000   -0.38730
456800.0000   -0.51356
456840.0000   -0.45048
456880.0000   -0.21133
456920.0000   -0.35741
456960.0000   -0.43546
457000.0000    0.10315
457040.0000   -0.03960
457080.0000   -0.03424
457120.0000    0.11426
457160.0000   -0.34974
457200.0000   -0.20641
457240.0000   -0.07897
457280.0000    0.00777
457320.0000   -0.19129
457360.0000   -0.07526
457400.0000   -0.40413
457440.0000   -0.09891
457480.0000    0.42468
457520.0000    0.50242
457560.0000    0.28013
457600.0000    0.43541
457640.0000    0.16777
457680.0000    0.51408
457720.0000    0.24086
457760.0000    0.29181
457800.0000    0.28413
457840.0000    0.52835
457880.0000    0.51718
457920.0000    0.23115
457960.0000    0.57972
458000.0000    0.19777
458040.0000    0.43229
458080.0000    0.30506
458120.0000    0.17237
458160.0000    0.31639
458200.0000    0.27561
458240.0000    0.37614
458280.0000    0.40526
458320.0000    0.12714
458360.0000    0.19058
458400.0000   -0.26625
458440.0000   -0.04663
458480.0000    0.12890
458520.0000    0.10418
458560.0000    0.00814
458600.0000   -0.04433
458640.0000    0.00718
458680.0000   -0.48504
458720.0000   -0.15935
458760.0000   -0.05739
458800.0000   -0.17658
458840.0000    0.08788
458880.0000    0.17904
458920.0000    0.07100
458960.0000   -0.05641
459000.0000   -0.01658
459040.0000    0.02745
459080.0000    0.21380
459120.0000   -0.22342
459160.0000   -0.40928
459200.0000   -0.23796
459240.0000   -0.55203
459280.0000   -0.36709
459320.0000   -0.49280
459360.0000   -0.31121
459400.0000   -0.62991
459440.0000   -0.51587
459480.0000   -0.80744
459520.0000   -0.61329
459560.0000   -0.55669
459600.0000   -0.49208
459640.0000   -0.55175
459680.0000   -0.30408
459720.0000   -0.79992
459760.0000   -0.57412
459800.0000   -0.53305
459840.0000   -0.47741
459880.0000   -0.18298
459920.0000   -0.42724
459960.0000   -0.72776
460000.0000   -0.23728
460040.0000   -0.78204
460080.0000   -1.01815
460120.0000   -0.82632
460160.0000   -0.74236
460200.0000   -0.72041
460240.0000   -0.59160
460280.0000   -0.50980
460320.0000   -0.60528
460360.0000   -0.88386
460400.0000   -0.48660
460440.0000   -0.34479
460480.0000   -0.53387
460520.0000   -0.47306
460560.0000   -0.68938
460600.0000   -0.13122
460640.0000    0.05395
460680.0000    0.15270
460720.0000    0.45418
460760.0000    0.14364
460800.0000    0.17001
460840.0000    0.25820
460880.0000    0.14799
460920.0000    0.22279
460960.0000    0.21242
461000.0000    0.32792
461040.0000   -0.10323
461080.0000   -0.04856
461120.0000   -0.23939
461160.0000   -0.26239
461200.0000   -0.49725
461240.0000   -0.14550
461280.0000   -0.17530
461320.0000   -0.20555
461360.0000   -0.07008
461400.0000   -0.22660
461440.0000   -0.29697
461480.0000   -0.26436
461520.0000   -0.23306
461560.0000   -0.35934
461600.0000   -0.05472
461640.0000    0.13299
461680.0000    0.15217
461720.0000   -0.10062
461760.0000   -0.02502
461800.0000   -0.17670
461840.0000   -0.04531
461880.0000   -0.13454
461920.0000   -0.32334
461960.0000   -0.01532
462000.0000   -0.18108
462040.0000   -0.27091
462080.0000    0.04602
462120.0000   -0.11602
462160.0000   -0.32528
462200.0000   -0.21078
462240.0000    0.14230
462280.0000   -0.06703
462320.0000    0.08989
462360.0000   -0.11199
462400.0000   -0.23837
462440.0000   -0.04099
462480.0000   -0.26087
462520.0000   -0.69911
462560.0000   -0.64278
462600.0000   -0.49298
462640.0000   -0.67824
462680.0000   -0.42510
462720.0000   -0.45214
462760.0000   -0.69572
462800.0000   -0.77185
462840.0000   -1.07492
462880.0000   -0.66774
462920.0000   -0.48086
462960.0000   -0.40791
463000.0000   -0.50729
463040.0000   -0.56868
463080.0000   -0.54100
463120.0000   -0.45750
463160.0000   -0.60024
463200.0000   -0.71214
463240.0000   -0.58534
463280.0000   -0.29110
463320.0000   -0.58616
463360.0000   -0.49257
463400.0000   -0.69112
463440.0000   -0.45001
463480.0000   -0.63823
463520.0000   -0.60828
463560.0000   -0.51064
463600.0000   -0.41729
463640.0000   -0.20666
463680.0000   -0.30753
463720.0000   -0.23748
463760.0000    0.01033
463800.0000   -0.42589
463840.0000   -0.53536
463880.0000   -0.81268
463920.0000   -0.58473
463960.0000   -0.66889
464000.0000   -0.66671
464040.0000   -0.51297
464080.0000   -0.35391
464120.0000   -0.52265
464160.0000   -0.89196
464200.0000   -0.41711
464240.0000   -0.33913
464280.0000   -0.16266
464320.0000   -0.07481
464360.0000   -0.32992
464400.0000    0.02673
464440.0000   -0.41026
464480.0000   -0.57481
464520.0000   -0.26258
464560.0000   -0.34531
464600.0000   -0.39097
464640.0000   -0.00262
464680.0000   -0.60779
464720.0000   -0.35436
464760.0000   -0.37378
464800.0000   -0.43238
464840.0000   -0.19490
464880.0000   -0.29893
464920.0000   -0.45393
464960.0000   -0.77928
465000.0000   -0.24006
465040.0000   -0.55534
465080.0000   -0.56983
465120.0000   -0.66633
465160.0000   -0.53240
465200.0000   -0.38927
465240.0000   -0.77845
465280.0000   -0.45514
465320.0000   -0.57803
465360.0000   -0.56972
465400.0000   -0.88129
465440.0000   -0.88792
465480.0000   -0.59156
465520.0000   -0.66008
465560.0000   -0.71232
465600.0000   -0.29033
465640.0000   -0.04180
465680.0000    0.03427
465720.0000   -0.42357
465760.0000   -0.64910
465800.0000   -0.38396
465840.0000   -0.36254
465880.0000   -0.02369
465920.0000   -0.77582
465960.0000   -0.97555
466000.0000   -1.01383
466040.0000   -0.88405
466080.0000   -0.75751
466120.0000   -1.11884
466160.0000   -0.63697
466200.0000   -0.67655
466240.0000   -0.72128
466280.0000   -0.80124
466320.0000   -0.73280
466360.0000   -0.35196
466400.0000   -0.13643
466440.0000   -0.43869
466480.0000   -0.50041
466520.0000   -0.43753
466560.0000   -0.46191
466600.0000   -0.69979
466640.0000   -0.59690
466680.0000   -0.50767
466720.0000   -0.34606
466760.0000   -0.30561
466800.0000   -0.32870
466840.0000   -0.38714
466880.0000   -0.26077
466920.0000   -0.40312
466960.0000   -0.62378
467000.0000   -0.40354
467040.0000   -0.50165
467080.0000   -0.77635
467120.0000   -0.69680
467160.0000   -0.58485
467200.0000   -0.78923
467240.0000   -1.00976
467280.0000   -0.68309
467320.0000   -0.80680
467360.0000   -1.04143
467400.0000   -0.71403
467440.0000   -0.79877
467480.0000   -0.82354
467520.0000   -0.79558
467560.0000   -0.90090
467600.0000   -0.90909
467640.0000   -0.67091
467680.0000   -0.79706
467720.0000   -0.70835
467760.0000   -0.95034
467800.0000   -0.66120
467840.0000   -0.89402
467880.0000   -0.83371
467920.0000   -0.82170
467960.0000   -0.84751
468000.0000   -1.03355
468040.0000   -0.67330
468080.0000   -0.85716
468120.0000   -0.47680
468160.0000   -0.70698
468200.0000   -0.62273
468240.0000   -0.54423
468280.0000   -0.29861
468320.0000   -0.62087
468360.0000   -0.45045
468400.0000   -0.68747
468440.0000   -0.53766
468480.0000   -0.34254
468520.0000   -0.63175
468560.0000   -0.21381
468600.0000   -0.51392
468640.0000   -0.71744
468680.0000   -0.52038
468720.0000   -0.40652
468760.0000   -0.36688
468800.0000   -0.20421
468840.0000   -0.33464
468880.0000   -0.66559
468920.0000   -0.21443
468960.0000   -0.47991
469000.0000   -0.61498
469040.0000   -0.28420
469080.0000   -0.41906
469120.0000   -0.27725
469160.0000   -0.36391
469200.0000   -0.57942
469240.0000   -0.57943
469280.0000   -0.39782
469320.0000   -0.46314
469360.0000   -0.27915
469400.0000   -0.34069
469440.0000   -0.61010
469480.0000   -0.67306
469520.0000   -0.47026
469560.0000   -0.49327
469600.0000   -0.37627
469640.0000   -0.65895
469680.0000   -0.53163
469720.0000   -0.62544
469760.0000   -0.63500
469800.0000   -0.76950
469840.0000   -0.64760
469880.0000   -0.44078
469920.0000   -0.41920
469960.0000   -0.34369
470000.0000   -0.32255
470040.0000   -0.21629
470080.0000   -0.34618
470120.0000   -0.47556
470160.0000   -0.71879
470200.0000   -0.78232
470240.0000   -0.35032
470280.0000   -0.15836
470320.0000   -0.58957
470360.0000   -0.61096
470400.0000   -0.65341
470440.0000   -0.75101
470480.0000   -0.75536
470520.0000   -0.43785
470560.0000   -0.44612
470600.0000   -0.77513
470640.0000   -0.70303
470680.0000   -0.56557
470720.0000   -0.82999
470760.0000   -0.57520
470800.0000   -0.63089
470840.0000   -0.75618
470880.0000   -0.46580
470920.0000   -0.33838
470960.0000   -0.22688
471000.0000   -0.55056
471040.0000   -0.52841
471080.0000   -0.43567
471120.0000   -0.36167
471160.0000   -0.56552
471200.0000   -0.40661
471240.0000   -0.44613
471280.0000   -0.59444
471320.0000   -0.32868
471360.0000   -0.30859
471400.0000   -0.56826
471440.0000   -0.46476
471480.0000   -0.14614
471520.0000   -0.39927
471560.0000   -0.63229
471600.0000   -0.50601
471640.0000   -0.45689
471680.0000   -0.71951
471720.0000   -0.79385
471760.0000   -0.78606
471800.0000   -1.00283
471840.0000   -0.89188
471880.0000   -0.85951
471920.0000   -0.86711
471960.0000   -1.04797
472000.0000   -0.92345
472040.0000   -0.91901
472080.0000   -0.82745
472120.0000   -0.74310
472160.0000   -1.01766
472200.0000   -0.70756
472240.0000   -0.71346
472280.0000   -0.89863
472320.0000   -0.81483
472360.0000   -0.69651
472400.0000   -0.86083
472440.0000   -0.66213
472480.0000   -0.56053
472520.0000   -0.65554
472560.0000   -0.84453
472600.0000   -0.87340
472640.0000   -0.69979
472680.0000   -0.59755
472720.0000   -0.69041
472760.0000   -0.69263
472800.0000   -0.58345
472840.0000   -0.50917
472880.0000   -0.19787
472920.0000   -0.15708
472960.0000   -0.20340
473000.0000   -0.37927
473040.0000   -0.28802
473080.0000   -0.27617
473120.0000   -0.19493
473160.0000   -0.30451
473200.0000   -0.63258
473240.0000   -0.67924
473280.0000   -0.56018
473320.0000   -0.47002
473360.0000   -0.34298
473400.0000   -0.43851
473440.0000   -0.12392
473480.0000   -0.36709
473520.0000   -0.72389
473560.0000   -0.60281
473600.0000   -0.68158
473640.0000   -0.77289
473680.0000   -0.46026
473720.0000   -0.90104
473760.0000   -0.64067
473800.0000   -0.74917
473840.0000   -0.76429
473880.0000   -0.65516
473920.0000   -0.63485
473960.0000   -0.64761
474000.0000   -0.86202
474040.0000   -0.28031
474080.0000   -0.49051
474120.0000   -0.69076
474160.0000   -0.54350
474200.0000   -0.56965
474240.0000   -0.30856
474280.0000   -0.66146
474320.0000   -0.61940
474360.0000   -0.61975
474400.0000   -0.55899
474440.0000   -0.60145
474480.0000   -0.49025
474520.0000   -0.54271
474560.0000   -0.48689
474600.0000   -0.47018
474640.0000   -0.48413
474680.0000   -0.60290
474720.0000   -0.50788
474760.0000   -0.40084
474800.0000   -0.43512
474840.0000   -0.66986
474880.0000   -1.00212
474920.0000   -0.35618
474960.0000   -0.67451
475000.0000   -0.55584
475040.0000   -0.51650
475080.0000   -0.74235
475120.0000   -0.75443
475160.0000   -0.69187
475200.0000   -0.61697
475240.0000   -0.65084
475280.0000   -0.27989
475320.0000   -0.29649
475360.0000   -0.29744
475400.0000   -0.39888
475440.0000   -0.10613
475480.0000   -0.18142
475520.0000   -0.55271
475560.0000   -0.42908
475600.0000   -0.27264
475640.0000   -0.49577
475680.0000   -0.48911
475720.0000   -0.46636
475760.0000   -0.51938
475800.0000   -0.58756
475840.0000   -0.37125
475880.0000   -0.55912
475920.0000   -0.47103
475960.0000   -0.37237
476000.0000   -0.48271
476040.0000   -0.49673
476080.0000   -0.55686
476120.0000   -0.51174
476160.0000   -0.63144
476200.0000   -0.73337
476240.0000   -0.69141
476280.0000   -0.96028
476320.0000   -0.54227
476360.0000   -0.60319
476400.0000   -0.35398
476440.0000   -0.58292
476480.0000   -0.45705
476520.0000   -0.62448
476560.0000   -0.53624
476600.0000   -0.75853
476640.0000   -0.48757
476680.0000   -0.73354
476720.0000   -0.24342
476760.0000    0.05444
476800.0000   -0.61837
476840.0000   -0.56559
476880.0000   -0.37993
476920.0000   -0.48686
476960.0000   -0.64767
477000.0000   -0.45594
477040.0000   -0.48267
477080.0000   -0.51011
477120.0000   -0.64310
477160.0000   -0.66255
477200.0000   -0.61663
477240.0000   -0.60386
477280.0000   -0.50023
477320.0000   -0.58946
477360.0000   -0.42281
477400.0000   -0.77872
477440.0000   -0.60368
477480.0000   -0.68890
477520.0000   -0.78074
477560.0000   -0.49693
477600.0000   -0.41103
477640.0000   -0.61287
477680.0000   -0.66382
477720.0000   -0.56111
477760.0000   -0.37983
477800.0000   -0.25158
477840.0000   -0.22426
477880.0000   -0.10540
477920.0000   -0.22399
477960.0000   -0.29938
478000.0000   -0.25055
478040.0000    0.34533
478080.0000    0.52433
478120.0000    0.38756
478160.0000    0.42176
478200.0000    0.59224
478240.0000    0.30917
478280.0000    0.33833
478320.0000    0.28100
478360.0000   -0.04078
478400.0000    0.40328
478440.0000    0.40386
478480.0000    0.51454
478520.0000    0.00093
478560.0000    0.43925
478600.0000    0.34713
478640.0000    0.48440
478680.0000    0.34569
478720.0000    0.22821
478760.0000    0.48936
478800.0000    0.26331
478840.0000    0.58742
478880.0000    0.38351
478920.0000    0.26016
478960.0000    0.26424
479000.0000    0.32473
479040.0000    0.35518
479080.0000    0.40079
479120.0000    0.38908
479160.0000    0.49163
479200.0000    0.21788
479240.0000    0.20381
479280.0000    0.37226
479320.0000    0.44524
479360.0000    0.21920
479400.0000    0.08629
479440.0000    0.34514
479480.0000    0.71610
479520.0000   -0.15339
479560.0000   -0.10247
479600.0000   -0.06541
479640.0000    0.47567
479680.0000    0.42999
479720.0000   -0.14292
479760.0000   -0.10458
479800.0000    0.23088
479840.0000    0.53080
479880.0000    0.41095
479920.0000    0.48580
479960.0000    0.49408
480000.0000    0.38643
480040.0000    0.34904
480080.0000    0.36152
480120.0000    0.38652
480160.0000    0.28682
480200.0000    0.29970
480240.0000    0.38255
480280.0000    0.34553
480320.0000    0.67232
480360.0000    0.45358
480400.0000    0.42820
480440.0000    0.44271
480480.0000    0.33716
480520.0000    0.51038
480560.0000    0.00317
480600.0000    0.38306
480640.0000    0.10852
480680.0000    0.25974
480720.0000    0.36880
480760.0000    0.18402
480800.0000    0.31924
480840.0000    0.28491
480880.0000    0.51158
480920.0000    0.43448
480960.0000    0.22482
481000.0000    0.41875
481040.0000    0.37204
481080.0000    0.43123
481120.0000    0.40873
481160.0000    0.24543
481200.0000    0.46087
481240.0000    0.37037
481280.0000    0.37043
481320.0000    0.36840
481360.0000    0.51334
481400.0000    0.48198
481440.0000    0.27815
481480.0000    0.45034
481520.0000    0.42002
481560.0000    0.19618
481600.0000    0.30338
481640.0000    0.22008
481680.0000    0.37986
481720.0000    0.27569
481760.0000    0.45658
481800.0000    0.40866
481840.0000    0.20587
481880.0000    0.34322
481920.0000    0.52024
481960.0000    0.26436
482000.0000    0.41659
482040.0000    0.35856
482080.0000    0.42365
482120.0000    0.22776
482160.0000    0.33211
482200.0000    0.21593
482240.0000    0.39861
482280.0000    0.38846
482320.0000    0.19445
482360.0000    0.19935
482400.0000    0.41857
482440.0000    0.08116
482480.0000    0.59180
482520.0000    0.23167
482560.0000    0.23720
482600.0000    0.46412
482640.0000    0.36901
482680.0000    0.33524
482720.0000    0.37572
482760.0000    0.32749
482800.0000    0.32843
482840.0000    0.22426
482880.0000    0.13080
482920.0000    0.34777
482960.0000    0.17323
483000.0000    0.35072
483040.0000    0.35238
483080.0000    0.64931
483120.0000    0.59405
483160.0000    0.17963
483200.0000    0.34399
483240.0000    0.28181
483280.0000    0.60368
483320.0000    0.35293
483360.0000    0.39531
483400.0000    0.21160
483440.0000    0.37332
483480.0000    0.32124
483520.0000    0.20042
483560.0000    0.27135
483600.0000    0.23738
483640.0000    0.30339
483680.0000    0.37072
483720.0000    0.10086
483760.0000    0.37479
483800.0000   -0.09111
483840.0000   -0.40390
483880.0000   -0.04994
483920.0000    0.05564
483960.0000    0.26717
484000.0000    0.40940
484040.0000    0.29121
484080.0000    0.20506
484120.0000    0.24703
484160.0000    0.30399
484200.0000   -0.00913
484240.0000    0.21067
484280.0000    0.35754
484320.0000    0.27868
484360.0000    0.08533
484400.0000    0.15574
484440.0000    0.19971
484480.0000    0.45343
484520.0000    0.21641
484560.0000    0.45376
484600.0000    0.46986
484640.0000    0.16965
484680.0000    0.43694
484720.0000    0.51116
484760.0000    0.39025
484800.0000    0.62522
484840.0000    0.39094
484880.0000    0.62820
484920.0000    0.38641
484960.0000    0.21343
485000.0000    0.12629
485040.0000    0.36643
485080.0000    0.41784
485120.0000    0.52969
485160.0000    0.33879
485200.0000    0.44459
485240.0000    0.41152
485280.0000    0.39385
485320.0000    0.32160
485360.0000    0.42660
485400.0000    0.43731
485440.0000    0.47509
485480.0000    0.21026
485520.0000    0.45930
485560.0000    0.34606
485600.0000    0.48202
485640.0000    0.29375
485680.0000    0.43264
485720.0000    0.24488
485760.0000    0.28948
485800.0000    0.34897
485840.0000    0.37786
485880.0000    0.47215
485920.0000    0.46689
485960.0000    0.34507
486000.0000    0.12244
486040.0000    0.37115
486080.0000    0.26355
486120.0000    0.34705
486160.0000    0.29619
486200.0000    0.36757
486240.0000    0.31013
486280.0000    0.28317
486320.0000    0.51554
486360.0000    0.33833
486400.0000    0.00515
486440.0000    0.38071
486480.0000    0.32534
486520.0000    0.41220
486560.0000    0.23832
486600.0000    0.20223
486640.0000    0.29737
486680.0000    0.13096
486720.0000    0.33279
486760.0000    0.17085
486800.0000    0.28076
486840.0000    0.37467
486880.0000    0.38156
486920.0000    0.21849
486960.0000    0.36438
487000.0000    0.46563
487040.0000    0.46360
487080.0000    0.35329
487120.0000    0.36256
487160.0000    0.31292
487200.0000   -0.14246
487240.0000    0.11651
487280.0000    0.04247
487320.0000    0.07539
487360.0000    0.48188
487400.0000    0.52502
487440.0000    0.61210
487480.0000   -0.29807
487520.0000   -0.61412
487560.0000   -0.36258
487600.0000   -0.57453
487640.0000    0.33839
487680.0000    0.27012
487720.0000    0.31381
487760.0000    0.29673
487800.0000    0.42181
487840.0000    0.28173
487880.0000    0.27402
487920.0000    0.40948
487960.0000    0.29961
488000.0000    0.31674
488040.0000    0.14031
488080.0000    0.32359
488120.0000    0.33483
488160.0000    0.26205
488200.0000    0.43562
488240.0000    0.21389
488280.0000    0.20711
488320.0000    0.52937
488360.0000    0.42845
488400.0000    0.45249
488440.0000    0.54244
488480.0000    0.34999
488520.0000    0.03428
488560.0000    0.38783
488600.0000    0.33348
488640.0000    0.38307
488680.0000    0.61262
488720.0000    0.14974
488760.0000    0.34534
488800.0000    0.39143
488840.0000    0.17541
488880.0000    0.09435
488920.0000    0.42831
488960.0000    0.18296
489000.0000    0.13669
489040.0000    0.11568
489080.0000    0.21548
489120.0000    0.29038
489160.0000    0.76446
489200.0000    0.32661
489240.0000    0.17946
489280.0000    0.38749
489320.0000    0.42799
489360.0000    0.33754
489400.0000    0.35108
489440.0000    0.20416
489480.0000    0.44760
489520.0000    0.39815
489560.0000    0.23391
489600.0000    0.39634
489640.0000    0.62971
489680.0000    0.34248
489720.0000    0.57156
489760.0000    0.45186
489800.0000    0.20530
489840.0000    0.12463
489880.0000    0.17510
489920.0000    0.31380
489960.0000    0.42744
490000.0000    0.47582
490040.0000    0.35596
490080.0000    0.51842
490120.0000    0.64837
490160.0000    0.47122
490200.0000    0.49195
490240.0000    0.36860
490280.0000    0.41107
490320.0000    0.30497
490360.0000    0.39437
490400.0000    0.45466
490440.0000    0.36862
490480.0000    0.27821
490520.0000    0.25043
490560.0000    0.37733
490600.0000    0.13085
490640.0000    0.22568
490680.0000    0.51175
490720.0000    0.48437
490760.0000    0.19570
490800.0000    0.12406
490840.0000    0.46198
490880.0000    0.42404
490920.0000    0.37075
490960.0000    0.33794
491000.0000    0.45608
491040.0000    0.48090
491080.0000    0.25344
491120.0000    0.39644
491160.0000    0.39885
491200.0000    0.49377
491240.0000    0.20953
491280.0000    0.28617
491320.0000    0.40476
491360.0000    0.33494
491400.0000    0.47309
491440.0000    0.28767
491480.0000    0.52099
491520.0000    0.43399
491560.0000    0.55524
491600.0000    0.38250
491640.0000    0.48537
491680.0000    0.23199
491720.0000    0.31512
491760.0000    0.29661
491800.0000    0.47208
491840.0000    0.32893
491880.0000    0.26961
491920.0000    0.48666
491960.0000    0.31494
492000.0000    0.25859
492040.0000    0.65168
492080.0000    0.33945
492120.0000    0.25804
492160.0000    0.23022
492200.0000   -0.06468
492240.0000    0.35813
492280.0000    0.33159
492320.0000    0.23011
492360.0000    0.31557
492400.0000    0.52745
492440.0000    0.56173
492480.0000    0.42333
492520.0000    0.39712
492560.0000    0.45876
492600.0000    0.57159
492640.0000    0.38185
492680.0000    0.33151
492720.0000    0.40784
492760.0000    0.47472
492800.0000    0.25482
492840.0000    0.37874
492880.0000    0.34945
492920.0000    0.17830
492960.0000    0.20777
493000.0000    0.30160
493040.0000    0.31585
493080.0000    0.30559
493120.0000    0.23762
493160.0000    0.47054
493200.0000    0.39802
493240.0000    0.21661
493280.0000    0.18908
493320.0000    0.42759
493360.0000    0.36867
493400.0000    0.36200
493440.0000    0.45163
493480.0000    0.22790
493520.0000    0.48130
493560.0000    0.60072
493600.0000    0.14604
493640.0000    0.49221
493680.0000    0.45286
493720.0000    0.32878
493760.0000    0.28720
493800.0000    0.39585
493840.0000    0.31112
493880.0000    0.23761
493920.0000    0.45596
493960.0000    0.18978
494000.0000    0.18281
494040.0000    0.29503
494080.0000   -0.16339
494120.0000   -0.23470
494160.0000   -0.03338
494200.0000    0.08998
494240.0000   -0.13041
494280.0000   -0.11566
494320.0000    0.43385
494360.0000    0.33771
494400.0000    0.57519
494440.0000    0.42277
494480.0000    0.45554
494520.0000    0.53370
494560.0000    0.39638
494600.0000    0.12164
494640.0000    0.16827
494680.0000    0.03562
494720.0000    0.04676
494760.0000   -0.06581
494800.0000   -0.24479
494840.0000   -0.15822
494880.0000   -0.04337
494920.0000   -0.05633
494960.0000   -0.11223
495000.0000    0.06625
495040.0000   -0.05269
495080.0000   -0.13668
495120.0000   -0.37112
495160.0000   -0.46632
495200.0000   -0.01559
495240.0000    0.34689
495280.0000   -0.39453
495320.0000   -0.56919
495360.0000   -0.44111
495400.0000   -0.33065
495440.0000   -0.39985
495480.0000   -0.42547
495520.0000   -0.25973
495560.0000   -0.28803
495600.0000   -0.12376
495640.0000   -0.24442
495680.0000   -0.41866
495720.0000   -0.37178
495760.0000   -0.20782
495800.0000   -0.44071
495840.0000   -0.23493
495880.0000   -0.35666
495920.0000   -0.13337
495960.0000   -0.13016
496000.0000   -0.07525
496040.0000   -0.06226
496080.0000   -0.18459
496120.0000    0.03920
496160.0000    0.13141
496200.0000    0.07822
496240.0000   -0.09887
496280.0000   -0.12190
496320.0000   -0.20789
496360.0000   -0.22831
496400.0000   -0.07245
496440.0000   -0.22279
496480.0000   -0.27265
496520.0000   -0.33095
496560.0000   -0.04593
496600.0000   -0.20654
496640.0000   -0.29535
496680.0000   -0.42918
496720.0000   -0.21784
496760.0000   -0.23594
496800.0000   -0.35308
496840.0000   -0.37950
496880.0000   -0.15945
496920.0000   -0.36156
496960.0000   -0.33067
497000.0000   -0.06452
497040.0000   -0.28852
497080.0000   -0.14507
497120.0000   -0.13776
497160.0000   -0.34319
497200.0000   -0.18216
497240.0000   -0.26676
497280.0000   -0.39668
497320.0000   -0.25816
497360.0000   -0.26766
497400.0000   -0.14465
497440.0000   -0.18452
497480.0000   -0.12523
497520.0000   -0.00927
497560.0000   -0.07634
497600.0000   -0.33262
497640.0000   -0.03576
497680.0000   -0.38015
497720.0000   -0.20692
497760.0000   -0.17769
497800.0000   -0.13013
497840.0000   -0.31948
497880.0000   -0.33962
497920.0000   -0.46074
497960.0000   -0.11269
498000.0000   -0.33049
498040.0000   -0.33813
498080.0000   -0.59326
498120.0000   -0.95006
498160.0000   -0.44275
498200.0000   -0.29668
498240.0000   -0.26756
498280.0000   -0.46522
498320.0000   -0.18193
498360.0000   -0.20962
498400.0000   -0.12320
498440.0000   -0.43676
498480.0000   -0.42489
498520.0000   -0.15914
498560.0000   -0.68814
498600.0000   -0.42777
498640.0000   -0.17907
498680.0000   -0.33112
498720.0000   -0.19098
498760.0000   -0.47681
498800.0000   -0.75581
498840.0000   -0.48874
498880.0000   -0.59655
498920.0000   -0.48480
498960.0000   -0.51459
499000.0000   -0.65256
499040.0000   -0.46612
499080.0000   -0.13240
499120.0000   -0.37421
499160.0000   -0.25007
499200.0000   -0.56403
499240.0000   -0.30564
499280.0000   -0.24169
499320.0000   -0.33153
499360.0000   -0.50451
499400.0000   -0.55384
499440.0000   -0.22511
499480.0000   -0.26508
499520.0000   -0.41429
499560.0000   -0.65800
499600.0000   -0.52425
499640.0000   -0.74893
499680.0000   -0.36725
499720.0000   -0.31844
499760.0000   -0.69461
499800.0000   -0.59281
499840.0000   -0.54192
499880.0000   -0.69074
499920.0000   -0.62208
499960.0000   -0.59614
500000.0000   -0.34532
500040.0000   -0.33190
500080.0000   -0.43487
500120.0000   -0.12337
500160.0000   -0.45721
500200.0000   -0.59073
500240.0000   -0.46322
500280.0000   -0.32033
500320.0000   -0.73354
500360.0000   -0.49237
500400.0000   -0.63337
500440.0000   -0.52543
500480.0000   -0.64849
500520.0000   -0.52738
500560.0000   -0.41627
500600.0000   -0.33216
500640.0000   -0.35609
500680.0000   -0.09601
500720.0000   -0.02914
500760.0000   -0.14427
500800.0000    0.28418
500840.0000   -0.06653
500880.0000   -0.56151
500920.0000   -0.70812
500960.0000   -0.49447
501000.0000   -0.37388
501040.0000   -0.66843
501080.0000   -0.34177
501120.0000   -0.63842
501160.0000   -0.44754
501200.0000   -0.37879
501240.0000   -0.09834
501280.0000    0.09135
501320.0000    0.03867
501360.0000   -0.18524
501400.0000   -0.15495
501440.0000   -0.27857
501480.0000   -0.00533
501520.0000   -0.13601
501560.0000   -0.00207
501600.0000   -0.34670
501640.0000   -0.42249
501680.0000    0.04538
501720.0000    0.07252
501760.0000   -0.29342
501800.0000   -0.36734
501840.0000   -0.11130
501880.0000   -0.04616
501920.0000   -0.45304
501960.0000   -0.67171
502000.0000   -0.25615
502040.0000   -0.55399
502080.0000   -0.57055
502120.0000   -0.34972
502160.0000   -0.50615
502200.0000   -0.60048
502240.0000   -0.47729
502280.0000   -0.51335
502320.0000   -0.52012
502360.0000   -0.44255
502400.0000   -0.18021
502440.0000   -0.28714
502480.0000   -0.13283
502520.0000   -0.20166
502560.0000   -0.05643
502600.0000    0.03975
502640.0000    0.01336
502680.0000    0.28017
502720.0000    0.06845
502760.0000    0.04243
502800.0000   -0.52267
502840.0000   -0.33724
502880.0000   -0.70582
502920.0000   -0.39772
502960.0000   -0.18853
503000.0000   -0.40272
503040.0000   -0.52624
503080.0000   -0.38577
503120.0000   -0.30380
503160.0000   -0.52820
503200.0000   -0.45428
503240.0000   -0.72256
503280.0000   -0.59527
503320.0000   -0.34966
503360.0000   -0.56281
503400.0000   -0.28493
503440.0000   -0.39881
503480.0000   -0.36205
503520.0000   -0.41041
503560.0000   -0.52335
503600.0000   -0.47206
503640.0000   -0.50156
503680.0000   -0.66584
503720.0000   -0.36684
503760.0000   -0.64564
503800.0000   -0.40974
503840.0000   -0.15464
503880.0000   -0.34512
503920.0000   -0.43188
503960.0000   -0.38124
504000.0000   -0.44619
504040.0000   -0.03459
504080.0000   -0.53999
504120.0000   -0.45223
504160.0000   -0.52507
504200.0000   -0.48669
504240.0000   -0.50087
504280.0000   -0.34823
504320.0000   -0.29757
504360.0000   -0.20274
504400.0000    0.00239
504440.0000   -0.35268
504480.0000   -0.55848
504520.0000   -0.34935
504560.0000   -0.70107
504600.0000   -0.53745
504640.0000   -0.18618
504680.0000   -0.55548
504720.0000   -0.33642
504760.0000   -0.16845
504800.0000   -0.14343
504840.0000   -0.17774
504880.0000   -0.09251
504920.0000   -0.09738
504960.0000   -0.55132
505000.0000   -0.30666
505040.0000   -0.48457
505080.0000   -0.02615
505120.0000   -0.35419
505160.0000   -0.10075
505200.0000   -0.30991
505240.0000   -0.37165
505280.0000   -0.31486
505320.0000   -0.63609
505360.0000   -0.51347
505400.0000   -0.23186
505440.0000   -0.63215
505480.0000   -0.42784
505520.0000   -0.24007
505560.0000   -0.45281
505600.0000   -0.29015
505640.0000   -0.17571
505680.0000    0.02665
505720.0000   -0.37977
505760.0000   -0.26844
505800.0000   -0.28873
505840.0000   -0.41725
505880.0000   -0.15610
505920.0000   -0.16481
505960.0000   -0.14618
506000.0000   -0.44426
506040.0000    0.09996
506080.0000   -0.64894
506120.0000   -0.24218
506160.0000   -0.08336
506200.0000    0.26484
506240.0000    0.26153
506280.0000   -0.01325
506320.0000   -0.36290
506360.0000   -0.30162
506400.0000   -0.33902
506440.0000   -0.46022
506480.0000   -0.57758
506520.0000   -0.04083
506560.0000   -0.06184
506600.0000   -0.50890
506640.0000   -0.23876
506680.0000   -0.15101
506720.0000   -0.11422
506760.0000   -0.34718
506800.0000   -0.69913
506840.0000   -0.69353
506880.0000   -0.73736
506920.0000   -0.13862
506960.0000   -0.60490
507000.0000   -0.36501
507040.0000   -0.07935
507080.0000   -0.40779
507120.0000   -0.63555
507160.0000   -0.76417
507200.0000   -0.52641
507240.0000   -0.64788
507280.0000   -0.14933
507320.0000   -0.35241
507360.0000    0.11139
507400.0000   -0.61697
507440.0000   -0.52551
507480.0000   -0.58039
507520.0000   -0.47672
507560.0000   -0.52694
507600.0000   -0.65822
507640.0000   -0.33009
507680.0000   -0.29626
507720.0000   -0.26447
507760.0000   -0.45902
507800.0000   -0.39223
507840.0000   -0.50658
507880.0000   -0.28252
507920.0000   -0.43638
507960.0000   -0.27826
508000.0000   -0.47688
508040.0000   -0.51783
508080.0000   -0.60423
508120.0000   -0.44863
508160.0000   -0.37885
508200.0000   -0.43273
508240.0000   -0.35944
508280.0000   -0.12494
508320.0000   -0.20231
508360.0000   -0.39610
508400.0000   -0.54249
508440.0000   -0.60061
508480.0000   -0.45884
508520.0000   -0.36329
508560.0000   -0.36741
508600.0000   -0.30152
508640.0000   -0.31709
508680.0000   -0.39784
508720.0000   -0.50704
508760.0000   -0.58558
508800.0000   -0.01067
508840.0000   -0.44187
508880.0000   -0.47026
508920.0000   -0.32077
508960.0000   -0.65691
509000.0000   -0.58829
509040.0000   -0.49509
509080.0000   -0.89941
509120.0000   -0.44905
509160.0000   -0.67787
509200.0000   -0.45421
509240.0000   -0.59828
509280.0000   -0.71168
509320.0000   -0.37738
509360.0000   -0.24869
509400.0000   -0.45256
509440.0000   -0.34495
509480.0000   -0.21242
509520.0000   -0.36340
509560.0000   -0.19401
509600.0000   -0.58565
509640.0000   -0.25744
509680.0000   -0.08509
509720.0000   -0.05340
509760.0000   -0.18842
509800.0000   -0.47769
509840.0000   -0.17584
509880.0000   -0.31132
509920.0000   -0.32251
509960.0000   -0.10287
510000.0000   -0.26918
510040.0000   -0.20196
510080.0000    0.12846
510120.0000    0.20449
510160.0000    0.00805
510200.0000    0.11549
510240.0000    0.02046
510280.0000   -0.08801
510320.0000    0.08291
510360.0000    0.02617
510400.0000    0.05903
510440.0000    0.02395
510480.0000   -0.39823
510520.0000   -0.09904
510560.0000   -0.38116
510600.0000   -0.38531
510640.0000   -0.49806
510680.0000   -0.69801
510720.0000   -0.04377
510760.0000   -0.27001
510800.0000   -0.15838
510840.0000   -0.01938
510880.0000   -0.39229
510920.0000   -0.24987
510960.0000   -0.60244
511000.0000   -0.22232
511040.0000   -0.51980
511080.0000   -0.59000
511120.0000   -0.51693
511160.0000   -0.19554
511200.0000    0.17576
511240.0000    0.20227
511280.0000    0.26135
511320.0000    0.36076
511360.0000    0.12559
511400.0000   -0.17512
511440.0000   -0.03978
511480.0000   -0.11863
511520.0000   -0.09391
511560.0000    0.03737
511600.0000    0.23799
511640.0000    0.16362
511680.0000   -0.31490
511720.0000    0.15396
511760.0000    0.09429
511800.0000    0.00546
511840.0000   -0.41601
511880.0000   -0.14850
511920.0000   -0.37686
511960.0000   -0.57131
512000.0000   -0.45767
512040.0000   -0.60140
512080.0000   -0.27654
512120.0000   -0.69036
512160.0000   -0.54779
512200.0000   -0.64193
512240.0000   -0.51564
512280.0000   -0.43592
512320.0000   -0.62998
512360.0000   -0.54030
512400.0000   -0.47028
512440.0000   -0.43073
512480.0000   -0.88237
512520.0000   -0.23457
512560.0000   -0.19368
512600.0000   -0.37165
512640.0000   -0.50040
512680.0000   -0.63160
512720.0000   -0.47411
512760.0000   -0.45628
512800.0000   -0.48787
512840.0000   -0.34262
512880.0000   -0.27978
512920.0000   -0.60294
512960.0000   -0.65302
513000.0000   -0.56719
513040.0000   -0.25578
513080.0000   -0.31782
513120.0000   -0.18925
513160.0000   -0.29051
513200.0000   -0.18273
513240.0000   -0.56370
513280.0000   -0.50241
513320.0000   -0.61289
513360.0000   -0.74905
513400.0000    0.00211
513440.0000   -0.19835
513480.0000   -0.30902
513520.0000    0.07481
513560.0000   -0.31146
513600.0000   -0.17631
513640.0000   -0.21432
513680.0000   -0.36532
513720.0000    0.02940
513760.0000   -0.21226
513800.0000   -0.22186
513840.0000   -0.35442
513880.0000   -0.17578
513920.0000   -0.39818
513960.0000   -0.16333
514000.0000   -0.14566
514040.0000   -0.19657
514080.0000   -0.02400
514120.0000   -0.08562
514160.0000   -0.07587
514200.0000   -0.36476
514240.0000   -0.25391
514280.0000   -0.28647
514320.0000   -0.22022
514360.0000   -0.64973
514400.0000   -0.77162
514440.0000   -0.57322
514480.0000   -0.52388
514520.0000   -0.80669
514560.0000   -0.63315
514600.0000   -0.71603
514640.0000   -0.58233
514680.0000   -0.63432
514720.0000   -0.44379
514760.0000   -0.49831
514800.0000   -0.46773
514840.0000   -0.41929
514880.0000   -0.73001
514920.0000   -0.41962
514960.0000   -0.23692
515000.0000   -0.38011
515040.0000   -0.35255
515080.0000   -0.62935
515120.0000   -0.32881
515160.0000   -0.48039
515200.0000   -0.52714
515240.0000   -0.09236
515280.0000   -0.05674
515320.0000   -0.19186
515360.0000   -0.30115
515400.0000   -0.26247
515440.0000   -0.56008
515480.0000   -0.79271
515520.0000   -0.43790
515560.0000   -0.35769
515600.0000   -0.17901
515640.0000   -0.12362
515680.0000   -0.28812
515720.0000   -0.22243
515760.0000   -0.42848
515800.0000   -0.69439
515840.0000   -0.33851
515880.0000   -0.40948
515920.0000   -0.52457
515960.0000   -0.64462
516000.0000   -0.32428
516040.0000   -0.51184
516080.0000   -0.43324
516120.0000   -0.22245
516160.0000   -0.80297
516200.0000   -0.25887
516240.0000   -0.67409
516280.0000   -0.48178
516320.0000   -0.38338
516360.0000   -0.64773
516400.0000   -0.56210
516440.0000   -0.53294
516480.0000   -0.52319
516520.0000   -0.48731
516560.0000   -0.58143
516600.0000   -0.40068
516640.0000   -0.60483
516680.0000   -0.59232
516720.0000   -0.60273
516760.0000   -0.72143
516800.0000   -0.48168
516840.0000   -0.52344
516880.0000   -0.68662
516920.0000   -0.79019
516960.0000   -1.00470
517000.0000   -0.76726
517040.0000   -0.58199
517080.0000   -0.23339
517120.0000   -0.68642
517160.0000   -0.49728
517200.0000   -0.84492
517240.0000   -0.83508
517280.0000   -0.35642
517320.0000   -0.50337
517360.0000   -0.48861
517400.0000   -0.62188
517440.0000   -0.32701
517480.0000   -0.46717
517520.0000   -0.73474
517560.0000   -0.78229
517600.0000   -0.38849
517640.0000   -0.34122
517680.0000   -0.41128
517720.0000   -0.45927
517760.0000   -0.83551
517800.0000   -0.56064
517840.0000   -0.53747
517880.0000   -0.52371
517920.0000   -0.39406
517960.0000   -0.20224
518000.0000   -0.26058
518040.0000   -0.23738
518080.0000    0.10649
518120.0000   -0.16658
518160.0000   -0.16881
518200.0000   -0.16498
518240.0000   -0.53615
518280.0000   -0.49662
518320.0000   -0.40736
518360.0000   -0.23180
518400.0000   -0.12301
518440.0000   -0.44935
518480.0000   -0.55775
518520.0000   -0.48991
518560.0000   -0.31608
518600.0000   -0.24680
518640.0000   -0.25139
518680.0000   -0.48648
518720.0000   -0.25683
518760.0000   -0.64046
518800.0000   -0.38937
518840.0000   -0.32386
518880.0000   -0.57707
518920.0000   -0.42602
518960.0000   -0.76023
519000.0000   -0.45892
519040.0000   -0.60390
519080.0000   -0.62177
519120.0000   -0.73569
519160.0000   -0.50223
519200.0000   -0.42639
519240.0000   -0.32712
519280.0000   -0.42186
519320.0000   -0.44799
519360.0000   -0.35066
519400.0000   -0.58344
519440.0000   -0.36043
519480.0000   -0.43400
519520.0000   -0.53672
519560.0000   -0.28611
519600.0000   -0.20449
519640.0000   -0.63497
519680.0000   -0.68140
519720.0000   -0.61385
519760.0000   -1.03185
519800.0000   -0.70319
519840.0000   -0.34809
519880.0000   -0.14891
519920.0000   -0.30727
519960.0000   -0.19377
520000.0000   -0.58340
520040.0000   -0.54270
520080.0000   -0.52954
520120.0000   -0.28884
520160.0000   -0.58735
520200.0000   -0.60665
520240.0000   -0.43823
520280.0000   -0.81783
520320.0000   -0.55799
520360.0000   -0.58347
520400.0000   -0.17274
520440.0000    0.04705
520480.0000   -0.23362
520520.0000   -0.27048
520560.0000   -0.25213
520600.0000   -0.14689
520640.0000   -0.54969
520680.0000   -0.38526
520720.0000   -0.40065
520760.0000   -0.53716
520800.0000   -0.57967
520840.0000   -0.64871
520880.0000   -0.51631
520920.0000   -0.73325
520960.0000   -0.33133
521000.0000   -0.48443
521040.0000   -0.26329
521080.0000   -0.64759
521120.0000   -0.73163
521160.0000   -0.23781
521200.0000   -0.38059
521240.0000   -0.34644
521280.0000   -0.47655
521320.0000   -0.42232
521360.0000   -0.59752
521400.0000   -0.53013
521440.0000   -0.62924
521480.0000   -0.27356
521520.0000   -0.66411
521560.0000   -0.70044
521600.0000   -0.60373
521640.0000   -0.56965
521680.0000   -0.50223
521720.0000   -0.05920
521760.0000   -0.04595
521800.0000   -0.04827
521840.0000   -0.00388
521880.0000   -0.16186
521920.0000   -0.22446
521960.0000    0.09575
522000.0000    0.11956
522040.0000   -0.03395
522080.0000   -0.08739
522120.0000    0.20018
522160.0000    0.36665
522200.0000   -0.00560
522240.0000    0.22535
522280.0000    0.10394
522320.0000    0.46209
522360.0000    0.58365
522400.0000    0.11676
522440.0000   -0.05308
522480.0000   -0.41209
522520.0000   -0.53831
522560.0000   -0.38033
522600.0000   -0.62992
522640.0000   -0.53246
522680.0000   -0.26451
522720.0000   -0.55083
522760.0000   -0.36312
522800.0000   -0.14211
522840.0000   -0.07370
522880.0000   -0.11452
522920.0000    0.03024
522960.0000   -0.07746
523000.0000    0.03732
523040.0000    0.09309
523080.0000    0.28855
523120.0000    0.14256
523160.0000    0.07470
523200.0000    0.19585
523240.0000    0.17098
523280.0000    0.34948
523320.0000    0.47688
523360.0000    0.40988
523400.0000    0.08594
523440.0000   -0.07430
523480.0000   -0.22066
523520.0000   -0.40564
523560.0000   -0.32325
523600.0000   -0.18071
523640.0000   -0.15345
523680.0000   -0.09507
523720.0000    0.06738
523760.0000   -0.25081
523800.0000   -0.09713
523840.0000   -0.10356
523880.0000   -0.28070
523920.0000   -0.22162
523960.0000   -0.32810
524000.0000   -0.18309
524040.0000   -0.13259
524080.0000    0.03662
524120.0000    0.07437
524160.0000   -0.10533
524200.0000    0.29782
524240.0000    0.12375
524280.0000    0.01267
524320.0000   -0.17893
524360.0000    0.10261
524400.0000   -0.05875
524440.0000   -0.01526
524480.0000   -0.01772
524520.0000   -0.13108
524560.0000    0.06211
524600.0000    0.21873
524640.0000   -0.05372
524680.0000   -0.20745
524720.0000   -0.36539
524760.0000   -0.13917
524800.0000   -0.21655
524840.0000    0.01695
524880.0000   -0.09809
524920.0000   -0.29303
524960.0000   -0.11585
525000.0000   -0.29959
525040.0000   -0.64071
525080.0000   -0.07057
525120.0000   -0.49138
525160.0000   -0.25164
525200.0000   -0.34086
525240.0000   -0.18320
525280.0000   -0.54296
525320.0000   -0.62085
525360.0000   -0.61282
525400.0000   -0.66343
525440.0000   -0.74494
525480.0000   -0.49731
525520.0000   -0.56377
525560.0000   -0.35673
525600.0000   -0.65689
525640.0000   -0.43418
525680.0000   -0.48565
525720.0000   -0.29344
525760.0000   -0.67382
525800.0000   -0.75474
525840.0000   -0.51312
525880.0000   -0.46323
525920.0000   -0.31996
525960.0000   -0.75275
526000.0000   -0.64370
526040.0000   -0.51264
526080.0000   -0.35484
526120.0000   -0.77631
526160.0000   -0.85916
526200.0000   -0.22614
526240.0000   -0.45782
526280.0000   -0.57668
526320.0000   -0.84904
526360.0000   -0.55529
526400.0000   -0.43458
526440.0000   -0.42223
526480.0000   -0.65107
526520.0000   -0.65057
526560.0000   -0.01647
526600.0000    0.06008
526640.0000    0.21487
526680.0000   -0.11863
526720.0000   -0.18331
526760.0000    0.09180
526800.0000   -0.12959
526840.0000   -0.35252
526880.0000   -0.33541
526920.0000   -0.49800
526960.0000   -0.25072
527000.0000   -0.12898
527040.0000   -0.22994
527080.0000   -0.54120
527120.0000   -0.54638
527160.0000   -0.33370
527200.0000   -0.33644
527240.0000   -0.43221
527280.0000   -0.63593
527320.0000   -0.38048
527360.0000    0.10158
527400.0000   -0.59240
527440.0000   -0.32689
527480.0000   -0.25873
527520.0000   -0.13144
527560.0000   -0.05591
527600.0000   -0.00897
527640.0000   -0.33324
527680.0000   -0.10435
527720.0000   -0.29237
527760.0000   -0.59412
527800.0000   -0.27215
527840.0000   -0.05681
527880.0000   -0.52420
527920.0000   -0.50086
527960.0000   -0.46289
528000.0000   -0.40311
528040.0000   -0.28414
528080.0000   -0.67155
528120.0000   -0.55659
528160.0000   -0.58654
528200.0000   -0.65278
528240.0000   -0.58678
528280.0000   -0.34423
528320.0000   -0.51695
528360.0000   -0.34212
528400.0000   -0.38021
528440.0000   -0.60498
528480.0000   -0.31337
528520.0000   -0.39406
528560.0000   -0.56146
528600.0000   -0.68071
528640.0000   -0.54729
528680.0000   -0.48055
528720.0000   -0.48312
528760.0000   -0.54976
528800.0000   -0.62704
528840.0000   -0.75528
528880.0000   -0.67698
528920.0000   -0.54980
528960.0000   -0.92848
529000.0000   -0.69403
529040.0000   -0.62462
529080.0000   -0.48884
529120.0000   -0.29767
529160.0000   -0.68602
529200.0000   -0.45641
529240.0000   -0.60630
529280.0000   -0.67725
529320.0000   -0.44105
529360.0000   -0.39000
529400.0000   -0.38625
529440.0000   -0.61345
529480.0000   -1.13616
529520.0000   -0.99491
529560.0000   -0.70691
529600.0000   -0.23872
529640.0000   -0.45149
529680.0000   -0.63729
529720.0000   -1.00123
529760.0000   -0.60685
529800.0000   -0.64805
529840.0000   -0.41502
529880.0000   -0.51213
529920.0000   -0.69815
529960.0000   -0.68155
530000.0000   -0.79347
530040.0000   -0.56685
530080.0000   -0.53154
530120.0000   -1.03864
530160.0000   -0.82529
530200.0000   -0.31339
530240.0000   -0.74362
530280.0000   -0.65414
530320.0000   -0.48083
530360.0000   -0.49181
530400.0000   -0.43084
530440.0000   -0.28924
530480.0000   -0.29982
530520.0000   -0.32856
530560.0000   -0.35723
530600.0000   -0.17682
530640.0000   -0.27649
530680.0000   -0.28338
530720.0000   -0.04637
530760.0000   -0.28667
530800.0000   -0.09815
530840.0000   -0.45073
530880.0000   -0.32182
530920.0000   -0.20098
530960.0000   -0.34244
531000.0000   -0.43936
531040.0000   -0.48819
531080.0000   -0.51744
531120.0000   -0.44440
531160.0000   -0.12648
531200.0000   -0.22502
531240.0000   -0.37158
531280.0000   -0.16895
531320.0000   -0.39139
531360.0000   -0.38129
531400.0000   -0.32350
531440.0000   -0.11787
531480.0000   -0.51727
531520.0000   -0.34981
531560.0000   -0.48535
531600.0000   -0.43243
531640.0000   -0.63907
531680.0000   -0.45835
531720.0000   -0.66398
531760.0000   -0.38463
531800.0000   -0.54503
531840.0000   -0.15973
531880.0000   -0.11247
531920.0000   -0.32253
531960.0000   -0.15765
532000.0000   -0.13084
532040.0000    0.06907
532080.0000   -0.84583
532120.0000   -0.33866
532160.0000   -0.67261
532200.0000   -0.58244
532240.0000   -0.38566
532280.0000   -0.48941
532320.0000   -0.10933
532360.0000   -0.05504
532400.0000   -0.25072
532440.0000   -0.37847
532480.0000   -0.37904
532520.0000   -0.44414
532560.0000   -0.26000
532600.0000   -0.35121
532640.0000   -0.14550
532680.0000   -0.04581
532720.0000   -0.22964
532760.0000   -0.33810
532800.0000   -0.18726
532840.0000   -0.11477
532880.0000   -0.10761
532920.0000   -0.00322
532960.0000   -0.08506
533000.0000    0.04138
533040.0000   -0.39728
533080.0000   -0.30383
533120.0000   -0.21532
533160.0000   -0.11570
533200.0000   -0.01105
533240.0000   -0.19659
533280.0000   -0.07160
533320.0000   -0.25150
533360.0000   -0.30991
533400.0000   -0.68287
533440.0000   -0.39866
533480.0000   -0.50658
533520.0000   -0.52242
533560.0000   -0.42237
533600.0000   -0.31711
533640.0000    0.00612
533680.0000    0.03689
533720.0000    0.13316
533760.0000    0.29025
533800.0000    0.17721
533840.0000    0.35301
533880.0000   -0.30916
533920.0000   -0.09827
533960.0000    0.05418
534000.0000   -0.13047
534040.0000   -0.28362
534080.0000   -0.36656
534120.0000   -0.23813
534160.0000   -0.14262
534200.0000   -0.04448
534240.0000    0.05189
534280.0000   -0.05393
534320.0000   -0.02902
534360.0000    0.12387
534400.0000    0.06217
534440.0000   -0.35494
534480.0000   -0.10162
534520.0000   -0.19215
534560.0000   -0.07972
534600.0000    0.05113
534640.0000   -0.08114
534680.0000   -0.00240
534720.0000    0.09381
534760.0000    0.03902
534800.0000   -0.09233
534840.0000   -0.05715
534880.0000   -0.07343
534920.0000   -0.04418
534960.0000   -0.11869
535000.0000   -0.25669
535040.0000   -0.09887
535080.0000   -0.19550
535120.0000   -0.20145
535160.0000   -0.23349
535200.0000   -0.48762
535240.0000   -0.19907
535280.0000   -0.03181
535320.0000   -0.05463
535360.0000   -0.01186
535400.0000   -0.15376
535440.0000   -0.32154
535480.0000   -0.08561
535520.0000   -0.30149
535560.0000   -0.52613
535600.0000   -0.26943
535640.0000   -0.34167
535680.0000   -0.14538
535720.0000   -0.30795
535760.0000   -0.16530
535800.0000   -0.01266
535840.0000   -0.37145
535880.0000   -0.27876
535920.0000   -0.26715
535960.0000   -0.27214
536000.0000   -0.24518
536040.0000   -0.39063
536080.0000   -0.18624
536120.0000    0.11469
536160.0000    0.23368
536200.0000    0.46734
536240.0000   -0.40936
536280.0000   -0.47634
536320.0000   -0.37863
536360.0000   -0.48866
536400.0000   -0.47324
536440.0000   -0.39356
536480.0000    0.15997
536520.0000   -0.08386
536560.0000    0.21758
536600.0000   -0.11320
536640.0000   -0.08667
536680.0000    0.03820
536720.0000   -0.00647
536760.0000   -0.15363
536800.0000   -0.01495
536840.0000    0.07986
536880.0000    0.46328
536920.0000   -0.04410
536960.0000    0.05729
537000.0000    0.16584
537040.0000    0.52130
537080.0000    0.33788
537120.0000    0.37168
537160.0000    0.62997
537200.0000    0.24767
537240.0000    0.24484
537280.0000    0.07877
537320.0000   -0.12995
537360.0000    0.34755
537400.0000    0.32326
537440.0000    0.17132
537480.0000    0.25438
537520.0000   -0.22975
537560.0000   -0.05989
537600.0000    0.38602
537640.0000    0.15964
537680.0000    0.22344
537720.0000    0.08903
537760.0000    0.12275
537800.0000    0.28735
537840.0000   -0.15439
537880.0000   -0.06099
537920.0000    0.30262
537960.0000    0.11398
538000.0000    0.06837
538040.0000    0.20617
538080.0000    0.10595
538120.0000    0.08958
538160.0000    0.36892
538200.0000    0.31665
538240.0000    0.61648
538280.0000    0.45821
538320.0000    0.59510
538360.0000    0.51045
538400.0000   -0.05083
538440.0000    0.31133
538480.0000    0.53955
538520.0000    0.50611
538560.0000    0.42723
538600.0000    0.39716
538640.0000    0.48180
538680.0000    0.57613
538720.0000    0.35822
538760.0000    0.45467
538800.0000    0.45273
538840.0000    0.56499
538880.0000    0.40959
538920.0000    0.46363
538960.0000    0.52559
539000.0000    0.17726
539040.0000   -0.07806
539080.0000    0.15324
539120.0000    0.18472
539160.0000    0.36425
539200.0000    0.03457
539240.0000    0.05376
539280.0000    0.05272
539320.0000    0.09506
539360.0000    0.29362
539400.0000    0.00750
539440.0000    0.04661
539480.0000   -0.00747
539520.0000    0.09556
539560.0000   -0.05249
539600.0000   -0.10389
539640.0000   -0.12551
539680.0000   -0.02429
539720.0000    0.24275
539760.0000    0.02549
539800.0000    0.21024
539840.0000    0.48514
539880.0000    0.44122
539920.0000    0.57996
539960.0000    0.39961
540000.0000    0.08149
540040.0000    0.46181
540080.0000    0.31196
540120.0000    0.44363
540160.0000    0.46167
540200.0000    0.34471
540240.0000    0.58195
540280.0000    0.17502
540320.0000    0.27298
540360.0000    0.35332
540400.0000    0.21280
540440.0000    0.45201
540480.0000    0.50916
540520.0000    0.39549
540560.0000    0.37973
540600.0000    0.36711
540640.0000    0.17692
540680.0000    0.52483
540720.0000    0.53602
540760.0000    0.45351
540800.0000    0.33943
540840.0000    0.24871
540880.0000    0.42583
540920.0000    0.52873
540960.0000    0.53032
541000.0000    0.36778
541040.0000    0.29847
541080.0000    0.53269
541120.0000    0.07168
541160.0000    0.30666
541200.0000    0.22560
541240.0000    0.45259
541280.0000    0.22254
541320.0000    0.14387
541360.0000    0.33823
541400.0000    0.31377
541440.0000    0.32472
541480.0000    0.32034
541520.0000    0.26534
541560.0000   -0.09986
541600.0000    0.34569
541640.0000    0.25183
541680.0000    0.17904
541720.0000    0.35123
541760.0000    0.26335
541800.0000    0.38011
541840.0000    0.32845
541880.0000    0.34539
541920.0000    0.50904
541960.0000    0.43012
542000.0000    0.00516
542040.0000    0.17896
542080.0000    0.46211
542120.0000    0.05869
542160.0000    0.11447
542200.0000    0.16201
542240.0000    0.43750
542280.0000    0.43977
542320.0000    0.39000
542360.0000    0.34826
542400.0000    0.26604
542440.0000    0.19092
542480.0000    0.49613
542520.0000    0.77684
542560.0000    0.51356
542600.0000    0.60030
542640.0000    0.45355
542680.0000    0.39488
542720.0000    0.54563
542760.0000    0.45630
542800.0000    0.25105
542840.0000    0.18308
542880.0000    0.27932
542920.0000    0.38094
542960.0000    0.13042
543000.0000    0.31888
543040.0000    0.37931
543080.0000    0.07989
543120.0000    0.37714
543160.0000    0.35128
543200.0000    0.45476
543240.0000    0.41613
543280.0000    0.17554
543320.0000    0.32264
543360.0000    0.26435
543400.0000    0.25701
543440.0000    0.30533
543480.0000    0.53454
543520.0000    0.30628
543560.0000    0.31006
543600.0000    0.41215
543640.0000    0.30469
543680.0000    0.36591
543720.0000    0.11608
543760.0000    0.31782
543800.0000    0.29806
543840.0000    0.25097
543880.0000    0.37458
543920.0000    0.35699
543960.0000    0.35109
544000.0000    0.41334
544040.0000    0.38635
544080.0000    0.39717
544120.0000    0.02331
544160.0000    0.46678
544200.0000    0.45891
544240.0000    0.36419
544280.0000    0.43363
544320.0000    0.38287
544360.0000    0.37440
544400.0000    0.36804
544440.0000    0.42515
544480.0000    0.34742
544520.0000    0.40059
544560.0000    0.57312
544600.0000    0.39013
544640.0000    0.38236
544680.0000    0.45628
544720.0000    0.37299
544760.0000    0.50454
544800.0000    0.31038
544840.0000    0.51564
544880.0000    0.32826
544920.0000    0.30503
544960.0000    0.48932
545000.0000    0.57194
545040.0000    0.54893
545080.0000    0.51001
545120.0000    0.45789
545160.0000    0.60508
545200.0000    0.65537
545240.0000    0.57483
545280.0000    0.48456
545320.0000    0.51750
545360.0000    0.55696
545400.0000    0.50881
545440.0000    0.46839
545480.0000    0.39601
545520.0000    0.48480
545560.0000    0.45171
545600.0000    0.72731
545640.0000    0.76546
545680.0000    0.62524
545720.0000    0.62130
545760.0000    0.41728
545800.0000    0.34421
545840.0000    0.56344
545880.0000    0.43031
545920.0000    0.56014
545960.0000    0.46023
546000.0000    0.40910
546040.0000    0.57753
546080.0000    0.46240
546120.0000    0.31260
546160.0000    0.33312
546200.0000    0.40272
546240.0000    0.47477
546280.0000    0.64573
546320.0000    0.52130
546360.0000    0.34787
546400.0000    0.67858
546440.0000    0.45007
546480.0000    0.50263
546520.0000    0.39750
546560.0000    0.51919
546600.0000    0.43132
546640.0000    0.43095
546680.0000    0.35642
546720.0000    0.31350
546760.0000    0.59472
546800.0000    0.48132
546840.0000    0.54891
546880.0000    0.44254
546920.0000    0.41582
546960.0000    0.34056
547000.0000    0.54735
547040.0000    0.62124
547080.0000    0.65646
547120.0000    0.59195
547160.0000    0.09800
547200.0000    0.47232
547240.0000    0.33203
547280.0000    0.35555
547320.0000    0.51662
547360.0000    0.60379
547400.0000    0.53065
547440.0000    0.67297
547480.0000    0.54140
547520.0000    0.49687
547560.0000    0.63245
547600.0000    0.38647
547640.0000    0.70561
547680.0000    0.67208
547720.0000    0.33465
547760.0000    0.49649
547800.0000    0.56172
547840.0000    0.70442
547880.0000    0.52225
547920.0000    0.25949
547960.0000    0.43955
548000.0000    0.48813
548040.0000    0.33205
548080.0000    0.33283
548120.0000    0.32700
548160.0000    0.59083
548200.0000    0.41135
548240.0000    0.50172
548280.0000    0.47900
548320.0000    0.59446
548360.0000    0.47064
548400.0000    0.72946
548440.0000    0.30210
548480.0000    0.51856
548520.0000    0.65577
548560.0000    0.41688
548600.0000    0.52024
548640.0000    0.60213
548680.0000    0.61568
548720.0000    0.29409
548760.0000    0.24170
548800.0000    0.37636
548840.0000    0.47874
548880.0000    0.59997
548920.0000    0.55897
548960.0000    0.49940
549000.0000    0.38596
549040.0000    0.34166
549080.0000    0.62430
549120.0000    0.49974
549160.0000    0.53006
549200.0000    0.44344
549240.0000    0.26662
549280.0000    0.31833
549320.0000    0.47675
549360.0000    0.27490
549400.0000    0.33257
549440.0000    0.46447
549480.0000    0.29277
549520.0000    0.45675
549560.0000    0.52748
549600.0000    0.46722
549640.0000    0.33866
549680.0000    0.11054
549720.0000    0.32219
549760.0000    0.63902
549800.0000    0.42317
549840.0000    0.48410
549880.0000    0.29708
549920.0000    0.29327
549960.0000    0.35009
550000.0000    0.24707
550040.0000    0.40575
550080.0000    0.35117
550120.0000    0.65701
550160.0000    0.37577
550200.0000    0.51229
550240.0000    0.51918
550280.0000    0.13952
550320.0000    0.52929
550360.0000    0.32033
550400.0000    0.35264
550440.0000    0.26748
550480.0000    0.42776
550520.0000    0.25658
550560.0000    0.30902
550600.0000    0.43150
550640.0000    0.41422
550680.0000    0.49743
550720.0000    0.51355
550760.0000    0.62052
550800.0000    0.51865
550840.0000    0.44233
550880.0000    0.43549
550920.0000    0.49359
550960.0000    0.40213
551000.0000    0.24758
551040.0000    0.41089
551080.0000    0.38089
551120.0000    0.46879
551160.0000    0.54614
551200.0000    0.37294
551240.0000    0.46046
551280.0000    0.40056
551320.0000    0.46707
551360.0000    0.41736
551400.0000    0.60003
551440.0000    0.61252
551480.0000    0.38607
551520.0000    0.34375
551560.0000    0.45427
551600.0000    0.50440
551640.0000    0.42638
551680.0000    0.38355
551720.0000    0.27636
551760.0000    0.64196
551800.0000    0.52031
551840.0000    0.61949
551880.0000    0.82749
551920.0000    0.31027
551960.0000    0.48912
552000.0000    0.30866
552040.0000    0.51095
552080.0000    0.32360
552120.0000    0.33478
552160.0000    0.32746
552200.0000    0.39981
552240.0000    0.47302
552280.0000    0.35701
552320.0000    0.46390
552360.0000    0.42022
552400.0000    0.50679
552440.0000    0.01557
552480.0000    0.49483
552520.0000    0.29885
552560.0000    0.23433
552600.0000    0.24694
552640.0000    0.33092
552680.0000    0.46141
552720.0000    0.43133
552760.0000    0.38688
552800.0000    0.40968
552840.0000    0.38563
552880.0000    0.53671
552920.0000    0.41851
552960.0000    0.26831
553000.0000    0.42571
553040.0000    0.42253
553080.0000    0.49133
553120.0000    0.64450
553160.0000    0.68348
553200.0000    0.51934
553240.0000    0.36997
553280.0000    0.65145
553320.0000    0.39107
553360.0000    0.27956
553400.0000    0.21649
553440.0000    0.27438
553480.0000    0.36562
553520.0000    0.26825
553560.0000    0.00921
553600.0000    0.45905
553640.0000    0.60942
553680.0000    0.30461
553720.0000    0.48863
553760.0000    0.42013
553800.0000    0.31309
553840.0000    0.46860
553880.0000    0.39893
553920.0000    0.45771
553960.0000    0.24103
554000.0000    0.55862
554040.0000    0.46834
554080.0000    0.52401
554120.0000    0.49488
554160.0000    0.33028
554200.0000    0.51746
554240.0000    0.25396
554280.0000    0.41925
554320.0000    0.55897
554360.0000    0.50684
554400.0000    0.32130
554440.0000    0.62349
554480.0000    0.42578
554520.0000    0.54734
554560.0000    0.50818
554600.0000    0.31516
554640.0000    0.45405
554680.0000    0.39540
554720.0000    0.27963
554760.0000    0.34217
554800.0000    0.37958
554840.0000    0.41599
554880.0000    0.49489
554920.0000    0.61451
554960.0000    0.42912
555000.0000    0.28069
555040.0000    0.55875
555080.0000    0.38472
555120.0000    0.35030
555160.0000    0.59224
555200.0000    0.48672
555240.0000    0.33441
555280.0000    0.46198
555320.0000    0.38575
555360.0000    0.46271
555400.0000    0.61618
555440.0000    0.47476
555480.0000    0.46594
555520.0000    0.31684
555560.0000    0.39796
555600.0000    0.35760
555640.0000    0.36696
555680.0000    0.37326
555720.0000    0.41374
555760.0000    0.24388
555800.0000    0.47593
555840.0000    0.46158
555880.0000    0.60618
555920.0000    0.39618
555960.0000    0.15801
556000.0000    0.31572
556040.0000    0.56951
556080.0000    0.36458
556120.0000    0.22191
556160.0000    0.25545
556200.0000    0.06929
556240.0000    0.14639
556280.0000    0.31709
556320.0000    0.46613
556360.0000    0.49998
556400.0000    0.38171
556440.0000    0.47466
556480.0000    0.35198
556520.0000    0.42014
556560.0000    0.18253
556600.0000    0.34292
556640.0000    0.37861
556680.0000    0.35565
556720.0000    0.36118
556760.0000    0.33676
556800.0000    0.28661
556840.0000    0.36232
556880.0000    0.13521
556920.0000    0.33332
556960.0000    0.47108
557000.0000    0.41938
557040.0000    0.31276
557080.0000    0.40263
557120.0000    0.45781
557160.0000    0.46676
557200.0000    0.48746
557240.0000    0.54362
557280.0000    0.56362
557320.0000    0.64164
557360.0000    0.42592
557400.0000    0.50599
557440.0000    0.56725
557480.0000    0.26911
557520.0000    0.64200
557560.0000    0.44617
557600.0000    0.48458
557640.0000    0.45587
557680.0000    0.52868
557720.0000    0.48251
557760.0000    0.42244
557800.0000   -0.01389
557840.0000    0.22492
557880.0000    0.60252
557920.0000    0.40217
557960.0000    0.51597
558000.0000    0.09525
558040.0000    0.00133
558080.0000    0.23666
558120.0000   -0.05859
558160.0000    0.18456
558200.0000   -0.10266
558240.0000    0.17037
558280.0000   -0.06729
558320.0000   -0.02533
558360.0000   -0.05998
558400.0000   -0.23656
558440.0000   -0.08286
558480.0000   -0.25369
558520.0000   -0.17541
558560.0000   -0.16663
558600.0000   -0.34096
558640.0000   -0.28205
558680.0000   -0.46470
558720.0000   -0.29896
558760.0000   -0.19568
558800.0000   -0.22144
558840.0000   -0.30651
558880.0000   -0.25441
558920.0000   -0.29086
558960.0000   -0.06371
559000.0000    0.00651
559040.0000   -0.10255
559080.0000   -0.26352
559120.0000   -0.38838
559160.0000   -0.28327
559200.0000   -0.15864
559240.0000   -0.07528
559280.0000   -0.30192
559320.0000   -0.12018
559360.0000   -0.10355
559400.0000   -0.19543
559440.0000   -0.47431
559480.0000   -0.78857
559520.0000   -0.29646
559560.0000   -0.57777
559600.0000   -0.70647
559640.0000   -0.77128
559680.0000   -0.70601
559720.0000   -0.52306
559760.0000   -0.63188
559800.0000   -1.32291
559840.0000   -0.99623
559880.0000   -0.77996
559920.0000   -0.84987
559960.0000   -0.71256
560000.0000   -0.97105
560040.0000   -0.94544
560080.0000   -0.86160
560120.0000   -0.72490
560160.0000   -0.94519
560200.0000   -0.85017
560240.0000   -0.87610
560280.0000   -0.66669
560320.0000   -0.54747
560360.0000   -0.36358
560400.0000   -0.49106
560440.0000   -0.75012
560480.0000   -0.39316
560520.0000   -0.53144
560560.0000   -0.52404
560600.0000   -0.40080
560640.0000   -0.17149
560680.0000   -0.54599
560720.0000   -0.10605
560760.0000    0.19157
560800.0000    0.37489
560840.0000    0.14991
560880.0000    0.06028
560920.0000   -0.31891
560960.0000   -0.43365
561000.0000   -0.68508
561040.0000   -0.24348
561080.0000   -0.65077
561120.0000   -0.51610
561160.0000   -0.24435
561200.0000   -0.34348
561240.0000   -0.26247
561280.0000   -0.22742
561320.0000   -0.04753
561360.0000    0.04062
561400.0000    0.03354
561440.0000   -0.21620
561480.0000   -0.11901
561520.0000   -0.18560
561560.0000   -0.03060
561600.0000    0.10669
561640.0000    0.41760
561680.0000    0.15181
561720.0000    0.07892
561760.0000    0.19205
561800.0000    0.08198
561840.0000    0.46004
561880.0000    0.33969
561920.0000    0.30665
561960.0000    0.26202
562000.0000    0.06266
562040.0000   -0.08732
562080.0000   -0.08999
562120.0000    0.02271
562160.0000   -0.41087
562200.0000   -0.64526
562240.0000   -0.72279
562280.0000   -0.59541
562320.0000   -0.54266
562360.0000   -0.15980
562400.0000   -0.36312
562440.0000   -0.25230
562480.0000   -0.71621
562520.0000   -0.63493
562560.0000   -0.53385
562600.0000   -0.59646
562640.0000   -0.43945
562680.0000   -0.43618
562720.0000   -0.89310
562760.0000   -0.90462
562800.0000   -0.62227
562840.0000   -0.88116
562880.0000   -0.41669
562920.0000   -0.39470
562960.0000   -0.77116
563000.0000   -0.95892
563040.0000   -0.87002
563080.0000   -0.60397
563120.0000   -0.54449
563160.0000   -0.73869
563200.0000   -0.61879
563240.0000   -0.72288
563280.0000   -0.42097
563320.0000   -0.63687
563360.0000   -0.46999
563400.0000   -0.48770
563440.0000   -0.47623
563480.0000   -0.68541
563520.0000   -0.85396
563560.0000   -0.75389
563600.0000   -0.94161
563640.0000   -0.55343
563680.0000   -0.53542
563720.0000   -0.12082
563760.0000   -0.47500
563800.0000   -0.52236
563840.0000   -0.02200
563880.0000   -0.46402
563920.0000   -0.67117
563960.0000   -0.72645
564000.0000   -0.68847
564040.0000   -0.43230
564080.0000   -0.23730
564120.0000   -0.02095
564160.0000   -0.28110
564200.0000   -0.12036
564240.0000    0.04788
564280.0000   -0.24772
564320.0000   -0.12880
564360.0000    0.02006
564400.0000   -0.10484
564440.0000   -0.46754
564480.0000   -0.51596
564520.0000   -0.57346
564560.0000   -0.48560
564600.0000   -0.48403
564640.0000   -0.52585
564680.0000   -0.42645
564720.0000    0.12576
564760.0000   -0.01211
564800.0000   -0.13132
564840.0000   -0.27381
564880.0000   -0.05355
564920.0000   -0.22272
564960.0000   -0.17563
565000.0000   -0.14786
565040.0000   -0.00309
565080.0000    0.01347
565120.0000   -0.10137
565160.0000   -0.33040
565200.0000   -0.15428
565240.0000   -0.10496
565280.0000   -0.19158
565320.0000   -0.37928
565360.0000   -0.75250
565400.0000   -0.46642
565440.0000   -0.49864
565480.0000   -0.66047
565520.0000   -0.62205
565560.0000   -0.54929
565600.0000   -0.60726
565640.0000   -0.58806
565680.0000   -0.66203
565720.0000   -0.66913
565760.0000   -0.48871
565800.0000   -0.64559
565840.0000   -0.35389
565880.0000   -0.56530
565920.0000   -0.74529
565960.0000   -0.73526
566000.0000   -0.80207
566040.0000   -0.83820
566080.0000   -0.66031
566120.0000   -0.67636
566160.0000   -0.68117
566200.0000   -0.46752
566240.0000   -0.74262
566280.0000   -0.53488
566320.0000   -0.62746
566360.0000   -0.59743
566400.0000   -0.39650
566440.0000   -0.56547
566480.0000   -0.85713
566520.0000   -0.64523
566560.0000   -0.34986
566600.0000   -0.55773
566640.0000   -0.51496
566680.0000   -0.63787
566720.0000   -1.02624
566760.0000   -0.81790
566800.0000   -0.62515
566840.0000   -0.41325
566880.0000   -0.55533
566920.0000   -0.62967
566960.0000   -0.53555
567000.0000   -0.77965
567040.0000   -0.42484
567080.0000   -0.46962
567120.0000   -0.72510
567160.0000   -1.01561
567200.0000   -0.69341
567240.0000   -0.71830
567280.0000   -0.83693
567320.0000   -0.61826
567360.0000   -0.54189
567400.0000   -0.75614
567440.0000   -0.57032
567480.0000   -0.66650
567520.0000   -0.72134
567560.0000   -0.80107
567600.0000   -0.64985
567640.0000   -0.50179
567680.0000   -0.75970
567720.0000   -0.76203
567760.0000   -0.11189
567800.0000    0.10015
567840.0000   -0.14024
567880.0000   -0.21250
567920.0000   -0.22964
567960.0000   -0.34760
568000.0000   -0.18336
568040.0000   -0.46484
568080.0000   -0.07039
568120.0000   -0.55502
568160.0000   -0.27153
568200.0000   -0.24778
568240.0000   -0.54773
568280.0000   -0.68717
568320.0000   -0.57934
568360.0000   -0.67756
568400.0000   -0.61839
568440.0000   -0.53383
568480.0000   -0.53608
568520.0000   -0.56883
568560.0000   -0.48968
568600.0000   -0.49905
568640.0000   -0.55194
568680.0000   -0.45248
568720.0000   -0.31885
568760.0000   -0.37140
568800.0000   -0.44818
568840.0000   -0.48014
568880.0000   -0.44408
568920.0000   -0.51408
568960.0000   -0.89151
569000.0000   -0.47008
569040.0000   -0.34804
569080.0000   -0.59258
569120.0000   -0.71798
569160.0000    0.01635
569200.0000   -0.65795
569240.0000   -0.51062
569280.0000   -0.29452
569320.0000   -0.45753
569360.0000   -0.72632
569400.0000   -0.54067
569440.0000   -0.27245
569480.0000   -0.61867
569520.0000   -0.85581
569560.0000   -0.46162
569600.0000   -0.50247
569640.0000   -0.60517
569680.0000   -0.63331
569720.0000   -0.61326
569760.0000   -0.51672
569800.0000   -0.58800
569840.0000   -0.24361
569880.0000   -0.75275
569920.0000   -0.44942
569960.0000   -0.50230
570000.0000   -0.56243
570040.0000   -0.84826
570080.0000   -0.73881
570120.0000   -0.68284
570160.0000   -0.88551
570200.0000   -0.58610
570240.0000   -0.82381
570280.0000   -0.35732
570320.0000   -0.66322
570360.0000   -0.49749
570400.0000   -0.58953
570440.0000   -0.86129
570480.0000   -0.44788
570520.0000   -0.81778
570560.0000   -0.70737
570600.0000   -0.52756
570640.0000   -1.28972
570680.0000   -0.80912
570720.0000   -0.61819
570760.0000   -0.44975
570800.0000   -0.63860
570840.0000   -0.32246
570880.0000   -0.40876
570920.0000   -0.45439
570960.0000   -0.48650
571000.0000   -0.31024
571040.0000   -0.42592
571080.0000   -0.36605
571120.0000   -0.16171
571160.0000   -0.84849
571200.0000   -0.29096
571240.0000   -0.45501
571280.0000   -0.34083
571320.0000   -0.72762
571360.0000   -0.39679
571400.0000    0.00438
571440.0000   -0.27570
571480.0000    0.03511
571520.0000   -0.17799
571560.0000   -0.62693
571600.0000   -0.56688
571640.0000   -0.48143
571680.0000   -0.58566
571720.0000   -0.63389
571760.0000   -0.54149
571800.0000   -0.62827
571840.0000   -0.62119
571880.0000   -0.60410
571920.0000   -0.21736
571960.0000   -0.59191
572000.0000   -0.51553
572040.0000   -0.65661
572080.0000   -0.44069
572120.0000   -0.65700
572160.0000   -0.73634
572200.0000   -0.48359
572240.0000   -0.51624
572280.0000   -0.66892
572320.0000   -0.81422
572360.0000   -0.43048
572400.0000   -0.60247
572440.0000   -1.14805
572480.0000   -0.71381
572520.0000   -0.50772
572560.0000   -0.78536
572600.0000   -0.59672
572640.0000   -0.82423
572680.0000   -0.84983
572720.0000   -0.77855
572760.0000   -0.55058
572800.0000   -0.95778
572840.0000   -0.82802
572880.0000   -0.62743
572920.0000    0.14267
572960.0000   -0.14034
573000.0000   -0.25497
573040.0000    0.01479
573080.0000   -0.32996
573120.0000   -0.35715
573160.0000   -0.13668
573200.0000   -0.48445
573240.0000   -0.56915
573280.0000   -0.30848
573320.0000   -0.46103
573360.0000   -0.51136
573400.0000   -0.44658
573440.0000   -0.42381
573480.0000   -0.50092
573520.0000   -0.38228
573560.0000   -0.53151
573600.0000   -0.58079
573640.0000   -0.44909
573680.0000   -0.62894
573720.0000   -0.37953
573760.0000   -0.21513
573800.0000   -0.33658
573840.0000   -0.02772
573880.0000   -0.20521
573920.0000   -0.24997
573960.0000   -0.30449
574000.0000   -0.38494
574040.0000   -0.16561
574080.0000   -0.17327
574120.0000   -0.13593
574160.0000   -0.17728
574200.0000   -0.32382
574240.0000    0.11957
574280.0000   -0.01788
574320.0000   -0.18834
574360.0000   -0.32568
574400.0000   -0.07819
574440.0000   -0.15309
574480.0000   -0.11972
574520.0000   -0.28177
574560.0000   -0.22422
574600.0000   -0.03519
574640.0000   -0.04512
574680.0000   -0.17327
574720.0000   -0.21433
574760.0000   -0.22736
574800.0000   -0.29147
574840.0000   -0.16857
574880.0000   -0.16619
574920.0000    0.10257
574960.0000   -0.23426
575000.0000   -0.07866
575040.0000   -0.19916
575080.0000   -0.13638
575120.0000   -0.28166
575160.0000   -0.08040
575200.0000   -0.00623
575240.0000   -0.24119
575280.0000   -0.10465
575320.0000   -0.43810
575360.0000   -0.37430
575400.0000   -0.11397
575440.0000   -0.08001
575480.0000   -0.11793
575520.0000   -0.22147
575560.0000   -0.40288
575600.0000   -0.41252
575640.0000   -0.48767
575680.0000   -0.38316
575720.0000   -0.02426
575760.0000   -0.21269
575800.0000   -0.47228
575840.0000   -0.25193
575880.0000   -0.41727
575920.0000   -0.51790
575960.0000   -0.23024
576000.0000   -0.19391
576040.0000   -0.15518
576080.0000   -0.38757
576120.0000   -0.94623
576160.0000   -0.13584
576200.0000   -0.35911
576240.0000   -0.67226
576280.0000   -0.07483
576320.0000   -0.35100
576360.0000   -0.38204
576400.0000   -0.52743
576440.0000   -0.43642
576480.0000   -0.15492
576520.0000   -0.29659
576560.0000    0.08915
576600.0000   -0.42009
576640.0000   -0.22345
576680.0000    0.03138
576720.0000   -0.45785
576760.0000   -0.23390
576800.0000   -0.46172
576840.0000   -0.31760
576880.0000   -0.15428
576920.0000   -0.10994
576960.0000    0.08190
577000.0000   -0.09352
577040.0000   -0.02448
577080.0000   -0.00512
577120.0000   -0.25691
577160.0000    0.03949
577200.0000    0.20993
577240.0000   -0.10208
577280.0000   -0.30595
577320.0000   -0.71900
577360.0000   -0.68032
577400.0000    0.04577
577440.0000   -0.09928
577480.0000   -0.13245
577520.0000   -0.39266
577560.0000   -0.22982
577600.0000   -0.27579
577640.0000   -0.41643
577680.0000   -0.33934
577720.0000   -0.19554
577760.0000   -0.00414
577800.0000   -0.31724
577840.0000   -0.11133
577880.0000   -0.48654
577920.0000   -0.58294
577960.0000   -0.89177
578000.0000   -0.66909
578040.0000   -0.54460
578080.0000   -0.52024
578120.0000   -0.14335
578160.0000   -0.35822
578200.0000   -0.24272
578240.0000   -0.00608
578280.0000    0.09474
578320.0000    0.03627
578360.0000    0.07654
578400.0000    0.15866
578440.0000    0.31138
578480.0000   -0.03643
578520.0000   -0.00275
578560.0000   -0.18925
578600.0000   -0.28297
578640.0000   -0.18485
578680.0000   -0.18686
578720.0000   -0.25878
578760.0000   -0.30466
578800.0000   -0.14678
578840.0000   -0.56261
578880.0000   -0.45294
578920.0000   -0.42110
578960.0000   -0.10561
579000.0000   -0.24948
579040.0000   -0.34644
579080.0000   -0.26131
579120.0000   -0.28403
579160.0000   -0.32234
579200.0000   -0.60314
579240.0000   -0.75274
579280.0000   -0.92471
579320.0000   -0.30269
579360.0000   -0.43578
579400.0000   -0.04954
579440.0000   -0.29155
579480.0000   -0.51169
579520.0000   -0.49708
579560.0000   -0.35411
579600.0000   -0.03944
579640.0000   -0.12469
579680.0000   -0.15205
579720.0000   -0.22904
579760.0000   -0.23773
579800.0000   -0.29699
579840.0000   -0.04989
579880.0000   -0.25577
579920.0000   -0.28142
579960.0000   -0.27060
580000.0000   -0.32207
580040.0000   -0.47876
580080.0000   -0.62235
580120.0000   -0.54079
580160.0000   -0.46333
580200.0000   -0.38155
580240.0000   -0.27824
580280.0000   -0.19298
580320.0000   -0.11316
580360.0000    0.15703
580400.0000   -0.24678
580440.0000   -0.04106
580480.0000   -0.40860
580520.0000   -0.20824
580560.0000   -0.44547
580600.0000   -0.29305
580640.0000    0.00866
580680.0000   -0.35940
580720.0000   -0.11788
580760.0000   -0.11058
580800.0000   -0.21700
580840.0000   -0.18507
580880.0000    0.02184
580920.0000   -0.28307
580960.0000    0.02645
581000.0000   -0.30154
581040.0000   -0.30069
581080.0000    0.05752
581120.0000   -0.20965
581160.0000   -0.27611
581200.0000   -0.16883
581240.0000   -0.10139
581280.0000   -0.05904
581320.0000   -0.04031
581360.0000    0.02612
581400.0000    0.02051
581440.0000    0.09021
581480.0000   -0.19877
581520.0000   -0.30775
581560.0000   -0.02330
581600.0000   -0.35832
581640.0000   -0.02458
581680.0000   -0.28485
581720.0000   -0.35084
581760.0000   -0.27488
581800.0000   -0.46031
581840.0000   -0.70220
581880.0000   -0.29831
581920.0000   -0.48585
581960.0000   -0.54769
582000.0000   -0.24226
582040.0000   -0.55293
582080.0000   -0.23535
582120.0000   -0.47565
582160.0000   -0.49792
582200.0000   -0.49812
582240.0000   -0.36183
582280.0000   -0.35325
582320.0000   -0.47265
582360.0000   -0.51139
582400.0000   -0.60686
582440.0000   -0.59396
582480.0000   -0.15834
582520.0000    0.11656
582560.0000   -0.18490
582600.0000   -0.41086
582640.0000    0.15264
582680.0000    0.00240
582720.0000   -0.20824
582760.0000   -0.20287
582800.0000   -0.28640
582840.0000   -0.03647
582880.0000   -0.36331
582920.0000   -0.19798
582960.0000   -0.34212
583000.0000   -0.27757
583040.0000   -0.48123
583080.0000   -0.38417
583120.0000   -0.19111
583160.0000   -0.43587
583200.0000   -0.32985
583240.0000   -0.41935
583280.0000   -0.38242
583320.0000   -0.41993
583360.0000   -0.26083
583400.0000   -0.73737
583440.0000   -0.50822
583480.0000   -0.51476
583520.0000   -0.48104
583560.0000   -0.34492
583600.0000   -0.14519
583640.0000   -0.27861
583680.0000   -0.22071
583720.0000   -0.19886
583760.0000   -0.41700
583800.0000   -0.30500
583840.0000   -0.37703
583880.0000   -0.34727
583920.0000   -0.41518
583960.0000   -0.26648
584000.0000   -0.51097
584040.0000   -0.50770
584080.0000   -0.72342
584120.0000   -0.54749
584160.0000   -0.65785
584200.0000   -0.68638
584240.0000   -0.84358
584280.0000   -0.60993
584320.0000   -0.68375
584360.0000   -0.74176
584400.0000   -0.57349
584440.0000   -0.63585
584480.0000   -0.90333
584520.0000   -0.69168
584560.0000   -0.69192
584600.0000   -0.70048
584640.0000   -0.72001
584680.0000   -0.55275
584720.0000   -0.66967
584760.0000   -0.55659
584800.0000   -0.49696
584840.0000   -0.68485
584880.0000   -0.39254
584920.0000   -0.67645
584960.0000   -0.59672
585000.0000   -0.78331
585040.0000   -0.50192
585080.0000   -0.79721
585120.0000   -0.61815
585160.0000   -0.47233
585200.0000   -0.46606
585240.0000   -0.34678
585280.0000   -0.78542
585320.0000   -0.65016
585360.0000   -0.81424
585400.0000   -0.47466
585440.0000   -0.72952
585480.0000   -0.40356
585520.0000   -0.58791
585560.0000   -0.67934
585600.0000   -0.41532
585640.0000   -0.41880
585680.0000   -0.36071
585720.0000   -0.37697
585760.0000   -0.23573
585800.0000   -0.29234
585840.0000   -0.35791
585880.0000   -0.43384
585920.0000   -0.42055
585960.0000   -0.46996
586000.0000   -0.13992
586040.0000   -0.34270
586080.0000   -0.49876
586120.0000   -0.42006
586160.0000   -0.37825
586200.0000   -0.31863
586240.0000   -0.03581
586280.0000    0.10679
586320.0000    0.07029
586360.0000    0.13166
586400.0000   -0.09823
586440.0000    0.12445
586480.0000    0.04829
586520.0000   -0.43298
586560.0000   -0.23392
586600.0000   -0.12329
586640.0000    0.19646
586680.0000    0.01093
586720.0000   -0.10849
586760.0000    0.11669
586800.0000    0.05221
586840.0000    0.09531
586880.0000    0.19161
586920.0000    0.41561
586960.0000    0.15580
587000.0000    0.09826
587040.0000    0.23621
587080.0000   -0.06895
587120.0000    0.15348
587160.0000   -0.09800
587200.0000    0.10646
587240.0000    0.19341
587280.0000    0.29030
587320.0000    0.16182
587360.0000    0.28278
587400.0000   -0.01602
587440.0000    0.34100
587480.0000    0.31415
587520.0000    0.34637
587560.0000    0.44714
587600.0000    0.37495
587640.0000    0.26817
587680.0000    0.38544
587720.0000    0.23446
587760.0000    0.49740
587800.0000    0.43446
587840.0000    0.33784
587880.0000    0.41252
587920.0000    0.39494
587960.0000    0.44998
588000.0000    0.48536
588040.0000    0.25309
588080.0000    0.34779
588120.0000    0.52454
588160.0000    0.47719
588200.0000   -0.00786
588240.0000    0.27932
588280.0000    0.29150
588320.0000    0.41497
588360.0000    0.08321
588400.0000    0.30072
588440.0000    0.10127
588480.0000    0.63921
588520.0000    0.10144
588560.0000    0.25380
588600.0000    0.41553
588640.0000    0.32649
588680.0000    0.22977
588720.0000    0.20042
588760.0000    0.36096
588800.0000    0.23787
588840.0000    0.43848
588880.0000    0.38018
588920.0000    0.36251
588960.0000    0.16951
589000.0000    0.45138
589040.0000    0.25759
589080.0000    0.38878
589120.0000    0.11785
589160.0000    0.21372
589200.0000    0.40770
589240.0000    0.43802
589280.0000    0.28467
589320.0000    0.20792
589360.0000    0.53685
589400.0000    0.36828
589440.0000    0.24425
589480.0000    0.33628
589520.0000    0.42980
589560.0000    0.70431
589600.0000    0.28991
589640.0000    0.24645
589680.0000    0.25027
589720.0000    0.23158
589760.0000    0.26554
589800.0000    0.13817
589840.0000    0.40165
589880.0000    0.43642
589920.0000    0.47071
589960.0000    0.58187
590000.0000    0.48851
590040.0000    0.37719
590080.0000    0.53390
590120.0000    0.73214
590160.0000    0.56889
590200.0000    0.68490
590240.0000    0.65584
590280.0000    0.37106
590320.0000    0.48551
590360.0000    0.42585
590400.0000    0.40991
590440.0000    0.09772
590480.0000    0.42229
590520.0000    0.03981
590560.0000    0.26106
590600.0000    0.50440
590640.0000    0.39112
590680.0000    0.50167
590720.0000    0.57917
590760.0000    0.29947
590800.0000    0.42059
590840.0000    0.37217
590880.0000    0.26815
590920.0000    0.42265
590960.0000    0.52483
591000.0000    0.59140
591040.0000    0.57252
591080.0000    0.44999
591120.0000    0.54712
591160.0000    0.41044
591200.0000    0.45760
591240.0000    0.56186
591280.0000    0.50346
591320.0000    0.44763
591360.0000    0.28767
591400.0000    0.44898
591440.0000    0.35524
591480.0000    0.26490
591520.0000    0.42831
591560.0000    0.35353
591600.0000    0.47830
591640.0000    0.56290
591680.0000    0.70860
591720.0000    0.64173
591760.0000    0.73059
591800.0000    0.52327
591840.0000    0.30860
591880.0000    0.54346
591920.0000    0.38555
591960.0000    0.25502
592000.0000    0.22074
592040.0000    0.09770
592080.0000    0.26375
592120.0000    0.53804
592160.0000    0.38539
592200.0000    0.39627
592240.0000    0.33930
592280.0000    0.36251
592320.0000    0.47475
592360.0000    0.36441
592400.0000    0.23353
592440.0000    0.30871
592480.0000    0.05809
592520.0000    0.09196
592560.0000    0.32625
592600.0000   -0.31454
592640.0000   -0.14153
592680.0000   -0.23819
592720.0000   -0.06368
592760.0000   -0.04075
592800.0000   -0.08353
592840.0000   -0.27199
592880.0000   -0.50770
592920.0000   -0.35630
592960.0000   -0.31040
593000.0000   -0.53915
593040.0000   -0.49790
593080.0000   -0.60308
593120.0000   -0.35229
593160.0000   -0.34584
593200.0000   -0.19777
593240.0000   -0.69036
593280.0000   -0.40064
593320.0000   -0.44300
593360.0000   -0.41475
593400.0000   -0.20206
593440.0000   -0.15716
593480.0000   -0.41024
593520.0000   -0.53300
593560.0000   -0.69764
593600.0000   -0.60140
593640.0000   -0.65829
593680.0000   -0.42255
593720.0000   -0.16872
593760.0000   -0.34990
593800.0000   -0.17453
593840.0000   -0.07556
593880.0000   -0.18793
593920.0000   -0.54448
593960.0000   -0.70016
594000.0000   -0.57430
594040.0000   -0.51636
594080.0000   -0.51690
594120.0000   -0.59580
594160.0000   -0.39793
594200.0000   -0.44728
594240.0000   -0.14115
594280.0000   -0.45001
594320.0000   -0.18217
594360.0000   -0.37316
594400.0000   -0.87882
594440.0000   -0.82096
594480.0000   -0.43895
594520.0000   -0.56966
594560.0000   -0.57415
594600.0000   -0.84514
594640.0000   -0.79347
594680.0000   -0.81436
594720.0000   -0.74056
594760.0000   -0.72815
594800.0000   -0.90509
594840.0000   -0.97473
594880.0000   -0.64953
594920.0000   -0.71894
594960.0000   -0.85586
595000.0000   -0.56753
595040.0000   -0.43707
595080.0000   -0.59959
595120.0000   -0.59029
595160.0000   -0.46791
595200.0000   -0.13721
595240.0000   -0.43061
595280.0000   -0.16768
595320.0000    0.09893
595360.0000   -0.19142
595400.0000   -0.12633
595440.0000   -0.19608
595480.0000   -0.67312
595520.0000   -0.06928
595560.0000   -0.21732
595600.0000   -0.12175
595640.0000   -0.44433
595680.0000   -0.30289
595720.0000    0.03945
595760.0000   -0.02566
595800.0000   -0.44634
595840.0000   -0.37775
595880.0000   -0.31003
595920.0000   -0.22546
595960.0000   -0.54483
596000.0000   -0.47321
596040.0000   -0.33267
596080.0000   -0.57400
596120.0000   -0.37213
596160.0000   -0.39757
596200.0000   -0.58632
596240.0000   -0.25841
596280.0000   -0.61353
596320.0000   -0.76542
596360.0000   -0.54888
596400.0000   -0.79301
596440.0000   -0.62824
596480.0000   -0.82056
596520.0000   -0.97668
596560.0000   -0.63959
596600.0000   -0.46117
596640.0000   -0.49744
596680.0000   -0.10719
596720.0000    0.06073
596760.0000   -0.14771
596800.0000    0.36768
596840.0000   -0.03774
596880.0000    0.19756
596920.0000    0.15543
596960.0000   -0.20079
597000.0000    0.29247
597040.0000    0.05658
597080.0000   -0.08277
597120.0000   -0.05614
597160.0000   -0.29420
597200.0000   -0.09595
597240.0000    0.09688
597280.0000    0.13891
597320.0000   -0.07816
597360.0000    0.09881
597400.0000   -0.07034
597440.0000    0.07148
597480.0000    0.15613
597520.0000    0.13338
597560.0000    0.45529
597600.0000    0.45467
597640.0000    0.25394
597680.0000    0.48537
597720.0000    0.48754
597760.0000    0.10702
597800.0000    0.48377
597840.0000    0.30636
597880.0000    0.35834
597920.0000    0.20004
597960.0000    0.55773
598000.0000    0.26352
598040.0000    0.40037
598080.0000    0.30439
598120.0000    0.23682
598160.0000    0.23968
598200.0000    0.55923
598240.0000    0.51249
598280.0000    0.49600
598320.0000    0.44558
598360.0000    0.42516
598400.0000    0.58766
598440.0000    0.31137
598480.0000    0.47904
598520.0000    0.65593
598560.0000    0.23623
598600.0000    0.69143
598640.0000    0.24726
598680.0000    0.59569
598720.0000    0.37213
598760.0000    0.35730
598800.0000    0.16431
598840.0000   -0.10293
598880.0000    0.20495
598920.0000    0.07647
598960.0000    0.01859
599000.0000   -0.38983
599040.0000   -0.07736
599080.0000    0.08045
599120.0000    0.06495
599160.0000    0.14673
599200.0000    0.02088
599240.0000   -0.84082
599280.0000   -0.50209
599320.0000   -0.34613
599360.0000   -0.57534
599400.0000   -0.21700
599440.0000   -0.11432
599480.0000   -0.33969
599520.0000   -0.57008
599560.0000   -0.65806
599600.0000   -0.68337
599640.0000   -0.71327
599680.0000   -0.74658
599720.0000   -0.87888
599760.0000   -0.61228
599800.0000   -0.56391
599840.0000   -0.49512
599880.0000   -0.23024
599920.0000   -0.49497
599960.0000   -0.38325
600000.0000   -0.36233
600040.0000   -0.57060
600080.0000   -0.51380
600120.0000   -0.27150
600160.0000   -0.36525
600200.0000   -0.51335
600240.0000   -0.70234
600280.0000   -0.57563
600320.0000   -0.50409
600360.0000   -0.51413
600400.0000   -0.62527
600440.0000   -0.58127
600480.0000   -0.29367
600520.0000   -0.45174
600560.0000   -0.49098
600600.0000   -0.42044
600640.0000   -0.67404
600680.0000   -0.55410
600720.0000   -0.60969
600760.0000   -0.41141
600800.0000   -0.47536
600840.0000   -0.40231
600880.0000   -0.52353
600920.0000   -0.60099
600960.0000   -0.43902
601000.0000   -0.66619
601040.0000   -0.67843
601080.0000   -0.68182
601120.0000   -0.66457
601160.0000   -0.70657
601200.0000   -0.51445
601240.0000   -0.40724
601280.0000   -0.35768
601320.0000   -0.33232
601360.0000   -0.45778
601400.0000   -0.54746
601440.0000   -0.44684
601480.0000   -0.65037
601520.0000   -0.72852
601560.0000   -0.63560
601600.0000   -0.59771
601640.0000   -0.84840
601680.0000   -0.55096
601720.0000   -0.53818
601760.0000   -0.66540
601800.0000   -0.41649
601840.0000   -0.45319
601880.0000   -0.61260
601920.0000   -0.39406
601960.0000   -0.65399
602000.0000   -0.54409
602040.0000   -0.49301
602080.0000   -0.61012
602120.0000   -0.89109
602160.0000   -0.47273
602200.0000   -0.52798
602240.0000   -0.70253
602280.0000   -0.66091
602320.0000   -0.58371
602360.0000   -0.61489
602400.0000   -0.35638
602440.0000   -0.51530
602480.0000   -0.76579
602520.0000   -0.78026
602560.0000   -0.92933
602600.0000   -0.41926
602640.0000   -0.34606
602680.0000   -0.40199
602720.0000   -0.09649
602760.0000   -0.06981
602800.0000   -0.68916
602840.0000   -0.17542
602880.0000   -0.36455
602920.0000   -0.16755
602960.0000   -0.59346
603000.0000   -0.12943
603040.0000   -0.51764
603080.0000   -0.23199
603120.0000    0.01424
603160.0000   -0.22339
603200.0000   -0.25349
603240.0000   -0.62477
603280.0000   -0.32437
603320.0000    0.00243
603360.0000    0.35079
603400.0000    0.60773
603440.0000    0.46531
603480.0000    0.35072
603520.0000    0.35805
603560.0000    0.53276
603600.0000    0.31863
603640.0000    0.29314
603680.0000    0.32740
603720.0000    0.45761
603760.0000    0.23352
603800.0000    0.44853
603840.0000    0.52105
603880.0000    0.49103
603920.0000    0.47332
603960.0000    0.22390
604000.0000    0.39311
604040.0000    0.42091
604080.0000    0.21858
604120.0000    0.47106
604160.0000    0.39371
604200.0000    0.19543
604240.0000    0.35549
604280.0000    0.25254
604320.0000    0.39462
604360.0000    0.31988
604400.0000    0.31646
604440.0000    0.45497
604480.0000    0.25417
604520.0000    0.22806
604560.0000    0.15757
604600.0000    0.26862
604640.0000    0.09278
604680.0000    0.41876
604720.0000    0.43428
604760.0000    0.55485
604800.0000    0.42438
604840.0000    0.30935
604880.0000    0.59283
604920.0000    0.28654
604960.0000    0.25212
605000.0000    0.37928
605040.0000    0.36468
605080.0000    0.50520
605120.0000    0.29171
605160.0000   -0.02379
605200.0000    0.33697
605240.0000    0.18514
605280.0000    0.23428
605320.0000    0.42481
605360.0000    0.43208
605400.0000    0.22057
605440.0000    0.09863
605480.0000    0.39869
605520.0000    0.38360
605560.0000    0.20621
605600.0000    0.28602
605640.0000    0.16910
605680.0000    0.39649
605720.0000    0.43909
605760.0000    0.47782
605800.0000    0.27687
605840.0000    0.41342
605880.0000    0.52903
605920.0000    0.20357
605960.0000    0.09767
606000.0000    0.24071
606040.0000    0.40856
606080.0000    0.41845
606120.0000    0.27126
606160.0000    0.12616
606200.0000    0.42305
606240.0000    0.45561
606280.0000    0.41212
606320.0000    0.28679
606360.0000    0.51874
606400.0000    0.65468
606440.0000    0.18733
606480.0000    0.60970
606520.0000    0.40639
606560.0000    0.40121
606600.0000    0.39725
606640.0000    0.40957
606680.0000    0.44289
606720.0000    0.51201
606760.0000    0.43627
606800.0000    0.19121
606840.0000    0.51691
606880.0000    0.10111
606920.0000    0.22594
606960.0000    0.32829
607000.0000    0.44744
607040.0000    0.46870
607080.0000    0.59876
607120.0000    0.40284
607160.0000    0.51772
607200.0000    0.56970
607240.0000    0.51993
607280.0000    0.22350
607320.0000    0.57172
607360.0000    0.76573
607400.0000    0.63531
607440.0000    0.63137
607480.0000    0.58103
607520.0000    0.36514
607560.0000    0.34455
607600.0000    0.44270
607640.0000    0.24797
607680.0000    0.55891
607720.0000    0.64769
607760.0000    0.63281
607800.0000    0.48723
607840.0000    0.46855
607880.0000    0.52250
607920.0000    0.42618
607960.0000    0.50785
608000.0000    0.35034
608040.0000    0.54580
608080.0000    0.52336
608120.0000    0.39897
608160.0000    0.35678
608200.0000    0.27833
608240.0000    0.29799
608280.0000    0.20819
608320.0000    0.39973
608360.0000    0.56386
608400.0000    0.33799
608440.0000    0.28439
608480.0000    0.36761
608520.0000    0.54513
608560.0000    0.36732
608600.0000    0.44268
608640.0000    0.16887
608680.0000    0.45382
608720.0000    0.33663
608760.0000    0.37815
608800.0000    0.14216
608840.0000    0.53059
608880.0000    0.49479
608920.0000    0.60558
608960.0000    0.59727
609000.0000    0.38934
609040.0000    0.50134
609080.0000    0.49046
609120.0000    0.17302
609160.0000    0.06802
609200.0000    0.37597
609240.0000    0.39072
609280.0000    0.33168
609320.0000    0.44716
609360.0000    0.31488
609400.0000    0.34171
609440.0000    0.39226
609480.0000    0.50768
609520.0000    0.25319
609560.0000    0.49140
609600.0000    0.44395
609640.0000    0.49863
609680.0000    0.67687
609720.0000    0.76214
609760.0000    0.49688
609800.0000    0.68009
609840.0000    0.34366
609880.0000    0.46178
609920.0000    0.34424
609960.0000    0.58881
610000.0000    0.54199
610040.0000    0.37939
610080.0000    0.38539
610120.0000    0.55343
610160.0000    0.53195
610200.0000    0.38197
610240.0000    0.41924
610280.0000    0.32468
610320.0000    0.54693
610360.0000    0.37061
610400.0000    0.26369
610440.0000    0.29570
610480.0000    0.56033
610520.0000    0.58960
610560.0000    0.60438
610600.0000    0.28604
610640.0000    0.36389
610680.0000    0.35665
610720.0000    0.70344
610760.0000    0.62824
610800.0000    0.68241
610840.0000    0.59761
610880.0000    0.42326
610920.0000    0.33965
610960.0000    0.25162
611000.0000    0.53799
611040.0000    0.37935
611080.0000    0.42858
611120.0000    0.47110
611160.0000    0.36128
611200.0000    0.38467
611240.0000    0.36381
611280.0000    0.30120
611320.0000    0.37027
611360.0000    0.39245
611400.0000    0.26544
611440.0000    0.28930
611480.0000    0.16249
611520.0000    0.36254
611560.0000    0.41343
611600.0000    0.10463
611640.0000    0.22790
611680.0000    0.31434
611720.0000    0.63469
611760.0000    0.38048
611800.0000    0.35895
611840.0000    0.45223
611880.0000    0.31819
611920.0000    0.28200
611960.0000    0.38791
612000.0000    0.44169
612040.0000    0.34336
612080.0000    0.35217
612120.0000    0.43439
612160.0000    0.07493
612200.0000    0.43029
612240.0000    0.24317
612280.0000    0.35433
612320.0000    0.29466
612360.0000    0.10198
612400.0000    0.16247
612440.0000    0.20479
612480.0000    0.30453
612520.0000    0.32805
612560.0000    0.11842
612600.0000    0.02704
612640.0000    0.47087
612680.0000    0.29217
612720.0000    0.26913
612760.0000    0.26092
612800.0000    0.27825
612840.0000    0.31969
612880.0000    0.29641
612920.0000    0.43487
612960.0000    0.31531
613000.0000    0.29857
613040.0000    0.41955
613080.0000    0.35842
613120.0000    0.36696
613160.0000    0.26075
613200.0000    0.21574
613240.0000    0.43022
613280.0000    0.52569
613320.0000    0.34144
613360.0000    0.25635
613400.0000    0.20909
613440.0000    0.13905
613480.0000    0.42763
613520.0000    0.32013
613560.0000    0.49211
613600.0000    0.26916
613640.0000    0.41896
613680.0000    0.28079
613720.0000    0.35265
613760.0000    0.16171
613800.0000    0.44713
613840.0000    0.21226
613880.0000    0.30407
613920.0000    0.00450
613960.0000    0.41246
614000.0000   -0.04644
614040.0000   -0.18175
614080.0000   -0.03747
614120.0000    0.05906
614160.0000   -0.18705
614200.0000   -0.21878
614240.0000   -0.13085
614280.0000   -0.07997
614320.0000    0.08938
614360.0000    0.02574
614400.0000   -0.35173
614440.0000   -0.45303
614480.0000   -0.51382
614520.0000    0.01177
614560.0000    0.13286
614600.0000    0.44150
614640.0000    0.10111
614680.0000    0.17447
614720.0000    0.17454
614760.0000    0.40876
614800.0000    0.27894
614840.0000    0.44948
614880.0000    0.39505
614920.0000    0.24051
614960.0000    0.15691
615000.0000    0.30304
615040.0000    0.21247
615080.0000    0.25895
615120.0000    0.12376
615160.0000    0.14713
615200.0000    0.15797
615240.0000    0.25015
615280.0000    0.23440
615320.0000    0.09559
615360.0000    0.27478
615400.0000    0.25598
615440.0000    0.36909
615480.0000    0.37081
615520.0000    0.39099
615560.0000    0.42586
615600.0000    0.34886
615640.0000    0.78005
615680.0000    0.27212
615720.0000    0.37578
615760.0000    0.52674
615800.0000    0.32613
615840.0000    0.37458
615880.0000    0.22058
615920.0000    0.30520
615960.0000    0.30819
616000.0000    0.48096
616040.0000    0.05441
616080.0000    0.14031
616120.0000    0.10513
616160.0000    0.14337
616200.0000    0.07801
616240.0000    0.29932
616280.0000    0.40924
616320.0000    0.37897
616360.0000    0.19481
616400.0000    0.35955
616440.0000    0.08313
616480.0000    0.49706
616520.0000    0.38387
616560.0000    0.48762
616600.0000    0.21798
616640.0000    0.35165
616680.0000    0.45731
616720.0000    0.49899
616760.0000    0.61226
616800.0000    0.49393
616840.0000    0.55423
616880.0000    0.66971
616920.0000    0.42948
616960.0000    0.60159
617000.0000    0.66928
617040.0000    0.77989
617080.0000    0.45937
617120.0000    0.58681
617160.0000    0.52707
617200.0000    0.71552
617240.0000    0.48007
617280.0000    0.54031
617320.0000    0.34444
617360.0000    0.72951
617400.0000    0.29135
617440.0000    0.51069
617480.0000    0.28470
617520.0000    0.33499
617560.0000    0.40881
617600.0000    0.10597
617640.0000    0.17430
617680.0000    0.23301
617720.0000    0.18821
617760.0000    0.22938
617800.0000    0.25449
617840.0000    0.08717
617880.0000    0.23298
617920.0000    0.13015
617960.0000    0.37632
618000.0000    0.06641
618040.0000    0.35585
618080.0000   -0.16667
618120.0000   -0.16351
618160.0000    0.05265
618200.0000   -0.07148
618240.0000    0.14814
618280.0000    0.09336
618320.0000   -0.00243
618360.0000    0.14115
618400.0000    0.08702
618440.0000    0.18887
618480.0000    0.12520
618520.0000    0.16833
618560.0000    0.16534
618600.0000    0.04911
618640.0000   -0.32065
618680.0000   -0.24037
618720.0000    0.11499
618760.0000   -0.03668
618800.0000   -0.03032
618840.0000    0.10637
618880.0000    0.20650
618920.0000    0.43013
618960.0000    0.27397
619000.0000    0.04428
619040.0000    0.29309
619080.0000    0.20457
619120.0000   -0.01585
619160.0000    0.19390
619200.0000    0.41096
619240.0000    0.13053
619280.0000    0.18555
619320.0000   -0.02129
619360.0000    0.33260
619400.0000    0.28850
619440.0000    0.31177
619480.0000    0.19867
619520.0000    0.28752
619560.0000    0.28497
619600.0000   -0.07426
619640.0000    0.20210
619680.0000    0.23495
619720.0000    0.06106
619760.0000    0.11327
619800.0000    0.57043
619840.0000    0.52086
619880.0000    0.24509
619920.0000    0.49040
619960.0000    0.36696
620000.0000    0.49234
620040.0000    0.31489
620080.0000    0.14967
620120.0000    0.56836
620160.0000    0.19904
620200.0000    0.31357
620240.0000    0.24056
620280.0000    0.25008
620320.0000    0.13273
620360.0000   -0.12704
620400.0000   -0.17884
620440.0000   -0.19759
620480.0000   -0.22068
620520.0000    0.01930
620560.0000   -0.32011
620600.0000   -0.39713
620640.0000   -0.53183
620680.0000   -0.19314
620720.0000   -0.16986
620760.0000   -0.38747
620800.0000   -0.40975
620840.0000   -0.24771
620880.0000   -0.24777
620920.0000   -0.06435
620960.0000   -0.07408
621000.0000   -0.45843
621040.0000   -0.54719
621080.0000   -0.56020
621120.0000   -0.38994
621160.0000   -0.15780
621200.0000   -0.10853
621240.0000   -0.27213
621280.0000   -0.28342
621320.0000    0.07139
621360.0000   -0.01464
621400.0000    0.13025
621440.0000   -0.45063
621480.0000   -0.51511
621520.0000   -0.19735
621560.0000   -0.15119
621600.0000   -0.43485
621640.0000   -0.72504
621680.0000   -0.86504
621720.0000   -0.32025
621760.0000   -0.64153
621800.0000   -0.58931
621840.0000   -0.39892
621880.0000   -0.51918
621920.0000   -0.46295
621960.0000   -0.50359
622000.0000   -0.46845
622040.0000   -0.70123
622080.0000   -0.54821
622120.0000   -0.61128
622160.0000   -0.63326
622200.0000   -0.82410
622240.0000   -0.59718
622280.0000   -0.49225
622320.0000   -0.52773
622360.0000   -0.42256
622400.0000   -0.65162
622440.0000   -0.65321
622480.0000   -0.62988
622520.0000   -0.46465
622560.0000   -0.56259
622600.0000   -0.56015
622640.0000   -0.62794
622680.0000   -0.32144
622720.0000   -0.41084
622760.0000   -0.43280
622800.0000   -0.43692
622840.0000   -0.35004
622880.0000   -0.59925
622920.0000   -0.65400
622960.0000   -0.52994
623000.0000   -0.40513
623040.0000   -0.41392
623080.0000   -0.49933
623120.0000   -0.38584
623160.0000   -0.45202
623200.0000   -0.57151
623240.0000   -0.54263
623280.0000   -0.54928
623320.0000   -0.83191
623360.0000   -0.54894
623400.0000   -0.46983
623440.0000   -0.80244
623480.0000   -0.39346
623520.0000   -0.42644
623560.0000   -0.41145
623600.0000   -0.82678
623640.0000   -0.25176
623680.0000   -0.43031
623720.0000   -0.40190
623760.0000   -0.11729
623800.0000   -0.27900
623840.0000   -0.35284
623880.0000   -0.20456
623920.0000   -0.52381
623960.0000   -0.53496
624000.0000   -0.48128
624040.0000   -0.61364
624080.0000   -0.54140
624120.0000   -0.50609
624160.0000   -0.33076
624200.0000   -0.38938
624240.0000   -0.36762
624280.0000   -0.81607
624320.0000   -0.50054
624360.0000   -0.34634
624400.0000   -0.46962
624440.0000   -0.36730
624480.0000   -0.23034
624520.0000   -0.64158
624560.0000   -0.48133
624600.0000   -0.56188
624640.0000   -0.60381
624680.0000   -0.39282
624720.0000   -0.29616
624760.0000   -0.08470
624800.0000   -0.35910
624840.0000   -0.59596
624880.0000   -0.24513
624920.0000   -0.34741
624960.0000   -0.53948
625000.0000   -0.57628
625040.0000   -0.56863
625080.0000   -0.64766
625120.0000   -0.54048
625160.0000   -0.60942
625200.0000   -0.57706
625240.0000   -0.67420
625280.0000   -0.26655
625320.0000   -0.64177
625360.0000   -0.00894
625400.0000   -0.09620
625440.0000   -0.05679
625480.0000   -0.00030
625520.0000    0.03223
625560.0000    0.20877
625600.0000    0.04024
625640.0000   -0.13518
625680.0000   -0.46523
625720.0000   -0.59599
625760.0000   -0.25127
625800.0000    0.14254
625840.0000   -0.26285
625880.0000    0.08486
625920.0000   -0.27638
625960.0000   -0.08837
626000.0000    0.06122
626040.0000   -0.11919
626080.0000   -0.27291
626120.0000   -0.21584
626160.0000   -0.23017
626200.0000    0.21548
626240.0000    0.06229
626280.0000    0.11758
626320.0000   -0.41100
626360.0000   -0.38742
626400.0000   -0.36476
626440.0000   -0.02918
626480.0000   -0.15105
626520.0000   -0.03775
626560.0000   -0.39399
626600.0000   -0.42581
626640.0000    0.16896
626680.0000    0.48331
626720.0000    0.46459
626760.0000    0.30360
626800.0000    0.54947
626840.0000    0.53640
626880.0000    0.58845
626920.0000    0.37968
626960.0000    0.64555
627000.0000    0.39141
627040.0000    0.60865
627080.0000    0.69723
627120.0000    0.37710
627160.0000    0.12023
627200.0000    0.47175
627240.0000    0.30422
627280.0000    0.48699
627320.0000    0.35765
627360.0000    0.33826
627400.0000    0.03519
627440.0000   -0.19844
627480.0000   -0.47373
627520.0000   -0.32885
627560.0000   -0.18421
627600.0000   -0.15189
627640.0000   -0.10828
627680.0000   -0.10493
627720.0000   -0.07454
627760.0000   -0.27723
627800.0000   -0.21573
627840.0000   -0.27601
627880.0000   -0.05328
627920.0000   -0.26586
627960.0000   -0.19533
628000.0000   -0.05593
628040.0000   -0.04299
628080.0000   -0.19262
628120.0000   -0.08251
628160.0000   -0.05944
628200.0000   -0.08838
628240.0000   -0.13817
628280.0000   -0.13767
628320.0000   -0.17899
628360.0000   -0.11954
628400.0000   -0.19324
628440.0000   -0.10097
628480.0000   -0.10488
628520.0000   -0.40365
628560.0000   -0.18252
628600.0000   -0.06319
628640.0000    0.03519
628680.0000    0.14603
628720.0000    0.16359
628760.0000    0.18282
628800.0000    0.24685
628840.0000    0.18894
628880.0000   -0.29412
628920.0000   -0.26033
628960.0000   -0.11616
629000.0000   -0.23746
629040.0000   -0.23448
629080.0000   -0.17450
629120.0000   -0.18861
629160.0000   -0.17586
629200.0000   -0.15694
629240.0000   -0.54567
629280.0000   -0.33249
629320.0000   -0.51031
629360.0000   -0.23595
629400.0000   -0.35867
629440.0000   -0.32260
629480.0000   -0.35714
629520.0000   -0.47699
629560.0000   -0.17637
629600.0000   -0.55154
629640.0000   -0.63986
629680.0000   -0.34354
629720.0000   -0.55179
629760.0000   -0.37544
629800.0000   -0.37995
629840.0000   -0.42274
629880.0000   -0.50303
629920.0000   -0.36673
629960.0000   -0.27875
630000.0000   -0.44126
630040.0000   -0.28875
630080.0000   -0.30368
630120.0000   -0.30887
630160.0000   -0.49351
630200.0000   -0.33739
630240.0000   -0.43785
630280.0000   -0.58003
630320.0000   -0.49326
630360.0000   -0.43564
630400.0000   -0.37323
630440.0000   -0.63742
630480.0000   -0.44809
630520.0000   -0.52689
630560.0000   -0.32652
630600.0000   -0.32701
630640.0000   -0.28275
630680.0000   -0.57393
630720.0000   -0.22030
630760.0000   -0.42969
630800.0000   -0.34434
630840.0000   -0.23442
630880.0000   -0.42253
630920.0000   -0.48634
630960.0000   -0.34055
631000.0000   -0.07191
631040.0000   -0.23998
631080.0000   -0.40372
631120.0000   -0.61801
631160.0000   -0.37165
631200.0000   -0.41386
631240.0000   -0.40956
631280.0000   -0.44031
631320.0000   -0.57206
631360.0000   -0.48515
631400.0000   -0.28462
631440.0000   -0.20439
631480.0000   -0.39285
631520.0000   -0.58100
631560.0000   -0.42555
631600.0000   -0.76906
631640.0000   -0.54979
631680.0000   -0.58485
631720.0000   -0.29071
631760.0000   -0.43562
631800.0000   -0.11727
631840.0000   -0.28410
631880.0000   -0.34355
631920.0000   -0.08100
631960.0000   -0.10450
632000.0000   -0.20448
632040.0000   -0.08360
632080.0000   -0.10884
632120.0000   -0.27366
632160.0000   -0.40611
632200.0000   -0.20174
632240.0000   -0.29950
632280.0000   -0.11179
632320.0000    0.07580
632360.0000   -0.26157
632400.0000   -0.19717
632440.0000   -0.35390
632480.0000   -0.41230
632520.0000   -0.02600
632560.0000   -0.30293
632600.0000   -0.45539
632640.0000   -0.02380
632680.0000   -0.15604
632720.0000   -0.22230
632760.0000   -0.23482
632800.0000   -0.41895
632840.0000   -0.57841
632880.0000   -0.26018
632920.0000   -0.43603
632960.0000   -0.47354
633000.0000   -0.31101
633040.0000   -0.21106
633080.0000   -0.35909
633120.0000   -0.25784
633160.0000   -0.27807
633200.0000   -0.54337
633240.0000   -0.43735
633280.0000   -0.13849
633320.0000   -0.73373
633360.0000   -0.66900
633400.0000   -1.04913
633440.0000   -0.59724
633480.0000   -0.44856
633520.0000   -0.49773
633560.0000   -0.39555
633600.0000   -0.59173
633640.0000   -0.71253
633680.0000   -0.34523
633720.0000   -0.32343
633760.0000   -0.50103
633800.0000   -0.40568
633840.0000   -0.52198
633880.0000   -0.53215
633920.0000   -0.24915
633960.0000   -0.24943
634000.0000   -0.65177
634040.0000   -0.40623
634080.0000   -0.22527
634120.0000   -0.25396
634160.0000   -0.32181
634200.0000   -0.34593
634240.0000   -0.36645
634280.0000   -0.25747
634320.0000   -0.56861
634360.0000   -0.55579
634400.0000   -0.70315
634440.0000   -0.17889
634480.0000   -0.35524
634520.0000   -0.60344
634560.0000   -0.54041
634600.0000   -0.50034
634640.0000   -0.31109
634680.0000   -0.45296
634720.0000   -0.36509
634760.0000   -0.71702
634800.0000   -0.70746
634840.0000   -0.58905
634880.0000   -0.83111
634920.0000   -0.97609
634960.0000   -0.53903
635000.0000   -0.38640
635040.0000   -0.74297
635080.0000   -0.56199
635120.0000   -0.63623
635160.0000   -0.28998
635200.0000   -0.35690
635240.0000   -0.37832
635280.0000   -0.55257
635320.0000   -0.51781
635360.0000   -0.74248
635400.0000   -0.18679
635440.0000   -0.26649
635480.0000   -0.29370
635520.0000   -0.13936
635560.0000   -0.63094
635600.0000   -0.52626
635640.0000   -0.14666
635680.0000   -0.00461
635720.0000   -0.17359
635760.0000   -0.14416
635800.0000   -0.74334
635840.0000   -0.77440
635880.0000   -0.87418
635920.0000   -0.54981
635960.0000   -0.58057
636000.0000   -0.40867
636040.0000   -0.30942
636080.0000   -0.52106
636120.0000   -0.56572
636160.0000   -0.64111
636200.0000   -0.66834
636240.0000   -0.56921
636280.0000   -0.13144
636320.0000   -0.57460
636360.0000   -0.25274
636400.0000   -0.45730
636440.0000   -0.38830
636480.0000   -0.59152
636520.0000   -0.23761
636560.0000   -0.35825
636600.0000   -0.23627
636640.0000   -0.95327
636680.0000   -0.82044
636720.0000   -0.43160
636760.0000   -0.45727
636800.0000   -0.49366
636840.0000   -0.53175
636880.0000   -0.54588
636920.0000   -0.47762
636960.0000   -0.66003
637000.0000   -0.68362
637040.0000   -0.64741
637080.0000   -0.57236
637120.0000   -0.73176
637160.0000   -0.40928
637200.0000   -0.64208
637240.0000   -0.59669
637280.0000   -0.57122
637320.0000   -0.82352
637360.0000   -0.88671
637400.0000   -0.51721
637440.0000   -0.77712
637480.0000   -0.79879
637520.0000   -0.77113
637560.0000   -0.68471
637600.0000   -0.58349
637640.0000   -0.85308
637680.0000   -0.66956
637720.0000   -0.79546
637760.0000   -0.75803
637800.0000   -0.66935
637840.0000   -0.75260
637880.0000   -0.51083
637920.0000   -0.61516
637960.0000   -0.54723
638000.0000   -0.69768
638040.0000   -0.54174
638080.0000   -0.33275
638120.0000   -0.12869
638160.0000   -0.51329
638200.0000   -0.21299
638240.0000   -0.28090
638280.0000   -0.30493
638320.0000   -0.23826
638360.0000   -0.45005
638400.0000   -0.44939
638440.0000   -0.12328
638480.0000   -0.37607
638520.0000   -0.04054
638560.0000   -0.09572
638600.0000   -0.50858
638640.0000   -0.59234
638680.0000   -0.51278
638720.0000   -0.35757
638760.0000   -0.64169
638800.0000   -0.56510
638840.0000   -0.70650
638880.0000   -0.74266
638920.0000   -0.50870
638960.0000   -0.39942
639000.0000   -0.47613
639040.0000   -0.54388
639080.0000   -0.64622
639120.0000   -0.60854
639160.0000   -0.37722
639200.0000   -0.49971
639240.0000   -0.72864
639280.0000   -0.48317
639320.0000   -0.38237
639360.0000   -0.41697
639400.0000   -0.85665
639440.0000   -0.57523
639480.0000   -0.60591
639520.0000   -0.86533
639560.0000   -0.68213
639600.0000   -0.64067
639640.0000   -0.38779
639680.0000   -0.27375
639720.0000   -0.43179
639760.0000   -0.24145
639800.0000   -0.47635
639840.0000   -0.53899
639880.0000   -0.59354
639920.0000   -0.37823
639960.0000   -0.55521
640000.0000   -0.41994
640040.0000    0.02414
640080.0000   -0.89197
640120.0000   -0.12743
640160.0000   -0.59223
640200.0000   -0.62062
640240.0000   -0.13954
640280.0000   -0.16996
640320.0000   -0.27249
640360.0000   -0.55962
640400.0000   -0.28011
640440.0000   -0.41940
640480.0000   -0.48098
640520.0000   -0.39757
640560.0000   -0.38700
640600.0000   -0.24572
640640.0000   -0.24427
640680.0000   -0.43792
640720.0000   -0.59167
640760.0000   -0.51546
640800.0000   -0.67698
640840.0000   -0.66499
640880.0000   -0.33959
640920.0000   -0.63887
640960.0000   -0.54464
641000.0000   -0.26606
641040.0000   -0.32139
641080.0000   -0.65713
641120.0000   -0.82608
641160.0000   -0.34222
641200.0000   -0.72686
641240.0000   -0.77831
641280.0000   -0.62442
641320.0000   -0.48677
641360.0000   -0.67433
641400.0000   -0.70774
641440.0000   -0.53087
641480.0000   -0.44491
641520.0000   -0.73717
641560.0000   -0.11443
641600.0000   -0.29074
641640.0000   -0.08957
641680.0000   -0.15692
641720.0000    0.02084
641760.0000    0.11894
641800.0000    0.01091
641840.0000   -0.42843
641880.0000   -0.48101
641920.0000   -0.28980
641960.0000   -0.24983
642000.0000   -0.28178
642040.0000   -0.46664
642080.0000   -0.27066
642120.0000   -0.42699
642160.0000   -0.64861
642200.0000   -0.68877
642240.0000   -0.57874
642280.0000   -0.32222
642320.0000   -0.42419
642360.0000   -0.43724
642400.0000   -0.70475
642440.0000   -0.04864
642480.0000   -0.21131
642520.0000   -0.17608
642560.0000   -0.00177
642600.0000   -0.03599
642640.0000    0.07530
642680.0000    0.12252
642720.0000    0.18082
642760.0000    0.03986
642800.0000   -0.17866
642840.0000   -0.32325
642880.0000   -0.04016
642920.0000    0.20351
642960.0000   -0.28540
643000.0000   -0.59363
643040.0000   -0.32372
643080.0000   -0.67659
643120.0000   -0.16213
643160.0000    0.00301
643200.0000   -0.42069
643240.0000   -0.03145
643280.0000   -0.10755
643320.0000   -0.00186
643360.0000    0.14032
643400.0000   -0.18992
643440.0000   -0.08414
643480.0000   -0.18030
643520.0000    0.02021
643560.0000   -0.12841
643600.0000   -0.45779
643640.0000   -0.59996
643680.0000   -0.68827
643720.0000   -0.56373
643760.0000   -0.20116
643800.0000   -0.63324
643840.0000   -0.04676
643880.0000   -0.31073
643920.0000    0.40220
643960.0000    0.36340
644000.0000    0.13570
644040.0000   -0.36120
644080.0000   -0.42708
644120.0000   -0.11115
644160.0000   -0.20506
644200.0000   -0.37599
644240.0000   -0.50102
644280.0000   -0.48042
644320.0000   -0.59711
644360.0000   -0.65681
644400.0000   -0.37468
644440.0000    0.00672
644480.0000   -0.25664
644520.0000   -0.05723
644560.0000   -0.65167
644600.0000   -0.61008
644640.0000   -0.50803
644680.0000   -0.35778
644720.0000   -0.37783
644760.0000   -0.59584
644800.0000   -0.47452
644840.0000   -0.49842
644880.0000   -0.36017
644920.0000   -0.16981
644960.0000   -0.10287
645000.0000   -0.03247
645040.0000   -0.16835
645080.0000   -0.08375
645120.0000   -0.74169
645160.0000   -0.13885
645200.0000   -0.12100
645240.0000   -0.39314
645280.0000   -0.45328
645320.0000   -0.24448
645360.0000   -0.31882
645400.0000   -0.05837
645440.0000   -0.04669
645480.0000    0.31163
645520.0000    0.28762
645560.0000    0.16365
645600.0000   -0.02929
645640.0000   -0.37949
645680.0000   -0.56251
645720.0000   -0.65288
645760.0000   -0.45587
645800.0000   -0.40935
645840.0000   -0.34516
645880.0000   -0.25282
645920.0000   -0.43170
645960.0000   -0.44629
646000.0000   -0.28597
646040.0000   -0.54211
646080.0000   -0.83719
646120.0000   -0.15141
646160.0000   -0.07631
646200.0000    0.14349
646240.0000   -0.01527
646280.0000   -0.10370
646320.0000   -0.33075
646360.0000   -0.23477
646400.0000    0.40488
646440.0000    0.24405
646480.0000    0.51323
646520.0000    0.84536
646560.0000    0.50187
646600.0000    0.55675
646640.0000    0.60487
646680.0000    0.49906
646720.0000    0.65973
646760.0000    0.40961
646800.0000    0.43244
646840.0000    0.39103
646880.0000    0.32733
646920.0000    0.17414
646960.0000    0.05098
647000.0000   -0.13938
647040.0000    0.11363
647080.0000    0.19930
647120.0000    0.50440
647160.0000   -0.09591
647200.0000   -0.36295
647240.0000   -0.50304
647280.0000   -0.79045
647320.0000   -0.50049
647360.0000   -0.46471
647400.0000   -0.01532
647440.0000   -0.04201
647480.0000   -0.14375
647520.0000   -0.39991
647560.0000   -0.09117
647600.0000   -0.53833
647640.0000   -0.38756
647680.0000   -0.55251
647720.0000   -0.63523
647760.0000   -0.42672
647800.0000   -0.62550
647840.0000   -0.59171
647880.0000   -0.60815
647920.0000   -0.65809
647960.0000   -0.74258
648000.0000   -0.62024
648040.0000   -0.38904
648080.0000   -0.71782
648120.0000   -0.74117
648160.0000   -0.63553
648200.0000   -0.95927
648240.0000   -0.85562
648280.0000   -0.87560
648320.0000   -0.90728
648360.0000   -0.73264
648400.0000   -0.96789
648440.0000   -0.66450
648480.0000   -0.35902
648520.0000   -0.40719
648560.0000   -0.62163
648600.0000   -0.48885
648640.0000   -0.66722
648680.0000   -0.84768
648720.0000   -0.84226
648760.0000   -0.53507
648800.0000   -0.54773
648840.0000   -0.67340
648880.0000   -0.72005
648920.0000   -0.66251
648960.0000   -0.66683
649000.0000   -0.61513
649040.0000   -0.65870
649080.0000   -0.82789
649120.0000   -0.68996
649160.0000   -0.90124
649200.0000   -0.52981
649240.0000   -0.70103
649280.0000   -0.98781
649320.0000   -0.96147
649360.0000   -0.92519
649400.0000   -0.52939
649440.0000   -0.71904
649480.0000   -0.74061
649520.0000   -1.03866
649560.0000   -0.97297
649600.0000   -0.75130
649640.0000   -0.94373
649680.0000   -0.76184
649720.0000   -0.50290
649760.0000   -0.50387
649800.0000   -0.30303
649840.0000   -0.50437
649880.0000   -0.62420
649920.0000   -0.20488
649960.0000   -0.13698
650000.0000   -0.19730
650040.0000   -0.01552
650080.0000   -0.19224
650120.0000   -0.24187
650160.0000   -0.65534
650200.0000   -0.73466
650240.0000   -0.78764
650280.0000   -0.39482
650320.0000   -0.77405
650360.0000   -0.62073
650400.0000   -0.32956
650440.0000   -0.69873
650480.0000   -0.67404
650520.0000   -0.51473
650560.0000   -0.42553
650600.0000   -0.31645
650640.0000   -0.65418
650680.0000   -0.64100
650720.0000   -0.78510
650760.0000   -0.74882
650800.0000   -0.83920
650840.0000   -0.70688
650880.0000   -0.65876
650920.0000   -0.82607
650960.0000   -0.47554
651000.0000   -0.57100
651040.0000   -0.63286
651080.0000   -0.65961
651120.0000   -0.63518
651160.0000   -0.34730
651200.0000   -0.51621
651240.0000   -0.59214
651280.0000   -0.89564
651320.0000   -0.35214
651360.0000   -0.66188
651400.0000   -0.68586
651440.0000   -0.68466
651480.0000   -0.54715
651520.0000   -0.65167
651560.0000   -0.48685
651600.0000   -0.40274
651640.0000   -0.44235
651680.0000   -0.51301
651720.0000   -0.48374
651760.0000   -0.54872
651800.0000   -0.52473
651840.0000   -0.41929
651880.0000   -0.38203
651920.0000   -0.52544
651960.0000   -0.26763
652000.0000   -0.92151
652040.0000   -0.05534
652080.0000   -0.24714
652120.0000   -0.28688
652160.0000   -0.11128
652200.0000    0.18624
652240.0000    0.04576
652280.0000   -0.53141
652320.0000   -0.60103
652360.0000   -0.47952
652400.0000   -0.46753
652440.0000   -0.56988
652480.0000   -0.67370
652520.0000   -0.71520
652560.0000   -0.88108
652600.0000   -0.95886
652640.0000   -0.74402
652680.0000   -0.99023
652720.0000   -0.70356
652760.0000   -0.51543
652800.0000   -0.69603
652840.0000   -0.38767
652880.0000   -0.57134
652920.0000   -0.29761
652960.0000   -0.09315
653000.0000   -0.17531
653040.0000   -0.09746
653080.0000   -0.20961
653120.0000   -0.21711
653160.0000   -0.42845
653200.0000   -0.32779
653240.0000   -0.48240
653280.0000   -0.51978
653320.0000   -0.28380
653360.0000   -0.23151
653400.0000   -0.06201
653440.0000   -0.12373
653480.0000   -0.05398
653520.0000   -0.25177
653560.0000   -0.00236
653600.0000   -0.19008
653640.0000    0.09384
653680.0000   -0.11308
653720.0000   -0.33114
653760.0000   -0.37298
653800.0000   -0.33385
653840.0000   -0.60006
653880.0000   -0.57136
653920.0000   -0.60061
653960.0000   -0.46749
654000.0000   -0.22331
654040.0000   -0.61588
654080.0000   -0.34705
654120.0000   -0.36514
654160.0000   -0.08841
654200.0000   -0.22587
654240.0000   -0.29882
654280.0000   -0.48624
654320.0000   -0.53950
654360.0000   -0.33883
654400.0000   -0.12551
654440.0000   -0.34629
654480.0000   -0.19173
654520.0000   -0.12568
654560.0000   -0.10526
654600.0000   -0.30781
654640.0000   -0.59799
654680.0000   -0.41659
654720.0000   -0.59950
654760.0000   -0.45897
654800.0000   -0.07675
654840.0000   -0.61543
654880.0000   -0.29804
654920.0000   -0.45139
654960.0000   -0.84263
655000.0000   -0.36480
655040.0000   -0.26753
655080.0000   -0.50850
655120.0000   -0.36655
655160.0000   -0.61975
655200.0000   -0.47913
655240.0000   -0.43903
655280.0000   -0.60795
655320.0000   -0.77429
655360.0000   -0.52782
655400.0000   -0.20507
655440.0000   -0.37410
655480.0000   -0.41765
655520.0000   -0.34299
655560.0000   -0.26914
655600.0000   -0.47717
655640.0000   -0.15731
655680.0000   -0.85216
655720.0000   -0.34781
655760.0000   -0.39973
655800.0000   -0.40938
655840.0000   -0.40861
655880.0000   -0.24700
655920.0000   -0.25821
655960.0000   -0.36128
656000.0000   -0.33584
656040.0000   -0.13455
656080.0000   -0.43765
656120.0000   -0.57171
656160.0000   -0.57679
656200.0000   -0.49822
656240.0000   -0.33397
656280.0000   -0.39090
656320.0000   -0.40963
656360.0000   -0.39161
656400.0000   -0.47564
656440.0000   -0.75194
656480.0000   -0.58753
656520.0000   -0.77194
656560.0000   -0.78933
656600.0000   -0.65735
656640.0000   -0.57598
656680.0000   -0.59514
656720.0000   -0.53103
656760.0000   -0.64393
656800.0000   -0.64250
656840.0000   -0.62123
656880.0000   -0.29073
656920.0000   -0.47171
656960.0000   -0.33904
657000.0000   -0.44042
657040.0000   -0.55723
657080.0000   -0.42826
657120.0000   -0.62958
657160.0000   -0.61532
657200.0000   -0.52197
657240.0000   -0.59784
657280.0000   -0.55070
657320.0000   -0.41230
657360.0000   -0.26974
657400.0000   -0.40070
657440.0000   -0.51408
657480.0000   -0.47206
657520.0000   -0.52938
657560.0000   -0.45876
657600.0000   -0.54895
657640.0000   -0.79225
657680.0000   -0.45961
657720.0000   -0.79910
657760.0000   -0.31652
657800.0000   -0.56307
657840.0000   -0.65704
657880.0000   -0.77385
657920.0000   -0.92220
657960.0000   -0.75616
658000.0000   -1.09390
658040.0000   -0.78941
658080.0000   -0.78665
658120.0000   -0.87451
658160.0000   -0.86563
658200.0000   -0.75585
658240.0000   -0.69535
658280.0000   -0.79715
658320.0000   -0.76659
658360.0000   -0.85567
658400.0000   -0.42905
658440.0000   -0.67167
658480.0000   -0.36893
658520.0000   -0.58636
658560.0000   -0.64283
658600.0000   -0.79292
658640.0000   -0.98555
658680.0000   -0.58134
658720.0000   -0.45409
658760.0000   -0.63305
658800.0000   -0.72751
658840.0000   -0.40145
658880.0000   -0.54963
658920.0000   -0.62411
658960.0000   -0.39642
659000.0000   -0.32232
659040.0000   -0.44668
659080.0000   -0.33770
659120.0000   -0.17594
659160.0000   -0.16740
659200.0000   -0.18222
659240.0000   -0.01395
659280.0000   -0.03442
659320.0000   -0.05531
659360.0000   -0.26749
659400.0000    0.34801
659440.0000    0.26861
659480.0000    0.31158
659520.0000    0.48983
659560.0000    0.05922
659600.0000    0.14337
659640.0000   -0.21696
659680.0000   -0.16202
659720.0000   -0.26978
659760.0000   -0.21206
659800.0000   -0.47768
659840.0000   -0.40850
659880.0000   -0.29332
659920.0000   -0.15758
659960.0000   -0.04566
660000.0000    0.02144
660040.0000   -0.27392
660080.0000   -0.36035
660120.0000   -0.13360
660160.0000   -0.10274
660200.0000   -0.26836
660240.0000   -0.38324
660280.0000   -0.23614
660320.0000   -0.36394
660360.0000   -0.48589
660400.0000   -0.72726
660440.0000   -0.47068
660480.0000   -0.52732
660520.0000   -0.51187
660560.0000    0.02362
660600.0000   -0.36194
660640.0000   -0.15386
660680.0000   -0.45281
660720.0000   -0.03618
660760.0000    0.10371
660800.0000    0.04151
660840.0000   -0.08785
660880.0000   -0.23511
660920.0000   -0.37251
660960.0000   -0.33885
661000.0000   -0.17610
661040.0000   -0.34639
661080.0000   -0.26733
661120.0000   -0.32553
661160.0000   -0.36649
661200.0000   -0.56255
661240.0000   -0.45219
661280.0000   -0.66056
661320.0000   -0.70398
661360.0000   -0.63922
661400.0000   -0.44202
661440.0000   -0.55286
661480.0000   -0.56792
661520.0000   -0.49256
661560.0000   -0.36252
661600.0000   -0.32130
661640.0000   -0.33347
661680.0000   -0.37797
661720.0000   -0.18232
661760.0000   -0.26935
661800.0000   -0.33364
661840.0000   -0.37614
661880.0000   -0.30965
661920.0000   -0.48660
661960.0000   -0.42836
662000.0000   -0.48339
662040.0000   -0.45283
662080.0000   -0.31330
662120.0000   -0.38359
662160.0000   -0.34207
662200.0000   -0.42017
662240.0000   -0.46039
662280.0000   -0.26874
662320.0000   -0.70521
662360.0000   -0.62433
662400.0000   -0.39726
662440.0000   -0.50510
662480.0000   -0.57612
662520.0000   -0.35819
662560.0000   -0.31530
662600.0000   -0.33397
662640.0000   -0.59313
662680.0000   -0.64744
662720.0000   -0.44000
662760.0000   -0.42675
662800.0000   -0.26953
662840.0000   -0.40099
662880.0000   -0.43324
662920.0000   -0.45165
662960.0000   -0.54801
663000.0000   -0.61143
663040.0000   -0.46792
663080.0000   -0.36313
663120.0000   -0.50866
663160.0000   -0.40302
663200.0000   -0.74502
663240.0000   -0.73618
663280.0000   -0.71645
663320.0000   -0.82479
663360.0000   -0.60559
663400.0000   -0.60328
663440.0000   -0.68222
663480.0000   -0.31511
663520.0000   -0.42512
663560.0000   -0.82192
663600.0000   -0.45571
663640.0000   -0.62894
663680.0000   -0.30155
663720.0000   -0.73923
663760.0000   -0.58591
663800.0000   -0.78764
663840.0000   -0.61689
663880.0000   -0.64914
663920.0000   -0.28328
663960.0000   -0.18595
664000.0000   -0.24990
664040.0000   -0.59980
664080.0000   -0.43735
664120.0000   -0.15473
664160.0000   -0.42715
664200.0000   -0.15876
664240.0000   -0.29167
664280.0000   -0.22391
664320.0000   -0.18363
664360.0000   -0.18660
664400.0000   -0.22076
664440.0000   -0.42842
664480.0000   -0.49683
664520.0000   -0.04905
664560.0000   -0.20843
664600.0000   -0.10651
664640.0000   -0.10918
664680.0000   -0.26084
664720.0000   -0.06892
664760.0000   -0.13957
664800.0000   -0.12396
664840.0000   -0.04172
664880.0000   -0.11808
664920.0000   -0.06142
664960.0000   -0.02498
665000.0000   -0.11257
665040.0000    0.04778
665080.0000    0.13443
665120.0000    0.14972
665160.0000    0.15871
665200.0000    0.08074
665240.0000   -0.11212
665280.0000    0.11109
665320.0000    0.06206
665360.0000   -0.16265
665400.0000   -0.20158
665440.0000   -0.08300
665480.0000   -0.08967
665520.0000   -0.24768
665560.0000   -0.44222
665600.0000   -0.30457
665640.0000   -0.24960
665680.0000   -0.30371
665720.0000   -0.18545
665760.0000   -0.21815
665800.0000    0.10972
665840.0000   -0.02385
665880.0000   -0.10871
665920.0000   -0.14040
665960.0000    0.01825
666000.0000    0.00662
666040.0000   -0.14307
666080.0000   -0.08138
666120.0000   -0.11011
666160.0000   -0.11159
666200.0000   -0.07395
666240.0000   -0.02740
666280.0000   -0.18488
666320.0000   -0.33668
666360.0000   -0.59286
666400.0000   -0.30236
666440.0000   -0.17265
666480.0000   -0.31294
666520.0000   -0.34685
666560.0000   -0.06030
666600.0000   -0.42972
666640.0000   -0.48672
666680.0000   -0.31161
666720.0000   -0.39586
666760.0000   -0.57607
666800.0000   -0.29432
666840.0000   -0.48929
666880.0000   -0.48529
666920.0000   -0.22934
666960.0000   -0.11053
667000.0000    0.01927
667040.0000   -0.05375
667080.0000   -0.26507
667120.0000    0.04847
667160.0000   -0.07596
667200.0000   -0.08208
667240.0000   -0.11775
667280.0000   -0.17923
667320.0000   -0.37077
667360.0000   -0.39035
667400.0000   -0.45241
667440.0000   -0.47128
667480.0000   -0.36397
667520.0000   -0.49388
667560.0000   -0.25256
667600.0000   -0.23601
667640.0000   -0.23498
667680.0000   -0.11135
667720.0000   -0.20470
667760.0000   -0.06462
667800.0000   -0.42124
667840.0000   -0.34604
667880.0000   -0.36434
667920.0000   -0.36032
667960.0000   -0.04883
668000.0000   -0.04329
668040.0000    0.32028
668080.0000   -0.12629
668120.0000    0.11862
668160.0000   -0.04561
668200.0000    0.08294
668240.0000    0.07616
668280.0000    0.00999
668320.0000    0.22413
668360.0000    0.26311
668400.0000    0.25245
668440.0000    0.02792
668480.0000   -0.01353
668520.0000    0.01821
668560.0000    0.12962
668600.0000    0.06542
668640.0000   -0.11170
668680.0000    0.00711
668720.0000    0.22333
668760.0000   -0.23915
668800.0000    0.17788
668840.0000   -0.08353
668880.0000    0.52360
668920.0000    0.43961
668960.0000    0.43824
669000.0000    0.52134
669040.0000    0.50267
669080.0000    0.46577
669120.0000    0.50184
669160.0000    0.48889
669200.0000    0.31737
669240.0000    0.55066
669280.0000    0.48564
669320.0000    0.46792
669360.0000    0.20185
669400.0000    0.18459
669440.0000   -0.02430
669480.0000    0.19229
669520.0000    0.30880
669560.0000    0.19804
669600.0000    0.39729
669640.0000    0.42054
669680.0000   -0.00654
669720.0000    0.10581
669760.0000    0.20000
669800.0000    0.10915
669840.0000    0.17627
669880.0000    0.35403
669920.0000    0.32998
669960.0000    0.19167
670000.0000    0.54766
670040.0000    0.38205
670080.0000    0.32503
670120.0000    0.53704
670160.0000    0.48892
670200.0000    0.43445
670240.0000    0.49988
670280.0000    0.59787
670320.0000    0.39934
670360.0000    0.49143
670400.0000    0.33614
670440.0000    0.28784
670480.0000    0.32795
670520.0000    0.37111
670560.0000    0.30325
670600.0000    0.51527
670640.0000    0.23337
670680.0000    0.17472
670720.0000    0.26820
670760.0000    0.15563
670800.0000   -0.22771
670840.0000   -0.20634
670880.0000   -0.28450
670920.0000   -0.14902
670960.0000   -0.03309
671000.0000   -0.10046
671040.0000   -0.25352
671080.0000   -0.14878
671120.0000    0.07327
671160.0000    0.02869
671200.0000    0.34203
671240.0000    0.11941
671280.0000   -0.16336
671320.0000   -0.12483
671360.0000    0.02396
671400.0000   -0.19450
671440.0000   -0.38422
671480.0000   -0.07563
671520.0000   -0.40476
671560.0000   -0.39189
671600.0000   -0.56366
671640.0000   -0.39640
671680.0000   -0.40504
671720.0000   -0.47896
671760.0000   -0.36256
671800.0000   -0.11284
671840.0000   -0.27193
671880.0000    0.04342
671920.0000   -0.20361
671960.0000   -0.11605
672000.0000    0.05570
672040.0000    0.05854
672080.0000   -0.18142
672120.0000    0.09927
672160.0000    0.06418
672200.0000    0.09442
672240.0000    0.08531
672280.0000    0.04308
672320.0000    0.26567
672360.0000    0.16758
672400.0000    0.32982
672440.0000   -0.10800
672480.0000    0.23394
672520.0000   -0.04756
672560.0000    0.20099
672600.0000    0.37726
672640.0000    0.06680
672680.0000    0.32537
672720.0000    0.42537
672760.0000    0.36948
672800.0000    0.30921
672840.0000    0.45293
672880.0000    0.31886
672920.0000    0.46086
672960.0000    0.54640
673000.0000    0.48541
673040.0000    0.48947
673080.0000    0.72842
673120.0000    0.27142
673160.0000    0.46932
673200.0000    0.23690
673240.0000    0.19973
673280.0000    0.32140
673320.0000    0.42561
673360.0000    0.42988
673400.0000    0.27755
673440.0000    0.45542
673480.0000    0.60594
673520.0000    0.54102
673560.0000    0.83189
673600.0000    0.22241
673640.0000    0.29755
673680.0000    0.24372
673720.0000    0.35374
673760.0000    0.21697
673800.0000    0.58956
673840.0000    0.59666
673880.0000    0.33710
673920.0000    0.29386
673960.0000    0.36248
674000.0000    0.37225
674040.0000    0.31047
674080.0000    0.48124
674120.0000    0.27367
674160.0000    0.45137
674200.0000    0.34083
674240.0000    0.37275
674280.0000    0.25233
674320.0000    0.33243
674360.0000    0.37788
674400.0000    0.21625
674440.0000   -0.14460
674480.0000   -0.98173
674520.0000   -0.60380
674560.0000   -0.74141
674600.0000   -1.03999
674640.0000   -0.70272
674680.0000   -0.96467
674720.0000   -0.73932
674760.0000   -0.52758
674800.0000   -0.16832
674840.0000   -0.49911
674880.0000   -0.40602
674920.0000   -0.37074
674960.0000   -0.61483
675000.0000   -0.76015
675040.0000   -0.68188
675080.0000   -0.82173
675120.0000   -0.74292
675160.0000   -0.81087
675200.0000   -0.77650
675240.0000   -0.88908
675280.0000   -0.67574
675320.0000   -0.87240
675360.0000   -0.81533
675400.0000   -0.70979
675440.0000   -0.74891
675480.0000   -0.88476
675520.0000   -0.51504
675560.0000   -0.42456
675600.0000   -0.68600
675640.0000   -0.96846
675680.0000   -0.95834
675720.0000   -0.58193
675760.0000   -0.63179
675800.0000   -0.85827
675840.0000   -0.90893
675880.0000   -0.77369
675920.0000   -1.01523
675960.0000   -0.48193
676000.0000   -0.63282
676040.0000   -0.70211
676080.0000   -0.52972
676120.0000   -0.62847
676160.0000   -0.73079
676200.0000   -0.75295
676240.0000   -0.54756
676280.0000   -0.41112
676320.0000   -0.98349
676360.0000   -0.78847
676400.0000   -0.80427
676440.0000   -0.84400
676480.0000   -0.84244
676520.0000   -0.53975
676560.0000   -0.56934
676600.0000   -0.28997
676640.0000   -0.86598
676680.0000   -0.68884
676720.0000   -0.85473
676760.0000   -0.63214
676800.0000   -0.59106
676840.0000   -0.42615
676880.0000   -0.45087
676920.0000   -0.49214
676960.0000   -0.82590
677000.0000   -0.79073
677040.0000   -0.77932
677080.0000   -0.52132
677120.0000   -0.53443
677160.0000   -1.07004
677200.0000   -0.56637
677240.0000   -0.87261
677280.0000   -0.78636
677320.0000   -0.95273
677360.0000   -0.57609
677400.0000   -0.69518
677440.0000   -0.31220
677480.0000   -0.46893
677520.0000   -0.48799
677560.0000   -0.39414
677600.0000   -0.44604
677640.0000   -0.38127
677680.0000   -0.40825
677720.0000   -0.61124
677760.0000   -0.69140
677800.0000   -0.49965
677840.0000   -0.54419
677880.0000   -0.49331
677920.0000   -0.63835
677960.0000   -0.43290
678000.0000   -0.55573
678040.0000   -0.41607
678080.0000   -0.55938
678120.0000   -0.40926
678160.0000   -0.64956
678200.0000   -0.57315
678240.0000   -0.56379
678280.0000   -0.43654
678320.0000   -0.52314
678360.0000   -0.42214
678400.0000   -0.44883
678440.0000   -0.60750
678480.0000   -0.32616
678520.0000   -0.45847
678560.0000   -0.33868
678600.0000   -0.51460
678640.0000   -0.30313
678680.0000   -0.33247
678720.0000   -0.67172
678760.0000   -0.77182
678800.0000   -0.70168
678840.0000   -0.47319
678880.0000   -0.74049
678920.0000   -0.57662
678960.0000   -0.80810
679000.0000   -0.82821
679040.0000   -0.59295
679080.0000   -0.53114
679120.0000   -0.36376
679160.0000   -0.09686
679200.0000   -0.23975
679240.0000   -0.22055
679280.0000   -0.19507
679320.0000   -0.28034
679360.0000   -0.25087
679400.0000   -0.27646
679440.0000   -0.42979
679480.0000   -0.63233
679520.0000   -0.41788
679560.0000   -0.55106
679600.0000   -0.63184
679640.0000   -0.60298
679680.0000   -0.51332
679720.0000   -0.74229
679760.0000   -0.76365
679800.0000   -0.65780
679840.0000   -0.58420
679880.0000   -0.33342
679920.0000   -0.60016
679960.0000   -0.91179
680000.0000   -0.45136
680040.0000   -0.47737
680080.0000   -0.49950
680120.0000   -0.69175
680160.0000   -0.86981
680200.0000   -0.54671
680240.0000   -0.94015
680280.0000   -0.55167
680320.0000   -0.65860
680360.0000   -0.45225
680400.0000   -0.84061
680440.0000   -0.53753
680480.0000   -0.52193
680520.0000   -0.64883
680560.0000   -0.62761
680600.0000   -0.71223
680640.0000   -1.02532
680680.0000   -0.81768
680720.0000   -0.92873
680760.0000   -0.33917
680800.0000   -0.32770
680840.0000   -0.57153
680880.0000   -0.87297
680920.0000   -0.82514
680960.0000   -0.57598
681000.0000   -0.24150
681040.0000   -0.38589
681080.0000   -0.45302
681120.0000   -0.78895
681160.0000   -0.60626
681200.0000   -0.68869
681240.0000   -0.41501
681280.0000   -0.54485
681320.0000   -0.45660
681360.0000   -0.63851
681400.0000   -0.70819
681440.0000   -0.29255
681480.0000   -0.48466
681520.0000   -0.62773
681560.0000   -0.77017
681600.0000   -0.64776
681640.0000   -0.64378
681680.0000   -0.27024
681720.0000    0.44731
681760.0000    0.13267
681800.0000   -0.17643
681840.0000   -0.40942
681880.0000   -0.59938
681920.0000   -0.80261
681960.0000   -0.80257
682000.0000   -0.73970
682040.0000   -0.43830
682080.0000   -0.51726
682120.0000   -0.31504
682160.0000   -0.30801
682200.0000   -0.27797
682240.0000   -0.25294
682280.0000    0.03398
682320.0000    0.08629
682360.0000   -0.11087
682400.0000    0.19932
682440.0000   -0.41148
682480.0000   -0.24135
682520.0000   -0.55598
682560.0000   -0.52162
682600.0000   -0.35431
682640.0000   -0.20352
682680.0000   -0.09132
682720.0000    0.08950
682760.0000   -0.15947
682800.0000    0.15230
682840.0000    0.40686
682880.0000    0.02407
682920.0000    0.02169
682960.0000   -0.59449
683000.0000   -0.76400
683040.0000   -0.69363
683080.0000   -0.29012
683120.0000   -0.33803
683160.0000   -0.82378
683200.0000   -0.47641
683240.0000   -0.64007
683280.0000   -0.65832
683320.0000   -0.55919
683360.0000   -0.09182
683400.0000   -0.05644
683440.0000   -0.20714
683480.0000   -0.16387
683520.0000   -0.06725
683560.0000   -0.28614
683600.0000   -0.15153
683640.0000   -0.15488
683680.0000   -0.16995
683720.0000   -0.28600
683760.0000   -0.20232
683800.0000   -0.54445
683840.0000   -0.62012
683880.0000   -0.44148
683920.0000   -0.31869
683960.0000   -0.35187
684000.0000   -0.13029
684040.0000   -0.44116
684080.0000   -0.24747
684120.0000   -0.20486
684160.0000   -0.90685
684200.0000   -0.33430
684240.0000   -0.58087
684280.0000   -0.55231
684320.0000   -0.25796
684360.0000   -0.58871
684400.0000   -0.65440
684440.0000   -0.58664
684480.0000   -0.13867
684520.0000   -0.53128
684560.0000   -0.23634
684600.0000   -0.69686
684640.0000   -0.30575
684680.0000   -0.16426
684720.0000   -0.18261
684760.0000   -0.40220
684800.0000   -0.35117
684840.0000   -0.38862
684880.0000   -0.24935
684920.0000   -0.35427
684960.0000   -0.03679
685000.0000   -0.19251
685040.0000   -0.28097
685080.0000   -0.42468
685120.0000   -0.32462
685160.0000   -0.45156
685200.0000   -0.39602
685240.0000   -0.36326
685280.0000   -0.49836
685320.0000   -0.59431
685360.0000   -0.19901
685400.0000   -0.30708
685440.0000   -0.31205
685480.0000   -0.58251
685520.0000   -0.35813
685560.0000   -0.27009
685600.0000   -0.51281
685640.0000   -0.67524
685680.0000   -0.57052
685720.0000   -0.44180
685760.0000   -0.21249
685800.0000   -0.31238
685840.0000   -0.14879
685880.0000    0.09202
685920.0000   -0.54876
685960.0000   -0.39242
686000.0000   -1.01729
686040.0000   -0.60963
686080.0000   -0.70992
686120.0000   -0.31577
686160.0000   -0.56107
686200.0000   -0.74342
686240.0000   -0.99401
686280.0000   -0.72673
686320.0000   -0.68959
686360.0000   -0.84835
686400.0000   -0.82268
686440.0000   -0.42052
686480.0000   -0.55210
686520.0000   -0.35954
686560.0000   -0.51499
686600.0000   -0.45253
686640.0000   -0.53342
686680.0000   -0.47305
686720.0000   -0.50556
686760.0000   -0.32112
686800.0000   -0.12863
686840.0000   -0.32495
686880.0000   -0.71174
686920.0000   -0.66229
686960.0000   -0.79728
687000.0000   -0.52514
687040.0000   -0.40071
687080.0000   -0.16654
687120.0000   -0.43589
687160.0000   -0.61932
687200.0000   -0.12751
687240.0000   -0.09032
687280.0000   -0.19233
687320.0000   -0.07178
687360.0000   -0.20437
687400.0000   -0.26362
687440.0000   -0.40373
687480.0000   -0.31077
687520.0000   -0.14812
687560.0000   -0.28421
687600.0000   -0.33898
687640.0000   -0.37676
687680.0000   -0.27593
687720.0000   -0.29118
687760.0000   -0.05713
687800.0000   -0.06718
687840.0000   -0.22447
687880.0000   -0.15003
687920.0000   -0.20865
687960.0000   -0.45060
688000.0000   -0.15558
688040.0000   -0.67628
688080.0000   -0.48237
688120.0000   -0.83226
688160.0000   -0.49586
688200.0000   -0.46844
688240.0000   -0.36243
688280.0000   -0.27525
688320.0000   -0.44533
688360.0000   -0.35718
688400.0000   -0.70102
688440.0000   -0.47998
688480.0000   -0.39058
688520.0000   -0.60620
688560.0000   -0.47998
688600.0000   -0.43011
688640.0000   -0.20686
688680.0000   -0.52043
688720.0000   -0.40805
688760.0000   -0.49455
688800.0000   -0.48507
688840.0000    0.21450
688880.0000   -0.30510
688920.0000   -0.44264
688960.0000   -0.66761
689000.0000   -0.62517
689040.0000   -0.59331
689080.0000   -0.58807
689120.0000   -0.28068
689160.0000   -0.69795
689200.0000   -0.57062
689240.0000   -0.50387
689280.0000   -0.23994
689320.0000   -0.54073
689360.0000   -0.24250
689400.0000   -0.21722
689440.0000   -0.71140
689480.0000   -0.55314
689520.0000   -0.74977
689560.0000   -0.74420
689600.0000   -0.47539
689640.0000   -0.39182
689680.0000   -0.46933
689720.0000   -0.49965
689760.0000   -0.35542
689800.0000   -0.41269
689840.0000   -0.39286
689880.0000   -0.17514
689920.0000   -0.07162
689960.0000   -0.37128
690000.0000   -0.56835
690040.0000   -0.55963
690080.0000   -0.73689
690120.0000   -0.78501
690160.0000   -0.69798
690200.0000   -0.69552
690240.0000   -0.76800
690280.0000   -0.21081
690320.0000   -0.54315
690360.0000   -0.21242
690400.0000   -0.25092
690440.0000   -0.51513
690480.0000   -0.22953
690520.0000   -0.05934
690560.0000   -0.36533
690600.0000    0.01717
690640.0000   -0.37568
690680.0000   -0.54326
690720.0000   -0.28358
690760.0000   -0.25409
690800.0000   -0.23780
690840.0000   -0.45251
690880.0000   -0.17128
690920.0000   -0.29195
690960.0000   -0.22374
691000.0000   -0.23542
691040.0000   -0.26165
691080.0000   -0.43174
691120.0000   -0.38811
691160.0000   -0.22548
691200.0000   -0.26118
691240.0000    0.01265
691280.0000   -0.44139
691320.0000   -0.04707
691360.0000   -0.43521
691400.0000   -0.30864
691440.0000   -0.57759
691480.0000   -0.24734
691520.0000   -0.13308
691560.0000   -0.17178
691600.0000   -0.20126
691640.0000    0.00610
691680.0000   -0.08371
691720.0000   -0.26163
691760.0000   -0.57740
691800.0000   -0.50889
691840.0000   -0.13873
691880.0000   -0.05886
691920.0000   -0.26059
691960.0000   -0.18343
692000.0000   -0.11335
692040.0000   -0.31550
692080.0000    0.01157
692120.0000   -0.23226
692160.0000    0.07235
692200.0000   -0.16434
692240.0000   -0.28164
692280.0000   -0.25952
692320.0000   -0.02103
692360.0000   -0.16267
692400.0000    0.03981
692440.0000   -0.00624
692480.0000   -0.01492
692520.0000   -0.28745
692560.0000   -0.31999
692600.0000    0.14736
692640.0000   -0.21547
692680.0000   -0.02514
692720.0000   -0.23797
692760.0000   -0.51526
692800.0000   -0.20117
692840.0000   -0.30829
692880.0000   -0.39384
692920.0000   -0.45937
692960.0000   -0.71425
693000.0000   -0.31626
693040.0000   -0.70106
693080.0000   -0.32218
693120.0000   -0.15378
693160.0000   -0.58204
693200.0000   -0.50239
693240.0000   -0.71093
693280.0000   -0.59215
693320.0000   -0.29129
693360.0000   -0.37811
693400.0000   -0.48154
693440.0000   -0.51239
693480.0000   -0.16565
693520.0000   -0.36373
693560.0000   -0.30727
693600.0000   -0.38671
693640.0000   -0.43133
693680.0000   -0.45698
693720.0000   -0.33419
693760.0000   -0.42505
693800.0000   -0.20617
693840.0000   -0.25188
693880.0000   -0.36083
693920.0000   -0.45599
693960.0000   -0.68217
694000.0000   -0.61854
694040.0000   -0.74786
694080.0000   -0.71014
694120.0000   -0.39709
694160.0000   -0.81161
694200.0000   -0.68907
694240.0000   -0.59437
694280.0000   -0.47956
694320.0000   -0.43825
694360.0000   -0.61174
694400.0000   -0.71976
694440.0000   -0.36147
694480.0000   -0.49937
694520.0000   -0.33854
694560.0000   -0.34279
694600.0000   -0.12270
694640.0000   -0.03806
694680.0000   -0.06171
694720.0000   -0.48544
694760.0000   -0.26885
694800.0000   -0.30997
694840.0000   -0.27643
694880.0000    0.19587
694920.0000    0.35043
694960.0000   -0.15644
695000.0000   -0.09903
695040.0000   -0.23391
695080.0000   -0.66637
695120.0000   -0.11026
695160.0000   -0.63722
695200.0000   -0.17990
695240.0000   -0.23811
695280.0000   -0.31718
695320.0000   -0.28173
695360.0000   -0.08933
695400.0000   -0.40661
695440.0000   -0.27797
695480.0000   -0.27952
695520.0000   -0.47148
695560.0000   -0.25063
695600.0000   -0.09853
695640.0000   -0.18256
695680.0000   -0.19650
695720.0000   -0.07974
695760.0000   -0.27915
695800.0000   -0.29222
695840.0000   -0.38708
695880.0000   -0.25628
695920.0000   -0.82764
695960.0000   -0.58845
696000.0000   -0.52547
696040.0000   -0.71213
696080.0000   -0.48340
696120.0000   -0.60117
696160.0000   -0.47326
696200.0000   -0.45293
696240.0000   -0.85914
696280.0000   -0.53894
696320.0000   -0.40756
696360.0000   -0.45387
696400.0000   -0.68542
696440.0000   -0.22293
696480.0000   -0.26866
696520.0000   -0.58922
696560.0000   -0.64962
696600.0000   -0.63636
696640.0000   -0.63248
696680.0000   -0.90518
696720.0000   -0.88748
696760.0000   -0.40636
696800.0000   -0.47710
696840.0000   -0.46113
696880.0000   -0.57916
696920.0000   -0.34992
696960.0000   -0.79646
697000.0000   -0.64013
697040.0000   -1.04410
697080.0000   -0.93086
697120.0000   -0.97789
697160.0000   -0.91236
697200.0000   -0.67795
697240.0000   -0.91165
697280.0000   -0.96192
697320.0000   -0.67353
697360.0000   -0.65872
697400.0000   -0.30516
697440.0000   -0.01669
697480.0000   -0.32477
697520.0000   -0.63753
697560.0000   -0.03345
697600.0000   -0.22138
697640.0000   -0.42288
697680.0000   -0.33724
697720.0000   -0.49792
697760.0000   -0.48111
697800.0000   -0.70073
697840.0000   -0.88167
697880.0000   -0.87184
697920.0000   -0.63521
697960.0000   -0.75719
698000.0000   -0.64940
698040.0000   -0.85941
698080.0000   -0.57413
698120.0000   -0.42076
698160.0000   -0.36045
698200.0000   -0.43008
698240.0000   -0.61744
698280.0000   -0.48548
698320.0000   -0.32952
698360.0000   -0.48462
698400.0000   -0.56875
698440.0000   -0.57144
698480.0000   -0.32985
698520.0000   -0.45549
698560.0000   -0.27829
698600.0000   -0.54793
698640.0000   -0.41137
698680.0000   -0.59328
698720.0000   -0.30364
698760.0000   -0.34242
698800.0000   -0.37883
698840.0000   -0.51265
698880.0000   -0.40417
698920.0000   -0.45390
698960.0000   -0.25701
699000.0000   -0.31135
699040.0000   -0.82689
699080.0000   -0.41067
699120.0000   -0.15802
699160.0000   -0.24718
699200.0000   -0.23795
699240.0000   -0.28952
699280.0000   -0.47477
699320.0000   -0.52451
699360.0000   -0.26241
699400.0000    0.07234
699440.0000   -0.47519
699480.0000   -0.68553
699520.0000   -0.14878
699560.0000   -0.64825
699600.0000   -0.62397
699640.0000   -0.24644
699680.0000   -0.55385
699720.0000   -0.45204
699760.0000   -0.81408
699800.0000   -0.47614
699840.0000   -0.44356
699880.0000   -0.21600
699920.0000   -0.65844
699960.0000   -0.24840
700000.0000   -0.66206
700040.0000   -0.52507
700080.0000   -0.48796
700120.0000   -0.46285
700160.0000   -0.26374
700200.0000   -0.40193
700240.0000   -0.41662
700280.0000   -0.46058
700320.0000   -0.56641
700360.0000   -0.37433
700400.0000   -0.56239
700440.0000   -0.66208
700480.0000   -0.23974
700520.0000   -0.45948
700560.0000   -0.57022
700600.0000   -0.39559
700640.0000   -0.81429
700680.0000   -0.71185
700720.0000   -0.23387
700760.0000   -0.20446
700800.0000   -0.34602
700840.0000   -0.36201
700880.0000   -0.49042
700920.0000   -0.26588
700960.0000   -0.30347
701000.0000   -0.24668
701040.0000   -0.56639
701080.0000   -0.46379
701120.0000   -0.43898
701160.0000   -0.40626
701200.0000   -0.37183
701240.0000   -0.80772
701280.0000   -0.94735
701320.0000   -0.77745
701360.0000   -0.41496
701400.0000   -0.14476
701440.0000   -0.59493
701480.0000   -0.24569
701520.0000   -0.35955
701560.0000   -0.11450
701600.0000   -0.39392
701640.0000   -0.22559
701680.0000   -0.25633
701720.0000   -0.30887
701760.0000   -0.09787
701800.0000   -0.35578
701840.0000   -0.35882
701880.0000   -0.18578
701920.0000   -0.27164
701960.0000   -0.30803
702000.0000   -0.32690
702040.0000   -0.24873
702080.0000   -0.06445
702120.0000   -0.25480
702160.0000   -0.65116
702200.0000   -0.47844
702240.0000   -0.76133
702280.0000   -0.22769
702320.0000    0.16999
702360.0000    0.14556
702400.0000   -0.19883
702440.0000   -0.26062
702480.0000   -0.27384
702520.0000   -0.35899
702560.0000   -0.22158
702600.0000   -0.26931
702640.0000   -0.06646
702680.0000   -0.06506
702720.0000   -0.07753
702760.0000    0.15961
702800.0000    0.43948
702840.0000    0.51023
702880.0000    0.42937
702920.0000    0.46181
702960.0000    0.09764
703000.0000    0.40970
703040.0000    0.13956
703080.0000    0.19855
703120.0000    0.30796
703160.0000    0.23253
703200.0000    0.39682
703240.0000    0.51685
703280.0000    0.49057
703320.0000    0.26374
703360.0000    0.33802
703400.0000    0.60030
703440.0000    0.46082
703480.0000    0.34240
703520.0000    0.34489
703560.0000    0.37749
703600.0000    0.15383
703640.0000    0.13768
703680.0000    0.30321
703720.0000    0.19629
703760.0000    0.12233
703800.0000    0.32293
703840.0000    0.31121
703880.0000    0.39050
703920.0000    0.71236
703960.0000    0.53628
704000.0000    0.38808
704040.0000    0.45606
704080.0000    0.38127
704120.0000    0.33828
704160.0000    0.15235
704200.0000    0.36007
704240.0000    0.38251
704280.0000    0.37590
704320.0000    0.39386
704360.0000    0.36672
704400.0000    0.09633
704440.0000    0.48334
704480.0000    0.36571
704520.0000    0.26874
704560.0000    0.12880
704600.0000    0.18540
704640.0000   -0.14769
704680.0000    0.07454
704720.0000    0.17364
704760.0000    0.18027
704800.0000    0.47349
704840.0000   -0.06346
704880.0000    0.11112
704920.0000    0.22199
704960.0000    0.33541
705000.0000    0.54700
705040.0000    0.30687
705080.0000    0.09928
705120.0000    0.54874
705160.0000    0.24809
705200.0000    0.18637
705240.0000    0.25385
705280.0000   -0.02034
705320.0000   -0.11358
705360.0000   -0.18438
705400.0000   -0.06032
705440.0000   -0.02320
705480.0000   -0.08821
705520.0000   -0.09613
705560.0000   -0.06480
705600.0000   -0.14692
705640.0000   -0.06375
705680.0000   -0.03185
705720.0000   -0.09845
705760.0000    0.05226
705800.0000   -0.18716
705840.0000    0.05121
705880.0000   -0.02197
705920.0000   -0.04637
705960.0000   -0.13258
706000.0000   -0.04162
706040.0000   -0.10955
706080.0000    0.11176
706120.0000    0.15788
706160.0000    0.28800
706200.0000   -0.09934
706240.0000   -0.03210
706280.0000   -0.10552
706320.0000    0.01877
706360.0000   -0.04313
706400.0000   -0.10298
706440.0000    0.01511
706480.0000    0.36591
706520.0000    0.32333
706560.0000   -0.09963
706600.0000   -0.05136
706640.0000   -0.02234
706680.0000    0.01444
706720.0000    0.13045
706760.0000   -0.12152
706800.0000   -0.22706
706840.0000   -0.06007
706880.0000   -0.50802
706920.0000   -0.43257
706960.0000   -0.93411
707000.0000   -0.66078
707040.0000   -0.95437
707080.0000   -0.80184
707120.0000   -0.51845
707160.0000   -0.30505
707200.0000   -0.26048
707240.0000   -0.64315
707280.0000   -0.31339
707320.0000   -0.59344
707360.0000   -0.73173
707400.0000   -0.62606
707440.0000   -0.47503
707480.0000   -0.40753
707520.0000   -0.37516
707560.0000   -0.54593
707600.0000   -0.59223
707640.0000   -0.59621
707680.0000   -0.49884
707720.0000   -0.26043
707760.0000   -0.65546
707800.0000   -0.47208
707840.0000   -0.63129
707880.0000   -0.79779
707920.0000   -0.49970
707960.0000   -0.55076
708000.0000   -0.47922
708040.0000   -0.30046
708080.0000   -0.00770
708120.0000   -0.44356
708160.0000   -0.68493
708200.0000   -0.39248
708240.0000   -0.33211
708280.0000   -0.70625
708320.0000   -0.49079
708360.0000   -0.64104
708400.0000   -0.58105
708440.0000   -0.52615
708480.0000   -0.54174
708520.0000   -0.62907
708560.0000   -0.60672
708600.0000   -0.65983
708640.0000   -0.84468
708680.0000   -0.65787
708720.0000   -0.93779
708760.0000   -0.44820
708800.0000   -0.63711
708840.0000   -0.33232
708880.0000   -0.31394
708920.0000   -0.32075
708960.0000   -0.42852
709000.0000   -0.26237
709040.0000   -0.36887
709080.0000   -0.84666
709120.0000   -0.41530
709160.0000   -0.47292
709200.0000   -0.23983
709240.0000   -0.32101
709280.0000   -0.42849
709320.0000   -0.31450
709360.0000   -0.65952
709400.0000   -0.27007
709440.0000   -0.57270
709480.0000   -0.47959
709520.0000   -0.28918
709560.0000   -0.24833
709600.0000   -0.05527
709640.0000    0.01291
709680.0000    0.00268
709720.0000    0.04488
709760.0000    0.20505
709800.0000    0.00505
709840.0000    0.03519
709880.0000    0.06955
709920.0000    0.03629
709960.0000   -0.13916
710000.0000   -0.03511
710040.0000   -0.14602
710080.0000   -0.15427
710120.0000    0.00771
710160.0000   -0.20451
710200.0000   -0.02527
710240.0000   -0.04167
710280.0000   -0.08946
710320.0000   -0.51816
710360.0000   -0.11617
710400.0000   -0.15170
710440.0000   -0.03067
710480.0000   -0.15394
710520.0000   -0.10629
710560.0000   -0.05390
710600.0000   -0.31517
710640.0000   -0.33597
710680.0000   -0.35933
710720.0000   -0.21155
710760.0000   -0.42649
710800.0000   -0.72640
710840.0000   -0.67836
710880.0000   -0.59363
710920.0000   -0.58962
710960.0000   -0.42873
711000.0000   -0.27153
711040.0000   -0.36954
711080.0000   -0.60848
711120.0000   -0.36865
711160.0000   -0.65529
711200.0000   -0.71102
711240.0000   -0.47163
711280.0000   -0.44695
711320.0000   -0.73389
711360.0000   -0.35008
711400.0000   -0.60894
711440.0000   -0.38014
711480.0000   -0.38977
711520.0000   -0.01329
711560.0000   -0.24256
711600.0000    0.03148
711640.0000   -0.14031
711680.0000   -0.32479
711720.0000   -0.19733
711760.0000   -0.01464
711800.0000   -0.20924
711840.0000   -0.00188
711880.0000   -0.11408
711920.0000   -0.30327
711960.0000   -0.00869
712000.0000   -0.17161
712040.0000   -0.16550
712080.0000   -0.19084
712120.0000    0.27795
712160.0000    0.15223
712200.0000   -0.20699
712240.0000    0.07870
712280.0000    0.04266
712320.0000    0.08261
712360.0000   -0.09181
712400.0000   -0.16354
712440.0000   -0.12263
712480.0000   -0.18181
712520.0000   -0.10289
712560.0000   -0.02952
712600.0000   -0.18394
712640.0000   -0.15070
712680.0000   -0.24104
712720.0000   -0.05213
712760.0000   -0.08328
712800.0000    0.03288
712840.0000   -0.08521
712880.0000   -0.35957
712920.0000    0.02671
712960.0000   -0.22148
713000.0000   -0.18514
713040.0000   -0.28806
713080.0000   -0.36028
713120.0000   -0.00861
713160.0000   -0.00173
713200.0000   -0.19963
713240.0000    0.21239
713280.0000    0.47210
713320.0000    0.10781
713360.0000    0.50429
713400.0000    0.36661
713440.0000   -0.06787
713480.0000    0.12804
713520.0000    0.09968
713560.0000    0.09842
713600.0000   -0.00547
713640.0000   -0.08397
713680.0000   -0.28329
713720.0000   -0.18662
713760.0000   -0.57738
713800.0000   -0.32644
713840.0000   -0.26839
713880.0000   -0.89048
713920.0000    0.00851
713960.0000   -0.14022
714000.0000   -0.04367
714040.0000    0.47911
714080.0000    0.49801
714120.0000    0.34691
714160.0000    0.27723
714200.0000    0.34297
714240.0000    0.33207
714280.0000    0.38634
714320.0000    0.33426
714360.0000    0.36934
714400.0000    0.36630
714440.0000    0.49026
714480.0000    0.34946
714520.0000   -0.05376
714560.0000    0.11151
714600.0000   -0.29696
714640.0000    0.10758
714680.0000    0.28976
714720.0000    0.08836
714760.0000    0.30570
714800.0000    0.14012
714840.0000   -0.04180
714880.0000    0.44821
714920.0000    0.52565
714960.0000    0.31919
715000.0000    0.42059
715040.0000    0.26961
715080.0000    0.36905
715120.0000    0.27523
715160.0000    0.22450
715200.0000    0.01119
715240.0000    0.32123
715280.0000    0.35752
715320.0000    0.25689
715360.0000    0.34098
715400.0000    0.49263
715440.0000    0.53307
715480.0000    0.44076
715520.0000    0.35070
715560.0000    0.34103
715600.0000    0.28946
715640.0000    0.35064
715680.0000    0.51738
715720.0000    0.35602
715760.0000    0.16842
715800.0000    0.28429
715840.0000    0.04643
715880.0000    0.11639
715920.0000    0.49751
715960.0000    0.16391
716000.0000   -0.03506
716040.0000    0.06060
716080.0000    0.22044
716120.0000    0.06631
716160.0000    0.16112
716200.0000    0.14158
716240.0000    0.41092
716280.0000    0.23565
716320.0000    0.29945
716360.0000    0.27851
716400.0000    0.45127
716440.0000    0.39347
716480.0000    0.48378
716520.0000    0.36037
716560.0000    0.44381
716600.0000    0.40503
716640.0000    0.55678
716680.0000    0.51327
716720.0000    0.35975
716760.0000    0.17991
716800.0000    0.42557
716840.0000   -0.03041
716880.0000    0.29252
716920.0000    0.46287
716960.0000    0.46909
717000.0000    0.18583
717040.0000    0.27756
717080.0000    0.35226
717120.0000    0.28052
717160.0000    0.38628
717200.0000    0.17683
717240.0000    0.43653
717280.0000    0.34983
717320.0000    0.26665
717360.0000    0.20892
717400.0000    0.23881
717440.0000    0.21581
717480.0000    0.28823
717520.0000    0.33558
717560.0000    0.46982
717600.0000    0.54330
717640.0000    0.45825
717680.0000    0.43755
717720.0000    0.30068
717760.0000    0.47666
717800.0000    0.31714
717840.0000    0.23825
717880.0000    0.39685
717920.0000    0.35245
717960.0000    0.51516
718000.0000    0.53763
718040.0000    0.66101
718080.0000    0.45800
718120.0000    0.53123
718160.0000    0.43156
718200.0000    0.26670
718240.0000    0.34805
718280.0000    0.39030
718320.0000    0.38746
718360.0000    0.39201
718400.0000    0.35391
718440.0000    0.19918
718480.0000    0.38183
718520.0000    0.46826
718560.0000    0.38004
718600.0000    0.13389
718640.0000    0.33513
718680.0000    0.03921
718720.0000    0.26023
718760.0000    0.45481
718800.0000    0.51973
718840.0000    0.32529
718880.0000    0.60271
718920.0000    0.19303
718960.0000    0.29727
719000.0000    0.20064
719040.0000    0.41318
719080.0000    0.11853
719120.0000    0.15480
719160.0000    0.42452
719200.0000    0.29571
719240.0000    0.39171
719280.0000    0.23573
719320.0000    0.33628
719360.0000    0.41871
719400.0000    0.38277
719440.0000    0.38638
719480.0000    0.30379
719520.0000    0.20055
719560.0000    0.27519
719600.0000    0.26616
719640.0000    0.43576
719680.0000    0.27340
719720.0000    0.54074
719760.0000    0.60198
719800.0000    0.55090
719840.0000    0.37114
719880.0000    0.54401
719920.0000    0.18809
719960.0000    0.44785
720000.0000    0.51422
720040.0000    0.52778
720080.0000    0.08757
720120.0000    0.35597
720160.0000    0.26865
720200.0000    0.49277
720240.0000    0.43942
720280.0000    0.17853
720320.0000    0.32847
720360.0000    0.37840
720400.0000    0.19752
720440.0000    0.27706
720480.0000    0.30817
720520.0000    0.43889
720560.0000    0.41155
720600.0000    0.30094
720640.0000    0.55433
720680.0000    0.39667
720720.0000    0.52456
720760.0000    0.30603
720800.0000    0.30503
720840.0000    0.44749
720880.0000    0.40723
720920.0000    0.39913
720960.0000    0.22421
721000.0000    0.32762
721040.0000    0.46690
721080.0000    0.42554
721120.0000    0.16062
721160.0000    0.49665
721200.0000    0.27400
721240.0000    0.35290
721280.0000    0.31216
721320.0000    0.46590
721360.0000    0.61223
721400.0000    0.39103
721440.0000    0.48859
721480.0000    0.54134
721520.0000    0.40707
721560.0000    0.09963
721600.0000    0.49080
721640.0000    0.38434
721680.0000    0.55190
721720.0000    0.45755
721760.0000    0.51197
721800.0000    0.46191
721840.0000    0.48687
721880.0000    0.29951
721920.0000    0.39683
721960.0000    0.27852
722000.0000    0.52333
722040.0000    0.52265
722080.0000    0.44426
722120.0000    0.58702
722160.0000    0.60879
722200.0000    0.50809
722240.0000    0.19888
722280.0000    0.30999
722320.0000    0.53758
722360.0000    0.50078
722400.0000    0.28328
722440.0000    0.40673
722480.0000    0.36227
722520.0000    0.41187
722560.0000    0.57449
722600.0000    0.54991
722640.0000    0.49701
722680.0000    0.48881
722720.0000    0.57551
722760.0000    0.39496
722800.0000    0.75678
722840.0000    0.44981
722880.0000    0.56564
722920.0000    0.53993
722960.0000    0.36385
723000.0000    0.65454
723040.0000    0.49084
723080.0000    0.39963
723120.0000    0.35270
723160.0000    0.60093
723200.0000    0.87425
723240.0000    0.56993
723280.0000    0.29146
723320.0000    0.37302
723360.0000    0.36200
723400.0000    0.43311
723440.0000    0.40624
723480.0000    0.39729
723520.0000    0.19015
723560.0000    0.47329
723600.0000    0.38317
723640.0000    0.36717
723680.0000    0.33893
723720.0000    0.66523
723760.0000    0.43450
723800.0000    0.44847
723840.0000    0.42214
[truncated: 158,795 more chars]
