# Supplementary material for: Comment on 'Valid molecular dynamics simulations of human hemoglobin require a surprisingly large box size'
Source: eLife. 2019 Jun 20;8:e44718. doi: 10.7554/eLife.44718 (PMC6586461; doi:10.7554/eLife.44718)
Supplement: Figure 4—source data 1. — The zip archive contains a README file describing which source files correspond to the different panels. [file elife-44718-fig4-data1.zip › figure4/panels_EF/amber/box1/eq6/proj.xvg]

25000.0000    0.04483
25040.0000    0.02479
25080.0000   -0.01865
25120.0000   -0.00670
25160.0000    0.10017
25200.0000   -0.01867
25240.0000   -0.01425
25280.0000    0.02218
25320.0000   -0.22652
25360.0000   -0.02335
25400.0000    0.03960
25440.0000   -0.08995
25480.0000   -0.02819
25520.0000   -0.17124
25560.0000   -0.00625
25600.0000   -0.06010
25640.0000   -0.12442
25680.0000   -0.35787
25720.0000   -0.21627
25760.0000   -0.01035
25800.0000    0.12749
25840.0000   -0.01168
25880.0000   -0.23167
25920.0000   -0.11519
25960.0000    0.12641
26000.0000   -0.19362
26040.0000   -0.02469
26080.0000   -0.03362
26120.0000   -0.37688
26160.0000   -0.19832
26200.0000   -0.44406
26240.0000   -0.00047
26280.0000   -0.13659
26320.0000   -0.08919
26360.0000    0.10175
26400.0000   -0.14893
26440.0000   -0.32554
26480.0000   -0.25160
26520.0000   -0.15457
26560.0000   -0.31763
26600.0000   -0.25947
26640.0000   -0.16607
26680.0000   -0.43119
26720.0000   -0.12514
26760.0000   -0.20877
26800.0000   -0.47372
26840.0000   -0.23034
26880.0000   -0.29384
26920.0000   -0.46463
26960.0000   -0.38019
27000.0000   -0.14453
27040.0000   -0.17135
27080.0000   -0.03976
27120.0000    0.05920
27160.0000   -0.15399
27200.0000   -0.25873
27240.0000   -0.23055
27280.0000   -0.31765
27320.0000   -0.51321
27360.0000   -0.17550
27400.0000    0.30824
27440.0000    0.34520
27480.0000    0.26004
27520.0000    0.41057
27560.0000    0.11791
27600.0000    0.34112
27640.0000    0.57258
27680.0000    0.66952
27720.0000    0.75044
27760.0000    0.65543
27800.0000    0.73912
27840.0000    0.73715
27880.0000    0.70905
27920.0000    0.48979
27960.0000    0.73644
28000.0000    0.64314
28040.0000    0.58629
28080.0000    0.57848
28120.0000    0.76017
28160.0000    0.85249
28200.0000    0.77318
28240.0000    0.70428
28280.0000    0.70528
28320.0000    0.56634
28360.0000    0.77702
28400.0000    0.69440
28440.0000    0.81470
28480.0000    0.61820
28520.0000    0.67226
28560.0000    0.69951
28600.0000    0.56425
28640.0000    0.66301
28680.0000    0.67051
28720.0000    0.88964
28760.0000    0.81322
28800.0000    0.56386
28840.0000    0.70210
28880.0000    0.53477
28920.0000    0.78911
28960.0000    0.85684
29000.0000    0.70275
29040.0000    0.75751
29080.0000    0.87895
29120.0000    0.81230
29160.0000    0.77893
29200.0000    0.77312
29240.0000    0.71295
29280.0000    0.66281
29320.0000    0.58305
29360.0000    0.57604
29400.0000    0.54000
29440.0000    0.51059
29480.0000    0.78882
29520.0000    0.75652
29560.0000    0.72954
29600.0000    0.77034
29640.0000    0.51379
29680.0000    0.46507
29720.0000    0.52368
29760.0000    0.28587
29800.0000    0.45650
29840.0000    0.33612
29880.0000    0.49785
29920.0000    0.40246
29960.0000    0.83236
30000.0000    0.63657
30040.0000    0.58578
30080.0000    0.64710
30120.0000    0.52681
30160.0000    0.60832
30200.0000    0.47281
30240.0000    0.53193
30280.0000    0.26536
30320.0000    0.30804
30360.0000    0.23104
30400.0000    0.25043
30440.0000    0.36401
30480.0000    0.35895
30520.0000    0.22608
30560.0000    0.31004
30600.0000    0.70809
30640.0000    0.55076
30680.0000    0.38969
30720.0000    0.30118
30760.0000    0.40997
30800.0000    0.43627
30840.0000    0.32651
30880.0000    0.60484
30920.0000    0.41170
30960.0000    0.29853
31000.0000    0.32254
31040.0000    0.44415
31080.0000    0.46093
31120.0000    0.75481
31160.0000    0.42397
31200.0000    0.38214
31240.0000    0.43403
31280.0000    0.56238
31320.0000    0.36588
31360.0000    0.49419
31400.0000    0.41987
31440.0000    0.54220
31480.0000    0.54639
31520.0000    0.56523
31560.0000    0.60560
31600.0000    0.44536
31640.0000    0.63412
31680.0000    0.31860
31720.0000    0.36426
31760.0000    0.22415
31800.0000    0.43104
31840.0000    0.42761
31880.0000    0.57869
31920.0000    0.33477
31960.0000    0.25411
32000.0000    0.31089
32040.0000    0.53513
32080.0000    0.38552
32120.0000    0.47958
32160.0000    0.26169
32200.0000    0.36930
32240.0000    0.49759
32280.0000    0.34912
32320.0000    0.48031
32360.0000    0.63369
32400.0000    0.48788
32440.0000    0.68625
32480.0000    0.32962
32520.0000    0.19021
32560.0000    0.12003
32600.0000    0.27037
32640.0000    0.17459
32680.0000    0.05794
32720.0000    0.21932
32760.0000    0.86921
32800.0000    0.57050
32840.0000    0.39084
32880.0000    0.56778
32920.0000    0.42099
32960.0000    0.51137
33000.0000    0.71811
33040.0000    0.66887
33080.0000    0.76328
33120.0000    0.84788
33160.0000    0.44391
33200.0000    0.54367
33240.0000    0.42769
33280.0000    0.58013
33320.0000    0.77549
33360.0000    0.77075
33400.0000    0.53435
33440.0000    0.79211
33480.0000    0.72516
33520.0000    0.70090
33560.0000    0.70599
33600.0000    0.61751
33640.0000    0.80346
33680.0000    0.74600
33720.0000    0.68108
33760.0000    0.57939
33800.0000    0.77595
33840.0000    0.51341
33880.0000    0.56227
33920.0000    0.63124
33960.0000    0.66218
34000.0000    0.58537
34040.0000    0.49961
34080.0000    0.57162
34120.0000    0.62391
34160.0000    0.75384
34200.0000    0.56763
34240.0000    0.47647
34280.0000    0.62129
34320.0000    0.52953
34360.0000    0.80525
34400.0000    0.58313
34440.0000    0.65714
34480.0000    0.64111
34520.0000    0.67019
34560.0000    0.74682
34600.0000    0.63153
34640.0000    0.80105
34680.0000    0.59182
34720.0000    0.66448
34760.0000    0.63303
34800.0000    0.68158
34840.0000    0.69519
34880.0000    0.60861
34920.0000    0.66866
34960.0000    0.61297
35000.0000    0.73167
35040.0000    0.66994
35080.0000    0.76416
35120.0000    0.84161
35160.0000    0.74631
35200.0000    0.70976
35240.0000    0.74998
35280.0000    0.84840
35320.0000    0.81906
35360.0000    0.58641
35400.0000    0.55923
35440.0000    0.67172
35480.0000    0.65824
35520.0000    0.58854
35560.0000    0.69092
35600.0000    0.57380
35640.0000    0.77267
35680.0000    0.66093
35720.0000    0.70424
35760.0000    0.54372
35800.0000    0.78301
35840.0000    0.59746
35880.0000    0.63886
35920.0000    0.71511
35960.0000    0.62269
36000.0000    0.79622
36040.0000    0.56983
36080.0000    0.54722
36120.0000    0.61246
36160.0000    0.76625
36200.0000    0.47154
36240.0000    0.54472
36280.0000    0.38107
36320.0000    0.66767
36360.0000    0.57582
36400.0000    0.75914
36440.0000    0.68297
36480.0000    0.71689
36520.0000    0.48336
36560.0000    0.70355
36600.0000    0.70420
36640.0000    0.74849
36680.0000    0.71955
36720.0000    0.73072
36760.0000    0.99922
36800.0000    0.72339
36840.0000    0.93780
36880.0000    0.78627
36920.0000    0.66486
36960.0000    0.75588
37000.0000    0.45523
37040.0000    0.60360
37080.0000    0.58577
37120.0000    0.67056
37160.0000    0.63945
37200.0000    0.63179
37240.0000    0.53513
37280.0000    0.71731
37320.0000    0.79572
37360.0000    0.72918
37400.0000    0.52322
37440.0000    0.63743
37480.0000    0.51750
37520.0000    0.54245
37560.0000    0.54465
37600.0000    0.22540
37640.0000    0.24052
37680.0000    0.62732
37720.0000    0.23645
37760.0000    0.37019
37800.0000    0.30226
37840.0000   -0.08824
37880.0000    0.20285
37920.0000    0.03662
37960.0000    0.25837
38000.0000   -0.09892
38040.0000    0.02894
38080.0000    0.31858
38120.0000    0.44151
38160.0000    0.33894
38200.0000    0.33008
38240.0000    0.08076
38280.0000    0.09104
38320.0000    0.09039
38360.0000    0.37889
38400.0000    0.47030
38440.0000    0.74020
38480.0000    0.65530
38520.0000    0.58712
38560.0000    0.62673
38600.0000    0.47122
38640.0000    0.62391
38680.0000    0.56295
38720.0000    0.49437
38760.0000    0.58270
38800.0000    0.46551
38840.0000    0.61952
38880.0000    0.80809
38920.0000    0.63110
38960.0000    0.52913
39000.0000    0.63195
39040.0000    0.59543
39080.0000    0.67962
39120.0000    0.59432
39160.0000    0.52753
39200.0000    0.59270
39240.0000    0.61199
39280.0000    0.52926
39320.0000    0.47070
39360.0000    0.35991
39400.0000    0.58369
39440.0000    0.61795
39480.0000    0.54960
39520.0000    0.57796
39560.0000    0.53346
39600.0000    0.71766
39640.0000    0.54792
39680.0000    0.53697
39720.0000    0.62679
39760.0000    0.46362
39800.0000    0.56174
39840.0000    0.65504
39880.0000    0.67847
39920.0000    0.53476
39960.0000    0.65218
40000.0000    0.24314
40040.0000    0.65000
40080.0000    0.81617
40120.0000    0.58494
40160.0000    0.44536
40200.0000    0.49124
40240.0000    0.58846
40280.0000    0.56508
40320.0000    0.49334
40360.0000    0.51118
40400.0000    0.74265
40440.0000    0.59271
40480.0000    0.56725
40520.0000    0.47807
40560.0000    0.46245
40600.0000    0.32642
40640.0000    0.60742
40680.0000    0.51854
40720.0000    0.53197
40760.0000    0.67880
40800.0000    0.34651
40840.0000    0.68537
40880.0000    0.58313
40920.0000    0.65429
40960.0000    0.72688
41000.0000    0.60410
41040.0000    0.54825
41080.0000    0.47196
41120.0000    0.68980
41160.0000    0.28633
41200.0000    0.48606
41240.0000    0.57665
41280.0000    0.63004
41320.0000    0.50496
41360.0000    0.43865
41400.0000    0.57118
41440.0000    0.48283
41480.0000    0.50170
41520.0000    0.55044
41560.0000    0.51014
41600.0000    0.42540
41640.0000    0.68334
41680.0000    0.65668
41720.0000    0.55477
41760.0000    0.47130
41800.0000    0.59613
41840.0000    0.59986
41880.0000    0.71151
41920.0000    0.65498
41960.0000    0.66018
42000.0000    0.69462
42040.0000    0.63232
42080.0000    0.37575
42120.0000    0.68485
42160.0000    0.72167
42200.0000    0.67315
42240.0000    0.64313
42280.0000    0.69252
42320.0000    0.61123
42360.0000    0.47882
42400.0000    0.54928
42440.0000    0.60039
42480.0000    0.64320
42520.0000    0.64014
42560.0000    0.52874
42600.0000    0.52572
42640.0000    0.54457
42680.0000    0.60704
42720.0000    0.58704
42760.0000    0.48133
42800.0000    0.54967
42840.0000    0.45266
42880.0000    0.55933
42920.0000    0.78196
42960.0000    0.73673
43000.0000    0.49602
43040.0000    0.44043
43080.0000    0.13151
43120.0000    0.40277
43160.0000    0.36006
43200.0000    0.03382
43240.0000    0.62191
43280.0000    0.72765
43320.0000    0.85770
43360.0000    0.41861
43400.0000    0.14958
43440.0000    0.30286
43480.0000    0.06364
43520.0000    0.31260
43560.0000    0.22213
43600.0000    0.18827
43640.0000    0.19033
43680.0000    0.26111
43720.0000    0.03296
43760.0000    0.32698
43800.0000    0.15083
43840.0000    0.01484
43880.0000   -0.02603
43920.0000    0.04450
43960.0000    0.15523
44000.0000   -0.15743
44040.0000    0.01979
44080.0000   -0.02724
44120.0000    0.09903
44160.0000    0.13023
44200.0000    0.14606
44240.0000    0.25663
44280.0000    0.26055
44320.0000    0.13775
44360.0000    0.18035
44400.0000    0.22057
44440.0000    0.13013
44480.0000    0.16480
44520.0000    0.09967
44560.0000    0.15805
44600.0000   -0.34452
44640.0000    0.30083
44680.0000    0.29482
44720.0000    0.27509
44760.0000    0.16008
44800.0000    0.35919
44840.0000    0.19862
44880.0000    0.22959
44920.0000   -0.00278
44960.0000    0.12708
45000.0000   -0.00088
45040.0000   -0.01255
45080.0000    0.23942
45120.0000    0.00211
45160.0000    0.24070
45200.0000   -0.02040
45240.0000    0.31317
45280.0000    0.34857
45320.0000    0.41112
45360.0000    0.62705
45400.0000    0.93389
45440.0000    0.26662
45480.0000    0.07598
45520.0000    0.15353
45560.0000    0.51388
45600.0000    0.87980
45640.0000    0.50502
45680.0000    0.73457
45720.0000    0.62146
45760.0000    0.65418
45800.0000    0.32799
45840.0000    0.34042
45880.0000    0.43960
45920.0000    0.50183
45960.0000    0.23468
46000.0000    0.18470
46040.0000    0.53470
46080.0000    0.03829
46120.0000    0.14254
46160.0000    0.25296
46200.0000    0.20294
46240.0000    0.41221
46280.0000    0.23189
46320.0000    0.27227
46360.0000    0.52595
46400.0000    0.33966
46440.0000    0.51862
46480.0000    0.41313
46520.0000    0.35640
46560.0000    0.11165
46600.0000    0.02632
46640.0000    0.14583
46680.0000    0.37302
46720.0000    0.07928
46760.0000    0.38869
46800.0000    0.35354
46840.0000    0.22091
46880.0000   -0.00632
46920.0000    0.31116
46960.0000    0.32078
47000.0000    0.25905
47040.0000    0.11657
47080.0000    0.40011
47120.0000    0.47527
47160.0000    0.21613
47200.0000    0.14836
47240.0000    0.30720
47280.0000    0.24867
47320.0000    0.19816
47360.0000    0.16286
47400.0000    0.57518
47440.0000    0.62314
47480.0000   -0.10060
47520.0000    0.09870
47560.0000    0.48549
47600.0000    0.38032
47640.0000    0.19777
47680.0000    0.14295
47720.0000    0.50260
47760.0000    0.02078
47800.0000    0.36588
47840.0000    0.23379
47880.0000    0.36944
47920.0000    0.23700
47960.0000    0.48766
48000.0000    0.53042
48040.0000    0.44187
48080.0000    0.61097
48120.0000    0.29925
48160.0000    0.44409
48200.0000    0.49702
48240.0000    0.41041
48280.0000    0.38374
48320.0000    0.63052
48360.0000    0.21287
48400.0000    0.33203
48440.0000    0.07982
48480.0000    0.12226
48520.0000    0.27645
48560.0000    0.27039
48600.0000    0.11066
48640.0000    0.18984
48680.0000    0.16971
48720.0000    0.49041
48760.0000    0.34479
48800.0000    0.42714
48840.0000    0.26879
48880.0000    0.34237
48920.0000    0.20487
48960.0000    0.32970
49000.0000    0.43445
49040.0000   -0.00756
49080.0000    0.42432
49120.0000    0.20965
49160.0000    0.85801
49200.0000    0.60608
49240.0000    0.29558
49280.0000    0.33632
49320.0000    0.11550
49360.0000    0.09464
49400.0000    0.50445
49440.0000    0.30194
49480.0000    0.23535
49520.0000    0.52572
49560.0000    0.24174
49600.0000    0.27297
49640.0000    0.26381
49680.0000    0.38555
49720.0000    0.34916
49760.0000    0.05437
49800.0000    0.08183
49840.0000    0.20402
49880.0000    0.24932
49920.0000    0.20454
49960.0000    0.28817
50000.0000    0.17312
50040.0000    0.41962
50080.0000    0.28425
50120.0000    0.36509
50160.0000    0.05903
50200.0000    0.36845
50240.0000    0.05914
50280.0000    0.22447
50320.0000    0.29523
50360.0000    0.35389
50400.0000    0.17142
50440.0000    0.23402
50480.0000    0.22309
50520.0000    0.54587
50560.0000    0.27620
50600.0000    0.24399
50640.0000    0.35736
50680.0000    0.00941
50720.0000    0.18135
50760.0000    0.15154
50800.0000   -0.16070
50840.0000   -0.03474
50880.0000    0.12531
50920.0000    0.18622
50960.0000    0.46948
51000.0000   -0.04232
51040.0000    0.19535
51080.0000    0.31446
51120.0000    0.16816
51160.0000    0.28692
51200.0000    0.40253
51240.0000    0.11665
51280.0000    0.25456
51320.0000    0.34420
51360.0000    0.45882
51400.0000    0.19110
51440.0000    0.12318
51480.0000    0.26213
51520.0000    0.26561
51560.0000    0.10266
51600.0000    0.36704
51640.0000    0.55774
51680.0000    0.33735
51720.0000    0.12998
51760.0000    0.22573
51800.0000    0.22075
51840.0000    0.11323
51880.0000    0.41341
51920.0000   -0.22264
51960.0000    0.22533
52000.0000    0.29164
52040.0000    0.38998
52080.0000    0.38364
52120.0000    0.40607
52160.0000    0.35616
52200.0000    0.03061
52240.0000    0.20988
52280.0000    0.46709
52320.0000    0.33988
52360.0000    0.15158
52400.0000    0.21989
52440.0000    0.14472
52480.0000    0.22112
52520.0000    0.12671
52560.0000    0.11171
52600.0000    0.40610
52640.0000    0.32773
52680.0000    0.13476
52720.0000    0.40632
52760.0000    0.13971
52800.0000    0.34013
52840.0000    0.12613
52880.0000    0.24889
52920.0000    0.14197
52960.0000    0.00932
53000.0000    0.21944
53040.0000    0.07554
53080.0000    0.11460
53120.0000    0.14324
53160.0000    0.33784
53200.0000    0.35559
53240.0000    0.18855
53280.0000    0.23134
53320.0000    0.39882
53360.0000    0.20438
53400.0000   -0.14645
53440.0000    0.47075
53480.0000    0.06871
53520.0000    0.14944
53560.0000    0.12506
53600.0000    0.25455
53640.0000    0.00584
53680.0000   -0.13060
53720.0000    0.06264
53760.0000   -0.13573
53800.0000   -0.00711
53840.0000    0.12141
53880.0000    0.13384
53920.0000    0.21308
53960.0000    0.05687
54000.0000   -0.12335
54040.0000    0.29237
54080.0000    0.35607
54120.0000    0.32600
54160.0000    0.21152
54200.0000    0.40313
54240.0000    0.28610
54280.0000    0.28531
54320.0000    0.37167
54360.0000    0.50710
54400.0000    0.08355
54440.0000    0.52896
54480.0000    0.12944
54520.0000    0.24314
54560.0000    0.39048
54600.0000    0.23830
54640.0000   -0.03331
54680.0000    0.33999
54720.0000    0.34857
54760.0000    0.33337
54800.0000    0.45204
54840.0000    0.52716
54880.0000    0.49385
54920.0000    0.28368
54960.0000    0.71128
55000.0000    0.14075
55040.0000    0.44391
55080.0000    0.32134
55120.0000    0.37146
55160.0000    0.56143
55200.0000    0.58134
55240.0000    0.69407
55280.0000    0.48837
55320.0000    0.24529
55360.0000    0.35924
55400.0000    0.35587
55440.0000    0.12628
55480.0000    0.27957
55520.0000    0.46514
55560.0000    0.36933
55600.0000    0.27486
55640.0000    0.13079
55680.0000    0.14471
55720.0000    0.26698
55760.0000    0.19778
55800.0000    0.17695
55840.0000    0.08683
55880.0000    0.19931
55920.0000    0.17238
55960.0000    0.47098
56000.0000    0.21553
56040.0000    0.25214
56080.0000    0.13998
56120.0000    0.20624
56160.0000    0.00951
56200.0000    0.39893
56240.0000    0.25113
56280.0000    0.45928
56320.0000    0.39155
56360.0000    0.11426
56400.0000   -0.19380
56440.0000   -0.07673
56480.0000    0.29380
56520.0000    0.32947
56560.0000    0.20204
56600.0000   -0.00458
56640.0000    0.02687
56680.0000    0.04751
56720.0000    0.24642
56760.0000    0.35684
56800.0000    0.28911
56840.0000    0.16446
56880.0000    0.15106
56920.0000    0.26765
56960.0000    0.22526
57000.0000    0.19186
57040.0000    0.35039
57080.0000    0.16689
57120.0000    0.20128
57160.0000    0.15903
57200.0000    0.21120
57240.0000    0.05535
57280.0000   -0.04053
57320.0000   -0.13503
57360.0000    0.19995
57400.0000    0.06106
57440.0000    0.11822
57480.0000   -0.04971
57520.0000    0.12340
57560.0000   -0.11242
57600.0000    0.24820
57640.0000    0.29764
57680.0000    0.18713
57720.0000    0.25404
57760.0000    0.07121
57800.0000    0.34380
57840.0000    0.30227
57880.0000    0.37467
57920.0000    0.35219
57960.0000    0.18106
58000.0000    0.53893
58040.0000    0.27776
58080.0000    0.37330
58120.0000    0.21024
58160.0000    0.43239
58200.0000    0.37351
58240.0000    0.31556
58280.0000    0.33817
58320.0000    0.17791
58360.0000    0.32155
58400.0000    0.15760
58440.0000    0.01609
58480.0000    0.03170
58520.0000   -0.00547
58560.0000    0.08899
58600.0000    0.11444
58640.0000    0.21071
58680.0000    0.07057
58720.0000    0.05156
58760.0000   -0.07052
58800.0000    0.21941
58840.0000   -0.04150
58880.0000    0.01606
58920.0000   -0.09186
58960.0000    0.00008
59000.0000    0.11999
59040.0000    0.36391
59080.0000    0.13022
59120.0000    0.02953
59160.0000    0.11263
59200.0000    0.12239
59240.0000    0.20543
59280.0000    0.34850
59320.0000    0.11365
59360.0000    0.28363
59400.0000    0.18416
59440.0000   -0.04245
59480.0000    0.12655
59520.0000    0.32815
59560.0000    0.05109
59600.0000    0.40688
59640.0000    0.58440
59680.0000    0.23828
59720.0000    0.25791
59760.0000    0.29014
59800.0000   -0.07436
59840.0000    0.14803
59880.0000    0.06076
59920.0000    0.01251
59960.0000   -0.14053
60000.0000   -0.00134
60040.0000    0.27101
60080.0000   -0.22694
60120.0000   -0.02953
60160.0000    0.34465
60200.0000    0.39198
60240.0000    0.27335
60280.0000    0.17432
60320.0000    0.38097
60360.0000    0.08959
60400.0000    0.05880
60440.0000    0.03627
60480.0000    0.07263
60520.0000    0.01695
60560.0000    0.25212
60600.0000    0.16038
60640.0000    0.11316
60680.0000   -0.29727
60720.0000   -0.06824
60760.0000    0.16993
60800.0000    0.24548
60840.0000    0.03771
60880.0000    0.17774
60920.0000    0.12676
60960.0000    0.15651
61000.0000    0.14445
61040.0000   -0.06197
61080.0000    0.28785
61120.0000    0.14329
61160.0000    0.25397
61200.0000    0.17968
61240.0000    0.25251
61280.0000    0.14000
61320.0000    0.19213
61360.0000    0.40714
61400.0000    0.28051
61440.0000    0.24020
61480.0000   -0.16980
61520.0000   -0.02929
61560.0000    0.02851
61600.0000   -0.13531
61640.0000    0.03444
61680.0000   -0.20669
61720.0000   -0.17667
61760.0000    0.14974
61800.0000    0.09248
61840.0000    0.19285
61880.0000   -0.17278
61920.0000    0.02670
61960.0000    0.21259
62000.0000   -0.15018
62040.0000   -0.16727
62080.0000   -0.29263
62120.0000   -0.40272
62160.0000   -0.44685
62200.0000    0.03798
62240.0000   -0.20441
62280.0000   -0.22828
62320.0000   -0.04570
62360.0000   -0.17812
62400.0000   -0.05461
62440.0000   -0.03935
62480.0000    0.13977
62520.0000    0.10669
62560.0000    0.25832
62600.0000    0.24006
62640.0000    0.25150
62680.0000    0.14848
62720.0000    0.16493
62760.0000    0.19138
62800.0000    0.10385
62840.0000   -0.23807
62880.0000    0.28409
62920.0000    0.11058
62960.0000    0.00646
63000.0000    0.47722
63040.0000    0.31029
63080.0000   -0.04342
63120.0000   -0.09501
63160.0000    0.10835
63200.0000    0.32828
63240.0000    0.19916
63280.0000    0.12942
63320.0000    0.23944
63360.0000    0.29931
63400.0000    0.36477
63440.0000   -0.06878
63480.0000   -0.11277
63520.0000    0.32195
63560.0000    0.53375
63600.0000    0.37372
63640.0000    0.38895
63680.0000    0.23236
63720.0000    0.44454
63760.0000    0.24499
63800.0000    0.49664
63840.0000    0.35559
63880.0000    0.35244
63920.0000    0.42911
63960.0000    0.36805
64000.0000    0.38458
64040.0000    0.15028
64080.0000    0.38815
64120.0000    0.36279
64160.0000    0.05090
64200.0000    0.01710
64240.0000    0.16121
64280.0000   -0.08960
64320.0000    0.08274
64360.0000    0.05738
64400.0000    0.23449
64440.0000    0.13846
64480.0000    0.25794
64520.0000    0.28504
64560.0000    0.26502
64600.0000    0.34174
64640.0000    0.28167
64680.0000    0.19125
64720.0000    0.29497
64760.0000    0.21258
64800.0000    0.09574
64840.0000    0.23947
64880.0000    0.03239
64920.0000    0.11108
64960.0000    0.27999
65000.0000    0.52797
65040.0000    0.16733
65080.0000    0.39192
65120.0000    0.23529
65160.0000    0.20649
65200.0000    0.26793
65240.0000    0.09306
65280.0000    0.10675
65320.0000    0.42345
65360.0000    0.12526
65400.0000    0.40299
65440.0000    0.25570
65480.0000    0.38592
65520.0000    0.30085
65560.0000    0.23661
65600.0000    0.30464
65640.0000    0.11991
65680.0000    0.05390
65720.0000    0.20159
65760.0000    0.07041
65800.0000    0.30191
65840.0000    0.30665
65880.0000    0.37936
65920.0000    0.09081
65960.0000   -0.25512
66000.0000    0.28340
66040.0000   -0.02166
66080.0000   -0.02308
66120.0000   -0.10121
66160.0000   -0.10377
66200.0000    0.03970
66240.0000    0.14321
66280.0000    0.16289
66320.0000    0.11122
66360.0000    0.12137
66400.0000   -0.04040
66440.0000    0.03380
66480.0000    0.14948
66520.0000    0.13133
66560.0000   -0.01749
66600.0000   -0.06882
66640.0000    0.10645
66680.0000   -0.02025
66720.0000    0.10497
66760.0000   -0.06578
66800.0000    0.11765
66840.0000    0.03172
66880.0000   -0.11726
66920.0000    0.44750
66960.0000    0.46134
67000.0000    0.24166
67040.0000    0.43519
67080.0000    0.41783
67120.0000    0.33770
67160.0000    0.54782
67200.0000    0.17394
67240.0000    0.62437
67280.0000    0.51600
67320.0000    0.32924
67360.0000    0.58337
67400.0000    0.59294
67440.0000    0.60356
67480.0000    0.30512
67520.0000    0.36386
67560.0000    0.19837
67600.0000    0.20133
67640.0000    0.26562
67680.0000    0.29198
67720.0000    0.04627
67760.0000    0.31201
67800.0000    0.35847
67840.0000    0.12747
67880.0000    0.20358
67920.0000    0.46034
67960.0000    0.32021
68000.0000    0.51320
68040.0000    0.37147
68080.0000    0.18966
68120.0000    0.21142
68160.0000    0.22668
68200.0000    0.60043
68240.0000    0.21767
68280.0000    0.10283
68320.0000    0.21499
68360.0000    0.19048
68400.0000    0.13541
68440.0000    0.44736
68480.0000    0.23563
68520.0000    0.38317
68560.0000    0.12478
68600.0000    0.29912
68640.0000    0.39480
68680.0000    0.19059
68720.0000    0.32070
68760.0000    0.35890
68800.0000    0.16451
68840.0000    0.18165
68880.0000    0.35692
68920.0000    0.25756
68960.0000    0.20806
69000.0000    0.30708
69040.0000    0.15632
69080.0000    0.16727
69120.0000    0.14900
69160.0000    0.25397
69200.0000    0.25230
69240.0000    0.27650
69280.0000    0.24853
69320.0000    0.09700
69360.0000    0.37122
69400.0000    0.31652
69440.0000    0.18764
69480.0000    0.32291
69520.0000    0.27580
69560.0000    0.18317
69600.0000    0.40525
69640.0000    0.14587
69680.0000    0.29869
69720.0000    0.30767
69760.0000    0.29488
69800.0000    0.29655
69840.0000    0.53890
69880.0000    0.53455
69920.0000    0.21813
69960.0000    0.39579
70000.0000    0.42360
70040.0000    0.48431
70080.0000    0.40194
70120.0000    0.44135
70160.0000    0.47280
70200.0000    0.49714
70240.0000    0.25976
70280.0000    0.00544
70320.0000   -0.01827
70360.0000    0.24652
70400.0000    0.44660
70440.0000    0.03512
70480.0000    0.24184
70520.0000    0.35656
70560.0000    0.26200
70600.0000    0.31197
70640.0000    0.21913
70680.0000    0.44063
70720.0000    0.13469
70760.0000    0.15707
70800.0000   -0.22105
70840.0000    0.05498
70880.0000    0.06271
70920.0000    0.16270
70960.0000   -0.58806
71000.0000    0.20788
71040.0000    0.34103
71080.0000    0.21761
71120.0000    0.19260
71160.0000    0.18434
71200.0000    0.22608
71240.0000    0.20148
71280.0000    0.24679
71320.0000    0.21514
71360.0000    0.40331
71400.0000    0.37027
71440.0000    0.26566
71480.0000    0.24199
71520.0000    0.17188
71560.0000    0.18649
71600.0000    0.13866
71640.0000    0.36338
71680.0000    0.41774
71720.0000    0.23265
71760.0000    0.24704
71800.0000    0.30517
71840.0000    0.32124
71880.0000    0.53227
71920.0000    0.36067
71960.0000    0.14721
72000.0000    0.31270
72040.0000    0.40846
72080.0000    0.36963
72120.0000    0.27126
72160.0000    0.44080
72200.0000    0.40736
72240.0000    0.38666
72280.0000    0.29622
72320.0000    0.32810
72360.0000    0.31450
72400.0000    0.47858
72440.0000    0.23493
72480.0000    0.39301
72520.0000    0.51800
72560.0000    0.23029
72600.0000    0.43393
72640.0000    0.54709
72680.0000    0.26487
72720.0000    0.25833
72760.0000    0.13343
72800.0000    0.45725
72840.0000    0.30994
72880.0000    0.41002
72920.0000    0.33780
72960.0000    0.33161
73000.0000    0.36807
73040.0000    0.19690
73080.0000    0.21542
73120.0000    0.27830
73160.0000    0.34328
73200.0000    0.32224
73240.0000    0.21657
73280.0000    0.43163
73320.0000    0.09843
73360.0000    0.37032
73400.0000    0.35399
73440.0000    0.48161
73480.0000    0.46948
73520.0000    0.47239
73560.0000    0.33743
73600.0000    0.44253
73640.0000    0.40085
73680.0000    0.41777
73720.0000    0.39042
73760.0000    0.34897
73800.0000    0.43909
73840.0000    0.38055
73880.0000    0.19940
73920.0000    0.18279
73960.0000    0.17454
74000.0000    0.33802
74040.0000    0.46863
74080.0000    0.36323
74120.0000    0.22984
74160.0000    0.27810
74200.0000    0.45260
74240.0000    0.53996
74280.0000    0.28409
74320.0000    0.36482
74360.0000    0.52444
74400.0000    0.51812
74440.0000    0.54267
74480.0000    0.39029
74520.0000    0.31421
74560.0000    0.62426
74600.0000    0.38318
74640.0000    0.48832
74680.0000    0.30221
74720.0000    0.32688
74760.0000    0.27056
74800.0000    0.28639
74840.0000    0.51224
74880.0000    0.21285
74920.0000    0.45364
74960.0000    0.56409
75000.0000    0.56498
75040.0000    0.70193
75080.0000    0.41083
75120.0000    0.34813
75160.0000    0.44434
75200.0000    0.28675
75240.0000    0.63985
75280.0000    0.41731
75320.0000    0.45391
75360.0000    0.43289
75400.0000    0.50954
75440.0000    0.46941
75480.0000    0.39494
75520.0000    0.47299
75560.0000    0.37040
75600.0000    0.18705
75640.0000    0.37874
75680.0000    0.40260
75720.0000    0.29594
75760.0000    0.47948
75800.0000    0.12237
75840.0000    0.50227
75880.0000    0.43643
75920.0000    0.59336
75960.0000    0.20050
76000.0000    0.04681
76040.0000    0.07336
76080.0000    0.09155
76120.0000    0.11812
76160.0000    0.10962
76200.0000   -0.14852
76240.0000    0.15523
76280.0000   -0.02212
76320.0000   -0.19360
76360.0000    0.02611
76400.0000    0.21284
76440.0000    0.07467
76480.0000    0.12357
76520.0000    0.29462
76560.0000    0.46370
76600.0000    0.13469
76640.0000    0.36743
76680.0000    0.25892
76720.0000    0.35613
76760.0000    0.57666
76800.0000    0.45312
76840.0000    0.52896
76880.0000    0.26584
76920.0000    0.51761
76960.0000    0.40178
77000.0000    0.39124
77040.0000    0.58425
77080.0000    0.34515
77120.0000    0.45754
77160.0000    0.15412
77200.0000    0.32466
77240.0000    0.16946
77280.0000    0.43487
77320.0000    0.39182
77360.0000    0.42401
77400.0000    0.61432
77440.0000    0.14646
77480.0000    0.60177
77520.0000    0.44741
77560.0000    0.35190
77600.0000    0.38697
77640.0000    0.32918
77680.0000    0.24654
77720.0000    0.21403
77760.0000    0.47110
77800.0000    0.42922
77840.0000    0.30173
77880.0000    0.41286
77920.0000    0.46791
77960.0000    0.64685
78000.0000    0.38363
78040.0000    0.54225
78080.0000    0.49735
78120.0000    0.35085
78160.0000    0.58339
78200.0000    0.30412
78240.0000    0.39389
78280.0000    0.15362
78320.0000    0.40635
78360.0000    0.43243
78400.0000    0.48166
78440.0000    0.46559
78480.0000    0.21491
78520.0000    0.17906
78560.0000    0.47477
78600.0000    0.39459
78640.0000    0.29944
78680.0000    0.31175
78720.0000    0.43661
78760.0000    0.46362
78800.0000    0.50502
78840.0000    0.81050
78880.0000    0.69069
78920.0000    0.57265
78960.0000    0.58775
79000.0000    0.62565
79040.0000    0.52023
79080.0000    0.65905
79120.0000    0.56932
79160.0000    0.65864
79200.0000    0.48638
79240.0000    0.58246
79280.0000    0.64133
79320.0000    0.82628
79360.0000    0.52070
79400.0000    0.52529
79440.0000    0.58438
79480.0000    0.42803
79520.0000    0.46737
79560.0000    0.37226
79600.0000    0.17950
79640.0000    0.49650
79680.0000    0.16246
79720.0000    0.28524
79760.0000    0.26051
79800.0000    0.36066
79840.0000    0.27942
79880.0000    0.32091
79920.0000    0.15766
79960.0000    0.21617
80000.0000    0.25433
80040.0000    0.27190
80080.0000    0.43148
80120.0000    0.16272
80160.0000    0.24627
80200.0000    0.22993
80240.0000    0.19078
80280.0000    0.22788
80320.0000    0.07774
80360.0000    0.11308
80400.0000    0.14166
80440.0000    0.13026
80480.0000    0.31525
80520.0000    0.34891
80560.0000    0.39496
80600.0000    0.19470
80640.0000    0.28622
80680.0000    0.38378
80720.0000    0.25044
80760.0000    0.42988
80800.0000    0.19548
80840.0000    0.30962
80880.0000    0.16372
80920.0000    0.19082
80960.0000    0.19767
81000.0000    0.09104
81040.0000    0.42152
81080.0000    0.33498
81120.0000    0.12773
81160.0000    0.18086
81200.0000    0.46583
81240.0000    0.69409
81280.0000    0.66809
81320.0000    0.49766
81360.0000    0.57508
81400.0000    0.54403
81440.0000    0.34847
81480.0000    0.36730
81520.0000    0.20345
81560.0000    0.55476
81600.0000    0.43027
81640.0000    0.47922
81680.0000    0.28989
81720.0000    0.65762
81760.0000    0.69607
81800.0000    0.37090
81840.0000    0.07058
81880.0000    0.12303
81920.0000    0.29415
81960.0000    0.21417
82000.0000    0.18856
82040.0000    0.51900
82080.0000    0.34173
82120.0000    0.31281
82160.0000    0.43498
82200.0000    0.21293
82240.0000    0.18592
82280.0000    0.24846
82320.0000    0.36472
82360.0000    0.32856
82400.0000    0.36199
82440.0000    0.69883
82480.0000    0.63877
82520.0000    0.36735
82560.0000    0.50349
82600.0000    0.49638
82640.0000    0.37441
82680.0000    0.39352
82720.0000    0.45609
82760.0000    0.40316
82800.0000    0.40846
82840.0000    0.20721
82880.0000    0.34508
82920.0000    0.36551
82960.0000    0.19450
83000.0000    0.55437
83040.0000    0.48652
83080.0000    0.72793
83120.0000    0.80307
83160.0000    0.79204
83200.0000    0.69108
83240.0000    1.00935
83280.0000    0.90376
83320.0000    0.59413
83360.0000    1.09265
83400.0000    0.93390
83440.0000    0.91530
83480.0000    0.75569
83520.0000    0.86229
83560.0000    1.00466
83600.0000    0.76859
83640.0000    0.81381
83680.0000    0.77315
83720.0000    0.96314
83760.0000    0.55178
83800.0000    0.64900
83840.0000    0.42353
83880.0000    0.58413
83920.0000    0.56045
83960.0000    0.43040
84000.0000    0.61660
84040.0000    0.03609
84080.0000    0.14624
84120.0000    0.57818
84160.0000    0.52140
84200.0000    0.34148
84240.0000    0.24788
84280.0000    0.14116
84320.0000   -0.03357
84360.0000    0.15428
84400.0000   -0.30006
84440.0000   -0.11929
84480.0000    0.25834
84520.0000   -0.04195
84560.0000   -0.09127
84600.0000    0.22612
84640.0000   -0.15454
84680.0000    0.15375
84720.0000    0.19999
84760.0000    0.44382
84800.0000    0.35712
84840.0000    0.25144
84880.0000    0.36817
84920.0000    0.23350
84960.0000    0.20612
85000.0000    0.15313
85040.0000    0.25247
85080.0000    0.32857
85120.0000   -0.17534
85160.0000   -0.00812
85200.0000   -0.03553
85240.0000   -0.01007
85280.0000    0.19097
85320.0000    0.18001
85360.0000   -0.10086
85400.0000   -0.21750
85440.0000   -0.01738
85480.0000    0.00147
85520.0000    0.33683
85560.0000   -0.03311
85600.0000   -0.08728
85640.0000   -0.28291
85680.0000    0.00150
85720.0000    0.22312
85760.0000    0.26914
85800.0000    0.14985
85840.0000    0.12448
85880.0000    0.11710
85920.0000    0.38275
85960.0000    0.22371
86000.0000    0.09884
86040.0000   -0.01232
86080.0000    0.05376
86120.0000    0.16187
86160.0000    0.23435
86200.0000    0.27028
86240.0000    0.07287
86280.0000    0.22055
86320.0000    0.14397
86360.0000    0.32210
86400.0000    0.13406
86440.0000    0.04057
86480.0000    0.29335
86520.0000    0.10245
86560.0000    0.37275
86600.0000    0.07249
86640.0000   -0.01825
86680.0000   -0.21369
86720.0000    0.06555
86760.0000    0.02365
86800.0000    0.20181
86840.0000    0.28548
86880.0000    0.38951
86920.0000    0.19071
86960.0000    0.21255
87000.0000    0.24153
87040.0000    0.21331
87080.0000    0.35001
87120.0000    0.29459
87160.0000    0.27322
87200.0000    0.25729
87240.0000    0.34408
87280.0000    0.28708
87320.0000    0.12025
87360.0000    0.38845
87400.0000    0.20116
87440.0000    0.45220
87480.0000    0.39187
87520.0000    0.12923
87560.0000    0.41089
87600.0000    0.32149
87640.0000    0.39516
87680.0000    0.16387
87720.0000   -0.03757
87760.0000   -0.04808
87800.0000    0.12067
87840.0000    0.21841
87880.0000    0.29580
87920.0000    0.16019
87960.0000    0.26339
88000.0000    0.16563
88040.0000    0.08892
88080.0000    0.19597
88120.0000    0.05427
88160.0000   -0.03977
88200.0000   -0.05197
88240.0000    0.14724
88280.0000    0.04143
88320.0000    0.17001
88360.0000    0.21531
88400.0000    0.03358
88440.0000    0.01498
88480.0000    0.00374
88520.0000    0.33940
88560.0000    0.03831
88600.0000    0.37544
88640.0000    0.44568
88680.0000    0.31351
88720.0000    0.54228
88760.0000    0.16567
88800.0000    0.13667
88840.0000    0.20400
88880.0000    0.26496
88920.0000    0.41758
88960.0000    0.44846
89000.0000    0.59607
89040.0000   -0.10568
89080.0000    0.46326
89120.0000    0.39687
89160.0000   -0.02042
89200.0000    0.26878
89240.0000    0.49104
89280.0000    0.26318
89320.0000    0.47078
89360.0000    0.36777
89400.0000    0.35705
89440.0000    0.08146
89480.0000    0.06177
89520.0000    0.35731
89560.0000    0.33418
89600.0000    0.05099
89640.0000    0.19657
89680.0000    0.05674
89720.0000    0.26606
89760.0000    0.04383
89800.0000   -0.15821
89840.0000   -0.15676
89880.0000    0.25327
89920.0000    0.26594
89960.0000    0.11074
90000.0000    0.05934
90040.0000    0.00778
90080.0000    0.29093
90120.0000   -0.03884
90160.0000    0.16098
90200.0000    0.22124
90240.0000    0.19466
90280.0000    0.22176
90320.0000   -0.24131
90360.0000    0.02583
90400.0000    0.44761
90440.0000    0.24881
90480.0000    0.11646
90520.0000    0.31876
90560.0000    0.47739
90600.0000    0.23866
90640.0000    0.11855
90680.0000    0.10952
90720.0000    0.37808
90760.0000    0.36827
90800.0000    0.24864
90840.0000    0.32678
90880.0000   -0.09753
90920.0000    0.21541
90960.0000   -0.37622
91000.0000   -0.02705
91040.0000    0.24846
91080.0000    0.14404
91120.0000    0.07771
91160.0000    0.38904
91200.0000    0.15869
91240.0000    0.39215
91280.0000    0.41367
91320.0000    0.15515
91360.0000    0.20795
91400.0000    0.15571
91440.0000    0.49525
91480.0000    0.33277
91520.0000    0.21358
91560.0000    0.57765
91600.0000    0.37540
91640.0000    0.33276
91680.0000    0.39405
91720.0000    0.22891
91760.0000    0.21383
91800.0000    0.39986
91840.0000    0.46705
91880.0000    0.31811
91920.0000    0.71486
91960.0000    0.42829
92000.0000    0.62288
92040.0000    0.31852
92080.0000    0.31107
92120.0000    0.58772
92160.0000    0.28392
92200.0000    0.34466
92240.0000    0.57069
92280.0000    0.32669
92320.0000    0.45828
92360.0000    0.43627
92400.0000    0.33832
92440.0000    0.63456
92480.0000    0.32625
92520.0000    0.39837
92560.0000    0.15570
92600.0000    0.39787
92640.0000    0.46782
92680.0000    0.29641
92720.0000    0.45783
92760.0000    0.20584
92800.0000    0.58904
92840.0000    0.27733
92880.0000    0.37106
92920.0000   -0.07965
92960.0000    0.30232
93000.0000    0.01487
93040.0000    0.38068
93080.0000    0.27276
93120.0000   -0.03063
93160.0000    0.38691
93200.0000    0.29632
93240.0000    0.34967
93280.0000    0.12598
93320.0000    0.28525
93360.0000    0.37976
93400.0000    0.54993
93440.0000    0.10400
93480.0000    0.40105
93520.0000    0.36066
93560.0000    0.56247
93600.0000    0.68093
93640.0000    0.55244
93680.0000    0.55103
93720.0000    0.31313
93760.0000    0.36494
93800.0000    0.71447
93840.0000    0.58692
93880.0000    0.35997
93920.0000    0.32997
93960.0000    0.28992
94000.0000    0.31048
94040.0000    0.47351
94080.0000    0.13222
94120.0000   -0.31988
94160.0000    0.25353
94200.0000    0.35083
94240.0000    0.20785
94280.0000    0.39307
94320.0000    0.20389
94360.0000    0.37690
94400.0000    0.10493
94440.0000   -0.02785
94480.0000   -0.21528
94520.0000   -0.22916
94560.0000   -0.46559
94600.0000   -0.43464
94640.0000   -0.11960
94680.0000   -0.30106
94720.0000   -0.45037
94760.0000   -0.46137
94800.0000   -1.10690
94840.0000   -1.01660
94880.0000   -0.66247
94920.0000   -0.37463
94960.0000   -0.49297
95000.0000   -0.79599
95040.0000   -0.71138
95080.0000   -0.39809
95120.0000   -0.11878
95160.0000   -0.38816
95200.0000   -0.26109
95240.0000   -0.45265
95280.0000   -0.70384
95320.0000   -0.49349
95360.0000   -0.32516
95400.0000   -0.60611
95440.0000   -0.54706
95480.0000   -0.60717
95520.0000   -0.55570
95560.0000   -0.39726
95600.0000   -0.11942
95640.0000   -0.11283
95680.0000   -0.09326
95720.0000   -0.24931
95760.0000   -0.23648
95800.0000   -0.25345
95840.0000   -0.32016
95880.0000   -0.49344
95920.0000   -0.07229
95960.0000   -0.30253
96000.0000   -0.40050
96040.0000   -0.31105
96080.0000   -0.21000
96120.0000   -0.43746
96160.0000   -0.27320
96200.0000   -0.17847
96240.0000   -0.05617
96280.0000    0.07530
96320.0000   -0.04671
96360.0000   -0.08128
96400.0000   -0.43925
96440.0000   -0.09456
96480.0000   -0.47394
96520.0000   -0.48781
96560.0000   -0.59754
96600.0000   -0.55051
96640.0000   -0.56856
96680.0000   -0.24596
96720.0000   -0.54392
96760.0000   -0.63038
96800.0000   -0.62874
96840.0000   -0.83590
96880.0000   -0.38248
96920.0000    0.20486
96960.0000   -0.43855
97000.0000   -0.66274
97040.0000   -0.40783
97080.0000   -0.53481
97120.0000   -0.25474
97160.0000   -0.21821
97200.0000   -0.06322
97240.0000   -0.05731
97280.0000   -0.36580
97320.0000    0.08956
97360.0000    0.14762
97400.0000   -0.01392
97440.0000   -0.03925
97480.0000   -0.04766
97520.0000   -0.04516
97560.0000   -0.09376
97600.0000    0.31096
97640.0000    0.17150
97680.0000    0.11657
97720.0000    0.11392
97760.0000    0.14095
97800.0000    0.11655
97840.0000   -0.30658
97880.0000    0.04989
97920.0000   -0.02538
97960.0000    0.46590
98000.0000   -0.27001
98040.0000   -0.28232
98080.0000   -0.24518
98120.0000   -0.36759
98160.0000   -0.13030
98200.0000   -0.11466
98240.0000    0.08108
98280.0000   -0.23693
98320.0000   -0.30157
98360.0000   -0.12130
98400.0000   -0.10234
98440.0000   -0.19361
98480.0000   -0.64674
98520.0000   -0.22588
98560.0000   -0.11591
98600.0000   -0.61147
98640.0000    0.12168
98680.0000   -0.29761
98720.0000   -0.32411
98760.0000   -0.27877
98800.0000   -0.16343
98840.0000   -0.24228
98880.0000    0.13585
98920.0000    0.01792
98960.0000   -0.03722
99000.0000   -0.11196
99040.0000    0.08141
99080.0000   -0.45720
99120.0000   -0.62872
99160.0000   -0.77828
99200.0000   -1.27055
99240.0000   -1.03518
99280.0000   -0.66572
99320.0000   -0.97783
99360.0000   -0.44329
99400.0000   -0.32047
99440.0000   -0.30106
99480.0000   -0.60693
99520.0000   -0.57630
99560.0000   -0.78315
99600.0000   -0.37510
99640.0000   -0.53717
99680.0000   -0.63501
99720.0000   -0.60513
99760.0000   -0.55825
99800.0000   -0.53172
99840.0000   -0.65933
99880.0000   -0.71971
99920.0000   -0.53502
99960.0000   -0.71918
100000.0000   -0.48667
100040.0000   -0.33451
100080.0000   -0.75571
100120.0000   -0.81340
100160.0000   -0.73625
100200.0000   -0.48973
100240.0000   -0.67070
100280.0000   -0.67982
100320.0000   -0.43694
100360.0000   -0.45136
100400.0000   -0.15741
100440.0000   -0.32908
100480.0000   -0.28629
100520.0000   -0.48416
100560.0000   -0.59278
100600.0000   -0.29771
100640.0000   -0.26578
100680.0000   -0.52196
100720.0000   -0.52655
100760.0000   -0.81109
100800.0000   -0.44201
100840.0000   -0.80471
100880.0000   -0.47516
100920.0000   -0.50584
100960.0000   -0.55789
101000.0000   -0.11855
101040.0000   -0.58864
101080.0000   -0.55285
101120.0000   -0.50460
101160.0000   -0.46303
101200.0000   -0.43750
101240.0000   -0.89746
101280.0000   -0.86309
101320.0000   -0.97009
101360.0000   -1.01518
101400.0000   -0.85704
101440.0000   -0.44952
101480.0000   -0.76207
101520.0000   -0.79896
101560.0000   -0.47212
101600.0000   -0.48973
101640.0000   -0.47022
101680.0000   -0.69498
101720.0000   -0.64882
101760.0000   -0.72636
101800.0000   -0.84440
101840.0000   -0.66702
101880.0000   -0.49006
101920.0000   -0.40165
101960.0000   -0.45418
102000.0000   -0.57778
102040.0000   -0.12515
102080.0000   -0.06348
102120.0000   -0.44825
102160.0000   -0.21163
102200.0000   -0.18430
102240.0000   -0.74539
102280.0000   -0.47246
102320.0000   -0.76826
102360.0000   -0.41862
102400.0000   -0.83152
102440.0000   -0.39743
102480.0000   -0.36742
102520.0000   -0.30593
102560.0000   -0.24004
102600.0000   -0.11286
102640.0000   -0.11842
102680.0000   -0.41363
102720.0000   -0.11128
102760.0000   -0.02836
102800.0000    0.10437
102840.0000   -0.26937
102880.0000   -0.39960
102920.0000   -0.51357
102960.0000   -0.61955
103000.0000   -0.40485
103040.0000   -0.34340
103080.0000   -0.69937
103120.0000   -0.39306
103160.0000   -0.38510
103200.0000   -0.34816
103240.0000   -0.38762
103280.0000   -0.38893
103320.0000   -0.33398
103360.0000   -0.51341
103400.0000   -0.56387
103440.0000   -0.49532
103480.0000   -0.46381
103520.0000   -0.41704
103560.0000   -0.42323
103600.0000   -0.25123
103640.0000   -0.48322
103680.0000   -0.39940
103720.0000   -0.33751
103760.0000   -0.44609
103800.0000   -0.52375
103840.0000   -0.20421
103880.0000   -0.54421
103920.0000   -0.53776
103960.0000   -0.41651
104000.0000   -0.41506
104040.0000   -0.43369
104080.0000   -0.34890
104120.0000   -0.38726
104160.0000   -0.26557
104200.0000   -0.40091
104240.0000   -0.55601
104280.0000   -0.75651
104320.0000   -0.43733
104360.0000   -0.47530
104400.0000   -0.37802
104440.0000   -0.48490
104480.0000   -0.55000
104520.0000   -0.45192
104560.0000   -0.11463
104600.0000   -0.30805
104640.0000   -0.25709
104680.0000   -0.37708
104720.0000   -0.62554
104760.0000   -0.31065
104800.0000   -0.61599
104840.0000   -0.29262
104880.0000   -0.61215
104920.0000   -0.52454
104960.0000   -0.41776
105000.0000   -0.38612
105040.0000   -0.32729
105080.0000   -0.46853
105120.0000   -0.05872
105160.0000   -0.29548
105200.0000   -0.36248
105240.0000    0.12851
105280.0000   -0.31971
105320.0000   -0.59644
105360.0000   -0.43181
105400.0000   -0.40111
105440.0000   -0.61280
105480.0000   -0.55680
105520.0000   -0.39870
105560.0000   -0.43797
105600.0000   -0.55953
105640.0000   -0.32157
105680.0000   -0.45366
105720.0000   -0.60399
105760.0000   -0.41553
105800.0000   -0.51553
105840.0000   -0.25899
105880.0000   -0.08514
105920.0000   -0.48304
105960.0000   -0.37314
106000.0000   -0.31885
106040.0000   -0.03845
106080.0000   -0.40957
106120.0000   -0.47375
106160.0000   -0.51466
106200.0000   -0.69573
106240.0000   -0.65912
106280.0000   -0.59708
106320.0000   -0.20296
106360.0000   -0.21752
106400.0000   -0.08676
106440.0000   -0.53530
106480.0000   -0.46621
106520.0000   -0.21479
106560.0000   -0.55017
106600.0000   -0.50240
106640.0000   -0.50516
106680.0000   -0.50698
106720.0000   -0.30401
106760.0000   -0.71595
106800.0000   -0.50964
106840.0000   -0.65306
106880.0000   -0.45930
106920.0000   -0.48945
106960.0000   -0.40661
107000.0000   -0.55078
107040.0000   -0.60149
107080.0000   -0.50530
107120.0000   -0.60052
107160.0000   -0.43449
107200.0000   -0.35701
107240.0000   -0.37707
107280.0000   -0.19797
107320.0000   -0.50759
107360.0000   -0.35316
107400.0000   -0.11567
107440.0000   -0.15177
107480.0000   -0.22838
107520.0000   -0.08147
107560.0000    0.12283
107600.0000    0.08227
107640.0000   -0.11101
107680.0000   -0.51466
107720.0000   -0.47020
107760.0000   -0.76015
107800.0000   -0.26304
107840.0000   -0.18790
107880.0000   -0.25254
107920.0000   -0.30660
107960.0000   -0.53323
108000.0000   -0.46961
108040.0000   -0.12004
108080.0000   -0.74303
108120.0000   -0.42528
108160.0000   -0.34457
108200.0000   -0.57157
108240.0000   -0.27390
108280.0000   -0.57339
108320.0000   -0.49539
108360.0000   -0.36136
108400.0000   -0.48838
108440.0000   -0.57856
108480.0000   -0.77741
108520.0000   -0.61346
108560.0000   -0.36843
108600.0000   -0.80779
108640.0000   -0.31779
108680.0000   -0.45608
108720.0000   -0.21408
108760.0000   -0.24246
108800.0000   -0.52054
108840.0000   -0.77217
108880.0000   -0.02185
108920.0000   -0.43430
108960.0000   -0.24696
109000.0000   -0.09612
109040.0000   -0.55810
109080.0000   -0.48081
109120.0000   -0.07504
109160.0000   -0.28186
109200.0000   -0.11426
109240.0000   -0.09237
109280.0000   -0.07444
109320.0000   -0.27438
109360.0000    0.15931
109400.0000   -0.10340
109440.0000   -0.20321
109480.0000   -0.43835
109520.0000   -0.05423
109560.0000   -0.69202
109600.0000   -0.68834
109640.0000   -0.36517
109680.0000   -0.85894
109720.0000   -0.43946
109760.0000   -0.49081
109800.0000   -0.30635
109840.0000   -0.60930
109880.0000   -0.31807
109920.0000   -0.28218
109960.0000   -0.35906
110000.0000   -0.52871
110040.0000   -0.50811
110080.0000   -0.48346
110120.0000   -0.38570
110160.0000   -0.72528
110200.0000   -0.74207
110240.0000   -0.22946
110280.0000   -0.17137
110320.0000   -0.42063
110360.0000   -0.19442
110400.0000   -0.12416
110440.0000   -0.05784
110480.0000   -0.15653
110520.0000   -0.51409
110560.0000   -0.35129
110600.0000   -0.46967
110640.0000   -0.63612
110680.0000   -0.48570
110720.0000   -0.61909
110760.0000   -0.67909
110800.0000   -0.85605
110840.0000   -0.69362
110880.0000   -0.43675
110920.0000   -0.27005
110960.0000   -0.41505
111000.0000   -0.56364
111040.0000   -0.52362
111080.0000   -0.65944
111120.0000   -0.40002
111160.0000   -0.44985
111200.0000   -0.56858
111240.0000   -0.16620
111280.0000   -0.24813
111320.0000   -0.34875
111360.0000   -0.37343
111400.0000   -0.52930
111440.0000   -0.53526
111480.0000   -0.57823
111520.0000   -0.38023
111560.0000   -0.51394
111600.0000   -0.18686
111640.0000   -0.45091
111680.0000   -0.53959
111720.0000   -0.42124
111760.0000   -0.57877
111800.0000   -0.50945
111840.0000   -0.57095
111880.0000   -0.43270
111920.0000   -0.82313
111960.0000   -0.41599
112000.0000   -0.57099
112040.0000   -0.49138
112080.0000   -0.31409
112120.0000   -0.45063
112160.0000   -0.26808
112200.0000   -0.61784
112240.0000   -0.22044
112280.0000   -0.20264
112320.0000   -0.40315
112360.0000   -0.42391
112400.0000   -0.49971
112440.0000   -0.52549
112480.0000   -0.14018
112520.0000   -0.49733
112560.0000   -0.31135
112600.0000   -0.23772
112640.0000   -0.44441
112680.0000   -0.39403
112720.0000   -0.60964
112760.0000   -0.33268
112800.0000   -0.33458
112840.0000   -0.22858
112880.0000   -0.11439
112920.0000   -0.26563
112960.0000   -0.26628
113000.0000   -0.01879
113040.0000   -0.06801
113080.0000   -0.47059
113120.0000   -0.11018
113160.0000   -0.31965
113200.0000   -0.29662
113240.0000   -0.54423
113280.0000   -0.35322
113320.0000   -0.46770
113360.0000   -0.21016
113400.0000    0.09189
113440.0000   -0.33137
113480.0000   -0.71319
113520.0000   -0.47596
113560.0000   -0.37991
113600.0000   -0.47295
113640.0000   -0.49215
113680.0000   -0.42876
113720.0000   -0.36864
113760.0000   -0.54387
113800.0000   -0.59756
113840.0000   -0.34446
113880.0000   -0.69934
113920.0000   -0.46610
113960.0000   -0.74029
114000.0000   -0.51646
114040.0000   -0.43151
114080.0000   -0.56962
114120.0000   -0.41392
114160.0000   -0.67102
114200.0000   -0.81770
114240.0000   -0.46442
114280.0000   -0.59794
114320.0000   -0.53324
114360.0000   -0.60374
114400.0000   -0.67659
114440.0000   -0.56240
114480.0000   -0.49715
114520.0000   -0.63905
114560.0000   -0.56999
114600.0000   -0.56281
114640.0000   -0.61347
114680.0000   -0.34375
114720.0000   -0.58373
114760.0000   -0.36962
114800.0000   -0.71163
114840.0000   -0.48892
114880.0000   -0.55154
114920.0000   -0.57156
114960.0000   -0.70688
115000.0000   -0.68957
115040.0000   -0.77350
115080.0000   -0.63889
115120.0000   -0.63003
115160.0000   -0.71705
115200.0000   -0.63303
115240.0000   -0.34378
115280.0000   -0.34323
115320.0000   -0.77843
115360.0000   -0.61057
115400.0000   -0.47338
115440.0000   -0.50741
115480.0000   -0.71351
115520.0000   -0.52372
115560.0000   -0.33698
115600.0000   -0.48453
115640.0000   -0.51142
115680.0000   -0.80425
115720.0000   -0.30315
115760.0000   -0.26543
115800.0000   -0.24746
115840.0000   -0.30602
115880.0000   -0.53608
115920.0000   -0.97614
115960.0000   -0.59550
116000.0000   -0.41972
116040.0000   -0.72034
116080.0000   -0.19508
116120.0000   -0.54074
116160.0000   -0.48296
116200.0000   -0.64366
116240.0000   -0.53545
116280.0000   -0.45997
116320.0000   -0.52759
116360.0000   -0.84571
116400.0000   -0.59207
116440.0000   -0.85733
116480.0000   -0.83474
116520.0000   -0.80172
116560.0000   -0.91762
116600.0000   -0.39589
116640.0000   -0.62482
116680.0000   -0.75979
116720.0000   -0.35626
116760.0000   -0.78788
116800.0000   -0.61625
116840.0000   -0.77569
116880.0000   -0.67120
116920.0000   -0.71504
116960.0000   -0.36637
117000.0000   -0.57589
117040.0000   -0.40549
117080.0000   -0.64645
117120.0000   -0.39563
117160.0000   -0.30253
117200.0000   -0.28737
117240.0000   -0.58281
117280.0000   -0.52857
117320.0000   -0.46041
117360.0000   -0.38443
117400.0000   -0.61315
117440.0000   -0.83416
117480.0000   -0.65542
117520.0000   -0.40833
117560.0000   -0.56534
117600.0000   -0.53122
117640.0000   -0.55238
117680.0000   -0.82023
117720.0000   -0.54451
117760.0000   -0.65969
117800.0000   -0.63751
117840.0000   -0.35584
117880.0000   -0.53074
117920.0000   -0.60445
117960.0000   -0.46362
118000.0000   -0.61145
118040.0000   -0.33090
118080.0000   -0.31921
118120.0000   -0.66494
118160.0000   -0.53105
118200.0000   -0.28282
118240.0000   -0.50735
118280.0000   -0.35310
118320.0000   -0.45431
118360.0000   -0.64279
118400.0000   -0.50164
118440.0000   -0.68275
118480.0000   -0.75025
118520.0000   -0.81921
118560.0000   -0.67058
118600.0000   -0.74367
118640.0000   -0.34567
118680.0000   -0.52665
118720.0000   -0.55840
118760.0000   -0.49385
118800.0000   -0.70411
118840.0000    0.06847
118880.0000   -0.31557
118920.0000   -0.64453
118960.0000   -0.53413
119000.0000   -0.33928
119040.0000   -0.51793
119080.0000   -0.48989
119120.0000   -0.50686
119160.0000   -0.28024
119200.0000   -0.79646
119240.0000   -0.64799
119280.0000   -0.41351
119320.0000   -0.42794
119360.0000   -0.46954
119400.0000   -0.15485
119440.0000   -0.44893
119480.0000   -0.58324
119520.0000   -0.03881
119560.0000   -0.66650
119600.0000   -0.76960
119640.0000   -0.80635
119680.0000   -0.78417
119720.0000   -0.91121
119760.0000   -0.74432
119800.0000   -0.71190
119840.0000   -0.62912
119880.0000   -0.57296
119920.0000   -0.41643
119960.0000   -0.50530
120000.0000   -0.80881
120040.0000   -0.68233
120080.0000   -0.72833
120120.0000   -0.57730
120160.0000   -0.69461
120200.0000   -0.58877
120240.0000   -0.57449
120280.0000   -0.80936
120320.0000   -0.35199
120360.0000   -0.48672
120400.0000   -0.27949
120440.0000   -0.35869
120480.0000   -0.58563
120520.0000    0.05088
120560.0000   -0.06708
120600.0000   -0.20697
120640.0000   -0.41248
120680.0000   -0.55741
120720.0000   -0.13531
120760.0000    0.12815
120800.0000    0.02267
120840.0000   -0.39128
120880.0000   -0.46732
120920.0000   -0.61896
120960.0000   -0.46713
121000.0000   -0.60788
121040.0000   -0.41824
121080.0000   -0.36688
121120.0000   -0.27622
121160.0000   -0.45827
121200.0000   -0.32514
121240.0000   -0.54114
121280.0000   -0.55042
121320.0000   -0.21834
121360.0000   -0.88406
121400.0000   -0.61850
121440.0000   -0.67484
121480.0000   -0.55807
121520.0000   -0.36425
121560.0000   -0.34280
121600.0000   -0.21487
121640.0000   -0.26328
121680.0000   -0.48501
121720.0000   -0.48525
121760.0000   -0.66755
121800.0000   -0.35001
121840.0000   -0.35512
121880.0000   -0.34550
121920.0000   -0.53420
121960.0000   -0.33370
122000.0000   -0.38280
122040.0000   -0.75265
122080.0000   -0.49852
122120.0000   -0.26474
122160.0000   -0.41030
122200.0000   -0.51410
122240.0000   -0.20568
122280.0000   -0.44857
122320.0000   -0.43107
122360.0000   -0.48779
122400.0000   -0.89596
122440.0000   -0.72267
122480.0000   -0.47958
122520.0000   -0.34211
122560.0000   -0.52169
122600.0000   -0.40860
122640.0000   -0.27766
122680.0000   -0.48296
122720.0000   -0.37831
122760.0000   -0.35112
122800.0000   -0.32502
122840.0000   -0.22092
122880.0000   -0.56656
122920.0000   -0.47488
122960.0000   -0.39953
123000.0000   -0.50760
123040.0000   -0.50928
123080.0000   -0.91223
123120.0000   -0.80958
123160.0000   -0.77832
123200.0000   -0.74601
123240.0000   -0.51607
123280.0000   -0.53713
123320.0000   -0.56813
123360.0000   -0.47437
123400.0000   -0.31053
123440.0000   -0.68801
123480.0000   -0.36688
123520.0000   -0.47488
123560.0000   -0.63792
123600.0000   -0.48352
123640.0000   -0.28653
123680.0000   -0.62207
123720.0000   -0.39893
123760.0000   -0.65116
123800.0000   -0.44538
123840.0000   -0.70287
123880.0000   -0.41694
123920.0000   -0.44265
123960.0000   -0.24158
124000.0000   -0.41525
124040.0000   -0.64807
124080.0000   -0.48118
124120.0000   -0.25812
124160.0000   -0.51786
124200.0000   -0.29052
124240.0000   -0.43660
124280.0000   -0.27115
124320.0000   -0.24612
124360.0000   -0.62799
124400.0000   -0.58643
124440.0000   -0.25480
124480.0000   -0.47133
124520.0000   -0.42014
124560.0000   -0.62382
124600.0000   -0.27804
124640.0000   -0.43870
124680.0000   -0.42720
124720.0000   -0.71526
124760.0000   -0.25780
124800.0000   -0.48781
124840.0000   -0.38990
124880.0000   -0.61876
124920.0000   -0.42706
124960.0000   -0.71433
125000.0000   -0.83497
125040.0000   -0.70857
125080.0000   -0.59871
125120.0000   -0.42329
125160.0000   -0.56336
125200.0000   -0.50147
125240.0000   -0.51126
125280.0000   -0.43091
125320.0000   -0.65408
125360.0000   -0.59423
125400.0000   -0.58225
125440.0000   -0.73635
125480.0000   -0.42942
125520.0000   -0.45829
125560.0000   -0.44739
125600.0000   -0.56749
125640.0000   -0.38347
125680.0000   -0.66192
125720.0000   -0.57217
125760.0000   -0.61632
125800.0000   -0.51746
125840.0000   -0.56098
125880.0000   -0.83321
125920.0000   -0.62842
125960.0000   -0.44496
126000.0000   -0.35546
126040.0000   -0.68242
126080.0000   -0.62254
126120.0000   -0.22405
126160.0000   -0.83781
126200.0000   -0.52231
126240.0000   -0.53201
126280.0000   -0.65763
126320.0000   -0.50322
126360.0000   -0.22101
126400.0000   -0.29831
126440.0000   -0.66202
126480.0000   -0.30926
126520.0000   -0.58485
126560.0000   -0.53880
126600.0000   -0.53953
126640.0000   -0.76882
126680.0000   -0.66499
126720.0000   -0.47263
126760.0000   -0.10836
126800.0000   -0.38084
126840.0000   -0.91171
126880.0000   -0.65832
126920.0000   -0.57847
126960.0000   -0.30856
127000.0000   -0.62981
127040.0000   -0.50495
127080.0000   -0.29515
127120.0000   -0.52119
127160.0000   -0.35695
127200.0000   -0.63050
127240.0000   -0.48530
127280.0000   -0.54621
127320.0000   -0.48501
127360.0000   -0.76765
127400.0000   -0.51856
127440.0000   -0.39072
127480.0000   -0.41339
127520.0000   -0.24575
127560.0000   -0.31995
127600.0000   -0.52197
127640.0000   -0.59418
127680.0000   -0.08188
127720.0000   -0.14853
127760.0000   -0.66371
127800.0000   -0.30876
127840.0000   -0.38553
127880.0000   -0.49988
127920.0000   -0.47340
127960.0000   -0.66303
128000.0000   -0.33470
128040.0000   -0.52047
128080.0000   -0.70160
128120.0000   -0.71547
128160.0000   -0.79912
128200.0000   -0.42896
128240.0000   -0.58608
128280.0000   -0.44846
128320.0000   -0.64680
128360.0000   -0.69255
128400.0000   -0.70653
128440.0000   -0.25808
128480.0000   -0.29158
128520.0000   -0.61105
128560.0000   -0.32946
128600.0000   -0.55325
128640.0000   -0.40341
128680.0000   -0.61992
128720.0000   -0.48729
128760.0000   -0.60115
128800.0000   -0.84047
128840.0000   -0.63401
128880.0000   -0.74569
128920.0000   -0.47453
128960.0000   -0.52577
129000.0000   -0.50286
129040.0000   -0.61233
129080.0000   -0.58423
129120.0000   -0.74691
129160.0000   -0.70315
129200.0000   -0.55942
129240.0000   -0.69599
129280.0000   -0.62256
129320.0000   -0.52513
129360.0000   -0.66939
129400.0000   -0.37615
129440.0000   -0.39372
129480.0000   -0.28062
129520.0000   -0.29338
129560.0000   -0.20995
129600.0000   -0.33697
129640.0000   -0.34890
129680.0000   -0.35018
129720.0000   -0.54641
129760.0000   -0.44405
129800.0000   -0.31250
129840.0000   -0.61417
129880.0000   -0.68936
129920.0000   -0.77651
129960.0000   -0.72498
130000.0000   -0.88909
130040.0000   -0.61326
130080.0000   -0.62883
130120.0000   -0.63303
130160.0000   -0.53129
130200.0000   -0.41482
130240.0000   -0.39257
130280.0000   -0.58482
130320.0000   -0.43298
130360.0000   -0.09332
130400.0000   -0.45617
130440.0000   -0.50928
130480.0000   -0.55119
130520.0000   -0.46880
130560.0000   -0.45092
130600.0000   -0.50815
130640.0000   -0.67382
130680.0000   -0.65043
130720.0000   -0.64604
130760.0000   -0.71843
130800.0000   -0.68994
130840.0000   -0.55513
130880.0000   -0.71921
130920.0000   -0.32557
130960.0000   -0.85650
131000.0000   -0.86291
131040.0000   -0.70280
131080.0000   -0.75763
131120.0000   -0.42843
131160.0000   -0.52099
131200.0000   -0.43253
131240.0000   -0.42514
131280.0000   -0.62894
131320.0000   -0.67411
131360.0000   -0.44007
131400.0000   -0.69806
131440.0000   -0.77206
131480.0000   -0.23636
131520.0000   -0.42469
131560.0000   -0.55642
131600.0000   -0.57195
131640.0000   -0.58600
131680.0000   -0.54709
131720.0000   -0.70392
131760.0000   -0.67935
131800.0000   -0.62848
131840.0000   -0.31740
131880.0000   -0.60860
131920.0000   -0.57024
131960.0000   -0.82650
132000.0000   -0.59064
132040.0000   -0.54268
132080.0000   -0.59271
132120.0000   -0.46499
132160.0000   -0.51773
132200.0000   -0.56833
132240.0000   -0.38374
132280.0000   -0.68954
132320.0000   -0.50191
132360.0000   -0.52015
132400.0000   -0.83645
132440.0000   -0.52988
132480.0000   -0.61603
132520.0000   -0.53682
132560.0000   -0.51362
132600.0000   -0.73658
132640.0000   -0.38988
132680.0000   -0.38857
132720.0000   -0.50223
132760.0000   -0.42717
132800.0000   -0.55762
132840.0000   -0.70708
132880.0000   -0.76854
132920.0000   -0.66379
132960.0000   -0.35442
133000.0000   -0.63901
133040.0000   -0.62493
133080.0000   -0.68159
133120.0000   -0.43652
133160.0000   -0.72406
133200.0000   -0.48293
133240.0000   -0.66885
133280.0000   -0.42385
133320.0000   -0.38297
133360.0000   -0.28893
133400.0000   -0.19496
133440.0000   -0.34641
133480.0000   -0.40021
133520.0000   -0.33964
133560.0000   -0.75235
133600.0000   -0.59549
133640.0000   -0.63479
133680.0000   -0.71492
133720.0000   -0.72026
133760.0000   -0.67159
133800.0000   -0.78840
133840.0000   -0.72187
133880.0000   -0.60832
133920.0000   -0.62448
133960.0000   -0.51895
134000.0000   -0.62317
134040.0000   -0.55469
134080.0000   -0.50154
134120.0000   -0.82255
134160.0000   -0.67212
134200.0000   -0.75504
134240.0000   -0.80797
134280.0000   -0.55528
134320.0000   -0.93705
134360.0000   -0.95874
134400.0000   -0.58670
134440.0000   -0.60895
134480.0000   -0.82806
134520.0000   -0.64452
134560.0000   -0.56681
134600.0000   -0.51516
134640.0000   -0.39244
134680.0000   -0.47258
134720.0000   -0.49188
134760.0000   -0.39061
134800.0000   -0.45105
134840.0000   -0.47197
134880.0000   -0.19733
134920.0000   -0.26024
134960.0000   -0.31456
135000.0000   -0.00418
135040.0000   -0.16402
135080.0000   -0.00117
135120.0000   -0.39048
135160.0000   -0.21543
135200.0000   -0.32625
135240.0000   -0.25977
135280.0000   -0.48299
135320.0000   -0.43190
135360.0000   -0.51448
135400.0000   -0.49699
135440.0000   -0.21691
135480.0000   -0.14156
135520.0000   -0.45253
135560.0000   -0.00991
135600.0000   -0.32655
135640.0000   -0.69751
135680.0000   -0.64920
135720.0000   -0.49956
135760.0000   -0.45589
135800.0000   -0.26045
135840.0000   -0.49722
135880.0000   -0.47733
135920.0000   -0.49316
135960.0000   -0.45065
136000.0000   -0.50550
136040.0000   -0.45547
136080.0000   -0.46999
136120.0000   -0.56249
136160.0000   -0.44904
136200.0000   -0.35482
136240.0000   -0.50267
136280.0000   -0.43179
136320.0000   -0.64566
136360.0000   -0.35925
136400.0000   -0.61857
136440.0000   -0.52457
136480.0000   -0.29932
136520.0000   -0.43854
136560.0000   -0.52763
136600.0000   -0.60899
136640.0000   -0.39356
136680.0000   -0.58665
136720.0000   -0.15462
136760.0000   -0.03913
136800.0000   -0.23507
136840.0000   -0.55023
136880.0000   -0.68010
136920.0000   -0.58968
136960.0000   -0.43938
137000.0000   -0.36930
137040.0000   -0.49318
137080.0000   -0.52855
137120.0000   -0.44316
137160.0000   -0.59075
137200.0000   -0.45042
137240.0000   -0.71313
137280.0000   -0.64075
137320.0000   -0.68371
137360.0000   -0.45789
137400.0000   -0.41637
137440.0000   -0.52231
137480.0000   -0.33898
137520.0000   -0.49349
137560.0000   -0.68637
137600.0000   -0.27096
137640.0000   -0.47742
137680.0000   -0.43220
137720.0000   -0.64660
137760.0000   -0.71209
137800.0000   -0.68565
137840.0000   -0.55586
137880.0000    0.01904
137920.0000   -0.22536
137960.0000   -0.49450
138000.0000   -0.44412
138040.0000   -0.36361
138080.0000   -0.39474
138120.0000   -0.41407
138160.0000   -0.53835
138200.0000   -0.38437
138240.0000   -0.32170
138280.0000   -0.55026
138320.0000   -0.39561
138360.0000   -0.32899
138400.0000   -0.46813
138440.0000   -0.26044
138480.0000   -0.38180
138520.0000   -0.33260
138560.0000   -0.51600
138600.0000   -0.57935
138640.0000   -0.53215
138680.0000   -0.81876
138720.0000   -0.49031
138760.0000   -0.48589
138800.0000   -0.53271
138840.0000   -0.65436
138880.0000   -0.55449
138920.0000   -0.43964
138960.0000   -0.61049
139000.0000   -0.34293
139040.0000   -0.48680
139080.0000   -0.32653
139120.0000   -0.63601
139160.0000   -0.46062
139200.0000   -0.47802
139240.0000   -0.58059
139280.0000   -0.43745
139320.0000   -0.79168
139360.0000   -0.49200
139400.0000   -0.34222
139440.0000   -0.54641
139480.0000   -0.65743
139520.0000   -0.37232
139560.0000   -0.01157
139600.0000   -0.43718
139640.0000   -0.50910
139680.0000   -0.68107
139720.0000   -0.57151
139760.0000   -0.45979
139800.0000   -0.50213
139840.0000   -0.62725
139880.0000   -0.35061
139920.0000   -0.74480
139960.0000   -0.57634
140000.0000   -0.58856
140040.0000   -0.63974
140080.0000   -0.74569
140120.0000   -0.76264
140160.0000   -0.54815
140200.0000   -0.59296
140240.0000   -0.61112
140280.0000   -0.65622
140320.0000   -0.41788
140360.0000   -0.65215
140400.0000   -0.83923
140440.0000   -1.11934
140480.0000   -0.92060
140520.0000   -0.79171
140560.0000   -0.69810
140600.0000   -0.64049
140640.0000   -0.96268
140680.0000   -0.60030
140720.0000   -0.70793
140760.0000   -0.94085
140800.0000   -0.61668
140840.0000   -0.71061
140880.0000   -0.93508
140920.0000   -0.80038
140960.0000   -0.67980
141000.0000   -0.54748
141040.0000   -0.70165
141080.0000   -0.79490
141120.0000   -0.88520
141160.0000   -0.69150
141200.0000   -0.71074
141240.0000   -0.69417
141280.0000   -0.34622
141320.0000   -0.51251
141360.0000   -0.75665
141400.0000   -0.85295
141440.0000   -0.66738
141480.0000   -0.44336
141520.0000   -0.30056
141560.0000   -0.52813
141600.0000   -1.05241
141640.0000   -0.75807
141680.0000   -0.58790
141720.0000   -0.65270
141760.0000   -0.52462
141800.0000   -0.55570
141840.0000   -0.77178
141880.0000   -0.61044
141920.0000   -0.43329
141960.0000   -0.12228
142000.0000   -0.59944
142040.0000   -0.27585
142080.0000   -0.76366
142120.0000   -0.20000
142160.0000   -0.61012
142200.0000   -0.78960
142240.0000   -0.80818
142280.0000   -0.60195
142320.0000   -0.61012
142360.0000   -0.23950
142400.0000   -0.18465
142440.0000   -0.65378
142480.0000   -0.78302
142520.0000   -0.57683
142560.0000   -0.49471
142600.0000   -0.76060
142640.0000   -0.64366
142680.0000   -0.71700
142720.0000   -0.68824
142760.0000   -0.59473
142800.0000   -0.36125
142840.0000   -0.76368
142880.0000   -0.60656
142920.0000   -0.50164
142960.0000   -0.58111
143000.0000   -0.75095
143040.0000   -0.71318
143080.0000   -0.61972
143120.0000   -0.23710
143160.0000   -0.74277
143200.0000   -0.63746
143240.0000   -0.43797
143280.0000   -0.49503
143320.0000   -0.30409
143360.0000   -0.36980
143400.0000   -0.62802
143440.0000   -0.60732
143480.0000   -0.64411
143520.0000   -0.72887
143560.0000   -0.45755
143600.0000   -0.61151
143640.0000   -0.41544
143680.0000   -0.70929
143720.0000   -0.53350
143760.0000   -0.38988
143800.0000   -0.40453
143840.0000   -0.44365
143880.0000   -0.56260
143920.0000   -0.70045
143960.0000   -0.56995
144000.0000   -0.41063
144040.0000   -0.62303
144080.0000   -0.57985
144120.0000   -0.71159
144160.0000   -0.47106
144200.0000   -0.52045
144240.0000   -0.57764
144280.0000   -1.02579
144320.0000   -0.62229
144360.0000   -0.56044
144400.0000   -0.65864
144440.0000   -0.58171
144480.0000   -0.57259
144520.0000   -0.43260
144560.0000   -0.29091
144600.0000   -0.23709
144640.0000   -0.35105
144680.0000   -0.27576
144720.0000   -0.04679
144760.0000   -0.55128
144800.0000   -0.64362
144840.0000   -0.81506
144880.0000   -0.83703
144920.0000   -0.47068
144960.0000   -0.60434
145000.0000   -0.66735
145040.0000   -0.71944
145080.0000   -0.57750
145120.0000   -0.48579
145160.0000   -0.30330
145200.0000   -0.41738
145240.0000   -0.32029
145280.0000   -0.16088
145320.0000   -0.55238
145360.0000   -0.45872
145400.0000   -0.03461
145440.0000   -0.56794
145480.0000   -0.46185
145520.0000   -0.69137
145560.0000   -0.46807
145600.0000   -0.60937
145640.0000   -0.57106
145680.0000   -0.52314
145720.0000   -0.63500
145760.0000   -0.48954
145800.0000   -0.93833
145840.0000   -0.44766
145880.0000    0.03290
145920.0000   -0.77316
145960.0000   -0.53427
146000.0000   -0.38962
146040.0000   -0.78841
146080.0000   -0.52355
146120.0000   -0.59027
146160.0000   -0.46675
146200.0000   -0.41562
146240.0000   -0.08723
146280.0000   -0.18580
146320.0000   -0.63787
146360.0000   -0.26429
146400.0000   -0.19875
146440.0000   -0.33341
146480.0000   -0.08093
146520.0000   -0.15965
146560.0000   -0.01856
146600.0000   -0.07179
146640.0000   -0.53003
146680.0000   -0.40520
146720.0000   -0.42526
146760.0000   -0.33360
146800.0000   -0.31545
146840.0000   -0.47731
146880.0000   -0.54708
146920.0000   -0.57161
146960.0000   -0.70465
147000.0000   -0.55454
147040.0000   -0.57030
147080.0000   -0.50595
147120.0000   -0.51729
147160.0000   -0.64759
147200.0000   -0.39105
147240.0000   -0.53060
147280.0000   -0.57514
147320.0000   -0.35954
147360.0000   -0.16773
147400.0000   -0.30080
147440.0000   -0.42210
147480.0000   -0.42671
147520.0000   -0.45541
147560.0000   -0.59105
147600.0000   -0.55162
147640.0000   -0.54692
147680.0000   -0.70810
147720.0000   -0.77571
147760.0000   -0.71906
147800.0000   -0.43389
147840.0000   -0.51718
147880.0000   -0.72094
147920.0000   -0.49067
147960.0000   -0.30875
148000.0000   -0.39157
148040.0000   -0.54696
148080.0000   -0.59783
148120.0000   -0.58335
148160.0000   -0.53606
148200.0000   -0.64939
148240.0000   -0.61358
148280.0000   -0.29058
148320.0000   -0.34433
148360.0000   -0.73539
148400.0000   -0.44206
148440.0000   -0.63592
148480.0000   -0.54078
148520.0000   -0.45569
148560.0000   -0.54609
148600.0000   -0.35346
148640.0000   -0.50611
148680.0000   -0.45555
148720.0000   -0.55788
148760.0000   -0.46846
148800.0000   -0.35935
148840.0000   -0.52103
148880.0000   -0.42594
148920.0000   -0.54048
148960.0000   -0.61315
149000.0000   -0.52521
149040.0000   -0.51921
149080.0000   -0.41345
149120.0000   -0.45250
149160.0000   -0.33469
149200.0000   -0.48573
149240.0000   -0.49268
149280.0000   -0.47449
149320.0000   -0.55201
149360.0000   -0.55281
149400.0000   -0.66148
149440.0000   -0.71156
149480.0000   -0.35566
149520.0000   -0.45914
149560.0000   -0.39175
149600.0000   -0.42492
149640.0000   -0.45104
149680.0000   -0.63223
149720.0000   -0.66672
149760.0000   -0.52016
149800.0000   -0.52013
149840.0000   -0.02830
149880.0000    0.05916
149920.0000   -0.00592
149960.0000    0.12405
150000.0000   -0.07599
150040.0000    0.02943
150080.0000   -0.09913
150120.0000    0.11297
150160.0000    0.25432
150200.0000   -0.14250
150240.0000   -0.10933
150280.0000   -0.22463
150320.0000   -0.24241
150360.0000   -0.25402
150400.0000   -0.22214
150440.0000   -0.48307
150480.0000   -0.60934
150520.0000   -0.38565
150560.0000   -0.67811
150600.0000   -0.61113
150640.0000   -0.51191
150680.0000   -0.61284
150720.0000   -0.44732
150760.0000   -0.60664
150800.0000   -0.66407
150840.0000   -0.33428
150880.0000   -0.69899
150920.0000   -0.85765
150960.0000   -0.60214
151000.0000   -0.37078
151040.0000   -0.69936
151080.0000   -0.39239
151120.0000   -0.40813
151160.0000   -0.65202
151200.0000   -0.34373
151240.0000   -0.80805
151280.0000   -0.52207
151320.0000   -0.38920
151360.0000   -0.36557
151400.0000   -0.51585
151440.0000   -0.48647
151480.0000   -0.40579
151520.0000   -0.43918
151560.0000   -0.43281
151600.0000   -0.35632
151640.0000   -0.52086
151680.0000   -0.72732
151720.0000   -0.57738
151760.0000   -0.38590
151800.0000   -0.29036
151840.0000   -0.69766
151880.0000   -0.62870
151920.0000   -0.61586
151960.0000   -0.38448
152000.0000   -0.71793
152040.0000   -0.63600
152080.0000   -0.48570
152120.0000   -0.47418
152160.0000   -0.45450
152200.0000   -0.56383
152240.0000   -0.38636
152280.0000   -0.59420
152320.0000   -0.66736
152360.0000   -0.52530
152400.0000   -0.74095
152440.0000   -0.18079
152480.0000   -0.27966
152520.0000   -0.35953
152560.0000   -0.20527
152600.0000   -0.65008
152640.0000   -0.78047
152680.0000   -0.77418
152720.0000   -0.40383
152760.0000   -0.84092
152800.0000   -0.59796
152840.0000   -0.60844
152880.0000   -0.68875
152920.0000   -0.55662
152960.0000   -1.01735
153000.0000   -0.88684
153040.0000   -0.18513
153080.0000   -0.41102
153120.0000   -0.73768
153160.0000   -0.82260
153200.0000   -0.84007
153240.0000   -0.51684
153280.0000   -0.80384
153320.0000   -0.48746
153360.0000   -0.63049
153400.0000   -0.27289
153440.0000   -0.58830
153480.0000   -0.31814
153520.0000   -0.67750
153560.0000   -0.43707
153600.0000   -0.56014
153640.0000   -0.72946
153680.0000   -0.60296
153720.0000   -0.68867
153760.0000   -0.84946
153800.0000   -1.11021
153840.0000   -0.71912
153880.0000   -0.30786
153920.0000   -0.36396
153960.0000   -0.50901
154000.0000   -0.57476
154040.0000   -0.62539
154080.0000   -0.49611
154120.0000   -0.57279
154160.0000   -0.53525
154200.0000   -0.47638
154240.0000   -0.64878
154280.0000   -0.43382
154320.0000   -0.42577
154360.0000   -0.58598
154400.0000   -0.58643
154440.0000   -0.64114
154480.0000   -0.45448
154520.0000   -0.40372
154560.0000   -0.63711
154600.0000   -0.50945
154640.0000   -0.65342
154680.0000   -0.41368
154720.0000   -0.46978
154760.0000   -0.42233
154800.0000   -0.71708
154840.0000   -0.36518
154880.0000   -0.49120
154920.0000   -0.42149
154960.0000   -0.20986
155000.0000   -0.26991
155040.0000   -0.12140
155080.0000   -0.41307
155120.0000   -0.53432
155160.0000   -0.61447
155200.0000   -0.45211
155240.0000   -0.54001
155280.0000   -0.63431
155320.0000   -0.41507
155360.0000   -0.51666
155400.0000   -0.54024
155440.0000   -0.10573
155480.0000   -0.50821
155520.0000   -0.46204
155560.0000   -0.70976
155600.0000   -0.21524
155640.0000   -0.40400
155680.0000   -0.42957
155720.0000   -0.54801
155760.0000   -0.48507
155800.0000   -0.33430
155840.0000   -0.32203
155880.0000   -0.59777
155920.0000   -0.80815
155960.0000   -0.84678
156000.0000   -0.35072
156040.0000   -0.58485
156080.0000   -0.48814
156120.0000   -0.58277
156160.0000   -0.47923
156200.0000   -0.48624
156240.0000   -0.55804
156280.0000   -0.70790
156320.0000   -0.62103
156360.0000   -0.52655
156400.0000   -0.36998
156440.0000   -0.71628
156480.0000   -0.57066
156520.0000   -0.44062
156560.0000   -0.56408
156600.0000   -0.59433
156640.0000   -0.41590
156680.0000   -0.48195
156720.0000   -0.49563
156760.0000   -0.48819
156800.0000   -0.52503
156840.0000   -0.10075
156880.0000   -0.37675
156920.0000   -0.53663
156960.0000   -0.47099
157000.0000   -0.30223
157040.0000   -0.32363
157080.0000   -0.46216
157120.0000   -0.27564
157160.0000   -0.30779
157200.0000   -0.04371
157240.0000   -0.24191
157280.0000   -0.42647
157320.0000   -0.38457
157360.0000   -0.44073
157400.0000   -0.46900
157440.0000   -0.45489
157480.0000   -0.56118
157520.0000   -0.38246
157560.0000   -0.61452
157600.0000   -0.43031
157640.0000   -0.24901
157680.0000   -0.33810
157720.0000   -0.37844
157760.0000   -0.32412
157800.0000   -0.43051
157840.0000   -0.41252
157880.0000   -0.43248
157920.0000   -0.37844
157960.0000   -0.60236
158000.0000   -0.38306
158040.0000   -0.42384
158080.0000   -0.50807
158120.0000   -0.22489
158160.0000   -0.22535
158200.0000   -0.45608
158240.0000   -0.37015
158280.0000   -0.44390
158320.0000   -0.64669
158360.0000   -0.52568
158400.0000   -0.62272
158440.0000   -0.65307
158480.0000   -0.24100
158520.0000   -0.81940
158560.0000   -0.50218
158600.0000   -0.59917
158640.0000   -0.54281
158680.0000   -0.57783
158720.0000   -0.57658
158760.0000   -0.72047
158800.0000   -0.51128
158840.0000   -0.59019
158880.0000   -0.44273
158920.0000   -0.63550
158960.0000   -0.34548
159000.0000   -0.68955
159040.0000   -0.54544
159080.0000   -0.41746
159120.0000   -0.39449
159160.0000   -0.27569
159200.0000   -0.29771
159240.0000   -0.61614
159280.0000   -0.68010
159320.0000   -0.39866
159360.0000   -0.36920
159400.0000   -0.37803
159440.0000   -0.61658
159480.0000   -0.64611
159520.0000   -0.30581
159560.0000   -0.53324
159600.0000   -0.59268
159640.0000   -0.27064
159680.0000   -0.50440
159720.0000   -0.50078
159760.0000   -0.53820
159800.0000   -0.64194
159840.0000   -0.52354
159880.0000   -0.35978
159920.0000   -0.43239
159960.0000   -0.61308
160000.0000   -0.80430
160040.0000   -0.59160
160080.0000   -0.67151
160120.0000   -0.60174
160160.0000   -0.54295
160200.0000   -0.44667
160240.0000   -0.17044
160280.0000   -0.24523
160320.0000   -0.65571
160360.0000   -0.42145
160400.0000   -0.56265
160440.0000   -0.40376
160480.0000   -0.57078
160520.0000   -0.54270
160560.0000   -0.63553
160600.0000   -0.59544
160640.0000   -0.23143
160680.0000   -0.52092
160720.0000   -0.40420
160760.0000   -0.26957
160800.0000   -0.58254
160840.0000   -0.12971
160880.0000   -0.45421
160920.0000   -0.41739
160960.0000   -0.09841
161000.0000   -0.07329
161040.0000   -0.15927
161080.0000   -0.13717
161120.0000   -0.13214
161160.0000   -0.22656
161200.0000   -0.40127
161240.0000   -0.30609
161280.0000   -0.78987
161320.0000   -0.79175
161360.0000   -0.72479
161400.0000   -0.65814
161440.0000   -0.58553
161480.0000   -0.67380
161520.0000   -0.47647
161560.0000   -0.47870
161600.0000   -0.44142
161640.0000   -0.59497
161680.0000   -0.35986
161720.0000   -0.53970
161760.0000   -0.28688
161800.0000   -0.57474
161840.0000   -0.67181
161880.0000   -0.36886
161920.0000   -0.41066
161960.0000   -0.37003
162000.0000   -0.42193
162040.0000   -0.57145
162080.0000   -0.24061
162120.0000   -0.36771
162160.0000   -0.78081
162200.0000   -0.70593
162240.0000   -0.59481
162280.0000   -0.46670
162320.0000   -0.43313
162360.0000   -0.30723
162400.0000   -0.69557
162440.0000   -0.49906
162480.0000   -0.41078
162520.0000   -0.22869
162560.0000   -0.38020
162600.0000   -0.52136
162640.0000   -0.40448
162680.0000   -0.57271
162720.0000   -0.33797
162760.0000   -0.46018
162800.0000   -0.84837
162840.0000   -0.61240
162880.0000   -0.48432
162920.0000   -0.60859
162960.0000   -0.69361
163000.0000   -0.49750
163040.0000   -0.38143
163080.0000   -0.71123
163120.0000   -0.46747
163160.0000   -0.40504
163200.0000   -0.62738
163240.0000   -0.43869
163280.0000   -0.48773
163320.0000   -0.46052
163360.0000   -0.54539
163400.0000   -0.64215
163440.0000   -0.49859
163480.0000   -0.06127
163520.0000   -0.38323
163560.0000   -0.37206
163600.0000   -0.56554
163640.0000   -0.39907
163680.0000   -0.29786
163720.0000   -0.62636
163760.0000   -0.48483
163800.0000   -0.58376
163840.0000   -0.28822
163880.0000   -0.26206
163920.0000   -0.29214
163960.0000   -0.42064
164000.0000   -0.61327
164040.0000   -0.73026
164080.0000   -0.29231
164120.0000   -0.33858
164160.0000   -0.32857
164200.0000   -0.40008
164240.0000   -0.53082
164280.0000   -0.38088
164320.0000   -0.52866
164360.0000   -0.75313
164400.0000   -0.63906
164440.0000   -0.78851
164480.0000   -0.65742
164520.0000   -0.66486
164560.0000   -0.59210
164600.0000   -0.62979
164640.0000   -0.60272
164680.0000   -0.67951
164720.0000   -0.59339
164760.0000   -0.62138
164800.0000   -0.49361
164840.0000   -0.42178
164880.0000   -0.69324
164920.0000   -0.65782
164960.0000   -0.55787
165000.0000   -0.59880
165040.0000   -0.49623
165080.0000   -0.55063
165120.0000   -0.61361
165160.0000   -0.68203
165200.0000   -0.69241
165240.0000   -0.79290
165280.0000   -0.62985
165320.0000   -0.57334
165360.0000   -0.77371
165400.0000   -0.54628
165440.0000   -0.23700
165480.0000   -0.54775
165520.0000   -0.53688
165560.0000   -0.55080
165600.0000   -0.57706
165640.0000   -0.72410
165680.0000   -0.44387
165720.0000   -0.68736
165760.0000   -0.39875
165800.0000   -0.61558
165840.0000   -0.61889
165880.0000   -0.56463
165920.0000   -0.55926
165960.0000   -0.55404
166000.0000   -0.88311
166040.0000   -0.64848
166080.0000   -0.45971
166120.0000   -0.40238
166160.0000   -0.82072
166200.0000   -0.81964
166240.0000   -0.77708
166280.0000   -0.75759
166320.0000   -0.85787
166360.0000   -0.71511
166400.0000   -0.53626
166440.0000   -0.65644
166480.0000   -0.45379
166520.0000   -0.63801
166560.0000   -0.77282
166600.0000   -0.95971
166640.0000   -0.85047
166680.0000   -1.23002
166720.0000   -1.24991
166760.0000   -0.70109
166800.0000   -0.55340
166840.0000   -1.19871
166880.0000   -0.81833
166920.0000   -0.98345
166960.0000   -0.90428
167000.0000   -0.74835
167040.0000   -0.77821
167080.0000   -0.98559
167120.0000   -0.55829
167160.0000   -0.54141
167200.0000   -0.71082
167240.0000   -0.80387
167280.0000   -0.76138
167320.0000   -0.71144
167360.0000   -0.63767
167400.0000   -0.74981
167440.0000   -0.63503
167480.0000   -0.85010
167520.0000   -1.10653
167560.0000   -0.95281
167600.0000   -0.62801
167640.0000   -0.93479
167680.0000   -0.90522
167720.0000   -0.92303
167760.0000   -1.20441
167800.0000   -0.71668
167840.0000   -0.88236
167880.0000   -0.85094
167920.0000   -0.34437
167960.0000   -0.24163
168000.0000   -0.58377
168040.0000   -0.51723
168080.0000   -0.31907
168120.0000   -0.70736
168160.0000   -0.65984
168200.0000   -0.34869
168240.0000   -0.45912
168280.0000   -0.61319
168320.0000   -0.52573
168360.0000   -0.92107
168400.0000   -0.69684
168440.0000   -0.65748
168480.0000   -0.60122
168520.0000   -0.58684
168560.0000   -0.50730
168600.0000   -0.67727
168640.0000   -0.62420
168680.0000   -0.69840
168720.0000   -0.62198
168760.0000   -0.55458
168800.0000   -0.71281
168840.0000   -1.08182
168880.0000   -0.45616
168920.0000   -0.43094
168960.0000   -0.68287
169000.0000   -0.39339
169040.0000   -0.58992
169080.0000   -0.31541
169120.0000   -0.25941
169160.0000   -0.32677
169200.0000   -0.50786
169240.0000   -0.55160
169280.0000   -0.53551
169320.0000   -0.44668
169360.0000   -0.55028
169400.0000   -0.66559
169440.0000   -0.80237
169480.0000   -0.49524
169520.0000   -0.48347
169560.0000   -0.64987
169600.0000   -0.37670
169640.0000   -0.55431
169680.0000   -0.60650
169720.0000   -0.64301
169760.0000   -0.56512
169800.0000   -0.80546
169840.0000   -0.52756
169880.0000   -0.42761
169920.0000   -0.48109
169960.0000   -0.62765
170000.0000   -0.50438
170040.0000   -0.29950
170080.0000   -0.53573
170120.0000   -0.61741
170160.0000   -0.75042
170200.0000   -0.35702
170240.0000   -0.57717
170280.0000   -0.67736
170320.0000   -0.36182
170360.0000   -0.32214
170400.0000   -0.32241
170440.0000   -0.22049
170480.0000   -0.32781
170520.0000   -0.51192
170560.0000   -0.45869
170600.0000   -0.68923
170640.0000   -0.58015
170680.0000   -0.62003
170720.0000   -0.67108
170760.0000   -0.51803
170800.0000   -0.44605
170840.0000   -0.28614
170880.0000   -0.43133
170920.0000   -0.38368
170960.0000   -0.48484
171000.0000   -0.30391
171040.0000   -0.43510
171080.0000   -0.67056
171120.0000   -0.63887
171160.0000   -0.58593
171200.0000   -0.71591
171240.0000   -0.39021
171280.0000   -0.53372
171320.0000   -0.44216
171360.0000   -0.55605
171400.0000   -0.63988
171440.0000   -0.69761
171480.0000   -0.57949
171520.0000   -0.49276
171560.0000   -0.64093
171600.0000   -0.69666
171640.0000   -0.48294
171680.0000   -0.61999
171720.0000   -0.64977
171760.0000   -0.80524
171800.0000   -0.47594
171840.0000   -0.65061
171880.0000   -0.54378
171920.0000   -0.63283
171960.0000   -0.54906
172000.0000   -0.85677
172040.0000   -0.66829
172080.0000   -0.54528
172120.0000   -0.57734
172160.0000   -0.54248
172200.0000   -0.40325
172240.0000   -0.52306
172280.0000   -0.59863
172320.0000   -0.79681
172360.0000   -0.58501
172400.0000   -0.34637
172440.0000   -0.68616
172480.0000   -0.61513
172520.0000   -0.75218
172560.0000   -0.62207
172600.0000   -0.55084
172640.0000   -0.58512
172680.0000   -0.79180
172720.0000   -0.73414
172760.0000   -0.76789
172800.0000   -0.60441
172840.0000   -0.59997
172880.0000   -0.54236
172920.0000   -0.55490
172960.0000   -0.73463
173000.0000   -0.73117
173040.0000   -0.72276
173080.0000   -0.83584
173120.0000   -0.86905
173160.0000   -0.81840
173200.0000   -0.79897
173240.0000   -1.07429
173280.0000   -0.79930
173320.0000   -0.69716
173360.0000   -0.81329
173400.0000   -0.79279
173440.0000   -0.70919
173480.0000   -0.80466
173520.0000   -0.83975
173560.0000   -1.00633
173600.0000   -0.93382
173640.0000   -0.81729
173680.0000   -0.91624
173720.0000   -0.75714
173760.0000   -0.54749
173800.0000   -0.92401
173840.0000   -0.67923
173880.0000   -0.57906
173920.0000   -0.74751
173960.0000   -0.82912
174000.0000   -0.58437
174040.0000   -0.70811
174080.0000   -0.36687
174120.0000   -0.48068
174160.0000   -0.10848
174200.0000   -0.45758
174240.0000   -0.41121
174280.0000   -0.25190
174320.0000   -0.41830
174360.0000   -0.44111
174400.0000   -0.56354
174440.0000   -0.20940
174480.0000   -0.27467
174520.0000   -0.23040
174560.0000   -0.29863
174600.0000   -0.44377
174640.0000   -0.60348
174680.0000   -0.73772
174720.0000   -0.75562
174760.0000   -0.67495
174800.0000   -0.70996
174840.0000   -0.81147
174880.0000   -0.82213
174920.0000   -0.92796
174960.0000   -0.73649
175000.0000   -0.88668
175040.0000   -0.77263
175080.0000   -0.76610
175120.0000   -0.72771
175160.0000   -0.95800
175200.0000   -1.04869
175240.0000   -0.97792
175280.0000   -0.83242
175320.0000   -0.54644
175360.0000   -0.57621
175400.0000   -0.80233
175440.0000   -0.63597
175480.0000   -0.67028
175520.0000   -0.82300
175560.0000   -0.75788
175600.0000   -0.66261
175640.0000   -0.90539
175680.0000   -0.65734
175720.0000   -0.49070
175760.0000   -0.63410
175800.0000   -0.72859
175840.0000   -0.23872
175880.0000   -0.29107
175920.0000   -0.38812
175960.0000   -0.48772
176000.0000   -0.37296
176040.0000   -0.45217
176080.0000   -0.27012
176120.0000   -0.46352
176160.0000   -0.59382
176200.0000   -0.57192
176240.0000   -0.85769
176280.0000   -0.93127
176320.0000   -0.66222
176360.0000   -0.69878
176400.0000   -0.61573
176440.0000   -0.63663
176480.0000   -0.62879
176520.0000   -0.70613
176560.0000   -0.77248
176600.0000   -0.35676
176640.0000   -0.74178
176680.0000   -0.40487
176720.0000   -0.41793
176760.0000    0.04503
176800.0000   -0.56461
176840.0000   -0.55105
176880.0000   -0.76291
176920.0000   -0.66377
176960.0000   -0.86890
177000.0000   -0.49220
177040.0000   -0.51028
177080.0000   -0.69316
177120.0000   -0.75668
177160.0000   -0.54072
177200.0000   -0.65595
177240.0000   -0.45792
177280.0000   -0.80815
177320.0000   -0.63880
177360.0000   -0.76707
177400.0000   -0.58925
177440.0000   -0.62110
177480.0000   -0.70683
177520.0000   -0.58995
177560.0000   -0.29630
177600.0000   -0.68792
177640.0000   -0.58487
177680.0000   -0.41728
177720.0000   -0.79903
177760.0000   -0.72521
177800.0000   -0.81020
177840.0000   -0.90274
177880.0000   -0.88020
177920.0000   -0.80309
177960.0000   -0.68226
178000.0000   -0.76569
178040.0000   -0.56020
178080.0000   -0.89622
178120.0000   -0.89657
178160.0000   -1.00189
178200.0000   -0.92784
178240.0000   -0.89197
178280.0000   -0.66928
178320.0000   -0.67269
178360.0000   -0.72061
178400.0000   -0.60360
178440.0000   -0.39576
178480.0000   -0.74445
178520.0000   -0.81865
178560.0000   -0.87756
178600.0000   -0.80642
178640.0000   -0.59719
178680.0000   -0.58252
178720.0000   -0.75583
178760.0000   -0.73477
178800.0000   -0.87803
178840.0000   -0.52211
178880.0000   -0.75853
178920.0000   -0.77468
178960.0000   -0.47592
179000.0000   -0.37304
179040.0000   -0.42920
179080.0000   -0.68804
179120.0000   -0.67241
179160.0000   -0.47401
179200.0000   -0.61812
179240.0000   -0.57760
179280.0000   -0.52040
179320.0000   -0.74573
179360.0000   -0.63699
179400.0000   -0.72656
179440.0000   -0.53908
179480.0000   -0.75427
179520.0000   -0.72802
179560.0000   -0.49436
179600.0000   -0.56479
179640.0000   -0.68000
179680.0000   -0.77924
179720.0000   -0.62736
179760.0000   -0.68133
179800.0000   -0.83368
179840.0000   -0.35608
179880.0000   -0.30000
179920.0000   -0.55785
179960.0000   -0.60541
180000.0000   -0.59722
180040.0000   -0.44697
180080.0000   -0.58082
180120.0000   -0.72878
180160.0000   -0.63675
180200.0000   -0.79406
180240.0000   -0.56304
180280.0000   -0.59335
180320.0000   -0.60295
180360.0000   -0.78437
180400.0000   -0.65399
180440.0000   -0.89044
180480.0000   -0.42982
180520.0000   -1.34324
180560.0000   -1.29868
180600.0000   -1.36613
180640.0000   -1.24117
180680.0000   -1.02685
180720.0000   -0.71157
180760.0000   -0.76445
180800.0000   -0.64336
180840.0000   -0.88061
180880.0000   -0.47413
180920.0000   -0.65831
180960.0000   -0.51893
181000.0000   -0.65901
181040.0000   -0.53505
181080.0000   -0.69934
181120.0000   -0.54689
181160.0000   -0.36617
181200.0000   -0.50766
181240.0000   -0.49067
181280.0000   -0.66168
181320.0000   -0.88975
181360.0000   -0.91708
181400.0000   -0.68893
181440.0000   -0.62849
181480.0000   -0.41493
181520.0000   -0.53388
181560.0000   -0.35663
181600.0000   -0.29835
181640.0000   -0.51950
181680.0000   -0.54895
181720.0000   -0.41370
181760.0000   -0.67356
181800.0000   -0.70094
181840.0000   -0.55483
181880.0000   -0.59438
181920.0000   -0.58288
181960.0000   -0.55463
182000.0000   -0.70359
182040.0000   -0.62917
182080.0000   -0.86597
182120.0000   -0.50479
182160.0000   -0.64813
182200.0000   -0.52657
182240.0000   -0.92939
182280.0000   -0.55024
182320.0000   -0.45525
182360.0000   -0.67853
182400.0000   -0.64785
182440.0000   -0.93787
182480.0000   -0.73585
182520.0000   -0.41375
182560.0000   -0.36558
182600.0000   -0.70012
182640.0000   -0.52465
182680.0000   -0.65303
182720.0000   -0.76611
182760.0000   -0.62602
182800.0000   -0.68373
182840.0000   -0.60275
182880.0000   -0.76309
182920.0000   -0.56907
182960.0000   -0.98862
183000.0000   -0.65238
183040.0000   -1.06088
183080.0000   -0.95663
183120.0000   -0.46669
183160.0000   -0.55462
183200.0000   -0.49233
183240.0000   -0.26893
183280.0000   -0.58932
183320.0000   -0.70323
183360.0000   -0.72078
183400.0000   -0.90253
183440.0000   -0.79611
183480.0000   -0.74731
183520.0000   -0.85281
183560.0000   -0.71547
183600.0000   -0.63708
183640.0000   -0.61860
183680.0000   -0.71063
183720.0000   -0.55847
183760.0000   -0.64183
183800.0000   -0.38719
183840.0000   -0.55092
183880.0000   -0.35136
183920.0000   -0.18853
183960.0000   -0.32585
184000.0000   -0.36057
184040.0000   -0.38938
184080.0000   -0.48102
184120.0000   -0.34963
184160.0000   -0.07594
184200.0000   -0.35313
184240.0000   -0.55810
184280.0000   -0.45137
184320.0000   -0.48844
184360.0000   -0.32531
184400.0000   -0.55720
184440.0000   -0.46695
184480.0000   -0.53482
184520.0000   -0.50932
184560.0000   -0.62013
184600.0000   -0.74440
184640.0000   -0.90024
184680.0000   -0.63813
184720.0000   -0.36606
184760.0000   -0.56347
184800.0000   -0.57325
184840.0000   -0.59616
184880.0000   -0.28784
184920.0000    0.00826
184960.0000   -0.10881
185000.0000   -0.48367
185040.0000   -0.15832
185080.0000   -0.33645
185120.0000   -0.36147
185160.0000   -0.18577
185200.0000   -0.43560
185240.0000   -0.45899
185280.0000   -0.36321
185320.0000   -0.56600
185360.0000   -0.82113
185400.0000   -0.38105
185440.0000   -0.44489
185480.0000   -0.53535
185520.0000   -0.50095
185560.0000   -0.03469
185600.0000   -0.58199
185640.0000   -0.62198
185680.0000   -0.37760
185720.0000   -0.26950
185760.0000   -0.58669
185800.0000   -0.36621
185840.0000   -0.32644
185880.0000   -0.17535
185920.0000   -0.46679
185960.0000   -0.27940
186000.0000   -0.43156
186040.0000   -0.14544
186080.0000   -0.46153
186120.0000   -0.25728
186160.0000   -0.67381
186200.0000   -0.59171
186240.0000   -0.46498
186280.0000   -0.48213
186320.0000   -0.58283
186360.0000   -0.50870
186400.0000   -0.41887
186440.0000   -0.34782
186480.0000   -0.39111
186520.0000   -0.55836
186560.0000   -0.19457
186600.0000   -0.20995
186640.0000   -0.58395
186680.0000   -0.48266
186720.0000   -0.64331
186760.0000   -0.42286
186800.0000   -0.52658
186840.0000   -0.43696
186880.0000   -0.54549
186920.0000   -0.30933
186960.0000   -0.28729
187000.0000    0.01842
187040.0000   -0.30868
187080.0000   -0.16318
187120.0000   -0.25653
187160.0000   -0.57075
187200.0000   -0.45814
187240.0000   -0.27788
187280.0000   -0.21465
187320.0000   -0.40046
187360.0000   -0.33495
187400.0000   -0.20140
187440.0000   -0.23697
187480.0000   -0.16006
187520.0000   -0.07747
187560.0000   -0.11849
187600.0000   -0.25057
187640.0000   -0.28484
187680.0000   -0.33600
187720.0000   -0.08815
187760.0000   -0.43999
187800.0000   -0.34338
187840.0000   -0.43672
187880.0000   -0.03830
187920.0000   -0.38355
187960.0000   -0.34157
188000.0000   -0.39324
188040.0000   -0.55976
188080.0000   -0.82418
188120.0000   -0.92166
188160.0000   -0.59643
188200.0000   -0.69642
188240.0000   -0.58445
188280.0000   -0.46164
188320.0000    0.04318
188360.0000   -0.40655
188400.0000   -0.30078
188440.0000   -0.27414
188480.0000   -0.17901
188520.0000   -0.19798
188560.0000   -0.03419
188600.0000   -0.25930
188640.0000   -0.33726
188680.0000   -0.53687
188720.0000   -0.63732
188760.0000   -0.66543
188800.0000   -0.50345
188840.0000   -0.46902
188880.0000   -0.44792
188920.0000   -0.41588
188960.0000   -0.56746
189000.0000   -0.45782
189040.0000   -0.27105
189080.0000   -0.31920
189120.0000   -0.32690
189160.0000   -0.23607
189200.0000   -0.28687
189240.0000   -0.21638
189280.0000   -0.30274
189320.0000   -0.38020
189360.0000   -0.39457
189400.0000   -0.14136
189440.0000   -0.31482
189480.0000   -0.10494
189520.0000   -0.19451
189560.0000   -0.00866
189600.0000   -0.02458
189640.0000   -0.29314
189680.0000   -0.25470
189720.0000   -0.27276
189760.0000   -0.32173
189800.0000   -0.14377
189840.0000   -0.07385
189880.0000   -0.19672
189920.0000   -0.23856
189960.0000   -0.57696
190000.0000   -0.69199
190040.0000   -0.39313
190080.0000   -0.55075
190120.0000   -0.64452
190160.0000   -0.52293
190200.0000   -0.75731
190240.0000   -0.76832
190280.0000   -0.53138
190320.0000   -0.43852
190360.0000   -0.48494
190400.0000   -0.55590
190440.0000   -0.59376
190480.0000   -0.59841
190520.0000   -0.56613
190560.0000   -0.63667
190600.0000   -0.53895
190640.0000   -0.35259
190680.0000   -0.61999
190720.0000   -0.75911
190760.0000   -0.61466
190800.0000   -0.47636
190840.0000   -0.45574
190880.0000   -0.46417
190920.0000   -0.34192
190960.0000   -0.80740
191000.0000   -0.70776
191040.0000   -0.82907
191080.0000   -0.30263
191120.0000   -0.24704
191160.0000   -0.46648
191200.0000   -0.46548
191240.0000   -0.41741
191280.0000   -0.19696
191320.0000   -0.54576
191360.0000   -0.28141
191400.0000   -0.54107
191440.0000   -0.54626
191480.0000   -0.78012
191520.0000   -0.39873
191560.0000   -0.45261
191600.0000   -0.64953
191640.0000   -0.41212
191680.0000   -0.46513
191720.0000   -0.44422
191760.0000   -0.48453
191800.0000   -0.02345
191840.0000   -0.66643
191880.0000   -0.69008
191920.0000   -0.34033
191960.0000   -0.31920
192000.0000   -0.25928
192040.0000   -0.36230
192080.0000   -0.54973
192120.0000   -0.49513
192160.0000   -0.64091
192200.0000   -0.54973
192240.0000   -0.37753
192280.0000   -0.70853
192320.0000   -0.68530
192360.0000   -0.87893
192400.0000   -0.53740
192440.0000   -0.50086
192480.0000   -0.81102
192520.0000   -0.79767
192560.0000   -0.81772
192600.0000   -0.80349
192640.0000   -0.66268
192680.0000   -0.72244
192720.0000   -0.83057
192760.0000   -0.67083
192800.0000   -0.48182
192840.0000   -0.84201
192880.0000   -0.61165
192920.0000   -0.88093
192960.0000   -0.87193
193000.0000   -0.68264
193040.0000   -0.98183
193080.0000   -0.68487
193120.0000   -0.66837
193160.0000   -0.79822
193200.0000   -0.74416
193240.0000   -0.35091
193280.0000   -0.61120
193320.0000   -1.03642
193360.0000   -0.94148
193400.0000   -0.85529
193440.0000   -0.54082
193480.0000   -0.63462
193520.0000   -0.70862
193560.0000   -0.48220
193600.0000   -0.60769
193640.0000   -0.50182
193680.0000   -0.42995
193720.0000   -0.36956
193760.0000   -0.60713
193800.0000   -0.78258
193840.0000   -0.53732
193880.0000   -0.62810
193920.0000   -0.30651
193960.0000   -0.38130
194000.0000   -0.70232
194040.0000   -0.59023
194080.0000   -0.55939
194120.0000   -0.84377
194160.0000   -0.65833
194200.0000   -0.69334
194240.0000   -0.64732
194280.0000   -0.59927
194320.0000   -0.71187
194360.0000   -0.52041
194400.0000   -0.54523
194440.0000   -0.51626
194480.0000   -0.71589
194520.0000   -0.37016
194560.0000   -0.30683
194600.0000   -0.39931
194640.0000   -0.03945
194680.0000   -0.50926
194720.0000   -0.64739
194760.0000   -0.62751
194800.0000   -0.45464
194840.0000   -0.31936
194880.0000   -0.59190
194920.0000   -0.50880
194960.0000   -0.53653
195000.0000   -0.71892
195040.0000   -0.49534
195080.0000   -0.63431
195120.0000   -0.64596
195160.0000   -0.69905
195200.0000   -1.02137
195240.0000   -0.67733
195280.0000   -0.34259
195320.0000   -0.84322
195360.0000   -0.76617
195400.0000   -0.66711
195440.0000   -0.42751
195480.0000   -0.41891
195520.0000   -0.60580
195560.0000   -0.58739
195600.0000   -0.84979
195640.0000   -0.79401
195680.0000   -0.73370
195720.0000   -0.45624
195760.0000   -0.60546
195800.0000   -0.46155
195840.0000   -0.46064
195880.0000   -0.63614
195920.0000   -0.45054
195960.0000   -0.31633
196000.0000   -0.44545
196040.0000   -0.76945
196080.0000   -0.78663
196120.0000   -0.38401
196160.0000   -0.39347
196200.0000   -0.37168
196240.0000   -0.67043
196280.0000   -0.37562
196320.0000   -0.22497
196360.0000   -0.58962
196400.0000   -0.45291
196440.0000   -0.53134
196480.0000   -0.79350
196520.0000   -0.80240
196560.0000   -0.77535
196600.0000   -0.88650
196640.0000   -0.51106
196680.0000   -0.63627
196720.0000   -0.48331
196760.0000   -0.76270
196800.0000   -0.98192
196840.0000   -0.63429
196880.0000   -0.77806
196920.0000   -0.63122
196960.0000   -0.80984
197000.0000   -0.72935
197040.0000   -0.55188
197080.0000   -0.70574
197120.0000   -0.57304
197160.0000   -0.85315
197200.0000   -0.53830
197240.0000   -0.71511
197280.0000   -0.83106
197320.0000   -0.80967
197360.0000   -0.97087
197400.0000   -0.89225
197440.0000   -0.38927
197480.0000   -0.26628
197520.0000   -0.43143
197560.0000   -0.43602
197600.0000   -0.83621
197640.0000   -0.74856
197680.0000   -0.47391
197720.0000   -0.45286
197760.0000   -0.43300
197800.0000   -0.39641
197840.0000   -0.40872
197880.0000   -0.40989
197920.0000   -0.41602
197960.0000   -0.63726
198000.0000   -0.72212
198040.0000   -0.32940
198080.0000   -0.73524
198120.0000   -0.77328
198160.0000   -0.66050
198200.0000   -0.78291
198240.0000   -0.70606
198280.0000   -0.84859
198320.0000   -0.52573
198360.0000   -0.36310
198400.0000   -0.21070
198440.0000   -0.11235
198480.0000   -0.38943
198520.0000   -0.62660
198560.0000   -0.31861
198600.0000   -0.65411
198640.0000   -0.24584
198680.0000   -0.75628
198720.0000   -0.54321
198760.0000   -0.66831
198800.0000   -0.33698
198840.0000   -0.50643
198880.0000   -0.53652
198920.0000   -0.57565
198960.0000   -0.41407
199000.0000   -0.42132
199040.0000   -0.38497
199080.0000   -0.68725
199120.0000   -0.80214
199160.0000   -0.76939
199200.0000   -0.50582
199240.0000   -0.75855
199280.0000   -0.69287
199320.0000   -0.68071
199360.0000   -0.49107
199400.0000   -0.46943
199440.0000   -0.67352
199480.0000   -0.33908
199520.0000   -0.51887
199560.0000   -0.59783
199600.0000   -0.51879
199640.0000   -0.76752
199680.0000   -0.69865
199720.0000   -0.67347
199760.0000   -0.66338
199800.0000   -0.60022
199840.0000   -0.53119
199880.0000   -0.51274
199920.0000   -0.54007
199960.0000   -0.61272
200000.0000   -0.57810
200040.0000   -0.70343
200080.0000   -0.43259
200120.0000   -0.67280
200160.0000   -0.72121
200200.0000   -0.61568
200240.0000   -0.53138
200280.0000   -0.65715
200320.0000   -0.57820
200360.0000   -0.59336
200400.0000   -0.65980
200440.0000   -0.59988
200480.0000   -0.69752
200520.0000   -0.51941
200560.0000   -0.71209
200600.0000   -0.55277
200640.0000   -0.85045
200680.0000   -0.48671
200720.0000   -0.48780
200760.0000   -0.30118
200800.0000   -0.29103
200840.0000   -0.41065
200880.0000   -0.67042
200920.0000   -0.75108
200960.0000   -0.60576
201000.0000   -0.63323
201040.0000   -0.85965
201080.0000   -0.59669
201120.0000   -0.65406
201160.0000   -0.66736
201200.0000   -0.50783
201240.0000   -0.60139
201280.0000   -0.65335
201320.0000   -0.66769
201360.0000   -0.63878
201400.0000   -0.51877
201440.0000   -0.60436
201480.0000   -0.43205
201520.0000   -0.70238
201560.0000   -0.74596
201600.0000   -0.50972
201640.0000   -0.65043
201680.0000   -0.44004
201720.0000   -0.29272
201760.0000   -0.28058
201800.0000   -0.33398
201840.0000   -0.23607
201880.0000   -0.55113
201920.0000   -0.61523
201960.0000   -0.84225
202000.0000   -0.72641
202040.0000   -0.64321
202080.0000   -0.67809
202120.0000   -0.73891
202160.0000   -0.33095
202200.0000   -0.43245
202240.0000   -0.79216
202280.0000   -0.80272
202320.0000   -0.60880
202360.0000   -0.49599
202400.0000   -0.41639
202440.0000   -0.17113
202480.0000   -0.61616
202520.0000   -0.57447
202560.0000   -0.47463
202600.0000   -0.57561
202640.0000   -0.54802
202680.0000   -0.51273
202720.0000   -0.33751
202760.0000   -0.47081
202800.0000   -0.55057
202840.0000   -0.76262
202880.0000   -0.76839
202920.0000   -0.81085
202960.0000   -0.53661
203000.0000   -0.80486
203040.0000   -0.68398
203080.0000   -0.47088
203120.0000   -0.57029
203160.0000   -0.65192
203200.0000   -0.57429
203240.0000   -0.71575
203280.0000   -0.79927
203320.0000   -0.52581
203360.0000   -0.97491
203400.0000   -0.83142
203440.0000   -0.75161
203480.0000   -0.76857
203520.0000   -0.43048
203560.0000   -0.49164
203600.0000   -0.58452
203640.0000   -0.69449
203680.0000   -0.55451
203720.0000   -0.54320
203760.0000   -0.53333
203800.0000   -0.67779
203840.0000   -0.65046
203880.0000   -0.59021
203920.0000   -0.56517
203960.0000   -0.46411
204000.0000   -0.67379
204040.0000   -0.73807
204080.0000   -0.69794
204120.0000   -0.56015
204160.0000   -0.63706
204200.0000   -0.61158
204240.0000   -0.60008
204280.0000   -0.66341
204320.0000   -0.82457
204360.0000   -0.63551
204400.0000   -0.58895
204440.0000   -0.54344
204480.0000   -0.79351
204520.0000   -0.51305
204560.0000   -0.81280
204600.0000   -0.71699
204640.0000   -0.53634
204680.0000   -0.54618
204720.0000   -0.92637
204760.0000   -0.79641
204800.0000   -0.72488
204840.0000   -0.66241
204880.0000   -0.51723
204920.0000   -0.60580
204960.0000   -0.69612
205000.0000   -0.62425
205040.0000   -0.67662
205080.0000   -0.42449
205120.0000   -0.47859
205160.0000   -0.62162
205200.0000   -0.70056
205240.0000   -0.60255
205280.0000   -0.75106
205320.0000   -0.67753
205360.0000   -0.77292
205400.0000   -0.48709
205440.0000   -0.40738
205480.0000   -0.72941
205520.0000   -0.46428
205560.0000   -0.59030
205600.0000   -0.49104
205640.0000   -0.68334
205680.0000   -0.38581
205720.0000   -0.52061
205760.0000   -0.53294
205800.0000   -0.55239
205840.0000   -0.28103
205880.0000   -0.56023
205920.0000   -0.71601
205960.0000   -0.57979
206000.0000   -0.48569
206040.0000   -0.55116
206080.0000   -0.55606
206120.0000   -0.32391
206160.0000   -0.69467
206200.0000   -0.54037
206240.0000   -0.65357
206280.0000   -0.73572
206320.0000   -0.53212
206360.0000   -0.44817
206400.0000   -0.46842
206440.0000   -0.71567
206480.0000   -0.67160
206520.0000   -0.27083
206560.0000   -0.65307
206600.0000   -0.50072
206640.0000   -0.54092
206680.0000   -0.45103
206720.0000   -0.62780
206760.0000   -0.69628
206800.0000   -0.60394
206840.0000   -0.61636
206880.0000   -0.44653
206920.0000   -0.75023
206960.0000   -0.62941
207000.0000   -0.50783
207040.0000   -0.63411
207080.0000   -0.24257
207120.0000   -0.61146
207160.0000   -0.62616
207200.0000   -0.53772
207240.0000   -0.65262
207280.0000   -0.49091
207320.0000   -0.42548
207360.0000   -0.42644
207400.0000   -0.47963
207440.0000   -0.71315
207480.0000   -0.57791
207520.0000   -0.58159
207560.0000   -0.56689
207600.0000   -0.61151
207640.0000   -0.60582
207680.0000   -0.68694
207720.0000   -0.68898
207760.0000   -0.43586
207800.0000   -0.48373
207840.0000   -0.63791
207880.0000   -0.66935
207920.0000   -0.62162
207960.0000   -0.60989
208000.0000   -0.60421
208040.0000   -0.69541
208080.0000   -0.64651
208120.0000   -0.49195
208160.0000   -0.45853
208200.0000   -0.35605
208240.0000   -0.52334
208280.0000   -0.36115
208320.0000   -0.57943
208360.0000   -0.38686
208400.0000   -0.56939
208440.0000   -0.31673
208480.0000   -0.45251
208520.0000   -0.47851
208560.0000   -0.57091
208600.0000   -0.64760
208640.0000   -0.62426
208680.0000   -0.43323
208720.0000   -0.60481
208760.0000   -0.46694
208800.0000   -0.58955
208840.0000   -0.61976
208880.0000   -0.57356
208920.0000   -0.52894
208960.0000   -0.38709
209000.0000   -0.42181
209040.0000   -0.55855
209080.0000   -0.43164
209120.0000   -0.64797
209160.0000   -0.43996
209200.0000   -0.54948
209240.0000   -0.60949
209280.0000   -0.46800
209320.0000   -0.53506
209360.0000   -0.60541
209400.0000   -0.71586
209440.0000   -0.61240
209480.0000   -0.56527
209520.0000   -0.76809
209560.0000   -0.33393
209600.0000   -0.65816
209640.0000   -0.58755
209680.0000   -0.42264
209720.0000   -0.54762
209760.0000   -0.51407
209800.0000   -0.60695
209840.0000   -0.33622
209880.0000   -0.50535
209920.0000   -0.59436
209960.0000   -0.37266
210000.0000   -0.34963
210040.0000   -0.28818
210080.0000   -0.17858
210120.0000   -0.26065
210160.0000    0.14661
210200.0000   -0.38079
210240.0000   -0.19978
210280.0000   -0.25971
210320.0000   -0.25259
210360.0000    0.02810
210400.0000   -0.01063
210440.0000    0.01559
210480.0000   -0.00865
210520.0000   -0.09386
210560.0000   -0.25957
210600.0000   -0.23009
210640.0000   -0.19177
210680.0000   -0.10583
210720.0000   -0.19080
210760.0000   -0.25016
210800.0000    0.01838
210840.0000   -0.13472
210880.0000   -0.07781
210920.0000   -0.15585
210960.0000   -0.07826
211000.0000   -0.21937
211040.0000   -0.47161
211080.0000   -0.22961
211120.0000   -0.53227
211160.0000   -0.25531
211200.0000   -0.20930
211240.0000   -0.51448
211280.0000   -0.13705
211320.0000   -0.25812
211360.0000   -0.15920
211400.0000   -0.34292
211440.0000   -0.04998
211480.0000    0.27826
211520.0000   -0.06194
211560.0000   -0.06483
211600.0000    0.27194
211640.0000    0.16470
211680.0000    0.03595
211720.0000   -0.43783
211760.0000   -0.47490
211800.0000   -0.36803
211840.0000   -0.42831
211880.0000   -0.21878
211920.0000   -0.39973
211960.0000   -0.36526
212000.0000   -0.34773
212040.0000   -0.61928
212080.0000   -0.53673
212120.0000   -0.16748
212160.0000   -0.08394
212200.0000    0.05519
212240.0000   -0.06085
212280.0000   -0.45731
212320.0000   -0.36964
212360.0000   -0.61735
212400.0000   -0.78529
212440.0000    0.14812
212480.0000   -0.56446
212520.0000   -0.63835
212560.0000   -0.87062
212600.0000   -0.24255
212640.0000   -0.60483
212680.0000   -0.69040
212720.0000   -0.21770
212760.0000   -0.36510
212800.0000   -0.05481
212840.0000   -0.35730
212880.0000   -0.01443
212920.0000    0.15879
212960.0000    0.38806
213000.0000    0.19910
213040.0000    0.35330
213080.0000    0.30227
213120.0000    0.28523
213160.0000    0.41838
213200.0000    0.25168
213240.0000   -0.00213
213280.0000    0.16612
213320.0000    0.29105
213360.0000   -0.67574
213400.0000   -0.16086
213440.0000   -0.65068
213480.0000   -0.51150
213520.0000   -0.58470
213560.0000   -0.51692
213600.0000   -0.66031
213640.0000   -0.54370
213680.0000   -0.61215
213720.0000   -0.69140
213760.0000   -0.41887
213800.0000   -0.79999
213840.0000   -0.19015
213880.0000   -0.63723
213920.0000   -0.40226
213960.0000   -0.47874
214000.0000   -0.62760
214040.0000   -0.55589
214080.0000   -0.62440
214120.0000   -0.64992
214160.0000   -0.47449
214200.0000    0.02504
214240.0000   -0.72529
214280.0000   -0.61128
214320.0000   -0.54023
214360.0000   -0.34710
214400.0000   -0.71686
214440.0000   -0.57104
214480.0000   -0.48919
214520.0000   -0.57321
214560.0000   -0.60774
214600.0000   -0.61095
214640.0000   -0.68816
214680.0000   -0.64429
214720.0000   -0.08893
214760.0000   -0.07963
214800.0000   -0.61999
214840.0000   -0.55039
214880.0000   -0.62336
214920.0000   -0.33952
214960.0000   -0.28340
215000.0000   -0.54729
215040.0000   -0.42058
215080.0000   -0.77664
215120.0000   -0.37797
215160.0000   -0.16981
215200.0000   -0.29587
215240.0000   -0.54285
215280.0000   -0.57031
215320.0000   -0.69522
215360.0000   -0.68735
215400.0000   -0.62111
215440.0000   -0.46488
215480.0000   -0.38236
215520.0000   -0.20662
215560.0000   -0.53635
215600.0000   -0.40095
215640.0000   -0.53429
215680.0000   -0.53880
215720.0000   -0.58412
215760.0000   -0.40556
215800.0000   -0.45800
215840.0000   -0.63569
215880.0000   -0.75764
215920.0000   -0.75766
215960.0000   -0.65856
216000.0000   -0.35147
216040.0000   -0.35640
216080.0000   -0.45841
216120.0000   -0.74103
216160.0000   -0.40294
216200.0000   -0.60974
216240.0000   -0.58249
216280.0000   -0.69663
216320.0000   -0.43472
216360.0000   -0.41147
216400.0000   -0.51202
216440.0000   -0.69105
216480.0000   -0.47240
216520.0000   -0.58987
216560.0000   -0.63310
216600.0000   -0.44579
216640.0000   -0.52374
216680.0000   -0.57340
216720.0000   -0.58872
216760.0000   -0.86478
216800.0000   -0.88954
216840.0000   -0.55457
216880.0000   -0.64263
216920.0000   -0.72717
216960.0000   -0.49110
217000.0000   -0.52014
217040.0000   -0.65244
217080.0000   -0.42648
217120.0000   -0.57174
217160.0000   -0.51064
217200.0000   -0.91342
217240.0000   -0.71188
217280.0000   -0.51793
217320.0000   -0.64096
217360.0000   -0.74893
217400.0000   -0.61774
217440.0000   -0.51235
217480.0000   -0.65199
217520.0000   -0.52874
217560.0000   -0.47146
217600.0000   -0.55443
217640.0000   -0.68706
217680.0000   -0.48561
217720.0000   -0.53026
217760.0000   -0.62065
217800.0000   -0.43920
217840.0000   -0.40956
217880.0000   -0.73479
217920.0000   -0.52350
217960.0000   -0.63070
218000.0000   -0.84728
218040.0000   -0.33551
218080.0000   -0.50608
218120.0000   -0.57515
218160.0000   -0.76615
218200.0000   -0.58608
218240.0000   -0.38663
218280.0000   -0.61015
218320.0000   -0.52591
218360.0000   -0.52095
218400.0000   -0.57215
218440.0000   -0.58525
218480.0000   -0.52155
218520.0000   -0.24097
218560.0000   -0.52180
218600.0000   -0.45507
218640.0000   -0.60552
218680.0000   -0.53044
218720.0000   -0.50177
218760.0000   -0.69452
218800.0000   -0.50539
218840.0000   -0.59259
218880.0000   -0.51436
218920.0000   -0.70507
218960.0000   -0.44940
219000.0000   -0.66000
219040.0000   -0.62165
219080.0000   -0.66084
219120.0000   -0.84389
219160.0000   -0.59609
219200.0000   -0.60223
219240.0000   -0.49291
219280.0000   -0.78484
219320.0000   -0.68917
219360.0000   -0.45415
219400.0000   -0.72599
219440.0000   -0.81653
219480.0000   -0.76680
219520.0000   -1.01415
219560.0000   -0.81941
219600.0000   -0.35610
219640.0000   -0.49472
219680.0000   -0.81818
219720.0000   -0.79403
219760.0000   -0.31748
219800.0000   -0.41066
219840.0000   -0.64133
219880.0000   -0.67298
219920.0000   -0.72533
219960.0000   -0.95772
220000.0000   -0.82045
220040.0000   -0.58978
220080.0000   -0.74940
220120.0000   -0.99301
220160.0000   -1.10467
220200.0000   -0.54147
220240.0000   -0.60399
220280.0000   -0.39943
220320.0000   -0.62939
220360.0000   -0.51755
220400.0000   -0.62271
220440.0000   -0.58722
220480.0000   -0.32961
220520.0000   -0.49148
220560.0000   -0.46720
220600.0000   -0.91108
220640.0000   -0.24546
220680.0000   -0.45408
220720.0000   -0.27429
220760.0000   -0.16816
220800.0000   -0.69120
220840.0000   -0.59315
220880.0000   -0.41673
220920.0000   -0.62213
220960.0000   -0.43652
221000.0000   -0.90139
221040.0000   -0.35440
221080.0000   -0.74419
221120.0000   -0.63699
221160.0000   -0.47150
221200.0000   -0.43773
221240.0000   -0.08666
221280.0000   -0.36132
221320.0000   -0.45964
221360.0000    0.06651
221400.0000   -0.22003
221440.0000    0.00600
221480.0000    0.33090
221520.0000    0.03706
221560.0000    0.08599
221600.0000    0.36443
221640.0000    0.39529
221680.0000    0.39172
221720.0000    0.41664
221760.0000    0.45252
221800.0000   -0.18738
221840.0000   -0.40584
221880.0000   -0.13974
221920.0000    0.12543
221960.0000    0.20611
222000.0000    0.05895
222040.0000    0.13416
222080.0000   -0.12350
222120.0000    0.02768
222160.0000    0.09783
222200.0000    0.08066
222240.0000    0.22456
222280.0000   -0.03167
222320.0000   -0.31180
222360.0000    0.09882
222400.0000    0.01301
222440.0000   -0.10261
222480.0000    0.10456
222520.0000   -0.05989
222560.0000   -0.03988
222600.0000   -0.02237
222640.0000   -0.21312
222680.0000    0.05695
222720.0000   -0.37931
222760.0000   -0.54194
222800.0000   -0.19819
222840.0000   -0.17023
222880.0000   -0.39313
222920.0000    0.09798
222960.0000    0.03149
223000.0000   -0.03150
223040.0000    0.00159
223080.0000   -0.23574
223120.0000   -0.16528
223160.0000    0.00807
223200.0000   -0.31062
223240.0000   -0.06920
223280.0000   -0.30116
223320.0000   -0.20936
223360.0000   -0.07613
223400.0000    0.09192
223440.0000   -0.31005
223480.0000   -0.57246
223520.0000   -0.65182
223560.0000   -0.57841
223600.0000   -0.50876
223640.0000   -0.53452
223680.0000   -0.68996
223720.0000   -0.49739
223760.0000   -0.73899
223800.0000   -0.72486
223840.0000   -0.64155
223880.0000   -0.40895
223920.0000   -0.72861
223960.0000   -0.84416
224000.0000   -0.61160
224040.0000   -0.45864
224080.0000   -0.43445
224120.0000   -0.30933
224160.0000   -0.69133
224200.0000   -0.45712
224240.0000   -0.55168
224280.0000   -0.44650
224320.0000   -0.66668
224360.0000   -0.60336
224400.0000   -0.50949
224440.0000   -0.56418
224480.0000   -0.64044
224520.0000   -0.45093
224560.0000   -0.12756
224600.0000    0.09217
224640.0000    0.08862
224680.0000   -0.31202
224720.0000   -0.32311
224760.0000   -0.67997
224800.0000   -0.76467
224840.0000   -0.53620
224880.0000   -0.68947
224920.0000   -0.60923
224960.0000   -0.73747
225000.0000   -0.49765
225040.0000   -0.46771
225080.0000   -0.76851
225120.0000   -0.33089
225160.0000   -0.57567
225200.0000   -0.69040
225240.0000   -0.63120
225280.0000   -0.64429
225320.0000   -0.50375
225360.0000   -0.71306
225400.0000   -0.63805
225440.0000   -0.65299
225480.0000   -0.48244
225520.0000   -0.58213
225560.0000   -0.60491
225600.0000   -0.62870
225640.0000   -0.74567
225680.0000   -0.58765
225720.0000   -0.39330
225760.0000   -0.29254
225800.0000   -0.25306
225840.0000   -0.37407
225880.0000   -0.38900
225920.0000   -0.33760
225960.0000   -0.08617
226000.0000   -0.35862
226040.0000   -0.47339
226080.0000   -0.60883
226120.0000   -0.64609
226160.0000   -0.60027
226200.0000   -0.28408
226240.0000   -0.45959
226280.0000   -0.30465
226320.0000   -0.34705
226360.0000   -0.28306
226400.0000    0.22898
226440.0000   -0.23102
226480.0000    0.00231
226520.0000   -0.34094
226560.0000   -0.30113
226600.0000   -0.33669
226640.0000   -0.64226
226680.0000   -0.41006
226720.0000   -0.52396
226760.0000   -0.46696
226800.0000   -0.05403
226840.0000   -0.26979
226880.0000   -0.30603
226920.0000   -0.58645
226960.0000   -0.42635
227000.0000   -0.54164
227040.0000   -0.49168
227080.0000   -0.29295
227120.0000   -0.60227
227160.0000   -0.59448
227200.0000   -0.59826
227240.0000   -0.53792
227280.0000   -0.64535
227320.0000   -0.49486
227360.0000   -0.50361
227400.0000   -0.63136
227440.0000   -0.43077
227480.0000   -0.64145
227520.0000   -0.47292
227560.0000   -0.56373
227600.0000   -0.24114
227640.0000   -0.38338
227680.0000   -0.33384
227720.0000   -0.24232
227760.0000   -0.41856
227800.0000   -0.43234
227840.0000   -0.43035
227880.0000   -0.30526
227920.0000   -0.35023
227960.0000   -0.70351
228000.0000   -0.54186
228040.0000   -0.79759
228080.0000   -0.27227
228120.0000   -0.24212
228160.0000   -0.35642
228200.0000   -0.19924
228240.0000   -0.24328
228280.0000   -0.25779
228320.0000    0.05755
228360.0000   -0.42633
228400.0000    0.20196
228440.0000    0.01894
228480.0000   -0.22838
228520.0000   -0.03221
228560.0000   -0.17509
228600.0000   -0.03762
228640.0000   -0.08415
228680.0000   -0.02279
228720.0000    0.09094
228760.0000   -0.05968
228800.0000    0.00694
228840.0000   -0.01520
228880.0000   -0.03526
228920.0000    0.22489
228960.0000    0.24603
229000.0000    0.32899
229040.0000    0.18113
229080.0000    0.25429
229120.0000    0.21425
229160.0000    0.24464
229200.0000    0.29309
229240.0000    0.21467
229280.0000   -0.12332
229320.0000    0.12784
229360.0000    0.13542
229400.0000   -0.01585
229440.0000   -0.23211
229480.0000   -0.85152
229520.0000   -0.29294
229560.0000   -0.50051
229600.0000   -0.62066
229640.0000   -0.45972
229680.0000   -0.41266
229720.0000   -0.31706
229760.0000   -0.50158
229800.0000   -0.66538
229840.0000   -0.61040
229880.0000   -0.52866
229920.0000   -0.18522
229960.0000   -0.18612
230000.0000    0.14486
230040.0000   -0.09077
230080.0000   -0.12630
230120.0000   -0.31733
230160.0000   -0.34305
230200.0000   -0.07601
230240.0000    0.09437
230280.0000    0.15014
230320.0000    0.30249
230360.0000    0.05686
230400.0000    0.01156
230440.0000    0.00707
230480.0000    0.28647
230520.0000    0.34663
230560.0000    0.14965
230600.0000    0.05623
230640.0000   -0.23654
230680.0000   -0.24117
230720.0000   -0.52391
230760.0000   -0.56381
230800.0000   -0.79660
230840.0000   -0.68628
230880.0000    0.00744
230920.0000    0.16980
230960.0000   -0.62301
231000.0000   -0.37548
231040.0000   -0.21173
231080.0000    0.28399
231120.0000   -0.36111
231160.0000   -0.16900
231200.0000   -0.51552
231240.0000   -0.31514
231280.0000   -0.43267
231320.0000   -0.61702
231360.0000   -0.43285
231400.0000   -0.48202
231440.0000   -0.63932
231480.0000   -0.40373
231520.0000   -0.85175
231560.0000   -0.77349
231600.0000   -0.56924
231640.0000   -0.54415
231680.0000   -0.68552
231720.0000   -0.54847
231760.0000   -0.77932
231800.0000   -0.85776
231840.0000   -0.77268
231880.0000   -0.95677
231920.0000   -0.68380
231960.0000   -0.90329
232000.0000   -0.45146
232040.0000   -0.39872
232080.0000   -0.50153
232120.0000   -0.80801
232160.0000   -0.43078
232200.0000   -0.40367
232240.0000   -0.60999
232280.0000   -0.58337
232320.0000   -0.60868
232360.0000   -0.70230
232400.0000   -0.93754
232440.0000   -0.57239
232480.0000   -0.42564
232520.0000   -0.45444
232560.0000   -0.51477
232600.0000   -0.44358
232640.0000   -0.47333
232680.0000   -0.66851
232720.0000   -0.55981
232760.0000   -0.53726
232800.0000   -0.57724
232840.0000   -0.65923
232880.0000   -0.84133
232920.0000   -0.68408
232960.0000   -0.67029
233000.0000   -0.60912
233040.0000   -0.27438
233080.0000   -0.16108
233120.0000   -0.28634
233160.0000   -0.38917
233200.0000   -0.52428
233240.0000   -0.20972
233280.0000   -0.24915
233320.0000   -0.16824
233360.0000    0.11533
233400.0000   -0.01004
233440.0000   -0.43192
233480.0000   -0.37698
233520.0000   -0.11028
233560.0000    0.04098
233600.0000   -0.55142
233640.0000   -0.09793
233680.0000   -0.66084
233720.0000   -0.74702
233760.0000   -0.78051
233800.0000   -0.64245
233840.0000   -0.52265
233880.0000   -0.47055
233920.0000   -0.58461
233960.0000   -0.47230
234000.0000   -0.54237
234040.0000   -0.39332
234080.0000   -0.65515
234120.0000   -0.62792
234160.0000   -0.43055
234200.0000   -0.51417
234240.0000   -0.43651
234280.0000   -0.28663
234320.0000   -0.29894
234360.0000   -0.46793
234400.0000   -0.56498
234440.0000   -0.52952
234480.0000   -0.35301
234520.0000   -0.43444
234560.0000   -0.35642
234600.0000   -0.59992
234640.0000   -0.52115
234680.0000   -0.55546
234720.0000   -0.31373
234760.0000   -0.34167
234800.0000   -0.48733
234840.0000   -0.47228
234880.0000   -0.80911
234920.0000   -0.63070
234960.0000   -0.68901
235000.0000   -1.04737
235040.0000   -0.57146
235080.0000   -0.70486
235120.0000   -0.73722
235160.0000   -0.69274
235200.0000   -0.49714
235240.0000   -0.35094
235280.0000   -0.83469
235320.0000   -0.81598
235360.0000   -0.66097
235400.0000   -0.46284
235440.0000   -0.84341
235480.0000   -0.41268
235520.0000   -0.49410
235560.0000   -1.11866
235600.0000   -0.48549
235640.0000   -0.59953
235680.0000   -0.66482
235720.0000   -0.56494
235760.0000   -0.49435
235800.0000   -0.70944
235840.0000   -0.73612
235880.0000   -0.95980
235920.0000   -0.50950
235960.0000   -0.54584
236000.0000   -0.66892
236040.0000   -0.71125
236080.0000   -0.99081
236120.0000   -0.77991
236160.0000   -0.63080
236200.0000   -0.42948
236240.0000   -0.80538
236280.0000   -0.86753
236320.0000   -0.30104
236360.0000   -0.78720
236400.0000   -0.48465
236440.0000   -0.76058
236480.0000   -0.45541
236520.0000   -0.42155
236560.0000   -0.29732
236600.0000   -0.59519
236640.0000   -0.59839
236680.0000   -0.58643
236720.0000   -0.84446
236760.0000   -0.36955
236800.0000   -0.37173
236840.0000   -0.69207
236880.0000   -1.08060
236920.0000   -0.35453
236960.0000   -0.53735
237000.0000   -0.75789
237040.0000   -0.41579
237080.0000   -0.26822
237120.0000   -0.57877
237160.0000   -0.25248
237200.0000   -0.36028
237240.0000   -0.09311
237280.0000   -0.34469
237320.0000   -0.48269
237360.0000   -0.88608
237400.0000   -1.08763
237440.0000   -0.69470
237480.0000   -0.86352
237520.0000   -0.80807
237560.0000   -0.95918
237600.0000   -0.95134
237640.0000   -0.94098
237680.0000   -0.25313
237720.0000   -0.32346
237760.0000   -0.66203
237800.0000   -0.58313
237840.0000   -0.52194
237880.0000   -0.71563
237920.0000   -0.62404
237960.0000   -0.70561
238000.0000   -0.15395
238040.0000   -0.47206
238080.0000   -0.67521
238120.0000   -0.78929
238160.0000   -0.63302
238200.0000   -0.67864
238240.0000   -0.54181
238280.0000   -0.85352
238320.0000   -0.27115
238360.0000   -0.49233
238400.0000   -0.39389
238440.0000   -0.27636
238480.0000   -0.53763
238520.0000   -0.40497
238560.0000   -0.27826
238600.0000   -0.35155
238640.0000   -0.28375
238680.0000   -0.31551
238720.0000   -0.30176
238760.0000   -0.28823
238800.0000   -0.42457
238840.0000   -0.60816
238880.0000   -0.63643
238920.0000   -0.43388
238960.0000   -0.50002
239000.0000   -0.91307
239040.0000   -0.72782
239080.0000   -0.80536
239120.0000   -0.80928
239160.0000   -0.69197
239200.0000   -0.44841
239240.0000   -0.73600
239280.0000   -0.87423
239320.0000   -0.59089
239360.0000   -0.73097
239400.0000   -0.72844
239440.0000   -0.72212
239480.0000   -0.75152
239520.0000   -0.53210
239560.0000   -0.54828
239600.0000   -0.62700
239640.0000   -0.56642
239680.0000   -0.81443
239720.0000   -0.48186
239760.0000   -0.32660
239800.0000   -0.32795
239840.0000   -0.22056
239880.0000   -0.77039
239920.0000   -0.51706
239960.0000   -0.54323
240000.0000   -0.90098
240040.0000   -0.68363
240080.0000   -0.56602
240120.0000   -0.80527
240160.0000   -0.68376
240200.0000   -0.96108
240240.0000   -0.71994
240280.0000   -0.64853
240320.0000   -0.99083
240360.0000   -0.82887
240400.0000   -0.61585
240440.0000   -0.70611
240480.0000   -0.67157
240520.0000   -0.73989
240560.0000   -0.36564
240600.0000   -0.76087
240640.0000   -1.03649
240680.0000   -0.36256
240720.0000   -0.24426
240760.0000   -0.69525
240800.0000   -0.81238
240840.0000   -0.90452
240880.0000   -0.15305
240920.0000   -0.63948
240960.0000   -0.76385
241000.0000   -0.86985
241040.0000   -0.74047
241080.0000   -0.92608
241120.0000   -1.01603
241160.0000   -0.68700
241200.0000   -0.81018
241240.0000   -0.85218
241280.0000   -1.03312
241320.0000   -0.54044
241360.0000   -0.74751
241400.0000   -0.66967
241440.0000   -0.90284
241480.0000   -1.00302
241520.0000   -0.62802
241560.0000   -0.83638
241600.0000   -0.47877
241640.0000   -0.65673
241680.0000   -0.05406
241720.0000   -0.20450
241760.0000   -0.68542
241800.0000   -0.48247
241840.0000   -0.62060
241880.0000   -0.64687
241920.0000   -0.62070
241960.0000   -0.51029
242000.0000    0.06390
242040.0000   -0.44691
242080.0000   -0.66988
242120.0000   -0.62443
242160.0000   -0.32524
242200.0000   -0.41590
242240.0000   -0.49644
242280.0000   -0.43566
242320.0000   -0.49341
242360.0000   -0.57812
242400.0000   -0.58475
242440.0000   -0.48231
242480.0000   -0.65947
242520.0000   -0.71376
242560.0000   -0.70960
242600.0000   -0.64041
242640.0000   -1.00590
242680.0000   -0.55375
242720.0000   -0.56352
242760.0000   -0.80464
242800.0000   -0.57779
242840.0000   -0.63033
242880.0000   -0.55478
242920.0000   -0.52833
242960.0000   -0.67276
243000.0000   -0.56201
243040.0000   -0.51777
243080.0000   -0.47723
243120.0000   -0.53410
243160.0000   -0.61384
243200.0000   -0.69547
243240.0000   -0.55415
243280.0000   -0.58670
243320.0000   -0.56903
243360.0000   -0.58493
243400.0000   -0.06344
243440.0000   -0.14686
243480.0000   -0.28001
243520.0000   -0.45172
243560.0000   -0.71873
243600.0000   -0.37283
243640.0000   -0.26080
243680.0000   -0.66026
243720.0000   -0.93769
243760.0000   -0.82086
243800.0000   -0.69824
243840.0000   -0.82738
243880.0000   -0.65633
243920.0000   -0.42018
243960.0000   -0.24836
244000.0000   -0.58814
244040.0000   -0.68956
244080.0000   -0.45549
244120.0000   -0.17823
244160.0000   -0.75010
244200.0000   -0.73924
244240.0000   -0.62633
244280.0000   -0.80901
244320.0000   -0.56477
244360.0000   -0.41866
244400.0000   -0.71946
244440.0000   -0.82039
244480.0000   -0.57864
244520.0000   -0.64422
244560.0000   -0.36904
244600.0000   -0.20377
244640.0000   -0.59077
244680.0000   -0.58734
244720.0000   -0.53577
244760.0000   -0.36170
244800.0000   -0.48162
244840.0000   -0.79476
244880.0000   -0.65628
244920.0000   -0.49179
244960.0000   -0.53780
245000.0000   -0.51004
245040.0000   -0.72735
245080.0000   -0.53754
245120.0000   -0.88472
245160.0000   -0.46259
245200.0000   -0.51223
245240.0000   -0.57832
245280.0000   -0.58978
245320.0000   -0.51293
245360.0000   -0.40566
245400.0000   -0.48920
245440.0000   -0.64458
245480.0000   -0.61752
245520.0000   -0.81697
245560.0000   -0.34813
245600.0000   -0.46726
245640.0000   -0.74272
245680.0000   -0.34024
245720.0000   -0.48648
245760.0000   -0.43947
245800.0000    0.10623
245840.0000   -0.77643
245880.0000   -0.64316
245920.0000   -0.72817
245960.0000   -0.54950
246000.0000   -0.66133
246040.0000   -0.39754
246080.0000   -0.65947
246120.0000   -0.45659
246160.0000   -0.60128
246200.0000   -0.52357
246240.0000   -0.69330
246280.0000   -0.53965
246320.0000   -0.69781
246360.0000   -0.73639
246400.0000   -0.60070
246440.0000   -0.69290
246480.0000   -0.36700
246520.0000   -0.63824
246560.0000   -0.78929
246600.0000   -0.55709
246640.0000   -0.67137
246680.0000   -0.47460
246720.0000   -0.83294
246760.0000   -0.67156
246800.0000   -0.49571
246840.0000   -0.85264
246880.0000   -0.74036
246920.0000   -0.51010
246960.0000   -0.64693
247000.0000   -0.31572
247040.0000   -0.16208
247080.0000   -0.10615
247120.0000   -0.19589
247160.0000   -0.25682
247200.0000   -0.14872
247240.0000   -0.57843
247280.0000   -0.61338
247320.0000   -0.49681
247360.0000   -0.60765
247400.0000   -0.75570
247440.0000   -0.57109
247480.0000   -0.61736
247520.0000   -0.75977
247560.0000   -0.79745
247600.0000   -0.53957
247640.0000   -0.92903
247680.0000   -0.72678
247720.0000   -0.73944
247760.0000   -1.03937
247800.0000   -1.01629
247840.0000   -0.66428
247880.0000   -0.53920
247920.0000   -0.68214
247960.0000   -0.76739
248000.0000   -0.49688
248040.0000   -0.58457
248080.0000   -0.76956
248120.0000   -0.70674
248160.0000   -0.80419
248200.0000   -0.76302
248240.0000   -0.86235
248280.0000   -0.52811
248320.0000   -0.55917
248360.0000   -0.46388
248400.0000   -0.78580
248440.0000   -0.71597
248480.0000   -0.67665
248520.0000   -0.84484
248560.0000   -0.62831
248600.0000   -0.56627
248640.0000   -0.41532
248680.0000   -0.64518
248720.0000   -0.72365
248760.0000   -0.64784
248800.0000   -0.70985
248840.0000   -0.96144
248880.0000   -0.87907
248920.0000   -0.65027
248960.0000   -0.33008
249000.0000   -0.21152
249040.0000   -0.56322
249080.0000   -0.66285
249120.0000   -0.46287
249160.0000   -0.81184
249200.0000   -0.64492
249240.0000   -0.60235
249280.0000   -0.61314
249320.0000   -0.74806
249360.0000   -0.60244
249400.0000   -0.84960
249440.0000   -0.77518
249480.0000   -0.54208
249520.0000   -0.89527
249560.0000   -0.72458
249600.0000   -0.57616
249640.0000   -0.59414
249680.0000   -0.52173
249720.0000   -0.81760
249760.0000   -0.72490
249800.0000   -0.70979
249840.0000   -0.50189
249880.0000   -0.62781
249920.0000   -0.67383
249960.0000   -0.74132
250000.0000   -0.64051
250040.0000   -0.64710
250080.0000   -0.26821
250120.0000   -0.56798
250160.0000   -0.58258
250200.0000   -0.40611
250240.0000   -0.52664
250280.0000   -0.43335
250320.0000   -0.67326
250360.0000   -0.42367
250400.0000   -0.46420
250440.0000   -0.40446
250480.0000   -0.13339
250520.0000   -0.64069
250560.0000   -0.45210
250600.0000   -0.78766
250640.0000   -0.71596
250680.0000   -0.36117
250720.0000   -0.53451
250760.0000   -0.48506
250800.0000   -0.54873
250840.0000   -0.39822
250880.0000   -0.39153
250920.0000   -0.58263
250960.0000   -0.77010
251000.0000   -0.63077
251040.0000   -0.89892
251080.0000   -0.76753
251120.0000   -0.37831
251160.0000   -0.41633
251200.0000   -0.53889
251240.0000   -0.64336
251280.0000   -0.42700
251320.0000   -0.37370
251360.0000   -0.62531
251400.0000   -0.62980
251440.0000   -0.59464
251480.0000   -0.41511
251520.0000   -0.55834
251560.0000   -0.19508
251600.0000   -0.38581
251640.0000   -0.27873
251680.0000   -0.49053
251720.0000   -0.76573
251760.0000   -0.81718
251800.0000   -0.55197
251840.0000   -0.42770
251880.0000   -0.55716
251920.0000   -0.40805
251960.0000   -0.92354
252000.0000   -0.48959
252040.0000   -0.69897
252080.0000   -0.56762
252120.0000   -0.60200
252160.0000   -0.28868
252200.0000   -0.64013
252240.0000   -0.59537
252280.0000   -0.66151
252320.0000   -0.76622
252360.0000   -0.72913
252400.0000   -0.50877
252440.0000   -0.57022
252480.0000   -0.43983
252520.0000   -0.44227
252560.0000   -0.44152
252600.0000   -0.42564
252640.0000   -0.54955
252680.0000   -0.47052
252720.0000   -0.55499
252760.0000   -0.41931
252800.0000   -0.69836
252840.0000   -0.69973
252880.0000   -0.71092
252920.0000   -0.60010
252960.0000   -0.55514
253000.0000   -0.66708
253040.0000   -0.84477
253080.0000   -0.66519
253120.0000   -0.67974
253160.0000   -0.54036
253200.0000   -0.62551
253240.0000   -0.64813
253280.0000   -0.53113
253320.0000   -0.68835
253360.0000   -0.49477
253400.0000   -0.48670
253440.0000   -0.48769
253480.0000   -0.58738
253520.0000   -0.79137
253560.0000   -0.57979
253600.0000   -0.39296
253640.0000   -0.05835
253680.0000   -0.41139
253720.0000   -0.50648
253760.0000   -0.65682
253800.0000   -0.59249
253840.0000   -0.62552
253880.0000   -0.62582
253920.0000   -0.62104
253960.0000   -0.62404
254000.0000   -0.83830
254040.0000   -0.71220
254080.0000   -0.61512
254120.0000   -0.63517
254160.0000   -0.65037
254200.0000   -0.58997
254240.0000   -0.63278
254280.0000   -0.72463
254320.0000   -0.50335
254360.0000   -0.57590
254400.0000   -0.46386
254440.0000   -0.59478
254480.0000   -0.80847
254520.0000   -0.85165
254560.0000   -0.74631
254600.0000   -0.58970
254640.0000   -0.41733
254680.0000   -0.22219
254720.0000   -0.41192
254760.0000   -0.56666
254800.0000   -0.68237
254840.0000   -0.28765
254880.0000   -0.84945
254920.0000   -0.56123
254960.0000   -0.60622
255000.0000   -0.58218
255040.0000   -0.69467
255080.0000   -0.69734
255120.0000   -0.71954
255160.0000   -0.51504
255200.0000   -0.88846
255240.0000   -0.39689
255280.0000   -0.54307
255320.0000   -0.56184
255360.0000   -0.46800
255400.0000   -0.43339
255440.0000   -0.54032
255480.0000   -0.50983
255520.0000   -0.56203
255560.0000   -0.77143
255600.0000   -0.52210
255640.0000   -0.52886
255680.0000   -0.59029
255720.0000   -0.61500
255760.0000   -0.35091
255800.0000   -0.48063
255840.0000   -0.57247
255880.0000   -0.31981
255920.0000   -0.59801
255960.0000   -0.54804
256000.0000   -0.84576
256040.0000   -0.49101
256080.0000   -0.75043
256120.0000   -0.32714
256160.0000   -0.24670
256200.0000   -0.67940
256240.0000   -0.32648
256280.0000   -0.43476
256320.0000   -0.70442
256360.0000   -0.72058
256400.0000   -0.97834
256440.0000   -0.74250
256480.0000   -0.82809
256520.0000   -0.78208
256560.0000   -0.85887
256600.0000   -0.73565
256640.0000   -0.96954
256680.0000   -0.68290
256720.0000   -0.53137
256760.0000   -0.78560
256800.0000   -0.47979
256840.0000   -0.40781
256880.0000   -0.88199
256920.0000   -0.60751
256960.0000   -0.70921
257000.0000   -0.43896
257040.0000   -0.72082
257080.0000   -0.58031
257120.0000   -0.56280
257160.0000   -0.32229
257200.0000   -0.63071
257240.0000   -0.81125
257280.0000   -0.26656
257320.0000   -0.72724
257360.0000   -0.44884
257400.0000   -0.51848
257440.0000   -0.50560
257480.0000   -0.28277
257520.0000   -0.50811
257560.0000   -0.41314
257600.0000   -0.26805
257640.0000   -0.41361
257680.0000   -0.34529
257720.0000   -0.65437
257760.0000   -0.56823
257800.0000   -0.49210
257840.0000   -0.34841
257880.0000   -0.52321
257920.0000   -0.50125
257960.0000   -0.50249
258000.0000   -0.43402
258040.0000   -0.79006
258080.0000   -0.79653
258120.0000   -0.56669
258160.0000   -0.70347
258200.0000   -0.65465
258240.0000   -0.67479
258280.0000   -0.74962
258320.0000   -0.68904
258360.0000   -0.69011
258400.0000   -0.59461
258440.0000   -0.53908
258480.0000   -0.55289
258520.0000   -0.49007
258560.0000   -0.55463
258600.0000   -0.39028
258640.0000   -0.58367
258680.0000   -0.57928
258720.0000   -0.54402
258760.0000   -0.36546
258800.0000   -0.58710
258840.0000   -0.87724
258880.0000   -0.63627
258920.0000   -0.37196
258960.0000   -0.59119
259000.0000   -0.22315
259040.0000   -0.57529
259080.0000   -0.42789
259120.0000   -0.59833
259160.0000   -0.57298
259200.0000   -0.66834
259240.0000   -0.39562
259280.0000   -0.37870
259320.0000   -0.47306
259360.0000   -0.62271
259400.0000   -0.32182
259440.0000   -0.40294
259480.0000   -0.45923
259520.0000   -0.38025
259560.0000   -0.46400
259600.0000   -0.61757
259640.0000   -0.33584
259680.0000   -0.18108
259720.0000   -0.32692
259760.0000   -0.44477
259800.0000   -0.33351
259840.0000   -0.72388
259880.0000   -0.48273
259920.0000   -0.55539
259960.0000   -0.60385
260000.0000   -0.52218
260040.0000   -0.09440
260080.0000   -0.08320
260120.0000   -0.42212
260160.0000   -0.59907
260200.0000   -0.44700
260240.0000   -0.63223
260280.0000   -0.46683
260320.0000   -0.90876
260360.0000   -0.58096
260400.0000   -0.21366
260440.0000   -0.68696
260480.0000   -0.28986
260520.0000   -0.47594
260560.0000   -0.77191
260600.0000   -0.38930
260640.0000   -0.94936
260680.0000   -0.91351
260720.0000   -0.76169
260760.0000   -0.52460
260800.0000   -0.59231
260840.0000   -0.38429
260880.0000   -0.81206
260920.0000   -0.62083
260960.0000   -0.75974
261000.0000   -0.78517
261040.0000   -0.93927
261080.0000   -0.84247
261120.0000   -0.96175
261160.0000   -0.91559
261200.0000   -0.87710
261240.0000   -0.62864
261280.0000   -0.91760
261320.0000   -0.72706
261360.0000   -0.67480
261400.0000   -0.47656
261440.0000   -0.53265
261480.0000   -0.68313
261520.0000   -0.48162
261560.0000   -0.55969
261600.0000   -0.88515
261640.0000   -0.92682
261680.0000   -0.66452
261720.0000   -0.85290
261760.0000   -0.52801
261800.0000   -0.82044
261840.0000   -0.64733
261880.0000   -0.77234
261920.0000   -0.83364
261960.0000   -0.69801
262000.0000   -0.81449
262040.0000   -0.86083
262080.0000   -0.68299
262120.0000   -0.70805
262160.0000   -0.85459
262200.0000   -0.68688
262240.0000   -0.62867
262280.0000   -0.94791
262320.0000   -0.56884
262360.0000   -0.68050
262400.0000   -0.54275
262440.0000   -0.48265
262480.0000   -0.40056
262520.0000   -0.75599
262560.0000   -0.61985
262600.0000   -0.61802
262640.0000   -0.52237
262680.0000   -0.79462
262720.0000   -0.49703
262760.0000   -0.80387
262800.0000   -0.71004
262840.0000   -0.58106
262880.0000   -0.71192
262920.0000   -0.50759
262960.0000   -0.86457
263000.0000   -0.54944
263040.0000   -0.49252
263080.0000   -0.51333
263120.0000   -0.85059
263160.0000   -0.74550
263200.0000   -0.73841
263240.0000   -0.55430
263280.0000   -0.61340
263320.0000   -0.54756
263360.0000   -0.74701
263400.0000   -0.65743
263440.0000   -0.86518
263480.0000   -0.66493
263520.0000   -0.96029
263560.0000   -0.63625
263600.0000   -0.64461
263640.0000   -0.71851
263680.0000   -0.36444
263720.0000   -0.44646
263760.0000   -0.33467
263800.0000   -0.72961
263840.0000   -0.79904
263880.0000   -0.58213
263920.0000   -0.57488
263960.0000   -0.75896
264000.0000   -0.62764
264040.0000   -0.75533
264080.0000   -0.55684
264120.0000   -0.53021
264160.0000   -0.24359
264200.0000   -0.34719
264240.0000   -0.63641
264280.0000   -0.18727
264320.0000    0.05090
264360.0000    0.43456
264400.0000    0.28585
264440.0000    0.02088
264480.0000    0.00986
264520.0000   -0.03439
264560.0000   -0.08017
264600.0000    0.07828
264640.0000    0.06956
264680.0000    0.09343
264720.0000    0.45212
264760.0000    0.42464
264800.0000    0.36720
264840.0000    0.29166
264880.0000    0.12499
264920.0000    0.12230
264960.0000    0.40327
265000.0000    0.14462
265040.0000    0.31144
265080.0000    0.19675
265120.0000    0.17590
265160.0000    0.39439
265200.0000    0.11885
265240.0000    0.28490
265280.0000    0.28475
265320.0000   -0.17262
265360.0000    0.21519
265400.0000    0.48207
265440.0000    0.40496
265480.0000    0.06817
265520.0000    0.08535
265560.0000    0.33251
265600.0000    0.48807
265640.0000    0.29852
265680.0000    0.39350
265720.0000    0.42532
265760.0000    0.25833
265800.0000    0.13722
265840.0000    0.31901
265880.0000   -0.08952
265920.0000    0.24432
265960.0000    0.19116
266000.0000    0.04558
266040.0000   -0.04755
266080.0000   -0.09860
266120.0000   -0.28782
266160.0000   -0.02790
266200.0000   -0.30565
266240.0000   -0.22034
266280.0000   -0.14843
266320.0000   -0.39193
266360.0000   -0.45260
266400.0000   -0.78780
266440.0000   -0.81321
266480.0000   -0.62731
266520.0000   -0.65384
266560.0000   -0.43843
266600.0000   -0.24833
266640.0000   -0.58112
266680.0000   -0.36825
266720.0000   -0.40521
266760.0000   -0.18364
266800.0000   -0.34793
266840.0000    0.08215
266880.0000   -0.30359
266920.0000   -0.61204
266960.0000   -0.46860
267000.0000   -0.26592
267040.0000   -0.11436
267080.0000   -0.54041
267120.0000   -0.20690
267160.0000   -0.16594
267200.0000   -0.52560
267240.0000   -0.22631
267280.0000   -0.15829
267320.0000   -0.28107
267360.0000   -0.11863
267400.0000   -0.20868
267440.0000   -0.47507
267480.0000   -0.17164
267520.0000   -0.50795
267560.0000   -0.12869
267600.0000   -0.08404
267640.0000   -0.02819
267680.0000   -0.55674
267720.0000   -0.20911
267760.0000   -0.22075
267800.0000   -0.21701
267840.0000    0.09811
267880.0000    0.19094
267920.0000   -0.16491
267960.0000   -0.41483
268000.0000   -0.12273
268040.0000   -0.00272
268080.0000   -0.52427
268120.0000   -0.17111
268160.0000   -0.47703
268200.0000   -0.20199
268240.0000   -0.01876
268280.0000   -0.02002
268320.0000   -0.25503
268360.0000   -0.19997
268400.0000   -0.07671
268440.0000    0.03922
268480.0000   -0.10581
268520.0000    0.02178
268560.0000   -0.15005
268600.0000   -0.22374
268640.0000   -0.19643
268680.0000   -0.00611
268720.0000   -0.43192
268760.0000   -0.34999
268800.0000   -0.20496
268840.0000   -0.26640
268880.0000   -0.16994
268920.0000    0.01734
268960.0000    0.31407
269000.0000    0.19034
269040.0000    0.05531
269080.0000   -0.10283
269120.0000    0.09024
269160.0000    0.03617
269200.0000    0.18603
269240.0000   -0.07894
269280.0000   -0.47815
269320.0000   -0.92272
269360.0000   -0.35256
269400.0000   -0.85213
269440.0000   -0.75440
269480.0000   -0.81333
269520.0000   -0.72560
269560.0000   -0.83168
269600.0000   -0.55281
269640.0000   -0.99754
269680.0000   -0.61846
269720.0000   -0.65993
269760.0000   -0.75139
269800.0000   -1.00193
269840.0000   -0.77585
269880.0000   -0.88855
269920.0000   -0.82443
269960.0000   -0.28694
270000.0000   -0.52369
270040.0000   -0.59310
270080.0000   -0.52963
270120.0000   -0.56482
270160.0000   -0.60512
270200.0000   -0.75524
270240.0000   -0.74325
270280.0000   -0.65603
270320.0000   -0.73885
270360.0000   -0.54836
270400.0000   -0.35753
270440.0000   -0.46705
270480.0000   -0.04092
270520.0000   -0.67385
270560.0000   -1.09560
270600.0000   -0.78607
270640.0000   -0.85726
270680.0000   -1.01660
270720.0000   -0.75304
270760.0000   -0.79926
270800.0000   -0.58401
270840.0000   -0.96962
270880.0000   -0.84112
270920.0000   -0.66131
270960.0000   -0.67742
271000.0000   -0.66643
271040.0000   -0.95711
271080.0000   -0.54070
271120.0000   -0.63705
271160.0000   -0.83326
271200.0000   -0.60803
271240.0000   -0.86020
271280.0000   -1.00555
271320.0000   -1.18272
271360.0000   -0.78928
271400.0000   -0.61403
271440.0000   -0.66892
271480.0000   -0.61047
271520.0000   -0.64135
271560.0000   -0.68733
271600.0000   -0.69765
271640.0000   -0.56582
271680.0000   -0.96213
271720.0000   -0.93622
271760.0000   -0.89973
271800.0000   -0.40374
271840.0000   -0.65802
271880.0000   -0.80688
271920.0000   -0.50717
271960.0000   -0.59785
272000.0000   -0.77085
272040.0000   -0.55722
272080.0000   -0.63548
272120.0000   -0.63097
272160.0000   -0.68597
272200.0000   -0.40321
272240.0000   -0.32592
272280.0000   -0.74337
272320.0000   -0.59230
272360.0000   -0.58600
272400.0000   -0.68086
272440.0000   -0.51470
272480.0000   -0.55995
272520.0000   -0.44503
272560.0000   -0.32983
272600.0000   -0.44422
272640.0000   -0.61093
272680.0000   -0.59600
272720.0000   -0.78662
272760.0000   -0.64707
272800.0000   -0.60733
272840.0000   -0.45425
272880.0000   -0.29515
272920.0000   -0.52394
272960.0000   -0.72613
273000.0000   -0.69964
273040.0000   -0.76923
273080.0000   -0.52088
273120.0000   -0.47461
273160.0000   -0.75012
273200.0000   -0.66825
273240.0000   -0.60530
273280.0000   -0.62042
273320.0000   -0.56380
273360.0000   -0.65628
273400.0000   -0.82626
273440.0000   -0.69817
273480.0000   -0.36518
273520.0000   -0.59890
273560.0000   -0.46431
273600.0000   -0.76916
273640.0000   -0.79239
273680.0000   -1.15260
273720.0000   -0.70090
273760.0000   -0.84367
273800.0000   -0.80518
273840.0000   -0.68989
273880.0000   -0.79769
273920.0000   -0.67190
273960.0000   -0.58567
274000.0000   -0.59111
274040.0000   -0.36164
274080.0000   -0.49673
274120.0000   -0.52695
274160.0000   -0.53275
274200.0000   -0.63869
274240.0000   -0.47411
274280.0000   -0.57647
274320.0000   -0.24920
274360.0000   -0.43383
274400.0000   -0.57719
274440.0000   -0.66342
274480.0000   -0.60381
274520.0000   -0.73423
274560.0000   -0.32690
274600.0000   -0.20547
274640.0000   -0.37399
274680.0000   -0.16149
274720.0000   -0.02170
274760.0000   -0.49298
274800.0000   -0.00671
274840.0000   -0.09100
274880.0000   -0.01637
274920.0000    0.54984
274960.0000    0.42664
275000.0000    0.40759
275040.0000    0.20739
275080.0000    0.49473
275120.0000    0.32754
275160.0000    0.54394
275200.0000    0.46303
275240.0000    0.43161
275280.0000    0.46334
275320.0000    0.34931
275360.0000    0.31513
275400.0000    0.33212
275440.0000    0.30850
275480.0000    0.29094
275520.0000    0.40716
275560.0000    0.23936
275600.0000    0.45122
275640.0000    0.29431
275680.0000    0.21159
275720.0000    0.39025
275760.0000    0.21756
275800.0000    0.39646
275840.0000    0.44390
275880.0000    0.32410
275920.0000    0.29982
275960.0000    0.36586
276000.0000    0.68157
276040.0000    0.48666
276080.0000    0.40814
276120.0000    0.34980
276160.0000    0.47246
276200.0000    0.34296
276240.0000    0.58747
276280.0000    0.02431
276320.0000    0.30747
276360.0000    0.29474
276400.0000    0.48205
276440.0000    0.35057
276480.0000    0.17818
276520.0000    0.44249
276560.0000    0.35999
276600.0000    0.20497
276640.0000    0.52549
276680.0000    0.40160
276720.0000    0.36725
276760.0000    0.40413
276800.0000    0.48441
276840.0000    0.66398
276880.0000    0.70219
276920.0000    0.60624
276960.0000    0.36124
277000.0000    0.54598
277040.0000    0.45016
277080.0000    0.34362
277120.0000    0.49448
277160.0000    0.56161
277200.0000    0.56648
277240.0000    0.46619
277280.0000    0.37552
277320.0000    0.41394
277360.0000    0.43556
277400.0000    0.49848
277440.0000    0.53682
277480.0000    0.43001
277520.0000    0.49662
277560.0000    0.25909
277600.0000    0.47277
277640.0000    0.19822
277680.0000    0.14975
277720.0000   -0.02008
277760.0000   -0.15847
277800.0000   -0.06484
277840.0000   -0.16851
277880.0000   -0.47907
277920.0000   -0.04613
277960.0000   -0.52876
278000.0000   -0.05546
278040.0000   -0.46883
278080.0000   -0.30744
278120.0000   -0.28302
278160.0000   -0.39292
278200.0000   -0.60929
278240.0000    0.16122
278280.0000   -0.10504
278320.0000   -0.02875
278360.0000   -0.10833
278400.0000   -0.12801
278440.0000   -0.13573
278480.0000   -0.33185
278520.0000   -0.25620
278560.0000   -0.26390
278600.0000   -0.01899
278640.0000    0.00733
278680.0000   -0.15794
278720.0000   -0.25895
278760.0000   -0.20632
278800.0000   -0.12911
278840.0000   -0.04156
278880.0000   -0.31873
278920.0000   -0.18276
278960.0000   -0.22869
279000.0000    0.08567
279040.0000   -0.07436
279080.0000   -0.13428
279120.0000   -0.22055
279160.0000    0.17026
279200.0000   -0.20277
279240.0000    0.15968
279280.0000   -0.06769
279320.0000   -0.23443
279360.0000   -0.14491
279400.0000   -0.12899
279440.0000   -0.25852
279480.0000   -0.20129
279520.0000   -0.06999
279560.0000    0.19007
279600.0000    0.21865
279640.0000    0.16264
279680.0000    0.07259
279720.0000    0.35469
279760.0000    0.53986
279800.0000    0.18262
279840.0000    0.29643
279880.0000    0.32422
279920.0000    0.25398
279960.0000    0.17980
280000.0000    0.56233
280040.0000    0.48163
280080.0000    0.25151
280120.0000    0.30407
280160.0000    0.28264
280200.0000    0.37606
280240.0000    0.35336
280280.0000    0.44265
280320.0000    0.37646
280360.0000    0.32238
280400.0000    0.55901
280440.0000    0.39005
280480.0000    0.27141
280520.0000   -0.22670
280560.0000   -0.13116
280600.0000    0.06385
280640.0000   -0.04088
280680.0000   -0.49073
280720.0000   -0.36750
280760.0000   -0.44033
280800.0000   -0.36374
280840.0000    0.01728
280880.0000   -0.36435
280920.0000    0.07158
280960.0000   -0.35819
281000.0000   -0.32146
281040.0000   -0.37434
281080.0000   -0.48744
281120.0000   -0.37146
281160.0000   -0.19644
281200.0000   -0.18546
281240.0000   -0.07300
281280.0000    0.01449
281320.0000   -0.10857
281360.0000   -0.13789
281400.0000   -0.26927
281440.0000   -0.32981
281480.0000   -0.14793
281520.0000   -0.31848
281560.0000   -0.29162
281600.0000   -0.40267
281640.0000   -0.32193
281680.0000   -0.41294
281720.0000   -0.54907
281760.0000   -0.42095
281800.0000   -0.35025
281840.0000   -0.30768
281880.0000   -0.13000
281920.0000   -0.51391
281960.0000   -0.28755
282000.0000   -0.33567
282040.0000   -0.15242
282080.0000   -0.64898
282120.0000   -0.50506
282160.0000   -0.79351
282200.0000   -0.50042
282240.0000   -0.45333
282280.0000   -0.39309
282320.0000   -0.39666
282360.0000   -0.31985
282400.0000   -0.59162
282440.0000   -0.46431
282480.0000   -0.42269
282520.0000   -1.19231
282560.0000   -1.19388
282600.0000   -0.54531
282640.0000   -0.63938
282680.0000   -0.51183
282720.0000   -0.70328
282760.0000   -0.64624
282800.0000   -0.76578
282840.0000   -0.75518
282880.0000   -0.74823
282920.0000   -0.98981
282960.0000   -1.00077
283000.0000   -0.88824
283040.0000   -0.95608
283080.0000   -0.79202
283120.0000   -0.79756
283160.0000   -0.88098
283200.0000   -0.67490
283240.0000   -0.62357
283280.0000   -1.15195
283320.0000   -0.97241
283360.0000   -0.66879
283400.0000   -0.59157
283440.0000   -0.74699
283480.0000   -0.56561
283520.0000   -1.02699
283560.0000   -0.82826
283600.0000   -0.89843
283640.0000   -0.76892
283680.0000   -0.91681
283720.0000   -0.71103
283760.0000   -0.74331
283800.0000   -0.94764
283840.0000   -0.87123
283880.0000   -0.75535
283920.0000   -0.63327
283960.0000   -0.83258
284000.0000   -0.68532
284040.0000   -0.45300
284080.0000   -0.43878
284120.0000   -0.59028
284160.0000   -0.38483
284200.0000   -0.61937
284240.0000   -0.66102
284280.0000   -0.75005
284320.0000   -0.52766
284360.0000   -0.56998
284400.0000   -0.43212
284440.0000   -0.59891
284480.0000   -0.59011
284520.0000   -0.59009
284560.0000   -0.74657
284600.0000   -0.37813
284640.0000   -0.81280
284680.0000   -0.63227
284720.0000   -0.63895
284760.0000   -0.75755
284800.0000   -0.72525
284840.0000   -0.46235
284880.0000   -0.66952
284920.0000   -0.58795
284960.0000   -0.38852
285000.0000   -0.73800
285040.0000   -0.70443
285080.0000   -0.66798
285120.0000   -0.49430
285160.0000   -0.64110
285200.0000   -0.53037
285240.0000   -0.61631
285280.0000   -0.44030
285320.0000   -0.80249
285360.0000   -0.60940
285400.0000   -0.57825
285440.0000   -0.62189
285480.0000   -0.30297
285520.0000   -0.53275
285560.0000   -0.46847
285600.0000   -0.57509
285640.0000   -0.31457
285680.0000   -0.61413
285720.0000   -0.27232
285760.0000   -0.65706
285800.0000   -0.50228
285840.0000   -0.56941
285880.0000   -0.80799
285920.0000   -0.45614
285960.0000   -0.51525
286000.0000   -0.50137
286040.0000   -0.52971
286080.0000   -0.40978
286120.0000   -0.64843
286160.0000   -0.52498
286200.0000   -0.32207
286240.0000   -0.45590
286280.0000   -0.62835
286320.0000   -0.45216
286360.0000   -0.66312
286400.0000   -0.59607
286440.0000   -0.64121
286480.0000   -0.62153
286520.0000   -0.70577
286560.0000   -0.52069
286600.0000   -0.87381
286640.0000   -0.76758
286680.0000   -0.73046
286720.0000   -0.66289
286760.0000   -0.45720
286800.0000   -0.28136
286840.0000   -0.43101
286880.0000   -0.36921
286920.0000   -0.61429
286960.0000   -0.63312
287000.0000   -0.42864
287040.0000   -0.67818
287080.0000   -0.54864
287120.0000   -0.61665
287160.0000   -0.47441
287200.0000   -0.38986
287240.0000   -0.36263
287280.0000   -0.60598
287320.0000   -0.76375
287360.0000   -0.70611
287400.0000   -0.40966
287440.0000   -0.52097
287480.0000   -0.67107
287520.0000   -0.82930
287560.0000   -0.58684
287600.0000   -0.81243
287640.0000   -0.67474
287680.0000   -0.77192
287720.0000   -0.71225
287760.0000   -0.85662
287800.0000   -0.78180
287840.0000   -0.56875
287880.0000   -0.70200
287920.0000   -0.66515
287960.0000   -0.67498
288000.0000   -0.65894
288040.0000   -0.61162
288080.0000   -0.80774
288120.0000   -0.70446
288160.0000   -0.76069
288200.0000   -0.65430
288240.0000   -0.62394
288280.0000   -0.65204
288320.0000   -0.48779
288360.0000   -0.60037
288400.0000   -0.41073
288440.0000   -0.35829
288480.0000   -0.41519
288520.0000   -0.39388
288560.0000   -0.42296
288600.0000   -0.58471
288640.0000   -0.33029
288680.0000   -0.56781
288720.0000   -0.64255
288760.0000   -0.48373
288800.0000   -0.55058
288840.0000   -0.53994
288880.0000   -0.46278
288920.0000   -0.72099
288960.0000   -0.50074
289000.0000   -0.95434
289040.0000   -0.59728
289080.0000   -0.59892
289120.0000   -0.71127
289160.0000   -0.50742
289200.0000   -0.27128
289240.0000   -0.43054
289280.0000   -0.52643
289320.0000   -0.49538
289360.0000   -0.27061
289400.0000   -0.59987
289440.0000   -0.47016
289480.0000   -0.13091
289520.0000   -0.66223
289560.0000   -0.54918
289600.0000   -0.65919
289640.0000   -0.45915
289680.0000   -0.58059
289720.0000   -0.64973
289760.0000   -0.47730
289800.0000   -0.69809
289840.0000   -0.59766
289880.0000   -0.55197
289920.0000   -0.59104
289960.0000   -0.86077
290000.0000   -0.82151
290040.0000   -0.77413
290080.0000   -0.83895
290120.0000   -0.66768
290160.0000   -0.75212
290200.0000   -0.82541
290240.0000   -0.58898
290280.0000   -0.60072
290320.0000   -0.40285
290360.0000   -0.58211
290400.0000   -0.68709
290440.0000   -0.58043
290480.0000   -0.76243
290520.0000   -0.70995
290560.0000   -0.80795
290600.0000   -0.64438
290640.0000   -0.44676
290680.0000   -0.45810
290720.0000   -1.01463
290760.0000   -0.58543
290800.0000   -0.57196
290840.0000   -0.80913
290880.0000   -0.47814
290920.0000   -0.54094
290960.0000   -0.60330
291000.0000   -0.73137
291040.0000   -0.66651
291080.0000   -0.54980
291120.0000   -0.74740
291160.0000   -0.50000
291200.0000   -0.77672
291240.0000   -0.76721
291280.0000   -0.19181
291320.0000   -0.15358
291360.0000   -0.17485
291400.0000   -0.55091
291440.0000   -0.56365
291480.0000   -0.63049
291520.0000   -0.45588
291560.0000   -0.17508
291600.0000   -0.48496
291640.0000   -0.50986
291680.0000   -0.49299
291720.0000   -0.45361
291760.0000   -0.29541
291800.0000   -0.19025
291840.0000   -0.20209
291880.0000   -0.53249
291920.0000   -0.23454
291960.0000   -0.25739
292000.0000   -0.36634
292040.0000   -0.36231
292080.0000   -0.14867
292120.0000   -0.18618
292160.0000   -0.26763
292200.0000   -0.23264
292240.0000    0.00089
292280.0000   -0.12277
292320.0000    0.04705
292360.0000   -0.83403
292400.0000   -0.47383
292440.0000   -0.46261
292480.0000   -0.52171
292520.0000   -0.51071
292560.0000   -0.57398
292600.0000   -0.50683
292640.0000   -0.50354
292680.0000   -0.86970
292720.0000   -0.73771
292760.0000   -0.94349
292800.0000   -0.79382
292840.0000   -0.92009
292880.0000   -0.64352
292920.0000   -0.58535
292960.0000   -0.96003
293000.0000   -0.70869
293040.0000   -0.69484
293080.0000   -0.65935
293120.0000   -0.41019
293160.0000   -0.60658
293200.0000   -0.63724
293240.0000   -0.75164
293280.0000   -0.56794
293320.0000   -0.72354
293360.0000   -0.65615
293400.0000   -0.38492
293440.0000   -0.53223
293480.0000   -0.84206
293520.0000   -0.68915
293560.0000   -0.89399
293600.0000   -0.81953
293640.0000   -0.69815
293680.0000   -0.67758
293720.0000   -0.63172
293760.0000   -0.88411
293800.0000   -0.96075
293840.0000   -0.74140
293880.0000   -0.60070
293920.0000   -0.62746
293960.0000   -0.76975
294000.0000   -0.64087
294040.0000   -0.42740
294080.0000   -0.67734
294120.0000   -0.73438
294160.0000   -0.74652
294200.0000   -0.36839
294240.0000   -0.78805
294280.0000   -0.57792
294320.0000   -0.76355
294360.0000   -0.35663
294400.0000   -0.33781
294440.0000   -0.49853
294480.0000   -0.38450
294520.0000   -0.33075
294560.0000   -0.45357
294600.0000   -0.71493
294640.0000   -0.51411
294680.0000   -0.48652
294720.0000   -0.39577
294760.0000   -0.58942
294800.0000   -0.71730
294840.0000   -0.56880
294880.0000   -0.57508
294920.0000   -0.63222
294960.0000   -0.49938
295000.0000   -0.88630
295040.0000   -0.67023
295080.0000   -0.77018
295120.0000   -0.67484
295160.0000   -0.66407
295200.0000   -0.64804
295240.0000   -0.52196
295280.0000   -0.42679
295320.0000   -0.20736
295360.0000   -0.34675
295400.0000   -0.57696
295440.0000   -0.32546
295480.0000   -0.45762
295520.0000   -0.22513
295560.0000   -0.53784
295600.0000   -0.65908
295640.0000   -0.56932
295680.0000   -0.39774
295720.0000   -0.66694
295760.0000   -0.51977
295800.0000   -0.84198
295840.0000   -0.49096
295880.0000   -0.62145
295920.0000   -1.00960
295960.0000   -0.73312
296000.0000   -0.87984
296040.0000   -0.67605
296080.0000   -0.70315
296120.0000   -0.45288
296160.0000   -0.60038
296200.0000   -0.58167
296240.0000   -0.50047
296280.0000   -0.81782
296320.0000   -0.69921
296360.0000   -0.78753
296400.0000   -0.53547
296440.0000   -0.62898
296480.0000   -0.37719
296520.0000   -0.42642
296560.0000   -0.74085
296600.0000   -0.59334
296640.0000   -0.64068
296680.0000   -0.47361
296720.0000   -0.38157
296760.0000    0.02949
296800.0000   -0.21322
296840.0000   -0.58228
296880.0000   -0.76293
296920.0000   -0.58796
296960.0000   -0.42555
297000.0000   -0.08790
297040.0000   -0.08821
297080.0000   -0.11565
297120.0000    0.19506
297160.0000   -0.10810
297200.0000    0.02434
297240.0000   -0.45219
297280.0000   -0.24473
297320.0000   -0.32814
297360.0000   -0.08761
297400.0000   -0.18390
297440.0000   -0.47928
297480.0000   -0.53477
297520.0000   -0.29287
297560.0000    0.04450
297600.0000   -0.51259
297640.0000   -0.79951
297680.0000   -0.63267
297720.0000   -0.33125
297760.0000   -0.33019
297800.0000   -0.18423
297840.0000   -0.42588
297880.0000   -0.51049
297920.0000   -0.64392
297960.0000   -0.29382
298000.0000   -0.39467
298040.0000   -0.55825
298080.0000   -0.31808
298120.0000   -0.58379
298160.0000   -0.33031
298200.0000   -0.31169
298240.0000   -0.29346
298280.0000   -0.20009
298320.0000   -0.31996
298360.0000   -0.27861
298400.0000   -0.49729
298440.0000   -0.33183
298480.0000   -0.29424
298520.0000   -0.48312
298560.0000   -0.03198
298600.0000   -0.33537
298640.0000   -0.42365
298680.0000   -0.33873
298720.0000   -0.20594
298760.0000   -0.70577
298800.0000   -0.44122
298840.0000   -0.63985
298880.0000   -0.42448
298920.0000   -0.26766
298960.0000   -0.55327
299000.0000   -0.47061
299040.0000   -0.72474
299080.0000   -0.75126
299120.0000   -0.62327
299160.0000   -0.33770
299200.0000   -0.22563
299240.0000   -0.20434
299280.0000   -0.55339
299320.0000   -0.50271
299360.0000   -0.63333
299400.0000   -0.55214
299440.0000   -0.49069
299480.0000   -0.54789
299520.0000   -0.69048
299560.0000   -0.55745
299600.0000   -0.61000
299640.0000   -0.72875
299680.0000   -0.26731
299720.0000   -0.26269
299760.0000   -0.38759
299800.0000   -0.28515
299840.0000   -0.38446
299880.0000   -0.51901
299920.0000   -0.66801
299960.0000   -0.72813
300000.0000   -0.77664
300040.0000   -0.59409
300080.0000   -0.44536
300120.0000   -0.68667
300160.0000   -0.50044
300200.0000   -0.80700
300240.0000   -0.51303
300280.0000   -0.42660
300320.0000   -0.63829
300360.0000   -0.63043
300400.0000   -0.70874
300440.0000   -0.53836
300480.0000   -0.73166
300520.0000   -0.58975
300560.0000   -0.52035
300600.0000   -0.76430
300640.0000   -0.75399
300680.0000   -0.81487
300720.0000   -1.06247
300760.0000   -0.56496
300800.0000   -0.81719
300840.0000   -0.75508
300880.0000   -0.74153
300920.0000   -0.65825
300960.0000   -0.51675
301000.0000   -1.00978
301040.0000   -0.93367
301080.0000   -0.41168
301120.0000   -0.43907
301160.0000   -0.19123
301200.0000   -0.29282
301240.0000   -0.52251
301280.0000   -0.41405
301320.0000   -0.43472
301360.0000   -0.24322
301400.0000   -0.70016
301440.0000   -0.56995
301480.0000   -0.25981
301520.0000   -0.36089
301560.0000   -0.25557
301600.0000   -0.34523
301640.0000   -0.21385
301680.0000   -0.21151
301720.0000   -0.20340
301760.0000   -0.45128
301800.0000   -0.48387
301840.0000   -0.71326
301880.0000   -0.82296
301920.0000   -0.68126
301960.0000   -0.84428
302000.0000   -0.69807
302040.0000   -0.30325
302080.0000   -0.76688
302120.0000   -0.57505
302160.0000   -0.58237
302200.0000   -0.60352
302240.0000   -0.25984
302280.0000   -0.34610
302320.0000   -0.25678
302360.0000   -0.71911
302400.0000   -0.51490
302440.0000   -0.71217
302480.0000   -0.68823
302520.0000   -0.38806
302560.0000   -0.71236
302600.0000   -0.70522
302640.0000   -0.39286
302680.0000   -0.57647
302720.0000   -0.63829
302760.0000   -0.74595
302800.0000   -0.68058
302840.0000   -0.84620
302880.0000   -0.93533
302920.0000   -0.60120
302960.0000   -0.69320
303000.0000   -0.81182
303040.0000   -0.63556
303080.0000   -0.71400
303120.0000   -0.55513
303160.0000   -0.73282
303200.0000   -0.59212
303240.0000   -0.59361
303280.0000   -0.79852
303320.0000   -0.63758
303360.0000   -0.67308
303400.0000   -0.66908
303440.0000   -0.81060
303480.0000   -0.55640
303520.0000   -0.65149
303560.0000   -0.34223
303600.0000   -0.77110
303640.0000   -0.50348
303680.0000   -0.57809
303720.0000   -0.66807
303760.0000   -0.39714
303800.0000   -0.68897
303840.0000   -0.57361
303880.0000   -0.19337
303920.0000   -0.55810
303960.0000   -0.63244
304000.0000   -0.75817
304040.0000   -0.48093
304080.0000   -0.89008
304120.0000   -0.46194
304160.0000   -0.36746
304200.0000   -0.51757
304240.0000   -0.53091
304280.0000   -0.41593
304320.0000   -0.46590
304360.0000   -0.56884
304400.0000   -0.46410
304440.0000   -0.73644
304480.0000   -0.49635
304520.0000   -0.19571
304560.0000   -0.29507
304600.0000   -0.32421
304640.0000   -0.70670
304680.0000   -0.59263
304720.0000   -0.49027
304760.0000   -0.63401
304800.0000   -0.58178
304840.0000   -0.86903
304880.0000   -0.63420
304920.0000   -0.43543
304960.0000   -0.48438
305000.0000   -0.76668
305040.0000   -0.59709
305080.0000   -0.68267
305120.0000   -0.81659
305160.0000   -0.69825
305200.0000   -0.67751
305240.0000   -0.75056
305280.0000   -0.85595
305320.0000   -0.81394
305360.0000   -0.66759
305400.0000   -0.51526
305440.0000   -0.36576
305480.0000   -0.59668
305520.0000   -0.89541
305560.0000   -1.05410
305600.0000   -0.62170
305640.0000   -0.80612
305680.0000   -0.43928
305720.0000   -0.54725
305760.0000   -0.55104
305800.0000   -0.46328
305840.0000   -0.60028
305880.0000   -0.93023
305920.0000   -0.38728
305960.0000   -0.40371
306000.0000   -0.66076
306040.0000   -0.78714
306080.0000   -1.14216
306120.0000   -0.49826
306160.0000   -0.51167
306200.0000   -0.79075
306240.0000   -0.60525
306280.0000   -0.68057
306320.0000   -0.59130
306360.0000   -0.71626
306400.0000   -0.52408
306440.0000   -0.71763
306480.0000   -0.87742
306520.0000   -0.79463
306560.0000   -0.89683
306600.0000   -0.69904
306640.0000   -0.81513
306680.0000   -0.84628
306720.0000   -0.43074
306760.0000   -0.64065
306800.0000   -0.62126
306840.0000   -0.56032
306880.0000   -0.76049
306920.0000   -0.59356
306960.0000   -0.67136
307000.0000   -0.67576
307040.0000   -0.63617
307080.0000   -0.70072
307120.0000   -0.74659
307160.0000   -0.69754
307200.0000   -0.57573
307240.0000   -0.61377
307280.0000   -0.45657
307320.0000   -0.99145
307360.0000   -0.74036
307400.0000   -0.73964
307440.0000   -0.47430
307480.0000   -0.53922
307520.0000   -0.43105
307560.0000   -0.73138
307600.0000   -0.85459
307640.0000   -0.63326
307680.0000   -0.68462
307720.0000   -0.55740
307760.0000   -0.61731
307800.0000   -0.39124
307840.0000   -0.29746
307880.0000   -0.51901
307920.0000   -0.57906
307960.0000   -0.50760
308000.0000   -0.79269
308040.0000   -0.73443
308080.0000   -0.55584
308120.0000   -0.64723
308160.0000   -0.45428
308200.0000   -0.78375
308240.0000   -0.88206
308280.0000   -0.66496
308320.0000   -0.42884
308360.0000   -0.83342
308400.0000   -0.77324
308440.0000   -0.77785
308480.0000   -0.35399
308520.0000   -0.69785
308560.0000   -0.57155
308600.0000   -0.49575
308640.0000   -0.77059
308680.0000   -0.17502
308720.0000   -0.36147
308760.0000   -0.33343
308800.0000   -0.23567
308840.0000   -0.28007
308880.0000   -0.49081
308920.0000   -0.39073
308960.0000   -0.44749
309000.0000   -0.38348
309040.0000   -0.51719
309080.0000   -0.76976
309120.0000   -0.22333
309160.0000   -0.28272
309200.0000   -0.46524
309240.0000   -0.47377
309280.0000   -0.54323
309320.0000   -0.49277
309360.0000   -0.29959
309400.0000   -0.32930
309440.0000   -0.32940
309480.0000   -0.75494
309520.0000   -0.57543
309560.0000   -0.70966
309600.0000   -0.68337
309640.0000   -0.67050
309680.0000   -0.77217
309720.0000   -0.69051
309760.0000   -0.62635
309800.0000   -0.76602
309840.0000   -0.60567
309880.0000   -0.47845
309920.0000   -0.75071
309960.0000   -0.67512
310000.0000   -0.81402
310040.0000   -0.52335
310080.0000   -0.58586
310120.0000   -0.90802
310160.0000   -0.86752
310200.0000   -0.73394
310240.0000   -0.62584
310280.0000   -0.66620
310320.0000   -0.55293
310360.0000   -0.72446
310400.0000   -0.61452
310440.0000   -0.46457
310480.0000   -0.62874
310520.0000   -0.58680
310560.0000   -0.50188
310600.0000   -0.57538
310640.0000   -0.55583
310680.0000   -0.50841
310720.0000   -0.35473
310760.0000   -0.44256
310800.0000   -0.45716
310840.0000   -0.43996
310880.0000   -0.31099
310920.0000   -0.50506
310960.0000   -0.88468
311000.0000   -0.69038
311040.0000   -0.34427
311080.0000   -0.51719
311120.0000   -0.46722
311160.0000   -0.78639
311200.0000   -0.48412
311240.0000   -0.51032
311280.0000   -0.68867
311320.0000   -0.65594
311360.0000   -0.34211
311400.0000   -0.65253
311440.0000   -0.55712
311480.0000   -0.40644
311520.0000   -0.71139
311560.0000   -0.54100
311600.0000   -0.72123
311640.0000   -1.08087
311680.0000   -0.59298
311720.0000   -0.19353
311760.0000   -0.62071
311800.0000   -0.72386
311840.0000   -0.29654
311880.0000   -0.57931
311920.0000   -0.59499
311960.0000   -0.47750
312000.0000   -0.33278
312040.0000   -0.56958
312080.0000   -0.53660
312120.0000   -0.61194
312160.0000   -0.59185
312200.0000   -0.40362
312240.0000   -0.64897
312280.0000   -0.48556
312320.0000   -0.55634
312360.0000   -0.93460
312400.0000   -0.61763
312440.0000   -0.42633
312480.0000   -0.48496
312520.0000   -0.44975
312560.0000   -0.27548
312600.0000   -0.21064
312640.0000   -0.51066
312680.0000   -0.61981
312720.0000   -0.72317
312760.0000   -0.59467
312800.0000   -0.50992
312840.0000   -0.26198
312880.0000   -0.35696
312920.0000   -0.76293
312960.0000   -0.82024
313000.0000   -0.81015
313040.0000   -0.39222
313080.0000   -0.70310
313120.0000   -0.70875
313160.0000   -0.59789
313200.0000   -0.56588
313240.0000   -0.69408
313280.0000   -0.90762
313320.0000   -0.26680
313360.0000   -0.53876
313400.0000   -0.45125
313440.0000   -0.44029
313480.0000   -0.18102
313520.0000   -0.57292
313560.0000   -0.48386
313600.0000   -0.68017
313640.0000   -0.51842
313680.0000   -0.19115
313720.0000   -0.55363
313760.0000   -0.52620
313800.0000   -0.12350
313840.0000   -0.23719
313880.0000   -0.49998
313920.0000   -0.32162
313960.0000   -0.43947
314000.0000   -0.61094
314040.0000   -0.89841
314080.0000   -0.61033
314120.0000   -0.76811
314160.0000   -0.37729
314200.0000   -0.62603
314240.0000   -0.38734
314280.0000   -0.52181
314320.0000   -0.38281
314360.0000   -0.57284
314400.0000   -0.53697
314440.0000   -0.49932
314480.0000   -0.42531
314520.0000   -0.59572
314560.0000   -0.62006
314600.0000   -0.54348
314640.0000   -0.54877
314680.0000   -0.66314
314720.0000   -0.30148
314760.0000   -0.54405
314800.0000   -0.57998
314840.0000   -0.68581
314880.0000   -0.72869
314920.0000   -0.67815
314960.0000   -0.80203
315000.0000   -0.60163
315040.0000   -0.48787
315080.0000   -0.56128
315120.0000   -0.61973
315160.0000   -0.22736
315200.0000   -0.59053
315240.0000   -0.80034
315280.0000   -0.54640
315320.0000   -0.27476
315360.0000   -0.53439
315400.0000   -0.60222
315440.0000   -0.53743
315480.0000   -0.66600
315520.0000   -0.55015
315560.0000   -0.51681
315600.0000   -0.42535
315640.0000   -0.59791
315680.0000   -0.41033
315720.0000   -0.68195
315760.0000   -0.74620
315800.0000   -0.65418
315840.0000   -0.41554
315880.0000   -0.66242
315920.0000   -0.38817
315960.0000   -0.28542
316000.0000   -0.73683
316040.0000   -0.39437
316080.0000   -0.58887
316120.0000   -0.49859
316160.0000   -0.75333
316200.0000   -0.60014
316240.0000   -0.38984
316280.0000   -0.57850
316320.0000   -0.62692
316360.0000   -0.41156
316400.0000   -0.73311
316440.0000   -0.41391
316480.0000   -0.54779
316520.0000   -0.61750
316560.0000   -0.62160
316600.0000   -0.28775
316640.0000   -0.56038
316680.0000   -0.65755
316720.0000   -0.56587
316760.0000   -0.54132
316800.0000   -0.47989
316840.0000   -0.58469
316880.0000   -0.67295
316920.0000   -0.49526
316960.0000   -0.71694
317000.0000   -0.72428
317040.0000   -0.45797
317080.0000   -0.62307
317120.0000   -0.41958
317160.0000   -0.55716
317200.0000   -0.64826
317240.0000   -0.55975
317280.0000   -0.48288
317320.0000   -0.45148
317360.0000   -0.48255
317400.0000   -0.69265
317440.0000   -0.54501
317480.0000   -0.53706
317520.0000   -0.44073
317560.0000   -0.59781
317600.0000   -0.41683
317640.0000   -0.70227
317680.0000   -0.38638
317720.0000   -0.81642
317760.0000   -0.54827
317800.0000   -0.44424
317840.0000   -0.52569
317880.0000   -0.38364
317920.0000   -0.42848
317960.0000   -0.40883
318000.0000   -0.32884
318040.0000   -0.62446
318080.0000   -0.35931
318120.0000   -0.52373
318160.0000   -0.35155
318200.0000   -0.49567
318240.0000   -0.59732
318280.0000   -0.53675
318320.0000   -0.59614
318360.0000   -0.64936
318400.0000   -0.65602
318440.0000   -0.65392
318480.0000   -0.45389
318520.0000   -0.57584
318560.0000   -0.41518
318600.0000   -0.46928
318640.0000   -0.49302
318680.0000   -0.66984
318720.0000   -0.18727
318760.0000   -0.19780
318800.0000   -0.44221
318840.0000   -0.24743
318880.0000   -0.32337
318920.0000   -0.13433
318960.0000   -0.08027
319000.0000   -0.20558
319040.0000   -0.65266
319080.0000   -0.44372
319120.0000   -0.35149
319160.0000   -0.39816
319200.0000   -0.12283
319240.0000   -0.40645
319280.0000   -0.07736
319320.0000   -0.01958
319360.0000    0.11178
319400.0000   -0.25522
319440.0000   -0.51541
319480.0000   -0.46917
319520.0000   -0.67250
319560.0000   -0.55253
319600.0000   -0.17040
319640.0000   -0.35441
319680.0000   -0.36176
319720.0000   -0.29811
319760.0000   -0.31446
319800.0000   -0.30669
319840.0000   -0.16865
319880.0000   -0.30331
319920.0000   -0.27897
319960.0000   -0.06461
320000.0000   -0.01996
320040.0000    0.17642
320080.0000   -0.06474
320120.0000   -0.25063
320160.0000   -0.19757
320200.0000   -0.06552
320240.0000    0.05988
320280.0000    0.02259
320320.0000    0.04597
320360.0000    0.02745
320400.0000    0.05948
320440.0000   -0.15576
320480.0000    0.06077
320520.0000   -0.08558
320560.0000   -0.05026
320600.0000    0.06121
320640.0000    0.01194
320680.0000    0.13193
320720.0000   -0.10825
320760.0000    0.11671
320800.0000   -0.02009
320840.0000    0.06932
320880.0000    0.00194
320920.0000    0.08361
320960.0000   -0.01969
321000.0000    0.00352
321040.0000   -0.03493
321080.0000    0.12643
321120.0000    0.20178
321160.0000    0.09605
321200.0000    0.06830
321240.0000    0.13805
321280.0000    0.11325
321320.0000    0.00726
321360.0000    0.01689
321400.0000    0.17938
321440.0000   -0.15821
321480.0000    0.04535
321520.0000   -0.04693
321560.0000    0.05241
321600.0000    0.18445
321640.0000    0.15802
321680.0000    0.11832
321720.0000    0.12297
321760.0000    0.07146
321800.0000    0.06029
321840.0000    0.11167
321880.0000   -0.01421
321920.0000   -0.02149
321960.0000    0.03236
322000.0000    0.00151
322040.0000    0.13543
322080.0000    0.10928
322120.0000   -0.13641
322160.0000    0.06444
322200.0000    0.09495
322240.0000    0.02751
322280.0000    0.09988
322320.0000   -0.29866
322360.0000   -0.07331
322400.0000    0.02387
322440.0000    0.05855
322480.0000    0.04839
322520.0000   -0.06897
322560.0000   -0.03770
322600.0000    0.01217
322640.0000   -0.08261
322680.0000    0.12962
322720.0000    0.16537
322760.0000    0.00952
322800.0000   -0.06570
322840.0000    0.10523
322880.0000    0.06839
322920.0000   -0.11568
322960.0000    0.04820
323000.0000   -0.11840
323040.0000   -0.31238
323080.0000    0.25163
323120.0000    0.09707
323160.0000   -0.09619
323200.0000   -0.07926
323240.0000   -0.04117
323280.0000   -0.40377
323320.0000   -0.28366
323360.0000   -0.11058
323400.0000   -0.08383
323440.0000   -0.05300
323480.0000   -0.09547
323520.0000    0.01530
323560.0000   -0.07299
323600.0000    0.12349
323640.0000   -0.35822
323680.0000   -0.36635
323720.0000   -0.18265
323760.0000    0.14460
323800.0000    0.05490
323840.0000    0.13244
323880.0000    0.18005
323920.0000    0.12414
323960.0000   -0.29721
324000.0000   -0.38275
324040.0000   -0.08931
324080.0000   -0.21598
324120.0000   -0.39756
324160.0000   -0.44076
324200.0000   -0.68852
324240.0000   -0.61883
324280.0000   -0.59712
324320.0000   -0.29512
324360.0000   -0.33567
324400.0000   -0.64666
324440.0000   -0.40052
324480.0000   -0.37594
324520.0000   -0.45855
324560.0000   -0.29632
324600.0000   -0.43592
324640.0000   -0.39439
324680.0000   -0.30414
324720.0000   -0.57645
324760.0000   -0.48523
324800.0000   -0.43398
324840.0000   -0.54146
324880.0000   -0.36127
324920.0000   -0.63483
324960.0000   -0.67920
325000.0000   -0.62748
325040.0000   -0.49008
325080.0000   -0.48263
325120.0000   -0.50446
325160.0000   -0.54164
325200.0000   -0.52658
325240.0000   -0.65682
325280.0000   -0.60048
325320.0000   -0.64320
325360.0000   -0.23612
325400.0000   -0.48538
325440.0000   -0.65437
325480.0000   -0.35635
325520.0000   -0.36890
325560.0000   -0.48575
325600.0000   -0.62877
325640.0000   -0.43672
325680.0000   -0.53984
325720.0000   -0.39879
325760.0000   -0.39881
325800.0000   -0.49146
325840.0000   -0.44859
325880.0000   -0.57682
325920.0000   -0.53407
325960.0000   -0.68216
326000.0000   -0.55456
326040.0000   -0.56877
326080.0000   -0.55537
326120.0000   -0.62742
326160.0000   -0.38381
326200.0000   -0.48260
326240.0000   -0.59645
326280.0000   -0.66868
326320.0000   -0.71818
326360.0000   -0.75360
326400.0000   -0.67209
326440.0000   -0.45391
326480.0000   -0.58049
326520.0000   -0.46549
326560.0000   -0.49700
326600.0000   -0.51278
326640.0000   -0.51543
326680.0000   -0.58970
326720.0000   -0.86708
326760.0000   -0.56394
326800.0000   -0.65008
326840.0000   -0.82304
326880.0000   -0.69181
326920.0000   -0.53487
326960.0000   -0.45500
327000.0000   -0.65038
327040.0000   -0.84643
327080.0000   -0.60567
327120.0000   -0.79472
327160.0000   -0.78856
327200.0000   -0.99600
327240.0000   -0.93818
327280.0000   -0.91615
327320.0000   -0.85115
327360.0000   -0.78738
327400.0000   -0.99335
327440.0000   -0.64015
327480.0000   -0.34429
327520.0000   -0.69412
327560.0000   -0.76252
327600.0000   -0.55204
327640.0000   -0.49408
327680.0000   -0.66431
327720.0000   -0.42996
327760.0000   -0.55329
327800.0000   -0.69588
327840.0000   -0.61592
327880.0000   -0.66496
327920.0000   -0.61322
327960.0000   -0.47739
328000.0000   -0.65824
328040.0000   -0.47742
328080.0000   -0.61007
328120.0000   -0.23252
328160.0000   -0.48309
328200.0000   -0.33740
328240.0000   -0.41882
328280.0000   -0.59463
328320.0000   -0.32920
328360.0000   -0.50930
328400.0000   -0.20769
328440.0000   -0.21809
328480.0000   -0.48461
328520.0000   -0.51362
328560.0000   -0.23694
328600.0000   -0.47459
328640.0000   -0.35915
328680.0000   -0.35232
328720.0000   -0.35978
328760.0000   -0.31046
328800.0000   -0.51826
328840.0000   -0.29216
328880.0000   -0.23636
328920.0000   -0.16161
328960.0000   -0.40187
329000.0000   -0.53403
329040.0000   -0.56668
329080.0000   -0.45129
329120.0000   -0.48264
329160.0000   -0.67239
329200.0000   -0.85860
329240.0000   -0.78879
329280.0000   -0.65053
329320.0000   -0.56712
329360.0000   -0.85484
329400.0000   -0.43005
329440.0000   -0.64864
329480.0000   -0.40424
329520.0000   -0.75024
329560.0000   -0.34802
329600.0000   -0.60882
329640.0000   -0.56856
329680.0000   -0.60216
329720.0000   -0.62326
329760.0000   -0.47642
329800.0000   -0.46906
329840.0000   -0.54737
329880.0000   -0.46991
329920.0000   -0.73845
329960.0000   -0.48938
330000.0000   -0.93916
330040.0000   -0.90910
330080.0000   -0.60966
330120.0000   -0.68754
330160.0000   -0.63098
330200.0000   -0.48048
330240.0000   -0.49184
330280.0000   -0.23169
330320.0000   -0.58516
330360.0000   -0.90289
330400.0000   -0.72495
330440.0000   -0.72869
330480.0000   -0.79983
330520.0000   -0.90800
330560.0000   -0.62116
330600.0000   -1.06229
330640.0000   -1.03683
330680.0000   -0.66117
330720.0000   -0.56042
330760.0000   -0.72012
330800.0000   -0.86077
330840.0000   -0.67746
330880.0000   -0.55597
330920.0000   -0.73708
330960.0000   -0.59808
331000.0000   -0.59603
331040.0000   -0.59124
331080.0000   -0.52117
331120.0000   -0.84325
331160.0000   -0.71471
331200.0000   -0.41285
331240.0000   -0.54766
331280.0000   -0.61024
331320.0000   -0.30620
331360.0000   -0.30982
331400.0000   -0.55315
331440.0000   -0.66166
331480.0000   -0.38226
331520.0000   -0.55856
331560.0000   -0.31518
331600.0000   -0.68932
331640.0000   -0.15386
331680.0000   -0.41739
331720.0000   -0.49386
331760.0000   -0.27710
331800.0000   -0.48051
331840.0000   -0.28445
331880.0000   -0.14459
331920.0000   -0.56963
331960.0000   -0.32836
332000.0000   -0.34593
332040.0000   -0.29939
332080.0000   -0.49908
332120.0000   -0.39902
332160.0000   -0.46587
332200.0000   -0.66067
332240.0000   -0.13930
332280.0000   -0.53802
332320.0000   -0.33696
332360.0000   -0.29983
332400.0000   -0.40434
332440.0000   -0.45231
332480.0000   -1.00244
332520.0000   -0.62730
332560.0000   -0.62266
332600.0000   -0.86328
332640.0000   -0.59955
332680.0000   -0.67504
332720.0000   -0.56712
332760.0000   -0.55257
332800.0000   -0.43320
332840.0000   -0.90201
332880.0000   -0.55463
332920.0000   -0.65908
332960.0000   -0.51868
333000.0000   -0.40304
333040.0000   -0.53748
333080.0000   -0.45012
333120.0000   -0.37840
333160.0000   -0.35544
333200.0000   -0.46932
333240.0000   -0.62737
333280.0000   -0.73976
333320.0000   -0.74080
333360.0000   -0.49355
333400.0000   -0.68117
333440.0000   -0.00168
333480.0000   -0.62019
333520.0000   -0.58212
333560.0000   -0.39074
333600.0000   -0.29275
333640.0000   -0.46354
333680.0000   -0.54192
333720.0000   -0.53913
333760.0000   -0.47704
333800.0000   -0.48180
333840.0000   -0.39784
333880.0000   -0.42377
333920.0000   -0.54165
333960.0000   -0.48265
334000.0000   -0.57332
334040.0000   -0.33757
334080.0000   -0.49484
334120.0000   -0.23397
334160.0000   -0.73580
334200.0000   -0.42166
334240.0000   -0.58381
334280.0000   -0.89652
334320.0000   -0.86426
334360.0000   -0.51861
334400.0000   -0.53039
334440.0000   -0.73616
334480.0000   -0.34185
334520.0000   -0.61303
334560.0000   -0.77498
334600.0000   -0.79492
334640.0000   -0.69049
334680.0000   -0.84233
334720.0000   -0.23252
334760.0000   -0.18797
334800.0000   -0.44277
334840.0000   -0.46128
334880.0000   -0.64353
334920.0000   -0.76931
334960.0000   -0.55266
335000.0000   -0.39852
335040.0000   -0.70199
335080.0000   -0.67968
335120.0000   -0.47846
335160.0000   -0.52692
335200.0000   -0.67779
335240.0000   -0.50433
335280.0000   -0.87279
335320.0000   -0.48715
335360.0000   -0.54694
335400.0000   -0.36258
335440.0000   -0.25822
335480.0000   -0.48217
335520.0000   -0.52220
335560.0000   -0.51073
335600.0000   -0.40232
335640.0000   -0.75882
335680.0000   -0.67291
335720.0000   -0.69750
335760.0000   -0.69821
335800.0000   -0.64813
335840.0000   -0.47307
335880.0000   -0.47847
335920.0000   -0.40922
335960.0000   -0.76021
336000.0000   -0.63258
336040.0000   -0.45645
336080.0000   -0.36248
336120.0000   -0.59352
336160.0000   -0.58396
336200.0000   -0.66708
336240.0000   -0.60020
336280.0000   -0.67183
336320.0000   -0.71639
336360.0000   -0.62160
336400.0000   -0.49386
336440.0000   -0.54143
336480.0000   -0.51847
336520.0000   -0.54733
336560.0000   -0.45026
336600.0000   -0.47673
336640.0000   -0.85581
336680.0000   -0.39540
336720.0000   -0.51796
336760.0000   -0.44265
336800.0000   -0.42360
336840.0000   -0.34706
336880.0000   -0.21255
336920.0000   -0.53717
336960.0000   -0.41883
337000.0000   -0.28664
337040.0000   -0.26298
337080.0000   -0.52685
337120.0000   -0.63101
337160.0000   -0.58246
337200.0000   -0.73613
337240.0000   -0.47433
337280.0000   -0.45305
337320.0000   -0.81981
337360.0000   -0.45694
337400.0000   -0.53719
337440.0000   -0.24412
337480.0000   -0.35709
337520.0000   -0.85971
337560.0000   -0.42876
337600.0000   -0.33166
337640.0000   -0.45134
337680.0000   -0.50812
337720.0000   -0.52242
337760.0000   -0.46943
337800.0000   -0.42800
337840.0000   -0.38216
337880.0000   -0.72375
337920.0000   -0.72259
337960.0000   -0.68619
338000.0000   -0.45125
338040.0000   -0.49167
338080.0000   -0.83988
338120.0000   -0.52887
338160.0000   -0.48965
338200.0000   -0.68955
338240.0000   -0.65172
338280.0000   -0.61903
338320.0000   -0.61111
338360.0000   -0.59012
338400.0000   -0.75846
338440.0000   -0.72610
338480.0000   -0.65324
338520.0000   -0.82116
338560.0000   -0.68396
338600.0000   -0.48249
338640.0000   -0.69336
338680.0000   -0.60085
338720.0000   -0.42138
338760.0000   -0.48810
338800.0000   -0.51596
338840.0000   -0.46036
338880.0000   -0.63632
338920.0000   -0.45056
338960.0000   -0.78603
339000.0000   -0.77696
339040.0000   -0.59099
339080.0000   -0.69685
339120.0000   -0.83985
339160.0000   -0.89173
339200.0000   -0.67318
339240.0000   -0.73723
339280.0000   -0.50276
339320.0000   -0.38001
339360.0000   -0.41983
339400.0000   -0.59984
339440.0000   -0.55905
339480.0000   -0.52044
339520.0000   -0.52242
339560.0000   -0.35092
339600.0000   -0.27229
339640.0000   -0.46688
339680.0000   -0.72843
339720.0000   -0.68117
339760.0000   -0.63133
339800.0000   -0.58725
339840.0000   -0.78535
339880.0000   -0.62861
339920.0000   -0.63506
339960.0000   -0.95386
340000.0000   -1.30945
340040.0000   -0.88868
340080.0000   -0.51814
340120.0000   -0.70046
340160.0000   -0.83765
340200.0000   -0.34553
340240.0000   -0.36642
340280.0000   -0.20831
340320.0000   -0.09017
340360.0000   -0.15246
340400.0000   -0.31957
340440.0000    0.14375
340480.0000    0.08406
340520.0000    0.19452
340560.0000    0.05355
340600.0000   -0.11054
340640.0000    0.07022
340680.0000    0.11105
340720.0000    0.10905
340760.0000   -0.06158
340800.0000    0.12261
340840.0000    0.25330
340880.0000    0.01445
340920.0000    0.02257
340960.0000   -0.11192
341000.0000   -0.13620
341040.0000   -0.00363
341080.0000    0.18688
341120.0000   -0.10019
341160.0000   -0.58696
341200.0000   -0.27404
341240.0000   -0.31946
341280.0000   -0.04728
341320.0000   -0.19612
341360.0000   -0.27632
341400.0000   -0.12118
341440.0000    0.10367
341480.0000   -0.13493
341520.0000   -0.05095
341560.0000    0.04169
341600.0000   -0.13740
341640.0000    0.02387
341680.0000   -0.00668
341720.0000    0.06307
341760.0000   -0.09413
341800.0000   -0.04665
341840.0000    0.03751
341880.0000   -0.17610
341920.0000    0.01776
341960.0000   -0.11529
342000.0000   -0.20908
342040.0000    0.01646
342080.0000   -0.20098
342120.0000   -0.26797
342160.0000   -0.07721
342200.0000   -0.02206
342240.0000   -0.22727
342280.0000   -0.23168
342320.0000   -0.10342
342360.0000    0.22508
342400.0000    0.04297
342440.0000   -0.23372
342480.0000   -0.23519
342520.0000   -0.04279
342560.0000    0.00056
342600.0000   -0.16898
342640.0000   -0.01628
342680.0000   -0.25644
342720.0000   -0.22956
342760.0000   -0.26311
342800.0000   -0.39080
342840.0000   -0.11881
342880.0000   -0.07488
342920.0000   -0.14940
342960.0000   -0.22858
343000.0000   -0.14164
343040.0000   -0.32724
343080.0000    0.06019
343120.0000   -0.36354
343160.0000    0.00231
343200.0000   -0.03480
343240.0000   -0.19709
343280.0000   -0.20908
343320.0000   -0.41752
343360.0000   -0.06851
343400.0000   -0.41625
343440.0000   -0.21534
343480.0000   -0.14431
343520.0000   -0.12502
343560.0000   -0.38656
343600.0000   -0.23284
343640.0000   -0.01433
343680.0000   -0.06658
343720.0000   -0.02097
343760.0000   -0.03571
343800.0000   -0.17390
343840.0000   -0.31362
343880.0000   -0.40873
343920.0000   -0.14015
343960.0000   -0.42687
344000.0000   -0.40446
344040.0000   -0.32414
344080.0000   -0.19663
344120.0000   -0.24822
344160.0000   -0.15900
344200.0000   -0.32371
344240.0000   -0.21995
344280.0000   -0.27949
344320.0000   -0.13640
344360.0000   -0.22766
344400.0000   -0.11547
344440.0000   -0.40558
344480.0000   -0.14255
344520.0000   -0.05211
344560.0000   -0.36737
344600.0000   -0.19130
344640.0000   -0.41122
344680.0000   -0.10459
344720.0000   -0.32413
344760.0000   -0.18961
344800.0000   -0.02012
344840.0000   -0.08700
344880.0000   -0.13788
344920.0000   -0.15456
344960.0000   -0.03852
345000.0000   -0.23158
345040.0000   -0.04708
345080.0000    0.00993
345120.0000   -0.04004
345160.0000    0.03366
345200.0000   -0.07816
345240.0000   -0.15008
345280.0000   -0.11034
345320.0000   -0.34272
345360.0000   -0.00290
345400.0000    0.05987
345440.0000    0.01538
345480.0000    0.02566
345520.0000   -0.22352
345560.0000   -0.02444
345600.0000    0.17781
345640.0000    0.59821
345680.0000    0.17000
345720.0000    0.32123
345760.0000    0.20711
345800.0000    0.03789
345840.0000    0.02754
345880.0000    0.02739
345920.0000    0.22335
345960.0000   -0.01206
346000.0000   -0.45194
346040.0000   -0.12338
346080.0000   -0.09248
346120.0000   -0.37955
346160.0000   -0.13063
346200.0000    0.26871
346240.0000    0.12453
346280.0000   -0.04402
346320.0000    0.24421
346360.0000   -0.07096
346400.0000   -0.07468
346440.0000   -0.67692
346480.0000   -0.35033
346520.0000   -0.70865
346560.0000   -0.57084
346600.0000   -0.57034
346640.0000   -0.47888
346680.0000   -0.28898
346720.0000   -0.30185
346760.0000   -0.04496
346800.0000   -0.50301
346840.0000   -0.44810
346880.0000   -0.08189
346920.0000   -0.29013
346960.0000   -0.26278
347000.0000    0.09973
347040.0000   -0.39172
347080.0000   -0.07545
347120.0000   -0.06241
347160.0000   -0.13942
347200.0000   -0.27655
347240.0000   -0.21017
347280.0000    0.00235
347320.0000   -0.18035
347360.0000    0.14165
347400.0000   -0.12874
347440.0000   -0.18566
347480.0000   -0.19416
347520.0000    0.11429
347560.0000   -0.09980
347600.0000    0.00569
347640.0000   -0.09144
347680.0000   -0.04297
347720.0000   -0.05134
347760.0000   -0.04095
347800.0000   -0.01544
347840.0000    0.17268
347880.0000   -0.12719
347920.0000   -0.42562
347960.0000    0.05885
348000.0000   -0.11972
348040.0000   -0.22513
348080.0000   -0.08746
348120.0000   -0.05348
348160.0000   -0.10062
348200.0000   -0.06194
348240.0000   -0.07560
348280.0000   -0.19285
348320.0000   -0.07930
348360.0000   -0.24235
348400.0000   -0.21642
348440.0000   -0.13709
348480.0000   -0.14365
348520.0000   -0.28275
348560.0000    0.02811
348600.0000    0.18121
348640.0000    0.02401
348680.0000   -0.16058
348720.0000   -0.06754
348760.0000   -0.19489
348800.0000   -0.11227
348840.0000   -0.12385
348880.0000   -0.11055
348920.0000    0.02247
348960.0000   -0.13002
349000.0000   -0.03963
349040.0000    0.08634
349080.0000    0.06167
349120.0000    0.05287
349160.0000   -0.03818
349200.0000    0.05868
349240.0000    0.02013
349280.0000    0.08580
349320.0000   -0.02603
349360.0000    0.07330
349400.0000   -0.13153
349440.0000    0.02070
349480.0000   -0.09183
349520.0000   -0.02052
349560.0000    0.07675
349600.0000   -0.00188
349640.0000   -0.03679
349680.0000   -0.02513
349720.0000    0.16015
349760.0000    0.16585
349800.0000   -0.16279
349840.0000   -0.01526
349880.0000   -0.00797
349920.0000    0.35341
349960.0000    0.20877
350000.0000    0.02648
350040.0000    0.08701
350080.0000    0.10214
350120.0000    0.08176
350160.0000    0.08919
350200.0000   -0.34914
350240.0000   -0.13420
350280.0000   -0.09681
350320.0000    0.14897
350360.0000   -0.03101
350400.0000   -0.10534
350440.0000   -0.21085
350480.0000   -0.07915
350520.0000   -0.45775
350560.0000   -0.26245
350600.0000   -0.12407
350640.0000   -0.11108
350680.0000   -0.09411
350720.0000    0.07121
350760.0000    0.07554
350800.0000   -0.02300
350840.0000   -0.30343
350880.0000   -0.09709
350920.0000    0.05335
350960.0000    0.21106
351000.0000   -0.24525
351040.0000   -0.06462
351080.0000   -0.11686
351120.0000   -0.27147
351160.0000   -0.23977
351200.0000    0.08077
351240.0000   -0.02186
351280.0000   -0.23504
351320.0000   -0.07847
351360.0000   -0.09852
351400.0000   -0.09411
351440.0000   -0.14062
351480.0000    0.06253
351520.0000   -0.06081
351560.0000    0.15839
351600.0000   -0.13441
351640.0000    0.00215
351680.0000   -0.05374
351720.0000   -0.01362
351760.0000    0.04559
351800.0000   -0.03847
351840.0000   -0.04795
351880.0000    0.21105
351920.0000   -0.01940
351960.0000   -0.02560
352000.0000    0.16607
352040.0000    0.00169
352080.0000   -0.07456
352120.0000    0.01162
352160.0000    0.25146
352200.0000   -0.16672
352240.0000   -0.22603
352280.0000   -0.51404
352320.0000    0.01354
352360.0000    0.00228
352400.0000    0.05928
352440.0000    0.22230
352480.0000    0.16991
352520.0000    0.41153
352560.0000    0.48810
352600.0000    0.24761
352640.0000    0.29432
352680.0000    0.27365
352720.0000    0.29921
352760.0000    0.43633
352800.0000    0.20773
352840.0000    0.28073
352880.0000    0.32368
352920.0000    0.36038
352960.0000   -0.22352
353000.0000   -0.02160
353040.0000   -0.20645
353080.0000    0.00500
353120.0000    0.08255
353160.0000    0.23389
353200.0000   -0.01416
353240.0000   -0.17058
353280.0000    0.09496
353320.0000   -0.00317
353360.0000    0.07045
353400.0000    0.03461
353440.0000   -0.10387
353480.0000   -0.15552
353520.0000   -0.07049
353560.0000   -0.14263
353600.0000   -0.29017
353640.0000   -0.24377
353680.0000   -0.22485
353720.0000    0.03826
353760.0000    0.13629
353800.0000    0.02972
353840.0000    0.14286
353880.0000   -0.24262
353920.0000   -0.21021
353960.0000   -0.01172
354000.0000   -0.07332
354040.0000   -0.05522
354080.0000    0.04696
354120.0000   -0.10893
354160.0000   -0.11582
354200.0000   -0.03908
354240.0000   -0.06002
354280.0000   -0.30095
354320.0000    0.01826
354360.0000    0.00205
354400.0000   -0.15080
354440.0000   -0.06422
354480.0000   -0.07281
354520.0000   -0.08777
354560.0000    0.10874
354600.0000   -0.00536
354640.0000    0.09123
354680.0000   -0.00739
354720.0000    0.11222
354760.0000   -0.19470
354800.0000    0.01902
354840.0000   -0.22877
354880.0000    0.00921
354920.0000   -0.27540
354960.0000   -0.17785
355000.0000   -0.05153
355040.0000   -0.03660
355080.0000   -0.27622
355120.0000    0.22185
355160.0000   -0.04991
355200.0000    0.07512
355240.0000   -0.00644
355280.0000    0.06968
355320.0000   -0.31204
355360.0000    0.02939
355400.0000    0.16875
355440.0000    0.11274
355480.0000    0.14865
355520.0000    0.03324
355560.0000    0.03144
355600.0000    0.33935
355640.0000    0.11913
355680.0000    0.13500
355720.0000    0.04246
355760.0000   -0.10895
355800.0000    0.14786
355840.0000   -0.17611
355880.0000    0.25396
355920.0000   -0.13960
355960.0000   -0.01039
356000.0000   -0.05571
356040.0000   -0.15737
356080.0000   -0.07651
356120.0000    0.06977
356160.0000    0.06102
356200.0000    0.13662
356240.0000    0.02404
356280.0000    0.06759
356320.0000    0.15589
356360.0000    0.14988
356400.0000    0.09285
356440.0000    0.10676
356480.0000    0.18539
356520.0000    0.09482
356560.0000    0.01666
356600.0000    0.11485
356640.0000    0.01830
356680.0000    0.13361
356720.0000    0.03351
356760.0000    0.13630
356800.0000    0.07800
356840.0000    0.02216
356880.0000    0.05890
356920.0000    0.17152
356960.0000    0.05519
357000.0000    0.23775
357040.0000    0.42787
357080.0000    0.35357
357120.0000    0.36319
357160.0000   -0.06950
357200.0000    0.10033
357240.0000   -0.16496
357280.0000    0.10758
357320.0000   -0.03885
357360.0000    0.07462
357400.0000    0.20302
357440.0000    0.24695
357480.0000    0.04596
357520.0000    0.18739
357560.0000    0.08670
357600.0000    0.31422
357640.0000    0.05007
357680.0000   -0.03934
357720.0000   -0.13791
357760.0000    0.14046
357800.0000    0.21552
357840.0000    0.07963
357880.0000    0.18504
357920.0000    0.09501
357960.0000    0.19527
358000.0000    0.23624
358040.0000    0.18508
358080.0000    0.14841
358120.0000    0.24541
358160.0000    0.26679
358200.0000    0.49224
358240.0000    0.48216
358280.0000    0.30599
358320.0000    0.29852
358360.0000    0.33176
358400.0000    0.18093
358440.0000    0.31478
358480.0000    0.43104
358520.0000    0.36862
358560.0000    0.30034
358600.0000    0.38862
358640.0000    0.38891
358680.0000    0.49483
358720.0000    0.49386
358760.0000    0.42910
358800.0000    0.22681
358840.0000    0.30813
358880.0000    0.25862
358920.0000    0.60945
358960.0000    0.35119
359000.0000    0.69519
359040.0000    0.65093
359080.0000    0.74335
359120.0000    0.61699
359160.0000    0.65096
359200.0000    0.58814
359240.0000    0.71434
359280.0000    0.89054
359320.0000    0.64657
359360.0000    0.67739
359400.0000    0.71793
359440.0000    0.59057
359480.0000    0.55014
359520.0000    0.70797
359560.0000    0.78754
359600.0000    0.84620
359640.0000    0.98184
359680.0000    0.86819
359720.0000    0.72195
359760.0000    0.93224
359800.0000    0.85900
359840.0000    0.75956
359880.0000    0.75958
359920.0000    0.85156
359960.0000    0.88522
360000.0000    0.75008
360040.0000    0.81125
360080.0000    0.74383
360120.0000    0.42413
360160.0000    0.66608
360200.0000    0.46247
360240.0000    0.71263
360280.0000    0.70010
360320.0000    0.56970
360360.0000    0.61052
360400.0000    0.50939
360440.0000    0.66000
360480.0000    0.60858
360520.0000    0.58142
360560.0000    0.68265
360600.0000    0.17383
360640.0000    0.34701
360680.0000    0.24737
360720.0000   -0.15593
360760.0000    0.51952
360800.0000    0.43524
360840.0000    0.56096
360880.0000    0.52573
360920.0000    0.65561
360960.0000    0.65584
361000.0000    0.53487
361040.0000    0.75622
361080.0000    0.76978
361120.0000    0.69061
361160.0000    0.50877
361200.0000    0.38748
361240.0000    0.61888
361280.0000    0.50753
361320.0000    0.66676
361360.0000    0.39672
361400.0000    0.53950
361440.0000    0.11177
361480.0000    0.50291
361520.0000    0.60019
361560.0000    0.49909
361600.0000    0.47225
361640.0000    0.62737
361680.0000    0.33759
361720.0000    0.27874
361760.0000    0.47137
361800.0000    0.40559
361840.0000    0.45181
361880.0000    0.38659
361920.0000    0.55287
361960.0000    0.61005
362000.0000    0.45830
362040.0000    0.52108
362080.0000    0.58275
362120.0000    0.25615
362160.0000    0.38171
362200.0000    0.36629
362240.0000    0.48657
362280.0000    0.25379
362320.0000    0.30753
362360.0000    0.37504
362400.0000    0.39803
362440.0000    0.39518
362480.0000    0.48127
362520.0000    0.41140
362560.0000    0.36756
362600.0000    0.29249
362640.0000    0.21977
362680.0000    0.39693
362720.0000    0.66347
362760.0000    0.48230
362800.0000    0.44526
362840.0000    0.48816
362880.0000    0.35448
362920.0000    0.47752
362960.0000    0.43774
363000.0000    0.41184
363040.0000    0.46931
363080.0000    0.48271
363120.0000    0.32214
363160.0000    0.55044
363200.0000    0.36116
363240.0000    0.32733
363280.0000    0.30968
363320.0000    0.53761
363360.0000    0.31101
363400.0000    0.48621
363440.0000    0.47546
363480.0000    0.32363
363520.0000    0.40002
363560.0000    0.45716
363600.0000    0.45708
363640.0000    0.45006
363680.0000    0.40410
363720.0000    0.38501
363760.0000    0.58059
363800.0000    0.49185
363840.0000    0.57580
363880.0000    0.34097
363920.0000    0.62222
363960.0000    0.71090
364000.0000    0.60872
364040.0000    0.83147
364080.0000    0.76465
364120.0000    0.76582
364160.0000    0.52970
364200.0000    0.72001
364240.0000    0.60573
364280.0000    0.53340
364320.0000    0.56475
364360.0000    0.75307
364400.0000    0.83555
364440.0000    0.77228
364480.0000    0.75847
364520.0000    0.80789
364560.0000    0.75837
364600.0000    0.57439
364640.0000    0.63389
364680.0000    0.34440
364720.0000    0.42391
364760.0000    0.49038
364800.0000    0.43823
364840.0000    0.39431
364880.0000    0.72229
364920.0000    0.53370
364960.0000    0.78850
365000.0000    0.78706
365040.0000    0.76551
365080.0000    0.80841
365120.0000    0.86763
365160.0000    0.76656
365200.0000    0.63722
365240.0000    0.62639
365280.0000    0.64039
365320.0000    0.67190
365360.0000    0.89766
365400.0000    0.65131
365440.0000    0.87997
365480.0000    0.58888
365520.0000    0.66728
365560.0000    0.68223
365600.0000    0.49645
365640.0000    0.54119
365680.0000    0.48704
365720.0000    0.66561
365760.0000    0.45950
365800.0000    0.58940
365840.0000    0.75540
365880.0000    0.58323
365920.0000    0.59599
365960.0000    0.93784
366000.0000    0.93431
366040.0000    0.68511
366080.0000    0.71594
366120.0000    0.64907
366160.0000    0.73926
366200.0000    0.90728
366240.0000    0.93387
366280.0000    0.96332
366320.0000    0.97314
366360.0000    0.89639
366400.0000    0.63105
366440.0000    0.68764
366480.0000    0.77253
366520.0000    0.98557
366560.0000    0.85412
366600.0000    0.77098
366640.0000    0.81601
366680.0000    0.84244
366720.0000    0.79958
366760.0000    0.67648
366800.0000    0.62026
366840.0000    0.60945
366880.0000    0.79027
366920.0000    0.53058
366960.0000    0.57436
367000.0000    0.65501
367040.0000    0.72626
367080.0000    0.59922
367120.0000    0.56405
367160.0000    0.24172
367200.0000    0.18163
367240.0000    0.36048
367280.0000    0.17788
367320.0000    0.39444
367360.0000    0.29061
367400.0000    0.36306
367440.0000    0.38674
367480.0000    0.42580
367520.0000    0.39162
367560.0000    0.40081
367600.0000    0.62012
367640.0000    0.46922
367680.0000    0.29779
367720.0000    0.53023
367760.0000    0.41117
367800.0000    0.62468
367840.0000    0.46230
367880.0000    0.33023
367920.0000    0.57558
367960.0000    0.58496
368000.0000    0.39579
368040.0000    0.38350
368080.0000    0.56174
368120.0000    0.46871
368160.0000    0.59373
368200.0000    0.35584
368240.0000    0.72356
368280.0000    0.64956
368320.0000    0.71225
368360.0000    0.48988
368400.0000    0.60471
368440.0000    0.64877
368480.0000    0.45994
368520.0000    0.40177
368560.0000    0.47282
368600.0000    0.36711
368640.0000    0.35932
368680.0000    0.00943
368720.0000    0.12906
368760.0000    0.18978
368800.0000   -0.03389
368840.0000    0.11829
368880.0000    0.23391
368920.0000    0.41456
368960.0000    0.38861
369000.0000    0.44773
369040.0000    0.53943
369080.0000    0.60483
369120.0000    0.32510
369160.0000    0.29762
369200.0000    0.57875
369240.0000    0.34207
369280.0000    0.39571
369320.0000    0.50532
369360.0000    0.41167
369400.0000    0.21408
369440.0000    0.64946
369480.0000    0.55559
369520.0000    0.52511
369560.0000    0.03468
369600.0000    0.04426
369640.0000    0.15201
369680.0000    0.06841
369720.0000    0.06794
369760.0000   -0.03675
369800.0000    0.31477
369840.0000    0.17202
369880.0000    0.23791
369920.0000    0.46621
369960.0000    0.79497
370000.0000    0.83703
370040.0000    0.55094
370080.0000    0.73287
370120.0000    0.70475
370160.0000    0.66050
370200.0000    0.68743
370240.0000    0.65871
370280.0000    0.55974
370320.0000    0.62650
370360.0000    0.63165
370400.0000    0.71149
370440.0000    0.65581
370480.0000    0.75585
370520.0000    0.72116
370560.0000    0.67703
370600.0000    0.37426
370640.0000    0.46179
370680.0000    0.46006
370720.0000    0.45555
370760.0000    0.28121
370800.0000    0.38977
370840.0000    0.35476
370880.0000    0.37030
370920.0000    0.43213
370960.0000    0.34636
371000.0000    0.61652
371040.0000    0.54657
371080.0000    0.48413
371120.0000    0.58182
371160.0000    0.60438
371200.0000    0.62744
371240.0000    0.43011
371280.0000    0.61577
371320.0000    0.25281
371360.0000    0.43381
371400.0000    0.57243
371440.0000    0.52692
371480.0000    0.47965
371520.0000    0.30749
371560.0000    0.52275
371600.0000    0.43475
371640.0000    0.48301
371680.0000    0.47390
371720.0000    0.62029
371760.0000    0.84497
371800.0000    0.87526
371840.0000    0.71558
371880.0000    0.55973
371920.0000    0.84637
371960.0000    0.67689
372000.0000    0.48506
372040.0000    0.43635
372080.0000    0.45509
372120.0000    0.54165
372160.0000    0.42553
372200.0000    0.42095
372240.0000    0.22943
372280.0000    0.42986
372320.0000    0.51333
372360.0000    0.52501
372400.0000    0.56837
372440.0000    0.59842
372480.0000    0.47489
372520.0000    0.59654
372560.0000    0.39262
372600.0000    0.53477
372640.0000    0.52683
372680.0000    0.33744
372720.0000    0.53583
372760.0000    0.44360
372800.0000    0.60519
372840.0000    0.65002
372880.0000    0.75806
372920.0000    0.67846
372960.0000    0.64372
373000.0000    0.67900
373040.0000    0.81264
373080.0000    0.69939
373120.0000    0.73500
373160.0000    0.75406
373200.0000    0.66940
373240.0000    0.66538
373280.0000    0.74442
373320.0000    1.00564
373360.0000    0.92839
373400.0000    0.88572
373440.0000    0.90241
373480.0000    0.83646
373520.0000    0.87819
373560.0000    0.55092
373600.0000    0.56152
373640.0000    0.51495
373680.0000    0.23675
373720.0000    0.20185
373760.0000    0.26036
373800.0000    0.21933
373840.0000    0.26614
373880.0000    0.21631
373920.0000    0.30321
373960.0000    0.15390
374000.0000    0.47114
374040.0000    0.51030
374080.0000    0.01797
374120.0000    0.22560
374160.0000    0.20034
374200.0000    0.32680
374240.0000    0.44504
374280.0000    0.12224
374320.0000    0.33558
374360.0000    0.26232
374400.0000   -0.01575
374440.0000    0.62160
374480.0000    0.42197
374520.0000    0.50290
374560.0000    0.44870
374600.0000    0.54223
374640.0000    0.43302
374680.0000    0.33782
374720.0000    0.55760
374760.0000    0.48741
374800.0000    0.18462
374840.0000    0.14195
374880.0000    0.31098
374920.0000    0.05264
374960.0000    0.24508
375000.0000    0.32153
375040.0000    0.08673
375080.0000    0.17744
375120.0000    0.15727
375160.0000    0.13873
375200.0000    0.04155
375240.0000    0.01344
375280.0000    0.14353
375320.0000    0.11813
375360.0000    0.54859
375400.0000    0.12209
375440.0000    0.43369
375480.0000    0.08969
375520.0000    0.21706
375560.0000    0.21173
375600.0000    0.37458
375640.0000    0.58415
375680.0000    0.48767
375720.0000    0.32800
375760.0000    0.54324
375800.0000    0.25096
375840.0000    0.36743
375880.0000   -0.03294
375920.0000   -0.25055
375960.0000   -0.11164
376000.0000    0.15487
376040.0000   -0.06981
376080.0000    0.05225
376120.0000    0.25014
376160.0000    0.05847
376200.0000    0.06661
376240.0000    0.11806
376280.0000    0.24629
376320.0000    0.56911
376360.0000    0.50244
376400.0000    0.67855
376440.0000    0.52972
376480.0000    0.63528
376520.0000    0.33892
376560.0000    0.33496
376600.0000    0.47981
376640.0000    0.20366
376680.0000    0.33637
376720.0000    0.49785
376760.0000    0.33351
376800.0000    0.52641
376840.0000   -0.12354
376880.0000    0.49029
376920.0000    0.20967
376960.0000    0.48716
377000.0000    0.33251
377040.0000    0.20268
377080.0000    0.43450
377120.0000    0.40096
377160.0000    0.58143
377200.0000    0.51910
377240.0000    0.20005
377280.0000    0.58888
377320.0000    0.34098
377360.0000    0.42653
377400.0000    0.39475
377440.0000    0.37549
377480.0000    0.38018
377520.0000    0.37865
377560.0000    0.45853
377600.0000    0.74327
377640.0000    0.71177
377680.0000    0.75159
377720.0000    0.63755
377760.0000    0.78559
377800.0000    0.62871
377840.0000    0.77106
377880.0000    0.78020
377920.0000    0.71360
377960.0000    0.75368
378000.0000    0.48317
378040.0000    0.64864
378080.0000    0.59352
378120.0000    0.62481
378160.0000    0.62208
378200.0000    0.71098
378240.0000    0.71634
378280.0000    0.54307
378320.0000    0.63379
378360.0000    0.70630
378400.0000    0.60638
378440.0000    0.55741
378480.0000    0.70429
378520.0000    0.58997
378560.0000    0.70471
378600.0000    0.50539
378640.0000    0.72435
378680.0000    0.40605
378720.0000    0.59166
378760.0000    0.78219
378800.0000    0.56181
378840.0000    0.63822
378880.0000    0.43146
378920.0000    0.65281
378960.0000    0.54828
379000.0000    0.51559
379040.0000    0.58441
379080.0000    0.45680
379120.0000    0.54657
379160.0000    0.42616
379200.0000    0.59715
379240.0000    0.63839
379280.0000    0.63431
379320.0000    0.86083
379360.0000    0.65207
379400.0000    0.61893
379440.0000    0.40977
379480.0000    0.50773
379520.0000    0.61685
379560.0000    0.46954
379600.0000    0.62589
379640.0000    0.47559
379680.0000    0.40851
379720.0000    0.64235
379760.0000    0.65699
379800.0000    0.63891
379840.0000    0.42210
379880.0000    0.58038
379920.0000    0.59395
379960.0000    0.59786
380000.0000    0.67696
380040.0000    0.67434
380080.0000    0.71043
380120.0000    0.66626
380160.0000    0.83240
380200.0000    0.83202
380240.0000    0.86583
380280.0000    0.73110
380320.0000    0.59299
380360.0000    0.77255
380400.0000    0.73977
380440.0000    0.82699
380480.0000    0.83746
380520.0000    0.91257
380560.0000    0.50706
380600.0000    0.53038
380640.0000    0.37581
380680.0000    0.46817
380720.0000    0.61731
380760.0000    0.71886
380800.0000    0.56210
380840.0000    0.43404
380880.0000    0.62873
380920.0000    0.24549
380960.0000    0.39251
381000.0000    0.45063
381040.0000    0.49283
381080.0000    0.58910
381120.0000    0.61035
381160.0000    0.43612
381200.0000    0.55102
381240.0000    0.47637
381280.0000    0.52634
381320.0000    0.62882
381360.0000    0.59295
381400.0000    0.53570
381440.0000    0.58707
381480.0000    0.61309
381520.0000    0.63883
381560.0000    0.71796
381600.0000    0.61674
381640.0000    0.65330
381680.0000    0.55229
381720.0000    0.63056
381760.0000    0.67337
381800.0000    0.53875
381840.0000    0.61088
381880.0000    0.57941
381920.0000    0.66361
381960.0000    0.54918
382000.0000    0.56050
382040.0000    0.52780
382080.0000    0.65351
382120.0000    0.59828
382160.0000    0.75238
382200.0000    0.60839
382240.0000    0.60524
382280.0000    0.67944
382320.0000    0.65659
382360.0000    0.72360
382400.0000    0.64910
382440.0000    0.62446
382480.0000    0.53272
382520.0000    0.65772
382560.0000    0.68953
382600.0000    0.35764
382640.0000    0.53636
382680.0000    0.68411
382720.0000    0.70943
382760.0000    0.61107
382800.0000    0.56013
382840.0000    0.71940
382880.0000    0.72426
382920.0000    0.69155
382960.0000    0.53821
383000.0000    0.43903
383040.0000    0.69367
383080.0000    0.59775
383120.0000    0.47572
383160.0000    0.47489
383200.0000    0.47765
383240.0000    0.60022
383280.0000    0.55601
383320.0000    0.73863
383360.0000    0.52902
383400.0000    0.53560
383440.0000    0.29699
383480.0000    0.25365
383520.0000    0.45266
383560.0000    0.33841
383600.0000    0.49427
383640.0000    0.39223
383680.0000    0.48221
383720.0000    0.33001
383760.0000    0.44127
383800.0000    0.41698
383840.0000    0.41040
383880.0000    0.39039
383920.0000    0.46013
383960.0000    0.46647
384000.0000    0.48644
384040.0000    0.17935
384080.0000    0.43354
384120.0000    0.51273
384160.0000    0.62264
384200.0000    0.57626
384240.0000    0.40949
384280.0000    0.37247
384320.0000    0.36182
384360.0000    0.35519
384400.0000    0.40622
384440.0000    0.27568
384480.0000    0.25636
384520.0000    0.17621
384560.0000    0.33940
384600.0000    0.18874
384640.0000    0.51420
384680.0000    0.30442
384720.0000    0.57644
384760.0000    0.60439
384800.0000    0.50110
384840.0000    0.49401
384880.0000    0.31899
384920.0000    0.30649
384960.0000    0.18035
385000.0000    0.40851
385040.0000    0.33087
385080.0000    0.27052
385120.0000    0.58056
385160.0000    0.69915
385200.0000    0.44819
385240.0000    0.57683
385280.0000    0.31168
385320.0000    0.55543
385360.0000    0.66053
385400.0000    0.75505
385440.0000    0.57741
385480.0000    0.65310
385520.0000    0.82888
385560.0000    0.76937
385600.0000    0.82202
385640.0000    0.75835
385680.0000    0.80696
385720.0000    0.36878
385760.0000    0.39651
385800.0000    0.51193
385840.0000    0.45017
385880.0000    0.42056
385920.0000    0.34528
385960.0000    0.31448
386000.0000    0.21001
386040.0000    0.56692
386080.0000    0.32395
386120.0000    0.36462
386160.0000    0.46301
386200.0000    0.47436
386240.0000    0.35401
386280.0000    0.43625
386320.0000    0.62142
386360.0000    0.42965
386400.0000    0.54323
386440.0000    0.57570
386480.0000    0.60288
386520.0000    0.46167
386560.0000    0.57038
386600.0000    0.65589
386640.0000    0.70771
386680.0000    0.56812
386720.0000    0.56765
386760.0000    0.48822
386800.0000    0.59927
386840.0000    0.52620
386880.0000    0.67027
386920.0000    0.71814
386960.0000    0.49950
387000.0000    0.55176
387040.0000    0.41329
387080.0000    0.33173
387120.0000    0.49315
387160.0000    0.46233
387200.0000    0.33543
387240.0000    0.58790
387280.0000    0.49134
387320.0000    0.55662
387360.0000    0.46901
387400.0000    0.48963
387440.0000    0.35099
387480.0000    0.23552
387520.0000    0.30749
387560.0000    0.41343
387600.0000    0.37188
387640.0000    0.44430
387680.0000    0.29121
387720.0000    0.43410
387760.0000    0.59856
387800.0000    0.56204
387840.0000    0.44262
387880.0000    0.50566
387920.0000    0.36619
387960.0000    0.42830
388000.0000    0.30151
388040.0000    0.57112
388080.0000    0.38114
388120.0000    0.46336
388160.0000    0.68724
388200.0000    0.21258
388240.0000    0.08639
388280.0000    0.42976
388320.0000    0.36403
388360.0000    0.19658
388400.0000    0.35093
388440.0000    0.22678
388480.0000    0.41853
388520.0000    0.35624
388560.0000    0.13504
388600.0000    0.17291
388640.0000    0.06539
388680.0000    0.43361
388720.0000    0.42109
388760.0000    0.39105
388800.0000    0.32127
388840.0000    0.21848
388880.0000    0.44466
388920.0000    0.30039
388960.0000    0.38380
389000.0000    0.49331
389040.0000    0.46139
389080.0000    0.54014
389120.0000    0.31514
389160.0000    0.34073
389200.0000    0.64151
389240.0000    0.52661
389280.0000    0.37906
389320.0000    0.29035
389360.0000    0.04265
389400.0000    0.38218
389440.0000    0.53048
389480.0000    0.56595
389520.0000    0.44228
389560.0000    0.50152
389600.0000    0.60149
389640.0000    0.36560
389680.0000    0.50049
389720.0000    0.62764
389760.0000    0.59742
389800.0000    0.66720
389840.0000    0.47904
389880.0000    0.46230
389920.0000    0.53016
389960.0000    0.60116
390000.0000    0.56778
390040.0000    0.50355
390080.0000    0.60793
390120.0000    0.63651
390160.0000    0.52090
390200.0000    0.70255
390240.0000    0.58588
390280.0000    0.54212
390320.0000    0.51917
390360.0000    0.72546
390400.0000    0.60831
390440.0000    0.61759
390480.0000    0.40735
390520.0000    0.56952
390560.0000    0.58987
390600.0000    0.35271
390640.0000    0.75144
390680.0000    0.58422
390720.0000    0.59467
390760.0000    0.70136
390800.0000    0.58401
390840.0000    0.72932
390880.0000    0.66747
390920.0000    0.79019
390960.0000    0.56955
391000.0000    0.53380
391040.0000    0.55849
391080.0000    0.62982
391120.0000    0.66123
391160.0000    0.58882
391200.0000    0.59900
391240.0000    0.62729
391280.0000    0.58188
391320.0000    0.41411
391360.0000    0.48764
391400.0000    0.38888
391440.0000    0.31264
391480.0000    0.41083
391520.0000    0.57015
391560.0000    0.24310
391600.0000    0.55890
391640.0000    0.43784
391680.0000    0.52661
391720.0000    0.45333
391760.0000    0.39333
391800.0000    0.44257
391840.0000    0.66146
391880.0000    0.50608
391920.0000    0.56008
391960.0000    0.47173
392000.0000    0.38416
392040.0000    0.57601
392080.0000    0.58582
392120.0000    0.33168
392160.0000    0.38986
392200.0000    0.43287
392240.0000    0.45286
392280.0000    0.52075
392320.0000    0.46180
392360.0000    0.32673
392400.0000    0.49392
392440.0000    0.51831
392480.0000    0.32001
392520.0000    0.40990
392560.0000    0.30461
392600.0000    0.54497
392640.0000    0.35386
392680.0000    0.27988
392720.0000    0.36971
392760.0000    0.40773
392800.0000    0.30091
392840.0000    0.39651
392880.0000    0.70548
392920.0000    0.62600
392960.0000    0.41147
393000.0000    0.64719
393040.0000    0.41806
393080.0000    0.61388
393120.0000    0.53424
393160.0000    0.68473
393200.0000    0.71938
393240.0000    0.65714
393280.0000    0.59600
393320.0000    0.29388
393360.0000    0.47483
393400.0000    0.58294
393440.0000    0.48977
393480.0000    0.54309
393520.0000    0.37131
393560.0000    0.31630
393600.0000    0.63045
393640.0000    0.57856
393680.0000    0.67013
393720.0000    0.63363
393760.0000    0.26630
393800.0000    0.63092
393840.0000    0.45587
393880.0000    0.61324
393920.0000    0.25589
393960.0000    0.45710
394000.0000    0.53176
394040.0000    0.33565
394080.0000    0.23485
394120.0000    0.33140
394160.0000    0.63479
394200.0000    0.50405
394240.0000    0.62644
394280.0000    0.49618
394320.0000    0.46449
394360.0000    0.44004
394400.0000    0.42766
394440.0000    0.46279
394480.0000    0.56864
394520.0000    0.54584
394560.0000    0.58210
394600.0000    0.56941
394640.0000    0.45461
394680.0000    0.46397
394720.0000    0.61980
394760.0000    0.27289
394800.0000    0.39122
394840.0000    0.52867
394880.0000    0.42980
394920.0000    0.59984
394960.0000    0.62500
395000.0000    0.87376
395040.0000    0.76368
395080.0000    0.72002
395120.0000    0.59402
395160.0000    0.67529
395200.0000    0.87342
395240.0000    0.70270
395280.0000    0.53698
395320.0000    0.48945
395360.0000    0.34557
395400.0000    0.56891
395440.0000    0.63804
395480.0000    0.41038
395520.0000    0.29770
395560.0000    0.30822
395600.0000    0.55339
395640.0000    0.35212
395680.0000    0.30961
395720.0000    0.42683
395760.0000    0.42530
395800.0000    0.49380
395840.0000    0.48032
395880.0000    0.33747
395920.0000    0.29223
395960.0000    0.52973
396000.0000    0.38773
396040.0000    0.42297
396080.0000    0.45994
396120.0000    0.07663
396160.0000    0.33573
396200.0000    0.42363
396240.0000    0.30224
396280.0000    0.36908
396320.0000    0.34601
396360.0000    0.55280
396400.0000    0.43632
396440.0000    0.62812
396480.0000    0.30830
396520.0000    0.32298
396560.0000    0.27310
396600.0000    0.37424
396640.0000    0.38526
396680.0000    0.25776
396720.0000    0.35586
396760.0000    0.52563
396800.0000    0.31433
396840.0000    0.49847
396880.0000    0.54230
396920.0000    0.57431
396960.0000    0.67131
397000.0000    0.45377
397040.0000    0.54905
397080.0000    0.53965
397120.0000    0.34483
397160.0000    0.48128
397200.0000    0.49969
397240.0000    0.15804
397280.0000    0.41639
397320.0000    0.33222
397360.0000    0.74771
397400.0000    0.64658
397440.0000    0.43278
397480.0000    0.16725
397520.0000    0.38415
397560.0000    0.47019
397600.0000    0.39883
397640.0000    0.62456
397680.0000    0.59682
397720.0000    0.77460
397760.0000    0.42903
397800.0000    0.29858
397840.0000    0.65435
397880.0000    0.51919
397920.0000    0.56617
397960.0000    0.59191
398000.0000    0.44314
398040.0000    0.49032
398080.0000    0.36828
398120.0000    0.51688
398160.0000    0.38594
398200.0000    0.64506
398240.0000    0.55005
398280.0000    0.64568
398320.0000    0.72445
398360.0000    0.54830
398400.0000    0.67217
398440.0000    0.55729
398480.0000    0.78893
398520.0000    0.61647
398560.0000    0.53409
398600.0000    0.36538
398640.0000    0.49275
398680.0000    0.55339
398720.0000    0.49199
398760.0000    0.54362
398800.0000    0.65932
398840.0000    0.59722
398880.0000    0.54007
398920.0000    0.55939
398960.0000    0.57253
399000.0000    0.66050
399040.0000    0.19859
399080.0000    0.55952
399120.0000    0.56978
399160.0000    0.35755
399200.0000    0.27567
399240.0000    0.44208
399280.0000    0.43386
399320.0000    0.37412
399360.0000    0.42022
399400.0000    0.44365
399440.0000    0.59476
399480.0000    0.60994
399520.0000    0.27025
399560.0000    0.48653
399600.0000    0.49194
399640.0000    0.50750
399680.0000    0.67431
399720.0000    0.76277
399760.0000    0.55724
399800.0000    0.56503
399840.0000    0.43348
399880.0000    0.66787
399920.0000    0.59595
399960.0000    0.54879
400000.0000    0.57396
400040.0000    0.62426
400080.0000    0.46024
400120.0000    0.47759
400160.0000    0.45010
400200.0000    0.66745
400240.0000    0.66913
400280.0000    0.51020
400320.0000    0.67199
400360.0000    0.60655
400400.0000    0.54743
400440.0000    0.47364
400480.0000    0.36127
400520.0000    0.50083
400560.0000    0.38238
400600.0000    0.50010
400640.0000    0.57631
400680.0000    0.68257
400720.0000    0.43586
400760.0000    0.40383
400800.0000    0.92323
400840.0000    0.79337
400880.0000    0.77810
400920.0000    0.65866
400960.0000    0.76539
401000.0000    0.55997
401040.0000    0.73846
401080.0000    0.64369
401120.0000    0.64999
401160.0000    0.58690
401200.0000    0.61207
401240.0000    0.57655
401280.0000    0.21343
401320.0000    0.42386
401360.0000    0.37152
401400.0000    0.12536
401440.0000    0.46565
401480.0000    0.63306
401520.0000    0.33660
401560.0000    0.30791
401600.0000    0.68239
401640.0000    0.30376
401680.0000    0.19371
401720.0000    0.37613
401760.0000    0.28450
401800.0000    0.27488
401840.0000    0.43765
401880.0000    0.25089
401920.0000    0.27326
401960.0000    0.37019
402000.0000    0.39776
402040.0000    0.26024
402080.0000    0.15818
402120.0000    0.48799
402160.0000    0.42800
402200.0000    0.54988
402240.0000    0.62748
402280.0000    0.48081
402320.0000    0.38456
402360.0000    0.27560
402400.0000    0.57433
402440.0000    0.50303
402480.0000    0.47064
402520.0000    0.35961
402560.0000    0.18613
402600.0000    0.43823
402640.0000    0.44792
402680.0000    0.32130
402720.0000    0.41245
402760.0000    0.33687
402800.0000    0.52947
402840.0000    0.57195
402880.0000    0.65097
402920.0000    0.61969
402960.0000    0.25663
403000.0000    0.39670
403040.0000    0.58766
403080.0000    0.53838
403120.0000    0.60704
403160.0000    0.85666
403200.0000    0.50320
403240.0000    0.49150
403280.0000    0.37189
403320.0000    0.65034
403360.0000    0.55021
403400.0000    0.55180
403440.0000    0.44611
403480.0000    0.57435
403520.0000    0.50666
403560.0000    0.63441
403600.0000    0.52201
403640.0000    0.39947
403680.0000    0.57475
403720.0000    0.51334
403760.0000    0.53930
403800.0000    0.69909
403840.0000    0.68112
403880.0000    0.48159
403920.0000    0.56850
403960.0000    0.39753
404000.0000    0.59485
404040.0000    0.52729
404080.0000    0.42118
404120.0000    0.57950
404160.0000    0.56695
404200.0000    0.58510
404240.0000    0.51060
404280.0000    0.64816
404320.0000    0.52943
404360.0000    0.46294
404400.0000    0.44565
404440.0000    0.16713
404480.0000    0.38587
404520.0000    0.25810
404560.0000    0.25987
404600.0000    0.33668
404640.0000    0.48877
404680.0000    0.42204
404720.0000    0.69472
404760.0000    0.47572
404800.0000    0.42841
404840.0000    0.33019
404880.0000    0.52264
404920.0000    0.48645
404960.0000    0.55200
405000.0000    0.22944
405040.0000    0.18532
405080.0000    0.00936
405120.0000    0.53880
405160.0000    0.26978
405200.0000    0.30440
405240.0000    0.46277
405280.0000    0.38624
405320.0000    0.35069
405360.0000    0.54572
405400.0000    0.44894
405440.0000    0.47227
405480.0000    0.35849
405520.0000    0.28975
405560.0000    0.53910
405600.0000    0.52124
405640.0000    0.29882
405680.0000    0.41517
405720.0000    0.52784
405760.0000    0.32439
405800.0000    0.13885
405840.0000    0.48135
405880.0000    0.42384
405920.0000    0.58246
405960.0000    0.25492
406000.0000    0.46553
406040.0000    0.57318
406080.0000    0.13057
406120.0000    0.29496
406160.0000    0.42980
406200.0000    0.22460
406240.0000    0.18383
406280.0000    0.12608
406320.0000    0.37384
406360.0000   -0.13747
406400.0000    0.46709
406440.0000    0.72002
406480.0000    0.39345
406520.0000    0.48058
406560.0000    0.35689
406600.0000    0.54783
406640.0000    0.35723
406680.0000    0.45704
406720.0000    0.66510
406760.0000    0.35043
406800.0000    0.24809
406840.0000    0.36053
406880.0000    0.44687
406920.0000    0.23310
406960.0000    0.48073
407000.0000    0.34904
407040.0000    0.40782
407080.0000    0.16851
407120.0000    0.33155
407160.0000    0.22520
407200.0000    0.22637
407240.0000    0.31843
407280.0000    0.23862
407320.0000    0.05004
407360.0000    0.13957
407400.0000    0.29119
407440.0000    0.28576
407480.0000    0.33544
407520.0000    0.29332
407560.0000    0.05072
407600.0000    0.37301
407640.0000    0.34337
407680.0000    0.24067
407720.0000    0.21138
407760.0000    0.18518
407800.0000    0.32786
407840.0000    0.10022
407880.0000    0.42219
407920.0000    0.38487
407960.0000    0.50737
408000.0000    0.45299
408040.0000    0.24068
408080.0000    0.27939
408120.0000    0.22891
408160.0000    0.31337
408200.0000    0.21840
408240.0000    0.35478
408280.0000    0.45373
408320.0000    0.49185
408360.0000    0.36604
408400.0000    0.30350
408440.0000    0.44331
408480.0000    0.33089
408520.0000    0.19789
408560.0000    0.22874
408600.0000    0.37392
408640.0000    0.24980
408680.0000    0.02352
408720.0000    0.43941
408760.0000    0.25147
408800.0000    0.37509
408840.0000    0.25866
408880.0000    0.12048
408920.0000    0.38888
408960.0000    0.32833
409000.0000    0.28878
409040.0000    0.24836
409080.0000    0.33688
409120.0000    0.15947
409160.0000    0.46676
409200.0000    0.03170
409240.0000    0.20510
409280.0000    0.33594
409320.0000    0.26689
409360.0000    0.42740
409400.0000    0.21806
409440.0000    0.56001
409480.0000    0.59977
409520.0000    0.69616
409560.0000    0.81901
409600.0000    0.72047
409640.0000    0.36774
409680.0000    0.17806
409720.0000    0.23585
409760.0000    0.24582
409800.0000    0.36810
409840.0000    0.33842
409880.0000    0.37796
409920.0000    0.83059
409960.0000    0.52601
410000.0000    0.58898
410040.0000    0.49803
410080.0000    0.63244
410120.0000    0.79570
410160.0000    0.48427
410200.0000    0.60691
410240.0000    0.60243
410280.0000    0.68872
410320.0000    0.64457
410360.0000    0.46956
410400.0000    0.52263
410440.0000    0.60512
410480.0000    0.61198
410520.0000    0.78033
410560.0000    0.62557
410600.0000    0.41383
410640.0000    0.35699
410680.0000    0.35178
410720.0000    0.44819
410760.0000    0.40289
410800.0000    0.41832
410840.0000    0.66413
410880.0000    0.57570
410920.0000    0.59052
410960.0000    0.77040
411000.0000    0.45925
411040.0000    0.59129
411080.0000    0.35443
411120.0000    0.19349
411160.0000    0.41898
411200.0000    0.02711
411240.0000    0.13571
411280.0000    0.09517
411320.0000   -0.00850
411360.0000    0.04841
411400.0000    0.22743
411440.0000    0.34289
411480.0000    0.36362
411520.0000    0.43087
411560.0000    0.45947
411600.0000    0.38665
411640.0000    0.18624
411680.0000    0.45089
411720.0000    0.28923
411760.0000    0.17990
411800.0000   -0.13007
411840.0000    0.15774
411880.0000    0.37358
411920.0000    0.35829
411960.0000    0.27024
412000.0000    0.30286
412040.0000    0.16035
412080.0000    0.28112
412120.0000    0.53321
412160.0000    0.75026
412200.0000    0.30576
412240.0000    0.51121
412280.0000    0.48534
412320.0000    0.43826
412360.0000    0.50853
412400.0000    0.45193
412440.0000    0.36469
412480.0000    0.77438
412520.0000    0.57006
412560.0000    0.52847
412600.0000    0.36837
412640.0000    0.14462
412680.0000    0.13743
412720.0000    0.24521
412760.0000    0.28862
412800.0000    0.24843
412840.0000    0.24258
412880.0000    0.19632
412920.0000    0.43203
412960.0000    0.47984
413000.0000    0.51616
413040.0000    0.82422
413080.0000    0.79037
413120.0000    0.87296
413160.0000    0.88053
413200.0000    1.04425
413240.0000    0.99014
413280.0000    0.87392
413320.0000    0.65215
413360.0000    0.82335
413400.0000    0.45314
413440.0000    0.78145
413480.0000    0.66143
413520.0000    0.98866
413560.0000    0.76977
413600.0000    0.85253
413640.0000    0.82494
413680.0000    0.74312
413720.0000    0.72627
413760.0000    0.74616
413800.0000    0.90391
413840.0000    0.60275
413880.0000    0.63831
413920.0000    0.43800
413960.0000    0.22416
414000.0000    0.34915
414040.0000    0.63638
414080.0000    0.50188
414120.0000    0.41106
414160.0000    0.54438
414200.0000    0.74258
414240.0000    0.69075
414280.0000    0.82671
414320.0000    0.62678
414360.0000    0.61024
414400.0000    0.63242
414440.0000    0.20690
414480.0000    0.53148
414520.0000    0.61991
414560.0000    0.44009
414600.0000    0.44553
414640.0000    0.42426
414680.0000    0.56634
414720.0000    0.45182
414760.0000    0.72654
414800.0000    0.57385
414840.0000    0.59531
414880.0000    0.49269
414920.0000    0.40148
414960.0000    0.67131
415000.0000    0.68180
415040.0000    0.44913
415080.0000    0.57363
415120.0000    0.44684
415160.0000    0.59230
415200.0000    0.20110
415240.0000    0.38667
415280.0000    0.14969
415320.0000    0.23429
415360.0000    0.49031
415400.0000    0.30603
415440.0000    0.40148
415480.0000    0.44013
415520.0000    0.40292
415560.0000    0.16335
415600.0000    0.60770
415640.0000    0.72769
415680.0000    0.42127
415720.0000    0.61481
415760.0000    0.47571
415800.0000    0.37445
415840.0000    0.40046
415880.0000    0.30289
415920.0000    0.49992
415960.0000    0.68821
416000.0000    0.64230
416040.0000    0.58861
416080.0000    0.62557
416120.0000    0.34579
416160.0000    0.92516
416200.0000    0.65490
416240.0000    0.77178
416280.0000    0.58193
416320.0000    0.17165
416360.0000    0.23292
416400.0000    0.18328
416440.0000    0.25153
416480.0000    0.10907
416520.0000    0.24995
416560.0000    0.10658
416600.0000    0.17760
416640.0000    0.20724
416680.0000    0.22279
416720.0000    0.29287
416760.0000    0.18031
416800.0000    0.21615
416840.0000    0.54655
416880.0000    0.16521
416920.0000    0.11093
416960.0000   -0.18510
417000.0000   -0.00975
417040.0000   -0.13610
417080.0000    0.05809
417120.0000    0.19244
417160.0000    0.10235
417200.0000    0.42400
417240.0000    0.40706
417280.0000    0.25182
417320.0000    0.26941
417360.0000    0.17075
417400.0000    0.01664
417440.0000   -0.19000
417480.0000    0.25443
417520.0000   -0.02649
417560.0000    0.01588
417600.0000    0.09837
417640.0000    0.12303
417680.0000   -0.06953
417720.0000    0.21419
417760.0000    0.00894
417800.0000   -0.21083
417840.0000    0.10333
417880.0000    0.07035
417920.0000   -0.07667
417960.0000   -0.04440
418000.0000    0.13341
418040.0000    0.26800
418080.0000   -0.15141
418120.0000   -0.02010
418160.0000   -0.05041
418200.0000    0.30596
418240.0000   -0.18660
418280.0000   -0.13851
418320.0000    0.16446
418360.0000   -0.02787
418400.0000    0.12689
418440.0000    0.01066
418480.0000    0.16793
418520.0000    0.08053
418560.0000    0.13913
418600.0000    0.15702
418640.0000   -0.22582
418680.0000    0.22667
418720.0000    0.15427
418760.0000    0.09931
418800.0000    0.17138
418840.0000    0.12816
418880.0000    0.20650
418920.0000    0.13585
418960.0000    0.14820
419000.0000   -0.00964
419040.0000    0.06405
419080.0000    0.19837
419120.0000    0.26954
419160.0000    0.40562
419200.0000    0.59939
419240.0000    0.48532
419280.0000    0.80139
419320.0000    0.40467
419360.0000    0.41639
419400.0000    0.49887
419440.0000    0.49862
419480.0000    0.60286
419520.0000    0.40203
419560.0000    0.33609
419600.0000    0.70285
419640.0000    0.57230
419680.0000    0.45633
419720.0000    0.32247
419760.0000    0.39933
419800.0000    0.37533
419840.0000    0.53459
419880.0000    0.55275
419920.0000    0.50287
419960.0000    0.51270
420000.0000    0.39098
420040.0000    0.45203
420080.0000    0.24859
420120.0000    0.37402
420160.0000    0.45084
420200.0000    0.69601
420240.0000    0.61781
420280.0000    0.40487
420320.0000    0.53399
420360.0000    0.25939
420400.0000    0.32274
420440.0000    0.19930
420480.0000    0.28370
420520.0000   -0.04203
420560.0000    0.30882
420600.0000    0.02588
420640.0000    0.23131
420680.0000    0.65201
420720.0000    0.70661
420760.0000    0.65136
420800.0000    0.72395
420840.0000    0.53512
420880.0000    0.30227
420920.0000    0.45081
420960.0000    0.44348
421000.0000    0.43933
421040.0000    0.30297
421080.0000    0.42363
421120.0000    0.45348
421160.0000    0.49991
421200.0000    0.50766
421240.0000    0.48509
421280.0000    0.60210
421320.0000    0.41693
421360.0000    0.36537
421400.0000    0.30094
421440.0000    0.41037
421480.0000    0.16850
421520.0000    0.33271
421560.0000    0.25141
421600.0000    0.53924
421640.0000    0.31747
421680.0000    0.26388
421720.0000    0.36017
421760.0000    0.29853
421800.0000    0.24392
421840.0000    0.20348
421880.0000    0.31566
421920.0000    0.44979
421960.0000    0.49589
422000.0000    0.58124
422040.0000    0.27439
422080.0000    0.02662
422120.0000    0.49640
422160.0000    0.40704
422200.0000    0.52473
422240.0000    0.45573
422280.0000    0.72053
422320.0000    0.18716
422360.0000    0.53258
422400.0000    0.38694
422440.0000    0.26698
422480.0000    0.15562
422520.0000    0.24418
422560.0000    0.39689
422600.0000    0.51406
422640.0000    0.39341
422680.0000    0.29374
422720.0000    0.45653
422760.0000    0.41934
422800.0000    0.49697
422840.0000    0.43137
422880.0000    0.51634
422920.0000    0.65943
422960.0000    0.55284
423000.0000    0.51230
423040.0000    0.55686
423080.0000    0.66459
423120.0000    0.31660
423160.0000    0.48303
423200.0000    0.33456
423240.0000    0.37027
423280.0000    0.28486
423320.0000    0.40747
423360.0000    0.17209
423400.0000    0.34936
423440.0000    0.59727
423480.0000    0.53049
423520.0000    0.41634
423560.0000    0.36603
423600.0000    0.79340
423640.0000    0.32139
423680.0000    0.23254
423720.0000    0.47186
423760.0000    0.36774
423800.0000    0.68717
423840.0000    0.20268
423880.0000    0.50896
423920.0000    0.40294
423960.0000    0.41970
424000.0000    0.41768
424040.0000    0.35903
424080.0000    0.17572
424120.0000    0.14878
424160.0000    0.47025
424200.0000    0.28981
424240.0000    0.21036
424280.0000    0.25672
424320.0000    0.35138
424360.0000    0.61753
424400.0000    0.61822
424440.0000    0.65337
424480.0000    0.36741
424520.0000    0.44833
424560.0000    0.30217
424600.0000    0.43764
424640.0000    0.45239
424680.0000    0.33948
424720.0000    0.24606
424760.0000    0.11256
424800.0000    0.11011
424840.0000    0.60272
424880.0000    0.41288
424920.0000    0.47277
424960.0000    0.31834
425000.0000    0.40735
425040.0000    0.34088
425080.0000    0.40758
425120.0000    0.61627
425160.0000    0.44117
425200.0000    0.40132
425240.0000    0.20367
425280.0000    0.52327
425320.0000    0.70906
425360.0000    0.41271
425400.0000    0.59886
425440.0000    0.51245
425480.0000    0.33976
425520.0000    0.33757
425560.0000   -0.30486
425600.0000   -0.17302
425640.0000   -0.56497
425680.0000   -0.20202
425720.0000   -0.14720
425760.0000   -0.35946
425800.0000   -0.28946
425840.0000   -0.38639
425880.0000   -0.33606
425920.0000   -0.47631
425960.0000   -0.28767
426000.0000   -0.46048
426040.0000   -0.41683
426080.0000   -0.35437
426120.0000   -0.46345
426160.0000   -0.54837
426200.0000   -0.20368
426240.0000   -0.41605
426280.0000   -0.32690
426320.0000   -0.41389
426360.0000   -0.21933
426400.0000   -0.21515
426440.0000   -0.33690
426480.0000   -0.13336
426520.0000   -0.03709
426560.0000   -0.17005
426600.0000   -0.14847
426640.0000    0.21893
426680.0000    0.22050
426720.0000   -0.01304
426760.0000    0.25560
426800.0000   -0.30648
426840.0000   -0.74490
426880.0000   -0.59544
426920.0000   -0.49252
426960.0000   -0.56183
427000.0000   -0.53372
427040.0000   -0.09905
427080.0000    0.01858
427120.0000   -0.35926
427160.0000   -0.42315
427200.0000   -0.49353
427240.0000   -0.50503
427280.0000   -0.48254
427320.0000   -0.47950
427360.0000   -0.52622
427400.0000   -0.48550
427440.0000   -0.31991
427480.0000   -0.49337
427520.0000   -0.63603
427560.0000   -0.54939
427600.0000   -0.52625
427640.0000   -0.83214
427680.0000   -0.26694
427720.0000   -0.24462
427760.0000   -0.40749
427800.0000   -0.50445
427840.0000   -0.35462
427880.0000   -0.47840
427920.0000   -0.18558
427960.0000   -0.30674
428000.0000   -0.39394
428040.0000   -0.41569
428080.0000   -0.50312
428120.0000   -0.47356
428160.0000   -0.48225
428200.0000   -0.41317
428240.0000   -0.33094
428280.0000   -0.41758
428320.0000   -0.47985
428360.0000   -0.44917
428400.0000   -0.18186
428440.0000   -0.03994
428480.0000   -0.18667
428520.0000   -0.26553
428560.0000   -0.43447
428600.0000   -0.47837
428640.0000   -0.34086
428680.0000   -0.29346
428720.0000   -0.29348
428760.0000   -0.50841
428800.0000   -0.55387
428840.0000   -0.32111
428880.0000   -0.38490
428920.0000   -0.26613
428960.0000    0.03750
429000.0000   -0.36508
429040.0000   -0.18884
429080.0000   -0.55278
429120.0000   -0.57179
429160.0000   -0.31133
429200.0000   -0.21553
429240.0000   -0.38293
429280.0000   -0.08901
429320.0000   -0.48635
429360.0000   -0.46975
429400.0000   -0.56811
429440.0000   -0.55180
429480.0000   -0.77166
429520.0000   -0.48264
429560.0000   -0.57375
429600.0000   -0.48543
429640.0000   -0.44768
429680.0000   -0.65217
429720.0000   -0.64756
429760.0000   -0.57257
429800.0000   -0.52137
429840.0000   -0.42371
429880.0000   -0.61762
429920.0000   -0.36881
429960.0000   -0.66509
430000.0000   -0.72069
430040.0000   -0.49147
430080.0000   -0.64917
430120.0000   -0.51364
430160.0000   -0.43523
430200.0000   -0.72905
430240.0000   -0.59835
430280.0000   -0.92095
430320.0000   -0.25044
430360.0000   -0.59051
430400.0000   -1.00380
430440.0000   -0.43834
430480.0000   -0.61092
430520.0000   -0.33843
430560.0000   -0.53689
430600.0000   -0.23386
430640.0000   -0.41804
430680.0000   -0.53756
430720.0000   -0.56973
430760.0000   -0.74531
430800.0000   -0.53891
430840.0000   -0.51518
430880.0000   -0.80067
430920.0000   -0.75847
430960.0000   -0.88797
431000.0000   -0.80931
431040.0000   -0.50085
431080.0000   -0.65339
431120.0000   -0.57858
431160.0000   -0.52449
431200.0000   -0.52406
431240.0000   -0.46856
431280.0000   -0.59770
431320.0000   -0.62481
431360.0000   -0.21960
431400.0000   -0.34243
431440.0000   -0.54181
431480.0000   -0.61098
431520.0000   -0.34111
431560.0000   -0.57042
431600.0000   -0.78962
431640.0000   -0.57514
431680.0000   -0.51378
431720.0000   -0.61005
431760.0000   -0.20706
431800.0000   -0.53843
431840.0000   -0.48734
431880.0000   -0.47617
431920.0000   -0.52295
431960.0000   -0.57873
432000.0000   -0.39496
432040.0000   -0.73883
432080.0000   -0.53890
432120.0000   -0.45441
432160.0000   -0.39943
432200.0000   -0.43601
432240.0000   -0.34962
432280.0000   -0.39888
432320.0000   -0.32916
432360.0000   -0.35769
432400.0000   -0.29039
432440.0000   -0.22173
432480.0000   -0.28691
432520.0000   -0.54695
432560.0000   -0.37389
432600.0000   -0.47489
432640.0000   -0.46598
432680.0000   -0.53827
432720.0000   -0.28438
432760.0000   -0.21297
432800.0000   -0.37363
432840.0000   -0.36769
432880.0000   -0.18145
432920.0000   -0.34295
432960.0000   -0.54147
433000.0000   -0.54827
433040.0000   -0.56381
433080.0000   -0.48891
433120.0000   -0.40756
433160.0000   -0.44277
433200.0000   -0.45716
433240.0000   -0.40237
433280.0000   -0.39791
433320.0000   -0.59025
433360.0000   -0.54021
433400.0000   -0.48738
433440.0000   -0.18943
433480.0000   -0.58410
433520.0000   -0.21490
433560.0000   -0.37767
433600.0000   -0.56379
433640.0000   -0.55327
433680.0000   -0.47064
433720.0000   -0.58775
433760.0000   -0.45558
433800.0000   -0.60880
433840.0000   -0.83640
433880.0000   -0.51371
433920.0000   -0.65683
433960.0000   -0.37081
434000.0000   -0.43393
434040.0000   -0.71494
434080.0000   -0.44835
434120.0000   -0.23547
434160.0000   -0.24213
434200.0000   -0.38091
434240.0000   -0.35907
434280.0000   -0.55262
434320.0000   -0.50981
434360.0000   -0.64158
434400.0000   -0.72676
434440.0000   -0.62098
434480.0000   -0.83840
434520.0000   -0.73955
434560.0000   -0.48580
434600.0000   -0.69330
434640.0000   -0.56631
434680.0000   -0.42079
434720.0000   -0.48549
434760.0000   -0.51378
434800.0000   -0.35837
434840.0000   -0.48898
434880.0000   -0.55853
434920.0000   -0.35854
434960.0000   -0.50173
435000.0000   -0.57987
435040.0000   -0.68453
435080.0000   -0.68101
435120.0000   -0.39063
435160.0000   -0.49513
435200.0000   -0.36365
435240.0000   -0.40670
435280.0000   -0.50378
435320.0000   -0.51352
435360.0000   -0.48170
435400.0000   -0.54510
435440.0000   -0.41260
435480.0000   -0.48990
435520.0000   -0.27960
435560.0000   -0.65683
435600.0000   -0.38848
435640.0000   -0.61681
435680.0000   -0.65076
435720.0000   -0.42163
435760.0000   -0.46304
435800.0000   -0.43887
435840.0000   -0.65304
435880.0000   -0.71414
435920.0000   -0.46998
435960.0000   -0.60726
436000.0000   -0.58164
436040.0000   -0.46790
436080.0000   -0.39963
436120.0000   -0.40291
436160.0000   -0.52643
436200.0000   -0.55838
436240.0000   -0.59813
436280.0000   -0.50838
436320.0000   -0.64733
436360.0000   -0.59997
436400.0000   -0.76719
436440.0000   -0.71980
436480.0000   -0.43452
436520.0000   -0.42300
436560.0000   -0.62222
436600.0000   -0.37465
436640.0000   -0.43785
436680.0000   -0.43601
436720.0000   -0.52612
436760.0000   -0.40601
436800.0000   -0.59659
436840.0000   -0.46471
436880.0000   -0.52440
436920.0000   -0.64628
436960.0000   -0.54832
437000.0000   -0.54456
437040.0000   -0.75103
437080.0000   -0.57739
437120.0000   -0.62446
437160.0000   -0.63815
437200.0000   -0.46420
437240.0000   -0.52806
437280.0000   -0.54813
437320.0000   -0.77460
437360.0000   -0.36730
437400.0000   -0.52108
437440.0000   -0.33709
437480.0000   -0.31796
437520.0000   -0.24711
437560.0000   -0.18749
437600.0000   -0.37548
437640.0000   -0.41369
437680.0000   -0.56440
437720.0000   -0.71090
437760.0000   -0.50949
437800.0000   -0.19977
437840.0000   -0.50098
437880.0000   -0.43378
437920.0000   -0.32317
437960.0000   -0.33896
438000.0000   -0.45890
438040.0000   -0.37183
438080.0000   -0.54707
438120.0000   -0.27291
438160.0000   -0.25890
438200.0000   -0.66446
438240.0000   -0.26811
438280.0000   -0.23903
438320.0000   -0.34341
438360.0000   -0.47643
438400.0000   -0.55808
438440.0000   -0.39789
438480.0000   -0.63577
438520.0000   -0.48270
438560.0000   -0.40043
438600.0000   -0.73487
438640.0000   -0.10898
438680.0000   -0.40437
438720.0000   -0.41485
438760.0000   -0.60030
438800.0000   -0.67775
438840.0000   -0.47199
438880.0000   -0.20693
438920.0000   -0.57287
438960.0000   -0.46195
439000.0000   -0.69338
439040.0000   -0.76108
439080.0000   -0.69727
439120.0000   -0.40338
439160.0000   -0.53460
439200.0000   -0.64583
439240.0000   -0.25217
439280.0000   -0.17120
439320.0000   -0.35225
439360.0000   -0.76232
439400.0000   -0.50093
439440.0000   -0.34558
439480.0000   -0.29404
439520.0000   -0.70130
439560.0000   -0.32582
439600.0000   -0.32934
439640.0000   -0.36098
439680.0000   -0.47255
439720.0000   -0.60795
439760.0000   -0.52624
439800.0000   -0.49394
439840.0000   -0.38487
439880.0000   -0.53406
439920.0000   -0.66597
439960.0000   -0.48518
440000.0000   -0.48981
440040.0000   -0.63227
440080.0000   -0.71557
440120.0000   -0.38552
440160.0000   -0.32959
440200.0000   -0.79328
440240.0000   -0.37308
440280.0000   -0.27147
440320.0000   -0.22401
440360.0000    0.12333
440400.0000   -0.28774
440440.0000   -0.49033
440480.0000   -0.16663
440520.0000    0.08915
440560.0000   -0.44362
440600.0000    0.14324
440640.0000    0.15230
440680.0000   -0.23380
440720.0000    0.12631
440760.0000    0.41106
440800.0000    0.33044
440840.0000    0.14512
440880.0000   -0.08089
440920.0000    0.23821
440960.0000    0.10485
441000.0000    0.29970
441040.0000    0.14458
441080.0000    0.20735
441120.0000   -0.10631
441160.0000   -0.57991
441200.0000   -0.13440
441240.0000   -0.68396
441280.0000   -0.38294
441320.0000   -0.33677
441360.0000   -0.49371
441400.0000   -0.46805
441440.0000   -0.47502
441480.0000   -0.63427
441520.0000   -0.56198
441560.0000   -0.52244
441600.0000   -0.38752
441640.0000   -0.67134
441680.0000   -1.15104
441720.0000   -0.42998
441760.0000   -0.55285
441800.0000   -0.46600
441840.0000   -0.43300
441880.0000   -0.57179
441920.0000   -0.42365
441960.0000   -0.09547
442000.0000   -0.57343
442040.0000   -0.94794
442080.0000   -0.50147
442120.0000   -0.58229
442160.0000   -0.49333
442200.0000   -0.74169
442240.0000   -0.88468
442280.0000   -0.51899
442320.0000   -0.59459
442360.0000   -0.58298
442400.0000   -0.58601
442440.0000   -0.46937
442480.0000   -0.69200
442520.0000   -0.66581
442560.0000   -0.36613
442600.0000   -0.59742
442640.0000   -0.54985
442680.0000   -0.44759
442720.0000   -0.78172
442760.0000   -0.58599
442800.0000   -0.74044
442840.0000   -0.50991
442880.0000   -0.71662
442920.0000   -0.52967
442960.0000   -0.49457
443000.0000   -0.69448
443040.0000   -0.74043
443080.0000   -0.53566
443120.0000   -0.47142
443160.0000   -0.62008
443200.0000   -0.53835
443240.0000   -0.57071
443280.0000   -0.80135
443320.0000   -0.54195
443360.0000   -0.57127
443400.0000   -0.73607
443440.0000   -0.55739
443480.0000   -0.65701
443520.0000   -0.60139
443560.0000   -0.64726
443600.0000   -0.49138
443640.0000   -0.58247
443680.0000   -0.64668
443720.0000   -0.60152
443760.0000   -0.89432
443800.0000   -0.69016
443840.0000   -0.48670
443880.0000   -0.77780
443920.0000   -0.72520
443960.0000   -0.58841
444000.0000   -0.92689
444040.0000   -0.97740
444080.0000   -0.60058
444120.0000   -0.95905
444160.0000   -0.47803
444200.0000   -0.53867
444240.0000   -0.69976
444280.0000   -0.38471
444320.0000   -0.41892
444360.0000   -0.42711
444400.0000   -0.58903
444440.0000   -0.45086
444480.0000   -0.24936
444520.0000   -0.41140
444560.0000   -0.36207
444600.0000   -0.64033
444640.0000   -0.25396
444680.0000   -0.41451
444720.0000   -0.57731
444760.0000   -0.56649
444800.0000   -0.54759
444840.0000   -0.37112
444880.0000   -0.33085
444920.0000   -0.52073
444960.0000   -0.67409
445000.0000   -0.33764
445040.0000   -0.54586
445080.0000   -0.62189
445120.0000   -0.60553
445160.0000   -0.64261
445200.0000   -0.74129
445240.0000   -0.55694
445280.0000   -0.69883
445320.0000   -0.44020
445360.0000   -0.56927
445400.0000   -0.58348
445440.0000   -0.50124
445480.0000   -0.33774
445520.0000   -0.46435
445560.0000   -0.47464
445600.0000   -0.84391
445640.0000   -0.66323
445680.0000   -0.66001
445720.0000   -0.43947
445760.0000   -0.57252
445800.0000   -0.69137
445840.0000   -0.45206
445880.0000   -0.43401
445920.0000   -0.42442
445960.0000   -0.58686
446000.0000   -0.52599
446040.0000   -0.58200
446080.0000   -0.37148
446120.0000   -0.68100
446160.0000   -0.83326
446200.0000   -0.51593
446240.0000   -0.62726
446280.0000   -0.81103
446320.0000   -0.70948
446360.0000   -0.53520
446400.0000   -0.55973
446440.0000   -0.72432
446480.0000   -0.54695
446520.0000   -0.53664
446560.0000   -0.43239
446600.0000   -0.56005
446640.0000   -0.74886
446680.0000   -0.45125
446720.0000   -0.65525
446760.0000   -0.54502
446800.0000   -0.52678
446840.0000   -0.57362
446880.0000   -0.42015
446920.0000   -0.43580
446960.0000   -0.65264
447000.0000   -0.58321
447040.0000   -0.61343
447080.0000   -0.57296
447120.0000   -0.44357
447160.0000   -0.47016
447200.0000   -0.60065
447240.0000   -0.39151
447280.0000   -0.44337
447320.0000   -0.61672
447360.0000   -0.60101
447400.0000   -0.62270
447440.0000   -0.50650
447480.0000   -0.49222
447520.0000   -0.19626
447560.0000   -0.38323
447600.0000   -0.78692
447640.0000   -0.52898
447680.0000   -0.40675
447720.0000   -0.50693
447760.0000   -0.45398
447800.0000   -0.43227
447840.0000   -0.63363
447880.0000   -0.47924
447920.0000   -0.57193
447960.0000   -0.63597
448000.0000   -0.43374
448040.0000   -0.44917
448080.0000   -0.47767
448120.0000   -0.40736
448160.0000   -0.38156
448200.0000   -0.35492
448240.0000   -0.49399
448280.0000   -0.38884
448320.0000   -0.45527
448360.0000   -0.36565
448400.0000   -0.55903
448440.0000   -0.34883
448480.0000   -0.24138
448520.0000   -0.33571
448560.0000   -0.43628
448600.0000   -0.67481
448640.0000   -0.50057
448680.0000   -0.58597
448720.0000   -0.28307
448760.0000   -0.57956
448800.0000   -0.40053
448840.0000   -0.35989
448880.0000   -0.54196
448920.0000   -0.42625
448960.0000   -0.47247
449000.0000   -0.59460
449040.0000   -0.39458
449080.0000   -0.73037
449120.0000   -0.56191
449160.0000   -0.50878
449200.0000   -0.34566
449240.0000   -0.39381
449280.0000   -0.50425
449320.0000   -0.43837
449360.0000   -0.51931
449400.0000   -0.39825
449440.0000   -0.34396
449480.0000   -0.56325
449520.0000   -0.46300
449560.0000   -0.68625
449600.0000   -0.61432
449640.0000   -0.66149
449680.0000   -0.58820
449720.0000   -0.26732
449760.0000   -0.37621
449800.0000   -0.30099
449840.0000   -0.32296
449880.0000   -0.43121
449920.0000   -0.59773
449960.0000   -0.45552
450000.0000   -0.51185
450040.0000   -0.47231
450080.0000   -0.36693
450120.0000   -0.51692
450160.0000   -0.49263
450200.0000   -0.33331
450240.0000   -0.59373
450280.0000   -0.62214
450320.0000   -0.33454
450360.0000   -0.39969
450400.0000   -0.52037
450440.0000   -0.77944
450480.0000   -0.55674
450520.0000   -0.39310
450560.0000   -0.41851
450600.0000   -0.29493
450640.0000   -0.23283
450680.0000   -0.20270
450720.0000   -0.21733
450760.0000   -0.58780
450800.0000   -0.50222
450840.0000   -0.60366
450880.0000   -0.53384
450920.0000   -0.84638
450960.0000   -0.75988
451000.0000   -0.54356
451040.0000   -0.81702
451080.0000   -0.71574
451120.0000   -0.47115
451160.0000   -0.54083
451200.0000   -0.58766
451240.0000   -0.41318
451280.0000   -0.39855
451320.0000   -0.50495
451360.0000   -0.34398
451400.0000   -0.32721
451440.0000   -0.40103
451480.0000   -0.46514
451520.0000   -0.64895
451560.0000   -0.54129
451600.0000   -0.39734
451640.0000   -0.43624
451680.0000   -0.62758
451720.0000   -0.37564
451760.0000   -0.47941
451800.0000   -0.55697
451840.0000   -0.38463
451880.0000   -0.36981
451920.0000   -0.37961
451960.0000   -0.30646
452000.0000   -0.44451
452040.0000   -0.55278
452080.0000   -0.49481
452120.0000   -0.42673
452160.0000   -0.37504
452200.0000   -0.36215
452240.0000   -0.47866
452280.0000   -0.33596
452320.0000   -0.44863
452360.0000   -0.33440
452400.0000   -0.31486
452440.0000   -0.40469
452480.0000   -0.29991
452520.0000   -0.36119
452560.0000   -0.36207
452600.0000   -0.36103
452640.0000   -0.17915
452680.0000   -0.55060
452720.0000   -0.16304
452760.0000   -0.48215
452800.0000   -0.32789
452840.0000   -0.26015
452880.0000   -0.60079
452920.0000   -0.66695
452960.0000   -0.28572
453000.0000   -0.22210
453040.0000   -0.52203
453080.0000   -0.49837
453120.0000   -0.44383
453160.0000   -0.34390
453200.0000   -0.60109
453240.0000   -0.24893
453280.0000   -0.35605
453320.0000   -0.53736
453360.0000   -0.40996
453400.0000   -0.42466
453440.0000   -0.43440
453480.0000   -0.16909
453520.0000   -0.31329
453560.0000   -0.33229
453600.0000   -0.60518
453640.0000   -0.69711
453680.0000   -0.65133
453720.0000   -0.61316
453760.0000   -0.64504
453800.0000   -0.63943
453840.0000   -0.59176
453880.0000   -0.36569
453920.0000   -0.49518
453960.0000   -0.25184
454000.0000   -0.36684
454040.0000   -0.53544
454080.0000   -0.55747
454120.0000   -0.38305
454160.0000   -0.89896
454200.0000   -1.06299
454240.0000   -0.57662
454280.0000   -0.57895
454320.0000   -0.68103
454360.0000   -0.51536
454400.0000   -0.52083
454440.0000   -0.64951
454480.0000   -0.65956
454520.0000   -0.65849
454560.0000   -0.51374
454600.0000   -0.87047
454640.0000   -0.55872
454680.0000   -0.56792
454720.0000   -0.27205
454760.0000   -0.56471
454800.0000   -0.34572
454840.0000   -0.28167
454880.0000   -0.46326
454920.0000   -0.36436
454960.0000   -0.70851
455000.0000   -0.27655
455040.0000   -0.38811
455080.0000   -0.42598
455120.0000   -0.41937
455160.0000   -0.32102
455200.0000   -0.29214
455240.0000   -0.22991
455280.0000   -0.39806
455320.0000   -0.07566
455360.0000   -0.41154
455400.0000   -0.53465
455440.0000   -0.31849
455480.0000   -0.20113
455520.0000   -0.45982
455560.0000   -0.39919
455600.0000   -0.31410
455640.0000   -0.41993
455680.0000   -0.56079
455720.0000   -0.41831
455760.0000   -0.47440
455800.0000   -0.35391
455840.0000   -0.49629
455880.0000   -0.61061
455920.0000   -0.69482
455960.0000   -0.54830
456000.0000   -0.56598
456040.0000   -0.45615
456080.0000   -0.30302
456120.0000   -0.60574
456160.0000   -0.35705
456200.0000   -0.21687
456240.0000   -0.36037
456280.0000   -0.42241
456320.0000   -0.24344
456360.0000   -0.32319
456400.0000   -0.61673
456440.0000   -0.41787
456480.0000   -0.60622
456520.0000   -0.46144
456560.0000   -0.53666
456600.0000   -0.46114
456640.0000   -0.58348
456680.0000   -0.22773
456720.0000   -0.45813
456760.0000   -0.49053
456800.0000   -0.51039
456840.0000   -0.41702
456880.0000   -0.52537
456920.0000   -0.43503
456960.0000   -0.45217
457000.0000   -0.47403
457040.0000   -0.51001
457080.0000   -0.49018
457120.0000   -0.31651
457160.0000   -0.38056
457200.0000   -0.30368
457240.0000   -0.36089
457280.0000   -0.22123
457320.0000   -0.28021
457360.0000   -0.30562
457400.0000   -0.44911
457440.0000   -0.25921
457480.0000   -0.34041
457520.0000   -0.46839
457560.0000   -0.46593
457600.0000   -0.12204
457640.0000   -0.18653
457680.0000   -0.31411
457720.0000   -0.56733
457760.0000   -0.13661
457800.0000   -0.25607
457840.0000   -0.39860
457880.0000   -0.37186
457920.0000   -0.47706
457960.0000   -0.31290
458000.0000   -0.46002
458040.0000   -0.43216
458080.0000   -0.37420
458120.0000   -0.44622
458160.0000   -0.23318
458200.0000   -0.48259
458240.0000   -0.23506
458280.0000   -0.27908
458320.0000   -0.46903
458360.0000   -0.35019
458400.0000   -0.47531
458440.0000   -0.39116
458480.0000   -0.49451
458520.0000   -0.49164
458560.0000   -0.70657
458600.0000   -0.83662
458640.0000   -0.79086
458680.0000   -0.49418
458720.0000   -0.73694
458760.0000   -0.21975
458800.0000   -0.54886
458840.0000   -0.65129
458880.0000   -0.50500
458920.0000   -0.60457
458960.0000   -0.19416
459000.0000   -0.61232
459040.0000   -0.53055
459080.0000   -0.35694
459120.0000   -0.12810
459160.0000   -0.60647
459200.0000   -0.52070
459240.0000   -0.43235
459280.0000   -0.26641
459320.0000   -0.54668
459360.0000   -0.38603
459400.0000   -0.57265
459440.0000   -0.55758
459480.0000   -0.61234
459520.0000   -0.36554
459560.0000   -0.48928
459600.0000   -0.28510
459640.0000   -0.50553
459680.0000   -0.55519
459720.0000   -0.40648
459760.0000   -0.33134
459800.0000   -0.19435
459840.0000   -0.44579
459880.0000   -0.36000
459920.0000   -0.55630
459960.0000   -0.17941
460000.0000   -0.36496
460040.0000   -0.28222
460080.0000   -0.41031
460120.0000   -0.42256
460160.0000   -0.53655
460200.0000   -0.48010
460240.0000   -0.05508
460280.0000   -0.49010
460320.0000   -0.42977
460360.0000   -0.37715
460400.0000   -0.38604
460440.0000   -0.48610
460480.0000   -0.70595
460520.0000   -0.48939
460560.0000   -0.43064
460600.0000   -0.46006
460640.0000   -0.41224
460680.0000   -0.48776
460720.0000   -0.53345
460760.0000   -0.49023
460800.0000   -0.99706
460840.0000   -0.35348
460880.0000   -0.55966
460920.0000   -0.67174
460960.0000   -0.37862
461000.0000   -0.57171
461040.0000   -0.66775
461080.0000   -0.41161
461120.0000   -0.53440
461160.0000   -0.58906
461200.0000   -0.57369
461240.0000   -0.42832
461280.0000   -0.51861
461320.0000   -0.48195
461360.0000   -0.45690
461400.0000   -0.39830
461440.0000   -0.41629
461480.0000   -0.56262
461520.0000   -0.52279
461560.0000   -0.51040
461600.0000   -0.45988
461640.0000   -0.35748
461680.0000   -0.63159
461720.0000   -0.67813
461760.0000   -0.67638
461800.0000   -0.61692
461840.0000   -0.48612
461880.0000   -0.55047
461920.0000   -0.35245
461960.0000   -0.95014
462000.0000   -0.72472
462040.0000   -0.70792
462080.0000   -0.69256
462120.0000   -0.56403
462160.0000   -0.33509
462200.0000   -0.48221
462240.0000   -0.41357
462280.0000   -0.69676
462320.0000   -0.51700
462360.0000   -0.58803
462400.0000   -0.60865
462440.0000   -0.52228
462480.0000   -0.67382
462520.0000   -0.77633
462560.0000   -0.21598
462600.0000   -0.83762
462640.0000   -0.54813
462680.0000   -0.63290
462720.0000   -0.76658
462760.0000   -0.88537
462800.0000   -0.54404
462840.0000   -0.66795
462880.0000   -0.59020
462920.0000   -0.41610
462960.0000   -0.62134
463000.0000   -0.55337
463040.0000   -0.97765
463080.0000   -0.51016
463120.0000   -0.81451
463160.0000   -0.72232
463200.0000   -0.62863
463240.0000   -0.50310
463280.0000   -0.36174
463320.0000   -0.09612
463360.0000   -0.07001
463400.0000   -0.18243
463440.0000   -0.53800
463480.0000   -0.63909
463520.0000   -0.44812
463560.0000   -0.80170
463600.0000   -0.40966
463640.0000   -0.49012
463680.0000   -0.22651
463720.0000   -0.30710
463760.0000   -0.25323
463800.0000   -0.14665
463840.0000   -0.46393
463880.0000   -0.28276
463920.0000   -0.46552
463960.0000   -0.43658
464000.0000   -0.36206
464040.0000   -0.52304
464080.0000   -0.28659
464120.0000   -0.18915
464160.0000   -0.23141
464200.0000   -0.23414
464240.0000   -0.19599
464280.0000   -0.09138
464320.0000   -0.19830
464360.0000   -0.13122
464400.0000   -0.36428
464440.0000   -0.10721
464480.0000   -0.41618
464520.0000   -0.30753
464560.0000   -0.33168
464600.0000   -0.31993
464640.0000   -0.35657
464680.0000   -0.32336
464720.0000    0.02703
464760.0000   -0.41236
464800.0000   -0.56454
464840.0000   -0.47679
464880.0000   -0.12670
464920.0000   -0.45275
464960.0000   -0.46131
465000.0000   -0.67875
465040.0000   -0.75919
465080.0000   -0.44822
465120.0000   -0.39123
465160.0000   -0.54631
465200.0000   -0.54330
465240.0000   -0.57264
465280.0000   -0.54705
465320.0000   -0.33104
465360.0000   -0.50141
465400.0000   -0.06778
465440.0000   -0.49899
465480.0000   -0.52004
465520.0000   -0.57630
465560.0000   -0.44456
465600.0000   -0.25033
465640.0000   -0.35354
465680.0000   -0.14771
465720.0000   -0.44497
465760.0000   -0.26803
465800.0000   -0.34382
465840.0000   -0.44155
465880.0000   -0.29156
465920.0000   -0.23232
465960.0000   -0.28972
466000.0000   -0.30843
466040.0000   -0.33611
466080.0000   -0.27248
466120.0000   -0.51316
466160.0000   -0.22146
466200.0000   -0.42629
466240.0000   -0.48199
466280.0000   -0.35387
466320.0000   -0.75315
466360.0000   -0.42369
466400.0000   -0.47587
466440.0000   -0.73730
466480.0000   -0.32177
466520.0000   -0.12555
466560.0000   -0.33944
466600.0000   -0.20358
466640.0000   -0.48815
466680.0000   -0.36377
466720.0000   -0.25713
466760.0000   -0.59708
466800.0000   -0.56387
466840.0000   -0.75626
466880.0000   -0.43583
466920.0000   -0.47530
466960.0000   -0.42116
467000.0000   -0.47219
467040.0000   -0.53362
467080.0000   -0.16800
467120.0000   -0.58063
467160.0000   -0.26048
467200.0000   -0.63397
467240.0000   -0.59608
467280.0000   -0.45280
467320.0000   -0.90929
467360.0000   -0.63553
467400.0000   -0.60633
467440.0000   -0.72279
467480.0000   -0.72699
467520.0000   -0.61726
467560.0000   -0.51048
467600.0000   -0.60271
467640.0000   -0.45483
467680.0000   -0.45495
467720.0000   -0.94489
467760.0000   -0.73020
467800.0000   -0.80069
467840.0000   -0.55538
467880.0000   -0.30655
467920.0000   -0.18821
467960.0000   -0.11382
468000.0000   -0.15390
468040.0000   -0.24103
468080.0000   -0.24437
468120.0000   -0.51148
468160.0000   -0.44615
468200.0000    0.09776
468240.0000   -0.43134
468280.0000   -0.01357
468320.0000   -0.17548
468360.0000   -0.55290
468400.0000   -0.72175
468440.0000   -0.58160
468480.0000   -0.11148
468520.0000   -0.35475
468560.0000   -0.29569
468600.0000   -0.13569
468640.0000   -0.20990
468680.0000   -0.32105
468720.0000   -0.16202
468760.0000   -0.32155
468800.0000   -0.59551
468840.0000   -0.10719
468880.0000   -0.39092
468920.0000   -0.51756
468960.0000   -0.65973
469000.0000   -0.76846
469040.0000   -0.68411
469080.0000   -0.68267
469120.0000   -0.65141
469160.0000   -0.45020
469200.0000   -0.70204
469240.0000   -0.54572
469280.0000   -0.32397
469320.0000   -0.57992
469360.0000   -0.53261
469400.0000   -0.60074
469440.0000   -0.59024
469480.0000   -0.12748
469520.0000   -0.25822
469560.0000   -0.45642
469600.0000   -0.49676
469640.0000   -0.70070
469680.0000   -0.48450
469720.0000   -0.53109
469760.0000   -0.46787
469800.0000   -0.37029
469840.0000   -0.54923
469880.0000   -0.44337
469920.0000   -0.47110
469960.0000   -0.69481
470000.0000   -0.56953
470040.0000   -0.74108
470080.0000    0.17928
470120.0000   -0.04368
470160.0000   -0.19241
470200.0000   -0.27481
470240.0000   -0.24722
470280.0000    0.16954
470320.0000   -0.22568
470360.0000   -0.10861
470400.0000   -0.18507
470440.0000   -0.11858
470480.0000   -0.35887
470520.0000   -0.33930
470560.0000   -0.37029
470600.0000   -0.34854
470640.0000   -0.44183
470680.0000   -0.16782
470720.0000   -0.76724
470760.0000   -0.31563
470800.0000   -0.31400
470840.0000   -0.33384
470880.0000   -0.56067
470920.0000   -0.31573
470960.0000   -0.38582
471000.0000   -0.15387
471040.0000   -0.04821
471080.0000   -0.40602
471120.0000   -0.54674
471160.0000   -0.30174
471200.0000   -0.50606
471240.0000   -0.46381
471280.0000   -0.75766
471320.0000   -0.34322
471360.0000   -0.33514
471400.0000   -0.47370
471440.0000   -0.45737
471480.0000   -0.47038
471520.0000   -0.59524
471560.0000   -0.45846
471600.0000   -0.53856
471640.0000   -0.60126
471680.0000   -0.71326
471720.0000   -0.55768
471760.0000   -0.36624
471800.0000   -0.38691
471840.0000   -0.57324
471880.0000   -0.49217
471920.0000   -0.54555
471960.0000   -0.57573
472000.0000   -0.54844
472040.0000   -0.41289
472080.0000   -0.15358
472120.0000   -0.46590
472160.0000   -0.49951
472200.0000   -0.63310
472240.0000   -0.58399
472280.0000   -0.38911
472320.0000   -0.44123
472360.0000   -0.76246
472400.0000   -0.45707
472440.0000   -0.43025
472480.0000   -0.64225
472520.0000    0.12209
472560.0000   -0.18083
472600.0000   -0.56782
472640.0000   -0.54090
472680.0000   -0.59714
472720.0000   -0.30681
472760.0000   -0.58179
472800.0000   -0.56743
472840.0000   -0.41487
472880.0000   -0.50184
472920.0000   -0.62818
472960.0000   -0.80048
473000.0000   -0.47515
473040.0000   -0.50949
473080.0000   -0.46078
473120.0000   -0.54581
473160.0000   -0.79440
473200.0000   -0.79375
473240.0000   -0.49287
473280.0000   -0.64318
473320.0000   -0.68646
473360.0000   -0.44104
473400.0000   -0.59903
473440.0000   -0.57658
473480.0000   -0.66047
473520.0000   -0.48855
473560.0000   -0.59428
473600.0000   -0.55106
473640.0000   -0.56370
473680.0000   -0.48223
473720.0000   -0.54282
473760.0000   -0.82169
473800.0000   -0.55089
473840.0000   -0.73504
473880.0000   -0.73025
473920.0000   -0.48817
473960.0000   -0.77080
474000.0000   -0.50341
474040.0000   -0.57190
474080.0000   -0.79253
474120.0000   -0.57601
474160.0000   -0.67429
474200.0000   -0.49274
474240.0000   -0.67785
474280.0000   -0.67629
474320.0000   -0.62851
474360.0000   -0.52093
474400.0000   -0.96875
474440.0000   -0.57870
474480.0000   -0.73107
474520.0000   -0.69640
474560.0000   -0.48088
474600.0000   -0.60192
474640.0000   -0.46688
474680.0000   -0.54220
474720.0000   -0.71315
474760.0000   -0.50944
474800.0000   -0.72287
474840.0000   -0.70920
474880.0000   -0.71857
474920.0000   -0.43348
474960.0000   -0.64663
475000.0000   -0.59894
475040.0000   -0.42855
475080.0000   -0.58738
475120.0000   -0.61722
475160.0000   -0.53736
475200.0000   -0.67702
475240.0000   -0.70823
475280.0000   -0.81485
475320.0000   -0.83193
475360.0000   -0.36738
475400.0000   -0.59441
475440.0000   -0.78433
475480.0000   -0.71322
475520.0000   -0.78840
475560.0000   -0.66662
475600.0000   -0.50392
475640.0000   -0.38058
475680.0000   -0.16609
475720.0000   -0.39599
475760.0000   -0.58667
475800.0000   -0.75037
475840.0000   -0.38317
475880.0000   -0.57262
475920.0000   -0.28699
475960.0000   -0.48603
476000.0000   -0.50328
476040.0000   -0.48167
476080.0000   -0.70919
476120.0000   -0.50630
476160.0000   -0.63918
476200.0000   -0.85876
476240.0000   -0.76693
476280.0000   -0.71585
476320.0000   -0.79046
476360.0000   -0.28987
476400.0000   -0.54069
476440.0000   -0.63736
476480.0000   -0.82068
476520.0000   -0.81750
476560.0000   -0.77397
476600.0000   -0.55568
476640.0000   -0.57480
476680.0000   -0.65656
476720.0000   -0.66025
476760.0000   -0.42930
476800.0000   -0.28855
476840.0000   -0.33715
476880.0000   -0.44592
476920.0000   -0.37537
476960.0000   -0.48010
477000.0000   -0.65342
477040.0000   -0.56301
477080.0000   -0.66763
477120.0000   -0.83505
477160.0000   -0.86027
477200.0000   -1.12398
477240.0000   -0.79749
477280.0000   -0.58615
477320.0000   -0.77240
477360.0000   -0.73317
477400.0000   -0.80230
477440.0000   -0.83948
477480.0000   -0.82945
477520.0000   -0.45737
477560.0000   -0.42685
477600.0000   -0.74813
477640.0000   -0.73205
477680.0000   -0.79347
477720.0000   -0.89819
477760.0000   -0.46331
477800.0000   -0.19193
477840.0000   -0.71860
477880.0000   -0.72128
477920.0000   -0.63780
477960.0000   -0.84521
478000.0000   -0.55437
478040.0000   -0.52343
478080.0000   -0.40600
478120.0000   -0.35460
478160.0000   -0.44742
478200.0000   -0.25637
478240.0000   -0.48474
478280.0000   -0.23007
478320.0000   -0.24322
478360.0000   -0.19052
478400.0000   -0.28382
478440.0000   -0.45557
478480.0000   -0.55427
478520.0000   -0.60478
478560.0000   -0.48439
478600.0000   -0.39188
478640.0000   -0.72822
478680.0000   -0.68099
478720.0000   -0.51456
478760.0000   -0.76188
478800.0000   -0.61950
478840.0000   -0.48924
478880.0000   -0.90635
478920.0000   -0.77643
478960.0000   -0.53024
479000.0000   -0.31939
479040.0000   -0.62428
479080.0000   -0.78081
479120.0000   -0.74574
479160.0000   -0.72125
479200.0000   -0.38394
479240.0000   -0.64614
479280.0000   -0.55272
479320.0000   -0.56726
479360.0000   -0.75509
479400.0000   -0.95380
479440.0000   -0.55222
479480.0000   -0.74480
479520.0000   -0.72592
479560.0000   -0.27695
479600.0000   -0.66029
479640.0000   -0.58945
479680.0000   -0.70959
479720.0000   -0.78215
479760.0000   -0.64739
479800.0000   -0.50525
479840.0000   -0.11189
479880.0000   -0.56646
479920.0000   -0.76526
479960.0000   -0.65772
480000.0000   -0.30522
480040.0000   -0.63793
480080.0000   -0.68012
480120.0000   -0.78772
480160.0000   -0.72328
480200.0000   -0.65349
480240.0000   -0.60723
480280.0000   -0.65865
480320.0000   -0.42966
480360.0000   -0.44494
480400.0000   -0.38013
480440.0000   -0.40020
480480.0000   -0.30372
480520.0000   -0.36977
480560.0000   -0.62517
480600.0000   -0.54793
480640.0000   -0.53354
480680.0000   -0.64421
480720.0000   -0.57745
480760.0000   -0.51261
480800.0000   -0.52884
480840.0000   -0.56353
480880.0000   -0.56590
480920.0000   -0.57973
480960.0000   -0.63028
481000.0000   -0.75471
481040.0000   -0.79032
481080.0000   -0.67112
481120.0000   -0.75878
481160.0000   -0.60267
481200.0000   -0.58733
481240.0000   -0.58891
481280.0000   -0.62790
481320.0000   -0.67409
481360.0000   -0.54942
481400.0000   -0.59226
481440.0000   -0.63216
481480.0000   -0.60872
481520.0000   -0.74706
481560.0000   -0.64347
481600.0000   -0.52651
481640.0000   -0.69634
481680.0000   -0.69304
481720.0000   -0.49798
481760.0000   -0.33129
481800.0000   -0.49787
481840.0000   -0.54078
481880.0000   -0.60480
481920.0000   -0.69907
481960.0000   -0.66551
482000.0000   -0.49006
482040.0000   -0.81361
482080.0000   -0.65175
482120.0000   -0.48937
482160.0000   -0.36789
482200.0000   -0.68905
482240.0000   -0.65018
482280.0000   -0.48881
482320.0000   -0.87833
482360.0000   -0.55334
482400.0000   -0.62962
482440.0000   -0.58319
482480.0000   -0.76582
482520.0000   -0.43018
482560.0000   -0.61491
482600.0000   -0.72639
482640.0000   -0.71911
482680.0000   -0.48098
482720.0000   -0.63739
482760.0000   -0.40097
482800.0000   -0.67358
482840.0000   -0.67271
482880.0000   -0.60009
482920.0000   -0.51652
482960.0000   -0.73455
483000.0000   -0.57301
483040.0000   -0.63063
483080.0000   -0.64855
483120.0000   -0.68503
483160.0000   -0.65201
483200.0000   -0.60468
483240.0000   -0.34402
483280.0000   -0.81324
483320.0000   -0.63277
483360.0000   -0.73284
483400.0000   -0.40541
483440.0000   -0.45338
483480.0000   -0.79292
483520.0000   -0.27121
483560.0000   -0.46823
483600.0000   -0.55639
483640.0000   -0.54199
483680.0000   -0.79955
483720.0000   -0.65236
483760.0000   -0.60096
483800.0000   -0.69832
483840.0000   -0.43312
483880.0000   -0.58722
483920.0000   -0.50220
483960.0000   -0.39775
484000.0000   -0.75207
484040.0000   -0.74465
484080.0000   -0.63487
484120.0000   -0.67268
484160.0000   -0.28512
484200.0000   -0.42271
484240.0000   -0.53371
484280.0000   -0.84776
484320.0000   -0.79234
484360.0000   -0.79622
484400.0000   -0.55276
484440.0000   -0.53525
484480.0000   -0.68508
484520.0000   -0.64100
484560.0000   -0.62361
484600.0000   -0.35847
484640.0000   -0.60825
484680.0000   -0.74007
484720.0000   -0.54599
484760.0000   -0.74823
484800.0000   -0.78132
484840.0000   -0.60360
484880.0000   -0.59278
484920.0000   -0.61912
484960.0000   -0.40709
485000.0000   -0.64334
485040.0000   -0.46804
485080.0000   -0.68194
485120.0000   -0.44856
485160.0000   -0.48498
485200.0000   -0.60576
485240.0000   -0.69209
485280.0000   -0.83444
485320.0000   -0.66371
485360.0000   -0.57405
485400.0000   -0.45658
485440.0000   -0.61805
485480.0000   -0.39913
485520.0000   -0.68138
485560.0000   -0.93293
485600.0000   -0.69735
485640.0000   -0.82593
485680.0000   -0.84958
485720.0000   -0.45183
485760.0000   -0.52229
485800.0000   -0.66700
485840.0000   -0.13734
485880.0000   -0.74097
485920.0000   -0.76965
485960.0000   -0.39985
486000.0000   -0.69175
486040.0000   -0.52770
486080.0000   -0.54396
486120.0000   -0.46306
486160.0000   -0.38053
486200.0000   -0.21310
486240.0000   -0.74401
486280.0000   -0.44318
486320.0000   -0.64224
486360.0000   -0.78204
486400.0000   -0.66669
486440.0000   -0.22312
486480.0000   -0.71075
486520.0000   -0.90526
486560.0000   -0.42804
486600.0000   -0.34397
486640.0000   -0.36999
486680.0000   -0.47486
486720.0000   -0.33647
486760.0000   -0.45685
486800.0000   -0.46383
486840.0000   -0.60654
486880.0000   -0.51476
486920.0000   -0.34865
486960.0000   -0.51386
487000.0000   -0.43501
487040.0000   -0.39395
487080.0000   -0.50306
487120.0000   -0.34257
487160.0000   -0.35925
487200.0000   -0.63933
487240.0000   -0.86524
487280.0000   -0.50152
487320.0000   -0.25738
487360.0000   -0.42212
487400.0000   -0.87337
487440.0000   -0.44254
487480.0000   -0.58314
487520.0000   -0.42702
487560.0000   -0.47868
487600.0000   -0.53893
487640.0000   -0.26312
487680.0000   -0.33647
487720.0000   -0.45556
487760.0000   -0.49820
487800.0000   -0.55508
487840.0000   -0.50736
487880.0000   -0.48077
487920.0000   -0.16014
487960.0000   -0.24741
488000.0000   -0.27938
488040.0000   -0.16432
488080.0000   -0.36659
488120.0000   -0.49736
488160.0000   -0.39615
488200.0000   -0.86353
488240.0000   -0.90429
488280.0000   -0.64853
488320.0000   -0.62027
488360.0000   -0.32844
488400.0000   -0.80641
488440.0000   -0.56343
488480.0000   -0.66409
488520.0000   -0.44295
488560.0000   -0.68665
488600.0000   -0.82902
488640.0000   -0.48139
488680.0000   -0.56999
488720.0000   -0.48269
488760.0000   -0.60484
488800.0000   -0.42481
488840.0000   -0.65941
488880.0000   -0.58648
488920.0000   -0.51092
488960.0000   -0.66736
489000.0000   -0.61964
489040.0000   -0.74030
489080.0000   -0.56081
489120.0000   -0.58220
489160.0000   -0.60300
489200.0000   -0.72706
489240.0000   -0.06030
489280.0000   -0.29159
489320.0000   -0.37694
489360.0000   -0.79634
489400.0000   -0.08796
489440.0000   -0.17945
489480.0000   -0.33401
489520.0000   -0.06818
489560.0000   -0.09354
489600.0000   -0.29622
489640.0000   -0.12219
489680.0000   -0.22444
489720.0000   -0.14693
489760.0000   -0.04327
489800.0000   -0.15359
489840.0000   -0.50323
489880.0000   -0.06108
489920.0000   -0.25854
489960.0000   -0.13011
490000.0000   -0.15951
490040.0000   -0.04248
490080.0000   -0.36831
490120.0000   -0.04794
490160.0000   -0.02372
490200.0000    0.11163
490240.0000   -0.05320
490280.0000   -0.12568
490320.0000   -0.26891
490360.0000   -0.38181
490400.0000   -0.43368
490440.0000   -0.14317
490480.0000   -0.13134
490520.0000   -0.30592
490560.0000   -0.32370
490600.0000   -0.34068
490640.0000   -0.37475
490680.0000   -0.25365
490720.0000   -0.21760
490760.0000   -0.26182
490800.0000   -0.31220
490840.0000   -0.35920
490880.0000   -0.41235
490920.0000   -0.40399
490960.0000   -0.46833
491000.0000   -0.36360
491040.0000   -0.15907
491080.0000   -0.04169
491120.0000   -0.45377
491160.0000   -0.28450
491200.0000   -0.49433
491240.0000   -0.36507
491280.0000   -0.40335
491320.0000   -0.38516
491360.0000   -0.36600
491400.0000   -0.22572
491440.0000   -0.23459
491480.0000   -0.37136
491520.0000   -0.30453
491560.0000   -0.43134
491600.0000   -0.67640
491640.0000   -0.69785
491680.0000   -0.82403
491720.0000   -0.41153
491760.0000   -0.52020
491800.0000   -0.78420
491840.0000   -0.54244
491880.0000   -0.59774
491920.0000   -0.71832
491960.0000   -0.84933
492000.0000   -0.78723
492040.0000   -0.16479
492080.0000   -0.63590
492120.0000   -0.46185
492160.0000   -0.56353
492200.0000   -0.69341
492240.0000   -0.76573
492280.0000   -0.13273
492320.0000   -0.38188
492360.0000   -0.44817
492400.0000   -0.23106
492440.0000   -0.11798
492480.0000   -0.24149
492520.0000   -0.30938
492560.0000   -0.28037
492600.0000   -0.50541
492640.0000   -0.56229
492680.0000   -0.55284
492720.0000   -0.14231
492760.0000   -0.53205
492800.0000   -0.36927
492840.0000   -0.45009
492880.0000   -0.57546
492920.0000   -0.43849
492960.0000   -0.37250
493000.0000   -0.42078
493040.0000   -0.12053
493080.0000   -0.32689
493120.0000   -0.77277
493160.0000   -0.62255
493200.0000   -0.46917
493240.0000   -0.31790
493280.0000   -0.51652
493320.0000   -0.52526
493360.0000   -0.58942
493400.0000   -0.65694
493440.0000   -0.55635
493480.0000   -0.43647
493520.0000   -0.58197
493560.0000   -0.50757
493600.0000   -0.42070
493640.0000   -0.82186
493680.0000   -0.49167
493720.0000   -0.81447
493760.0000   -0.59296
493800.0000   -0.72103
493840.0000   -0.67168
493880.0000   -0.61197
493920.0000   -0.60429
493960.0000   -0.60420
494000.0000   -0.69728
494040.0000   -0.86263
494080.0000   -0.63905
494120.0000   -0.78763
494160.0000   -0.58235
494200.0000   -0.57933
494240.0000   -0.53063
494280.0000   -0.87810
494320.0000   -0.71601
494360.0000   -0.78815
494400.0000   -0.72787
494440.0000   -0.70721
494480.0000   -0.71100
494520.0000   -0.71785
494560.0000   -0.50878
494600.0000   -0.80806
494640.0000   -0.41007
494680.0000   -0.59762
494720.0000   -0.42858
494760.0000   -0.23165
494800.0000   -0.20135
494840.0000   -0.40005
494880.0000   -0.40357
494920.0000   -0.43925
494960.0000   -0.49503
495000.0000   -0.52339
495040.0000   -0.28726
495080.0000   -0.24473
495120.0000   -0.60017
495160.0000   -0.21370
495200.0000   -0.65289
495240.0000   -0.59715
495280.0000   -0.45150
495320.0000   -0.50468
495360.0000   -0.51673
495400.0000   -0.60287
495440.0000   -0.62994
495480.0000   -0.51092
495520.0000   -0.53009
495560.0000   -0.87501
495600.0000   -0.56663
495640.0000   -0.87126
495680.0000   -0.69281
495720.0000   -0.76586
495760.0000   -0.21913
495800.0000   -0.29866
495840.0000   -0.18550
495880.0000    0.17865
495920.0000   -0.41914
495960.0000   -0.44134
496000.0000   -0.28286
496040.0000   -0.14348
496080.0000   -0.30845
496120.0000   -0.49929
496160.0000   -0.36902
496200.0000   -0.43012
496240.0000   -0.41255
496280.0000   -0.47866
496320.0000   -0.57286
496360.0000   -0.54205
496400.0000   -0.49975
496440.0000   -0.23961
496480.0000   -0.39009
496520.0000   -0.47145
496560.0000   -0.24271
496600.0000   -0.17156
496640.0000   -0.35076
496680.0000   -0.50417
496720.0000   -0.30554
496760.0000   -0.16529
496800.0000    0.03152
496840.0000   -0.52868
496880.0000   -0.54061
496920.0000   -0.74904
496960.0000   -0.52453
497000.0000   -0.60914
497040.0000   -0.64735
497080.0000   -0.70061
497120.0000   -0.51530
497160.0000    0.03051
497200.0000   -0.13691
497240.0000   -0.44312
497280.0000   -0.35887
497320.0000   -0.46607
497360.0000   -0.50268
497400.0000   -0.34446
497440.0000   -0.16173
497480.0000   -0.45894
497520.0000   -0.22923
497560.0000   -0.22094
497600.0000   -0.37436
497640.0000   -0.33937
497680.0000   -0.31491
497720.0000   -0.38348
497760.0000   -0.31515
497800.0000   -0.34123
497840.0000   -0.60603
497880.0000   -0.43177
497920.0000   -0.32330
497960.0000   -0.62991
498000.0000   -0.63312
498040.0000   -0.55747
498080.0000   -0.38073
498120.0000   -0.66812
498160.0000   -0.45978
498200.0000   -0.44054
498240.0000   -0.35526
498280.0000   -0.23785
498320.0000   -0.30146
498360.0000   -0.36750
498400.0000   -0.24745
498440.0000   -0.28121
498480.0000   -0.47635
498520.0000   -0.63166
498560.0000   -0.33478
498600.0000   -0.28223
498640.0000   -0.30639
498680.0000   -0.12879
498720.0000   -0.04393
498760.0000   -0.41209
498800.0000   -0.50890
498840.0000   -0.63490
498880.0000   -0.63320
498920.0000   -0.61806
498960.0000   -0.15292
499000.0000   -0.41141
499040.0000   -0.16036
499080.0000   -0.24077
499120.0000   -0.18158
499160.0000   -0.07243
499200.0000   -0.46843
499240.0000   -0.04944
499280.0000   -0.61015
499320.0000   -0.37359
499360.0000   -0.46198
499400.0000   -0.63722
499440.0000   -0.37632
499480.0000   -0.37926
499520.0000   -0.35281
499560.0000   -0.43875
499600.0000   -0.38796
499640.0000   -0.31534
499680.0000   -0.36214
499720.0000   -0.56205
499760.0000   -0.57593
499800.0000   -0.69841
499840.0000   -0.52496
499880.0000   -0.22304
499920.0000   -0.20791
499960.0000    0.00470
500000.0000   -0.49475
500040.0000   -0.18482
500080.0000   -0.28840
500120.0000   -0.45351
500160.0000   -0.27971
500200.0000   -0.36317
500240.0000   -0.49633
500280.0000   -0.25221
500320.0000   -0.24899
500360.0000    0.07338
500400.0000   -0.18555
500440.0000   -0.23396
500480.0000   -0.31557
500520.0000   -0.44234
500560.0000   -0.51860
500600.0000   -0.58611
500640.0000   -0.53404
500680.0000   -0.37181
500720.0000   -0.57183
500760.0000   -0.56019
500800.0000   -0.39998
500840.0000   -0.29257
500880.0000   -0.49339
500920.0000   -0.54530
500960.0000   -0.56138
501000.0000   -0.53640
501040.0000   -0.65954
501080.0000   -0.54442
501120.0000   -0.34990
501160.0000   -0.40477
501200.0000   -0.42289
501240.0000   -0.33037
501280.0000   -0.33143
501320.0000    0.06802
501360.0000   -0.25060
501400.0000   -0.39325
501440.0000   -0.22391
501480.0000   -0.10706
501520.0000   -0.25367
501560.0000   -0.45945
501600.0000   -0.45028
501640.0000   -0.49544
501680.0000   -0.48799
501720.0000   -0.28593
501760.0000   -0.39699
501800.0000   -1.03475
501840.0000   -0.32141
501880.0000   -0.41772
501920.0000   -0.27507
501960.0000   -0.18483
502000.0000   -0.34466
502040.0000   -0.52666
502080.0000   -0.28703
502120.0000   -0.48905
502160.0000   -0.30578
502200.0000   -0.34704
502240.0000   -0.35705
502280.0000   -0.25563
502320.0000   -0.23553
502360.0000   -0.44169
502400.0000   -0.68640
502440.0000   -0.48294
502480.0000   -0.43997
502520.0000   -0.55484
502560.0000   -0.44011
502600.0000   -0.50375
502640.0000   -0.29105
502680.0000   -0.10956
502720.0000   -0.49358
502760.0000   -0.24500
502800.0000   -0.43485
502840.0000   -0.37492
502880.0000   -0.31307
502920.0000   -0.35389
502960.0000   -0.41796
503000.0000   -0.51259
503040.0000   -0.37887
503080.0000   -0.33069
503120.0000   -0.40376
503160.0000   -0.08416
503200.0000   -0.18470
503240.0000   -0.23221
503280.0000   -0.33306
503320.0000   -0.31704
503360.0000   -0.37609
503400.0000   -0.56198
503440.0000   -0.23983
503480.0000   -0.15045
503520.0000   -0.07649
503560.0000   -0.17215
503600.0000   -0.19323
503640.0000   -0.46776
503680.0000   -0.62687
503720.0000   -0.38319
503760.0000   -0.59576
503800.0000   -0.38065
503840.0000   -0.36559
503880.0000   -0.43949
503920.0000   -0.17983
503960.0000   -0.39290
504000.0000   -0.36781
504040.0000   -0.20694
504080.0000   -0.35731
504120.0000   -0.22238
504160.0000   -0.43247
504200.0000   -0.39809
504240.0000   -0.40370
504280.0000   -0.26448
504320.0000   -0.56022
504360.0000   -0.42983
504400.0000   -0.04012
504440.0000   -0.49802
504480.0000   -0.26270
504520.0000   -0.15313
504560.0000   -0.57400
504600.0000   -0.17391
504640.0000   -0.46022
504680.0000   -0.13533
504720.0000   -0.60018
504760.0000   -0.25425
504800.0000   -0.14474
504840.0000   -0.34962
504880.0000   -0.33228
504920.0000   -0.28796
504960.0000   -0.44437
505000.0000   -0.57559
505040.0000   -0.39619
505080.0000   -0.62995
505120.0000   -0.42335
505160.0000   -0.57295
505200.0000   -0.39669
505240.0000   -0.62852
505280.0000   -0.60472
505320.0000   -0.58607
505360.0000   -0.44500
505400.0000   -0.37710
505440.0000   -0.37693
505480.0000   -0.50410
505520.0000   -0.45357
505560.0000   -0.48127
505600.0000   -0.30017
505640.0000   -0.64428
505680.0000   -0.44106
505720.0000   -0.06175
505760.0000   -0.00846
505800.0000   -0.42915
505840.0000   -0.34119
505880.0000   -0.23214
505920.0000    0.00245
505960.0000   -0.05405
506000.0000   -0.27459
506040.0000   -0.40150
506080.0000   -0.46762
506120.0000   -0.35083
506160.0000   -0.20167
506200.0000   -0.49431
506240.0000   -0.73167
506280.0000   -0.62283
506320.0000   -0.72548
506360.0000   -0.44391
506400.0000   -0.61825
506440.0000   -0.33060
506480.0000   -0.48850
506520.0000   -0.59226
506560.0000   -0.80430
506600.0000   -0.57313
506640.0000   -0.48746
506680.0000   -0.57273
506720.0000   -0.30374
506760.0000   -0.82413
506800.0000   -1.07061
506840.0000   -0.66829
506880.0000   -0.49408
506920.0000   -0.58180
506960.0000   -0.45588
507000.0000   -0.48766
507040.0000   -0.49371
507080.0000   -0.57109
507120.0000   -0.43544
507160.0000   -0.39263
507200.0000   -0.63176
507240.0000   -0.67188
507280.0000   -0.47036
507320.0000   -0.79858
507360.0000   -0.47636
507400.0000   -0.61345
507440.0000   -0.33097
507480.0000   -0.57128
507520.0000   -0.58147
507560.0000   -0.57111
507600.0000   -0.55499
507640.0000    0.06428
507680.0000   -0.43745
507720.0000   -0.40174
507760.0000   -0.20100
507800.0000   -0.25379
507840.0000   -0.18672
507880.0000   -0.21209
507920.0000   -0.53365
507960.0000   -0.15473
508000.0000   -0.17883
508040.0000   -0.07289
508080.0000   -0.15682
508120.0000   -0.10066
508160.0000   -0.20276
508200.0000    0.01198
508240.0000   -0.35913
508280.0000   -0.24406
508320.0000   -0.38675
508360.0000   -0.68158
508400.0000   -0.47774
508440.0000   -0.19738
508480.0000   -0.30208
508520.0000   -0.03653
508560.0000   -0.20271
508600.0000   -0.35636
508640.0000   -0.42830
508680.0000   -0.27279
508720.0000   -0.33726
508760.0000   -0.24022
508800.0000   -0.26940
508840.0000   -0.38472
508880.0000   -0.25822
508920.0000   -0.43618
508960.0000   -0.57334
509000.0000   -0.40254
509040.0000   -0.65384
509080.0000   -0.55294
509120.0000   -0.01714
509160.0000   -0.48269
509200.0000   -0.46237
509240.0000   -0.54211
509280.0000   -0.54311
509320.0000   -0.45579
509360.0000   -0.29347
509400.0000   -0.60720
509440.0000   -0.38827
509480.0000   -0.22789
509520.0000   -0.44163
509560.0000   -0.28866
509600.0000   -0.44215
509640.0000   -0.59187
509680.0000   -0.29919
509720.0000   -0.26449
509760.0000   -0.36696
509800.0000   -0.31174
509840.0000   -0.17364
509880.0000   -0.28210
509920.0000   -0.33662
509960.0000   -0.39918
510000.0000   -0.57051
510040.0000   -0.37403
510080.0000   -0.45844
510120.0000   -0.42423
510160.0000   -0.13456
510200.0000   -0.66475
510240.0000   -0.43273
510280.0000   -0.68096
510320.0000   -0.49873
510360.0000   -0.37869
510400.0000   -0.46655
510440.0000   -0.46593
510480.0000   -0.53895
510520.0000   -0.42610
510560.0000   -0.30261
510600.0000   -0.57541
510640.0000   -0.36125
510680.0000   -0.59736
510720.0000   -0.40680
510760.0000   -0.33852
510800.0000   -0.16382
510840.0000   -0.36677
510880.0000   -0.43386
510920.0000   -0.26219
510960.0000   -0.02202
511000.0000   -0.41323
511040.0000   -0.14005
511080.0000   -0.35391
511120.0000   -0.46380
511160.0000   -0.22106
511200.0000   -0.47806
511240.0000   -0.29632
511280.0000   -0.14050
511320.0000   -0.11856
511360.0000   -0.08889
511400.0000   -0.39079
511440.0000   -0.14494
511480.0000    0.17413
511520.0000   -0.12807
511560.0000   -0.20648
511600.0000   -0.22876
511640.0000    0.00665
511680.0000   -0.75870
511720.0000   -0.41797
511760.0000   -0.46195
511800.0000   -0.30492
511840.0000   -0.50809
511880.0000   -0.68689
511920.0000   -0.57133
511960.0000   -0.48154
512000.0000   -0.20954
512040.0000   -0.35360
512080.0000   -0.35880
512120.0000   -0.30191
512160.0000   -0.55523
512200.0000   -0.25721
512240.0000   -0.27636
512280.0000   -0.34568
512320.0000   -0.37616
512360.0000   -0.55544
512400.0000   -0.05854
512440.0000   -0.34116
512480.0000   -0.26769
512520.0000   -0.32890
512560.0000   -0.42496
512600.0000   -0.38920
512640.0000   -0.24267
512680.0000   -0.35939
512720.0000   -0.31047
512760.0000   -0.36863
512800.0000   -0.31183
512840.0000   -0.52390
512880.0000   -0.15578
512920.0000   -0.17086
512960.0000   -0.37859
513000.0000   -0.78621
513040.0000   -0.73330
513080.0000   -0.62266
513120.0000   -0.69871
513160.0000   -0.94059
513200.0000   -0.62927
513240.0000   -0.62030
513280.0000   -0.39498
513320.0000   -0.58273
513360.0000   -0.71641
513400.0000   -0.93122
513440.0000   -0.57625
513480.0000   -0.57188
513520.0000   -0.43457
513560.0000   -0.15052
513600.0000   -0.57765
513640.0000   -0.50748
513680.0000   -0.38282
513720.0000   -0.26511
513760.0000   -0.31282
513800.0000   -0.28984
513840.0000   -0.23340
513880.0000   -0.53930
513920.0000   -0.27328
513960.0000   -0.58478
514000.0000   -0.35935
514040.0000   -0.40490
514080.0000   -0.21496
514120.0000   -0.68797
514160.0000   -0.43499
514200.0000   -0.60069
514240.0000   -0.34983
514280.0000   -0.26977
514320.0000   -0.46093
514360.0000   -0.55812
514400.0000   -0.58325
514440.0000   -0.27358
514480.0000   -0.30194
514520.0000   -0.39511
514560.0000   -0.13188
514600.0000   -0.10998
514640.0000   -0.27055
514680.0000   -0.30772
514720.0000   -0.41207
514760.0000   -0.46190
514800.0000   -0.38429
514840.0000   -0.36657
514880.0000   -0.51578
514920.0000   -0.12191
514960.0000   -0.14136
515000.0000   -0.54922
515040.0000   -0.53053
515080.0000   -0.33617
515120.0000   -0.34124
515160.0000   -0.24199
515200.0000   -0.58249
515240.0000   -0.33412
515280.0000   -0.45190
515320.0000   -0.37212
515360.0000   -0.28741
515400.0000   -0.42985
515440.0000   -0.35440
515480.0000   -0.33705
515520.0000   -0.10549
515560.0000   -0.19348
515600.0000   -0.30154
515640.0000   -0.29998
515680.0000   -0.33395
515720.0000   -0.22098
515760.0000   -0.11368
515800.0000   -0.15755
515840.0000   -0.25744
515880.0000   -0.12206
515920.0000   -0.46768
515960.0000   -0.47577
516000.0000   -0.26447
516040.0000   -0.35204
516080.0000   -0.53018
516120.0000   -0.30555
516160.0000   -0.43035
516200.0000   -0.43123
516240.0000   -0.35619
516280.0000   -0.41686
516320.0000   -0.48929
516360.0000   -0.47372
516400.0000   -0.40122
516440.0000   -0.29663
516480.0000   -0.30126
516520.0000   -0.35567
516560.0000   -0.39241
516600.0000   -0.39894
516640.0000   -0.38439
516680.0000   -0.28326
516720.0000   -0.60209
516760.0000   -0.44066
516800.0000   -0.65518
516840.0000   -0.53348
516880.0000   -0.47530
516920.0000   -0.53703
516960.0000   -0.39250
517000.0000   -0.64645
517040.0000   -0.81270
517080.0000   -0.58577
517120.0000   -0.69971
517160.0000   -0.65803
517200.0000   -0.81152
517240.0000   -0.48871
517280.0000   -0.47213
517320.0000   -0.53525
517360.0000   -0.68999
517400.0000   -0.70700
517440.0000   -0.67827
517480.0000   -0.54388
517520.0000   -0.50867
517560.0000   -0.64556
517600.0000   -0.76896
517640.0000   -0.64203
517680.0000   -0.48533
517720.0000   -0.67154
517760.0000   -0.57190
517800.0000   -0.63307
517840.0000   -0.69969
517880.0000   -0.96278
517920.0000   -0.61197
517960.0000   -0.75182
518000.0000   -0.56577
518040.0000   -0.68709
518080.0000   -0.29552
518120.0000   -0.59626
518160.0000   -0.54970
518200.0000   -0.54200
518240.0000   -0.50903
518280.0000   -0.28385
518320.0000   -0.57635
518360.0000   -0.53504
518400.0000   -0.41277
518440.0000   -0.68397
518480.0000   -0.53392
518520.0000   -0.65263
518560.0000   -0.62964
518600.0000   -0.54718
518640.0000   -0.45719
518680.0000   -0.45007
518720.0000   -0.32429
518760.0000   -0.66294
518800.0000   -0.52159
518840.0000   -0.57471
518880.0000   -0.63655
518920.0000   -0.49642
518960.0000   -0.52549
519000.0000   -0.66358
519040.0000   -0.45078
519080.0000   -0.84935
519120.0000   -0.38007
519160.0000   -0.65118
519200.0000   -0.50116
519240.0000   -0.34739
519280.0000   -0.30322
519320.0000   -0.24424
519360.0000   -0.40477
519400.0000   -0.59118
519440.0000   -0.30376
519480.0000   -0.74091
519520.0000   -0.74858
519560.0000   -0.58361
519600.0000   -0.45337
519640.0000   -0.59812
519680.0000   -0.53996
519720.0000   -0.62464
519760.0000   -0.42759
519800.0000   -0.48821
519840.0000   -0.62949
519880.0000   -0.41464
519920.0000   -0.44566
519960.0000   -0.54747
520000.0000   -0.53625
520040.0000   -0.50646
520080.0000   -0.86943
520120.0000   -0.97859
520160.0000   -0.49633
520200.0000   -0.52882
520240.0000   -0.67026
520280.0000   -0.65045
520320.0000   -0.51362
520360.0000   -0.50501
520400.0000   -0.60602
520440.0000   -0.36147
520480.0000   -0.47242
520520.0000   -0.47702
520560.0000   -0.67110
520600.0000   -0.94141
520640.0000   -0.75760
520680.0000   -0.83902
520720.0000   -0.36466
520760.0000   -0.82569
520800.0000   -0.56470
520840.0000   -0.38627
520880.0000   -0.51102
520920.0000   -0.61114
520960.0000   -0.52508
521000.0000   -0.35858
521040.0000   -0.56022
521080.0000   -0.51948
521120.0000   -0.49716
521160.0000   -0.45783
521200.0000   -0.38841
521240.0000   -0.53818
521280.0000   -0.60809
521320.0000   -0.41240
521360.0000   -0.63401
521400.0000   -0.64733
521440.0000   -0.50816
521480.0000   -0.62821
521520.0000   -0.45143
521560.0000   -0.56716
521600.0000   -0.73810
521640.0000   -0.65732
521680.0000   -0.85064
521720.0000   -0.71731
521760.0000   -0.15425
521800.0000   -0.33848
521840.0000   -0.26566
521880.0000   -0.59547
521920.0000   -0.37819
521960.0000   -0.46312
522000.0000   -0.52453
522040.0000   -0.56848
522080.0000   -0.55650
522120.0000   -0.66310
522160.0000   -0.63000
522200.0000   -0.54372
522240.0000   -0.29533
522280.0000   -0.54725
522320.0000   -0.95616
522360.0000   -0.76542
522400.0000   -0.66898
522440.0000   -0.91851
522480.0000   -0.71079
522520.0000   -0.73472
522560.0000   -0.63730
522600.0000   -0.66480
522640.0000   -0.55555
522680.0000   -0.68008
522720.0000   -0.33931
522760.0000   -0.60935
522800.0000   -0.31049
522840.0000   -0.54564
522880.0000   -0.82335
522920.0000   -0.50038
522960.0000   -0.89826
523000.0000   -0.92953
523040.0000   -0.71445
523080.0000   -0.61190
523120.0000   -0.73599
523160.0000   -0.84875
523200.0000   -0.73681
523240.0000   -0.47468
523280.0000   -0.65547
523320.0000   -0.82939
523360.0000   -0.82718
523400.0000   -0.44705
523440.0000   -0.58947
523480.0000   -0.93844
523520.0000   -0.66424
523560.0000   -0.74219
523600.0000   -0.63692
523640.0000   -0.85404
523680.0000   -1.10688
523720.0000   -1.10831
523760.0000   -0.80381
523800.0000   -0.58675
523840.0000   -0.86795
523880.0000   -0.95572
523920.0000   -0.61798
523960.0000   -0.80062
524000.0000   -1.01241
524040.0000   -0.77827
524080.0000   -0.85594
524120.0000   -0.77279
524160.0000   -0.99198
524200.0000   -0.79840
524240.0000   -0.94103
524280.0000   -0.80309
524320.0000   -0.24078
524360.0000   -0.67662
524400.0000   -0.77364
524440.0000   -0.59241
524480.0000   -0.98061
524520.0000   -1.04486
524560.0000   -0.84802
524600.0000   -0.57455
524640.0000   -1.05163
524680.0000   -0.95494
524720.0000   -1.09518
524760.0000   -0.78812
524800.0000   -0.90436
524840.0000   -0.52771
524880.0000   -0.75917
524920.0000   -1.18103
524960.0000   -0.79260
525000.0000   -0.83513
525040.0000   -0.92028
525080.0000   -0.69287
525120.0000   -0.55911
525160.0000   -0.60386
525200.0000   -0.80402
525240.0000   -0.74432
525280.0000   -0.71441
525320.0000   -0.92301
525360.0000   -1.22553
525400.0000   -0.88591
525440.0000   -0.67906
525480.0000   -0.56587
525520.0000   -0.53962
525560.0000   -0.88525
525600.0000   -0.79891
525640.0000   -0.71048
525680.0000   -0.70548
525720.0000   -0.77260
525760.0000   -0.74429
525800.0000   -0.69659
525840.0000   -0.93936
525880.0000   -0.61183
525920.0000   -0.84623
525960.0000   -0.94624
526000.0000   -1.02523
526040.0000   -0.80975
526080.0000   -0.59342
526120.0000   -0.59668
526160.0000   -0.83262
526200.0000   -0.75609
526240.0000   -0.64328
526280.0000   -0.64480
526320.0000   -0.72325
526360.0000   -0.62890
526400.0000   -0.63325
526440.0000   -0.62617
526480.0000   -0.62286
526520.0000   -0.59470
526560.0000   -0.54133
526600.0000   -0.73752
526640.0000   -0.76307
526680.0000   -0.50912
526720.0000   -0.85259
526760.0000   -0.67635
526800.0000   -0.58984
526840.0000   -0.70189
526880.0000   -0.56057
526920.0000   -0.62971
526960.0000   -0.52121
527000.0000   -0.57486
527040.0000   -0.56076
527080.0000   -0.67413
527120.0000   -0.85709
527160.0000   -0.86362
527200.0000   -0.77384
527240.0000   -0.83528
527280.0000   -0.62375
527320.0000   -0.57507
527360.0000   -0.57208
527400.0000   -0.69299
527440.0000   -0.68973
527480.0000   -0.80356
527520.0000   -0.54237
527560.0000   -0.89102
527600.0000   -0.43277
527640.0000   -0.40497
527680.0000   -0.81546
527720.0000   -0.73169
527760.0000   -0.62093
527800.0000   -0.76432
527840.0000   -0.43690
527880.0000   -0.41627
527920.0000   -0.26584
527960.0000   -0.27887
528000.0000   -0.09974
528040.0000   -0.24011
528080.0000   -0.19124
528120.0000   -0.07902
528160.0000   -0.18096
528200.0000   -0.10761
528240.0000   -0.04967
528280.0000   -0.19691
528320.0000   -0.20264
528360.0000   -0.11320
528400.0000   -0.11422
528440.0000   -0.17509
528480.0000   -0.08759
528520.0000   -0.48984
528560.0000   -0.25254
528600.0000   -0.23044
528640.0000   -0.34750
528680.0000   -0.19900
528720.0000    0.13405
528760.0000   -0.01915
528800.0000   -0.26367
528840.0000   -0.61952
528880.0000   -0.54615
528920.0000   -0.46131
528960.0000   -0.89333
529000.0000   -0.50349
529040.0000   -0.49382
529080.0000   -0.72588
529120.0000   -0.77901
529160.0000   -0.76594
529200.0000   -0.63681
529240.0000   -0.40215
529280.0000   -0.52433
529320.0000   -0.60750
529360.0000   -0.48879
529400.0000   -0.49064
529440.0000   -0.68128
529480.0000   -0.49115
529520.0000   -0.69087
529560.0000   -0.59704
529600.0000   -0.66670
529640.0000   -0.52169
529680.0000   -0.80253
529720.0000   -0.65081
529760.0000   -0.60757
529800.0000   -0.56149
529840.0000   -0.52228
529880.0000   -0.65499
529920.0000   -0.81113
529960.0000   -1.05838
530000.0000   -0.80942
530040.0000   -0.63201
530080.0000   -0.78004
530120.0000   -0.85010
530160.0000   -0.70569
530200.0000   -0.55323
530240.0000   -0.36915
530280.0000   -0.90616
530320.0000   -0.64832
530360.0000   -0.72787
530400.0000   -0.69247
530440.0000   -0.50579
530480.0000   -0.55082
530520.0000   -0.65249
530560.0000   -0.51641
530600.0000   -0.49426
530640.0000   -0.53250
530680.0000   -0.66807
530720.0000   -0.67203
530760.0000   -0.58210
530800.0000   -0.70847
530840.0000   -0.64705
530880.0000   -0.55507
530920.0000   -0.66891
530960.0000   -0.92004
531000.0000   -0.60990
531040.0000   -0.58461
531080.0000   -0.64021
531120.0000   -0.62896
531160.0000   -0.69929
531200.0000   -0.63181
531240.0000   -0.65206
531280.0000   -0.66214
531320.0000   -0.65866
531360.0000   -0.57062
531400.0000   -0.92235
531440.0000   -0.83699
531480.0000   -1.03397
531520.0000   -0.78945
531560.0000   -0.84645
531600.0000   -0.89003
531640.0000   -0.85662
531680.0000   -1.01713
531720.0000   -0.59717
531760.0000   -0.59392
531800.0000   -0.29767
531840.0000   -0.25198
531880.0000   -0.46546
531920.0000   -0.47786
531960.0000   -0.30261
532000.0000   -0.41475
532040.0000   -0.51051
532080.0000   -0.66044
532120.0000   -0.23289
532160.0000   -0.44795
532200.0000   -0.61512
532240.0000   -0.55615
532280.0000   -0.66280
532320.0000   -0.80855
532360.0000   -0.86507
532400.0000   -0.86120
532440.0000   -0.59682
532480.0000   -0.56718
532520.0000   -0.89535
532560.0000   -0.54260
532600.0000   -0.62103
532640.0000   -0.73971
532680.0000   -1.03633
532720.0000   -0.88741
532760.0000   -0.36716
532800.0000   -0.72180
532840.0000   -0.81238
532880.0000   -0.51139
532920.0000   -0.53325
532960.0000   -0.53132
533000.0000   -0.54527
533040.0000   -0.71338
533080.0000   -0.46081
533120.0000   -0.40402
533160.0000   -0.29530
533200.0000   -0.48471
533240.0000   -0.54866
533280.0000   -0.81891
533320.0000   -0.62891
533360.0000   -0.56043
533400.0000   -0.69572
533440.0000   -0.65288
533480.0000   -0.59142
533520.0000   -0.81504
533560.0000   -0.67712
533600.0000   -0.76843
533640.0000   -0.46594
533680.0000   -0.71156
533720.0000   -0.59461
533760.0000   -0.45713
533800.0000   -0.77032
533840.0000   -0.53216
533880.0000   -0.52285
533920.0000   -0.63058
533960.0000   -0.75188
534000.0000   -0.44666
534040.0000   -0.64377
534080.0000   -0.51569
534120.0000   -0.31380
534160.0000   -0.42689
534200.0000   -0.68130
534240.0000   -0.17022
534280.0000   -0.43217
534320.0000   -0.22053
534360.0000   -0.48259
534400.0000   -0.44818
534440.0000   -0.38674
534480.0000   -0.35887
534520.0000   -0.44167
534560.0000   -0.49239
534600.0000   -0.24266
534640.0000   -0.55184
534680.0000   -0.39182
534720.0000   -0.70867
534760.0000   -0.70711
534800.0000   -0.57935
534840.0000   -0.78743
534880.0000   -0.55209
534920.0000   -0.58969
534960.0000   -0.52717
535000.0000   -0.44880
535040.0000   -0.40079
535080.0000   -0.47513
535120.0000   -0.73676
535160.0000   -0.64726
535200.0000   -0.75955
535240.0000   -0.47196
535280.0000   -0.76775
535320.0000   -0.66456
535360.0000   -0.73403
535400.0000   -0.60051
535440.0000   -0.64957
535480.0000   -0.51562
535520.0000   -0.52843
535560.0000   -0.74234
535600.0000   -0.53300
535640.0000   -0.72159
535680.0000   -0.30175
535720.0000   -0.48121
535760.0000   -0.51573
535800.0000   -0.55497
535840.0000   -0.71475
535880.0000   -0.58119
535920.0000   -0.56652
535960.0000   -0.45984
536000.0000   -0.69579
536040.0000   -0.64581
536080.0000   -0.78041
536120.0000   -0.65606
536160.0000   -0.59053
536200.0000   -0.42904
536240.0000   -0.61034
536280.0000   -0.47464
536320.0000   -0.62117
536360.0000   -0.36305
536400.0000   -0.77796
536440.0000   -0.58172
536480.0000   -0.49154
536520.0000   -1.23559
536560.0000   -0.30862
536600.0000   -0.87561
536640.0000   -0.78570
536680.0000   -0.54747
536720.0000   -0.70992
536760.0000   -0.85377
536800.0000   -0.44000
536840.0000   -0.54021
536880.0000   -0.44538
536920.0000   -0.84761
536960.0000   -0.95331
537000.0000   -0.77853
537040.0000   -0.66496
537080.0000   -0.51902
537120.0000   -0.80421
537160.0000   -0.81526
537200.0000   -0.52149
537240.0000   -0.65154
537280.0000   -0.51176
537320.0000   -0.51400
537360.0000   -0.63597
537400.0000   -0.63450
537440.0000   -0.55531
537480.0000   -0.45618
537520.0000   -0.42848
537560.0000   -0.56409
537600.0000   -0.48042
537640.0000   -0.58903
537680.0000   -0.59155
537720.0000   -0.71205
537760.0000   -0.36757
537800.0000   -0.48063
537840.0000   -0.69019
537880.0000   -0.79753
537920.0000   -0.79721
537960.0000   -0.85318
538000.0000   -0.94036
538040.0000   -0.89425
538080.0000   -0.90679
538120.0000   -0.63486
538160.0000   -0.94777
538200.0000   -0.73529
538240.0000   -0.74254
538280.0000   -0.75756
538320.0000   -0.62640
538360.0000   -0.60453
538400.0000   -0.74234
538440.0000   -0.79449
538480.0000   -0.79003
538520.0000   -0.63008
538560.0000   -0.82559
538600.0000   -0.72906
538640.0000   -0.65152
538680.0000   -0.69006
538720.0000   -0.50852
538760.0000   -0.54398
538800.0000   -0.83279
538840.0000   -0.71040
538880.0000   -0.73365
538920.0000   -0.71967
538960.0000   -0.55767
539000.0000   -0.50425
539040.0000   -0.60609
539080.0000   -0.67245
539120.0000   -0.34152
539160.0000   -0.57533
539200.0000   -0.46376
539240.0000   -0.55780
539280.0000   -0.79887
539320.0000   -0.45056
539360.0000   -0.43609
539400.0000   -0.72822
539440.0000   -0.61832
539480.0000   -0.32957
539520.0000   -0.55740
539560.0000   -0.43911
539600.0000   -0.38349
539640.0000   -0.56051
539680.0000   -0.44696
539720.0000   -0.60541
539760.0000   -0.36549
539800.0000   -0.62051
539840.0000   -0.50515
539880.0000   -0.91636
539920.0000   -0.54453
539960.0000   -0.58270
540000.0000   -0.43920
540040.0000   -0.69873
540080.0000   -0.51820
540120.0000   -0.72129
540160.0000   -0.77024
540200.0000   -0.75998
540240.0000   -0.67940
540280.0000   -0.39521
540320.0000   -0.55537
540360.0000   -0.36596
540400.0000   -0.07774
540440.0000   -0.32883
540480.0000   -0.34751
540520.0000   -0.30927
540560.0000   -0.35858
540600.0000   -0.25882
540640.0000   -0.06097
540680.0000   -0.34963
540720.0000    0.27884
540760.0000    0.32799
540800.0000    0.15555
540840.0000    0.01822
540880.0000   -0.00042
540920.0000    0.11777
540960.0000    0.08497
541000.0000    0.11227
541040.0000    0.23025
541080.0000   -0.20074
541120.0000   -0.23888
541160.0000   -0.37751
541200.0000    0.26836
541240.0000    0.22069
541280.0000    0.15842
541320.0000    0.28138
541360.0000    0.17543
541400.0000    0.19803
541440.0000   -0.14880
541480.0000   -0.68127
541520.0000   -0.32365
541560.0000    0.16668
541600.0000    0.10539
541640.0000    0.18336
541680.0000    0.20558
541720.0000    0.03694
541760.0000   -0.00530
541800.0000    0.00844
541840.0000   -0.06398
541880.0000   -0.18230
541920.0000   -0.14511
541960.0000   -0.13248
542000.0000   -0.30736
542040.0000   -0.12330
542080.0000   -0.41407
542120.0000   -0.28106
542160.0000   -0.21311
542200.0000   -0.34746
542240.0000   -0.32549
542280.0000   -0.18318
542320.0000   -0.36134
542360.0000   -0.28302
542400.0000   -0.61625
542440.0000   -0.46430
542480.0000   -0.09385
542520.0000   -0.17778
542560.0000   -0.31543
542600.0000   -0.06190
542640.0000   -0.20055
542680.0000    0.00716
542720.0000    0.12874
542760.0000    0.19285
542800.0000   -0.06334
542840.0000   -0.18155
542880.0000   -0.10493
542920.0000   -0.00744
542960.0000   -0.03514
543000.0000   -0.27395
543040.0000    0.03636
543080.0000   -0.17234
543120.0000   -0.09720
543160.0000   -0.15109
543200.0000   -0.36505
543240.0000   -0.10223
543280.0000    0.09452
543320.0000   -0.22753
543360.0000   -0.16151
543400.0000    0.06175
543440.0000   -0.03454
543480.0000    0.02335
543520.0000    0.16966
543560.0000    0.00981
543600.0000   -0.05236
543640.0000   -0.28500
543680.0000   -0.19980
543720.0000   -0.38754
543760.0000   -0.54803
543800.0000    0.02950
543840.0000   -0.47340
543880.0000   -0.14619
543920.0000   -0.27060
543960.0000    0.03698
544000.0000   -0.00709
544040.0000    0.31956
544080.0000    0.03802
544120.0000   -0.06939
544160.0000   -0.12060
544200.0000   -0.01244
544240.0000   -0.17186
544280.0000   -0.20648
544320.0000    0.11698
544360.0000    0.00394
544400.0000   -0.14129
544440.0000   -0.06270
544480.0000   -0.03493
544520.0000   -0.03490
544560.0000   -0.05110
544600.0000   -0.24915
544640.0000   -0.20885
544680.0000   -0.12306
544720.0000   -0.04063
544760.0000   -0.13311
544800.0000    0.01391
544840.0000   -0.21773
544880.0000   -0.16201
544920.0000   -0.09993
544960.0000   -0.14830
545000.0000   -0.17908
545040.0000   -0.17174
545080.0000   -0.10584
545120.0000   -0.01533
545160.0000   -0.16111
545200.0000   -0.01656
545240.0000   -0.05698
545280.0000   -0.31763
545320.0000   -0.09633
545360.0000   -0.02604
545400.0000    0.03424
545440.0000   -0.22052
545480.0000   -0.20326
545520.0000   -0.14097
545560.0000   -0.09131
545600.0000   -0.17140
545640.0000    0.07759
545680.0000    0.04493
545720.0000   -0.32569
545760.0000   -0.10434
545800.0000   -0.20337
545840.0000   -0.20028
545880.0000    0.15174
545920.0000   -0.08854
545960.0000    0.09915
546000.0000   -0.04066
546040.0000    0.03875
546080.0000   -0.19451
546120.0000   -0.21804
546160.0000   -0.03555
546200.0000   -0.24974
546240.0000    0.02621
546280.0000    0.10326
546320.0000    0.14975
546360.0000   -0.04691
546400.0000   -0.03293
546440.0000   -0.37418
546480.0000    0.00925
546520.0000    0.00644
546560.0000    0.05011
546600.0000    0.03533
546640.0000    0.16024
546680.0000    0.10114
546720.0000   -0.32718
546760.0000   -0.36003
546800.0000   -0.41050
546840.0000   -0.33719
546880.0000   -0.00956
546920.0000   -0.18797
546960.0000    0.19008
547000.0000    0.06882
547040.0000   -0.12892
547080.0000    0.10306
547120.0000   -0.05355
547160.0000   -0.14824
547200.0000    0.31542
547240.0000    0.26816
547280.0000    0.19603
547320.0000    0.26302
547360.0000    0.14438
547400.0000   -0.13644
547440.0000   -0.29031
547480.0000   -0.01214
547520.0000    0.14021
547560.0000   -0.01849
547600.0000   -0.03655
547640.0000    0.14010
547680.0000    0.07566
547720.0000    0.06574
547760.0000   -0.08787
547800.0000    0.08740
547840.0000    0.33370
547880.0000    0.32281
547920.0000   -0.01728
547960.0000    0.13255
548000.0000    0.13643
548040.0000    0.03560
548080.0000    0.11839
548120.0000   -0.01549
548160.0000   -0.00845
548200.0000    0.11259
548240.0000    0.10269
548280.0000   -0.03496
548320.0000   -0.05110
548360.0000   -0.05032
548400.0000   -0.18541
548440.0000    0.01233
548480.0000    0.07010
548520.0000    0.03674
548560.0000   -0.11850
548600.0000    0.06303
548640.0000   -0.09949
548680.0000   -0.23274
548720.0000   -0.03110
548760.0000   -0.13776
548800.0000    0.09005
548840.0000   -0.05740
548880.0000   -0.09884
548920.0000   -0.06624
548960.0000   -0.04486
549000.0000   -0.22182
549040.0000   -0.05310
549080.0000   -0.38504
549120.0000   -0.31110
549160.0000   -0.22303
549200.0000   -0.48314
549240.0000   -0.42244
549280.0000   -0.21779
549320.0000   -0.17637
549360.0000   -0.34677
549400.0000   -0.07390
549440.0000   -0.00959
549480.0000   -0.04507
549520.0000   -0.13135
549560.0000    0.18505
549600.0000   -0.22410
549640.0000   -0.16815
549680.0000   -0.27782
549720.0000    0.00045
549760.0000   -0.10293
549800.0000   -0.19829
549840.0000   -0.27704
549880.0000   -0.04404
549920.0000   -0.11949
549960.0000   -0.26907
550000.0000   -0.01775
550040.0000   -0.13638
550080.0000    0.08003
550120.0000   -0.05918
550160.0000   -0.00819
550200.0000   -0.14507
550240.0000   -0.13106
550280.0000   -0.15499
550320.0000   -0.18472
550360.0000   -0.09592
550400.0000   -0.13987
550440.0000   -0.10171
550480.0000   -0.01589
550520.0000    0.01813
550560.0000   -0.24648
550600.0000   -0.14240
550640.0000   -0.13619
550680.0000   -0.18392
550720.0000   -0.02447
550760.0000   -0.12569
550800.0000   -0.07223
550840.0000   -0.33298
550880.0000   -0.33763
550920.0000   -0.27830
550960.0000   -0.09216
551000.0000   -0.39502
551040.0000   -0.42050
551080.0000   -0.29251
551120.0000   -0.54612
551160.0000   -0.32983
551200.0000   -0.10035
551240.0000   -0.32317
551280.0000   -0.35858
551320.0000   -0.02939
551360.0000   -0.42018
551400.0000   -0.09294
551440.0000   -0.24285
551480.0000   -0.42592
551520.0000   -0.23839
551560.0000   -0.36910
551600.0000   -0.36608
551640.0000   -0.43868
551680.0000   -0.10126
551720.0000   -0.22703
551760.0000   -0.23099
551800.0000   -0.19672
551840.0000   -0.17105
551880.0000   -0.20501
551920.0000    0.01385
551960.0000   -0.06180
552000.0000    0.11682
552040.0000   -0.27814
552080.0000   -0.07756
552120.0000   -0.05670
552160.0000   -0.37164
552200.0000   -0.38311
552240.0000   -0.17904
552280.0000   -0.39098
552320.0000   -0.12631
552360.0000   -0.33752
552400.0000   -0.51652
552440.0000   -0.39172
552480.0000   -0.52058
552520.0000   -0.37859
552560.0000   -0.27378
552600.0000   -0.36357
552640.0000   -0.45928
552680.0000   -0.36886
552720.0000   -0.29753
552760.0000   -0.03623
552800.0000   -0.34753
552840.0000   -0.33159
552880.0000   -0.73139
552920.0000   -0.61042
552960.0000   -0.53978
553000.0000   -0.31805
553040.0000   -0.08153
553080.0000   -0.19160
553120.0000   -0.25158
553160.0000   -0.05094
553200.0000    0.15472
553240.0000    0.16046
553280.0000   -0.09583
553320.0000   -0.22937
553360.0000   -0.14562
553400.0000   -0.21784
553440.0000   -0.20901
553480.0000   -0.09362
553520.0000    0.00771
553560.0000   -0.57420
553600.0000   -0.67557
553640.0000   -0.55494
553680.0000   -0.55314
553720.0000   -0.06681
553760.0000   -0.17956
553800.0000   -0.09396
553840.0000   -0.13448
553880.0000   -0.15446
553920.0000   -0.17861
553960.0000   -0.58293
554000.0000    0.11345
554040.0000   -0.37406
554080.0000   -0.31110
554120.0000   -0.03754
554160.0000   -0.76753
554200.0000   -0.67803
554240.0000   -0.39479
554280.0000   -0.27451
554320.0000   -0.47750
554360.0000   -0.60419
554400.0000    0.01797
554440.0000   -0.54413
554480.0000   -0.66415
554520.0000   -0.64305
554560.0000   -0.53904
554600.0000   -0.62969
554640.0000   -0.72392
554680.0000   -0.66012
554720.0000   -0.82306
554760.0000   -0.79752
554800.0000   -0.73219
554840.0000   -0.79246
554880.0000   -0.62496
554920.0000   -0.75785
554960.0000   -0.81758
555000.0000   -0.94866
555040.0000   -0.97129
555080.0000   -0.94645
555120.0000   -0.63259
555160.0000   -0.75169
555200.0000   -0.83120
555240.0000   -0.76971
555280.0000   -0.76309
555320.0000   -0.64577
555360.0000   -0.84798
555400.0000   -0.69362
555440.0000   -0.92505
555480.0000   -0.67683
555520.0000   -0.79242
555560.0000   -0.68791
555600.0000   -0.71451
555640.0000   -0.75582
555680.0000   -0.79817
555720.0000   -0.57135
555760.0000   -0.72707
555800.0000   -0.80879
555840.0000   -0.95353
555880.0000   -0.80330
555920.0000   -0.68279
555960.0000   -0.52738
556000.0000   -0.86601
556040.0000   -0.81568
556080.0000   -0.69022
556120.0000   -0.86115
556160.0000   -0.72644
556200.0000   -0.64870
556240.0000   -0.90494
556280.0000   -0.73019
556320.0000   -0.80991
556360.0000   -0.88182
556400.0000   -0.82583
556440.0000   -0.62358
556480.0000   -0.74183
556520.0000   -0.68806
556560.0000   -0.57841
556600.0000   -0.45813
556640.0000   -0.58401
556680.0000   -0.42416
556720.0000   -0.62436
556760.0000   -0.63555
556800.0000   -0.45271
556840.0000   -0.53687
556880.0000   -0.78593
556920.0000   -0.62846
556960.0000   -0.39085
557000.0000   -0.42502
557040.0000   -0.57177
557080.0000   -0.33953
557120.0000   -0.22016
557160.0000   -0.17683
557200.0000   -0.23381
557240.0000   -0.16627
557280.0000   -0.29542
557320.0000   -0.25461
557360.0000   -0.18612
557400.0000    0.02064
557440.0000   -0.30339
557480.0000   -0.23443
557520.0000   -0.18407
557560.0000   -0.10368
557600.0000   -0.11901
557640.0000   -0.03398
557680.0000    0.14685
557720.0000   -0.18785
557760.0000   -0.43963
557800.0000   -0.08762
557840.0000   -0.25474
557880.0000   -0.34105
557920.0000   -0.38893
557960.0000   -0.10808
558000.0000   -0.30637
558040.0000   -0.09543
558080.0000   -0.40495
558120.0000   -0.36099
558160.0000   -0.34634
558200.0000   -0.22911
558240.0000   -0.32415
558280.0000   -0.21749
558320.0000   -0.03919
558360.0000   -0.17622
558400.0000   -0.21527
558440.0000   -0.11536
558480.0000   -0.31196
558520.0000   -0.02988
558560.0000   -0.31269
558600.0000   -0.14756
558640.0000    0.10824
558680.0000    0.10123
558720.0000   -0.22322
558760.0000   -0.09451
558800.0000    0.03511
558840.0000   -0.17535
558880.0000    0.14495
558920.0000    0.05118
558960.0000    0.13311
559000.0000    0.11878
559040.0000    0.06485
559080.0000   -0.00039
559120.0000   -0.08792
559160.0000    0.05084
559200.0000    0.03533
559240.0000    0.15221
559280.0000   -0.05731
559320.0000    0.02388
559360.0000    0.00326
559400.0000   -0.03064
559440.0000   -0.05822
559480.0000   -0.04115
559520.0000    0.07307
559560.0000    0.20882
559600.0000    0.19368
559640.0000   -0.13374
559680.0000   -0.12841
559720.0000    0.23818
559760.0000   -0.29631
559800.0000   -0.17378
559840.0000   -0.15052
559880.0000   -0.10207
559920.0000    0.12550
559960.0000    0.16402
560000.0000    0.09620
560040.0000    0.12786
560080.0000    0.10598
560120.0000   -0.01420
560160.0000   -0.00235
560200.0000   -0.06998
560240.0000   -0.15204
560280.0000    0.01661
560320.0000   -0.34993
560360.0000   -0.31341
560400.0000   -0.49768
560440.0000   -0.07469
560480.0000    0.16210
560520.0000   -0.07870
560560.0000   -0.23249
560600.0000   -0.11999
560640.0000    0.03427
560680.0000    0.12504
560720.0000    0.09934
560760.0000    0.21600
560800.0000   -0.03270
560840.0000    0.33806
560880.0000   -0.14439
560920.0000   -0.11365
560960.0000   -0.39400
561000.0000   -0.30206
561040.0000   -0.40668
561080.0000   -0.32218
561120.0000   -0.15482
561160.0000   -0.17308
561200.0000   -0.19822
561240.0000   -0.11363
561280.0000    0.06413
561320.0000   -0.37001
561360.0000   -0.08103
561400.0000    0.02882
561440.0000    0.27760
561480.0000   -0.23648
561520.0000   -0.32837
561560.0000   -0.11568
561600.0000    0.04481
561640.0000   -0.48611
561680.0000   -0.24111
561720.0000   -0.32072
561760.0000    0.05298
561800.0000   -0.25783
561840.0000   -0.09908
561880.0000   -0.24667
561920.0000   -0.23327
561960.0000   -0.32110
562000.0000   -0.39805
562040.0000   -0.34063
562080.0000   -0.34929
562120.0000   -0.35591
562160.0000   -0.18366
562200.0000   -0.18490
562240.0000   -0.29340
562280.0000   -0.23825
562320.0000   -0.36173
562360.0000   -0.27964
562400.0000   -0.48196
562440.0000   -0.36018
562480.0000   -0.23525
562520.0000   -0.11198
562560.0000    0.00534
562600.0000   -0.38234
562640.0000   -0.05755
562680.0000   -0.17860
562720.0000   -0.05756
562760.0000   -0.23372
562800.0000   -0.21081
562840.0000   -0.15998
562880.0000   -0.20561
562920.0000   -0.30026
562960.0000   -0.09386
563000.0000   -0.22835
563040.0000   -0.34028
563080.0000   -0.16670
563120.0000   -0.19369
563160.0000   -0.29097
563200.0000   -0.33416
563240.0000   -0.42480
563280.0000   -0.23997
563320.0000   -0.34586
563360.0000   -0.29423
563400.0000   -0.39215
563440.0000   -0.52150
563480.0000   -0.38550
563520.0000   -0.37009
563560.0000   -0.44367
563600.0000   -0.31050
563640.0000   -0.36062
563680.0000   -0.44160
563720.0000   -0.42473
563760.0000   -0.20990
563800.0000   -0.00974
563840.0000   -0.31244
563880.0000   -0.53617
563920.0000    0.03834
563960.0000   -0.04699
564000.0000   -0.24751
564040.0000   -0.20698
564080.0000   -0.31360
564120.0000   -0.18217
564160.0000   -0.19423
564200.0000   -0.34176
564240.0000   -0.10710
564280.0000   -0.06923
564320.0000   -0.00134
564360.0000    0.00691
564400.0000    0.17602
564440.0000    0.18589
564480.0000   -0.06027
564520.0000    0.24274
564560.0000    0.22010
564600.0000    0.22385
564640.0000   -0.06179
564680.0000    0.08540
564720.0000    0.07915
564760.0000    0.03479
564800.0000    0.11840
564840.0000    0.22456
564880.0000    0.14748
564920.0000    0.06658
564960.0000    0.09475
565000.0000   -0.01322
565040.0000   -0.06981
565080.0000    0.15199
565120.0000   -0.30055
565160.0000    0.13783
565200.0000    0.28527
565240.0000    0.01992
565280.0000    0.21029
565320.0000    0.10642
565360.0000    0.14690
565400.0000    0.01656
565440.0000   -0.00775
565480.0000    0.14202
565520.0000   -0.09904
565560.0000   -0.22703
565600.0000   -0.03100
565640.0000   -0.04037
565680.0000   -0.19417
565720.0000   -0.11552
565760.0000   -0.08662
565800.0000   -0.21671
565840.0000    0.08383
565880.0000   -0.36181
565920.0000   -0.29002
565960.0000    0.03598
566000.0000   -0.04203
566040.0000   -0.23038
566080.0000   -0.11693
566120.0000   -0.08111
566160.0000   -0.07370
566200.0000   -0.10076
566240.0000    0.01412
566280.0000    0.09443
566320.0000    0.10822
566360.0000   -0.00925
566400.0000    0.10543
566440.0000   -0.16911
566480.0000    0.03277
566520.0000   -0.05806
566560.0000    0.01748
566600.0000    0.03112
566640.0000   -0.31940
566680.0000   -0.24094
566720.0000   -0.15790
566760.0000    0.06200
566800.0000    0.07834
566840.0000   -0.08301
566880.0000   -0.35545
566920.0000    0.02038
566960.0000   -0.32799
567000.0000   -0.10151
567040.0000   -0.09164
567080.0000   -0.20972
567120.0000   -0.18385
567160.0000   -0.17861
567200.0000   -0.20362
567240.0000   -0.16079
567280.0000   -0.24278
567320.0000    0.04698
567360.0000   -0.17822
567400.0000   -0.14502
567440.0000    0.06835
567480.0000    0.00124
567520.0000    0.18265
567560.0000   -0.03357
567600.0000    0.07010
567640.0000    0.03541
567680.0000    0.15927
567720.0000   -0.09699
567760.0000    0.04369
567800.0000   -0.19584
567840.0000   -0.20398
567880.0000   -0.12983
567920.0000    0.00053
567960.0000   -0.12466
568000.0000    0.02013
568040.0000   -0.01910
568080.0000   -0.11736
568120.0000    0.01070
568160.0000    0.03482
568200.0000    0.01687
568240.0000   -0.02144
568280.0000    0.11695
568320.0000   -0.19844
568360.0000   -0.11381
568400.0000   -0.04231
568440.0000   -0.23676
568480.0000    0.15670
568520.0000   -0.07680
568560.0000    0.15783
568600.0000    0.14417
568640.0000   -0.08509
568680.0000    0.05180
568720.0000   -0.00894
568760.0000   -0.01249
568800.0000    0.10784
568840.0000   -0.04225
568880.0000   -0.01530
568920.0000   -0.08303
568960.0000   -0.13327
569000.0000    0.11524
569040.0000    0.01315
569080.0000   -0.03752
569120.0000    0.14303
569160.0000   -0.12918
569200.0000   -0.08693
569240.0000    0.13227
569280.0000    0.08596
569320.0000    0.02748
569360.0000   -0.17810
569400.0000   -0.12640
569440.0000    0.08080
569480.0000   -0.04875
569520.0000   -0.11461
569560.0000    0.04054
569600.0000   -0.00968
569640.0000   -0.10311
569680.0000   -0.12216
569720.0000   -0.34672
569760.0000   -0.22727
569800.0000   -0.40792
569840.0000   -0.59193
569880.0000   -0.51747
569920.0000   -0.48552
569960.0000   -0.38799
570000.0000   -0.34048
570040.0000   -0.54852
570080.0000   -0.42474
570120.0000   -0.28233
570160.0000   -0.33137
570200.0000    0.03652
570240.0000    0.00583
570280.0000   -0.08294
570320.0000   -0.46617
570360.0000   -0.23427
570400.0000   -0.29041
570440.0000   -0.34783
570480.0000   -0.26336
570520.0000   -0.26003
570560.0000   -0.28876
570600.0000   -0.39115
570640.0000   -0.05117
570680.0000   -0.15860
570720.0000   -0.33817
570760.0000   -0.39904
570800.0000   -0.22844
570840.0000   -0.13431
570880.0000   -0.19045
570920.0000   -0.27879
570960.0000   -0.22428
571000.0000   -0.21636
571040.0000   -0.08766
571080.0000   -0.21793
571120.0000   -0.19734
571160.0000   -0.26531
571200.0000   -0.20966
571240.0000   -0.35282
571280.0000   -0.10078
571320.0000   -0.21572
571360.0000   -0.05094
571400.0000   -0.39643
571440.0000   -0.24093
571480.0000   -0.33369
571520.0000   -0.42874
571560.0000   -0.28772
571600.0000   -0.02768
571640.0000   -0.12473
571680.0000   -0.43474
571720.0000   -0.36407
571760.0000   -0.09486
571800.0000   -0.49552
571840.0000   -0.17227
571880.0000   -0.54325
571920.0000   -0.48151
571960.0000   -0.06500
572000.0000   -0.32175
572040.0000   -0.16156
572080.0000   -0.33669
572120.0000   -0.45136
572160.0000   -0.28711
572200.0000   -0.33054
572240.0000   -0.20009
572280.0000   -0.15705
572320.0000   -0.36707
572360.0000   -0.21566
572400.0000   -0.22664
572440.0000   -0.05155
572480.0000   -0.22868
572520.0000   -0.16485
572560.0000   -0.17795
572600.0000   -0.20857
572640.0000   -0.13788
572680.0000   -0.19918
572720.0000   -0.21384
572760.0000   -0.24512
572800.0000   -0.11729
572840.0000    0.00214
572880.0000   -0.28616
572920.0000   -0.16019
572960.0000   -0.17084
573000.0000    0.05994
573040.0000    0.02037
573080.0000   -0.16251
573120.0000   -0.20641
573160.0000   -0.23349
573200.0000    0.01587
573240.0000   -0.12251
573280.0000   -0.30354
573320.0000    0.03402
573360.0000   -0.28506
573400.0000   -0.19274
573440.0000   -0.22525
573480.0000   -0.08809
573520.0000   -0.24224
573560.0000   -0.14569
573600.0000    0.00936
573640.0000   -0.16935
573680.0000   -0.33716
573720.0000   -0.07430
573760.0000   -0.25656
573800.0000   -0.36424
573840.0000   -0.38607
573880.0000   -0.44725
573920.0000    0.01487
573960.0000   -0.24748
574000.0000   -0.30701
574040.0000   -0.09629
574080.0000   -0.19903
574120.0000    0.00715
574160.0000   -0.30498
574200.0000   -0.44114
574240.0000    0.03255
574280.0000    0.31595
574320.0000   -0.05436
574360.0000    0.05068
574400.0000    0.00301
574440.0000   -0.15742
574480.0000   -0.17075
574520.0000   -0.15610
574560.0000    0.11049
574600.0000    0.09845
574640.0000   -0.10667
574680.0000   -0.14129
574720.0000   -0.02444
574760.0000   -0.17665
574800.0000   -0.28021
574840.0000   -0.25186
574880.0000    0.17839
574920.0000   -0.08875
574960.0000   -0.07286
575000.0000   -0.08105
575040.0000   -0.04617
575080.0000   -0.27181
575120.0000   -0.01128
575160.0000    0.13140
575200.0000   -0.05685
575240.0000   -0.03537
575280.0000    0.00190
575320.0000   -0.14363
575360.0000   -0.03726
575400.0000   -0.00208
575440.0000    0.23844
575480.0000    0.02106
575520.0000    0.06601
575560.0000   -0.13417
575600.0000   -0.12311
575640.0000   -0.00613
575680.0000   -0.11654
575720.0000   -0.11795
575760.0000   -0.04996
575800.0000    0.19337
575840.0000   -0.01171
575880.0000   -0.13322
575920.0000   -0.13142
575960.0000   -0.07441
576000.0000   -0.04657
576040.0000   -0.13054
576080.0000   -0.01188
576120.0000    0.07998
576160.0000   -0.03967
576200.0000   -0.11413
576240.0000   -0.08300
576280.0000    0.08738
576320.0000    0.15426
576360.0000   -0.21356
576400.0000   -0.00420
576440.0000   -0.04222
576480.0000    0.02811
576520.0000    0.10909
576560.0000    0.00849
576600.0000   -0.13097
576640.0000   -0.26671
576680.0000   -0.15128
576720.0000    0.10740
576760.0000    0.19356
576800.0000    0.01990
576840.0000    0.02202
576880.0000   -0.04223
576920.0000    0.12726
576960.0000   -0.13858
577000.0000   -0.03879
577040.0000   -0.07501
577080.0000    0.09598
577120.0000   -0.03397
577160.0000    0.04540
577200.0000   -0.02818
577240.0000    0.14302
577280.0000    0.12940
577320.0000   -0.06260
577360.0000   -0.16420
577400.0000   -0.03307
577440.0000   -0.04008
577480.0000    0.10513
577520.0000    0.04606
577560.0000   -0.19271
577600.0000   -0.15079
577640.0000    0.13248
577680.0000    0.20086
577720.0000    0.00557
577760.0000    0.07434
577800.0000   -0.04264
577840.0000    0.00665
577880.0000   -0.02575
577920.0000   -0.04921
577960.0000    0.00512
578000.0000   -0.02395
578040.0000   -0.06799
578080.0000   -0.16993
578120.0000    0.03971
578160.0000   -0.18020
578200.0000    0.06051
578240.0000   -0.00370
578280.0000    0.10188
578320.0000    0.14678
578360.0000    0.03345
578400.0000    0.20255
578440.0000    0.03207
578480.0000    0.10338
578520.0000   -0.02284
578560.0000   -0.01117
578600.0000    0.05301
578640.0000   -0.06332
578680.0000    0.01368
578720.0000   -0.02718
578760.0000   -0.16472
578800.0000   -0.05067
578840.0000    0.00442
578880.0000    0.07967
578920.0000    0.10523
578960.0000   -0.20933
579000.0000   -0.02851
579040.0000    0.00087
579080.0000   -0.10455
579120.0000   -0.18268
579160.0000    0.05727
579200.0000    0.10099
579240.0000   -0.10243
579280.0000   -0.13464
579320.0000    0.17887
579360.0000    0.14077
579400.0000    0.08712
579440.0000    0.05994
579480.0000    0.00047
579520.0000   -0.02337
579560.0000   -0.32663
579600.0000   -0.32813
579640.0000    0.02227
579680.0000   -0.11585
579720.0000   -0.04995
579760.0000   -0.02036
579800.0000   -0.00692
579840.0000   -0.13805
579880.0000    0.02577
579920.0000   -0.24772
579960.0000    0.16874
580000.0000   -0.19836
580040.0000   -0.02694
580080.0000   -0.12052
580120.0000   -0.29242
580160.0000   -0.04757
580200.0000    0.25983
580240.0000   -0.01832
580280.0000   -0.21080
580320.0000   -0.05287
580360.0000   -0.04708
580400.0000   -0.03289
580440.0000    0.08974
580480.0000   -0.22709
580520.0000   -0.01260
580560.0000   -0.27351
580600.0000    0.05416
580640.0000   -0.37417
580680.0000    0.06051
580720.0000   -0.17470
580760.0000   -0.04824
580800.0000   -0.05428
580840.0000   -0.17441
580880.0000   -0.05846
580920.0000   -0.06806
580960.0000   -0.03155
581000.0000   -0.09274
581040.0000   -0.03356
581080.0000    0.05244
581120.0000   -0.13591
581160.0000   -0.06689
581200.0000   -0.38252
581240.0000   -0.15156
581280.0000   -0.12844
581320.0000   -0.05342
581360.0000   -0.26559
581400.0000   -0.01859
581440.0000   -0.23121
581480.0000   -0.14123
581520.0000   -0.35197
581560.0000   -0.17167
581600.0000   -0.24585
581640.0000   -0.33187
581680.0000   -0.43377
581720.0000   -0.01895
581760.0000   -0.05119
581800.0000   -0.56486
581840.0000   -0.20301
581880.0000   -0.23412
581920.0000   -0.30848
581960.0000   -0.48122
582000.0000   -0.36471
582040.0000   -0.10767
582080.0000   -0.17972
582120.0000   -0.14872
582160.0000   -0.25213
582200.0000   -0.35693
582240.0000   -0.36519
582280.0000   -0.30115
582320.0000   -0.30535
582360.0000   -0.34207
582400.0000   -0.25816
582440.0000   -0.39934
582480.0000   -0.12537
582520.0000   -0.04240
582560.0000   -0.07596
582600.0000   -0.23689
582640.0000   -0.17404
582680.0000   -0.18344
582720.0000   -0.17814
582760.0000   -0.20296
582800.0000   -0.15822
582840.0000   -0.07826
582880.0000   -0.10947
582920.0000   -0.01337
582960.0000   -0.18211
583000.0000   -0.16327
583040.0000   -0.24868
583080.0000   -0.16943
583120.0000   -0.17022
583160.0000   -0.15240
583200.0000   -0.28279
583240.0000   -0.06808
583280.0000    0.02594
583320.0000    0.01638
583360.0000    0.02495
583400.0000   -0.19216
583440.0000    0.15529
583480.0000   -0.13887
583520.0000    0.07951
583560.0000    0.09302
583600.0000    0.01216
583640.0000   -0.01780
583680.0000   -0.15364
583720.0000   -0.09764
583760.0000   -0.18980
583800.0000   -0.02905
583840.0000   -0.17840
583880.0000   -0.22267
583920.0000   -0.17796
583960.0000   -0.00660
584000.0000   -0.12443
584040.0000   -0.12813
584080.0000   -0.22958
584120.0000   -0.26851
584160.0000   -0.15171
584200.0000   -0.34381
584240.0000   -0.37114
584280.0000   -0.27607
584320.0000   -0.38512
584360.0000   -0.06238
584400.0000   -0.31180
584440.0000   -0.46033
584480.0000   -0.42357
584520.0000   -0.38269
584560.0000   -0.11834
584600.0000   -0.23237
584640.0000   -0.24528
584680.0000   -0.11677
584720.0000   -0.37448
584760.0000   -0.20721
584800.0000   -0.00947
584840.0000   -0.11585
584880.0000   -0.15917
584920.0000   -0.12775
584960.0000   -0.18203
585000.0000   -0.48636
585040.0000   -0.25357
585080.0000   -0.24223
585120.0000   -0.07495
585160.0000   -0.07828
585200.0000   -0.13418
585240.0000   -0.17224
585280.0000   -0.14486
585320.0000   -0.07230
585360.0000   -0.18416
585400.0000   -0.57240
585440.0000    0.03989
585480.0000   -0.32247
585520.0000   -0.34006
585560.0000   -0.35028
585600.0000   -0.61616
585640.0000   -0.16542
585680.0000   -0.42468
585720.0000   -0.49950
585760.0000   -0.28668
585800.0000   -0.27488
585840.0000   -0.25597
585880.0000   -0.09650
585920.0000    0.00379
585960.0000   -0.13348
586000.0000   -0.37186
586040.0000   -0.16889
586080.0000   -0.09906
586120.0000   -0.17333
586160.0000   -0.35226
586200.0000   -0.62822
586240.0000   -0.30496
586280.0000   -0.23755
586320.0000    0.25863
586360.0000   -0.10599
586400.0000   -0.16021
586440.0000   -0.06983
586480.0000    0.17557
586520.0000    0.06362
586560.0000   -0.32416
586600.0000   -0.15934
586640.0000   -0.02029
586680.0000   -0.26970
586720.0000   -0.41756
586760.0000   -0.06381
586800.0000   -0.05669
586840.0000   -0.29424
586880.0000   -0.14895
586920.0000   -0.31538
586960.0000   -0.24812
587000.0000   -0.27677
587040.0000   -0.28022
587080.0000   -0.21308
587120.0000   -0.25436
587160.0000   -0.45990
587200.0000   -0.32591
587240.0000   -0.31501
587280.0000   -0.34018
587320.0000   -0.26601
587360.0000   -0.19123
587400.0000   -0.35669
587440.0000   -0.38112
587480.0000   -0.24111
587520.0000   -0.56895
587560.0000   -0.21221
587600.0000   -0.11613
587640.0000   -0.25844
587680.0000   -0.15861
587720.0000   -0.23795
587760.0000   -0.11714
587800.0000   -0.48357
587840.0000   -0.40956
587880.0000   -0.17065
587920.0000   -0.29368
587960.0000   -0.28318
588000.0000   -0.33780
588040.0000   -0.32014
588080.0000   -0.12093
588120.0000   -0.29469
588160.0000   -0.27858
588200.0000   -0.12031
588240.0000   -0.26329
588280.0000   -0.15104
588320.0000   -0.26805
588360.0000   -0.25688
588400.0000   -0.05956
588440.0000   -0.32475
588480.0000   -0.29149
588520.0000   -0.32392
588560.0000   -0.17356
588600.0000   -0.20740
588640.0000   -0.21108
588680.0000   -0.42708
588720.0000   -0.25650
588760.0000   -0.37034
588800.0000   -0.15507
588840.0000   -0.40366
588880.0000   -0.35759
588920.0000   -0.32996
588960.0000   -0.16233
589000.0000   -0.34307
589040.0000   -0.24942
589080.0000   -0.18687
589120.0000   -0.12684
589160.0000   -0.17943
589200.0000   -0.14529
589240.0000   -0.28633
589280.0000   -0.05822
589320.0000   -0.12633
589360.0000   -0.31903
589400.0000   -0.31621
589440.0000   -0.16678
589480.0000    0.00874
589520.0000   -0.42337
589560.0000   -0.06239
589600.0000   -0.34853
589640.0000   -0.11954
589680.0000   -0.12313
589720.0000   -0.02023
589760.0000   -0.31739
589800.0000   -0.30417
589840.0000   -0.28309
589880.0000   -0.51662
589920.0000   -0.24165
589960.0000   -0.40890
590000.0000   -0.10618
590040.0000   -0.20048
590080.0000   -0.32297
590120.0000   -0.42348
590160.0000   -0.44146
590200.0000   -0.50246
590240.0000   -0.52839
590280.0000   -0.65440
590320.0000   -0.55634
590360.0000   -0.73880
590400.0000   -0.74003
590440.0000   -0.49025
590480.0000   -0.16906
590520.0000   -0.35368
590560.0000   -0.75076
590600.0000   -0.41309
590640.0000   -0.34846
590680.0000   -0.24503
590720.0000   -0.33242
590760.0000   -0.17244
590800.0000   -0.05831
590840.0000   -0.11070
590880.0000   -0.03148
590920.0000   -0.18047
590960.0000   -0.20713
591000.0000    0.15709
591040.0000   -0.04221
591080.0000   -0.14132
591120.0000   -0.08024
591160.0000    0.00958
591200.0000   -0.32712
591240.0000   -0.09912
591280.0000   -0.37814
591320.0000   -0.13284
591360.0000   -0.16583
591400.0000   -0.34115
591440.0000   -0.14231
591480.0000   -0.05345
591520.0000   -0.11485
591560.0000   -0.21986
591600.0000   -0.44111
591640.0000   -0.23903
591680.0000   -0.15307
591720.0000   -0.15617
591760.0000   -0.01882
591800.0000   -0.13822
591840.0000   -0.35736
591880.0000   -0.22634
591920.0000    0.03162
591960.0000   -0.03588
592000.0000   -0.17687
592040.0000   -0.25147
592080.0000   -0.03741
592120.0000   -0.02078
592160.0000   -0.15449
592200.0000   -0.18060
592240.0000   -0.21174
592280.0000   -0.34033
592320.0000    0.00239
592360.0000   -0.21832
592400.0000   -0.17753
592440.0000   -0.16307
592480.0000   -0.21090
592520.0000   -0.27066
592560.0000   -0.20919
592600.0000   -0.03503
592640.0000    0.00636
592680.0000   -0.05868
592720.0000   -0.21684
592760.0000   -0.02756
592800.0000   -0.32456
592840.0000    0.03605
592880.0000   -0.23021
592920.0000   -0.09275
592960.0000    0.07369
593000.0000    0.00066
593040.0000   -0.06246
593080.0000   -0.07016
593120.0000   -0.01894
593160.0000   -0.00782
593200.0000   -0.03673
593240.0000    0.05521
593280.0000   -0.15513
593320.0000   -0.16493
593360.0000   -0.07145
593400.0000    0.01939
593440.0000   -0.05432
593480.0000   -0.21362
593520.0000   -0.17542
593560.0000   -0.03902
593600.0000   -0.03755
593640.0000   -0.07993
593680.0000   -0.16318
593720.0000    0.09875
593760.0000    0.03691
593800.0000    0.18372
593840.0000   -0.10142
593880.0000   -0.02307
593920.0000    0.07444
593960.0000    0.27733
594000.0000    0.05086
594040.0000    0.08140
594080.0000   -0.16996
594120.0000    0.11595
594160.0000    0.23173
594200.0000    0.06583
594240.0000   -0.07470
594280.0000    0.04546
594320.0000   -0.22824
594360.0000    0.23117
594400.0000   -0.07498
594440.0000    0.17715
594480.0000   -0.21719
594520.0000   -0.25119
594560.0000   -0.16493
594600.0000    0.16631
594640.0000   -0.23722
594680.0000    0.12039
594720.0000   -0.32698
594760.0000   -0.16820
594800.0000   -0.11340
594840.0000   -0.15661
594880.0000    0.14932
594920.0000    0.25691
594960.0000   -0.20307
595000.0000   -0.01286
595040.0000    0.03888
595080.0000    0.16354
595120.0000    0.34716
595160.0000   -0.17674
595200.0000    0.07656
595240.0000    0.12521
595280.0000   -0.39932
595320.0000   -0.01571
595360.0000   -0.21998
595400.0000    0.02452
595440.0000   -0.24683
595480.0000    0.02171
595520.0000    0.22418
595560.0000    0.08163
595600.0000    0.00028
595640.0000   -0.24237
595680.0000    0.17522
595720.0000    0.12999
595760.0000    0.08677
595800.0000    0.05107
595840.0000   -0.01743
595880.0000   -0.02175
595920.0000   -0.14575
595960.0000   -0.01070
596000.0000    0.13613
596040.0000   -0.16865
596080.0000   -0.23631
596120.0000    0.00109
596160.0000   -0.11076
596200.0000   -0.29376
596240.0000   -0.01441
596280.0000   -0.13594
596320.0000   -0.05936
596360.0000   -0.11849
596400.0000   -0.03258
596440.0000    0.03193
596480.0000    0.03332
596520.0000    0.26797
596560.0000    0.28910
596600.0000    0.20758
596640.0000    0.17786
596680.0000   -0.07658
596720.0000   -0.00982
596760.0000    0.13308
596800.0000   -0.32598
596840.0000   -0.24761
596880.0000   -0.02108
596920.0000   -0.11886
596960.0000   -0.09551
597000.0000   -0.02563
597040.0000   -0.14164
597080.0000   -0.18788
597120.0000   -0.59647
597160.0000   -0.49903
597200.0000   -0.07276
597240.0000    0.10901
597280.0000   -0.11698
597320.0000    0.09954
597360.0000    0.10688
597400.0000   -0.33188
597440.0000   -0.20749
597480.0000   -0.41280
597520.0000   -0.16459
597560.0000   -0.32626
597600.0000   -0.12480
597640.0000   -0.25001
597680.0000   -0.35767
597720.0000   -0.51474
597760.0000   -0.24501
597800.0000   -0.35764
597840.0000   -0.21888
597880.0000   -0.40624
597920.0000   -0.44125
597960.0000   -0.36101
598000.0000   -0.17959
598040.0000   -0.02200
598080.0000   -0.08324
598120.0000   -0.07261
598160.0000   -0.17882
598200.0000   -0.08031
598240.0000   -0.10472
598280.0000   -0.16056
598320.0000   -0.15902
598360.0000   -0.26729
598400.0000   -0.24821
598440.0000   -0.07938
598480.0000   -0.40296
598520.0000   -0.26592
598560.0000   -0.18601
598600.0000    0.01694
598640.0000   -0.20854
598680.0000   -0.15087
598720.0000   -0.33343
598760.0000   -0.08278
598800.0000   -0.21715
598840.0000   -0.21751
598880.0000   -0.19543
598920.0000   -0.46842
598960.0000   -0.09238
599000.0000   -0.41780
599040.0000   -0.29994
599080.0000   -0.22254
599120.0000   -0.26210
599160.0000   -0.15953
599200.0000   -0.24187
599240.0000   -0.16008
599280.0000   -0.13498
599320.0000   -0.16751
599360.0000   -0.35712
599400.0000   -0.14066
599440.0000   -0.11899
599480.0000   -0.05878
599520.0000    0.28201
599560.0000    0.02202
599600.0000   -0.07743
599640.0000   -0.23358
599680.0000   -0.08922
599720.0000   -0.23264
599760.0000   -0.21895
599800.0000   -0.44025
599840.0000   -0.37159
599880.0000   -0.05959
599920.0000   -0.11372
599960.0000   -0.25610
600000.0000   -0.12493
600040.0000   -0.14890
600080.0000   -0.27158
600120.0000   -0.05974
600160.0000   -0.17045
600200.0000   -0.08843
600240.0000   -0.18122
600280.0000   -0.26135
600320.0000   -0.03693
600360.0000   -0.07282
600400.0000    0.08430
600440.0000   -0.04887
600480.0000   -0.32437
600520.0000   -0.24352
600560.0000   -0.23794
600600.0000   -0.07867
600640.0000   -0.44809
600680.0000   -0.24970
600720.0000   -0.27899
600760.0000   -0.26661
600800.0000   -0.52499
600840.0000   -0.30602
600880.0000   -0.41864
600920.0000   -0.56777
600960.0000   -0.42443
601000.0000   -0.00843
601040.0000   -0.10167
601080.0000   -0.32344
601120.0000   -0.24772
601160.0000   -0.22426
601200.0000   -0.20924
601240.0000   -0.55123
601280.0000   -0.18146
601320.0000   -0.28551
601360.0000   -0.03190
601400.0000   -0.21889
601440.0000   -0.24342
601480.0000   -0.26695
601520.0000    0.04005
601560.0000   -0.14403
601600.0000   -0.04196
601640.0000    0.06417
601680.0000    0.07319
601720.0000   -0.18160
601760.0000   -0.06031
601800.0000   -0.20494
601840.0000   -0.06241
601880.0000   -0.47291
601920.0000   -0.11998
601960.0000   -0.14816
602000.0000    0.04620
602040.0000   -0.06729
602080.0000    0.02609
602120.0000    0.05710
602160.0000    0.06601
602200.0000    0.03059
602240.0000   -0.09662
602280.0000   -0.23317
602320.0000   -0.07743
602360.0000   -0.02629
602400.0000    0.09345
602440.0000   -0.14329
602480.0000    0.00239
602520.0000   -0.09470
602560.0000   -0.18723
602600.0000   -0.17059
602640.0000   -0.13364
602680.0000   -0.22877
602720.0000   -0.29219
602760.0000   -0.17151
602800.0000   -0.05791
602840.0000   -0.37290
602880.0000   -0.36432
602920.0000   -0.43729
602960.0000   -0.34444
603000.0000   -0.30160
603040.0000   -0.08518
603080.0000   -0.21722
603120.0000   -0.13375
603160.0000   -0.16567
603200.0000   -0.07121
603240.0000   -0.22444
603280.0000   -0.06884
603320.0000   -0.23344
603360.0000   -0.21851
603400.0000   -0.29674
603440.0000   -0.22718
603480.0000   -0.34439
603520.0000   -0.16334
603560.0000   -0.16880
603600.0000   -0.07396
603640.0000   -0.15754
603680.0000   -0.23361
603720.0000   -0.38699
603760.0000   -0.38089
603800.0000   -0.41413
603840.0000   -0.40929
603880.0000   -0.32997
603920.0000   -0.22634
603960.0000   -0.30685
604000.0000   -0.21571
604040.0000   -0.39786
604080.0000   -0.28456
604120.0000   -0.10579
604160.0000   -0.04880
604200.0000   -0.05815
604240.0000   -0.04693
604280.0000   -0.50609
604320.0000   -0.29805
604360.0000   -0.01469
604400.0000   -0.24825
604440.0000   -0.21303
604480.0000   -0.05076
604520.0000   -0.17126
604560.0000   -0.12652
604600.0000   -0.18457
604640.0000   -0.10067
604680.0000   -0.27271
604720.0000   -0.26108
604760.0000   -0.29035
604800.0000   -0.37980
604840.0000   -0.33572
604880.0000   -0.40571
604920.0000   -0.18946
604960.0000   -0.61734
605000.0000   -0.37989
605040.0000   -0.51320
605080.0000   -0.46083
605120.0000   -0.17540
605160.0000   -0.49010
605200.0000   -0.57475
605240.0000   -0.14456
605280.0000   -0.53362
605320.0000   -0.42598
605360.0000   -0.49426
605400.0000   -0.47462
605440.0000   -0.25265
605480.0000   -0.31197
605520.0000   -0.41028
605560.0000   -0.41414
605600.0000   -0.49918
605640.0000   -0.42757
605680.0000   -0.57701
605720.0000   -0.45098
605760.0000   -0.35604
605800.0000   -0.13613
605840.0000   -0.25401
605880.0000   -0.22837
605920.0000    0.03060
605960.0000   -0.11431
606000.0000   -0.27388
606040.0000   -0.11691
606080.0000   -0.12554
606120.0000   -0.00224
606160.0000   -0.12267
606200.0000   -0.26806
606240.0000   -0.25736
606280.0000   -0.12559
606320.0000   -0.23414
606360.0000   -0.13271
606400.0000   -0.11666
606440.0000   -0.13872
606480.0000   -0.05223
606520.0000   -0.01743
606560.0000   -0.20030
606600.0000    0.03124
606640.0000    0.02461
606680.0000   -0.17588
606720.0000   -0.01302
606760.0000   -0.11117
606800.0000   -0.16860
606840.0000   -0.21201
606880.0000   -0.09740
606920.0000   -0.15542
606960.0000    0.01750
607000.0000   -0.18384
607040.0000   -0.17821
607080.0000   -0.20118
607120.0000    0.02925
607160.0000   -0.22341
607200.0000   -0.20098
607240.0000   -0.17240
607280.0000    0.08151
607320.0000   -0.11607
607360.0000   -0.11365
607400.0000    0.06226
607440.0000   -0.22456
607480.0000   -0.23043
607520.0000   -0.01577
607560.0000   -0.11598
607600.0000   -0.00761
607640.0000   -0.13584
607680.0000   -0.23373
607720.0000    0.11835
607760.0000   -0.25116
607800.0000   -0.26421
607840.0000   -0.00976
607880.0000   -0.27855
607920.0000   -0.09119
607960.0000    0.07778
608000.0000   -0.21106
608040.0000   -0.09083
608080.0000   -0.09697
608120.0000    0.11675
608160.0000   -0.03077
608200.0000   -0.19410
608240.0000   -0.04008
608280.0000   -0.15314
608320.0000    0.12505
608360.0000    0.08930
608400.0000   -0.03365
608440.0000   -0.24183
608480.0000   -0.16246
608520.0000   -0.05500
608560.0000    0.17257
608600.0000   -0.01656
608640.0000   -0.00461
608680.0000   -0.03574
608720.0000    0.00864
608760.0000   -0.02754
608800.0000   -0.18356
608840.0000   -0.04624
608880.0000    0.09204
608920.0000   -0.01428
608960.0000   -0.12203
609000.0000   -0.16456
609040.0000   -0.18189
609080.0000   -0.28307
609120.0000   -0.03114
609160.0000   -0.28737
609200.0000   -0.16730
609240.0000   -0.13193
609280.0000   -0.14705
609320.0000   -0.06299
609360.0000   -0.12891
609400.0000   -0.10335
609440.0000   -0.09898
609480.0000   -0.13933
609520.0000   -0.23843
609560.0000   -0.09402
609600.0000   -0.10218
609640.0000   -0.06566
609680.0000   -0.05287
609720.0000   -0.13643
609760.0000   -0.25064
609800.0000    0.05083
609840.0000    0.00090
609880.0000   -0.13656
609920.0000   -0.05241
609960.0000   -0.20448
610000.0000   -0.31116
610040.0000   -0.30344
610080.0000   -0.33600
610120.0000   -0.23820
610160.0000   -0.18651
610200.0000   -0.01397
610240.0000   -0.18554
610280.0000   -0.23387
610320.0000   -0.08352
610360.0000   -0.11361
610400.0000   -0.24984
610440.0000   -0.16360
610480.0000   -0.16962
610520.0000   -0.09430
610560.0000   -0.22374
610600.0000   -0.15661
610640.0000   -0.36676
610680.0000   -0.00239
610720.0000   -0.45318
610760.0000   -0.13311
610800.0000   -0.08676
610840.0000    0.04296
610880.0000   -0.09108
610920.0000   -0.04868
610960.0000   -0.32282
611000.0000   -0.12921
611040.0000   -0.19871
611080.0000   -0.32639
611120.0000   -0.17529
611160.0000   -0.13556
611200.0000   -0.16841
611240.0000   -0.12707
611280.0000   -0.17791
611320.0000   -0.36844
611360.0000   -0.24023
611400.0000   -0.26730
611440.0000   -0.18662
611480.0000   -0.20851
611520.0000   -0.24994
611560.0000   -0.23803
611600.0000   -0.37224
611640.0000   -0.15241
611680.0000   -0.15157
611720.0000   -0.04663
611760.0000   -0.06106
611800.0000   -0.30645
611840.0000   -0.26245
611880.0000   -0.16422
611920.0000   -0.21585
611960.0000   -0.07042
612000.0000   -0.05264
612040.0000   -0.04974
612080.0000   -0.13608
612120.0000   -0.42141
612160.0000    0.01138
612200.0000    0.00608
612240.0000   -0.07019
612280.0000   -0.05574
612320.0000   -0.28494
612360.0000   -0.18975
612400.0000   -0.09730
612440.0000   -0.18953
612480.0000   -0.35491
612520.0000   -0.13910
612560.0000   -0.24300
612600.0000   -0.05081
612640.0000   -0.14365
612680.0000   -0.26974
612720.0000   -0.17008
612760.0000   -0.19762
612800.0000   -0.29845
612840.0000   -0.32772
612880.0000   -0.22281
612920.0000   -0.13829
612960.0000    0.04496
613000.0000   -0.27952
613040.0000   -0.07568
613080.0000   -0.12072
613120.0000   -0.23575
613160.0000   -0.13054
613200.0000   -0.13086
613240.0000    0.01908
613280.0000   -0.04988
613320.0000   -0.11238
613360.0000   -0.18112
613400.0000    0.04909
613440.0000   -0.06375
613480.0000   -0.14932
613520.0000   -0.07472
613560.0000   -0.03365
613600.0000   -0.18670
613640.0000   -0.14922
613680.0000   -0.12106
613720.0000   -0.18235
613760.0000   -0.04909
613800.0000   -0.27238
613840.0000   -0.22358
613880.0000   -0.27384
613920.0000   -0.34901
613960.0000   -0.13076
614000.0000   -0.19623
614040.0000   -0.19482
614080.0000   -0.04356
614120.0000   -0.13710
614160.0000   -0.44343
614200.0000   -0.44016
614240.0000   -0.27380
614280.0000   -0.05613
614320.0000   -0.09627
614360.0000   -0.25759
614400.0000   -0.27244
614440.0000   -0.22322
614480.0000   -0.32273
614520.0000   -0.21086
614560.0000   -0.05976
614600.0000   -0.36896
614640.0000   -0.25890
614680.0000   -0.10512
614720.0000   -0.24752
614760.0000   -0.04259
614800.0000   -0.12191
614840.0000    0.03276
614880.0000   -0.15537
614920.0000   -0.35368
614960.0000    0.04780
615000.0000    0.18656
615040.0000    0.07217
615080.0000   -0.09369
615120.0000    0.16066
615160.0000   -0.16919
615200.0000   -0.24645
615240.0000   -0.09427
615280.0000   -0.15742
615320.0000   -0.03271
615360.0000    0.12533
615400.0000   -0.12826
615440.0000   -0.03188
615480.0000   -0.16722
615520.0000   -0.05027
615560.0000   -0.22848
615600.0000   -0.25964
615640.0000   -0.44370
615680.0000   -0.29528
615720.0000   -0.12596
615760.0000   -0.01598
615800.0000   -0.08514
615840.0000    0.08173
615880.0000   -0.20726
615920.0000   -0.20281
615960.0000   -0.36303
616000.0000   -0.47628
616040.0000   -0.47529
616080.0000   -0.62454
616120.0000   -0.35272
616160.0000   -0.26120
616200.0000   -0.27435
616240.0000   -0.05818
616280.0000    0.10566
616320.0000   -0.14946
616360.0000   -0.17643
616400.0000   -0.22010
616440.0000   -0.07117
616480.0000   -0.05044
616520.0000   -0.13611
616560.0000   -0.11040
616600.0000   -0.04083
616640.0000   -0.06267
616680.0000   -0.37970
616720.0000   -0.05442
616760.0000    0.06707
616800.0000   -0.09599
616840.0000   -0.04338
616880.0000   -0.14552
616920.0000   -0.15696
616960.0000   -0.20797
617000.0000   -0.24063
617040.0000   -0.03637
617080.0000   -0.35114
617120.0000   -0.21343
617160.0000   -0.33588
617200.0000   -0.41510
617240.0000   -0.19840
617280.0000   -0.23387
617320.0000   -0.14325
617360.0000   -0.10618
617400.0000   -0.20262
617440.0000   -0.11789
617480.0000   -0.11716
617520.0000   -0.27050
617560.0000   -0.01876
617600.0000   -0.32857
617640.0000   -0.15031
617680.0000   -0.25415
617720.0000   -0.02709
617760.0000   -0.19448
617800.0000   -0.22338
617840.0000   -0.04799
617880.0000   -0.14086
617920.0000   -0.35785
617960.0000   -0.13609
618000.0000   -0.19715
618040.0000   -0.18792
618080.0000   -0.25299
618120.0000   -0.08244
618160.0000   -0.02504
618200.0000   -0.02641
618240.0000   -0.16991
618280.0000   -0.16975
618320.0000    0.18508
618360.0000   -0.12318
618400.0000   -0.02476
618440.0000   -0.07648
618480.0000   -0.09070
618520.0000   -0.06445
618560.0000    0.08714
618600.0000   -0.48994
618640.0000   -0.43323
618680.0000   -0.43225
618720.0000   -0.05393
618760.0000   -0.07189
618800.0000   -0.07504
618840.0000   -0.02914
618880.0000    0.00416
618920.0000   -0.16961
618960.0000   -0.08295
619000.0000   -0.07264
619040.0000   -0.12296
619080.0000   -0.16070
619120.0000    0.16645
619160.0000   -0.25469
619200.0000    0.11484
619240.0000   -0.33221
619280.0000   -0.16465
619320.0000   -0.14980
619360.0000   -0.09835
619400.0000   -0.06416
619440.0000    0.03655
619480.0000   -0.06208
619520.0000   -0.06349
619560.0000   -0.06863
619600.0000   -0.07740
619640.0000    0.22624
619680.0000   -0.20265
619720.0000   -0.16612
619760.0000   -0.05058
619800.0000   -0.14707
619840.0000   -0.08930
619880.0000   -0.15079
619920.0000    0.00230
619960.0000   -0.07628
620000.0000   -0.13913
620040.0000   -0.06297
620080.0000    0.03372
620120.0000   -0.21118
620160.0000   -0.14990
620200.0000   -0.14864
620240.0000   -0.09163
620280.0000   -0.23275
620320.0000   -0.26418
620360.0000   -0.18090
620400.0000   -0.12205
620440.0000   -0.25485
620480.0000   -0.15196
620520.0000   -0.20210
620560.0000   -0.23110
620600.0000   -0.29447
620640.0000   -0.29494
620680.0000   -0.37916
620720.0000   -0.04349
620760.0000   -0.03926
620800.0000   -0.35961
620840.0000    0.08432
620880.0000    0.05607
620920.0000    0.05673
620960.0000   -0.06258
621000.0000   -0.06218
621040.0000   -0.05651
621080.0000   -0.03402
621120.0000   -0.02208
621160.0000   -0.36346
621200.0000   -0.23559
621240.0000   -0.35880
621280.0000   -0.10527
621320.0000   -0.29384
621360.0000   -0.19176
621400.0000   -0.32193
621440.0000   -0.11632
621480.0000   -0.10635
621520.0000   -0.20728
621560.0000   -0.11708
621600.0000    0.03395
621640.0000   -0.17287
621680.0000   -0.17924
621720.0000   -0.01949
621760.0000   -0.21877
621800.0000   -0.17547
621840.0000   -0.11222
621880.0000   -0.20302
621920.0000   -0.23543
621960.0000   -0.32191
622000.0000   -0.24269
622040.0000   -0.01073
622080.0000    0.11302
622120.0000   -0.03051
622160.0000    0.08556
622200.0000   -0.23119
622240.0000   -0.00476
622280.0000   -0.11108
622320.0000   -0.29392
622360.0000   -0.51123
622400.0000   -0.13860
622440.0000   -0.34445
622480.0000   -0.07594
622520.0000   -0.20384
622560.0000   -0.07807
622600.0000   -0.32320
622640.0000   -0.39114
622680.0000   -0.32210
622720.0000   -0.26782
622760.0000   -0.48925
622800.0000   -0.27899
622840.0000   -0.07697
622880.0000   -0.07127
622920.0000   -0.26161
622960.0000   -0.28230
623000.0000   -0.15989
623040.0000   -0.41072
623080.0000   -0.40175
623120.0000    0.13551
623160.0000    0.17085
623200.0000    0.02465
623240.0000   -0.24651
623280.0000   -0.01140
623320.0000   -0.04749
623360.0000   -0.01797
623400.0000   -0.30374
623440.0000   -0.36768
623480.0000   -0.23027
623520.0000   -0.51639
623560.0000   -0.39640
623600.0000   -0.15913
623640.0000   -0.41911
623680.0000   -0.10941
623720.0000   -0.24006
623760.0000   -0.07195
623800.0000   -0.00214
623840.0000   -0.03600
623880.0000   -0.03431
623920.0000   -0.04012
623960.0000   -0.03932
624000.0000   -0.00403
624040.0000    0.10732
624080.0000   -0.24084
624120.0000   -0.06624
624160.0000   -0.15551
624200.0000   -0.15490
624240.0000   -0.26194
624280.0000   -0.06576
624320.0000    0.01311
624360.0000   -0.20353
624400.0000   -0.03431
624440.0000    0.14347
624480.0000   -0.09586
624520.0000   -0.08514
624560.0000   -0.05202
624600.0000   -0.13656
624640.0000    0.00858
624680.0000    0.01179
624720.0000    0.16969
624760.0000    0.11674
624800.0000   -0.28847
624840.0000    0.00615
624880.0000   -0.18236
624920.0000   -0.17376
624960.0000   -0.19487
625000.0000   -0.35591
625040.0000   -0.41211
625080.0000   -0.16598
625120.0000   -0.38834
625160.0000   -0.06110
625200.0000   -0.17440
625240.0000   -0.43518
625280.0000   -0.44999
625320.0000   -0.39498
625360.0000   -0.47607
625400.0000   -0.09338
625440.0000   -0.64860
625480.0000   -0.22260
625520.0000   -0.46780
625560.0000   -0.27763
625600.0000   -0.20870
625640.0000   -0.27427
625680.0000   -0.22146
625720.0000   -0.31118
625760.0000   -0.23773
625800.0000   -0.26278
625840.0000   -0.06885
625880.0000   -0.29344
625920.0000   -0.28386
625960.0000   -0.27134
626000.0000   -0.00449
626040.0000   -0.44115
626080.0000   -0.19646
626120.0000   -0.19131
626160.0000   -0.16480
626200.0000   -0.22155
626240.0000   -0.17080
626280.0000   -0.07237
626320.0000   -0.25636
626360.0000    0.12084
626400.0000   -0.06021
626440.0000   -0.06597
626480.0000    0.03494
626520.0000   -0.05913
626560.0000   -0.27160
626600.0000   -0.03851
626640.0000   -0.02586
626680.0000   -0.18200
626720.0000   -0.12172
626760.0000   -0.25716
626800.0000    0.11408
626840.0000    0.01867
626880.0000   -0.01072
626920.0000    0.06070
626960.0000   -0.05140
627000.0000    0.02206
627040.0000   -0.05020
627080.0000    0.28362
627120.0000   -0.01498
627160.0000   -0.00876
627200.0000    0.33061
627240.0000    0.14031
627280.0000   -0.22019
627320.0000    0.12365
627360.0000    0.02787
627400.0000   -0.03240
627440.0000    0.16035
627480.0000    0.06071
627520.0000   -0.02977
627560.0000   -0.05123
627600.0000   -0.07149
627640.0000    0.18430
627680.0000   -0.03110
627720.0000    0.06222
627760.0000   -0.12922
627800.0000   -0.05779
627840.0000    0.02305
627880.0000   -0.00530
627920.0000    0.05968
627960.0000   -0.10828
628000.0000   -0.25790
628040.0000   -0.10022
628080.0000   -0.14118
628120.0000    0.14379
628160.0000    0.02081
628200.0000    0.23036
628240.0000   -0.09048
628280.0000   -0.06137
628320.0000   -0.00094
628360.0000   -0.18178
628400.0000    0.19932
628440.0000    0.20706
628480.0000    0.15872
628520.0000   -0.02752
628560.0000    0.13123
628600.0000   -0.00105
628640.0000    0.17434
628680.0000    0.21442
628720.0000    0.11563
628760.0000    0.17306
628800.0000   -0.06637
628840.0000   -0.28848
628880.0000    0.23571
628920.0000    0.05425
628960.0000    0.01904
629000.0000   -0.18465
629040.0000    0.00338
629080.0000   -0.02851
629120.0000   -0.15366
629160.0000   -0.05998
629200.0000   -0.23757
629240.0000    0.18422
629280.0000    0.05996
629320.0000    0.09341
629360.0000   -0.21766
629400.0000    0.11188
629440.0000   -0.03349
629480.0000   -0.09056
629520.0000   -0.43243
629560.0000   -0.29123
629600.0000   -0.14070
629640.0000   -0.12359
629680.0000    0.04120
629720.0000   -0.12813
629760.0000   -0.02386
629800.0000   -0.35811
629840.0000   -0.25139
629880.0000   -0.08581
629920.0000   -0.46013
629960.0000   -0.29271
630000.0000   -0.06582
630040.0000   -0.46324
630080.0000   -0.23119
630120.0000   -0.13815
630160.0000   -0.19122
630200.0000   -0.47049
630240.0000   -0.10974
630280.0000   -0.23610
630320.0000   -0.18843
630360.0000   -0.20022
630400.0000   -0.14928
630440.0000   -0.19115
630480.0000   -0.15926
630520.0000   -0.40173
630560.0000   -0.41994
630600.0000   -0.24278
630640.0000   -0.18970
630680.0000   -0.22812
630720.0000   -0.48143
630760.0000   -0.76795
630800.0000   -0.51451
630840.0000   -0.35679
630880.0000   -0.29037
630920.0000   -0.36837
630960.0000   -0.29122
631000.0000   -0.46975
631040.0000   -0.51763
631080.0000   -0.46832
631120.0000   -0.64866
631160.0000   -0.37758
631200.0000   -0.54278
631240.0000   -0.48130
631280.0000   -0.40556
631320.0000   -0.33047
631360.0000   -0.27173
631400.0000   -0.68799
631440.0000   -0.45481
631480.0000   -0.41273
631520.0000   -0.10154
631560.0000   -0.52387
631600.0000   -0.13476
631640.0000   -0.14713
631680.0000   -0.32368
631720.0000   -0.75299
631760.0000   -0.50189
631800.0000   -0.03266
631840.0000   -0.05534
631880.0000   -0.19791
631920.0000   -0.16734
631960.0000   -0.05932
632000.0000   -0.46954
632040.0000   -0.53842
632080.0000   -0.46935
632120.0000   -0.37977
632160.0000   -0.05149
632200.0000   -0.30918
632240.0000   -0.39803
632280.0000   -0.18044
632320.0000   -0.15743
632360.0000   -0.02894
632400.0000   -0.06075
632440.0000   -0.19684
632480.0000   -0.18308
632520.0000   -0.00604
632560.0000   -0.16247
632600.0000   -0.33484
632640.0000   -0.60195
632680.0000   -0.39108
632720.0000   -0.29188
632760.0000   -0.24139
632800.0000   -0.31837
632840.0000   -0.28638
632880.0000   -0.09172
632920.0000   -0.23396
632960.0000   -0.39499
633000.0000   -0.42108
633040.0000   -0.33059
633080.0000   -0.47030
633120.0000   -0.52630
633160.0000   -0.48945
633200.0000   -0.35086
633240.0000   -0.25331
633280.0000   -0.13453
633320.0000   -0.39363
633360.0000   -0.49052
633400.0000   -0.51005
633440.0000   -0.49282
633480.0000   -0.42440
633520.0000   -0.42575
633560.0000   -0.58927
633600.0000   -0.41714
633640.0000   -0.28600
633680.0000   -0.50453
633720.0000   -0.41659
633760.0000   -0.43473
633800.0000   -0.18919
633840.0000   -0.26477
633880.0000   -0.50702
633920.0000   -0.46760
633960.0000   -0.48649
634000.0000   -0.24802
634040.0000   -0.49789
634080.0000   -0.30261
634120.0000   -0.31256
634160.0000   -0.26233
634200.0000   -0.13034
634240.0000   -0.45614
634280.0000   -0.44965
634320.0000   -0.44543
634360.0000   -0.62933
634400.0000   -0.45483
634440.0000   -0.57193
634480.0000   -0.62484
634520.0000   -0.49381
634560.0000   -0.65362
634600.0000   -0.43970
634640.0000   -0.65680
634680.0000   -0.45153
634720.0000   -0.47593
634760.0000   -0.44830
634800.0000   -0.34491
634840.0000   -0.37627
634880.0000   -0.42667
634920.0000   -0.40390
634960.0000   -0.31203
635000.0000   -0.45431
635040.0000   -0.20309
635080.0000   -0.18418
635120.0000   -0.30063
635160.0000   -0.42163
635200.0000   -0.38571
635240.0000   -0.36581
635280.0000   -0.48281
635320.0000   -0.31025
635360.0000   -0.48409
635400.0000   -0.29162
635440.0000   -0.22874
635480.0000   -0.19035
635520.0000   -0.09577
635560.0000   -0.18844
635600.0000   -0.25791
635640.0000   -0.19042
635680.0000   -0.12767
635720.0000   -0.32609
635760.0000   -0.30951
635800.0000   -0.30599
635840.0000   -0.50563
635880.0000   -0.37234
635920.0000   -0.31022
635960.0000   -0.45411
636000.0000   -0.40235
636040.0000   -0.51477
636080.0000   -0.38104
636120.0000   -0.60885
636160.0000   -0.59792
636200.0000   -0.39411
636240.0000   -0.34973
636280.0000   -0.46464
636320.0000   -0.49028
636360.0000   -0.39577
636400.0000   -0.27405
636440.0000   -0.29927
636480.0000   -0.37793
636520.0000   -0.51311
636560.0000   -0.24020
636600.0000   -0.14531
636640.0000   -0.07428
636680.0000   -0.47057
636720.0000   -0.22234
636760.0000   -0.23161
636800.0000   -0.08567
636840.0000   -0.37801
636880.0000   -0.16974
636920.0000   -0.31486
636960.0000   -0.61431
637000.0000   -0.40864
637040.0000   -0.18598
637080.0000   -0.43992
637120.0000   -0.47826
637160.0000   -0.34174
637200.0000   -0.07273
637240.0000   -0.22012
637280.0000   -0.32756
637320.0000   -0.35535
637360.0000   -0.19979
637400.0000   -0.43132
637440.0000   -0.30065
637480.0000   -0.17329
637520.0000   -0.44568
637560.0000   -0.57517
637600.0000   -0.43553
637640.0000   -0.37921
637680.0000   -0.32041
637720.0000   -0.43589
637760.0000   -0.21668
637800.0000   -0.31044
637840.0000   -0.39708
637880.0000   -0.19703
637920.0000   -0.17885
637960.0000   -0.26194
638000.0000   -0.00725
638040.0000    0.08219
638080.0000   -0.21265
638120.0000   -0.61667
638160.0000   -0.62936
638200.0000   -0.18767
638240.0000    0.02650
638280.0000   -0.12443
638320.0000   -0.29313
638360.0000   -0.45824
638400.0000   -0.68840
638440.0000   -0.12564
638480.0000   -0.11804
638520.0000   -0.56292
638560.0000   -0.44422
638600.0000    0.02502
638640.0000   -0.14415
638680.0000   -0.28472
638720.0000   -0.24293
638760.0000   -0.21599
638800.0000   -0.27086
638840.0000   -0.22453
638880.0000   -0.52648
638920.0000   -0.12659
638960.0000   -0.04509
639000.0000   -0.17091
639040.0000   -0.27909
639080.0000   -0.36145
639120.0000   -0.22490
639160.0000   -0.36082
639200.0000   -0.22443
639240.0000   -0.09890
639280.0000   -0.48180
639320.0000   -0.01456
639360.0000   -0.01785
639400.0000   -0.32566
639440.0000   -0.34457
639480.0000   -0.10825
639520.0000   -0.26075
639560.0000    0.05800
639600.0000   -0.23324
639640.0000   -0.06896
639680.0000   -0.21547
639720.0000   -0.00610
639760.0000   -0.08745
639800.0000    0.02512
639840.0000   -0.20735
639880.0000   -0.05222
639920.0000   -0.35358
639960.0000   -0.32979
640000.0000   -0.08172
640040.0000    0.11926
640080.0000   -0.25828
640120.0000   -0.31021
640160.0000   -0.48657
640200.0000   -0.38370
640240.0000   -0.08685
640280.0000   -0.57563
640320.0000   -0.13385
640360.0000   -0.12481
640400.0000   -0.20789
640440.0000   -0.09084
640480.0000   -0.24293
640520.0000   -0.02348
640560.0000   -0.18669
640600.0000    0.00118
640640.0000    0.08988
640680.0000   -0.13520
640720.0000   -0.18453
640760.0000   -0.04703
640800.0000   -0.20647
640840.0000   -0.07927
640880.0000   -0.03900
640920.0000   -0.16596
640960.0000   -0.07449
641000.0000   -0.14518
641040.0000    0.21451
641080.0000    0.26715
641120.0000    0.23652
641160.0000    0.27122
641200.0000   -0.03073
641240.0000   -0.21690
641280.0000   -0.18950
641320.0000   -0.07292
641360.0000   -0.13727
641400.0000   -0.27211
641440.0000   -0.28948
641480.0000   -0.21693
641520.0000   -0.05818
641560.0000   -0.33126
641600.0000   -0.15499
641640.0000   -0.02811
641680.0000   -0.12601
641720.0000   -0.18336
641760.0000    0.15421
641800.0000   -0.17361
641840.0000    0.00164
641880.0000   -0.32321
641920.0000   -0.06837
641960.0000   -0.20708
642000.0000   -0.32959
642040.0000    0.02106
642080.0000   -0.17005
642120.0000   -0.05521
642160.0000   -0.07302
642200.0000   -0.00282
642240.0000   -0.21401
642280.0000   -0.36061
642320.0000    0.01461
642360.0000   -0.03970
642400.0000   -0.07204
642440.0000   -0.07963
642480.0000   -0.20061
642520.0000   -0.29618
642560.0000   -0.05808
642600.0000   -0.25571
642640.0000   -0.16524
642680.0000   -0.29077
642720.0000   -0.28757
642760.0000   -0.32823
642800.0000   -0.14829
642840.0000   -0.15542
642880.0000   -0.23821
642920.0000   -0.30182
642960.0000   -0.09319
643000.0000   -0.12648
643040.0000   -0.23753
643080.0000   -0.30070
643120.0000   -0.05697
643160.0000   -0.08804
643200.0000   -0.06921
643240.0000   -0.14103
643280.0000   -0.19352
643320.0000   -0.17887
643360.0000   -0.18943
643400.0000   -0.26184
643440.0000   -0.19671
643480.0000   -0.22462
643520.0000   -0.27125
643560.0000   -0.09659
643600.0000   -0.21507
643640.0000   -0.09370
643680.0000   -0.17497
643720.0000   -0.25078
643760.0000   -0.14829
643800.0000   -0.27617
643840.0000   -0.13943
643880.0000   -0.12110
643920.0000   -0.12971
643960.0000   -0.34190
644000.0000   -0.26119
644040.0000   -0.02653
644080.0000   -0.12708
644120.0000   -0.32450
644160.0000   -0.04665
644200.0000   -0.17564
644240.0000   -0.17733
644280.0000   -0.22586
644320.0000   -0.13205
644360.0000   -0.14002
644400.0000   -0.41873
644440.0000   -0.28086
644480.0000   -0.13654
644520.0000   -0.26839
644560.0000   -0.07635
644600.0000   -0.12153
644640.0000   -0.36496
644680.0000   -0.39976
644720.0000   -0.31492
644760.0000   -0.26719
644800.0000   -0.35795
644840.0000   -0.32227
644880.0000   -0.16938
644920.0000   -0.33050
644960.0000   -0.20302
645000.0000   -0.48155
645040.0000   -0.41739
645080.0000   -0.28045
645120.0000   -0.09905
645160.0000   -0.26825
645200.0000   -0.10963
645240.0000   -0.05893
645280.0000   -0.20485
645320.0000   -0.12386
645360.0000   -0.29716
645400.0000   -0.51203
645440.0000   -0.24040
645480.0000   -0.23087
645520.0000   -0.20334
645560.0000   -0.41948
645600.0000   -0.07770
645640.0000   -0.28772
645680.0000   -0.35166
645720.0000   -0.29482
645760.0000   -0.34148
645800.0000   -0.13179
645840.0000   -0.57344
645880.0000   -0.47308
645920.0000   -0.25800
645960.0000   -0.17701
646000.0000   -0.18391
646040.0000   -0.18667
646080.0000   -0.14843
646120.0000   -0.26346
646160.0000   -0.42405
646200.0000   -0.19897
646240.0000   -0.35988
646280.0000   -0.57714
646320.0000   -0.03033
646360.0000   -0.19761
646400.0000   -0.19979
646440.0000   -0.21034
646480.0000   -0.16486
646520.0000   -0.34969
646560.0000    0.03362
646600.0000   -0.21366
646640.0000   -0.09009
646680.0000   -0.55816
646720.0000   -0.39611
646760.0000   -0.15716
646800.0000   -0.15290
646840.0000   -0.12003
646880.0000   -0.26143
646920.0000   -0.21063
646960.0000   -0.13681
647000.0000   -0.17387
647040.0000   -0.14310
647080.0000   -0.18192
647120.0000   -0.24839
647160.0000   -0.14490
647200.0000   -0.24251
647240.0000   -0.35461
647280.0000   -0.14281
647320.0000   -0.08993
647360.0000    0.06669
647400.0000   -0.18294
647440.0000    0.01904
647480.0000   -0.20479
647520.0000   -0.01376
647560.0000   -0.20950
647600.0000   -0.02281
647640.0000   -0.08421
647680.0000   -0.09953
647720.0000   -0.19405
647760.0000   -0.35342
647800.0000   -0.17686
647840.0000   -0.17841
647880.0000   -0.14491
647920.0000   -0.25583
647960.0000   -0.32888
648000.0000   -0.25894
648040.0000    0.00326
648080.0000   -0.01406
648120.0000    0.14921
648160.0000   -0.28836
648200.0000   -0.25365
648240.0000   -0.11903
648280.0000   -0.20486
648320.0000   -0.05445
648360.0000   -0.16671
648400.0000   -0.19192
648440.0000   -0.15071
648480.0000   -0.03309
648520.0000   -0.03774
648560.0000   -0.06739
648600.0000   -0.10343
648640.0000   -0.03493
648680.0000   -0.15700
648720.0000    0.00132
648760.0000   -0.17170
648800.0000   -0.25256
648840.0000   -0.02196
648880.0000   -0.17301
648920.0000   -0.14472
648960.0000   -0.05078
649000.0000    0.06475
649040.0000    0.03398
649080.0000   -0.02757
649120.0000    0.03534
649160.0000    0.06485
649200.0000   -0.08506
649240.0000   -0.02222
649280.0000   -0.09420
649320.0000   -0.20652
649360.0000   -0.13924
649400.0000    0.01205
649440.0000    0.07101
649480.0000   -0.04756
649520.0000   -0.07612
649560.0000   -0.03213
649600.0000   -0.25334
649640.0000   -0.27552
649680.0000   -0.00989
649720.0000   -0.20840
649760.0000   -0.40303
649800.0000   -0.45632
649840.0000   -0.64011
649880.0000   -0.72888
649920.0000    0.00701
649960.0000   -0.03776
650000.0000   -0.10266
650040.0000   -0.11668
650080.0000   -0.21740
650120.0000   -0.15370
650160.0000   -0.09739
650200.0000   -0.31489
650240.0000   -0.12685
650280.0000   -0.17687
650320.0000   -0.22463
650360.0000   -0.26255
650400.0000   -0.39003
650440.0000   -0.18144
650480.0000   -0.24905
650520.0000   -0.28178
650560.0000   -0.35060
650600.0000   -0.15999
650640.0000   -0.34193
650680.0000   -0.00792
650720.0000   -0.26580
650760.0000   -0.63878
650800.0000   -0.37369
650840.0000   -0.06759
650880.0000   -0.50640
650920.0000   -0.26743
650960.0000   -0.42036
651000.0000   -0.38315
651040.0000   -0.24325
651080.0000   -0.27894
651120.0000   -0.24127
651160.0000   -0.44138
651200.0000   -0.38506
651240.0000   -0.11998
651280.0000   -0.51165
651320.0000   -0.32217
651360.0000   -0.31765
651400.0000   -0.60596
651440.0000   -0.13925
651480.0000   -0.27166
651520.0000   -0.23193
651560.0000   -0.20804
651600.0000   -0.46274
651640.0000   -0.16561
651680.0000   -0.04313
651720.0000   -0.34897
651760.0000   -0.16373
651800.0000   -0.26374
651840.0000   -0.34492
651880.0000   -0.41461
651920.0000   -0.13264
651960.0000   -0.18288
652000.0000   -0.20837
652040.0000   -0.16729
652080.0000   -0.16190
652120.0000   -0.08383
652160.0000   -0.26880
652200.0000   -0.10484
652240.0000    0.06869
652280.0000   -0.28588
652320.0000   -0.07541
652360.0000    0.10011
652400.0000   -0.08852
652440.0000   -0.14689
652480.0000   -0.01608
652520.0000   -0.03204
652560.0000   -0.24013
652600.0000   -0.13935
652640.0000   -0.11623
652680.0000   -0.25161
652720.0000   -0.01395
652760.0000    0.01067
652800.0000    0.23068
652840.0000   -0.02098
652880.0000   -0.34802
652920.0000   -0.07168
652960.0000   -0.00399
653000.0000   -0.20708
653040.0000    0.11816
653080.0000   -0.35370
653120.0000   -0.06173
653160.0000   -0.15961
653200.0000   -0.25168
653240.0000   -0.05446
653280.0000   -0.51644
653320.0000   -0.51535
653360.0000   -0.30310
653400.0000   -0.26793
653440.0000   -0.19281
653480.0000   -0.22221
653520.0000   -0.29003
653560.0000   -0.23578
653600.0000   -0.04713
653640.0000   -0.18408
653680.0000   -0.16664
653720.0000   -0.06025
653760.0000   -0.07303
653800.0000   -0.24972
653840.0000   -0.29715
653880.0000   -0.12605
653920.0000    0.06035
653960.0000   -0.10159
654000.0000   -0.09436
654040.0000   -0.50084
654080.0000   -0.30722
654120.0000   -0.33766
654160.0000   -0.39876
654200.0000   -0.42266
654240.0000   -0.55960
654280.0000   -0.66326
654320.0000   -0.53561
654360.0000   -0.82777
654400.0000   -0.42181
654440.0000   -0.36704
654480.0000   -0.38520
654520.0000   -0.02846
654560.0000   -0.32762
654600.0000   -0.10806
654640.0000   -0.18101
654680.0000   -0.17383
654720.0000    0.00746
654760.0000    0.20679
654800.0000   -0.00025
654840.0000   -0.22813
654880.0000   -0.05451
654920.0000   -0.36350
654960.0000   -0.23248
655000.0000   -0.21462
655040.0000    0.05432
655080.0000   -0.11108
655120.0000   -0.21024
655160.0000   -0.09185
655200.0000   -0.30755
655240.0000   -0.12529
655280.0000   -0.30085
655320.0000   -0.42380
655360.0000   -0.36681
655400.0000   -0.28060
655440.0000   -0.04902
655480.0000   -0.17988
655520.0000   -0.34119
655560.0000   -0.19307
655600.0000   -0.28198
655640.0000   -0.16230
655680.0000   -0.13161
655720.0000    0.04942
655760.0000   -0.27062
655800.0000   -0.26033
655840.0000   -0.37157
655880.0000   -0.25860
655920.0000   -0.28290
655960.0000   -0.20496
656000.0000   -0.38486
656040.0000   -0.07725
656080.0000   -0.16400
656120.0000    0.06477
656160.0000   -0.07998
656200.0000   -0.10820
656240.0000   -0.26283
656280.0000   -0.04534
656320.0000   -0.08563
656360.0000   -0.06767
656400.0000   -0.00974
656440.0000   -0.22840
656480.0000   -0.07954
656520.0000   -0.16313
656560.0000   -0.24934
656600.0000   -0.48850
656640.0000   -0.43842
656680.0000   -0.48980
656720.0000   -0.14563
656760.0000   -0.03784
656800.0000   -0.01734
656840.0000   -0.10203
656880.0000   -0.23048
656920.0000   -0.20927
656960.0000   -0.26863
657000.0000    0.06914
657040.0000   -0.04715
657080.0000   -0.17210
657120.0000   -0.47008
657160.0000    0.01650
657200.0000   -0.02012
657240.0000   -0.00574
657280.0000   -0.08456
657320.0000    0.12327
657360.0000   -0.06390
657400.0000    0.16814
657440.0000   -0.09420
657480.0000   -0.04525
657520.0000    0.02604
657560.0000   -0.10797
657600.0000   -0.28428
657640.0000   -0.17132
657680.0000   -0.12422
657720.0000   -0.04214
657760.0000   -0.03194
657800.0000   -0.16584
657840.0000   -0.26632
657880.0000   -0.03705
657920.0000   -0.07285
657960.0000   -0.09818
658000.0000   -0.07983
658040.0000   -0.06149
658080.0000   -0.01574
658120.0000    0.04555
658160.0000   -0.15250
658200.0000    0.24895
658240.0000   -0.00022
658280.0000    0.04135
658320.0000    0.08260
658360.0000   -0.18772
658400.0000    0.06278
658440.0000   -0.05253
658480.0000    0.02254
658520.0000   -0.07253
658560.0000   -0.08462
658600.0000   -0.06778
658640.0000   -0.04981
658680.0000   -0.09028
658720.0000   -0.05170
658760.0000   -0.27512
658800.0000   -0.04454
658840.0000   -0.09885
658880.0000   -0.01331
658920.0000   -0.04163
658960.0000   -0.10769
659000.0000    0.07690
659040.0000   -0.29155
659080.0000    0.04897
659120.0000   -0.45503
659160.0000   -0.14733
659200.0000   -0.23317
659240.0000   -0.20203
659280.0000   -0.21220
659320.0000   -0.15307
659360.0000   -0.47864
659400.0000   -0.04531
659440.0000   -0.29144
659480.0000   -0.37258
659520.0000   -0.31171
659560.0000   -0.26807
659600.0000   -0.18238
659640.0000   -0.28512
659680.0000   -0.12954
659720.0000   -0.34535
659760.0000   -0.11399
659800.0000    0.01981
659840.0000   -0.21636
659880.0000   -0.17472
659920.0000   -0.12957
659960.0000   -0.13328
660000.0000   -0.10912
660040.0000   -0.16426
660080.0000    0.00354
660120.0000   -0.29866
660160.0000   -0.27543
660200.0000   -0.19560
660240.0000   -0.03592
660280.0000   -0.50815
660320.0000   -0.38634
660360.0000   -0.12867
660400.0000   -0.27883
660440.0000   -0.16687
660480.0000    0.11997
660520.0000   -0.21682
660560.0000    0.12139
660600.0000   -0.24664
660640.0000   -0.15979
660680.0000    0.13213
660720.0000   -0.11971
660760.0000   -0.33081
660800.0000   -0.09467
660840.0000   -0.04659
660880.0000   -0.49774
660920.0000   -0.32204
660960.0000   -0.39253
661000.0000   -0.11891
661040.0000   -0.09274
661080.0000   -0.08070
661120.0000   -0.29279
661160.0000   -0.07284
661200.0000   -0.13330
661240.0000   -0.22390
661280.0000   -0.40838
661320.0000   -0.47223
661360.0000   -0.17137
661400.0000   -0.24754
661440.0000   -0.30958
661480.0000   -0.20729
661520.0000   -0.25331
661560.0000   -0.19358
661600.0000   -0.16911
661640.0000   -0.05665
661680.0000   -0.10640
661720.0000   -0.13434
661760.0000   -0.45040
661800.0000   -0.25768
661840.0000   -0.08987
661880.0000   -0.31047
661920.0000   -0.50972
661960.0000   -0.24096
662000.0000   -0.17095
662040.0000   -0.08520
662080.0000   -0.21036
662120.0000   -0.22855
662160.0000   -0.35170
662200.0000   -0.44007
662240.0000   -0.06466
662280.0000   -0.07190
662320.0000   -0.00385
662360.0000   -0.26849
662400.0000   -0.55391
662440.0000   -0.37886
662480.0000   -0.64922
662520.0000   -0.58222
662560.0000   -0.16888
662600.0000   -0.01985
662640.0000   -0.07882
662680.0000   -0.13956
662720.0000   -0.24163
662760.0000   -0.33200
662800.0000   -0.23757
662840.0000   -0.33171
662880.0000   -0.32061
662920.0000   -0.58643
662960.0000   -0.27335
663000.0000    0.01974
663040.0000   -0.09588
663080.0000   -0.34296
663120.0000   -0.20316
663160.0000   -0.43720
663200.0000   -0.35455
663240.0000   -0.38959
663280.0000   -0.35509
663320.0000   -0.26000
663360.0000   -0.32043
663400.0000   -0.39215
663440.0000   -0.50394
663480.0000   -0.11789
663520.0000   -0.30293
663560.0000   -0.19526
663600.0000   -0.06190
663640.0000   -0.19502
663680.0000   -0.05409
663720.0000   -0.13707
663760.0000   -0.49455
663800.0000   -0.30523
663840.0000   -0.45871
663880.0000   -0.01081
663920.0000   -0.35839
663960.0000   -0.29873
664000.0000   -0.14373
664040.0000   -0.29803
664080.0000   -0.31435
664120.0000   -0.50734
664160.0000   -0.35776
664200.0000   -0.18981
664240.0000   -0.59677
664280.0000   -0.64474
664320.0000   -0.39249
664360.0000   -0.47255
664400.0000   -0.59366
664440.0000   -0.50140
664480.0000   -0.51533
664520.0000   -0.49317
664560.0000   -0.23625
664600.0000   -0.03845
664640.0000   -0.55263
664680.0000   -0.26146
664720.0000   -0.28363
664760.0000   -0.49160
664800.0000   -0.57879
664840.0000   -0.11742
664880.0000   -0.27033
664920.0000   -0.35000
664960.0000   -0.44412
665000.0000   -0.32173
665040.0000   -0.36228
665080.0000   -0.21026
665120.0000   -0.19623
665160.0000   -0.10250
665200.0000   -0.43348
665240.0000   -0.39352
665280.0000   -0.66217
665320.0000   -0.29927
665360.0000   -0.35024
665400.0000   -0.30610
665440.0000   -0.23896
665480.0000   -0.50223
665520.0000   -0.32972
665560.0000   -0.48078
665600.0000   -0.20184
665640.0000   -0.59538
665680.0000   -0.23216
665720.0000   -0.18136
665760.0000   -0.22235
665800.0000   -0.32657
665840.0000   -0.20664
665880.0000   -0.44838
665920.0000   -0.25982
665960.0000   -0.32662
666000.0000   -0.67744
666040.0000   -0.64255
666080.0000   -0.53157
666120.0000   -0.18854
666160.0000   -0.18026
666200.0000   -0.06003
666240.0000   -0.31227
666280.0000   -0.14215
666320.0000    0.03127
666360.0000   -0.11893
666400.0000    0.12912
666440.0000   -0.07172
666480.0000    0.00892
666520.0000    0.16521
666560.0000   -0.12316
666600.0000   -0.27154
666640.0000   -0.25093
666680.0000   -0.34707
666720.0000   -0.59908
666760.0000   -0.79918
666800.0000   -0.59510
666840.0000   -0.45157
666880.0000   -0.20290
666920.0000   -0.51645
666960.0000   -0.23198
667000.0000   -0.53539
667040.0000   -0.10037
667080.0000   -0.23131
667120.0000   -0.86190
667160.0000   -0.47343
667200.0000   -0.52866
667240.0000   -0.51519
667280.0000   -0.12648
667320.0000   -0.11850
667360.0000   -0.53758
667400.0000   -0.44517
667440.0000   -0.43827
667480.0000   -0.15564
667520.0000   -0.42057
667560.0000   -0.54168
667600.0000   -0.54416
667640.0000   -0.65684
667680.0000   -0.22897
667720.0000    0.14003
667760.0000   -0.17395
667800.0000   -0.11833
667840.0000    0.16422
667880.0000   -0.00337
667920.0000   -0.12545
667960.0000   -0.20206
668000.0000    0.06247
668040.0000   -0.03060
668080.0000   -0.15170
668120.0000   -0.14598
668160.0000   -0.18065
668200.0000   -0.31167
668240.0000   -0.12541
668280.0000   -0.61512
668320.0000   -0.67122
668360.0000   -0.73371
668400.0000   -0.01371
668440.0000    0.05089
668480.0000    0.19910
668520.0000    0.00896
668560.0000    0.08278
668600.0000    0.12179
668640.0000    0.08315
668680.0000    0.09754
668720.0000   -0.15316
668760.0000    0.20072
668800.0000   -0.02552
668840.0000   -0.37914
668880.0000    0.00032
668920.0000    0.10473
668960.0000   -0.20499
669000.0000   -0.19830
669040.0000   -0.32872
669080.0000   -0.47987
669120.0000   -0.54555
669160.0000   -0.20763
669200.0000    0.00089
669240.0000    0.10517
669280.0000   -0.41611
669320.0000   -0.19730
669360.0000   -0.22330
669400.0000    0.17133
669440.0000   -0.23778
669480.0000   -0.21781
669520.0000   -0.01403
669560.0000   -0.09217
669600.0000    0.13437
669640.0000    0.06990
669680.0000   -0.06808
669720.0000    0.07569
669760.0000   -0.01851
669800.0000   -0.10004
669840.0000   -0.06891
669880.0000   -0.48784
669920.0000   -0.59895
669960.0000   -0.35460
670000.0000   -0.13903
670040.0000   -0.20723
670080.0000   -0.47846
670120.0000   -0.54826
670160.0000   -0.61701
670200.0000   -0.29654
670240.0000   -0.25391
670280.0000   -0.19792
670320.0000   -0.22412
670360.0000   -0.03450
670400.0000   -0.34302
670440.0000    0.11507
670480.0000    0.03885
670520.0000   -0.37289
670560.0000   -0.08526
670600.0000   -0.58150
670640.0000   -0.21955
670680.0000   -0.05785
670720.0000   -0.43471
670760.0000   -0.05417
670800.0000   -0.13442
670840.0000   -0.19919
670880.0000   -0.50201
670920.0000   -0.41916
670960.0000   -0.42840
671000.0000   -0.16736
671040.0000   -0.12619
671080.0000   -0.02904
671120.0000   -0.01210
671160.0000    0.22211
671200.0000   -0.09320
671240.0000   -0.34457
671280.0000   -0.03072
671320.0000   -0.00683
671360.0000    0.09341
671400.0000   -0.27215
671440.0000    0.01117
671480.0000   -0.17532
671520.0000   -0.10210
671560.0000   -0.19861
671600.0000   -0.16056
671640.0000   -0.28849
671680.0000   -0.47643
671720.0000   -0.14850
671760.0000    0.05569
671800.0000   -0.03033
671840.0000    0.08538
671880.0000    0.23657
671920.0000    0.02855
671960.0000    0.08123
672000.0000   -0.21404
672040.0000   -0.14329
672080.0000   -0.22976
672120.0000   -0.41436
672160.0000   -0.15485
672200.0000   -0.30828
672240.0000    0.05940
672280.0000   -0.19103
672320.0000   -0.30379
672360.0000   -0.14414
672400.0000   -0.16574
672440.0000   -0.20667
672480.0000   -0.19379
672520.0000   -0.14087
672560.0000   -0.38426
672600.0000   -0.04919
672640.0000   -0.24681
672680.0000   -0.25433
672720.0000   -0.05671
672760.0000   -0.31408
672800.0000   -0.33719
672840.0000   -0.22812
672880.0000   -0.12627
672920.0000   -0.19568
672960.0000   -0.15504
673000.0000   -0.04929
673040.0000   -0.18353
673080.0000   -0.13997
673120.0000   -0.09707
673160.0000   -0.22196
673200.0000    0.03536
673240.0000   -0.46415
673280.0000   -0.12092
673320.0000   -0.04547
673360.0000   -0.17218
673400.0000   -0.10865
673440.0000   -0.08436
673480.0000    0.01591
673520.0000   -0.24423
673560.0000   -0.34646
673600.0000    0.06641
673640.0000   -0.32149
673680.0000   -0.39513
673720.0000   -0.13662
673760.0000   -0.19536
673800.0000   -0.24646
673840.0000   -0.07424
673880.0000    0.06657
673920.0000    0.02280
673960.0000   -0.01147
674000.0000   -0.18530
674040.0000   -0.21240
674080.0000   -0.02029
674120.0000   -0.21066
674160.0000   -0.00174
674200.0000    0.18795
674240.0000   -0.03350
674280.0000   -0.00784
674320.0000   -0.09459
674360.0000   -0.08494
674400.0000   -0.10879
674440.0000    0.03710
674480.0000    0.02602
674520.0000    0.08776
674560.0000    0.01029
674600.0000   -0.05839
674640.0000    0.00920
674680.0000   -0.08070
674720.0000    0.06733
674760.0000    0.02336
674800.0000    0.12545
674840.0000   -0.11033
674880.0000    0.04803
674920.0000   -0.05529
674960.0000    0.14084
675000.0000   -0.10541
675040.0000   -0.18897
675080.0000   -0.34646
675120.0000   -0.10808
675160.0000   -0.27227
675200.0000   -0.11073
675240.0000   -0.12813
675280.0000   -0.16606
675320.0000   -0.30457
675360.0000   -0.10286
675400.0000   -0.12255
675440.0000   -0.15363
675480.0000   -0.18483
675520.0000   -0.11031
675560.0000   -0.26461
675600.0000   -0.31081
675640.0000   -0.29548
675680.0000   -0.24481
675720.0000   -0.17835
675760.0000   -0.25164
675800.0000   -0.19199
675840.0000   -0.14415
675880.0000   -0.22723
675920.0000   -0.27484
675960.0000    0.08015
676000.0000   -0.16679
676040.0000   -0.35459
676080.0000   -0.13314
676120.0000   -0.31376
676160.0000   -0.19717
676200.0000   -0.25811
676240.0000   -0.01489
676280.0000   -0.21329
676320.0000    0.04462
676360.0000    0.00823
676400.0000   -0.03814
676440.0000   -0.09736
676480.0000   -0.22529
676520.0000   -0.01733
676560.0000   -0.26916
676600.0000   -0.09168
676640.0000   -0.18274
676680.0000   -0.07463
676720.0000   -0.31470
676760.0000   -0.29322
676800.0000   -0.09877
676840.0000   -0.05145
676880.0000   -0.17761
676920.0000   -0.13673
676960.0000   -0.24003
677000.0000   -0.04888
677040.0000   -0.07548
677080.0000   -0.08104
677120.0000   -0.52530
677160.0000   -0.04204
677200.0000    0.08816
677240.0000   -0.08641
677280.0000   -0.12286
677320.0000   -0.13955
677360.0000   -0.23723
677400.0000   -0.12797
677440.0000   -0.07646
677480.0000   -0.38079
677520.0000   -0.24978
677560.0000   -0.33442
677600.0000   -0.19540
677640.0000   -0.12800
677680.0000   -0.15932
677720.0000   -0.35594
677760.0000   -0.05205
677800.0000   -0.06372
677840.0000   -0.32973
677880.0000   -0.08926
677920.0000   -0.18867
677960.0000   -0.19280
678000.0000   -0.08607
678040.0000   -0.18720
678080.0000   -0.09409
678120.0000   -0.12470
678160.0000   -0.17744
678200.0000   -0.32506
678240.0000   -0.24185
678280.0000   -0.33635
678320.0000   -0.35846
678360.0000   -0.27166
678400.0000   -0.70294
678440.0000   -0.31207
678480.0000   -0.26761
678520.0000   -0.41356
678560.0000   -0.36151
678600.0000   -0.36776
678640.0000   -0.31751
678680.0000   -0.37407
678720.0000   -0.49804
678760.0000   -0.43943
678800.0000   -0.42496
678840.0000   -0.47188
678880.0000   -0.42661
678920.0000   -0.30334
678960.0000   -0.03406
679000.0000   -0.18486
679040.0000   -0.19746
679080.0000   -0.27997
679120.0000   -0.18290
679160.0000   -0.07839
679200.0000   -0.44671
679240.0000   -0.24675
679280.0000   -0.25685
679320.0000   -0.24531
679360.0000   -0.30298
679400.0000   -0.33050
679440.0000   -0.21396
679480.0000   -0.23254
679520.0000   -0.29564
679560.0000   -0.32248
679600.0000   -0.47555
679640.0000   -0.34420
679680.0000   -0.29522
679720.0000   -0.36943
679760.0000   -0.39132
679800.0000   -0.07640
679840.0000   -0.09125
679880.0000   -0.08168
679920.0000   -0.25766
679960.0000    0.00440
680000.0000   -0.19578
680040.0000   -0.44140
680080.0000   -0.08637
680120.0000   -0.46740
680160.0000   -0.24782
680200.0000   -0.20076
680240.0000   -0.00001
680280.0000   -0.20008
680320.0000   -0.30678
680360.0000   -0.28151
680400.0000   -0.33269
680440.0000   -0.32586
680480.0000   -0.08844
680520.0000   -0.24946
680560.0000   -0.08494
680600.0000   -0.09575
680640.0000   -0.33806
680680.0000   -0.06122
680720.0000   -0.30720
680760.0000   -0.18029
680800.0000   -0.19437
680840.0000   -0.21181
680880.0000    0.01855
680920.0000   -0.14242
680960.0000    0.02516
681000.0000   -0.19173
681040.0000   -0.39469
681080.0000   -0.34753
681120.0000    0.10063
681160.0000   -0.12329
681200.0000   -0.17433
681240.0000   -0.25307
681280.0000    0.00245
681320.0000   -0.02478
681360.0000   -0.04758
681400.0000   -0.30583
681440.0000   -0.10381
681480.0000   -0.08843
681520.0000   -0.12812
681560.0000   -0.16001
681600.0000   -0.47441
681640.0000   -0.10882
681680.0000   -0.05532
681720.0000    0.07729
681760.0000   -0.06471
681800.0000   -0.09387
681840.0000   -0.40338
681880.0000   -0.27245
681920.0000   -0.21889
681960.0000   -0.08357
682000.0000   -0.18549
682040.0000   -0.26660
682080.0000   -0.32224
682120.0000   -0.01423
682160.0000   -0.12176
682200.0000   -0.00451
682240.0000   -0.01041
682280.0000   -0.02376
682320.0000   -0.16634
682360.0000   -0.00150
682400.0000    0.03417
682440.0000   -0.04102
682480.0000    0.04693
682520.0000   -0.19210
682560.0000   -0.23715
682600.0000   -0.31153
682640.0000    0.02776
682680.0000   -0.16400
682720.0000   -0.37434
682760.0000   -0.34690
682800.0000   -0.09942
682840.0000    0.08935
682880.0000    0.00661
682920.0000   -0.06063
682960.0000   -0.13408
683000.0000   -0.03988
683040.0000    0.07299
683080.0000    0.41837
683120.0000    0.28991
683160.0000    0.01884
683200.0000   -0.30398
683240.0000   -0.25381
683280.0000   -0.15891
683320.0000   -0.38611
683360.0000   -0.45640
683400.0000   -0.31804
683440.0000   -0.18334
683480.0000   -0.34179
683520.0000   -0.39038
683560.0000   -0.38385
683600.0000   -0.42853
683640.0000   -0.32097
683680.0000   -0.22788
683720.0000   -0.19544
683760.0000   -0.20232
683800.0000   -0.24930
683840.0000   -0.28784
683880.0000   -0.45033
683920.0000   -0.24452
683960.0000   -0.25807
684000.0000   -0.45782
684040.0000   -0.35783
684080.0000   -0.28942
684120.0000    0.12875
684160.0000   -0.29937
684200.0000   -0.18184
684240.0000   -0.35283
684280.0000   -0.41416
684320.0000   -0.24025
684360.0000   -0.16721
684400.0000   -0.16285
684440.0000   -0.25914
684480.0000   -0.45151
684520.0000   -0.13486
684560.0000   -0.12519
684600.0000   -0.54852
684640.0000   -0.28321
684680.0000   -0.39111
684720.0000   -0.67440
684760.0000   -0.67060
684800.0000   -0.14203
684840.0000   -0.22307
684880.0000   -0.37399
684920.0000   -0.65500
684960.0000   -0.60755
685000.0000   -0.56611
685040.0000   -0.55486
685080.0000   -0.27897
685120.0000   -0.14137
685160.0000   -0.34830
685200.0000   -0.02596
685240.0000   -0.14670
685280.0000   -0.24944
685320.0000   -0.07115
685360.0000   -0.46433
685400.0000   -0.37376
685440.0000   -0.39154
685480.0000   -0.39984
685520.0000   -0.40997
685560.0000   -0.47873
685600.0000   -0.61851
685640.0000   -0.48971
685680.0000   -0.49450
685720.0000   -0.57333
685760.0000   -0.47007
685800.0000   -0.49379
685840.0000   -0.60717
685880.0000   -0.38717
685920.0000   -0.67226
685960.0000   -0.57541
686000.0000   -0.41944
686040.0000   -0.14845
686080.0000   -0.10580
686120.0000   -0.08656
686160.0000   -0.19201
686200.0000   -0.30082
686240.0000   -0.26847
686280.0000   -0.51525
686320.0000   -0.57821
686360.0000   -0.50359
686400.0000   -0.55999
686440.0000   -0.33038
686480.0000   -0.21179
686520.0000   -0.12935
686560.0000   -0.13380
686600.0000   -0.26848
686640.0000   -0.31960
686680.0000   -0.42753
686720.0000   -0.47579
686760.0000   -0.25072
686800.0000   -0.56951
686840.0000   -0.70224
686880.0000   -0.46148
686920.0000   -0.63950
686960.0000   -0.40766
687000.0000   -0.42104
687040.0000   -0.34985
687080.0000   -0.38576
687120.0000   -0.42626
687160.0000   -0.43606
687200.0000   -0.39160
687240.0000   -0.60043
687280.0000   -0.39062
687320.0000   -0.38779
687360.0000   -0.29127
687400.0000   -0.51127
687440.0000   -0.50762
687480.0000   -0.58514
687520.0000   -0.48980
687560.0000   -0.63440
687600.0000   -0.34368
687640.0000   -0.28593
687680.0000   -0.59390
687720.0000   -0.43718
687760.0000   -0.05832
687800.0000   -0.46558
687840.0000   -0.43765
687880.0000   -0.47595
687920.0000   -0.34100
687960.0000   -0.26222
688000.0000   -0.52109
688040.0000   -0.73641
688080.0000   -0.37244
688120.0000   -0.56658
688160.0000   -0.75910
688200.0000   -0.73244
688240.0000   -0.34528
688280.0000   -0.56123
688320.0000   -0.61382
688360.0000   -0.45120
688400.0000   -0.69501
688440.0000   -0.31978
688480.0000   -0.46443
688520.0000   -0.75348
688560.0000   -0.90021
688600.0000   -0.65535
688640.0000   -0.46222
688680.0000   -0.45967
688720.0000   -0.44188
688760.0000   -0.55889
688800.0000   -0.59868
688840.0000   -0.33092
688880.0000   -0.32438
688920.0000    0.19313
688960.0000   -0.11073
689000.0000   -0.39753
689040.0000   -0.00047
689080.0000    0.04096
689120.0000    0.07281
689160.0000   -0.02854
689200.0000    0.05264
689240.0000    0.02294
689280.0000   -0.03311
689320.0000   -0.02412
689360.0000    0.31406
689400.0000   -0.02988
689440.0000   -0.24539
689480.0000   -0.49495
689520.0000   -0.52883
689560.0000   -0.56730
689600.0000   -0.73594
689640.0000   -0.42810
689680.0000   -0.16168
689720.0000   -0.36743
689760.0000   -0.50749
689800.0000   -0.25414
689840.0000   -0.20512
689880.0000   -0.68745
689920.0000   -0.48786
689960.0000   -0.69622
690000.0000   -0.28760
690040.0000   -0.37710
690080.0000   -0.02060
690120.0000   -0.44149
690160.0000   -0.45281
690200.0000   -0.57735
690240.0000   -0.35984
690280.0000   -0.13675
690320.0000   -0.06440
690360.0000   -0.56962
690400.0000   -0.46191
690440.0000   -0.23576
690480.0000   -0.14052
690520.0000    0.04102
690560.0000    0.03434
690600.0000   -0.49452
690640.0000   -0.49012
690680.0000    0.11404
690720.0000   -0.13870
690760.0000   -0.02052
690800.0000    0.00834
690840.0000    0.05074
690880.0000   -0.04481
690920.0000   -0.11217
690960.0000    0.01624
691000.0000   -0.16330
691040.0000   -0.08442
691080.0000    0.08233
691120.0000   -0.02918
691160.0000   -0.16837
691200.0000   -0.37263
691240.0000   -0.63555
691280.0000   -0.53991
691320.0000   -0.59711
691360.0000   -0.22667
691400.0000   -0.28647
691440.0000   -0.19258
691480.0000   -0.74926
691520.0000   -0.81561
691560.0000   -0.75123
691600.0000   -0.34228
691640.0000   -0.52878
691680.0000   -0.50804
691720.0000   -0.31129
691760.0000   -0.62069
691800.0000   -0.52049
691840.0000   -0.69247
691880.0000   -0.32750
691920.0000   -0.51531
691960.0000   -0.45503
692000.0000   -0.69868
692040.0000   -0.62465
692080.0000   -0.75901
692120.0000   -0.30854
692160.0000   -0.38705
692200.0000   -0.64708
692240.0000   -0.36499
692280.0000   -0.36953
692320.0000   -0.40195
692360.0000   -0.29927
692400.0000   -0.43328
692440.0000   -0.40876
692480.0000   -0.38626
692520.0000   -0.70214
692560.0000   -0.66339
692600.0000   -0.41328
692640.0000   -0.45330
692680.0000   -0.29551
692720.0000   -0.09649
692760.0000   -0.14146
692800.0000   -0.34667
692840.0000   -0.49202
692880.0000   -0.24292
692920.0000   -0.18334
692960.0000   -0.29015
693000.0000   -0.07664
693040.0000   -0.10783
693080.0000   -0.12733
693120.0000    0.05792
693160.0000   -0.27719
693200.0000   -0.53437
693240.0000   -0.56202
693280.0000   -0.43104
693320.0000   -0.30723
693360.0000   -0.22613
693400.0000   -0.70065
693440.0000   -0.50610
693480.0000   -0.12967
693520.0000   -0.14834
693560.0000    0.20232
693600.0000   -0.25203
693640.0000   -0.57513
693680.0000   -0.46205
693720.0000   -0.35121
693760.0000   -0.51010
693800.0000   -0.63687
693840.0000   -0.49565
693880.0000   -0.53495
693920.0000   -0.55037
693960.0000   -0.69035
694000.0000   -0.55220
694040.0000   -0.39443
694080.0000   -0.43413
694120.0000   -0.87162
694160.0000   -0.20140
694200.0000   -0.54030
694240.0000   -0.33803
694280.0000   -0.45941
694320.0000   -0.33907
694360.0000   -0.31835
694400.0000   -0.75309
694440.0000   -0.61449
694480.0000   -0.42852
694520.0000   -0.67786
694560.0000   -0.15636
694600.0000   -0.66374
694640.0000   -0.81406
694680.0000   -0.61928
694720.0000   -0.52722
694760.0000   -0.59659
694800.0000   -0.72161
694840.0000   -0.87328
694880.0000   -0.72660
694920.0000   -0.85517
694960.0000   -0.72921
695000.0000   -0.71057
695040.0000   -0.71758
695080.0000   -0.91368
695120.0000   -0.87126
695160.0000   -0.84835
695200.0000   -0.22791
695240.0000   -0.43484
695280.0000   -0.48221
695320.0000   -0.43289
695360.0000   -0.76400
695400.0000   -0.37504
695440.0000   -0.49406
695480.0000   -0.37840
695520.0000   -0.72629
695560.0000   -0.78480
695600.0000   -0.64565
695640.0000   -0.61410
695680.0000   -0.54643
695720.0000   -0.51487
695760.0000   -0.75880
695800.0000   -1.13755
695840.0000   -0.83256
695880.0000   -0.54863
695920.0000   -0.69434
695960.0000   -0.06743
696000.0000   -0.24811
696040.0000   -0.41342
696080.0000   -0.49626
696120.0000   -0.46860
696160.0000   -0.75056
696200.0000   -0.64732
696240.0000   -0.68029
696280.0000   -0.85872
696320.0000   -0.75685
696360.0000   -0.69070
696400.0000   -0.54466
696440.0000   -0.88317
696480.0000   -0.78053
696520.0000   -0.81589
696560.0000   -0.65725
696600.0000   -0.77571
696640.0000   -0.48089
696680.0000   -0.60136
696720.0000   -0.59617
696760.0000   -0.89893
696800.0000   -0.85240
696840.0000   -0.96091
696880.0000   -0.74311
696920.0000   -0.68406
696960.0000   -0.69193
697000.0000   -0.78525
697040.0000   -0.63330
697080.0000   -0.69569
697120.0000   -0.62857
697160.0000   -0.23332
697200.0000   -0.24741
697240.0000   -0.38520
697280.0000   -0.77669
697320.0000   -0.32567
697360.0000   -0.57665
697400.0000   -0.73150
697440.0000   -0.22905
697480.0000   -0.39381
697520.0000   -0.46279
697560.0000   -0.52248
697600.0000   -0.31996
697640.0000   -0.41902
697680.0000   -0.59771
697720.0000   -0.46222
697760.0000   -0.50805
697800.0000   -0.13797
697840.0000   -0.50943
697880.0000   -0.77915
697920.0000   -0.42125
697960.0000   -1.01509
698000.0000   -0.92941
698040.0000   -0.59169
698080.0000   -0.44887
698120.0000   -0.54259
698160.0000   -0.58336
698200.0000   -0.36638
698240.0000   -0.50541
698280.0000   -0.36497
698320.0000   -0.63305
698360.0000   -0.55866
698400.0000   -0.50772
698440.0000   -0.55356
698480.0000   -0.58861
698520.0000   -0.36170
698560.0000   -0.42742
698600.0000   -0.18039
698640.0000   -0.39204
698680.0000   -0.34724
698720.0000   -0.46592
698760.0000   -0.05259
698800.0000    0.04485
698840.0000   -0.23418
698880.0000   -0.45827
698920.0000   -0.45514
698960.0000   -0.83823
699000.0000   -0.79469
699040.0000   -0.74391
699080.0000   -0.29427
699120.0000   -0.37147
699160.0000   -0.76876
699200.0000   -0.75238
699240.0000   -0.87897
699280.0000   -0.84559
699320.0000   -0.82174
699360.0000   -0.44192
699400.0000   -0.78657
699440.0000   -0.77372
699480.0000   -0.71639
699520.0000   -0.30939
699560.0000   -0.41118
699600.0000   -0.60051
699640.0000   -0.52052
699680.0000   -0.62887
699720.0000   -0.26487
699760.0000   -0.45735
699800.0000   -0.59764
699840.0000   -0.54594
699880.0000   -0.65066
699920.0000   -0.43915
699960.0000   -0.48144
700000.0000   -0.48119
700040.0000   -0.83289
700080.0000   -0.66442
700120.0000   -0.38743
700160.0000   -0.53946
700200.0000   -0.66596
700240.0000   -0.71464
700280.0000   -0.56369
700320.0000   -0.53663
700360.0000   -0.44853
700400.0000   -0.34555
700440.0000   -0.41198
700480.0000   -0.60082
700520.0000   -0.46405
700560.0000   -0.34216
700600.0000   -0.23908
700640.0000   -0.02113
700680.0000   -0.47541
700720.0000   -0.29308
700760.0000   -0.40564
700800.0000   -0.27814
700840.0000   -0.13699
700880.0000    0.14682
700920.0000    0.10590
700960.0000    0.02402
701000.0000   -0.11831
701040.0000    0.12661
701080.0000    0.16288
701120.0000   -0.05243
701160.0000   -0.21094
701200.0000   -0.08339
701240.0000    0.01911
701280.0000   -0.46286
701320.0000   -0.41252
701360.0000   -0.28381
701400.0000   -0.35615
701440.0000   -0.74437
701480.0000   -0.48385
701520.0000   -0.30575
701560.0000   -0.34731
701600.0000   -0.05602
701640.0000   -0.20826
701680.0000   -0.19399
701720.0000   -0.22736
701760.0000   -0.30963
701800.0000   -0.62319
701840.0000   -0.59701
701880.0000   -0.57798
701920.0000   -0.50841
701960.0000   -0.47181
702000.0000   -0.28005
702040.0000   -0.60519
702080.0000   -0.41044
702120.0000   -0.15380
702160.0000   -0.44732
702200.0000   -0.33596
702240.0000   -0.40788
702280.0000   -0.20265
702320.0000   -0.22232
702360.0000   -0.26515
702400.0000   -0.28900
702440.0000   -0.39184
702480.0000    0.09245
702520.0000   -0.45815
702560.0000   -0.69959
702600.0000   -0.11698
702640.0000   -0.42552
702680.0000   -0.04101
702720.0000    0.00513
702760.0000   -0.46877
702800.0000   -0.23947
702840.0000   -0.18654
702880.0000   -0.02897
702920.0000   -0.73916
702960.0000   -0.42418
703000.0000   -0.27832
703040.0000   -0.08987
703080.0000   -0.31129
703120.0000   -0.15377
703160.0000    0.06075
703200.0000   -0.13227
703240.0000   -0.17192
703280.0000   -0.00115
703320.0000    0.08396
703360.0000   -0.17947
703400.0000   -0.12132
703440.0000   -0.28756
703480.0000   -0.44643
703520.0000   -0.69672
703560.0000   -0.42744
703600.0000   -0.44555
703640.0000   -0.53425
703680.0000   -0.64134
703720.0000   -0.54660
703760.0000   -0.52352
703800.0000   -0.51148
703840.0000   -0.49525
703880.0000   -0.57572
703920.0000   -0.57502
703960.0000   -0.68579
704000.0000   -0.17868
704040.0000   -0.29066
704080.0000   -0.52709
704120.0000   -0.65461
704160.0000   -0.48003
704200.0000   -0.62490
704240.0000   -0.41729
704280.0000   -0.47276
704320.0000   -0.94687
704360.0000   -0.43853
704400.0000   -0.35071
704440.0000   -0.75414
704480.0000   -0.86232
704520.0000   -0.70075
704560.0000   -0.68678
704600.0000   -0.74359
704640.0000   -0.62890
704680.0000   -0.36881
704720.0000   -0.59084
704760.0000   -0.45582
704800.0000   -0.16757
704840.0000    0.19770
704880.0000    0.01230
704920.0000   -0.33967
704960.0000   -0.63291
705000.0000   -0.37634
705040.0000   -0.46997
705080.0000   -0.53753
705120.0000   -0.34882
705160.0000   -0.57767
705200.0000   -0.25777
705240.0000   -0.09488
705280.0000    0.00430
705320.0000   -0.33249
705360.0000   -0.16664
705400.0000   -0.20059
705440.0000   -0.15216
705480.0000   -0.48050
705520.0000   -0.50278
705560.0000   -0.71342
705600.0000   -0.13534
705640.0000   -0.47574
705680.0000   -0.62367
705720.0000   -0.55106
705760.0000   -0.46424
705800.0000   -0.38482
705840.0000   -0.42057
705880.0000   -0.66469
705920.0000   -0.70439
705960.0000   -0.55180
706000.0000   -0.20545
706040.0000   -0.29603
706080.0000   -0.46201
706120.0000   -0.57204
706160.0000   -0.57849
706200.0000   -0.24841
706240.0000   -0.46971
706280.0000   -0.15506
706320.0000   -0.63246
706360.0000   -0.24940
706400.0000   -0.34660
706440.0000   -0.53163
706480.0000   -0.44311
706520.0000   -0.29143
706560.0000   -0.43149
706600.0000   -0.72757
706640.0000   -0.38123
706680.0000   -0.47925
706720.0000   -0.28513
706760.0000   -0.24529
706800.0000   -0.28227
706840.0000   -0.49876
706880.0000   -0.31847
706920.0000   -0.41870
706960.0000   -0.28829
707000.0000   -0.29214
707040.0000   -0.59287
707080.0000   -0.53400
707120.0000   -0.37706
707160.0000   -0.27495
707200.0000   -0.35735
707240.0000   -0.46287
707280.0000   -0.46636
707320.0000   -0.02464
707360.0000   -0.17192
707400.0000   -0.13517
707440.0000   -0.36014
707480.0000   -0.62788
707520.0000   -0.25308
707560.0000   -0.34052
707600.0000   -0.33951
707640.0000   -0.62531
707680.0000   -0.45217
707720.0000   -0.63632
707760.0000   -0.54667
707800.0000   -0.42669
707840.0000   -0.39695
707880.0000   -0.25655
707920.0000   -0.30604
707960.0000   -0.27480
708000.0000   -0.53466
708040.0000   -0.41351
708080.0000   -0.49037
708120.0000   -0.29833
708160.0000   -0.35396
708200.0000   -0.64234
708240.0000   -0.48842
708280.0000   -0.19443
708320.0000   -0.23543
708360.0000   -0.45487
708400.0000   -0.22445
708440.0000   -0.29813
708480.0000   -0.21241
708520.0000   -0.47644
708560.0000   -0.25263
708600.0000   -0.42364
708640.0000   -0.32961
708680.0000   -0.07815
708720.0000   -0.61377
708760.0000   -0.47965
708800.0000   -0.38631
708840.0000   -0.33952
708880.0000    0.10641
708920.0000   -0.37278
708960.0000   -0.39505
709000.0000   -0.52979
709040.0000   -0.21770
709080.0000   -0.50665
709120.0000   -0.44574
709160.0000   -0.51254
709200.0000   -0.44615
709240.0000   -0.51176
709280.0000   -0.29005
709320.0000   -0.44324
709360.0000   -0.35166
709400.0000   -0.40967
709440.0000   -0.01711
709480.0000   -0.08049
709520.0000   -0.13839
709560.0000   -0.41565
709600.0000    0.05475
709640.0000    0.39188
709680.0000    0.23618
709720.0000   -0.05109
709760.0000    0.13661
709800.0000    0.17477
709840.0000   -0.10839
709880.0000    0.01238
709920.0000    0.03152
709960.0000   -0.29932
710000.0000    0.18555
710040.0000   -0.23648
710080.0000   -0.07709
710120.0000    0.05745
710160.0000    0.02916
710200.0000   -0.17554
710240.0000   -0.23222
710280.0000   -0.40591
710320.0000   -0.33618
710360.0000   -0.13776
710400.0000   -0.01462
710440.0000   -0.03043
710480.0000   -0.22482
710520.0000   -0.41412
710560.0000   -0.28883
710600.0000   -0.02886
710640.0000   -0.16074
710680.0000   -0.24938
710720.0000   -0.32480
710760.0000   -0.22190
710800.0000   -0.48022
710840.0000   -0.45190
710880.0000   -0.48695
710920.0000   -0.29718
710960.0000   -0.34179
711000.0000   -0.46302
711040.0000   -0.39033
711080.0000   -0.20841
711120.0000   -0.58705
711160.0000   -0.56488
711200.0000   -0.55672
711240.0000   -0.22210
711280.0000   -0.03251
711320.0000   -0.23772
711360.0000   -0.44571
711400.0000   -0.59825
711440.0000   -0.30675
711480.0000   -0.39643
711520.0000   -0.34325
711560.0000   -0.03154
711600.0000   -0.19129
711640.0000   -0.38429
711680.0000   -0.32703
711720.0000   -0.24704
711760.0000   -0.15716
711800.0000   -0.08943
711840.0000   -0.34712
711880.0000   -0.52035
711920.0000   -0.36081
711960.0000   -0.58748
712000.0000   -0.28456
712040.0000   -0.63913
712080.0000   -0.63795
712120.0000   -0.42284
712160.0000   -0.54204
712200.0000   -0.04571
712240.0000   -0.54848
712280.0000   -0.21322
712320.0000   -0.32805
712360.0000   -0.48993
712400.0000   -0.60167
712440.0000   -0.46436
712480.0000   -0.30541
712520.0000   -0.21881
712560.0000   -0.57473
712600.0000   -0.11618
712640.0000   -0.24332
712680.0000   -0.24436
712720.0000   -0.32919
712760.0000   -0.46563
712800.0000   -0.41335
712840.0000   -0.23017
712880.0000   -0.60418
712920.0000   -0.38817
712960.0000    0.03406
713000.0000   -0.33879
713040.0000   -0.32965
713080.0000   -0.37018
713120.0000   -0.15129
713160.0000   -0.44423
713200.0000   -0.36315
713240.0000   -0.07461
713280.0000   -0.26892
713320.0000   -0.37448
713360.0000   -0.51321
713400.0000   -0.60330
713440.0000   -0.24633
713480.0000   -0.08308
713520.0000   -0.29415
713560.0000   -0.24342
713600.0000   -0.38007
713640.0000   -0.31375
713680.0000   -0.32370
713720.0000   -0.38333
713760.0000   -0.23514
713800.0000   -0.31631
713840.0000   -0.27162
713880.0000   -0.20241
713920.0000   -0.18695
713960.0000   -0.66724
714000.0000   -0.56320
714040.0000   -0.30637
714080.0000   -0.35044
714120.0000   -0.17071
714160.0000   -0.05047
714200.0000   -0.16924
714240.0000   -0.66253
714280.0000   -0.59798
714320.0000   -0.53684
714360.0000   -0.33850
714400.0000   -0.46862
714440.0000   -0.31570
714480.0000    0.03207
714520.0000    0.07515
714560.0000    0.18977
714600.0000    0.13487
714640.0000   -0.07867
714680.0000   -0.31054
714720.0000   -0.35085
714760.0000   -0.34269
714800.0000   -0.39163
714840.0000   -0.40821
714880.0000   -0.38146
714920.0000   -0.53309
714960.0000   -0.30513
715000.0000   -0.44353
715040.0000   -0.26607
715080.0000   -0.31667
715120.0000    0.24470
715160.0000    0.09773
715200.0000   -0.29033
715240.0000   -0.49554
715280.0000   -0.46614
715320.0000   -0.43769
715360.0000    0.06746
715400.0000    0.08773
715440.0000    0.12218
715480.0000   -0.29606
715520.0000   -0.47796
715560.0000   -0.19931
715600.0000   -0.14903
715640.0000   -0.48612
715680.0000   -0.04521
715720.0000   -0.48469
715760.0000   -0.04282
715800.0000   -0.01365
715840.0000    0.02238
715880.0000    0.07320
715920.0000    0.08451
715960.0000   -0.07538
716000.0000   -0.12123
716040.0000    0.04184
716080.0000   -0.19736
716120.0000   -0.07710
716160.0000   -0.26783
716200.0000   -0.27783
716240.0000    0.02367
716280.0000    0.06433
716320.0000   -0.08759
716360.0000   -0.23038
716400.0000   -0.07055
716440.0000   -0.52451
716480.0000   -0.18845
716520.0000   -0.14498
716560.0000   -0.32524
716600.0000   -0.11976
716640.0000   -0.27712
716680.0000   -0.04056
716720.0000   -0.10733
716760.0000   -0.08334
716800.0000   -0.03712
716840.0000   -0.38669
716880.0000   -0.04894
716920.0000   -0.24047
716960.0000   -0.04214
717000.0000   -0.06271
717040.0000   -0.33755
717080.0000   -0.52003
717120.0000   -0.56743
717160.0000   -0.27260
717200.0000   -0.14925
717240.0000   -0.46168
717280.0000   -0.21479
717320.0000    0.06223
717360.0000   -0.09056
717400.0000    0.15029
717440.0000    0.10847
717480.0000    0.09935
717520.0000    0.10268
717560.0000    0.00161
717600.0000    0.11198
717640.0000   -0.03031
717680.0000    0.11079
717720.0000    0.25827
717760.0000    0.30047
717800.0000    0.27035
717840.0000    0.12883
717880.0000    0.31782
717920.0000    0.08270
717960.0000    0.27139
718000.0000    0.26860
718040.0000    0.12234
718080.0000    0.25543
718120.0000    0.16163
718160.0000    0.03973
718200.0000    0.08525
718240.0000   -0.05861
718280.0000    0.59008
718320.0000    0.23114
718360.0000    0.40157
718400.0000    0.27963
718440.0000    0.45388
718480.0000    0.30504
718520.0000    0.05042
718560.0000    0.36952
718600.0000    0.32982
718640.0000    0.28877
718680.0000    0.25327
718720.0000    0.20778
718760.0000    0.17114
718800.0000    0.48560
718840.0000    0.34472
718880.0000    0.65920
718920.0000    0.42567
718960.0000    0.49068
719000.0000    0.28719
719040.0000    0.55770
719080.0000    0.61100
719120.0000    0.38687
719160.0000    0.48167
719200.0000    0.64345
719240.0000    0.46568
719280.0000    0.70648
719320.0000    0.53238
719360.0000    0.60595
719400.0000    0.47985
719440.0000    0.47089
719480.0000    0.47809
719520.0000    0.48566
719560.0000    0.29741
719600.0000    0.60917
719640.0000    0.51518
719680.0000    0.58770
719720.0000    0.45506
719760.0000    0.48986
719800.0000    0.53853
719840.0000    0.54308
719880.0000    0.35629
719920.0000    0.37255
719960.0000    0.37090
720000.0000    0.59953
720040.0000    0.67616
720080.0000    0.33524
720120.0000    0.52983
720160.0000    0.41960
720200.0000    0.60815
720240.0000    0.35876
720280.0000    0.56944
720320.0000    0.39675
720360.0000    0.55126
720400.0000    0.51256
720440.0000    0.45673
720480.0000    0.37416
720520.0000    0.28037
720560.0000    0.46289
720600.0000    0.26787
720640.0000    0.39461
720680.0000    0.61304
720720.0000    0.47602
720760.0000    0.39604
720800.0000    0.48054
720840.0000    0.50593
720880.0000    0.54142
720920.0000    0.58120
720960.0000    0.50561
721000.0000    0.40064
721040.0000    0.58592
721080.0000    0.52184
721120.0000    0.42568
721160.0000    0.42633
721200.0000    0.56808
721240.0000    0.53481
721280.0000    0.46835
721320.0000    0.51800
721360.0000    0.66887
721400.0000    0.59423
721440.0000    0.44506
721480.0000    0.49977
721520.0000    0.64668
721560.0000    0.56541
721600.0000    0.53482
721640.0000    0.30287
721680.0000    0.54995
721720.0000    0.49329
721760.0000    0.38455
721800.0000    0.46592
721840.0000    0.38687
721880.0000    0.47128
721920.0000    0.63163
721960.0000    0.82460
722000.0000    0.48553
722040.0000    0.58244
722080.0000    0.30974
722120.0000    0.52413
722160.0000    0.44352
722200.0000    0.49250
722240.0000    0.49159
722280.0000    0.68321
722320.0000    0.61773
722360.0000    0.62946
722400.0000    0.50525
722440.0000    0.57661
722480.0000    0.73093
722520.0000    0.57449
722560.0000    0.57340
722600.0000    0.62017
722640.0000    0.65130
722680.0000    0.65081
722720.0000    0.60327
722760.0000    0.48027
722800.0000    0.55956
722840.0000    0.46775
722880.0000    0.67225
722920.0000    0.57709
722960.0000    0.72281
723000.0000    0.62253
723040.0000    0.76916
723080.0000    0.61444
723120.0000    0.63348
723160.0000    0.69674
723200.0000    0.73947
723240.0000    0.59586
723280.0000    0.64414
723320.0000    0.68876
723360.0000    0.76360
723400.0000    0.75788
723440.0000    0.79105
723480.0000    0.61036
723520.0000    0.68996
723560.0000    0.79007
723600.0000    0.64462
723640.0000    0.66768
723680.0000    0.52591
723720.0000    0.63096
723760.0000    0.58944
723800.0000    0.70022
723840.0000    0.77668
[truncated: 158,795 more chars]
