# Supplementary material for: Comment on 'Valid molecular dynamics simulations of human hemoglobin require a surprisingly large box size'
Source: eLife. 2019 Jun 20;8:e44718. doi: 10.7554/eLife.44718 (PMC6586461; doi:10.7554/eLife.44718)
Supplement: Figure 4—source data 1. — The zip archive contains a README file describing which source files correspond to the different panels. [file elife-44718-fig4-data1.zip › figure4/panels_EF/amber/box1/eq2/proj.xvg]

25000.0000    0.16662
25040.0000    0.01464
25080.0000   -0.01140
25120.0000    0.10546
25160.0000    0.24424
25200.0000    0.20031
25240.0000    0.09301
25280.0000    0.00182
25320.0000   -0.05292
25360.0000    0.20448
25400.0000    0.11048
25440.0000    0.07733
25480.0000    0.17223
25520.0000    0.33653
25560.0000    0.20236
25600.0000    0.28488
25640.0000    0.51390
25680.0000    0.49469
25720.0000    0.55801
25760.0000    0.14844
25800.0000    0.23353
25840.0000    0.23763
25880.0000    0.14418
25920.0000    0.26807
25960.0000    0.25380
26000.0000    0.24704
26040.0000    0.15734
26080.0000    0.16395
26120.0000    0.32109
26160.0000    0.19208
26200.0000    0.23868
26240.0000    0.25925
26280.0000    0.19506
26320.0000    0.26444
26360.0000    0.27470
26400.0000    0.10753
26440.0000    0.14069
26480.0000    0.01740
26520.0000   -0.08954
26560.0000    0.04389
26600.0000    0.31884
26640.0000   -0.01725
26680.0000   -0.04713
26720.0000   -0.03214
26760.0000    0.25241
26800.0000    0.13809
26840.0000    0.01337
26880.0000    0.19370
26920.0000    0.17360
26960.0000    0.08084
27000.0000    0.12911
27040.0000    0.10782
27080.0000    0.22096
27120.0000    0.14299
27160.0000    0.29676
27200.0000    0.08751
27240.0000    0.08952
27280.0000    0.17777
27320.0000    0.16758
27360.0000    0.13907
27400.0000    0.09710
27440.0000    0.07346
27480.0000    0.14617
27520.0000    0.12410
27560.0000    0.32777
27600.0000    0.25962
27640.0000    0.13526
27680.0000    0.26854
27720.0000    0.27449
27760.0000    0.28202
27800.0000    0.29240
27840.0000    0.26662
27880.0000    0.31325
27920.0000    0.16707
27960.0000    0.14998
28000.0000    0.10316
28040.0000    0.02798
28080.0000   -0.09774
28120.0000    0.16548
28160.0000    0.05162
28200.0000    0.31270
28240.0000    0.23404
28280.0000    0.26588
28320.0000    0.35901
28360.0000    0.14711
28400.0000    0.33103
28440.0000    0.19693
28480.0000    0.27270
28520.0000    0.06092
28560.0000    0.38505
28600.0000    0.11815
28640.0000    0.12526
28680.0000    0.03265
28720.0000   -0.12973
28760.0000    0.08393
28800.0000    0.04713
28840.0000    0.04345
28880.0000    0.24780
28920.0000    0.08445
28960.0000    0.20624
29000.0000    0.07468
29040.0000    0.06929
29080.0000    0.26756
29120.0000    0.08183
29160.0000   -0.05807
29200.0000    0.04891
29240.0000    0.02797
29280.0000    0.10117
29320.0000    0.15436
29360.0000    0.34714
29400.0000    0.09687
29440.0000    0.15871
29480.0000    0.06161
29520.0000    0.11599
29560.0000    0.04379
29600.0000    0.26092
29640.0000    0.21211
29680.0000    0.05586
29720.0000   -0.40924
29760.0000   -0.09591
29800.0000    0.08753
29840.0000    0.34462
29880.0000    0.02111
29920.0000   -0.02029
29960.0000    0.30311
30000.0000    0.23547
30040.0000   -0.03734
30080.0000    0.03614
30120.0000    0.03343
30160.0000    0.14215
30200.0000   -0.11180
30240.0000    0.04927
30280.0000   -0.01689
30320.0000    0.08854
30360.0000    0.28365
30400.0000   -0.02771
30440.0000    0.27640
30480.0000   -0.07319
30520.0000   -0.03464
30560.0000   -0.23499
30600.0000    0.11130
30640.0000   -0.02770
30680.0000    0.13684
30720.0000    0.00787
30760.0000    0.06063
30800.0000    0.07414
30840.0000   -0.23711
30880.0000   -0.17445
30920.0000   -0.03598
30960.0000   -0.16170
31000.0000   -0.15284
31040.0000    0.07162
31080.0000    0.14779
31120.0000    0.00938
31160.0000    0.02030
31200.0000   -0.07911
31240.0000   -0.07607
31280.0000   -0.22726
31320.0000   -0.05018
31360.0000    0.01716
31400.0000   -0.11827
31440.0000    0.15127
31480.0000    0.08486
31520.0000   -0.06292
31560.0000    0.01948
31600.0000   -0.07851
31640.0000    0.05882
31680.0000    0.06004
31720.0000    0.09975
31760.0000   -0.23050
31800.0000   -0.07557
31840.0000   -0.05281
31880.0000   -0.23671
31920.0000   -0.01593
31960.0000   -0.08767
32000.0000    0.06884
32040.0000    0.10319
32080.0000    0.07662
32120.0000    0.01185
32160.0000    0.05726
32200.0000    0.01128
32240.0000    0.11007
32280.0000    0.13241
32320.0000    0.02091
32360.0000   -0.26692
32400.0000    0.08891
32440.0000   -0.03004
32480.0000    0.02006
32520.0000    0.08689
32560.0000   -0.18471
32600.0000   -0.02499
32640.0000   -0.24493
32680.0000   -0.07201
32720.0000   -0.22095
32760.0000   -0.01419
32800.0000    0.11404
32840.0000    0.04581
32880.0000   -0.02057
32920.0000    0.09163
32960.0000    0.06278
33000.0000   -0.05792
33040.0000    0.01036
33080.0000   -0.02672
33120.0000    0.11876
33160.0000    0.14028
33200.0000    0.04617
33240.0000    0.01983
33280.0000    0.03978
33320.0000    0.07033
33360.0000    0.04915
33400.0000    0.33492
33440.0000    0.35447
33480.0000    0.19308
33520.0000    0.10294
33560.0000   -0.03272
33600.0000    0.08494
33640.0000    0.11747
33680.0000   -0.20533
33720.0000    0.15709
33760.0000    0.08505
33800.0000   -0.00607
33840.0000   -0.01761
33880.0000    0.09753
33920.0000   -0.02747
33960.0000   -0.12553
34000.0000   -0.04055
34040.0000    0.11978
34080.0000   -0.03133
34120.0000   -0.03820
34160.0000   -0.03546
34200.0000   -0.06743
34240.0000    0.10170
34280.0000   -0.11348
34320.0000   -0.14357
34360.0000   -0.12680
34400.0000    0.12038
34440.0000    0.38846
34480.0000    0.08050
34520.0000    0.18999
34560.0000    0.11635
34600.0000   -0.09854
34640.0000    0.16054
34680.0000    0.02559
34720.0000    0.24698
34760.0000    0.09143
34800.0000    0.10921
34840.0000    0.19641
34880.0000    0.26452
34920.0000    0.03340
34960.0000    0.23099
35000.0000    0.12676
35040.0000   -0.01646
35080.0000    0.09676
35120.0000    0.07151
35160.0000    0.04302
35200.0000    0.12612
35240.0000    0.13365
35280.0000    0.14335
35320.0000    0.31971
35360.0000    0.11345
35400.0000   -0.02305
35440.0000    0.10400
35480.0000    0.12871
35520.0000   -0.04024
35560.0000   -0.00825
35600.0000    0.11156
35640.0000    0.06994
35680.0000    0.15070
35720.0000    0.22659
35760.0000    0.06490
35800.0000   -0.22665
35840.0000   -0.28605
35880.0000   -0.20509
35920.0000   -0.26722
35960.0000   -0.42290
36000.0000   -0.34683
36040.0000   -0.51603
36080.0000   -0.06979
36120.0000   -0.00290
36160.0000    0.02786
36200.0000    0.05896
36240.0000   -0.22309
36280.0000    0.15539
36320.0000    0.23385
36360.0000    0.23841
36400.0000    0.35792
36440.0000    0.20541
36480.0000    0.31640
36520.0000    0.10560
36560.0000    0.19314
36600.0000    0.09926
36640.0000    0.13088
36680.0000   -0.01598
36720.0000    0.16605
36760.0000    0.00501
36800.0000    0.12098
36840.0000   -0.00410
36880.0000    0.04659
36920.0000   -0.02071
36960.0000    0.09592
37000.0000   -0.11687
37040.0000    0.23649
37080.0000    0.02469
37120.0000    0.06047
37160.0000    0.01990
37200.0000   -0.08426
37240.0000   -0.06802
37280.0000    0.10278
37320.0000   -0.04852
37360.0000   -0.07536
37400.0000   -0.09201
37440.0000   -0.05029
37480.0000   -0.06286
37520.0000    0.03968
37560.0000    0.10059
37600.0000   -0.10375
37640.0000   -0.29775
37680.0000   -0.09967
37720.0000    0.39942
37760.0000    0.18714
37800.0000    0.12150
37840.0000    0.33575
37880.0000   -0.16623
37920.0000   -0.10827
37960.0000    0.09419
38000.0000    0.01856
38040.0000    0.13656
38080.0000   -0.05986
38120.0000    0.14647
38160.0000    0.00191
38200.0000    0.25080
38240.0000    0.34518
38280.0000    0.21952
38320.0000    0.31505
38360.0000    0.33943
38400.0000   -0.09206
38440.0000    0.06156
38480.0000    0.12805
38520.0000    0.36028
38560.0000    0.11530
38600.0000    0.06395
38640.0000    0.26394
38680.0000    0.29801
38720.0000    0.11781
38760.0000    0.00064
38800.0000    0.03541
38840.0000    0.20797
38880.0000    0.14293
38920.0000    0.17612
38960.0000    0.25347
39000.0000    0.19233
39040.0000    0.13667
39080.0000    0.19968
39120.0000    0.11715
39160.0000    0.20121
39200.0000    0.12754
39240.0000    0.27466
39280.0000    0.17710
39320.0000    0.12425
39360.0000    0.16427
39400.0000   -0.06616
39440.0000    0.07124
39480.0000    0.08969
39520.0000    0.02252
39560.0000   -0.14260
39600.0000    0.09514
39640.0000   -0.08064
39680.0000   -0.13141
39720.0000   -0.12995
39760.0000    0.08436
39800.0000   -0.07998
39840.0000   -0.13061
39880.0000   -0.15895
39920.0000   -0.09414
39960.0000   -0.06530
40000.0000   -0.14577
40040.0000    0.05794
40080.0000    0.08666
40120.0000    0.27289
40160.0000    0.16959
40200.0000    0.09039
40240.0000    0.22458
40280.0000    0.13578
40320.0000    0.02914
40360.0000   -0.03989
40400.0000   -0.08300
40440.0000   -0.11153
40480.0000   -0.19053
40520.0000   -0.12141
40560.0000   -0.02020
40600.0000    0.15674
40640.0000    0.14094
40680.0000    0.10892
40720.0000    0.13498
40760.0000   -0.13705
40800.0000    0.07370
40840.0000    0.15215
40880.0000   -0.18639
40920.0000    0.14509
40960.0000    0.15626
41000.0000    0.17275
41040.0000   -0.04061
41080.0000    0.07788
41120.0000    0.04938
41160.0000   -0.00183
41200.0000   -0.02091
41240.0000   -0.11122
41280.0000   -0.11811
41320.0000   -0.13732
41360.0000    0.10294
41400.0000    0.09484
41440.0000    0.10734
41480.0000    0.20414
41520.0000   -0.00286
41560.0000   -0.10756
41600.0000    0.12473
41640.0000    0.06979
41680.0000    0.09725
41720.0000   -0.07247
41760.0000    0.08896
41800.0000   -0.25641
41840.0000    0.12877
41880.0000    0.18444
41920.0000   -0.04290
41960.0000    0.01515
42000.0000    0.14116
42040.0000    0.07793
42080.0000    0.22516
42120.0000    0.22674
42160.0000    0.07073
42200.0000   -0.14558
42240.0000   -0.04583
42280.0000    0.02286
42320.0000    0.06534
42360.0000    0.14299
42400.0000   -0.06204
42440.0000    0.14388
42480.0000   -0.05063
42520.0000    0.04685
42560.0000   -0.00741
42600.0000    0.14355
42640.0000    0.14704
42680.0000    0.12036
42720.0000    0.16566
42760.0000    0.07140
42800.0000    0.22873
42840.0000    0.21064
42880.0000    0.10160
42920.0000    0.19072
42960.0000    0.12511
43000.0000    0.13376
43040.0000    0.10305
43080.0000    0.07607
43120.0000    0.05048
43160.0000    0.13646
43200.0000   -0.05618
43240.0000    0.09364
43280.0000   -0.00252
43320.0000   -0.03738
43360.0000    0.07050
43400.0000    0.01317
43440.0000   -0.02445
43480.0000   -0.04783
43520.0000    0.24149
43560.0000    0.26712
43600.0000   -0.02350
43640.0000    0.17777
43680.0000    0.18778
43720.0000   -0.02824
43760.0000    0.19286
43800.0000    0.14506
43840.0000    0.39222
43880.0000    0.20243
43920.0000   -0.03083
43960.0000   -0.04342
44000.0000    0.18143
44040.0000    0.02668
44080.0000    0.03250
44120.0000    0.15436
44160.0000    0.20614
44200.0000    0.13206
44240.0000    0.10465
44280.0000    0.16122
44320.0000    0.05569
44360.0000    0.16181
44400.0000    0.11589
44440.0000    0.19174
44480.0000    0.26153
44520.0000    0.22356
44560.0000    0.12700
44600.0000    0.14252
44640.0000    0.24487
44680.0000    0.01643
44720.0000    0.11052
44760.0000    0.22370
44800.0000    0.19754
44840.0000    0.10575
44880.0000    0.18843
44920.0000   -0.04762
44960.0000    0.09300
45000.0000   -0.18399
45040.0000   -0.06012
45080.0000   -0.11917
45120.0000   -0.06207
45160.0000   -0.08333
45200.0000    0.17582
45240.0000    0.00512
45280.0000    0.06755
45320.0000    0.10751
45360.0000    0.14307
45400.0000   -0.07469
45440.0000    0.09081
45480.0000    0.11931
45520.0000   -0.04784
45560.0000    0.10945
45600.0000    0.13884
45640.0000    0.03413
45680.0000   -0.12723
45720.0000    0.11492
45760.0000    0.02452
45800.0000    0.13741
45840.0000    0.10273
45880.0000   -0.13335
45920.0000    0.20563
45960.0000    0.16562
46000.0000    0.01535
46040.0000    0.00696
46080.0000    0.06617
46120.0000   -0.16573
46160.0000   -0.16991
46200.0000   -0.08964
46240.0000    0.07527
46280.0000    0.21065
46320.0000   -0.13958
46360.0000    0.09570
46400.0000    0.23559
46440.0000    0.01326
46480.0000    0.07646
46520.0000    0.15845
46560.0000    0.16483
46600.0000    0.07259
46640.0000    0.05539
46680.0000    0.02340
46720.0000    0.15152
46760.0000    0.03454
46800.0000    0.20365
46840.0000    0.28126
46880.0000   -0.10909
46920.0000    0.00812
46960.0000    0.31993
47000.0000    0.10480
47040.0000   -0.11723
47080.0000    0.10337
47120.0000    0.16350
47160.0000    0.06409
47200.0000    0.20994
47240.0000    0.00864
47280.0000    0.00125
47320.0000    0.30702
47360.0000    0.04245
47400.0000    0.28538
47440.0000    0.13188
47480.0000    0.16168
47520.0000    0.10676
47560.0000    0.04828
47600.0000    0.06829
47640.0000   -0.05009
47680.0000   -0.00558
47720.0000   -0.08148
47760.0000    0.17248
47800.0000   -0.05821
47840.0000    0.02268
47880.0000    0.12383
47920.0000    0.07818
47960.0000    0.22227
48000.0000    0.14218
48040.0000    0.09498
48080.0000    0.15686
48120.0000    0.13138
48160.0000    0.22299
48200.0000    0.23360
48240.0000    0.41638
48280.0000    0.23683
48320.0000    0.07851
48360.0000    0.18961
48400.0000    0.05785
48440.0000    0.16050
48480.0000    0.09818
48520.0000    0.22275
48560.0000    0.26285
48600.0000    0.07117
48640.0000    0.04149
48680.0000    0.15343
48720.0000    0.19543
48760.0000    0.04048
48800.0000    0.43507
48840.0000   -0.07805
48880.0000    0.14076
48920.0000    0.15440
48960.0000    0.37818
49000.0000    0.14308
49040.0000    0.23291
49080.0000    0.23905
49120.0000    0.26218
49160.0000    0.23731
49200.0000    0.25159
49240.0000    0.34628
49280.0000    0.18850
49320.0000    0.03654
49360.0000    0.24995
49400.0000    0.12559
49440.0000    0.19814
49480.0000    0.21692
49520.0000    0.16720
49560.0000    0.14180
49600.0000   -0.14187
49640.0000    0.12625
49680.0000   -0.00978
49720.0000    0.14659
49760.0000    0.11687
49800.0000    0.10160
49840.0000    0.08747
49880.0000    0.11198
49920.0000    0.19234
49960.0000   -0.02683
50000.0000    0.16398
50040.0000    0.00009
50080.0000    0.07647
50120.0000    0.12048
50160.0000    0.17514
50200.0000    0.11563
50240.0000    0.12734
50280.0000   -0.13726
50320.0000   -0.08602
50360.0000    0.04184
50400.0000   -0.03963
50440.0000   -0.08273
50480.0000   -0.15351
50520.0000   -0.07708
50560.0000    0.06989
50600.0000    0.12671
50640.0000    0.45422
50680.0000    0.46109
50720.0000    0.49120
50760.0000    0.42253
50800.0000    0.43753
50840.0000    0.31952
50880.0000    0.51868
50920.0000    0.41575
50960.0000    0.48858
51000.0000    0.36607
51040.0000    0.45303
51080.0000    0.56629
51120.0000    0.50401
51160.0000    0.10169
51200.0000    0.15552
51240.0000   -0.13251
51280.0000    0.19665
51320.0000    0.01692
51360.0000    0.11835
51400.0000    0.13582
51440.0000    0.08662
51480.0000    0.20815
51520.0000    0.03739
51560.0000    0.04313
51600.0000   -0.04726
51640.0000    0.01730
51680.0000   -0.19048
51720.0000    0.04046
51760.0000    0.17271
51800.0000    0.23835
51840.0000    0.07124
51880.0000    0.36805
51920.0000    0.11502
51960.0000    0.15604
52000.0000    0.29189
52040.0000    0.03541
52080.0000    0.26755
52120.0000    0.17014
52160.0000    0.15937
52200.0000    0.16008
52240.0000    0.33356
52280.0000    0.13087
52320.0000    0.23367
52360.0000    0.32294
52400.0000    0.22227
52440.0000    0.19441
52480.0000    0.22247
52520.0000   -0.08225
52560.0000    0.09812
52600.0000    0.14734
52640.0000    0.14884
52680.0000    0.15620
52720.0000    0.16388
52760.0000    0.34687
52800.0000    0.21202
52840.0000    0.18326
52880.0000    0.24318
52920.0000    0.20100
52960.0000    0.24182
53000.0000    0.19274
53040.0000    0.25259
53080.0000    0.24389
53120.0000    0.02963
53160.0000    0.33069
53200.0000    0.08587
53240.0000    0.19322
53280.0000    0.35377
53320.0000    0.25085
53360.0000    0.17772
53400.0000    0.29231
53440.0000    0.11580
53480.0000    0.14254
53520.0000    0.19268
53560.0000    0.16472
53600.0000    0.12541
53640.0000    0.09328
53680.0000    0.03422
53720.0000    0.20592
53760.0000    0.19866
53800.0000    0.00830
53840.0000    0.16476
53880.0000    0.40835
53920.0000    0.14369
53960.0000    0.12581
54000.0000   -0.08352
54040.0000    0.02578
54080.0000    0.14638
54120.0000   -0.19593
54160.0000    0.11567
54200.0000    0.15762
54240.0000    0.09134
54280.0000    0.14571
54320.0000    0.12595
54360.0000   -0.16281
54400.0000    0.12649
54440.0000   -0.15556
54480.0000    0.11376
54520.0000    0.15349
54560.0000    0.16646
54600.0000    0.04218
54640.0000    0.03028
54680.0000    0.09856
54720.0000    0.04857
54760.0000    0.18935
54800.0000    0.24917
54840.0000    0.36724
54880.0000   -0.01427
54920.0000    0.02602
54960.0000    0.18232
55000.0000    0.14597
55040.0000    0.19564
55080.0000    0.15873
55120.0000    0.22676
55160.0000    0.31655
55200.0000    0.23665
55240.0000    0.22329
55280.0000    0.30879
55320.0000    0.09788
55360.0000    0.01099
55400.0000    0.00533
55440.0000    0.31969
55480.0000    0.06545
55520.0000    0.10237
55560.0000   -0.15578
55600.0000   -0.03855
55640.0000    0.06261
55680.0000    0.10024
55720.0000    0.25611
55760.0000    0.20897
55800.0000    0.20133
55840.0000   -0.09009
55880.0000    0.26380
55920.0000    0.18809
55960.0000    0.35269
56000.0000    0.13327
56040.0000    0.23025
56080.0000    0.13204
56120.0000    0.08887
56160.0000    0.16670
56200.0000    0.09996
56240.0000    0.08222
56280.0000    0.17333
56320.0000    0.23958
56360.0000    0.26374
56400.0000    0.04918
56440.0000    0.12258
56480.0000    0.06311
56520.0000    0.10612
56560.0000    0.01483
56600.0000    0.09302
56640.0000    0.23478
56680.0000    0.08491
56720.0000    0.26779
56760.0000    0.09361
56800.0000    0.21976
56840.0000    0.12753
56880.0000    0.07467
56920.0000   -0.08825
56960.0000   -0.03531
57000.0000   -0.07113
57040.0000    0.08740
57080.0000    0.29060
57120.0000    0.19909
57160.0000    0.07455
57200.0000    0.07011
57240.0000    0.18597
57280.0000   -0.17501
57320.0000    0.19783
57360.0000    0.09799
57400.0000   -0.00687
57440.0000   -0.02548
57480.0000    0.17075
57520.0000    0.27304
57560.0000    0.13365
57600.0000    0.13334
57640.0000    0.29819
57680.0000    0.08148
57720.0000    0.01277
57760.0000    0.11683
57800.0000    0.30425
57840.0000    0.13098
57880.0000    0.01567
57920.0000   -0.10055
57960.0000    0.15818
58000.0000    0.39685
58040.0000    0.29343
58080.0000    0.28092
58120.0000    0.31708
58160.0000    0.38118
58200.0000    0.38718
58240.0000    0.36669
58280.0000    0.16011
58320.0000    0.25413
58360.0000    0.22219
58400.0000    0.27364
58440.0000    0.08833
58480.0000    0.06911
58520.0000    0.14439
58560.0000    0.19006
58600.0000    0.12609
58640.0000    0.19641
58680.0000    0.18903
58720.0000    0.15166
58760.0000    0.00399
58800.0000    0.00971
58840.0000    0.18801
58880.0000    0.00765
58920.0000    0.21007
58960.0000    0.26393
59000.0000    0.03724
59040.0000    0.24303
59080.0000    0.14830
59120.0000    0.03253
59160.0000    0.14425
59200.0000    0.07435
59240.0000    0.33655
59280.0000    0.10897
59320.0000    0.19875
59360.0000    0.18609
59400.0000    0.18999
59440.0000    0.16657
59480.0000    0.18572
59520.0000    0.25472
59560.0000    0.20792
59600.0000    0.39981
59640.0000    0.21254
59680.0000    0.09412
59720.0000    0.10292
59760.0000    0.11344
59800.0000    0.01309
59840.0000    0.11252
59880.0000    0.07023
59920.0000    0.18208
59960.0000    0.02532
60000.0000   -0.16917
60040.0000   -0.03043
60080.0000   -0.12162
60120.0000    0.20874
60160.0000    0.28263
60200.0000   -0.00612
60240.0000    0.07363
60280.0000   -0.06316
60320.0000    0.12621
60360.0000   -0.09492
60400.0000    0.13891
60440.0000    0.05429
60480.0000    0.08087
60520.0000   -0.10939
60560.0000    0.13524
60600.0000   -0.02876
60640.0000    0.22164
60680.0000    0.06682
60720.0000    0.23199
60760.0000   -0.00491
60800.0000    0.03705
60840.0000    0.09469
60880.0000    0.06914
60920.0000   -0.05913
60960.0000    0.08839
61000.0000    0.04488
61040.0000    0.23628
61080.0000    0.35938
61120.0000    0.02835
61160.0000    0.17635
61200.0000    0.08938
61240.0000    0.17317
61280.0000    0.26197
61320.0000    0.21448
61360.0000    0.27304
61400.0000    0.17145
61440.0000    0.01743
61480.0000   -0.02676
61520.0000    0.32258
61560.0000    0.16485
61600.0000    0.10275
61640.0000    0.20669
61680.0000    0.08318
61720.0000    0.04038
61760.0000    0.04563
61800.0000    0.07145
61840.0000    0.14683
61880.0000    0.24723
61920.0000    0.09143
61960.0000    0.04126
62000.0000   -0.00681
62040.0000    0.00884
62080.0000    0.03701
62120.0000    0.20404
62160.0000    0.26807
62200.0000    0.20689
62240.0000    0.24580
62280.0000    0.04419
62320.0000   -0.20682
62360.0000   -0.07154
62400.0000   -0.11599
62440.0000   -0.40227
62480.0000   -0.07315
62520.0000   -0.12904
62560.0000   -0.14302
62600.0000   -0.35424
62640.0000   -0.26899
62680.0000   -0.31751
62720.0000   -0.29809
62760.0000   -0.23002
62800.0000   -0.06141
62840.0000   -0.13609
62880.0000    0.09810
62920.0000    0.07272
62960.0000    0.00815
63000.0000    0.15623
63040.0000    0.20815
63080.0000    0.00067
63120.0000   -0.18232
63160.0000    0.06679
63200.0000    0.09885
63240.0000    0.05411
63280.0000    0.08328
63320.0000    0.05166
63360.0000   -0.06348
63400.0000   -0.26547
63440.0000   -0.08189
63480.0000   -0.12127
63520.0000    0.10820
63560.0000   -0.10476
63600.0000   -0.09640
63640.0000   -0.06636
63680.0000   -0.14344
63720.0000   -0.05474
63760.0000    0.25641
63800.0000   -0.06062
63840.0000   -0.06158
63880.0000   -0.03759
63920.0000    0.11319
63960.0000    0.22030
64000.0000    0.16489
64040.0000   -0.00953
64080.0000    0.14540
64120.0000    0.13420
64160.0000    0.06540
64200.0000    0.05904
64240.0000    0.15479
64280.0000   -0.01887
64320.0000    0.15777
64360.0000   -0.00051
64400.0000    0.21319
64440.0000    0.02232
64480.0000    0.02695
64520.0000    0.18732
64560.0000   -0.01649
64600.0000    0.12989
64640.0000    0.07633
64680.0000    0.05540
64720.0000   -0.18394
64760.0000    0.08453
64800.0000    0.23046
64840.0000    0.19859
64880.0000    0.12793
64920.0000    0.16633
64960.0000    0.26656
65000.0000    0.21479
65040.0000    0.15849
65080.0000   -0.00891
65120.0000    0.12601
65160.0000    0.11096
65200.0000    0.17074
65240.0000    0.15126
65280.0000    0.12283
65320.0000    0.13847
65360.0000    0.06858
65400.0000   -0.04744
65440.0000    0.08915
65480.0000    0.08679
65520.0000   -0.12446
65560.0000    0.01759
65600.0000   -0.05082
65640.0000    0.17677
65680.0000   -0.01075
65720.0000    0.02071
65760.0000    0.02198
65800.0000    0.07268
65840.0000    0.07805
65880.0000    0.12413
65920.0000    0.29088
65960.0000   -0.13844
66000.0000   -0.02172
66040.0000   -0.08313
66080.0000   -0.12271
66120.0000    0.15756
66160.0000    0.08441
66200.0000    0.19177
66240.0000    0.10379
66280.0000    0.10750
66320.0000   -0.00329
66360.0000    0.18102
66400.0000    0.02967
66440.0000    0.26082
66480.0000   -0.08538
66520.0000    0.03904
66560.0000    0.07517
66600.0000    0.27286
66640.0000    0.34117
66680.0000    0.04649
66720.0000    0.14401
66760.0000    0.09515
66800.0000    0.07321
66840.0000    0.11199
66880.0000   -0.08736
66920.0000   -0.07808
66960.0000    0.00820
67000.0000    0.07247
67040.0000    0.06946
67080.0000    0.07446
67120.0000    0.03776
67160.0000    0.07633
67200.0000    0.03116
67240.0000    0.11612
67280.0000    0.13113
67320.0000   -0.01550
67360.0000    0.00612
67400.0000   -0.00003
67440.0000   -0.16170
67480.0000    0.00866
67520.0000    0.15997
67560.0000   -0.12524
67600.0000   -0.03993
67640.0000    0.08819
67680.0000   -0.05489
67720.0000    0.13969
67760.0000   -0.03936
67800.0000   -0.00059
67840.0000    0.01206
67880.0000   -0.05672
67920.0000   -0.16689
67960.0000   -0.13734
68000.0000   -0.07293
68040.0000   -0.13151
68080.0000   -0.00279
68120.0000   -0.00570
68160.0000   -0.09585
68200.0000   -0.05611
68240.0000    0.04595
68280.0000    0.17362
68320.0000   -0.02313
68360.0000    0.07877
68400.0000   -0.12101
68440.0000   -0.10393
68480.0000   -0.09988
68520.0000   -0.00659
68560.0000   -0.10966
68600.0000    0.15667
68640.0000    0.01718
68680.0000   -0.00978
68720.0000   -0.08706
68760.0000    0.14300
68800.0000    0.12339
68840.0000    0.08700
68880.0000   -0.23718
68920.0000   -0.01609
68960.0000   -0.06642
69000.0000   -0.04372
69040.0000    0.04225
69080.0000   -0.02717
69120.0000   -0.00150
69160.0000    0.15969
69200.0000    0.01962
69240.0000   -0.15438
69280.0000   -0.14462
69320.0000    0.15846
69360.0000   -0.16042
69400.0000    0.12115
69440.0000    0.01919
69480.0000    0.22743
69520.0000    0.06015
69560.0000   -0.06719
69600.0000    0.01664
69640.0000    0.01541
69680.0000    0.13357
69720.0000   -0.01590
69760.0000   -0.08576
69800.0000    0.05449
69840.0000    0.13520
69880.0000    0.06349
69920.0000    0.34300
69960.0000    0.02917
70000.0000    0.16939
70040.0000   -0.07924
70080.0000    0.21108
70120.0000    0.33011
70160.0000    0.20433
70200.0000    0.17704
70240.0000    0.01456
70280.0000    0.23286
70320.0000   -0.16728
70360.0000   -0.00104
70400.0000   -0.20433
70440.0000   -0.13925
70480.0000   -0.03177
70520.0000   -0.23789
70560.0000    0.11843
70600.0000   -0.08759
70640.0000   -0.07441
70680.0000    0.11845
70720.0000   -0.10322
70760.0000    0.32925
70800.0000   -0.07697
70840.0000    0.01065
70880.0000    0.05446
70920.0000   -0.19375
70960.0000   -0.26566
71000.0000   -0.02909
71040.0000    0.15960
71080.0000    0.05404
71120.0000    0.08071
71160.0000   -0.12438
71200.0000   -0.02626
71240.0000   -0.00591
71280.0000   -0.06552
71320.0000   -0.07833
71360.0000   -0.10920
71400.0000   -0.17371
71440.0000   -0.23736
71480.0000   -0.07785
71520.0000   -0.03459
71560.0000   -0.03507
71600.0000   -0.11081
71640.0000   -0.26003
71680.0000    0.23826
71720.0000   -0.06985
71760.0000   -0.10364
71800.0000   -0.12762
71840.0000    0.14747
71880.0000   -0.00030
71920.0000    0.00832
71960.0000    0.00042
72000.0000    0.09012
72040.0000    0.12800
72080.0000    0.26939
72120.0000    0.32029
72160.0000    0.10872
72200.0000    0.12885
72240.0000    0.15937
72280.0000    0.19086
72320.0000    0.05797
72360.0000    0.07231
72400.0000    0.05984
72440.0000    0.15538
72480.0000    0.49865
72520.0000    0.23825
72560.0000    0.10342
72600.0000    0.16372
72640.0000    0.17564
72680.0000    0.27054
72720.0000    0.14633
72760.0000    0.05732
72800.0000    0.14876
72840.0000    0.31821
72880.0000    0.15167
72920.0000    0.04825
72960.0000    0.02584
73000.0000    0.06331
73040.0000    0.00529
73080.0000    0.11787
73120.0000    0.15090
73160.0000    0.18296
73200.0000    0.17345
73240.0000    0.01533
73280.0000    0.03498
73320.0000    0.12607
73360.0000    0.28522
73400.0000    0.08651
73440.0000    0.28625
73480.0000   -0.07362
73520.0000    0.32020
73560.0000    0.02495
73600.0000    0.01105
73640.0000    0.00907
73680.0000    0.14770
73720.0000    0.01139
73760.0000    0.11014
73800.0000    0.28525
73840.0000    0.05924
73880.0000    0.12165
73920.0000    0.18787
73960.0000   -0.01235
74000.0000    0.00107
74040.0000    0.12058
74080.0000    0.05987
74120.0000    0.11837
74160.0000    0.13646
74200.0000   -0.01318
74240.0000    0.17134
74280.0000    0.21424
74320.0000    0.12288
74360.0000   -0.16104
74400.0000    0.19312
74440.0000    0.00584
74480.0000    0.27638
74520.0000    0.28065
74560.0000    0.03370
74600.0000    0.00268
74640.0000   -0.03515
74680.0000    0.00904
74720.0000    0.08819
74760.0000    0.25070
74800.0000    0.24519
74840.0000    0.05147
74880.0000    0.15227
74920.0000   -0.11409
74960.0000   -0.00476
75000.0000    0.00782
75040.0000    0.04414
75080.0000    0.02159
75120.0000    0.11543
75160.0000    0.04719
75200.0000   -0.03134
75240.0000    0.04316
75280.0000    0.37879
75320.0000    0.21455
75360.0000    0.29615
75400.0000    0.04283
75440.0000    0.01350
75480.0000    0.17302
75520.0000    0.13993
75560.0000   -0.05879
75600.0000    0.18924
75640.0000    0.26412
75680.0000    0.10907
75720.0000    0.03584
75760.0000    0.11251
75800.0000    0.00041
75840.0000    0.28078
75880.0000    0.09349
75920.0000    0.08138
75960.0000   -0.13696
76000.0000   -0.09407
76040.0000   -0.02000
76080.0000    0.03850
76120.0000    0.04171
76160.0000   -0.14337
76200.0000    0.13315
76240.0000    0.13562
76280.0000    0.09676
76320.0000   -0.14556
76360.0000   -0.10295
76400.0000    0.11273
76440.0000    0.16832
76480.0000   -0.05678
76520.0000   -0.00670
76560.0000    0.07633
76600.0000    0.04342
76640.0000   -0.22254
76680.0000   -0.12024
76720.0000    0.09488
76760.0000    0.02941
76800.0000    0.01267
76840.0000    0.08158
76880.0000    0.02515
76920.0000   -0.07013
76960.0000   -0.00687
77000.0000    0.04382
77040.0000    0.19762
77080.0000    0.22265
77120.0000    0.20134
77160.0000    0.12539
77200.0000    0.11231
77240.0000    0.06639
77280.0000   -0.05929
77320.0000    0.06584
77360.0000    0.07244
77400.0000    0.09261
77440.0000    0.03082
77480.0000   -0.01602
77520.0000    0.07105
77560.0000   -0.20088
77600.0000   -0.11881
77640.0000    0.05025
77680.0000    0.05940
77720.0000   -0.10276
77760.0000    0.14658
77800.0000    0.28343
77840.0000    0.27643
77880.0000    0.23849
77920.0000    0.11475
77960.0000   -0.03940
78000.0000    0.15362
78040.0000    0.27848
78080.0000    0.37114
78120.0000    0.14654
78160.0000    0.25699
78200.0000    0.20886
78240.0000    0.19942
78280.0000    0.18718
78320.0000    0.33286
78360.0000    0.03760
78400.0000    0.05150
78440.0000    0.18472
78480.0000    0.13698
78520.0000    0.12115
78560.0000    0.23940
78600.0000    0.36986
78640.0000    0.17417
78680.0000    0.34031
78720.0000    0.31192
78760.0000    0.17347
78800.0000    0.18728
78840.0000    0.35535
78880.0000    0.08156
78920.0000    0.17002
78960.0000    0.20876
79000.0000   -0.06101
79040.0000    0.07926
79080.0000    0.11961
79120.0000   -0.12761
79160.0000    0.05873
79200.0000    0.13447
79240.0000    0.12368
79280.0000    0.00844
79320.0000   -0.28213
79360.0000   -0.14888
79400.0000   -0.15301
79440.0000   -0.08653
79480.0000   -0.01304
79520.0000   -0.02537
79560.0000    0.11863
79600.0000    0.06038
79640.0000    0.16642
79680.0000    0.14345
79720.0000    0.11458
79760.0000    0.09423
79800.0000    0.13234
79840.0000   -0.10244
79880.0000   -0.07753
79920.0000   -0.09754
79960.0000    0.15521
80000.0000    0.07626
80040.0000    0.29472
80080.0000   -0.02113
80120.0000    0.12373
80160.0000   -0.07300
80200.0000    0.13796
80240.0000    0.12329
80280.0000    0.16086
80320.0000    0.21019
80360.0000    0.04556
80400.0000    0.08398
80440.0000    0.00672
80480.0000    0.17522
80520.0000    0.06077
80560.0000    0.16989
80600.0000    0.19337
80640.0000    0.19510
80680.0000    0.06384
80720.0000    0.20420
80760.0000   -0.06987
80800.0000   -0.13366
80840.0000    0.06150
80880.0000   -0.22122
80920.0000    0.11994
80960.0000    0.13756
81000.0000    0.02126
81040.0000    0.17301
81080.0000    0.04021
81120.0000    0.02102
81160.0000    0.18430
81200.0000    0.15113
81240.0000    0.16715
81280.0000   -0.00435
81320.0000    0.21468
81360.0000    0.14178
81400.0000   -0.15180
81440.0000    0.19608
81480.0000    0.03304
81520.0000    0.03699
81560.0000   -0.16757
81600.0000    0.08412
81640.0000   -0.01108
81680.0000    0.28528
81720.0000    0.06568
81760.0000    0.25983
81800.0000   -0.02158
81840.0000    0.19459
81880.0000    0.05324
81920.0000    0.07060
81960.0000    0.00443
82000.0000   -0.03685
82040.0000   -0.02848
82080.0000   -0.01747
82120.0000   -0.08539
82160.0000    0.02301
82200.0000   -0.02405
82240.0000   -0.17298
82280.0000   -0.04495
82320.0000   -0.06469
82360.0000    0.03212
82400.0000    0.03561
82440.0000   -0.10880
82480.0000    0.03766
82520.0000    0.03146
82560.0000   -0.04935
82600.0000   -0.07344
82640.0000   -0.17720
82680.0000    0.12177
82720.0000    0.13262
82760.0000   -0.03514
82800.0000   -0.39359
82840.0000   -0.07040
82880.0000   -0.09423
82920.0000   -0.18889
82960.0000   -0.03342
83000.0000   -0.23120
83040.0000    0.05601
83080.0000    0.00003
83120.0000   -0.15141
83160.0000    0.08234
83200.0000   -0.08609
83240.0000    0.14203
83280.0000    0.05750
83320.0000   -0.27466
83360.0000    0.01430
83400.0000   -0.09643
83440.0000   -0.13795
83480.0000    0.04153
83520.0000    0.08972
83560.0000    0.09030
83600.0000    0.19383
83640.0000    0.27955
83680.0000    0.10562
83720.0000    0.10424
83760.0000    0.38916
83800.0000    0.54012
83840.0000    0.38617
83880.0000    0.20019
83920.0000    0.14527
83960.0000    0.15027
84000.0000    0.04455
84040.0000    0.20697
84080.0000    0.08302
84120.0000    0.01833
84160.0000   -0.19358
84200.0000    0.03434
84240.0000    0.08854
84280.0000   -0.03610
84320.0000   -0.02908
84360.0000   -0.06756
84400.0000   -0.02301
84440.0000    0.15001
84480.0000   -0.04715
84520.0000   -0.04408
84560.0000    0.21936
84600.0000    0.13817
84640.0000   -0.10361
84680.0000    0.13737
84720.0000    0.01301
84760.0000   -0.06126
84800.0000   -0.01365
84840.0000    0.11248
84880.0000   -0.27888
84920.0000    0.06009
84960.0000    0.31019
85000.0000    0.10771
85040.0000    0.13751
85080.0000    0.20839
85120.0000    0.03642
85160.0000    0.28173
85200.0000    0.18996
85240.0000    0.12708
85280.0000    0.20402
85320.0000   -0.03777
85360.0000   -0.04470
85400.0000   -0.00625
85440.0000   -0.14275
85480.0000    0.05596
85520.0000    0.25011
85560.0000   -0.03163
85600.0000    0.02383
85640.0000    0.02170
85680.0000    0.06828
85720.0000   -0.11939
85760.0000    0.00696
85800.0000   -0.06125
85840.0000   -0.21857
85880.0000    0.17764
85920.0000    0.09215
85960.0000    0.07779
86000.0000    0.01175
86040.0000   -0.13115
86080.0000   -0.12205
86120.0000   -0.08363
86160.0000    0.00552
86200.0000   -0.02596
86240.0000   -0.10434
86280.0000   -0.05259
86320.0000   -0.12055
86360.0000   -0.00076
86400.0000   -0.19250
86440.0000   -0.11449
86480.0000   -0.11168
86520.0000   -0.11534
86560.0000   -0.01419
86600.0000    0.04053
86640.0000    0.05648
86680.0000    0.07491
86720.0000    0.06861
86760.0000   -0.00927
86800.0000    0.22871
86840.0000    0.12091
86880.0000   -0.05089
86920.0000   -0.03049
86960.0000    0.19742
87000.0000    0.05136
87040.0000   -0.16451
87080.0000   -0.12619
87120.0000   -0.07928
87160.0000    0.02776
87200.0000   -0.14519
87240.0000   -0.13077
87280.0000   -0.27366
87320.0000   -0.19676
87360.0000    0.02988
87400.0000   -0.05777
87440.0000   -0.13425
87480.0000    0.03871
87520.0000    0.13327
87560.0000   -0.05345
87600.0000    0.03484
87640.0000   -0.01623
87680.0000    0.00907
87720.0000   -0.15747
87760.0000   -0.12766
87800.0000   -0.04956
87840.0000    0.02485
87880.0000   -0.22100
87920.0000    0.05792
87960.0000   -0.08291
88000.0000   -0.02615
88040.0000   -0.28491
88080.0000    0.05468
88120.0000   -0.02027
88160.0000    0.05606
88200.0000   -0.15029
88240.0000   -0.16901
88280.0000   -0.23591
88320.0000    0.00060
88360.0000   -0.00263
88400.0000   -0.12073
88440.0000   -0.12015
88480.0000   -0.00021
88520.0000    0.02866
88560.0000    0.00353
88600.0000    0.08540
88640.0000   -0.12886
88680.0000   -0.12057
88720.0000    0.38066
88760.0000   -0.02182
88800.0000    0.22668
88840.0000    0.08065
88880.0000    0.20921
88920.0000   -0.18013
88960.0000    0.13235
89000.0000    0.06152
89040.0000   -0.20748
89080.0000   -0.32084
89120.0000   -0.22190
89160.0000   -0.12752
89200.0000   -0.10206
89240.0000   -0.11292
89280.0000   -0.43590
89320.0000    0.21533
89360.0000   -0.11592
89400.0000   -0.05949
89440.0000    0.14301
89480.0000    0.15672
89520.0000   -0.16579
89560.0000    0.09714
89600.0000    0.16444
89640.0000    0.03857
89680.0000    0.01800
89720.0000    0.08304
89760.0000   -0.08416
89800.0000   -0.17198
89840.0000   -0.17758
89880.0000   -0.06532
89920.0000    0.02204
89960.0000    0.08803
90000.0000   -0.00688
90040.0000    0.08362
90080.0000   -0.25646
90120.0000   -0.23793
90160.0000   -0.08130
90200.0000   -0.03823
90240.0000   -0.18359
90280.0000   -0.07231
90320.0000   -0.11010
90360.0000   -0.03200
90400.0000   -0.06017
90440.0000   -0.21783
90480.0000   -0.19746
90520.0000   -0.20214
90560.0000    0.04766
90600.0000   -0.22444
90640.0000   -0.19109
90680.0000   -0.25142
90720.0000   -0.13960
90760.0000   -0.27805
90800.0000   -0.21748
90840.0000    0.00742
90880.0000   -0.20143
90920.0000   -0.06648
90960.0000   -0.07963
91000.0000    0.08181
91040.0000    0.06680
91080.0000   -0.06254
91120.0000   -0.19436
91160.0000    0.03284
91200.0000   -0.06398
91240.0000   -0.05899
91280.0000   -0.08145
91320.0000   -0.06481
91360.0000    0.01292
91400.0000    0.04185
91440.0000    0.13414
91480.0000    0.02664
91520.0000    0.13600
91560.0000    0.00373
91600.0000   -0.04254
91640.0000   -0.09941
91680.0000    0.05076
91720.0000    0.03311
91760.0000    0.07969
91800.0000    0.18508
91840.0000   -0.02900
91880.0000    0.07479
91920.0000    0.03093
91960.0000   -0.14554
92000.0000    0.02570
92040.0000   -0.01558
92080.0000    0.10592
92120.0000    0.13328
92160.0000    0.00248
92200.0000    0.04626
92240.0000    0.14103
92280.0000   -0.08981
92320.0000    0.04882
92360.0000    0.15264
92400.0000   -0.07197
92440.0000    0.10018
92480.0000    0.26102
92520.0000   -0.03655
92560.0000   -0.03448
92600.0000    0.02921
92640.0000    0.03878
92680.0000    0.08612
92720.0000   -0.01465
92760.0000    0.27483
92800.0000   -0.15159
92840.0000   -0.21814
92880.0000    0.02675
92920.0000   -0.10195
92960.0000   -0.05847
93000.0000   -0.36368
93040.0000   -0.19657
93080.0000   -0.02892
93120.0000   -0.16458
93160.0000   -0.09852
93200.0000   -0.27692
93240.0000   -0.19952
93280.0000   -0.09323
93320.0000   -0.25147
93360.0000    0.03751
93400.0000   -0.09078
93440.0000    0.16548
93480.0000   -0.00076
93520.0000   -0.28491
93560.0000   -0.03645
93600.0000   -0.10008
93640.0000   -0.00210
93680.0000    0.05663
93720.0000    0.00507
93760.0000   -0.21502
93800.0000    0.08928
93840.0000    0.04850
93880.0000    0.14730
93920.0000    0.08609
93960.0000    0.14882
94000.0000    0.01768
94040.0000    0.04502
94080.0000    0.03946
94120.0000    0.08226
94160.0000    0.22784
94200.0000    0.03546
94240.0000    0.07697
94280.0000   -0.31442
94320.0000   -0.03663
94360.0000   -0.05611
94400.0000   -0.26553
94440.0000   -0.02949
94480.0000    0.11716
94520.0000   -0.06441
94560.0000    0.08763
94600.0000    0.20547
94640.0000   -0.02415
94680.0000   -0.00558
94720.0000   -0.10143
94760.0000    0.12278
94800.0000    0.07076
94840.0000   -0.07179
94880.0000    0.06613
94920.0000    0.11472
94960.0000   -0.04601
95000.0000    0.06406
95040.0000    0.01915
95080.0000    0.08550
95120.0000   -0.24055
95160.0000   -0.03654
95200.0000    0.21713
95240.0000    0.06097
95280.0000    0.06515
95320.0000    0.12989
95360.0000    0.03694
95400.0000    0.07547
95440.0000    0.03822
95480.0000   -0.08099
95520.0000   -0.10362
95560.0000    0.16457
95600.0000    0.32247
95640.0000    0.17044
95680.0000    0.07861
95720.0000    0.09901
95760.0000    0.01008
95800.0000    0.31905
95840.0000   -0.02186
95880.0000   -0.03041
95920.0000    0.14348
95960.0000    0.35410
96000.0000    0.36778
96040.0000    0.40010
96080.0000    0.46114
96120.0000    0.32337
96160.0000    0.32008
96200.0000   -0.01545
96240.0000   -0.06520
96280.0000   -0.10789
96320.0000   -0.32042
96360.0000   -0.01942
96400.0000   -0.12603
96440.0000    0.03768
96480.0000    0.02778
96520.0000   -0.15636
96560.0000   -0.20731
96600.0000   -0.27177
96640.0000    0.14711
96680.0000    0.28453
96720.0000    0.03782
96760.0000    0.00810
96800.0000   -0.05579
96840.0000    0.07956
96880.0000    0.01515
96920.0000    0.18446
96960.0000   -0.15749
97000.0000    0.05042
97040.0000   -0.02340
97080.0000    0.07739
97120.0000    0.05942
97160.0000    0.07657
97200.0000    0.20253
97240.0000    0.17838
97280.0000    0.20327
97320.0000    0.05435
97360.0000   -0.19111
97400.0000   -0.09167
97440.0000    0.05822
97480.0000    0.14898
97520.0000   -0.17383
97560.0000   -0.16384
97600.0000   -0.09969
97640.0000    0.11231
97680.0000    0.12364
97720.0000   -0.03779
97760.0000   -0.15609
97800.0000   -0.06212
97840.0000    0.05065
97880.0000   -0.21122
97920.0000   -0.03876
97960.0000    0.17273
98000.0000    0.04070
98040.0000   -0.02843
98080.0000   -0.03199
98120.0000   -0.26626
98160.0000   -0.24421
98200.0000   -0.08021
98240.0000   -0.02923
98280.0000   -0.01972
98320.0000   -0.23825
98360.0000    0.27605
98400.0000    0.26648
98440.0000    0.11267
98480.0000   -0.00878
98520.0000    0.08809
98560.0000   -0.04737
98600.0000   -0.16015
98640.0000    0.28833
98680.0000    0.05251
98720.0000    0.10273
98760.0000    0.07456
98800.0000    0.16722
98840.0000   -0.03143
98880.0000    0.01269
98920.0000   -0.07506
98960.0000   -0.10355
99000.0000    0.16106
99040.0000    0.02127
99080.0000   -0.35137
99120.0000    0.04472
99160.0000   -0.05976
99200.0000   -0.08812
99240.0000   -0.03412
99280.0000   -0.12271
99320.0000   -0.04015
99360.0000   -0.01135
99400.0000   -0.00779
99440.0000   -0.02389
99480.0000   -0.00171
99520.0000    0.16032
99560.0000    0.03521
99600.0000    0.03711
99640.0000   -0.04679
99680.0000    0.07503
99720.0000   -0.09551
99760.0000   -0.02400
99800.0000    0.11264
99840.0000    0.01448
99880.0000    0.34457
99920.0000    0.07173
99960.0000    0.12816
100000.0000   -0.09099
100040.0000   -0.11801
100080.0000    0.03807
100120.0000    0.02735
100160.0000   -0.00631
100200.0000   -0.05637
100240.0000   -0.01538
100280.0000    0.07457
100320.0000   -0.08413
100360.0000    0.18493
100400.0000   -0.06607
100440.0000    0.04666
100480.0000    0.05406
100520.0000    0.07547
100560.0000   -0.10960
100600.0000   -0.10744
100640.0000   -0.08180
100680.0000    0.02543
100720.0000   -0.16119
100760.0000   -0.10006
100800.0000   -0.34368
100840.0000    0.02390
100880.0000   -0.10805
100920.0000   -0.16072
100960.0000    0.01231
101000.0000   -0.18866
101040.0000   -0.36164
101080.0000   -0.29370
101120.0000   -0.17630
101160.0000   -0.00842
101200.0000    0.09094
101240.0000   -0.16035
101280.0000   -0.20712
101320.0000   -0.26919
101360.0000   -0.34398
101400.0000   -0.01170
101440.0000    0.20724
101480.0000    0.06993
101520.0000    0.15838
101560.0000    0.04668
101600.0000   -0.04942
101640.0000    0.05276
101680.0000   -0.05886
101720.0000    0.05598
101760.0000    0.04729
101800.0000   -0.13603
101840.0000    0.10823
101880.0000    0.00673
101920.0000   -0.01519
101960.0000    0.04091
102000.0000   -0.10351
102040.0000    0.10036
102080.0000    0.01991
102120.0000   -0.15749
102160.0000   -0.49088
102200.0000   -0.34604
102240.0000   -0.00980
102280.0000    0.17690
102320.0000   -0.12062
102360.0000    0.08959
102400.0000   -0.07347
102440.0000   -0.11068
102480.0000   -0.08879
102520.0000   -0.06074
102560.0000    0.04533
102600.0000    0.27576
102640.0000    0.13626
102680.0000    0.06918
102720.0000   -0.34834
102760.0000    0.06194
102800.0000   -0.15420
102840.0000   -0.39836
102880.0000   -0.08443
102920.0000   -0.21546
102960.0000   -0.19415
103000.0000   -0.29602
103040.0000   -0.02292
103080.0000   -0.00875
103120.0000   -0.11666
103160.0000   -0.19376
103200.0000   -0.05581
103240.0000    0.02015
103280.0000    0.01571
103320.0000    0.12638
103360.0000   -0.08911
103400.0000    0.00985
103440.0000   -0.11612
103480.0000    0.14618
103520.0000    0.03455
103560.0000   -0.03521
103600.0000   -0.12187
103640.0000   -0.02676
103680.0000    0.00875
103720.0000   -0.00982
103760.0000   -0.18430
103800.0000   -0.14848
103840.0000   -0.03697
103880.0000   -0.15016
103920.0000   -0.04919
103960.0000    0.18320
104000.0000    0.05581
104040.0000    0.16144
104080.0000    0.08094
104120.0000    0.07005
104160.0000    0.10672
104200.0000    0.06613
104240.0000    0.08859
104280.0000   -0.11382
104320.0000    0.17505
104360.0000   -0.07006
104400.0000    0.23031
104440.0000    0.14408
104480.0000    0.32033
104520.0000   -0.07319
104560.0000    0.10561
104600.0000   -0.26474
104640.0000   -0.02368
104680.0000   -0.12824
104720.0000    0.07349
104760.0000    0.06744
104800.0000    0.28620
104840.0000    0.12462
104880.0000    0.28529
104920.0000    0.29416
104960.0000    0.15349
105000.0000    0.08468
105040.0000   -0.13693
105080.0000    0.15033
105120.0000   -0.02522
105160.0000    0.03026
105200.0000    0.04824
105240.0000   -0.03918
105280.0000    0.27520
105320.0000    0.03480
105360.0000    0.23633
105400.0000   -0.00917
105440.0000    0.12297
105480.0000   -0.10283
105520.0000    0.23970
105560.0000    0.14514
105600.0000    0.15388
105640.0000    0.31240
105680.0000   -0.09638
105720.0000    0.23843
105760.0000   -0.13065
105800.0000    0.00505
105840.0000    0.13140
105880.0000    0.10767
105920.0000    0.32910
105960.0000    0.07848
106000.0000    0.03827
106040.0000   -0.06642
106080.0000    0.13833
106120.0000    0.07892
106160.0000   -0.11482
106200.0000    0.12153
106240.0000    0.21181
106280.0000    0.01101
106320.0000    0.03837
106360.0000    0.02777
106400.0000    0.09048
106440.0000   -0.02744
106480.0000    0.29550
106520.0000    0.26708
106560.0000    0.20625
106600.0000    0.14584
106640.0000   -0.00220
106680.0000    0.20833
106720.0000    0.21749
106760.0000    0.18473
106800.0000    0.08919
106840.0000    0.06735
106880.0000    0.01378
106920.0000   -0.08049
106960.0000    0.00694
107000.0000   -0.14392
107040.0000    0.16741
107080.0000    0.34218
107120.0000    0.03552
107160.0000    0.10006
107200.0000    0.00185
107240.0000    0.24694
107280.0000    0.26974
107320.0000    0.27704
107360.0000    0.22550
107400.0000    0.20398
107440.0000    0.02309
107480.0000   -0.01541
107520.0000    0.37140
107560.0000    0.19096
107600.0000    0.24107
107640.0000    0.35646
107680.0000    0.17275
107720.0000    0.11034
107760.0000    0.20453
107800.0000    0.26674
107840.0000    0.19358
107880.0000    0.19592
107920.0000   -0.02116
107960.0000   -0.04339
108000.0000    0.20574
108040.0000    0.31490
108080.0000    0.29168
108120.0000    0.10759
108160.0000    0.37817
108200.0000    0.16883
108240.0000    0.17549
108280.0000    0.30928
108320.0000    0.31968
108360.0000    0.25192
108400.0000    0.15338
108440.0000    0.13948
108480.0000    0.09770
108520.0000    0.35800
108560.0000    0.19766
108600.0000    0.17162
108640.0000    0.05345
108680.0000    0.29317
108720.0000    0.15796
108760.0000    0.36496
108800.0000    0.28639
108840.0000    0.62833
108880.0000    0.20071
108920.0000    0.37210
108960.0000    0.33579
109000.0000    0.38534
109040.0000    0.41058
109080.0000    0.44537
109120.0000    0.47824
109160.0000    0.32331
109200.0000    0.10998
109240.0000    0.24347
109280.0000    0.28748
109320.0000    0.16349
109360.0000    0.18574
109400.0000    0.06584
109440.0000    0.06394
109480.0000   -0.08084
109520.0000    0.15280
109560.0000    0.16819
109600.0000    0.14120
109640.0000    0.18082
109680.0000    0.49325
109720.0000    0.33480
109760.0000    0.40168
109800.0000    0.35208
109840.0000    0.22481
109880.0000    0.27308
109920.0000    0.28287
109960.0000    0.15358
110000.0000    0.24742
110040.0000    0.32603
110080.0000    0.29099
110120.0000    0.39685
110160.0000    0.39481
110200.0000    0.50746
110240.0000    0.36855
110280.0000    0.43079
110320.0000    0.36590
110360.0000    0.43071
110400.0000    0.39657
110440.0000    0.34106
110480.0000    0.41011
110520.0000    0.15603
110560.0000    0.37159
110600.0000    0.39291
110640.0000    0.40971
110680.0000    0.38176
110720.0000    0.36674
110760.0000    0.28589
110800.0000    0.45020
110840.0000    0.37376
110880.0000    0.37520
110920.0000    0.43305
110960.0000    0.15509
111000.0000    0.30026
111040.0000    0.41359
111080.0000    0.36125
111120.0000    0.28939
111160.0000    0.28385
111200.0000    0.36052
111240.0000    0.34946
111280.0000    0.27556
111320.0000    0.22578
111360.0000    0.17998
111400.0000    0.17743
111440.0000    0.27463
111480.0000   -0.00929
111520.0000    0.28055
111560.0000    0.31125
111600.0000    0.16064
111640.0000    0.15681
111680.0000    0.25152
111720.0000    0.29107
111760.0000    0.30248
111800.0000    0.02864
111840.0000    0.13892
111880.0000    0.21383
111920.0000    0.18622
111960.0000    0.40295
112000.0000    0.05378
112040.0000    0.28526
112080.0000    0.39285
112120.0000    0.40458
112160.0000    0.31332
112200.0000    0.07160
112240.0000    0.22017
112280.0000    0.37294
112320.0000    0.00114
112360.0000    0.17400
112400.0000    0.18456
112440.0000   -0.05743
112480.0000    0.14479
112520.0000    0.18068
112560.0000    0.07675
112600.0000    0.27447
112640.0000    0.19530
112680.0000    0.34611
112720.0000    0.30213
112760.0000    0.15161
112800.0000    0.07002
112840.0000    0.06543
112880.0000    0.15515
112920.0000    0.10603
112960.0000    0.30737
113000.0000    0.26555
113040.0000    0.12210
113080.0000    0.20595
113120.0000    0.31416
113160.0000    0.38864
113200.0000    0.14376
113240.0000    0.04253
113280.0000    0.07516
113320.0000   -0.03091
113360.0000    0.05096
113400.0000    0.21140
113440.0000    0.03371
113480.0000    0.41043
113520.0000    0.30409
113560.0000    0.35007
113600.0000    0.31353
113640.0000    0.22905
113680.0000    0.27776
113720.0000    0.16952
113760.0000    0.42497
113800.0000    0.18001
113840.0000    0.35471
113880.0000    0.23841
113920.0000    0.33996
113960.0000    0.42086
114000.0000    0.34328
114040.0000    0.14356
114080.0000    0.38452
114120.0000    0.38518
114160.0000    0.40753
114200.0000    0.18226
114240.0000    0.19401
114280.0000    0.34950
114320.0000    0.30520
114360.0000    0.35553
114400.0000    0.22165
114440.0000    0.34580
114480.0000    0.09302
114520.0000    0.16840
114560.0000    0.16025
114600.0000    0.29937
114640.0000    0.07927
114680.0000    0.28371
114720.0000    0.38433
114760.0000    0.11151
114800.0000    0.24657
114840.0000    0.13290
114880.0000    0.39342
114920.0000    0.32002
114960.0000    0.25731
115000.0000    0.20349
115040.0000    0.16526
115080.0000    0.35977
115120.0000    0.15819
115160.0000    0.19416
115200.0000    0.40603
115240.0000    0.29206
115280.0000    0.24264
115320.0000    0.32002
115360.0000    0.02642
115400.0000    0.30277
115440.0000    0.20811
115480.0000    0.20771
115520.0000    0.33666
115560.0000    0.08122
115600.0000    0.25751
115640.0000    0.19962
115680.0000    0.23068
115720.0000    0.26021
115760.0000    0.20829
115800.0000    0.30754
115840.0000    0.08537
115880.0000    0.33118
115920.0000    0.42616
115960.0000    0.17292
116000.0000   -0.05555
116040.0000    0.09399
116080.0000   -0.03652
116120.0000    0.01965
116160.0000    0.12295
116200.0000    0.08822
116240.0000    0.32927
116280.0000    0.12423
116320.0000    0.10428
116360.0000    0.11030
116400.0000    0.23812
116440.0000    0.11601
116480.0000   -0.14797
116520.0000    0.12704
116560.0000    0.11312
116600.0000    0.16444
116640.0000    0.05712
116680.0000    0.17956
116720.0000   -0.21723
116760.0000   -0.14495
116800.0000    0.20257
116840.0000    0.11699
116880.0000    0.19602
116920.0000    0.14733
116960.0000    0.04342
117000.0000   -0.09491
117040.0000   -0.07530
117080.0000    0.05609
117120.0000   -0.09005
117160.0000    0.00816
117200.0000    0.12755
117240.0000   -0.16514
117280.0000    0.06764
117320.0000   -0.02533
117360.0000    0.03159
117400.0000    0.08656
117440.0000    0.03206
117480.0000    0.00520
117520.0000    0.16537
117560.0000   -0.03260
117600.0000   -0.01305
117640.0000   -0.04150
117680.0000    0.10594
117720.0000   -0.05598
117760.0000    0.05556
117800.0000   -0.09411
117840.0000    0.12071
117880.0000    0.12791
117920.0000    0.08713
117960.0000    0.11682
118000.0000    0.02038
118040.0000    0.19691
118080.0000    0.20670
118120.0000    0.23827
118160.0000    0.12520
118200.0000    0.10487
118240.0000    0.11508
118280.0000    0.15350
118320.0000    0.27987
118360.0000    0.26386
118400.0000    0.18298
118440.0000    0.04109
118480.0000    0.31944
118520.0000    0.14996
118560.0000    0.37382
118600.0000   -0.02982
118640.0000    0.08648
118680.0000   -0.15292
118720.0000    0.20870
118760.0000   -0.00429
118800.0000    0.22669
118840.0000    0.25559
118880.0000    0.00765
118920.0000    0.00083
118960.0000    0.03459
119000.0000    0.23877
119040.0000    0.36629
119080.0000    0.02936
119120.0000   -0.19713
119160.0000    0.39209
119200.0000    0.54185
119240.0000    0.26448
119280.0000    0.40736
119320.0000    0.16406
119360.0000    0.07654
119400.0000   -0.04431
119440.0000    0.17113
119480.0000    0.17248
119520.0000    0.07318
119560.0000    0.15169
119600.0000    0.20921
119640.0000    0.15147
119680.0000    0.25087
119720.0000   -0.11025
119760.0000   -0.01025
119800.0000    0.11225
119840.0000   -0.19600
119880.0000   -0.02559
119920.0000    0.11414
119960.0000   -0.07368
120000.0000    0.16282
120040.0000    0.05693
120080.0000   -0.12107
120120.0000    0.08158
120160.0000    0.13265
120200.0000   -0.00663
120240.0000    0.01212
120280.0000   -0.09779
120320.0000   -0.10935
120360.0000   -0.25738
120400.0000    0.20494
120440.0000    0.15841
120480.0000    0.24754
120520.0000   -0.10825
120560.0000    0.13660
120600.0000   -0.00724
120640.0000    0.04131
120680.0000   -0.02924
120720.0000   -0.06575
120760.0000    0.05025
120800.0000   -0.13901
120840.0000    0.09649
120880.0000   -0.02326
120920.0000    0.11885
120960.0000    0.18258
121000.0000   -0.01666
121040.0000    0.03487
121080.0000    0.05965
121120.0000    0.08944
121160.0000    0.27441
121200.0000    0.32316
121240.0000    0.21663
121280.0000    0.03264
121320.0000    0.08341
121360.0000    0.00523
121400.0000    0.11456
121440.0000   -0.10500
121480.0000    0.04321
121520.0000   -0.05877
121560.0000    0.11157
121600.0000    0.04207
121640.0000   -0.10119
121680.0000    0.12708
121720.0000    0.03771
121760.0000    0.05865
121800.0000   -0.05160
121840.0000    0.35158
121880.0000    0.22551
121920.0000    0.31484
121960.0000    0.57138
122000.0000    0.34489
122040.0000    0.31069
122080.0000    0.28111
122120.0000    0.16319
122160.0000    0.29490
122200.0000    0.21696
122240.0000    0.09139
122280.0000    0.13643
122320.0000    0.04763
122360.0000    0.01444
122400.0000    0.06518
122440.0000    0.25963
122480.0000    0.45119
122520.0000    0.11522
122560.0000    0.20495
122600.0000    0.19527
122640.0000    0.17927
122680.0000    0.08140
122720.0000   -0.01072
122760.0000    0.08859
122800.0000    0.11681
122840.0000   -0.05286
122880.0000    0.13094
122920.0000    0.06267
122960.0000    0.11235
123000.0000    0.13107
123040.0000    0.15580
123080.0000    0.19372
123120.0000    0.17132
123160.0000    0.01709
123200.0000    0.13379
123240.0000    0.02651
123280.0000    0.08304
123320.0000    0.12228
123360.0000    0.00786
123400.0000    0.08880
123440.0000    0.15722
123480.0000    0.22740
123520.0000    0.18524
123560.0000    0.07214
123600.0000    0.30580
123640.0000    0.19954
123680.0000    0.03337
123720.0000    0.05656
123760.0000    0.04904
123800.0000    0.02823
123840.0000    0.03402
123880.0000    0.13257
123920.0000    0.40926
123960.0000    0.11183
124000.0000    0.25797
124040.0000    0.26677
124080.0000    0.17904
124120.0000    0.12556
124160.0000    0.19737
124200.0000    0.38965
124240.0000    0.39248
124280.0000    0.09194
124320.0000    0.25338
124360.0000    0.28725
124400.0000    0.22830
124440.0000    0.14224
124480.0000    0.08735
124520.0000    0.00100
124560.0000    0.01996
124600.0000    0.21051
124640.0000    0.27038
124680.0000    0.15263
124720.0000    0.30315
124760.0000    0.03275
124800.0000    0.06082
124840.0000    0.05593
124880.0000    0.17826
124920.0000   -0.07588
124960.0000   -0.08771
125000.0000    0.13181
125040.0000    0.11324
125080.0000   -0.01273
125120.0000    0.20783
125160.0000    0.16234
125200.0000    0.15399
125240.0000   -0.00306
125280.0000    0.06536
125320.0000    0.05478
125360.0000    0.00316
125400.0000   -0.05660
125440.0000    0.07061
125480.0000    0.07490
125520.0000    0.01628
125560.0000   -0.09963
125600.0000   -0.10022
125640.0000    0.13758
125680.0000    0.16024
125720.0000    0.01012
125760.0000   -0.01724
125800.0000   -0.07387
125840.0000    0.05696
125880.0000    0.07846
125920.0000    0.15002
125960.0000   -0.02446
126000.0000    0.11136
126040.0000   -0.23353
126080.0000   -0.21273
126120.0000    0.07862
126160.0000    0.11117
126200.0000    0.23044
126240.0000    0.08337
126280.0000    0.23976
126320.0000    0.04960
126360.0000    0.27017
126400.0000    0.03717
126440.0000   -0.01369
126480.0000    0.07848
126520.0000   -0.01671
126560.0000   -0.01125
126600.0000    0.02921
126640.0000   -0.05417
126680.0000    0.27202
126720.0000   -0.07488
126760.0000   -0.10616
126800.0000   -0.11100
126840.0000    0.05225
126880.0000    0.10336
126920.0000    0.16453
126960.0000    0.06496
127000.0000    0.09619
127040.0000    0.13591
127080.0000    0.23000
127120.0000    0.25521
127160.0000    0.26947
127200.0000   -0.20078
127240.0000    0.04991
127280.0000    0.13734
127320.0000    0.04414
127360.0000    0.15301
127400.0000    0.19445
127440.0000    0.24868
127480.0000    0.26528
127520.0000    0.12243
127560.0000    0.31299
127600.0000    0.28532
127640.0000    0.16373
127680.0000    0.43353
127720.0000    0.22542
127760.0000    0.18218
127800.0000    0.23129
127840.0000    0.14755
127880.0000    0.23185
127920.0000    0.16065
127960.0000    0.31006
128000.0000    0.09490
128040.0000    0.36891
128080.0000    0.06324
128120.0000    0.15258
128160.0000    0.16069
128200.0000   -0.15695
128240.0000    0.10110
128280.0000    0.11513
128320.0000   -0.13565
128360.0000    0.07794
128400.0000    0.00408
128440.0000    0.00675
128480.0000    0.00445
128520.0000    0.00170
128560.0000   -0.03878
128600.0000    0.11684
128640.0000    0.03915
128680.0000    0.16221
128720.0000    0.01915
128760.0000    0.08940
128800.0000    0.20681
128840.0000   -0.07704
128880.0000    0.08383
128920.0000    0.07590
128960.0000   -0.00487
129000.0000   -0.10772
129040.0000    0.20663
129080.0000    0.01301
129120.0000    0.26887
129160.0000    0.12573
129200.0000    0.16274
129240.0000    0.08535
129280.0000   -0.09487
129320.0000    0.26185
129360.0000   -0.03631
129400.0000    0.07666
129440.0000   -0.01728
129480.0000    0.09415
129520.0000   -0.07963
129560.0000   -0.09379
129600.0000    0.03590
129640.0000    0.00058
129680.0000    0.07054
129720.0000    0.07273
129760.0000   -0.08907
129800.0000    0.03379
129840.0000    0.17911
129880.0000    0.11372
129920.0000    0.27312
129960.0000    0.17825
130000.0000    0.23072
130040.0000    0.10958
130080.0000   -0.00309
130120.0000   -0.04528
130160.0000    0.40172
130200.0000    0.05505
130240.0000    0.11082
130280.0000   -0.11534
130320.0000    0.14993
130360.0000    0.28921
130400.0000   -0.06294
130440.0000   -0.05074
130480.0000    0.00676
130520.0000   -0.00128
130560.0000   -0.23088
130600.0000    0.00249
130640.0000    0.20540
130680.0000    0.29690
130720.0000    0.19470
130760.0000    0.20108
130800.0000    0.23909
130840.0000    0.28833
130880.0000    0.16963
130920.0000    0.10969
130960.0000    0.14709
131000.0000    0.20382
131040.0000    0.30372
131080.0000    0.19014
131120.0000    0.15871
131160.0000    0.26638
131200.0000    0.35115
131240.0000    0.28487
131280.0000   -0.01415
131320.0000    0.03517
131360.0000    0.08505
131400.0000   -0.02474
131440.0000    0.03140
131480.0000   -0.05485
131520.0000   -0.19246
131560.0000    0.05110
131600.0000   -0.00703
131640.0000   -0.18639
131680.0000   -0.10829
131720.0000    0.11206
131760.0000    0.01968
131800.0000   -0.05677
131840.0000    0.06963
131880.0000    0.20713
131920.0000    0.19139
131960.0000    0.24045
132000.0000    0.39085
132040.0000    0.19373
132080.0000    0.15340
132120.0000    0.14218
132160.0000    0.16537
132200.0000    0.18715
132240.0000    0.29407
132280.0000    0.13556
132320.0000    0.39963
132360.0000    0.16897
132400.0000    0.17223
132440.0000    0.20384
132480.0000    0.10783
132520.0000    0.18493
132560.0000    0.38734
132600.0000    0.35178
132640.0000    0.35525
132680.0000    0.30261
132720.0000    0.46809
132760.0000    0.49661
132800.0000    0.34426
132840.0000    0.05197
132880.0000    0.00845
132920.0000   -0.03107
132960.0000    0.03394
133000.0000    0.11677
133040.0000   -0.11784
133080.0000    0.03646
133120.0000    0.10445
133160.0000    0.07703
133200.0000    0.09324
133240.0000   -0.02825
133280.0000    0.11076
133320.0000    0.10899
133360.0000    0.02125
133400.0000    0.20810
133440.0000    0.04269
133480.0000    0.00436
133520.0000   -0.05752
133560.0000    0.03050
133600.0000   -0.08005
133640.0000   -0.27110
133680.0000   -0.08152
133720.0000    0.18602
133760.0000    0.12875
133800.0000   -0.10276
133840.0000    0.03984
133880.0000    0.00532
133920.0000    0.14561
133960.0000    0.12722
134000.0000    0.04894
134040.0000    0.04451
134080.0000    0.01130
134120.0000    0.18746
134160.0000   -0.03085
134200.0000    0.25907
134240.0000   -0.00024
134280.0000   -0.06196
134320.0000   -0.06312
134360.0000   -0.13076
134400.0000    0.03335
134440.0000    0.16053
134480.0000    0.07143
134520.0000    0.22177
134560.0000   -0.05078
134600.0000    0.02195
134640.0000    0.09361
134680.0000    0.06752
134720.0000    0.19986
134760.0000    0.00191
134800.0000   -0.01047
134840.0000    0.24471
134880.0000    0.02105
134920.0000    0.11321
134960.0000    0.11843
135000.0000    0.12728
135040.0000    0.22838
135080.0000   -0.07695
135120.0000    0.05368
135160.0000    0.16982
135200.0000    0.01567
135240.0000    0.09245
135280.0000    0.06858
135320.0000    0.26962
135360.0000    0.10929
135400.0000    0.04970
135440.0000    0.06085
135480.0000    0.00956
135520.0000    0.03635
135560.0000    0.05978
135600.0000    0.31151
135640.0000    0.25099
135680.0000    0.02885
135720.0000   -0.07981
135760.0000   -0.05016
135800.0000   -0.08002
135840.0000    0.15170
135880.0000    0.04738
135920.0000    0.00210
135960.0000    0.05927
136000.0000    0.21527
136040.0000    0.30999
136080.0000    0.18459
136120.0000    0.21215
136160.0000    0.17012
136200.0000    0.43004
136240.0000    0.32310
136280.0000    0.23903
136320.0000    0.17591
136360.0000    0.46924
136400.0000    0.33790
136440.0000    0.35883
136480.0000    0.40167
136520.0000    0.19559
136560.0000    0.29072
136600.0000    0.21152
136640.0000    0.08507
136680.0000    0.30043
136720.0000    0.13154
136760.0000    0.08862
136800.0000    0.04057
136840.0000    0.38575
136880.0000    0.18224
136920.0000    0.15296
136960.0000    0.14319
137000.0000    0.21257
137040.0000    0.43531
137080.0000    0.08188
137120.0000    0.24425
137160.0000    0.10799
137200.0000    0.16081
137240.0000    0.23890
137280.0000    0.22905
137320.0000    0.06410
137360.0000    0.23077
137400.0000    0.37779
137440.0000    0.32498
137480.0000    0.16633
137520.0000    0.26903
137560.0000    0.24318
137600.0000    0.18735
137640.0000    0.10856
137680.0000    0.18514
137720.0000    0.08296
137760.0000    0.21868
137800.0000   -0.05133
137840.0000   -0.01363
137880.0000    0.20635
137920.0000    0.31704
137960.0000    0.09241
138000.0000    0.34933
138040.0000    0.21834
138080.0000   -0.00522
138120.0000    0.05765
138160.0000   -0.10284
138200.0000    0.08855
138240.0000   -0.01765
138280.0000    0.13341
138320.0000   -0.02336
138360.0000   -0.00617
138400.0000    0.16758
138440.0000    0.10279
138480.0000    0.34997
138520.0000    0.13539
138560.0000    0.15936
138600.0000    0.05401
138640.0000    0.00970
138680.0000    0.15272
138720.0000    0.06287
138760.0000   -0.07120
138800.0000    0.16538
138840.0000    0.18225
138880.0000    0.36144
138920.0000    0.16184
138960.0000    0.09754
139000.0000   -0.12777
139040.0000   -0.00729
139080.0000    0.06869
139120.0000    0.10891
139160.0000    0.12056
139200.0000    0.02325
139240.0000    0.02301
139280.0000    0.19907
139320.0000    0.37776
139360.0000    0.17733
139400.0000    0.18303
139440.0000    0.13280
139480.0000    0.18173
139520.0000    0.26630
139560.0000    0.13949
139600.0000    0.10174
139640.0000    0.13089
139680.0000    0.11088
139720.0000    0.21224
139760.0000    0.21034
139800.0000    0.22921
139840.0000    0.27931
139880.0000    0.04662
139920.0000    0.17065
139960.0000    0.19719
140000.0000    0.15216
140040.0000    0.33802
140080.0000    0.39302
140120.0000    0.29270
140160.0000    0.57079
140200.0000    0.37029
140240.0000    0.37032
140280.0000    0.24678
140320.0000    0.17924
140360.0000    0.20185
140400.0000   -0.15932
140440.0000    0.08056
140480.0000   -0.48389
140520.0000   -0.01385
140560.0000   -0.09382
140600.0000   -0.03691
140640.0000   -0.01842
140680.0000   -0.10874
140720.0000   -0.01734
140760.0000    0.10044
140800.0000   -0.00967
140840.0000   -0.02434
140880.0000    0.18468
140920.0000    0.06222
140960.0000   -0.22107
141000.0000   -0.11907
141040.0000   -0.00266
141080.0000    0.08763
141120.0000    0.13192
141160.0000    0.17786
141200.0000    0.15954
141240.0000   -0.24928
141280.0000   -0.14756
141320.0000   -0.04789
141360.0000   -0.16982
141400.0000   -0.16830
141440.0000    0.03827
141480.0000    0.09316
141520.0000   -0.00302
141560.0000    0.00235
141600.0000    0.11353
141640.0000   -0.02409
141680.0000    0.02038
141720.0000    0.11874
141760.0000    0.15811
141800.0000    0.14136
141840.0000    0.21875
141880.0000    0.11424
141920.0000    0.12535
141960.0000    0.23911
142000.0000    0.38733
142040.0000    0.14342
142080.0000    0.09666
142120.0000    0.29546
142160.0000    0.20204
142200.0000    0.07559
142240.0000    0.05348
142280.0000    0.02974
142320.0000   -0.07431
142360.0000   -0.17159
142400.0000   -0.00698
142440.0000    0.14020
142480.0000    0.01811
142520.0000   -0.13819
142560.0000    0.15200
142600.0000   -0.13099
142640.0000   -0.23066
142680.0000    0.05762
142720.0000    0.10799
142760.0000    0.08011
142800.0000   -0.07552
142840.0000    0.10498
142880.0000    0.10732
142920.0000   -0.00263
142960.0000    0.08901
143000.0000   -0.01256
143040.0000   -0.02838
143080.0000    0.00550
143120.0000   -0.07120
143160.0000    0.14206
143200.0000    0.02216
143240.0000    0.02695
143280.0000    0.11295
143320.0000    0.15256
143360.0000   -0.01658
143400.0000    0.14284
143440.0000   -0.16107
143480.0000   -0.09537
143520.0000   -0.03330
143560.0000   -0.10235
143600.0000   -0.20840
143640.0000    0.12960
143680.0000    0.07924
143720.0000    0.30058
143760.0000    0.00935
143800.0000    0.01749
143840.0000   -0.08579
143880.0000    0.07495
143920.0000    0.16214
143960.0000    0.07494
144000.0000   -0.02304
144040.0000    0.03644
144080.0000   -0.08402
144120.0000    0.11092
144160.0000    0.01306
144200.0000   -0.24154
144240.0000   -0.20972
144280.0000    0.11991
144320.0000    0.11561
144360.0000   -0.00274
144400.0000   -0.00193
144440.0000    0.23130
144480.0000   -0.02766
144520.0000   -0.02097
144560.0000   -0.15683
144600.0000   -0.01641
144640.0000   -0.09908
144680.0000   -0.04974
144720.0000    0.02609
144760.0000    0.07394
144800.0000    0.06054
144840.0000    0.03048
144880.0000    0.15930
144920.0000    0.40999
144960.0000    0.16995
145000.0000    0.20519
145040.0000    0.01249
145080.0000    0.13816
145120.0000    0.18566
145160.0000    0.19469
145200.0000    0.21439
145240.0000    0.21723
145280.0000    0.26230
145320.0000    0.25447
145360.0000    0.39202
145400.0000    0.34023
145440.0000    0.35965
145480.0000    0.12648
145520.0000    0.28576
145560.0000    0.14046
145600.0000    0.12442
145640.0000    0.07067
145680.0000    0.06734
145720.0000    0.04290
145760.0000    0.29438
145800.0000    0.15046
145840.0000    0.12276
145880.0000    0.10438
145920.0000    0.22168
145960.0000    0.37056
146000.0000    0.49292
146040.0000    0.16155
146080.0000    0.00360
146120.0000    0.09264
146160.0000    0.12527
146200.0000   -0.12228
146240.0000    0.21312
146280.0000   -0.08976
146320.0000    0.07948
146360.0000   -0.00421
146400.0000    0.09485
146440.0000    0.09002
146480.0000    0.05460
146520.0000   -0.04946
146560.0000    0.09460
146600.0000    0.07659
146640.0000   -0.10029
146680.0000    0.03516
146720.0000    0.02856
146760.0000    0.16058
146800.0000   -0.00361
146840.0000    0.26742
146880.0000    0.01475
146920.0000    0.03831
146960.0000    0.15267
147000.0000    0.09779
147040.0000    0.05258
147080.0000    0.19828
147120.0000    0.11211
147160.0000    0.04906
147200.0000   -0.02423
147240.0000    0.15172
147280.0000    0.49845
147320.0000    0.09735
147360.0000    0.24489
147400.0000   -0.04109
147440.0000    0.13524
147480.0000    0.19637
147520.0000    0.29615
147560.0000    0.06401
147600.0000    0.23493
147640.0000    0.20427
147680.0000    0.28942
147720.0000    0.14804
147760.0000    0.08889
147800.0000   -0.01371
147840.0000   -0.04749
147880.0000    0.05781
147920.0000    0.19091
147960.0000    0.08236
148000.0000    0.06567
148040.0000    0.14708
148080.0000    0.15043
148120.0000    0.13545
148160.0000    0.16340
148200.0000    0.29263
148240.0000    0.25918
148280.0000    0.21792
148320.0000    0.09241
148360.0000    0.07182
148400.0000    0.05337
148440.0000    0.18392
148480.0000    0.17627
148520.0000    0.30991
148560.0000    0.16112
148600.0000    0.07484
148640.0000    0.14834
148680.0000    0.11155
148720.0000   -0.03087
148760.0000    0.20870
148800.0000    0.13569
148840.0000    0.15478
148880.0000    0.39035
148920.0000    0.40958
148960.0000    0.33352
149000.0000    0.30172
149040.0000    0.11254
149080.0000    0.20373
149120.0000    0.19551
149160.0000    0.20917
149200.0000    0.18195
149240.0000    0.20481
149280.0000    0.10438
149320.0000   -0.00662
149360.0000    0.29418
149400.0000    0.20876
149440.0000    0.18629
149480.0000    0.21236
149520.0000   -0.02244
149560.0000    0.06627
149600.0000    0.09850
149640.0000    0.15865
149680.0000    0.18305
149720.0000    0.19603
149760.0000    0.18459
149800.0000    0.30315
149840.0000    0.34436
149880.0000    0.40313
149920.0000    0.16360
149960.0000    0.06425
150000.0000    0.19222
150040.0000    0.17819
150080.0000    0.07479
150120.0000    0.07707
150160.0000    0.27753
150200.0000    0.11737
150240.0000    0.08300
150280.0000    0.25528
150320.0000    0.34618
150360.0000    0.45890
150400.0000    0.07528
150440.0000    0.19948
150480.0000    0.19027
150520.0000    0.20277
150560.0000    0.17221
150600.0000    0.29559
150640.0000    0.43047
150680.0000    0.47595
150720.0000    0.41971
150760.0000    0.33052
150800.0000    0.29796
150840.0000    0.36017
150880.0000    0.46640
150920.0000    0.34199
150960.0000    0.11494
151000.0000    0.24674
151040.0000    0.23704
151080.0000    0.11179
151120.0000    0.21112
151160.0000    0.35436
151200.0000    0.06091
151240.0000    0.12835
151280.0000    0.22315
151320.0000    0.32239
151360.0000    0.34982
151400.0000    0.51421
151440.0000    0.29919
151480.0000    0.46164
151520.0000    0.42053
151560.0000    0.40666
151600.0000    0.21589
151640.0000    0.05888
151680.0000    0.21677
151720.0000    0.18440
151760.0000    0.17433
151800.0000    0.12336
151840.0000    0.59444
151880.0000    0.52762
151920.0000    0.40327
151960.0000    0.41746
152000.0000    0.37541
152040.0000    0.44394
152080.0000    0.31194
152120.0000    0.02244
152160.0000    0.01856
152200.0000    0.14878
152240.0000    0.39667
152280.0000    0.38821
152320.0000    0.30945
152360.0000    0.12630
152400.0000    0.54589
152440.0000    0.15687
152480.0000    0.15587
152520.0000    0.14528
152560.0000    0.25769
152600.0000    0.14776
152640.0000    0.20775
152680.0000    0.21856
152720.0000    0.15769
152760.0000    0.16458
152800.0000    0.28508
152840.0000    0.35322
152880.0000    0.43815
152920.0000    0.32989
152960.0000    0.34383
153000.0000    0.16842
153040.0000    0.07347
153080.0000    0.15444
153120.0000    0.26174
153160.0000    0.22168
153200.0000    0.37793
153240.0000   -0.04763
153280.0000    0.45695
153320.0000    0.36791
153360.0000    0.28862
153400.0000    0.29895
153440.0000    0.17472
153480.0000    0.43385
153520.0000    0.28833
153560.0000    0.23465
153600.0000    0.07264
153640.0000    0.33642
153680.0000    0.16466
153720.0000    0.12702
153760.0000    0.13973
153800.0000    0.21764
153840.0000    0.44618
153880.0000    0.23618
153920.0000    0.20095
153960.0000    0.25264
154000.0000    0.30011
154040.0000    0.20547
154080.0000    0.29359
154120.0000    0.04954
154160.0000    0.02869
154200.0000   -0.00405
154240.0000    0.49731
154280.0000    0.41594
154320.0000    0.42980
154360.0000    0.10400
154400.0000    0.18560
154440.0000    0.15500
154480.0000    0.20209
154520.0000    0.13205
154560.0000    0.17722
154600.0000    0.14630
154640.0000    0.03320
154680.0000    0.17026
154720.0000    0.06935
154760.0000    0.01447
154800.0000    0.41489
154840.0000    0.38209
154880.0000    0.42188
154920.0000    0.37792
154960.0000    0.17229
155000.0000   -0.02826
155040.0000   -0.18763
155080.0000   -0.02551
155120.0000   -0.08898
155160.0000   -0.43987
155200.0000    0.16373
155240.0000    0.17405
155280.0000    0.12102
155320.0000    0.10719
155360.0000    0.12683
155400.0000    0.01403
155440.0000    0.05138
155480.0000    0.22053
155520.0000    0.10847
155560.0000   -0.02851
155600.0000    0.05483
155640.0000   -0.03063
155680.0000    0.04483
155720.0000   -0.01515
155760.0000    0.19591
155800.0000    0.28625
155840.0000    0.05608
155880.0000    0.05354
155920.0000    0.17534
155960.0000    0.09190
156000.0000   -0.19776
156040.0000   -0.05830
156080.0000   -0.00501
156120.0000    0.09858
156160.0000    0.03412
156200.0000    0.02683
156240.0000    0.01380
156280.0000   -0.16423
156320.0000   -0.00741
156360.0000   -0.09380
156400.0000   -0.03621
156440.0000    0.14560
156480.0000    0.09076
156520.0000    0.06207
156560.0000    0.26245
156600.0000    0.12045
156640.0000    0.16692
156680.0000    0.00876
156720.0000   -0.02713
156760.0000    0.03774
156800.0000   -0.20327
156840.0000   -0.12693
156880.0000    0.05301
156920.0000    0.01306
156960.0000   -0.08267
157000.0000   -0.00371
157040.0000    0.02681
157080.0000    0.19774
157120.0000    0.15517
157160.0000    0.12335
157200.0000    0.35268
157240.0000    0.35453
157280.0000    0.28942
157320.0000    0.30095
157360.0000    0.21010
157400.0000    0.37069
157440.0000    0.26920
157480.0000    0.19175
157520.0000    0.37213
157560.0000    0.28928
157600.0000    0.33074
157640.0000    0.07074
157680.0000    0.26866
157720.0000    0.34537
157760.0000    0.22742
157800.0000    0.23281
157840.0000    0.27165
157880.0000    0.08857
157920.0000    0.38630
157960.0000    0.14319
158000.0000    0.16413
158040.0000    0.24655
158080.0000    0.19636
158120.0000    0.34721
158160.0000    0.40267
158200.0000    0.38938
158240.0000    0.18631
158280.0000    0.23635
158320.0000    0.22584
158360.0000    0.25237
158400.0000    0.25201
158440.0000    0.16989
158480.0000    0.23252
158520.0000    0.06498
158560.0000    0.24020
158600.0000    0.39382
158640.0000    0.55382
158680.0000    0.15957
158720.0000    0.17654
158760.0000    0.28563
158800.0000    0.29098
158840.0000    0.30786
158880.0000    0.05389
158920.0000    0.15947
158960.0000    0.30261
159000.0000    0.23869
159040.0000    0.14956
159080.0000    0.49562
159120.0000    0.45303
159160.0000    0.46854
159200.0000    0.20874
159240.0000    0.06582
159280.0000    0.12516
159320.0000    0.25004
159360.0000    0.16167
159400.0000    0.29234
159440.0000    0.40231
159480.0000    0.48320
159520.0000    0.30365
159560.0000    0.36215
159600.0000    0.27984
159640.0000    0.34960
159680.0000    0.36165
159720.0000    0.27098
159760.0000    0.23683
159800.0000    0.13113
159840.0000    0.17742
159880.0000    0.48666
159920.0000    0.30576
159960.0000    0.33432
160000.0000    0.22586
160040.0000    0.27864
160080.0000    0.23763
160120.0000    0.36878
160160.0000    0.30546
160200.0000    0.24798
160240.0000    0.27249
160280.0000    0.21479
160320.0000    0.30864
160360.0000    0.16293
160400.0000    0.05097
160440.0000   -0.29979
160480.0000   -0.00107
160520.0000   -0.09224
160560.0000    0.26642
160600.0000    0.02952
160640.0000    0.28785
160680.0000    0.18153
160720.0000    0.35345
160760.0000    0.21309
160800.0000    0.47965
160840.0000    0.23320
160880.0000    0.25269
160920.0000    0.21633
160960.0000    0.35345
161000.0000    0.36091
161040.0000    0.16230
161080.0000    0.24743
161120.0000    0.17562
161160.0000   -0.10749
161200.0000    0.23466
161240.0000    0.15194
161280.0000    0.06002
161320.0000    0.07968
161360.0000    0.00323
161400.0000   -0.09039
161440.0000   -0.02872
161480.0000   -0.01904
161520.0000   -0.06318
161560.0000    0.19145
161600.0000    0.16279
161640.0000   -0.01735
161680.0000    0.00485
161720.0000    0.22116
161760.0000    0.11577
161800.0000    0.13482
161840.0000    0.17489
161880.0000    0.04089
161920.0000    0.15800
161960.0000    0.43300
162000.0000    0.20545
162040.0000    0.10247
162080.0000    0.00311
162120.0000   -0.04242
162160.0000    0.00586
162200.0000   -0.04273
162240.0000    0.12934
162280.0000    0.20839
162320.0000    0.04869
162360.0000    0.05199
162400.0000    0.19751
162440.0000    0.05588
162480.0000    0.04289
162520.0000    0.09652
162560.0000    0.00091
162600.0000    0.04146
162640.0000    0.05970
162680.0000    0.08934
162720.0000   -0.03989
162760.0000    0.09271
162800.0000    0.02565
162840.0000    0.19663
162880.0000    0.10727
162920.0000    0.17091
162960.0000    0.22744
163000.0000   -0.00057
163040.0000    0.15601
163080.0000    0.10156
163120.0000    0.11667
163160.0000   -0.01897
163200.0000    0.11252
163240.0000    0.10524
163280.0000    0.16136
163320.0000    0.02884
163360.0000    0.08461
163400.0000    0.15716
163440.0000    0.14813
163480.0000    0.26396
163520.0000    0.24384
163560.0000   -0.09130
163600.0000    0.07991
163640.0000    0.03423
163680.0000    0.20066
163720.0000    0.24138
163760.0000    0.10065
163800.0000    0.41097
163840.0000    0.06834
163880.0000    0.41805
163920.0000    0.31228
163960.0000    0.30723
164000.0000    0.05638
164040.0000    0.11197
164080.0000    0.22625
164120.0000    0.44347
164160.0000    0.20130
164200.0000    0.31025
164240.0000    0.49356
164280.0000    0.31016
164320.0000    0.25169
164360.0000    0.29437
164400.0000    0.15707
164440.0000    0.12789
164480.0000    0.07327
164520.0000    0.31769
164560.0000    0.21154
164600.0000    0.62070
164640.0000    0.26539
164680.0000    0.37095
164720.0000    0.36633
164760.0000    0.36406
164800.0000    0.22769
164840.0000    0.36052
164880.0000    0.32820
164920.0000    0.10717
164960.0000    0.44184
165000.0000    0.33351
165040.0000    0.32621
165080.0000    0.47718
165120.0000    0.26479
165160.0000    0.33865
165200.0000    0.09844
165240.0000    0.33961
165280.0000    0.17615
165320.0000    0.44660
165360.0000    0.32156
165400.0000    0.46226
165440.0000    0.36575
165480.0000    0.57148
165520.0000    0.45856
165560.0000    0.41000
165600.0000    0.45200
165640.0000    0.47035
165680.0000    0.33794
165720.0000    0.28488
165760.0000    0.23612
165800.0000    0.18720
165840.0000    0.19876
165880.0000    0.13633
165920.0000    0.22822
165960.0000    0.33626
166000.0000    0.16603
166040.0000    0.27288
166080.0000    0.17807
166120.0000    0.29472
166160.0000    0.20228
166200.0000    0.14783
166240.0000    0.21105
166280.0000    0.03445
166320.0000    0.19938
166360.0000    0.24590
166400.0000    0.15682
166440.0000    0.19390
166480.0000    0.24136
166520.0000    0.10399
166560.0000    0.37989
166600.0000    0.33699
166640.0000    0.15814
166680.0000    0.11166
166720.0000    0.18918
166760.0000    0.34694
166800.0000    0.15248
166840.0000    0.05780
166880.0000    0.14880
166920.0000    0.13539
166960.0000    0.16267
167000.0000    0.28379
167040.0000   -0.02742
167080.0000    0.08965
167120.0000    0.08080
167160.0000    0.22054
167200.0000    0.23260
167240.0000    0.30676
167280.0000    0.25022
167320.0000    0.14680
167360.0000    0.26150
167400.0000    0.21096
167440.0000    0.13571
167480.0000    0.12300
167520.0000    0.12643
167560.0000    0.12642
167600.0000    0.23409
167640.0000    0.25718
167680.0000    0.45719
167720.0000    0.42997
167760.0000    0.06428
167800.0000    0.09139
167840.0000    0.21098
167880.0000   -0.00696
167920.0000    0.05277
167960.0000    0.13073
168000.0000    0.16045
168040.0000    0.09785
168080.0000    0.17271
168120.0000    0.09912
168160.0000    0.19585
168200.0000    0.11022
168240.0000   -0.01085
168280.0000    0.02526
168320.0000    0.07923
168360.0000    0.14969
168400.0000    0.12412
168440.0000   -0.14439
168480.0000    0.19245
168520.0000    0.14450
168560.0000    0.20773
168600.0000    0.32565
168640.0000    0.27405
168680.0000    0.26088
168720.0000    0.28586
168760.0000    0.09264
168800.0000    0.18938
168840.0000    0.16084
168880.0000    0.06362
168920.0000   -0.01775
168960.0000    0.03572
169000.0000   -0.00094
169040.0000   -0.15645
169080.0000    0.04819
169120.0000   -0.08275
169160.0000    0.02825
169200.0000    0.04414
169240.0000   -0.03146
169280.0000    0.02800
169320.0000    0.06450
169360.0000   -0.00363
169400.0000    0.07714
169440.0000    0.03080
169480.0000   -0.01073
169520.0000   -0.06711
169560.0000    0.05088
169600.0000    0.01311
169640.0000    0.26125
169680.0000    0.30350
169720.0000    0.25338
169760.0000    0.10073
169800.0000    0.03206
169840.0000    0.16379
169880.0000    0.09519
169920.0000   -0.02170
169960.0000    0.14169
170000.0000    0.17028
170040.0000    0.19366
170080.0000   -0.00598
170120.0000    0.19585
170160.0000    0.18395
170200.0000    0.32585
170240.0000    0.08788
170280.0000    0.05070
170320.0000    0.20486
170360.0000    0.13277
170400.0000    0.02055
170440.0000   -0.08393
170480.0000    0.06147
170520.0000    0.19572
170560.0000    0.12683
170600.0000    0.25830
170640.0000   -0.01708
170680.0000    0.36225
170720.0000   -0.17491
170760.0000    0.27732
170800.0000    0.09959
170840.0000    0.25061
170880.0000    0.29424
170920.0000    0.08105
170960.0000    0.18223
171000.0000    0.01487
171040.0000    0.22026
171080.0000    0.21554
171120.0000    0.10315
171160.0000    0.23399
171200.0000    0.07318
171240.0000    0.09638
171280.0000    0.08389
171320.0000    0.26282
171360.0000    0.20543
171400.0000    0.06391
171440.0000    0.25937
171480.0000    0.35888
171520.0000    0.22500
171560.0000    0.15434
171600.0000    0.12348
171640.0000    0.20421
171680.0000    0.20328
171720.0000    0.33870
171760.0000    0.40077
171800.0000    0.27397
171840.0000    0.26349
171880.0000    0.38727
171920.0000    0.24403
171960.0000    0.14798
172000.0000    0.24196
172040.0000    0.23222
172080.0000    0.17901
172120.0000    0.16642
172160.0000    0.25847
172200.0000    0.34483
172240.0000    0.18163
172280.0000    0.26193
172320.0000    0.21678
172360.0000    0.29183
172400.0000    0.43150
172440.0000    0.32078
172480.0000    0.02942
172520.0000    0.15798
172560.0000    0.26940
172600.0000    0.25827
172640.0000    0.17616
172680.0000    0.06681
172720.0000    0.09456
172760.0000    0.31483
172800.0000    0.09525
172840.0000    0.31929
172880.0000    0.13372
172920.0000    0.15893
172960.0000    0.10938
173000.0000    0.11347
173040.0000    0.19939
173080.0000    0.15526
173120.0000    0.09604
173160.0000    0.11190
173200.0000    0.16327
173240.0000    0.15704
173280.0000    0.24631
173320.0000    0.34449
173360.0000    0.10285
173400.0000    0.18422
173440.0000    0.09013
173480.0000    0.17678
173520.0000    0.09039
173560.0000    0.14469
173600.0000    0.13160
173640.0000    0.16701
173680.0000    0.15347
173720.0000    0.45780
173760.0000    0.23526
173800.0000    0.12431
173840.0000    0.15180
173880.0000    0.38245
173920.0000    0.11700
173960.0000    0.11627
174000.0000    0.50417
174040.0000    0.58071
174080.0000    0.51818
174120.0000    0.50353
174160.0000    0.51977
174200.0000    0.52715
174240.0000    0.48892
174280.0000    0.48196
174320.0000    0.36131
174360.0000    0.45426
174400.0000    0.44517
174440.0000    0.37588
174480.0000    0.26684
174520.0000    0.17461
174560.0000    0.18908
174600.0000    0.24463
174640.0000    0.43163
174680.0000    0.34614
174720.0000    0.53561
174760.0000    0.38687
174800.0000    0.28807
174840.0000    0.53409
174880.0000    0.35465
174920.0000    0.38111
174960.0000    0.33818
175000.0000    0.53253
175040.0000    0.38714
175080.0000    0.40857
175120.0000    0.13661
175160.0000    0.04392
175200.0000    0.04505
175240.0000    0.23122
175280.0000    0.09455
175320.0000    0.36562
175360.0000    0.11434
175400.0000    0.05336
175440.0000    0.08124
175480.0000    0.01013
175520.0000    0.12113
175560.0000    0.39460
175600.0000    0.14375
175640.0000    0.13517
175680.0000    0.37305
175720.0000    0.13912
175760.0000   -0.01255
175800.0000    0.24551
175840.0000    0.11922
175880.0000    0.14849
175920.0000    0.14523
175960.0000    0.13790
176000.0000    0.18993
176040.0000    0.08607
176080.0000   -0.08933
176120.0000   -0.09659
176160.0000    0.04587
176200.0000    0.21134
176240.0000   -0.00382
176280.0000   -0.03544
176320.0000    0.06965
176360.0000    0.08161
176400.0000   -0.12129
176440.0000   -0.11037
176480.0000    0.13718
176520.0000    0.05026
176560.0000    0.06106
176600.0000    0.07825
176640.0000    0.15914
176680.0000    0.04746
176720.0000    0.04593
176760.0000    0.04676
176800.0000    0.21104
176840.0000    0.09586
176880.0000    0.20503
176920.0000    0.20740
176960.0000   -0.11171
177000.0000    0.16482
177040.0000    0.41424
177080.0000   -0.09729
177120.0000   -0.12178
177160.0000   -0.05577
177200.0000   -0.34530
177240.0000    0.01421
177280.0000   -0.25816
177320.0000    0.08330
177360.0000   -0.06925
177400.0000   -0.20869
177440.0000   -0.19540
177480.0000   -0.00980
177520.0000   -0.05990
177560.0000    0.07390
177600.0000   -0.04103
177640.0000   -0.16443
177680.0000   -0.04139
177720.0000   -0.02131
177760.0000    0.14612
177800.0000   -0.15271
177840.0000    0.04394
177880.0000    0.01524
177920.0000    0.06570
177960.0000    0.21502
178000.0000   -0.03475
178040.0000    0.19949
178080.0000    0.13469
178120.0000    0.05151
178160.0000    0.26709
178200.0000   -0.00457
178240.0000    0.11556
178280.0000    0.01977
178320.0000   -0.04174
178360.0000   -0.21078
178400.0000    0.00670
178440.0000   -0.06473
178480.0000   -0.06222
178520.0000   -0.04526
178560.0000    0.00656
178600.0000   -0.03267
178640.0000    0.14411
178680.0000    0.18708
178720.0000    0.14633
178760.0000    0.05529
178800.0000    0.25949
178840.0000   -0.00706
178880.0000    0.21758
178920.0000    0.16009
178960.0000    0.32640
179000.0000    0.33862
179040.0000    0.17597
179080.0000    0.36766
179120.0000    0.08315
179160.0000    0.24758
179200.0000    0.00974
179240.0000    0.25063
179280.0000    0.14306
179320.0000    0.29771
179360.0000    0.30727
179400.0000    0.14398
179440.0000    0.25651
179480.0000    0.24093
179520.0000    0.29288
179560.0000    0.19804
179600.0000    0.04737
179640.0000    0.27701
179680.0000    0.22201
179720.0000    0.18999
179760.0000    0.13784
179800.0000    0.25954
179840.0000    0.12084
179880.0000    0.07371
179920.0000    0.08741
179960.0000    0.48821
180000.0000    0.28489
180040.0000    0.12294
180080.0000    0.25879
180120.0000    0.25194
180160.0000    0.19370
180200.0000    0.22627
180240.0000    0.23164
180280.0000    0.21901
180320.0000    0.23828
180360.0000    0.14084
180400.0000    0.17846
180440.0000    0.19615
180480.0000    0.11210
180520.0000    0.35494
180560.0000    0.18920
180600.0000    0.23556
180640.0000    0.26078
180680.0000    0.27194
180720.0000    0.20950
180760.0000   -0.00282
180800.0000    0.03713
180840.0000   -0.07325
180880.0000   -0.03099
180920.0000    0.01168
180960.0000    0.06705
181000.0000   -0.01223
181040.0000    0.07587
181080.0000    0.06763
181120.0000    0.33781
181160.0000    0.13941
181200.0000    0.22663
181240.0000    0.00488
181280.0000    0.23583
181320.0000    0.10726
181360.0000    0.22261
181400.0000    0.07679
181440.0000    0.24966
181480.0000    0.16738
181520.0000    0.25390
181560.0000    0.25236
181600.0000    0.19101
181640.0000    0.18498
181680.0000    0.11820
181720.0000    0.04299
181760.0000    0.06806
181800.0000    0.19643
181840.0000    0.31571
181880.0000    0.16863
181920.0000    0.24462
181960.0000    0.07302
182000.0000    0.14778
182040.0000    0.36419
182080.0000    0.08234
182120.0000    0.10930
182160.0000    0.19132
182200.0000    0.13516
182240.0000    0.20942
182280.0000    0.15823
182320.0000    0.08377
182360.0000    0.12184
182400.0000    0.36195
182440.0000    0.26071
182480.0000    0.01328
182520.0000    0.02816
182560.0000    0.09175
182600.0000   -0.00194
182640.0000    0.16152
182680.0000    0.12087
182720.0000    0.11639
182760.0000    0.17299
182800.0000    0.00729
182840.0000    0.10408
182880.0000   -0.01951
182920.0000    0.15479
182960.0000    0.12712
183000.0000    0.14555
183040.0000    0.06743
183080.0000    0.24396
183120.0000    0.19438
183160.0000    0.31198
183200.0000    0.25009
183240.0000    0.07723
183280.0000   -0.09434
183320.0000    0.32347
183360.0000    0.09406
183400.0000    0.18917
183440.0000    0.26954
183480.0000    0.13944
183520.0000    0.06014
183560.0000   -0.07112
183600.0000    0.19733
183640.0000    0.26355
183680.0000    0.17472
183720.0000    0.14135
183760.0000    0.13747
183800.0000    0.03988
183840.0000    0.11715
183880.0000   -0.09624
183920.0000   -0.02641
183960.0000    0.23265
184000.0000    0.02854
184040.0000    0.21912
184080.0000    0.18424
184120.0000    0.15532
184160.0000   -0.03802
184200.0000    0.21059
184240.0000   -0.00866
184280.0000    0.12931
184320.0000    0.03747
184360.0000    0.06708
184400.0000    0.07261
184440.0000    0.21678
184480.0000    0.19275
184520.0000    0.16096
184560.0000    0.18587
184600.0000    0.16381
184640.0000    0.24766
184680.0000    0.21297
184720.0000    0.08783
184760.0000    0.01507
184800.0000    0.18753
184840.0000    0.09450
184880.0000    0.03038
184920.0000    0.04803
184960.0000    0.13554
185000.0000    0.11637
185040.0000    0.20515
185080.0000    0.28819
185120.0000    0.17490
185160.0000    0.20375
185200.0000    0.25181
185240.0000    0.23586
185280.0000    0.26294
185320.0000    0.18710
185360.0000    0.08291
185400.0000    0.16974
185440.0000    0.23727
185480.0000    0.05083
185520.0000    0.20646
185560.0000    0.12041
185600.0000    0.16036
185640.0000    0.29681
185680.0000    0.10508
185720.0000    0.11810
185760.0000    0.06054
185800.0000    0.24151
185840.0000    0.14547
185880.0000    0.17468
185920.0000    0.20349
185960.0000    0.20111
186000.0000    0.15924
186040.0000    0.13953
186080.0000    0.13114
186120.0000    0.25494
186160.0000    0.19850
186200.0000    0.01384
186240.0000    0.13728
186280.0000    0.15367
186320.0000    0.18850
186360.0000    0.13784
186400.0000    0.22650
186440.0000    0.07295
186480.0000   -0.05005
186520.0000    0.14118
186560.0000    0.09234
186600.0000    0.11118
186640.0000    0.21639
186680.0000   -0.05179
186720.0000   -0.13466
186760.0000   -0.13412
186800.0000   -0.14876
186840.0000    0.08451
186880.0000    0.18508
186920.0000    0.33629
186960.0000    0.00867
187000.0000    0.20005
187040.0000    0.09083
187080.0000    0.05914
187120.0000    0.12063
187160.0000    0.09689
187200.0000    0.27115
187240.0000    0.11945
187280.0000    0.05263
187320.0000    0.17748
187360.0000    0.10568
187400.0000    0.03698
187440.0000    0.27735
187480.0000    0.17219
187520.0000    0.00016
187560.0000    0.06241
187600.0000    0.20048
187640.0000    0.37779
187680.0000    0.27217
187720.0000    0.00927
187760.0000    0.10985
187800.0000    0.27557
187840.0000    0.09812
187880.0000    0.36392
187920.0000    0.27915
187960.0000    0.16034
188000.0000    0.30043
188040.0000    0.11474
188080.0000    0.12591
188120.0000    0.34383
188160.0000    0.08808
188200.0000    0.03505
188240.0000    0.23977
188280.0000    0.21355
188320.0000    0.08811
188360.0000    0.09022
188400.0000    0.14123
188440.0000    0.42562
188480.0000    0.28421
188520.0000    0.18037
188560.0000    0.31996
188600.0000    0.04417
188640.0000    0.04224
188680.0000    0.12988
188720.0000    0.22994
188760.0000    0.22506
188800.0000    0.23722
188840.0000    0.13052
188880.0000   -0.00285
188920.0000    0.09034
188960.0000    0.18805
189000.0000    0.29036
189040.0000   -0.09528
189080.0000    0.10349
189120.0000    0.20596
189160.0000    0.14189
189200.0000    0.19623
189240.0000    0.10195
189280.0000    0.35497
189320.0000    0.18961
189360.0000    0.31667
189400.0000    0.41504
189440.0000    0.33429
189480.0000    0.16495
189520.0000    0.19925
189560.0000    0.12240
189600.0000    0.38104
189640.0000    0.07432
189680.0000    0.04585
189720.0000    0.22158
189760.0000    0.14971
189800.0000    0.08586
189840.0000    0.05818
189880.0000    0.26036
189920.0000    0.10236
189960.0000    0.29589
190000.0000    0.14312
190040.0000    0.07145
190080.0000    0.05535
190120.0000    0.11642
190160.0000    0.07114
190200.0000   -0.00687
190240.0000    0.18484
190280.0000    0.18903
190320.0000    0.46905
190360.0000    0.06461
190400.0000    0.19129
190440.0000    0.19276
190480.0000    0.11112
190520.0000    0.34812
190560.0000    0.17953
190600.0000    0.24876
190640.0000    0.12783
190680.0000    0.02130
190720.0000    0.32601
190760.0000    0.11123
190800.0000    0.15050
190840.0000    0.03003
190880.0000    0.10777
190920.0000    0.01610
190960.0000    0.02273
191000.0000   -0.01516
191040.0000    0.09727
191080.0000    0.26611
191120.0000    0.02777
191160.0000    0.26857
191200.0000    0.14211
191240.0000    0.21824
191280.0000    0.19890
191320.0000    0.19680
191360.0000    0.43848
191400.0000    0.22401
191440.0000    0.12098
191480.0000    0.15895
191520.0000    0.04195
191560.0000    0.06200
191600.0000    0.09559
191640.0000    0.15638
191680.0000    0.09874
191720.0000    0.01181
191760.0000   -0.11257
191800.0000    0.09134
191840.0000   -0.08216
191880.0000    0.12176
191920.0000    0.06676
191960.0000    0.14057
192000.0000    0.14788
192040.0000    0.13604
192080.0000    0.40569
192120.0000    0.36289
192160.0000    0.09457
192200.0000   -0.00101
192240.0000    0.03485
192280.0000    0.17485
192320.0000    0.27918
192360.0000    0.32144
192400.0000    0.12912
192440.0000    0.06151
192480.0000    0.20727
192520.0000    0.19094
192560.0000   -0.08725
192600.0000    0.04301
192640.0000    0.17939
192680.0000    0.15875
192720.0000   -0.00413
192760.0000   -0.23416
192800.0000   -0.08879
192840.0000   -0.15044
192880.0000    0.09035
192920.0000    0.06524
192960.0000    0.07877
193000.0000    0.17512
193040.0000    0.08668
193080.0000   -0.02288
193120.0000    0.07842
193160.0000    0.16945
193200.0000    0.07416
193240.0000    0.06702
193280.0000    0.06521
193320.0000    0.13893
193360.0000   -0.16711
193400.0000    0.01612
193440.0000    0.03563
193480.0000   -0.08533
193520.0000    0.26961
193560.0000    0.14478
193600.0000    0.03577
193640.0000    0.06771
193680.0000    0.06278
193720.0000   -0.06439
193760.0000    0.08029
193800.0000   -0.04028
193840.0000    0.02607
193880.0000    0.11117
193920.0000    0.02857
193960.0000    0.08972
194000.0000   -0.01087
194040.0000   -0.08506
194080.0000   -0.03175
194120.0000   -0.09227
194160.0000   -0.00872
194200.0000   -0.06034
194240.0000    0.06006
194280.0000    0.09803
194320.0000    0.18598
194360.0000    0.04091
194400.0000    0.16282
194440.0000   -0.00119
194480.0000    0.06970
194520.0000    0.13864
194560.0000    0.07069
194600.0000    0.13742
194640.0000    0.15135
194680.0000    0.10785
194720.0000    0.06930
194760.0000   -0.00912
194800.0000    0.09612
194840.0000    0.14604
194880.0000    0.11097
194920.0000    0.04037
194960.0000    0.08066
195000.0000    0.06393
195040.0000    0.30426
195080.0000    0.10867
195120.0000    0.08155
195160.0000    0.09341
195200.0000    0.13048
195240.0000    0.17164
195280.0000    0.17704
195320.0000    0.08371
195360.0000    0.09557
195400.0000    0.06704
195440.0000    0.02189
195480.0000    0.09640
195520.0000    0.00849
195560.0000   -0.03277
195600.0000    0.05197
195640.0000    0.10984
195680.0000    0.10607
195720.0000   -0.03497
195760.0000   -0.09961
195800.0000   -0.02292
195840.0000    0.01763
195880.0000   -0.04774
195920.0000    0.16564
195960.0000    0.12814
196000.0000   -0.04403
196040.0000    0.12655
196080.0000    0.07396
196120.0000    0.04211
196160.0000   -0.04273
196200.0000    0.01501
196240.0000    0.03539
196280.0000   -0.09053
196320.0000   -0.16509
196360.0000   -0.06469
196400.0000   -0.01435
196440.0000   -0.04088
196480.0000   -0.09193
196520.0000    0.10735
196560.0000    0.13795
196600.0000   -0.15499
196640.0000   -0.02357
196680.0000   -0.02231
196720.0000    0.03008
196760.0000    0.01278
196800.0000    0.01865
196840.0000    0.16854
196880.0000   -0.02123
196920.0000    0.00134
196960.0000    0.09135
197000.0000   -0.10125
197040.0000    0.00127
197080.0000   -0.22428
197120.0000   -0.19104
197160.0000   -0.20149
197200.0000   -0.24187
197240.0000   -0.17875
197280.0000    0.06229
197320.0000   -0.26923
197360.0000    0.03865
197400.0000    0.00826
197440.0000   -0.03785
197480.0000    0.05749
197520.0000   -0.05762
197560.0000    0.09616
197600.0000    0.09690
197640.0000    0.00044
197680.0000   -0.11070
197720.0000   -0.00114
197760.0000    0.10074
197800.0000    0.04913
197840.0000    0.06122
197880.0000    0.05885
197920.0000   -0.07290
197960.0000    0.09785
198000.0000   -0.02369
198040.0000   -0.10927
198080.0000   -0.20332
198120.0000   -0.02442
198160.0000   -0.18693
198200.0000   -0.02812
198240.0000   -0.15153
198280.0000   -0.09817
198320.0000   -0.04588
198360.0000   -0.05145
198400.0000    0.02079
198440.0000   -0.05206
198480.0000    0.02721
198520.0000   -0.01542
198560.0000    0.13776
198600.0000    0.05563
198640.0000   -0.02146
198680.0000    0.12253
198720.0000   -0.01345
198760.0000    0.13321
198800.0000    0.09546
198840.0000    0.12654
198880.0000    0.14333
198920.0000    0.12668
198960.0000   -0.01460
199000.0000    0.22351
199040.0000    0.50199
199080.0000    0.03984
199120.0000    0.13782
199160.0000    0.07839
199200.0000    0.25478
199240.0000    0.16881
199280.0000    0.17643
199320.0000    0.04271
199360.0000    0.19030
199400.0000    0.23485
199440.0000    0.11349
199480.0000    0.29419
199520.0000    0.19858
199560.0000    0.10500
199600.0000    0.19811
199640.0000    0.27488
199680.0000    0.11104
199720.0000    0.18062
199760.0000    0.18670
199800.0000    0.03423
199840.0000    0.00080
199880.0000    0.16375
199920.0000    0.12609
199960.0000    0.19226
200000.0000    0.19682
200040.0000    0.23952
200080.0000    0.19176
200120.0000    0.24587
200160.0000    0.27048
200200.0000    0.03532
200240.0000    0.00253
200280.0000    0.07951
200320.0000    0.00907
200360.0000    0.10777
200400.0000    0.19826
200440.0000    0.00341
200480.0000    0.20463
200520.0000    0.02988
200560.0000    0.05349
200600.0000    0.02771
200640.0000    0.10415
200680.0000    0.15373
200720.0000    0.04331
200760.0000    0.23843
200800.0000    0.14901
200840.0000    0.18728
200880.0000    0.04629
200920.0000   -0.23518
200960.0000    0.03318
201000.0000   -0.19411
201040.0000    0.14723
201080.0000   -0.04508
201120.0000    0.05603
201160.0000   -0.25425
201200.0000   -0.23604
201240.0000   -0.38282
201280.0000   -0.30818
201320.0000   -0.40327
201360.0000    0.08562
201400.0000    0.03013
201440.0000    0.21379
201480.0000    0.00534
201520.0000    0.10991
201560.0000   -0.02107
201600.0000    0.09726
201640.0000   -0.04633
201680.0000    0.03956
201720.0000   -0.27050
201760.0000    0.15659
201800.0000    0.11199
201840.0000   -0.04246
201880.0000    0.13243
201920.0000   -0.06840
201960.0000    0.00529
202000.0000    0.06983
202040.0000    0.07350
202080.0000    0.08639
202120.0000    0.24674
202160.0000    0.23243
202200.0000    0.03296
202240.0000    0.09604
202280.0000    0.03752
202320.0000    0.20335
202360.0000    0.00685
202400.0000    0.17458
202440.0000   -0.10534
202480.0000    0.07581
202520.0000    0.03074
202560.0000    0.18229
202600.0000    0.13309
202640.0000   -0.14755
202680.0000   -0.03443
202720.0000   -0.25476
202760.0000    0.11270
202800.0000    0.02053
202840.0000    0.15038
202880.0000   -0.04833
202920.0000   -0.23703
202960.0000   -0.12770
203000.0000    0.17339
203040.0000   -0.00753
203080.0000   -0.04558
203120.0000   -0.04623
203160.0000    0.06824
203200.0000   -0.29371
203240.0000   -0.22701
203280.0000   -0.09138
203320.0000   -0.17329
203360.0000    0.14985
203400.0000   -0.04160
203440.0000    0.02064
203480.0000   -0.10121
203520.0000    0.06529
203560.0000    0.04080
203600.0000    0.00302
203640.0000   -0.11969
203680.0000   -0.12509
203720.0000   -0.03550
203760.0000    0.17004
203800.0000    0.04127
203840.0000   -0.07975
203880.0000    0.09527
203920.0000    0.07575
203960.0000    0.04172
204000.0000    0.18680
204040.0000    0.05612
204080.0000    0.26151
204120.0000    0.11272
204160.0000   -0.08201
204200.0000    0.10457
204240.0000    0.15798
204280.0000    0.06048
204320.0000   -0.08761
204360.0000    0.10074
204400.0000    0.10951
204440.0000    0.08955
204480.0000    0.09016
204520.0000   -0.24295
204560.0000    0.07757
204600.0000    0.15411
204640.0000   -0.01295
204680.0000   -0.04608
204720.0000    0.02709
204760.0000    0.12340
204800.0000   -0.10244
204840.0000   -0.03164
204880.0000    0.25587
204920.0000    0.03966
204960.0000    0.06771
205000.0000    0.10018
205040.0000    0.17395
205080.0000    0.11225
205120.0000    0.13789
205160.0000    0.33045
205200.0000    0.12296
205240.0000    0.25597
205280.0000    0.19715
205320.0000    0.14016
205360.0000    0.15471
205400.0000    0.32989
205440.0000    0.16782
205480.0000    0.22240
205520.0000    0.13330
205560.0000    0.17101
205600.0000    0.22401
205640.0000    0.06288
205680.0000    0.02074
205720.0000    0.06326
205760.0000    0.10729
205800.0000    0.24441
205840.0000   -0.00641
205880.0000    0.10681
205920.0000    0.26990
205960.0000    0.12874
206000.0000    0.03897
206040.0000    0.01409
206080.0000   -0.10051
206120.0000    0.11985
206160.0000    0.28028
206200.0000    0.20267
206240.0000   -0.00972
206280.0000    0.10880
206320.0000    0.14796
206360.0000    0.05838
206400.0000    0.09019
206440.0000   -0.06975
206480.0000   -0.09453
206520.0000    0.13145
206560.0000    0.15208
206600.0000    0.16711
206640.0000   -0.02367
206680.0000    0.23969
206720.0000    0.12763
206760.0000    0.05363
206800.0000    0.10437
206840.0000    0.20508
206880.0000    0.04211
206920.0000    0.07341
206960.0000    0.16389
207000.0000    0.41555
207040.0000    0.51689
207080.0000    0.44511
207120.0000    0.39677
207160.0000    0.29329
207200.0000    0.05380
207240.0000    0.20439
207280.0000    0.22017
207320.0000    0.07234
207360.0000    0.09928
207400.0000    0.01322
207440.0000    0.17262
207480.0000    0.16105
207520.0000    0.09642
207560.0000   -0.11079
207600.0000    0.01000
207640.0000   -0.22058
207680.0000    0.17666
207720.0000    0.08657
207760.0000    0.23300
207800.0000    0.04791
207840.0000    0.13398
207880.0000    0.18245
207920.0000    0.18293
207960.0000    0.02492
208000.0000    0.16793
208040.0000   -0.00210
208080.0000    0.05106
208120.0000    0.17793
208160.0000   -0.05415
208200.0000    0.12660
208240.0000   -0.03207
208280.0000    0.10819
208320.0000    0.09063
208360.0000    0.08881
208400.0000    0.08447
208440.0000    0.19721
208480.0000    0.18601
208520.0000    0.10823
208560.0000    0.20939
208600.0000    0.11329
208640.0000    0.04123
208680.0000    0.31753
208720.0000    0.37348
208760.0000    0.33919
208800.0000    0.10584
208840.0000    0.07752
208880.0000    0.37278
208920.0000    0.60023
208960.0000    0.34304
209000.0000    0.49157
209040.0000    0.46493
209080.0000    0.31836
209120.0000    0.31593
209160.0000    0.47179
209200.0000    0.47658
209240.0000    0.32150
209280.0000    0.13747
209320.0000    0.04254
209360.0000    0.15506
209400.0000    0.37628
209440.0000    0.01320
209480.0000    0.13680
209520.0000    0.21023
209560.0000    0.20393
209600.0000    0.04654
209640.0000   -0.10800
209680.0000   -0.24359
209720.0000   -0.06417
209760.0000   -0.24536
209800.0000   -0.32624
209840.0000   -0.12202
209880.0000    0.07375
209920.0000    0.19675
209960.0000    0.15744
210000.0000    0.02950
210040.0000    0.17201
210080.0000    0.17564
210120.0000    0.16220
210160.0000    0.11251
210200.0000    0.11365
210240.0000    0.26284
210280.0000    0.16260
210320.0000    0.27779
210360.0000    0.12635
210400.0000    0.17773
210440.0000    0.16586
210480.0000    0.27247
210520.0000    0.15303
210560.0000    0.04380
210600.0000    0.01300
210640.0000    0.10037
210680.0000    0.26663
210720.0000    0.21826
210760.0000    0.26576
210800.0000    0.14678
210840.0000    0.16563
210880.0000    0.39477
210920.0000    0.37213
210960.0000    0.32490
211000.0000    0.26939
211040.0000    0.02557
211080.0000    0.14250
211120.0000    0.07518
211160.0000    0.21515
211200.0000    0.11707
211240.0000    0.25614
211280.0000    0.11193
211320.0000    0.09459
211360.0000    0.13811
211400.0000    0.30888
211440.0000    0.15885
211480.0000    0.36406
211520.0000    0.11752
211560.0000   -0.06662
211600.0000    0.09200
211640.0000   -0.01908
211680.0000    0.29221
211720.0000    0.23061
211760.0000    0.12159
211800.0000    0.03276
211840.0000    0.06743
211880.0000    0.25539
211920.0000    0.23417
211960.0000    0.19559
212000.0000    0.12473
212040.0000   -0.03688
212080.0000    0.06960
212120.0000    0.10025
212160.0000    0.14638
212200.0000   -0.04246
212240.0000    0.22021
212280.0000   -0.06314
212320.0000    0.07420
212360.0000    0.05571
212400.0000   -0.09185
212440.0000    0.23887
212480.0000    0.27745
212520.0000    0.10873
212560.0000    0.10419
212600.0000    0.19422
212640.0000    0.06062
212680.0000    0.21531
212720.0000    0.16705
212760.0000    0.08614
212800.0000    0.18309
212840.0000   -0.00289
212880.0000    0.06786
212920.0000    0.17081
212960.0000    0.14803
213000.0000    0.11226
213040.0000    0.22315
213080.0000    0.35409
213120.0000    0.16231
213160.0000    0.21658
213200.0000    0.29630
213240.0000    0.38355
213280.0000    0.21237
213320.0000   -0.04011
213360.0000   -0.06089
213400.0000   -0.13085
213440.0000   -0.01393
213480.0000    0.13987
213520.0000    0.21918
213560.0000    0.42403
213600.0000    0.18485
213640.0000    0.20238
213680.0000    0.18472
213720.0000    0.40035
213760.0000    0.11080
213800.0000    0.13763
213840.0000    0.12864
213880.0000    0.27641
213920.0000    0.19906
213960.0000    0.16857
214000.0000   -0.01356
214040.0000    0.28636
214080.0000    0.11074
214120.0000    0.06482
214160.0000   -0.03423
214200.0000    0.40717
214240.0000    0.22165
214280.0000    0.22833
214320.0000    0.08053
214360.0000    0.32649
214400.0000    0.09646
214440.0000    0.17353
214480.0000    0.20070
214520.0000    0.10062
214560.0000   -0.20652
214600.0000    0.02214
214640.0000    0.02693
214680.0000    0.26981
214720.0000    0.16218
214760.0000    0.27184
214800.0000    0.39326
214840.0000    0.28721
214880.0000    0.12690
214920.0000    0.07117
214960.0000    0.00274
215000.0000    0.05067
215040.0000    0.10656
215080.0000    0.05250
215120.0000    0.04094
215160.0000    0.13717
215200.0000   -0.03281
215240.0000    0.08035
215280.0000    0.13276
215320.0000    0.10592
215360.0000    0.24578
215400.0000    0.25044
215440.0000    0.03025
215480.0000    0.03365
215520.0000    0.18523
215560.0000    0.17402
215600.0000    0.18399
215640.0000    0.05840
215680.0000    0.12385
215720.0000    0.36937
215760.0000    0.14395
215800.0000    0.16056
215840.0000    0.22496
215880.0000    0.11761
215920.0000    0.15026
215960.0000   -0.01393
216000.0000    0.14578
216040.0000    0.08328
216080.0000    0.12660
216120.0000    0.09874
216160.0000   -0.01541
216200.0000    0.13329
216240.0000   -0.12280
216280.0000   -0.09182
216320.0000    0.05308
216360.0000   -0.15627
216400.0000    0.00419
216440.0000    0.00257
216480.0000    0.18734
216520.0000   -0.34048
216560.0000   -0.02701
216600.0000    0.02939
216640.0000    0.11077
216680.0000   -0.23268
216720.0000   -0.15498
216760.0000   -0.05568
216800.0000    0.03634
216840.0000    0.06476
216880.0000   -0.15801
216920.0000    0.18364
216960.0000    0.13057
217000.0000    0.19984
217040.0000    0.03412
217080.0000    0.08162
217120.0000   -0.01523
217160.0000    0.16994
217200.0000    0.04763
217240.0000    0.09180
217280.0000    0.13351
217320.0000    0.12627
217360.0000    0.06293
217400.0000    0.08541
217440.0000    0.12426
217480.0000    0.29558
217520.0000    0.05902
217560.0000    0.18751
217600.0000    0.18775
217640.0000   -0.13910
217680.0000   -0.06897
217720.0000    0.32545
217760.0000    0.07544
217800.0000    0.06170
217840.0000    0.00116
217880.0000   -0.11074
217920.0000    0.18183
217960.0000    0.05047
218000.0000    0.22579
218040.0000    0.24075
218080.0000    0.14290
218120.0000    0.19003
218160.0000    0.27194
218200.0000   -0.04069
218240.0000   -0.20352
218280.0000    0.07103
218320.0000   -0.10422
218360.0000    0.04223
218400.0000   -0.04744
218440.0000    0.03581
218480.0000   -0.04159
218520.0000    0.03309
218560.0000    0.14333
218600.0000    0.12259
218640.0000    0.10695
218680.0000    0.11077
218720.0000    0.18268
218760.0000    0.13519
218800.0000    0.07597
218840.0000   -0.12579
218880.0000    0.16236
218920.0000    0.04284
218960.0000    0.23375
219000.0000    0.18272
219040.0000    0.19507
219080.0000   -0.05933
219120.0000   -0.00767
219160.0000   -0.16501
219200.0000    0.10492
219240.0000   -0.18220
219280.0000    0.04563
219320.0000    0.05003
219360.0000   -0.08708
219400.0000    0.08578
219440.0000    0.12887
219480.0000   -0.19155
219520.0000    0.07778
219560.0000    0.07785
219600.0000   -0.04251
219640.0000    0.13496
219680.0000   -0.19598
219720.0000   -0.01508
219760.0000   -0.21439
219800.0000   -0.18160
219840.0000    0.02773
219880.0000    0.02377
219920.0000   -0.03587
219960.0000    0.06423
220000.0000   -0.05666
220040.0000   -0.12365
220080.0000    0.07316
220120.0000    0.14959
220160.0000    0.08845
220200.0000    0.19316
220240.0000    0.01978
220280.0000    0.03126
220320.0000    0.05716
220360.0000    0.00032
220400.0000    0.10030
220440.0000    0.28586
220480.0000    0.10982
220520.0000    0.08850
220560.0000    0.08294
220600.0000    0.14725
220640.0000    0.05287
220680.0000    0.12605
220720.0000    0.07161
220760.0000   -0.02384
220800.0000    0.10548
220840.0000    0.21445
220880.0000    0.11054
220920.0000   -0.03810
220960.0000   -0.00278
221000.0000    0.25777
221040.0000   -0.00388
221080.0000   -0.12874
221120.0000    0.19412
221160.0000    0.19632
221200.0000   -0.01126
221240.0000    0.17436
221280.0000   -0.03930
221320.0000   -0.24271
221360.0000    0.16753
221400.0000   -0.09714
221440.0000   -0.05686
221480.0000    0.04971
221520.0000    0.15654
221560.0000    0.20100
221600.0000    0.24397
221640.0000    0.07095
221680.0000    0.06506
221720.0000    0.17343
221760.0000    0.09224
221800.0000    0.07128
221840.0000    0.11794
221880.0000    0.21245
221920.0000    0.08161
221960.0000    0.18683
222000.0000   -0.05110
222040.0000    0.00180
222080.0000    0.32391
222120.0000   -0.06943
222160.0000    0.29844
222200.0000    0.14030
222240.0000    0.13002
222280.0000    0.10380
222320.0000    0.07599
222360.0000    0.18450
222400.0000   -0.01293
222440.0000    0.32109
222480.0000    0.02338
222520.0000    0.04151
222560.0000    0.04941
222600.0000    0.02810
222640.0000    0.09892
222680.0000    0.05379
222720.0000    0.00262
222760.0000    0.36067
222800.0000    0.30517
222840.0000    0.37547
222880.0000    0.37250
222920.0000    0.05139
222960.0000    0.03461
223000.0000    0.08808
223040.0000   -0.15223
223080.0000    0.05744
223120.0000    0.02771
223160.0000    0.08096
223200.0000    0.12087
223240.0000    0.11158
223280.0000   -0.02249
223320.0000   -0.06730
223360.0000    0.22378
223400.0000   -0.21711
223440.0000    0.16853
223480.0000   -0.06634
223520.0000    0.13826
223560.0000    0.07722
223600.0000    0.03822
223640.0000   -0.09212
223680.0000    0.18715
223720.0000    0.01636
223760.0000    0.03230
223800.0000   -0.01916
223840.0000    0.14527
223880.0000    0.22130
223920.0000    0.17273
223960.0000    0.07907
224000.0000    0.22637
224040.0000    0.20589
224080.0000   -0.09777
224120.0000    0.10419
224160.0000    0.11581
224200.0000   -0.03296
224240.0000    0.29189
224280.0000    0.03155
224320.0000    0.29220
224360.0000    0.19933
224400.0000    0.28551
224440.0000    0.13898
224480.0000    0.00087
224520.0000    0.12221
224560.0000   -0.11274
224600.0000    0.11289
224640.0000   -0.03406
224680.0000    0.20203
224720.0000    0.00507
224760.0000   -0.00221
224800.0000    0.03840
224840.0000    0.03582
224880.0000   -0.17467
224920.0000    0.20221
224960.0000    0.08318
225000.0000    0.07179
225040.0000   -0.14990
225080.0000   -0.03713
225120.0000    0.17371
225160.0000   -0.15369
225200.0000    0.11085
225240.0000    0.16660
225280.0000   -0.32953
225320.0000   -0.01645
225360.0000    0.05024
225400.0000    0.07229
225440.0000    0.21167
225480.0000    0.07022
225520.0000    0.02712
225560.0000    0.29023
225600.0000    0.02702
225640.0000    0.15630
225680.0000   -0.01400
225720.0000    0.21997
225760.0000   -0.01268
225800.0000    0.10884
225840.0000    0.22962
225880.0000    0.17213
225920.0000    0.02612
225960.0000    0.13873
226000.0000    0.05556
226040.0000   -0.01706
226080.0000    0.17031
226120.0000   -0.01534
226160.0000    0.13212
226200.0000    0.20926
226240.0000    0.12733
226280.0000   -0.06792
226320.0000   -0.01493
226360.0000   -0.11319
226400.0000    0.27771
226440.0000    0.10676
226480.0000    0.29519
226520.0000   -0.06543
226560.0000    0.20605
226600.0000    0.01021
226640.0000    0.11825
226680.0000    0.09163
226720.0000    0.09056
226760.0000    0.25202
226800.0000    0.20250
226840.0000    0.08156
226880.0000    0.02857
226920.0000    0.16527
226960.0000    0.08953
227000.0000   -0.03965
227040.0000    0.14084
227080.0000    0.13914
227120.0000    0.13988
227160.0000    0.19533
227200.0000    0.10498
227240.0000    0.21707
227280.0000    0.26629
227320.0000    0.20156
227360.0000    0.16796
227400.0000    0.19080
227440.0000    0.26512
227480.0000    0.13698
227520.0000    0.41067
227560.0000    0.12102
227600.0000    0.02208
227640.0000    0.27564
227680.0000    0.43156
227720.0000    0.34846
227760.0000    0.14194
227800.0000    0.31149
227840.0000   -0.01819
227880.0000    0.12724
227920.0000    0.22064
227960.0000    0.16424
228000.0000    0.36431
228040.0000    0.08395
228080.0000    0.12869
228120.0000   -0.10752
228160.0000    0.12194
228200.0000    0.22155
228240.0000   -0.02190
228280.0000   -0.03179
228320.0000    0.20857
228360.0000    0.08689
228400.0000    0.06082
228440.0000    0.13422
228480.0000   -0.21252
228520.0000    0.15438
228560.0000    0.17258
228600.0000   -0.05300
228640.0000    0.04887
228680.0000    0.13421
228720.0000    0.47867
228760.0000    0.14833
228800.0000    0.31828
228840.0000    0.23216
228880.0000    0.25047
228920.0000    0.24075
228960.0000    0.19109
229000.0000    0.17860
229040.0000    0.18779
229080.0000    0.35605
229120.0000    0.14701
229160.0000    0.22125
229200.0000   -0.11167
229240.0000    0.24948
229280.0000    0.23883
229320.0000    0.13529
229360.0000    0.38751
229400.0000    0.15189
229440.0000    0.09698
229480.0000    0.28454
229520.0000    0.27932
229560.0000   -0.04913
229600.0000    0.02228
229640.0000    0.14363
229680.0000    0.01826
229720.0000   -0.04560
229760.0000    0.05516
229800.0000    0.12791
229840.0000   -0.07184
229880.0000    0.02807
229920.0000    0.18304
229960.0000    0.03987
230000.0000    0.11911
230040.0000   -0.00712
230080.0000   -0.02079
230120.0000    0.21513
230160.0000   -0.12311
230200.0000    0.21390
230240.0000    0.03689
230280.0000    0.17062
230320.0000    0.33377
230360.0000    0.15962
230400.0000    0.17765
230440.0000    0.34325
230480.0000    0.03412
230520.0000   -0.07135
230560.0000    0.17709
230600.0000    0.00704
230640.0000   -0.02506
230680.0000    0.10294
230720.0000    0.23110
230760.0000    0.28142
230800.0000    0.19367
230840.0000    0.15840
230880.0000    0.23234
230920.0000    0.14998
230960.0000   -0.13006
231000.0000    0.35989
231040.0000    0.12990
231080.0000    0.34272
231120.0000    0.38720
231160.0000    0.35662
231200.0000    0.27169
231240.0000    0.22750
231280.0000   -0.03897
231320.0000   -0.03356
231360.0000   -0.09528
231400.0000   -0.05613
231440.0000    0.14930
231480.0000    0.05972
231520.0000   -0.01172
231560.0000   -0.00450
231600.0000    0.01681
231640.0000    0.02564
231680.0000    0.06329
231720.0000    0.23952
231760.0000    0.33763
231800.0000    0.35641
231840.0000    0.12976
231880.0000    0.16851
231920.0000    0.44813
231960.0000    0.31503
232000.0000    0.40603
232040.0000    0.23579
232080.0000    0.23493
232120.0000    0.14371
232160.0000    0.13408
232200.0000    0.26939
232240.0000    0.35624
232280.0000    0.24868
232320.0000   -0.02956
232360.0000    0.12493
232400.0000    0.36513
232440.0000    0.03084
232480.0000    0.28099
232520.0000    0.33073
232560.0000    0.13045
232600.0000    0.42606
232640.0000    0.24497
232680.0000    0.07940
232720.0000    0.19217
232760.0000    0.34095
232800.0000    0.14756
232840.0000    0.37019
232880.0000    0.20119
232920.0000    0.25018
232960.0000    0.16812
233000.0000    0.34682
233040.0000    0.37669
233080.0000    0.17187
233120.0000    0.02519
233160.0000    0.25756
233200.0000    0.17933
233240.0000    0.40386
233280.0000    0.16106
233320.0000    0.27350
233360.0000    0.00379
233400.0000    0.25778
233440.0000    0.22695
233480.0000    0.12597
233520.0000   -0.00670
233560.0000   -0.11110
233600.0000    0.19980
233640.0000    0.28469
233680.0000    0.21516
233720.0000    0.23911
233760.0000    0.23601
233800.0000    0.24619
233840.0000    0.32826
233880.0000    0.29242
233920.0000    0.11623
233960.0000   -0.05824
234000.0000    0.13804
234040.0000    0.22692
234080.0000    0.10305
234120.0000    0.07263
234160.0000    0.28634
234200.0000    0.00646
234240.0000    0.17815
234280.0000    0.38075
234320.0000    0.21248
234360.0000    0.34138
234400.0000    0.19361
234440.0000    0.22670
234480.0000    0.25113
234520.0000    0.31356
234560.0000    0.27784
234600.0000   -0.01578
234640.0000   -0.16793
234680.0000   -0.07348
234720.0000   -0.01549
234760.0000    0.04359
234800.0000   -0.33710
234840.0000   -0.29562
234880.0000   -0.07634
234920.0000    0.02361
234960.0000    0.12239
235000.0000    0.21388
235040.0000    0.08061
235080.0000    0.09461
235120.0000    0.26156
235160.0000    0.29333
235200.0000    0.30013
235240.0000    0.34737
235280.0000    0.35903
235320.0000    0.35498
235360.0000    0.41929
235400.0000    0.35607
235440.0000    0.46639
235480.0000    0.36384
235520.0000    0.34007
235560.0000    0.48176
235600.0000    0.17369
235640.0000    0.30129
235680.0000    0.43774
235720.0000    0.46335
235760.0000    0.37767
235800.0000    0.18314
235840.0000    0.38044
235880.0000    0.45904
235920.0000    0.41962
235960.0000    0.42950
236000.0000    0.26217
236040.0000    0.04006
236080.0000    0.27516
236120.0000    0.13687
236160.0000    0.25320
236200.0000    0.37594
236240.0000    0.27270
236280.0000    0.42078
236320.0000    0.16235
236360.0000    0.04263
236400.0000   -0.01971
236440.0000   -0.41700
236480.0000    0.21338
236520.0000    0.20848
236560.0000    0.18032
236600.0000    0.08230
236640.0000    0.05840
236680.0000    0.27136
236720.0000    0.21386
236760.0000   -0.05536
236800.0000    0.12793
236840.0000   -0.05622
236880.0000   -0.03533
236920.0000   -0.13260
236960.0000   -0.29851
237000.0000    0.04156
237040.0000    0.09367
237080.0000    0.02966
237120.0000    0.02382
237160.0000    0.21496
237200.0000    0.16701
237240.0000    0.09775
237280.0000    0.24081
237320.0000    0.24098
237360.0000    0.29761
237400.0000    0.15557
237440.0000    0.25356
237480.0000    0.23536
237520.0000    0.21427
237560.0000    0.03993
237600.0000    0.07921
237640.0000    0.04690
237680.0000    0.02920
237720.0000    0.13138
237760.0000    0.20259
237800.0000    0.25181
237840.0000    0.22528
237880.0000    0.13910
237920.0000    0.16045
237960.0000    0.08619
238000.0000    0.07670
238040.0000    0.11261
238080.0000   -0.08680
238120.0000    0.11462
238160.0000    0.18104
238200.0000    0.21111
238240.0000    0.12515
238280.0000   -0.03183
238320.0000   -0.16062
238360.0000    0.15594
238400.0000    0.06388
238440.0000    0.03755
238480.0000    0.19886
238520.0000    0.01149
238560.0000   -0.01376
238600.0000    0.14983
238640.0000    0.06200
238680.0000    0.11182
238720.0000    0.15749
238760.0000    0.03087
238800.0000   -0.08838
238840.0000    0.19546
238880.0000   -0.07367
238920.0000   -0.15011
238960.0000    0.05969
239000.0000    0.11389
239040.0000    0.19187
239080.0000    0.02271
239120.0000    0.12239
239160.0000    0.07998
239200.0000    0.14062
239240.0000   -0.01160
239280.0000    0.04223
239320.0000    0.08037
239360.0000    0.00471
239400.0000   -0.11953
239440.0000   -0.00699
239480.0000    0.02619
239520.0000    0.07299
239560.0000    0.11078
239600.0000    0.08537
239640.0000    0.12543
239680.0000   -0.14626
239720.0000    0.10832
239760.0000    0.11118
239800.0000    0.17205
239840.0000    0.15228
239880.0000    0.30136
239920.0000    0.15227
239960.0000    0.39293
240000.0000    0.08748
240040.0000    0.11313
240080.0000    0.16378
240120.0000   -0.01149
240160.0000    0.01163
240200.0000   -0.02636
240240.0000    0.07404
240280.0000    0.11078
240320.0000    0.17543
240360.0000    0.19149
240400.0000    0.11047
240440.0000    0.15359
240480.0000    0.16954
240520.0000    0.26279
240560.0000    0.22966
240600.0000    0.09914
240640.0000    0.16940
240680.0000    0.21592
240720.0000    0.34512
240760.0000    0.26300
240800.0000    0.38783
240840.0000    0.29463
240880.0000    0.37002
240920.0000    0.23747
240960.0000    0.47215
241000.0000    0.39240
241040.0000    0.42081
241080.0000    0.30617
241120.0000    0.22437
241160.0000    0.40202
241200.0000    0.05613
241240.0000    0.35226
241280.0000    0.41862
241320.0000    0.27653
241360.0000    0.04965
241400.0000    0.10345
241440.0000    0.15679
241480.0000    0.14619
241520.0000    0.35260
241560.0000    0.03603
241600.0000    0.12910
241640.0000   -0.07917
241680.0000   -0.01830
241720.0000    0.14016
241760.0000    0.25086
241800.0000    0.19067
241840.0000    0.00655
241880.0000    0.08582
241920.0000    0.11004
241960.0000    0.09161
242000.0000    0.03416
242040.0000    0.40666
242080.0000   -0.05499
242120.0000    0.02185
242160.0000    0.03465
242200.0000    0.02079
242240.0000    0.27703
242280.0000    0.20486
242320.0000   -0.13428
242360.0000   -0.01266
242400.0000   -0.01295
242440.0000    0.08304
242480.0000    0.14362
242520.0000    0.07825
242560.0000    0.06846
242600.0000   -0.12792
242640.0000    0.25981
242680.0000    0.46591
242720.0000    0.49111
242760.0000    0.48945
242800.0000    0.10353
242840.0000    0.16962
242880.0000   -0.06166
242920.0000    0.12966
242960.0000    0.20351
243000.0000   -0.01730
243040.0000   -0.00827
243080.0000   -0.02388
243120.0000    0.03983
243160.0000    0.00590
243200.0000   -0.02511
243240.0000    0.23389
243280.0000    0.07824
243320.0000    0.20831
243360.0000   -0.06703
243400.0000    0.37192
243440.0000    0.04479
243480.0000    0.06848
243520.0000   -0.07307
243560.0000   -0.12506
243600.0000   -0.07206
243640.0000    0.05351
243680.0000   -0.04054
243720.0000    0.12037
243760.0000    0.32320
243800.0000    0.23218
243840.0000    0.16971
243880.0000    0.32047
243920.0000    0.24722
243960.0000    0.16816
244000.0000    0.21141
244040.0000    0.18382
244080.0000   -0.14885
244120.0000   -0.11062
244160.0000    0.12884
244200.0000    0.11369
244240.0000    0.07579
244280.0000   -0.02354
244320.0000    0.01014
244360.0000    0.18463
244400.0000    0.01743
244440.0000    0.10506
244480.0000   -0.05228
244520.0000    0.17953
244560.0000    0.13357
244600.0000    0.12868
244640.0000    0.25482
244680.0000    0.23052
244720.0000    0.16971
244760.0000    0.17622
244800.0000    0.07664
244840.0000    0.15593
244880.0000   -0.06520
244920.0000    0.19927
244960.0000    0.16798
245000.0000    0.26391
245040.0000    0.05745
245080.0000   -0.11086
245120.0000    0.10885
245160.0000    0.24804
245200.0000    0.12198
245240.0000    0.14323
245280.0000    0.15605
245320.0000    0.31807
245360.0000    0.09494
245400.0000    0.33068
245440.0000    0.18411
245480.0000    0.22672
245520.0000    0.26230
245560.0000   -0.00538
245600.0000    0.26721
245640.0000    0.30194
245680.0000    0.29110
245720.0000    0.22845
245760.0000    0.17122
245800.0000    0.12417
245840.0000   -0.06447
245880.0000    0.36915
245920.0000    0.24351
245960.0000    0.18278
246000.0000    0.15511
246040.0000    0.24779
246080.0000    0.20604
246120.0000   -0.05954
246160.0000    0.09982
246200.0000   -0.12385
246240.0000    0.09733
246280.0000    0.32569
246320.0000    0.02452
246360.0000    0.36707
246400.0000    0.29029
246440.0000   -0.02449
246480.0000    0.03278
246520.0000    0.15950
246560.0000    0.11894
246600.0000    0.13041
246640.0000    0.03852
246680.0000    0.09906
246720.0000    0.21943
246760.0000    0.22048
246800.0000    0.04121
246840.0000    0.19512
246880.0000    0.41258
246920.0000    0.09460
246960.0000    0.31060
247000.0000    0.08243
247040.0000   -0.03667
247080.0000   -0.00195
247120.0000   -0.10556
247160.0000    0.20607
247200.0000   -0.01033
247240.0000    0.07334
247280.0000    0.26097
247320.0000   -0.03463
247360.0000    0.01357
247400.0000    0.01671
247440.0000    0.09837
247480.0000    0.07669
247520.0000    0.14720
247560.0000    0.18119
247600.0000    0.09464
247640.0000    0.05240
247680.0000    0.18237
247720.0000    0.25994
247760.0000   -0.15618
247800.0000    0.14090
247840.0000   -0.01005
247880.0000    0.06248
247920.0000   -0.11584
247960.0000    0.07920
248000.0000    0.22738
248040.0000   -0.06062
248080.0000    0.22870
248120.0000    0.04908
248160.0000    0.03416
248200.0000    0.04699
248240.0000   -0.05437
248280.0000    0.05829
248320.0000   -0.00398
248360.0000   -0.04896
248400.0000    0.01668
248440.0000    0.13669
248480.0000   -0.05582
248520.0000    0.02184
248560.0000    0.19416
248600.0000   -0.03878
248640.0000    0.04717
248680.0000    0.03027
248720.0000   -0.01889
248760.0000    0.04092
248800.0000    0.10329
248840.0000    0.01217
248880.0000    0.07084
248920.0000    0.04903
248960.0000   -0.07258
249000.0000   -0.05054
249040.0000   -0.08753
249080.0000   -0.16864
249120.0000    0.04040
249160.0000    0.00658
249200.0000   -0.02813
249240.0000   -0.07318
249280.0000   -0.07513
249320.0000    0.06299
249360.0000   -0.30566
249400.0000   -0.14141
249440.0000   -0.01525
249480.0000   -0.11965
249520.0000   -0.04923
249560.0000   -0.13168
249600.0000   -0.02928
249640.0000   -0.07076
249680.0000   -0.02960
249720.0000   -0.08008
249760.0000    0.10009
249800.0000   -0.16161
249840.0000   -0.11182
249880.0000   -0.12010
249920.0000    0.04064
249960.0000   -0.05583
250000.0000   -0.06200
250040.0000   -0.08554
250080.0000   -0.05519
250120.0000   -0.04477
250160.0000   -0.02779
250200.0000    0.04576
250240.0000   -0.08356
250280.0000   -0.04218
250320.0000    0.23790
250360.0000   -0.12412
250400.0000    0.00488
250440.0000   -0.00812
250480.0000    0.11837
250520.0000    0.03156
250560.0000   -0.03771
250600.0000   -0.18244
250640.0000   -0.04755
250680.0000   -0.03406
250720.0000   -0.19845
250760.0000    0.16781
250800.0000    0.04718
250840.0000    0.08995
250880.0000    0.17635
250920.0000   -0.02566
250960.0000    0.14632
251000.0000    0.09825
251040.0000    0.05953
251080.0000    0.03217
251120.0000    0.12936
251160.0000    0.01174
251200.0000    0.02502
251240.0000    0.02061
251280.0000    0.09119
251320.0000    0.07766
251360.0000    0.19075
251400.0000    0.08167
251440.0000    0.10947
251480.0000    0.41865
251520.0000    0.33862
251560.0000    0.32139
251600.0000    0.12137
251640.0000   -0.02629
251680.0000    0.11983
251720.0000    0.08851
251760.0000   -0.04396
251800.0000   -0.18481
251840.0000    0.16549
251880.0000    0.21996
251920.0000    0.13508
251960.0000    0.09964
252000.0000    0.15236
252040.0000    0.06159
252080.0000    0.06223
252120.0000    0.15324
252160.0000    0.00314
252200.0000    0.23146
252240.0000   -0.28577
252280.0000   -0.09743
252320.0000    0.14148
252360.0000    0.17561
252400.0000   -0.15609
252440.0000   -0.02889
252480.0000    0.05900
252520.0000    0.01395
252560.0000    0.11902
252600.0000    0.24609
252640.0000   -0.03127
252680.0000    0.03139
252720.0000    0.03787
252760.0000    0.07594
252800.0000    0.10459
252840.0000   -0.09706
252880.0000   -0.06691
252920.0000    0.07116
252960.0000    0.04495
253000.0000    0.12600
253040.0000    0.16316
253080.0000   -0.03327
253120.0000   -0.16132
253160.0000    0.19439
253200.0000    0.15862
253240.0000   -0.07274
253280.0000    0.25789
253320.0000    0.02814
253360.0000    0.45896
253400.0000    0.30371
253440.0000    0.25415
253480.0000    0.13762
253520.0000    0.33770
253560.0000    0.27742
253600.0000    0.13097
253640.0000    0.28785
253680.0000    0.20551
253720.0000    0.15356
253760.0000   -0.01615
253800.0000   -0.01324
253840.0000    0.20470
253880.0000    0.35461
253920.0000    0.29729
253960.0000    0.23701
254000.0000    0.04924
254040.0000    0.12617
254080.0000    0.22477
254120.0000    0.19209
254160.0000    0.17504
254200.0000    0.01748
254240.0000    0.06073
254280.0000    0.20195
254320.0000    0.19361
254360.0000    0.18423
254400.0000    0.16824
254440.0000    0.03720
254480.0000    0.28659
254520.0000    0.10352
254560.0000    0.05532
254600.0000    0.19203
254640.0000    0.52452
254680.0000    0.23922
254720.0000    0.19503
254760.0000    0.21186
254800.0000    0.12383
254840.0000   -0.26938
254880.0000    0.18195
254920.0000    0.18288
254960.0000    0.24025
255000.0000    0.13359
255040.0000    0.15904
255080.0000   -0.03398
255120.0000   -0.08813
255160.0000   -0.02927
255200.0000    0.23823
255240.0000    0.02000
255280.0000    0.15189
255320.0000    0.02680
255360.0000   -0.09269
255400.0000   -0.04054
255440.0000    0.10254
255480.0000    0.17450
255520.0000   -0.05628
255560.0000   -0.22485
255600.0000    0.22016
255640.0000   -0.10759
255680.0000    0.29751
255720.0000    0.19051
255760.0000    0.27589
255800.0000   -0.07578
255840.0000   -0.23229
255880.0000    0.07949
255920.0000    0.21901
255960.0000   -0.08988
256000.0000    0.19622
256040.0000   -0.02325
256080.0000   -0.04542
256120.0000    0.17478
256160.0000    0.27681
256200.0000    0.17668
256240.0000   -0.10712
256280.0000   -0.21977
256320.0000    0.15276
256360.0000    0.32237
256400.0000    0.17349
256440.0000    0.08113
256480.0000    0.09447
256520.0000    0.35373
256560.0000    0.02748
256600.0000    0.12100
256640.0000    0.12262
256680.0000    0.33415
256720.0000    0.38753
256760.0000    0.29205
256800.0000    0.35001
256840.0000    0.19699
256880.0000    0.32827
256920.0000    0.15036
256960.0000    0.32190
257000.0000    0.14584
257040.0000    0.16025
257080.0000    0.13926
257120.0000    0.26909
257160.0000    0.15406
257200.0000    0.31867
257240.0000    0.14950
257280.0000    0.27173
257320.0000    0.22492
257360.0000    0.06482
257400.0000    0.21788
257440.0000    0.25304
257480.0000    0.06857
257520.0000    0.22702
257560.0000    0.15775
257600.0000   -0.07200
257640.0000   -0.04070
257680.0000    0.16163
257720.0000    0.07439
257760.0000   -0.10795
257800.0000    0.30247
257840.0000    0.28735
257880.0000   -0.03333
257920.0000    0.22337
257960.0000    0.24006
258000.0000   -0.00761
258040.0000   -0.17153
258080.0000   -0.03632
258120.0000   -0.21201
258160.0000   -0.02936
258200.0000   -0.04072
258240.0000   -0.01759
258280.0000   -0.01367
258320.0000    0.10885
258360.0000    0.12534
258400.0000    0.23804
258440.0000   -0.00433
258480.0000    0.12525
258520.0000    0.44572
258560.0000    0.23238
258600.0000    0.02385
258640.0000   -0.04797
258680.0000    0.06573
258720.0000    0.11713
258760.0000    0.16979
258800.0000    0.04677
258840.0000    0.10583
258880.0000    0.17882
258920.0000    0.13450
258960.0000    0.07076
259000.0000    0.30118
259040.0000    0.28850
259080.0000    0.14096
259120.0000    0.22869
259160.0000    0.09505
259200.0000    0.15409
259240.0000    0.16930
259280.0000    0.08124
259320.0000    0.18955
259360.0000    0.10041
259400.0000    0.16620
259440.0000   -0.03044
259480.0000    0.02136
259520.0000    0.08431
259560.0000    0.18466
259600.0000   -0.10835
259640.0000   -0.08052
259680.0000    0.03438
259720.0000    0.03829
259760.0000    0.12857
259800.0000    0.30673
259840.0000    0.16527
259880.0000    0.43007
259920.0000    0.29319
259960.0000    0.44324
260000.0000    0.30465
260040.0000    0.17085
260080.0000    0.14073
260120.0000    0.13554
260160.0000    0.00783
260200.0000    0.29526
260240.0000    0.03280
260280.0000    0.60805
260320.0000    0.42682
260360.0000    0.44751
260400.0000    0.25299
260440.0000    0.42322
260480.0000    0.50421
260520.0000    0.52775
260560.0000    0.36980
260600.0000    0.47870
260640.0000    0.38191
260680.0000    0.53099
260720.0000    0.31352
260760.0000    0.40009
260800.0000    0.61315
260840.0000    0.54119
260880.0000    0.51963
260920.0000    0.37221
260960.0000    0.39223
261000.0000    0.44874
261040.0000    0.18909
261080.0000    0.23082
261120.0000    0.02732
261160.0000    0.25125
261200.0000    0.17843
261240.0000    0.27957
261280.0000   -0.03968
261320.0000   -0.14020
261360.0000    0.08908
261400.0000   -0.07972
261440.0000   -0.17710
261480.0000    0.03208
261520.0000    0.02871
261560.0000    0.19440
261600.0000   -0.06049
261640.0000    0.15380
261680.0000    0.18691
261720.0000    0.17850
261760.0000   -0.01503
261800.0000    0.05226
261840.0000   -0.09923
261880.0000    0.11288
261920.0000   -0.08948
261960.0000    0.06956
262000.0000    0.05427
262040.0000    0.02706
262080.0000    0.25635
262120.0000    0.43878
262160.0000    0.18660
262200.0000    0.17275
262240.0000    0.35337
262280.0000    0.31610
262320.0000    0.33346
262360.0000    0.29557
262400.0000    0.19229
262440.0000    0.27351
262480.0000    0.31528
262520.0000    0.17277
262560.0000    0.06412
262600.0000    0.09892
262640.0000    0.28494
262680.0000    0.32338
262720.0000    0.37404
262760.0000    0.11448
262800.0000    0.14722
262840.0000    0.04526
262880.0000    0.00358
262920.0000    0.21238
262960.0000    0.09201
263000.0000    0.41085
263040.0000    0.46954
263080.0000    0.10075
263120.0000    0.01725
263160.0000    0.06903
263200.0000    0.15562
263240.0000    0.25240
263280.0000    0.15535
263320.0000    0.07806
263360.0000    0.29743
263400.0000    0.25682
263440.0000    0.13587
263480.0000    0.07823
263520.0000    0.26297
263560.0000    0.17471
263600.0000    0.14890
263640.0000    0.36113
263680.0000    0.24676
263720.0000    0.16773
263760.0000    0.37047
263800.0000    0.12979
263840.0000    0.01690
263880.0000    0.16920
263920.0000    0.23665
263960.0000    0.37747
264000.0000    0.32696
264040.0000    0.04732
264080.0000    0.29064
264120.0000    0.30943
264160.0000    0.23470
264200.0000    0.27266
264240.0000    0.26310
264280.0000    0.35244
264320.0000    0.43534
264360.0000    0.21236
264400.0000    0.43057
264440.0000    0.23900
264480.0000    0.31722
264520.0000    0.20930
264560.0000    0.25935
264600.0000    0.29746
264640.0000    0.33253
264680.0000    0.28881
264720.0000    0.17569
264760.0000    0.46913
264800.0000    0.26187
264840.0000    0.29304
264880.0000    0.15440
264920.0000   -0.07884
264960.0000    0.26620
265000.0000    0.30668
265040.0000    0.26809
265080.0000    0.22713
265120.0000    0.24520
265160.0000    0.38685
265200.0000    0.31209
265240.0000    0.20946
265280.0000    0.16495
265320.0000    0.14873
265360.0000    0.03441
265400.0000    0.19037
265440.0000    0.32190
265480.0000    0.20385
265520.0000    0.17010
265560.0000    0.48891
265600.0000    0.47281
265640.0000    0.32699
265680.0000    0.24905
265720.0000    0.20102
265760.0000    0.20034
265800.0000    0.09897
265840.0000    0.16164
265880.0000    0.39252
265920.0000    0.05903
265960.0000    0.25699
266000.0000    0.16319
266040.0000    0.26736
266080.0000    0.20686
266120.0000    0.31648
266160.0000    0.24629
266200.0000    0.19613
266240.0000    0.27065
266280.0000    0.06903
266320.0000    0.35282
266360.0000    0.25961
266400.0000    0.18855
266440.0000    0.26378
266480.0000    0.19888
266520.0000    0.09790
266560.0000    0.21313
266600.0000    0.25982
266640.0000    0.25956
266680.0000    0.07120
266720.0000    0.21623
266760.0000    0.31278
266800.0000    0.02462
266840.0000    0.32863
266880.0000    0.20382
266920.0000    0.24373
266960.0000    0.38343
267000.0000    0.12746
267040.0000    0.25268
267080.0000    0.24676
267120.0000    0.06579
267160.0000    0.30714
267200.0000    0.06725
267240.0000    0.15845
267280.0000    0.38430
267320.0000    0.19152
267360.0000    0.22702
267400.0000    0.22671
267440.0000    0.19010
267480.0000    0.05116
267520.0000    0.08712
267560.0000    0.09350
267600.0000    0.33522
267640.0000    0.36465
267680.0000    0.29995
267720.0000    0.07120
267760.0000   -0.06292
267800.0000   -0.12056
267840.0000    0.18227
267880.0000    0.20692
267920.0000    0.26848
267960.0000    0.27678
268000.0000    0.01897
268040.0000    0.32986
268080.0000   -0.01945
268120.0000    0.22007
268160.0000    0.03027
268200.0000    0.22613
268240.0000    0.19297
268280.0000   -0.09986
268320.0000    0.20796
268360.0000    0.20109
268400.0000    0.21141
268440.0000    0.27079
268480.0000    0.09683
268520.0000    0.25727
268560.0000    0.33788
268600.0000    0.17480
268640.0000    0.33848
268680.0000    0.24412
268720.0000    0.42196
268760.0000    0.14118
268800.0000    0.10725
268840.0000   -0.09728
268880.0000    0.21806
268920.0000    0.30439
268960.0000    0.24922
269000.0000    0.10154
269040.0000    0.21852
269080.0000    0.09686
269120.0000    0.22722
269160.0000    0.17359
269200.0000    0.19876
269240.0000    0.00177
269280.0000    0.19684
269320.0000    0.17818
269360.0000   -0.02924
269400.0000   -0.00649
269440.0000    0.11934
269480.0000   -0.08389
269520.0000   -0.04290
269560.0000    0.12292
269600.0000   -0.07218
269640.0000    0.22834
269680.0000    0.10851
269720.0000    0.06595
269760.0000    0.11865
269800.0000    0.19521
269840.0000    0.29328
269880.0000    0.33193
269920.0000    0.26050
269960.0000    0.31319
270000.0000    0.23819
270040.0000    0.04472
270080.0000    0.26508
270120.0000    0.22174
270160.0000   -0.03709
270200.0000    0.15286
270240.0000    0.27744
270280.0000    0.24842
270320.0000    0.09939
270360.0000    0.14615
270400.0000    0.03473
270440.0000    0.16731
270480.0000   -0.11095
270520.0000    0.26956
270560.0000    0.09814
270600.0000   -0.04292
270640.0000    0.08916
270680.0000    0.11451
270720.0000    0.03050
270760.0000    0.06872
270800.0000   -0.00932
270840.0000    0.07334
270880.0000    0.01289
270920.0000    0.01330
270960.0000    0.08944
271000.0000    0.11026
271040.0000    0.07008
271080.0000   -0.00933
271120.0000    0.03268
271160.0000   -0.02731
271200.0000    0.02356
271240.0000    0.15022
271280.0000    0.09619
271320.0000   -0.04223
271360.0000    0.00688
271400.0000   -0.07486
271440.0000    0.21401
271480.0000    0.07960
271520.0000    0.18656
271560.0000    0.09811
271600.0000    0.28417
271640.0000    0.06001
271680.0000   -0.04496
271720.0000    0.14318
271760.0000   -0.01340
271800.0000   -0.06576
271840.0000    0.29417
271880.0000    0.22067
271920.0000    0.14566
271960.0000    0.24446
272000.0000    0.21014
272040.0000   -0.17378
272080.0000    0.05355
272120.0000    0.13829
272160.0000    0.26072
272200.0000    0.33807
272240.0000    0.56404
272280.0000    0.15428
272320.0000    0.15471
272360.0000    0.09328
272400.0000    0.29721
272440.0000    0.14247
272480.0000    0.20196
272520.0000    0.07861
272560.0000   -0.06025
272600.0000    0.05603
272640.0000    0.04394
272680.0000    0.17773
272720.0000    0.15110
272760.0000    0.03400
272800.0000    0.27938
272840.0000    0.41007
272880.0000    0.55088
272920.0000    0.50725
272960.0000    0.30725
273000.0000    0.46653
273040.0000    0.48054
273080.0000    0.31758
273120.0000    0.52339
273160.0000    0.46869
273200.0000    0.25607
273240.0000    0.46829
273280.0000    0.53742
273320.0000    0.36527
273360.0000    0.11835
273400.0000    0.10532
273440.0000    0.19749
273480.0000    0.31908
273520.0000    0.17488
273560.0000    0.28959
273600.0000    0.18762
273640.0000    0.36538
273680.0000    0.24260
273720.0000    0.30330
273760.0000    0.19126
273800.0000    0.26553
273840.0000    0.36134
273880.0000    0.31019
273920.0000    0.09190
273960.0000    0.08834
274000.0000   -0.01273
274040.0000    0.29666
274080.0000    0.27609
274120.0000    0.13390
274160.0000    0.12421
274200.0000    0.04817
274240.0000    0.09148
274280.0000    0.16537
274320.0000    0.24577
274360.0000    0.16001
274400.0000    0.02920
274440.0000    0.08615
274480.0000    0.07753
274520.0000    0.04042
274560.0000   -0.05524
274600.0000    0.09904
274640.0000    0.33734
274680.0000    0.29434
274720.0000    0.22676
274760.0000    0.07357
274800.0000    0.28986
274840.0000    0.20199
274880.0000    0.29450
274920.0000    0.04895
274960.0000    0.14508
275000.0000    0.28152
275040.0000    0.16755
275080.0000    0.15605
275120.0000    0.43181
275160.0000    0.17667
275200.0000    0.35287
275240.0000    0.33015
275280.0000    0.42321
275320.0000    0.20375
275360.0000    0.09966
275400.0000    0.24910
275440.0000    0.21251
275480.0000    0.16961
275520.0000    0.28875
275560.0000    0.41013
275600.0000    0.32640
275640.0000    0.27476
275680.0000    0.14631
275720.0000    0.24163
275760.0000    0.50301
275800.0000    0.28279
275840.0000    0.33926
275880.0000    0.16414
275920.0000    0.35204
275960.0000    0.26589
276000.0000    0.27737
276040.0000    0.24682
276080.0000    0.28430
276120.0000    0.41578
276160.0000    0.37763
276200.0000    0.01786
276240.0000    0.52443
276280.0000    0.63397
276320.0000    0.32795
276360.0000    0.51709
276400.0000    0.42894
276440.0000    0.40763
276480.0000    0.55874
276520.0000    0.13289
276560.0000    0.15303
276600.0000    0.14441
276640.0000    0.03573
276680.0000    0.33469
276720.0000    0.05880
276760.0000    0.37163
276800.0000    0.26730
276840.0000    0.37089
276880.0000    0.23846
276920.0000    0.32494
276960.0000    0.02971
277000.0000    0.21930
277040.0000    0.10891
277080.0000    0.27807
277120.0000    0.25229
277160.0000    0.44433
277200.0000    0.25569
277240.0000    0.31449
277280.0000    0.39235
277320.0000    0.15392
277360.0000    0.23190
277400.0000    0.19015
277440.0000    0.21653
277480.0000    0.09208
277520.0000   -0.10539
277560.0000    0.25645
277600.0000    0.04952
277640.0000    0.22625
277680.0000   -0.02027
277720.0000   -0.05006
277760.0000    0.03102
277800.0000    0.08134
277840.0000    0.24911
277880.0000    0.16233
277920.0000   -0.05672
277960.0000    0.28810
278000.0000    0.13308
278040.0000    0.31597
278080.0000    0.33283
278120.0000   -0.00005
278160.0000    0.09513
278200.0000   -0.09018
278240.0000   -0.10759
278280.0000    0.10313
278320.0000    0.00372
278360.0000    0.18544
278400.0000    0.18850
278440.0000   -0.22877
278480.0000   -0.15826
278520.0000   -0.10289
278560.0000    0.09246
278600.0000    0.01849
278640.0000   -0.02773
278680.0000   -0.15660
278720.0000   -0.03213
278760.0000    0.12077
278800.0000    0.16110
278840.0000    0.02217
278880.0000    0.21485
278920.0000    0.39799
278960.0000    0.12026
279000.0000    0.10498
279040.0000    0.18667
279080.0000   -0.11216
279120.0000    0.15779
279160.0000    0.19791
279200.0000    0.16247
279240.0000    0.14897
279280.0000    0.17064
279320.0000    0.21423
279360.0000    0.34362
279400.0000    0.06953
279440.0000    0.02319
279480.0000    0.09120
279520.0000   -0.01579
279560.0000    0.21992
279600.0000    0.25552
279640.0000    0.04245
279680.0000    0.21279
279720.0000   -0.24939
279760.0000   -0.01854
279800.0000   -0.10563
279840.0000   -0.00392
279880.0000   -0.03184
279920.0000    0.11276
279960.0000    0.19954
280000.0000    0.25761
280040.0000    0.20499
280080.0000    0.04074
280120.0000   -0.02513
280160.0000    0.11178
280200.0000    0.15556
280240.0000    0.12168
280280.0000    0.03089
280320.0000    0.08943
280360.0000    0.11687
280400.0000    0.27413
280440.0000    0.21988
280480.0000   -0.24635
280520.0000   -0.17876
280560.0000   -0.22857
280600.0000   -0.37680
280640.0000   -0.07105
280680.0000   -0.29192
280720.0000   -0.20141
280760.0000   -0.35588
280800.0000   -0.02411
280840.0000   -0.40086
280880.0000    0.16282
280920.0000   -0.04088
280960.0000   -0.05960
281000.0000    0.18808
281040.0000    0.16200
281080.0000    0.10619
281120.0000    0.36816
281160.0000    0.15071
281200.0000    0.08724
281240.0000    0.20007
281280.0000    0.14065
281320.0000    0.28149
281360.0000    0.22526
281400.0000    0.15161
281440.0000    0.38026
281480.0000    0.20065
281520.0000    0.19259
281560.0000    0.30641
281600.0000    0.23603
281640.0000    0.24991
281680.0000    0.43872
281720.0000    0.26090
281760.0000    0.22521
281800.0000    0.23648
281840.0000    0.12679
281880.0000    0.16340
281920.0000    0.06285
281960.0000    0.02443
282000.0000    0.19962
282040.0000    0.08382
282080.0000    0.24725
282120.0000    0.20884
282160.0000   -0.23726
282200.0000    0.22276
282240.0000    0.17850
282280.0000   -0.08291
282320.0000    0.17976
282360.0000   -0.14004
282400.0000    0.01581
282440.0000    0.06559
282480.0000   -0.05773
282520.0000    0.18885
282560.0000    0.13181
282600.0000   -0.00607
282640.0000    0.01767
282680.0000    0.23876
282720.0000    0.02837
282760.0000    0.20607
282800.0000   -0.42792
282840.0000   -0.59740
282880.0000   -0.13618
282920.0000    0.19859
282960.0000    0.09899
283000.0000    0.08396
283040.0000    0.32128
283080.0000    0.44392
283120.0000    0.44093
283160.0000    0.46836
283200.0000    0.32016
283240.0000    0.33616
283280.0000    0.39611
283320.0000    0.36286
283360.0000    0.33372
283400.0000    0.15744
283440.0000    0.27358
283480.0000    0.21069
283520.0000    0.20120
283560.0000    0.28744
283600.0000    0.49188
283640.0000    0.33802
283680.0000    0.25088
283720.0000    0.19308
283760.0000    0.06090
283800.0000    0.38457
283840.0000    0.37415
283880.0000    0.14971
283920.0000    0.29435
283960.0000    0.34179
284000.0000    0.11860
284040.0000    0.32908
284080.0000    0.29899
284120.0000    0.26172
284160.0000    0.35612
284200.0000    0.16330
284240.0000    0.27831
284280.0000    0.06729
284320.0000    0.16472
284360.0000    0.21505
284400.0000    0.31935
284440.0000    0.40752
284480.0000    0.19642
284520.0000    0.38717
284560.0000    0.23312
284600.0000    0.21029
284640.0000    0.28740
284680.0000    0.37346
284720.0000   -0.07977
284760.0000    0.02875
284800.0000    0.09252
284840.0000    0.05794
284880.0000   -0.07244
284920.0000    0.24560
284960.0000    0.23512
285000.0000   -0.11342
285040.0000    0.01945
285080.0000   -0.02389
285120.0000    0.09276
285160.0000    0.16760
285200.0000    0.10609
285240.0000    0.21957
285280.0000    0.12649
285320.0000    0.16426
285360.0000    0.36296
285400.0000    0.39006
285440.0000   -0.02554
285480.0000    0.21087
285520.0000    0.08279
285560.0000   -0.03552
285600.0000    0.12108
285640.0000    0.08842
285680.0000    0.12887
285720.0000    0.28622
285760.0000    0.26508
285800.0000    0.31777
285840.0000   -0.01650
285880.0000    0.33864
285920.0000    0.14469
285960.0000   -0.02853
286000.0000    0.10051
286040.0000    0.46154
286080.0000    0.41185
286120.0000    0.19418
286160.0000    0.16553
286200.0000    0.19281
286240.0000    0.40846
286280.0000    0.25613
286320.0000    0.40856
286360.0000    0.30467
286400.0000    0.47206
286440.0000    0.30897
286480.0000    0.39264
286520.0000    0.36431
286560.0000    0.50309
286600.0000    0.47465
286640.0000    0.39868
286680.0000    0.68859
286720.0000    0.32644
286760.0000    0.48401
286800.0000    0.21375
286840.0000    0.01988
286880.0000    0.08813
286920.0000   -0.25844
286960.0000    0.06343
287000.0000    0.11826
287040.0000    0.08788
287080.0000    0.06590
287120.0000    0.06023
287160.0000   -0.13494
287200.0000    0.03434
287240.0000    0.04854
287280.0000   -0.01358
287320.0000    0.01494
287360.0000   -0.05178
287400.0000    0.37674
287440.0000   -0.00910
287480.0000    0.16853
287520.0000   -0.00217
287560.0000   -0.06091
287600.0000    0.00179
287640.0000    0.31092
287680.0000    0.03779
287720.0000   -0.01632
287760.0000    0.06132
287800.0000   -0.05293
287840.0000    0.17550
287880.0000    0.11882
287920.0000    0.35286
287960.0000    0.40877
288000.0000    0.53884
288040.0000    0.14674
288080.0000    0.27564
288120.0000    0.31369
288160.0000    0.44488
288200.0000    0.05168
288240.0000    0.23641
288280.0000    0.21013
288320.0000   -0.01822
288360.0000    0.05223
288400.0000    0.23568
288440.0000    0.38353
288480.0000    0.08138
288520.0000   -0.02602
288560.0000    0.20661
288600.0000    0.08118
288640.0000    0.06179
288680.0000    0.26053
288720.0000    0.29749
288760.0000    0.31675
288800.0000    0.05061
288840.0000    0.08626
288880.0000    0.11164
288920.0000    0.03867
288960.0000    0.21683
289000.0000    0.18925
289040.0000    0.39537
289080.0000    0.48793
289120.0000    0.45057
289160.0000    0.29243
289200.0000    0.26637
289240.0000    0.32119
289280.0000    0.08864
289320.0000    0.07166
289360.0000    0.05036
289400.0000    0.10681
289440.0000    0.27999
289480.0000    0.18215
289520.0000    0.56841
289560.0000    0.39195
289600.0000    0.13859
289640.0000    0.31001
289680.0000    0.10834
289720.0000    0.15851
289760.0000    0.15648
289800.0000    0.22923
289840.0000    0.26434
289880.0000    0.37117
289920.0000    0.38265
289960.0000    0.40583
290000.0000    0.34838
290040.0000    0.41524
290080.0000    0.17776
290120.0000    0.23586
290160.0000    0.14432
290200.0000    0.20158
290240.0000    0.28186
290280.0000    0.28313
290320.0000    0.45237
290360.0000    0.42724
290400.0000    0.28739
290440.0000    0.00321
290480.0000    0.06454
290520.0000    0.21419
290560.0000    0.28509
290600.0000    0.20473
290640.0000    0.30518
290680.0000    0.25043
290720.0000    0.01042
290760.0000    0.06381
290800.0000    0.06924
290840.0000    0.19348
290880.0000    0.11960
290920.0000    0.34790
290960.0000    0.28123
291000.0000    0.26416
291040.0000    0.16567
291080.0000    0.19487
291120.0000   -0.01619
291160.0000    0.17838
291200.0000   -0.14914
291240.0000   -0.25985
291280.0000    0.07887
291320.0000    0.20760
291360.0000    0.04287
291400.0000    0.33688
291440.0000    0.12334
291480.0000    0.09604
291520.0000    0.09886
291560.0000    0.15498
291600.0000   -0.06029
291640.0000    0.14267
291680.0000    0.07807
291720.0000   -0.08094
291760.0000    0.03847
291800.0000    0.08208
291840.0000    0.08938
291880.0000   -0.05776
291920.0000    0.11621
291960.0000    0.20441
292000.0000    0.17092
292040.0000    0.17445
292080.0000    0.25337
292120.0000   -0.03351
292160.0000   -0.00842
292200.0000   -0.07702
292240.0000    0.17928
292280.0000    0.12205
292320.0000    0.12472
292360.0000    0.27287
292400.0000    0.10481
292440.0000   -0.12057
292480.0000    0.07428
292520.0000    0.09279
292560.0000    0.00886
292600.0000    0.01391
292640.0000    0.00771
292680.0000    0.05437
292720.0000   -0.13125
292760.0000    0.25408
292800.0000    0.29099
292840.0000    0.23586
292880.0000    0.00927
292920.0000   -0.15443
292960.0000    0.11667
293000.0000   -0.05824
293040.0000   -0.04712
293080.0000    0.14581
293120.0000   -0.04526
293160.0000    0.04957
293200.0000   -0.17858
293240.0000   -0.11078
293280.0000    0.13950
293320.0000    0.21729
293360.0000    0.22522
293400.0000    0.07148
293440.0000   -0.16066
293480.0000    0.12511
293520.0000    0.16070
293560.0000    0.18102
293600.0000    0.19875
293640.0000   -0.15886
293680.0000    0.17440
293720.0000    0.07009
293760.0000    0.17722
293800.0000    0.00479
293840.0000    0.14278
293880.0000    0.26122
293920.0000    0.08320
293960.0000    0.13820
294000.0000    0.03456
294040.0000    0.20972
294080.0000    0.04937
294120.0000    0.18892
294160.0000    0.18574
294200.0000    0.22821
294240.0000    0.27073
294280.0000   -0.01868
294320.0000    0.08136
294360.0000   -0.04154
294400.0000    0.11710
294440.0000   -0.00745
294480.0000    0.16879
294520.0000   -0.05120
294560.0000    0.18053
294600.0000    0.09024
294640.0000    0.13620
294680.0000    0.20397
294720.0000    0.09627
294760.0000    0.11016
294800.0000    0.39597
294840.0000    0.02451
294880.0000    0.40651
294920.0000    0.10735
294960.0000    0.19656
295000.0000    0.27860
295040.0000    0.39274
295080.0000    0.37646
295120.0000    0.18560
295160.0000    0.15743
295200.0000    0.45149
295240.0000    0.21691
295280.0000    0.00166
295320.0000    0.01334
295360.0000    0.32916
295400.0000    0.20959
295440.0000    0.20488
295480.0000   -0.05311
295520.0000    0.09897
295560.0000   -0.21291
295600.0000    0.44085
295640.0000    0.23706
295680.0000    0.40342
295720.0000    0.21306
295760.0000    0.31346
295800.0000    0.05188
295840.0000    0.19193
295880.0000    0.11703
295920.0000    0.02614
295960.0000    0.20408
296000.0000    0.12979
296040.0000    0.33959
296080.0000    0.20905
296120.0000    0.08131
296160.0000   -0.12840
296200.0000   -0.28706
296240.0000    0.21108
296280.0000    0.18201
296320.0000    0.31241
296360.0000    0.50975
296400.0000    0.13716
296440.0000    0.31723
296480.0000    0.26027
296520.0000    0.04330
296560.0000    0.07327
296600.0000   -0.05657
296640.0000   -0.17009
296680.0000    0.02081
296720.0000    0.09675
296760.0000    0.07731
296800.0000   -0.27703
296840.0000    0.09885
296880.0000    0.06408
296920.0000    0.13202
296960.0000   -0.02586
297000.0000    0.02782
297040.0000    0.12807
297080.0000    0.27177
297120.0000   -0.17467
297160.0000    0.01026
297200.0000   -0.17489
297240.0000    0.34475
297280.0000   -0.06069
297320.0000    0.18592
297360.0000   -0.14022
297400.0000    0.06393
297440.0000   -0.10228
297480.0000    0.08779
297520.0000    0.08444
297560.0000    0.09476
297600.0000    0.19444
297640.0000   -0.00712
297680.0000   -0.08315
297720.0000   -0.05356
297760.0000   -0.03019
297800.0000   -0.01869
297840.0000   -0.10373
297880.0000    0.06790
297920.0000    0.11051
297960.0000   -0.03354
298000.0000    0.17937
298040.0000    0.08279
298080.0000   -0.00213
298120.0000    0.22086
298160.0000    0.02194
298200.0000    0.10133
298240.0000    0.10471
298280.0000    0.00455
298320.0000    0.00523
298360.0000    0.08367
298400.0000   -0.10470
298440.0000    0.11510
298480.0000    0.04470
298520.0000    0.12383
298560.0000    0.36023
298600.0000    0.18098
298640.0000   -0.00300
298680.0000   -0.02493
298720.0000    0.05118
298760.0000    0.06046
298800.0000   -0.05185
298840.0000    0.19045
298880.0000    0.18330
298920.0000    0.11435
298960.0000    0.12861
299000.0000    0.06693
299040.0000    0.02467
299080.0000    0.22210
299120.0000    0.04697
299160.0000    0.07696
299200.0000    0.06133
299240.0000    0.24138
299280.0000    0.25470
299320.0000    0.21332
299360.0000    0.28752
299400.0000    0.36755
299440.0000    0.27070
299480.0000    0.12845
299520.0000    0.29373
299560.0000    0.11948
299600.0000    0.18772
299640.0000    0.14475
299680.0000    0.23645
299720.0000    0.19728
299760.0000    0.17333
299800.0000    0.08569
299840.0000    0.20373
299880.0000    0.06426
299920.0000    0.27188
299960.0000    0.19256
300000.0000   -0.10861
300040.0000    0.23676
300080.0000   -0.02448
300120.0000   -0.18108
300160.0000   -0.00160
300200.0000    0.12192
300240.0000    0.03185
300280.0000    0.16669
300320.0000    0.17039
300360.0000    0.15587
300400.0000    0.24869
300440.0000    0.21212
300480.0000    0.25398
300520.0000    0.11025
300560.0000    0.28736
300600.0000    0.24420
300640.0000    0.14746
300680.0000    0.18943
300720.0000    0.17148
300760.0000    0.23840
300800.0000    0.36559
300840.0000    0.13904
300880.0000    0.38149
300920.0000    0.10654
300960.0000    0.05534
301000.0000    0.14946
301040.0000    0.06588
301080.0000    0.09538
301120.0000    0.31615
301160.0000    0.29434
301200.0000    0.16374
301240.0000    0.05467
301280.0000    0.08153
301320.0000    0.38985
301360.0000    0.15464
301400.0000    0.20522
301440.0000    0.11422
301480.0000    0.28863
301520.0000   -0.08351
301560.0000    0.46434
301600.0000    0.08579
301640.0000    0.41363
301680.0000    0.36338
301720.0000    0.23169
301760.0000    0.33340
301800.0000    0.04382
301840.0000    0.19798
301880.0000    0.15593
301920.0000    0.08588
301960.0000    0.48407
302000.0000    0.50841
302040.0000    0.44251
302080.0000    0.38723
302120.0000    0.46334
302160.0000    0.14662
302200.0000    0.27279
302240.0000    0.06631
302280.0000    0.24667
302320.0000    0.29824
302360.0000    0.36312
302400.0000    0.21569
302440.0000    0.16925
302480.0000    0.41589
302520.0000    0.32478
302560.0000    0.14210
302600.0000    0.19612
302640.0000    0.19640
302680.0000    0.43794
302720.0000    0.10252
302760.0000    0.22198
302800.0000    0.21768
302840.0000    0.45707
302880.0000    0.36005
302920.0000    0.43099
302960.0000    0.23640
303000.0000    0.21833
303040.0000    0.13731
303080.0000    0.31162
303120.0000    0.26494
303160.0000    0.48432
303200.0000    0.32578
303240.0000    0.31533
303280.0000    0.36432
303320.0000    0.21002
303360.0000    0.27982
303400.0000    0.19653
303440.0000    0.31165
303480.0000    0.19627
303520.0000    0.06856
303560.0000    0.32660
303600.0000    0.33725
303640.0000    0.30706
303680.0000    0.37279
303720.0000    0.18943
303760.0000    0.42626
303800.0000    0.23500
303840.0000    0.39098
303880.0000    0.23049
303920.0000    0.39945
303960.0000    0.17596
304000.0000    0.30919
304040.0000    0.09903
304080.0000    0.40520
304120.0000    0.22077
304160.0000    0.17644
304200.0000    0.42225
304240.0000   -0.05477
304280.0000    0.00494
304320.0000    0.18870
304360.0000    0.11845
304400.0000    0.31766
304440.0000    0.35534
304480.0000    0.04990
304520.0000    0.14521
304560.0000    0.17789
304600.0000    0.26564
304640.0000    0.41086
304680.0000    0.18470
304720.0000    0.18602
304760.0000    0.26227
304800.0000    0.32803
304840.0000    0.29773
304880.0000    0.26317
304920.0000    0.23696
304960.0000   -0.03930
305000.0000   -0.03976
305040.0000    0.01109
305080.0000    0.20963
305120.0000    0.30397
305160.0000    0.12122
305200.0000    0.20365
305240.0000    0.29672
305280.0000    0.12316
305320.0000    0.22909
305360.0000    0.09606
305400.0000    0.25292
305440.0000    0.26750
305480.0000    0.13915
305520.0000    0.36900
305560.0000    0.30760
305600.0000    0.29963
305640.0000    0.13315
305680.0000    0.40983
305720.0000    0.33550
305760.0000    0.31169
305800.0000    0.28434
305840.0000    0.30215
305880.0000    0.48719
305920.0000    0.33247
305960.0000    0.38214
306000.0000    0.25301
306040.0000    0.30233
306080.0000    0.13310
306120.0000    0.28911
306160.0000    0.41375
306200.0000    0.22112
306240.0000    0.05604
306280.0000    0.18504
306320.0000    0.21655
306360.0000    0.17292
306400.0000    0.19620
306440.0000    0.51871
306480.0000    0.17582
306520.0000    0.15881
306560.0000    0.17511
306600.0000   -0.08417
306640.0000    0.23796
306680.0000    0.25440
306720.0000    0.33402
306760.0000    0.11020
306800.0000    0.34901
306840.0000    0.19153
306880.0000    0.19878
306920.0000    0.30236
306960.0000    0.34618
307000.0000    0.19455
307040.0000   -0.08148
307080.0000    0.21386
307120.0000    0.24726
307160.0000    0.26066
307200.0000    0.31693
307240.0000    0.22336
307280.0000    0.31979
307320.0000    0.24739
307360.0000    0.24637
307400.0000    0.41737
307440.0000    0.30225
307480.0000    0.15683
307520.0000    0.00701
307560.0000    0.26809
307600.0000    0.16103
307640.0000    0.32118
307680.0000    0.39570
307720.0000    0.63438
307760.0000    0.25050
307800.0000    0.03852
307840.0000    0.38359
307880.0000    0.20708
307920.0000    0.30398
307960.0000    0.22751
308000.0000    0.36750
308040.0000    0.22495
308080.0000    0.36262
308120.0000    0.29228
308160.0000    0.24366
308200.0000    0.18173
308240.0000    0.35405
308280.0000    0.48112
308320.0000    0.45068
308360.0000    0.29892
308400.0000    0.16662
308440.0000    0.26929
308480.0000    0.13279
308520.0000    0.33816
308560.0000    0.08732
308600.0000    0.16694
308640.0000    0.20975
308680.0000    0.16362
308720.0000    0.28919
308760.0000    0.26605
308800.0000    0.34565
308840.0000    0.31418
308880.0000    0.17878
308920.0000    0.36519
308960.0000    0.35770
309000.0000    0.28203
309040.0000    0.10822
309080.0000    0.27976
309120.0000    0.23657
309160.0000    0.33893
309200.0000    0.21492
309240.0000    0.42566
309280.0000    0.27046
309320.0000    0.22203
309360.0000    0.42437
309400.0000    0.14917
309440.0000    0.31007
309480.0000    0.21731
309520.0000    0.14529
309560.0000    0.16382
309600.0000    0.25306
309640.0000    0.25706
309680.0000    0.11080
309720.0000    0.28817
309760.0000    0.34154
309800.0000    0.24011
309840.0000   -0.07935
309880.0000   -0.09338
309920.0000    0.31625
309960.0000    0.34281
310000.0000    0.41379
310040.0000    0.25092
310080.0000    0.50124
310120.0000    0.25883
310160.0000    0.35174
310200.0000    0.14413
310240.0000    0.18916
310280.0000    0.26382
310320.0000    0.35384
310360.0000    0.16846
310400.0000    0.15905
310440.0000    0.31066
310480.0000    0.08345
310520.0000    0.28917
310560.0000    0.30656
310600.0000    0.24002
310640.0000    0.26339
310680.0000    0.41442
310720.0000    0.42630
310760.0000    0.39740
310800.0000    0.34426
310840.0000    0.28650
310880.0000    0.26652
310920.0000    0.36103
310960.0000    0.13446
311000.0000    0.15728
311040.0000    0.09639
311080.0000    0.18539
311120.0000    0.08610
311160.0000    0.17051
311200.0000    0.10859
311240.0000    0.04499
311280.0000    0.03011
311320.0000    0.11678
311360.0000    0.12794
311400.0000    0.33994
311440.0000    0.19752
311480.0000    0.41989
311520.0000    0.33554
311560.0000    0.46283
311600.0000    0.26625
311640.0000    0.18897
311680.0000    0.21144
311720.0000    0.12607
311760.0000    0.22038
311800.0000    0.03430
311840.0000    0.14523
311880.0000    0.36995
311920.0000    0.23709
311960.0000    0.35050
312000.0000    0.19375
312040.0000    0.05201
312080.0000    0.20053
312120.0000    0.18908
312160.0000    0.20685
312200.0000    0.13855
312240.0000    0.22918
312280.0000    0.26830
312320.0000    0.35748
312360.0000    0.14202
312400.0000    0.20462
312440.0000    0.10522
312480.0000    0.07635
312520.0000    0.20809
312560.0000    0.20612
312600.0000    0.13304
312640.0000    0.03754
312680.0000    0.16494
312720.0000    0.03882
312760.0000    0.21357
312800.0000    0.12283
312840.0000   -0.03642
312880.0000    0.08254
312920.0000    0.07566
312960.0000    0.12594
313000.0000    0.19519
313040.0000    0.07221
313080.0000    0.09890
313120.0000    0.13651
313160.0000    0.29208
313200.0000    0.19989
313240.0000    0.25153
313280.0000    0.18254
313320.0000    0.56577
313360.0000    0.27723
313400.0000    0.05173
313440.0000    0.13313
313480.0000    0.16627
313520.0000    0.06312
313560.0000   -0.00925
313600.0000   -0.05568
313640.0000    0.26467
313680.0000    0.23955
313720.0000    0.09347
313760.0000    0.02434
313800.0000    0.08868
313840.0000   -0.02796
313880.0000    0.03926
313920.0000   -0.02917
313960.0000    0.01219
314000.0000    0.14264
314040.0000    0.11238
314080.0000    0.15018
314120.0000    0.17216
314160.0000    0.02737
314200.0000    0.00764
314240.0000    0.16968
314280.0000    0.09777
314320.0000   -0.01862
314360.0000    0.09496
314400.0000    0.15870
314440.0000   -0.02399
314480.0000    0.15037
314520.0000    0.13000
314560.0000   -0.00964
314600.0000    0.09362
314640.0000   -0.02255
314680.0000   -0.02519
314720.0000   -0.12077
314760.0000    0.07241
314800.0000    0.00051
314840.0000   -0.03314
314880.0000    0.02136
314920.0000    0.00127
314960.0000    0.10381
315000.0000    0.12670
315040.0000   -0.08395
315080.0000    0.02639
315120.0000    0.11239
315160.0000   -0.06453
315200.0000    0.02630
315240.0000    0.19704
315280.0000    0.02474
315320.0000    0.10964
315360.0000   -0.06434
315400.0000    0.12960
315440.0000    0.13917
315480.0000   -0.11050
315520.0000    0.10582
315560.0000   -0.00527
315600.0000    0.20761
315640.0000    0.13153
315680.0000    0.33654
315720.0000    0.37150
315760.0000    0.14779
315800.0000    0.30072
315840.0000    0.32095
315880.0000    0.31287
315920.0000    0.27179
315960.0000    0.56188
316000.0000    0.39763
316040.0000    0.34310
316080.0000    0.46571
316120.0000    0.48778
316160.0000    0.28361
316200.0000    0.46332
316240.0000    0.48065
316280.0000    0.01609
316320.0000    0.07550
316360.0000    0.47352
316400.0000    0.04885
316440.0000   -0.00910
316480.0000    0.11657
316520.0000    0.09232
316560.0000   -0.08509
316600.0000   -0.13591
316640.0000    0.04001
316680.0000    0.02885
316720.0000    0.18455
316760.0000    0.13359
316800.0000    0.42659
316840.0000    0.13138
316880.0000    0.18509
316920.0000    0.26666
316960.0000    0.07613
317000.0000    0.09937
317040.0000    0.20213
317080.0000    0.17711
317120.0000    0.25985
317160.0000    0.22283
317200.0000    0.08992
317240.0000    0.08302
317280.0000    0.02790
317320.0000    0.09728
317360.0000    0.08501
317400.0000    0.20589
317440.0000   -0.04875
317480.0000    0.09690
317520.0000    0.44558
317560.0000    0.28946
317600.0000    0.17296
317640.0000   -0.04697
317680.0000   -0.07270
317720.0000    0.09555
317760.0000   -0.06447
317800.0000   -0.09006
317840.0000   -0.02004
317880.0000    0.18514
317920.0000    0.08934
317960.0000   -0.02871
318000.0000   -0.02832
318040.0000    0.04470
318080.0000   -0.13277
318120.0000    0.27785
318160.0000    0.17904
318200.0000    0.17875
318240.0000    0.12448
318280.0000    0.29638
318320.0000    0.34152
318360.0000    0.01984
318400.0000    0.04175
318440.0000    0.02787
318480.0000   -0.01226
318520.0000    0.02272
318560.0000    0.25750
318600.0000    0.24180
318640.0000    0.03314
318680.0000    0.22717
318720.0000    0.26515
318760.0000    0.16216
318800.0000    0.23265
318840.0000    0.29406
318880.0000    0.32076
318920.0000    0.23033
318960.0000    0.13291
319000.0000    0.21598
319040.0000    0.19063
319080.0000    0.15865
319120.0000    0.20858
319160.0000    0.16835
319200.0000    0.21442
319240.0000    0.06545
319280.0000   -0.21848
319320.0000    0.20641
319360.0000    0.08837
319400.0000    0.17221
319440.0000    0.21273
319480.0000    0.30622
319520.0000    0.36368
319560.0000    0.48206
319600.0000    0.42283
319640.0000    0.28343
319680.0000    0.29043
319720.0000    0.24148
319760.0000    0.33256
319800.0000    0.45583
319840.0000    0.54597
319880.0000    0.22632
319920.0000    0.49822
319960.0000    0.37168
320000.0000    0.33853
320040.0000    0.36185
320080.0000    0.14270
320120.0000    0.44433
320160.0000    0.34190
320200.0000    0.43516
320240.0000    0.24168
320280.0000    0.07605
320320.0000    0.34443
320360.0000    0.33867
320400.0000    0.57373
320440.0000    0.27370
320480.0000    0.27158
320520.0000    0.43345
320560.0000    0.21477
320600.0000    0.43885
320640.0000    0.28152
320680.0000    0.45955
320720.0000    0.42469
320760.0000    0.49786
320800.0000    0.33859
320840.0000    0.39020
320880.0000    0.41175
320920.0000    0.25499
320960.0000    0.27610
321000.0000    0.16051
321040.0000    0.36678
321080.0000    0.50625
321120.0000    0.38374
321160.0000    0.49281
321200.0000    0.34682
321240.0000    0.34393
321280.0000    0.29406
321320.0000    0.29359
321360.0000    0.20209
321400.0000    0.01955
321440.0000    0.09710
321480.0000    0.27644
321520.0000    0.24844
321560.0000    0.13146
321600.0000    0.19377
321640.0000    0.13196
321680.0000    0.09843
321720.0000    0.08907
321760.0000    0.08581
321800.0000    0.27275
321840.0000    0.44513
321880.0000    0.38834
321920.0000    0.39257
321960.0000    0.31646
322000.0000   -0.00273
322040.0000    0.01937
322080.0000    0.01051
322120.0000    0.01921
322160.0000    0.13030
322200.0000    0.19997
322240.0000    0.14557
322280.0000    0.11226
322320.0000    0.49077
322360.0000    0.05681
322400.0000    0.34122
322440.0000    0.27865
322480.0000    0.43749
322520.0000    0.46393
322560.0000    0.12259
322600.0000    0.26809
322640.0000    0.27077
322680.0000    0.42124
322720.0000    0.25424
322760.0000    0.38220
322800.0000    0.66863
322840.0000    0.33813
322880.0000    0.31598
322920.0000    0.34504
322960.0000    0.43913
323000.0000    0.37095
323040.0000    0.29915
323080.0000    0.46911
323120.0000    0.36894
323160.0000    0.31901
323200.0000    0.33509
323240.0000    0.33441
323280.0000    0.28156
323320.0000    0.33966
323360.0000    0.45045
323400.0000    0.55510
323440.0000    0.37416
323480.0000    0.26076
323520.0000    0.33499
323560.0000    0.33994
323600.0000    0.35883
323640.0000    0.37011
323680.0000    0.38232
323720.0000    0.13637
323760.0000    0.55084
323800.0000    0.34560
323840.0000    0.37827
323880.0000    0.39421
323920.0000    0.16389
323960.0000    0.46401
324000.0000    0.31406
324040.0000    0.47597
324080.0000    0.51678
324120.0000    0.34665
324160.0000    0.15922
324200.0000    0.05219
324240.0000    0.23622
324280.0000   -0.13704
324320.0000    0.24765
324360.0000    0.07331
324400.0000   -0.07147
324440.0000    0.15013
324480.0000    0.03116
324520.0000    0.24817
324560.0000    0.12211
324600.0000    0.32185
324640.0000   -0.03001
324680.0000    0.24972
324720.0000    0.24715
324760.0000    0.11343
324800.0000    0.21078
324840.0000    0.46202
324880.0000    0.35821
324920.0000    0.11121
324960.0000    0.37506
325000.0000    0.57414
325040.0000    0.32978
325080.0000    0.49764
325120.0000    0.33331
325160.0000    0.26539
325200.0000    0.31602
325240.0000    0.30947
325280.0000    0.42704
325320.0000    0.27014
325360.0000    0.20666
325400.0000    0.30968
325440.0000    0.22885
325480.0000    0.24164
325520.0000    0.19475
325560.0000    0.30944
325600.0000    0.34158
325640.0000    0.47234
325680.0000    0.57516
325720.0000    0.45058
325760.0000    0.28777
325800.0000    0.11170
325840.0000    0.39354
325880.0000    0.63878
325920.0000    0.47109
325960.0000    0.25471
326000.0000    0.38788
326040.0000    0.38979
326080.0000    0.22650
326120.0000    0.19265
326160.0000    0.18534
326200.0000    0.35135
326240.0000    0.30499
326280.0000    0.43526
326320.0000    0.23734
326360.0000    0.30703
326400.0000    0.30018
326440.0000    0.20550
326480.0000    0.18807
326520.0000    0.13631
326560.0000    0.17169
326600.0000    0.15244
326640.0000    0.34393
326680.0000    0.17961
326720.0000    0.35570
326760.0000    0.23638
326800.0000    0.43306
326840.0000    0.13701
326880.0000    0.18024
326920.0000    0.13186
326960.0000    0.14965
327000.0000    0.33458
327040.0000    0.30857
327080.0000    0.25085
327120.0000    0.32073
327160.0000    0.44979
327200.0000    0.41065
327240.0000    0.19657
327280.0000    0.41241
327320.0000    0.23992
327360.0000    0.31587
327400.0000    0.28401
327440.0000    0.28948
327480.0000    0.29066
327520.0000    0.12915
327560.0000    0.26047
327600.0000    0.40009
327640.0000    0.36518
327680.0000    0.30610
327720.0000    0.19523
327760.0000    0.30079
327800.0000    0.27847
327840.0000    0.34404
327880.0000    0.22712
327920.0000    0.24321
327960.0000    0.30723
328000.0000    0.46616
328040.0000    0.26314
328080.0000    0.23210
328120.0000    0.02270
328160.0000    0.02617
328200.0000    0.06878
328240.0000    0.06809
328280.0000    0.04045
328320.0000    0.20350
328360.0000    0.11358
328400.0000    0.22264
328440.0000    0.16760
328480.0000    0.20248
328520.0000    0.23376
328560.0000    0.39236
328600.0000    0.31185
328640.0000    0.27104
328680.0000    0.03163
328720.0000    0.27204
328760.0000    0.06562
328800.0000    0.08062
328840.0000    0.03933
328880.0000   -0.03771
328920.0000    0.12606
328960.0000    0.03529
329000.0000    0.18772
329040.0000   -0.05489
329080.0000    0.08137
329120.0000   -0.10184
329160.0000    0.17990
329200.0000   -0.00652
329240.0000   -0.00079
329280.0000   -0.24095
329320.0000    0.14100
329360.0000   -0.01081
329400.0000    0.01085
329440.0000    0.02874
329480.0000   -0.00585
329520.0000   -0.19993
329560.0000    0.01548
329600.0000   -0.14732
329640.0000   -0.03097
329680.0000    0.12139
329720.0000   -0.07825
329760.0000   -0.01106
329800.0000   -0.00225
329840.0000   -0.20919
329880.0000    0.01844
329920.0000   -0.16359
329960.0000   -0.14755
330000.0000    0.04846
330040.0000    0.02716
330080.0000   -0.21627
330120.0000    0.08878
330160.0000    0.04029
330200.0000    0.10196
330240.0000   -0.24839
330280.0000   -0.03032
330320.0000   -0.10286
330360.0000   -0.08900
330400.0000   -0.02665
330440.0000    0.00970
330480.0000   -0.04634
330520.0000   -0.22175
330560.0000    0.08472
330600.0000    0.09625
330640.0000    0.02399
330680.0000   -0.10957
330720.0000   -0.24017
330760.0000    0.16267
330800.0000    0.00285
330840.0000    0.01543
330880.0000   -0.03620
330920.0000   -0.33539
330960.0000   -0.01214
331000.0000    0.21088
331040.0000    0.14721
331080.0000   -0.07141
331120.0000    0.24925
331160.0000    0.18236
331200.0000    0.04668
331240.0000    0.27240
331280.0000    0.28858
331320.0000    0.37187
331360.0000    0.34431
331400.0000    0.39070
331440.0000    0.49627
331480.0000    0.54092
331520.0000    0.46433
331560.0000    0.08674
331600.0000    0.27480
331640.0000    0.27444
331680.0000    0.44792
331720.0000    0.13649
331760.0000    0.26582
331800.0000   -0.04809
331840.0000    0.31838
331880.0000    0.49037
331920.0000    0.56925
331960.0000    0.46465
332000.0000    0.27200
332040.0000    0.31722
332080.0000    0.25758
332120.0000    0.48911
332160.0000    0.27855
332200.0000    0.39750
332240.0000    0.45911
332280.0000    0.29485
332320.0000    0.26296
332360.0000    0.20700
332400.0000    0.00938
332440.0000    0.44963
332480.0000    0.38646
332520.0000    0.36331
332560.0000    0.24317
332600.0000    0.46763
332640.0000    0.51958
332680.0000    0.49197
332720.0000    0.50540
332760.0000    0.45876
332800.0000    0.40229
332840.0000    0.26555
332880.0000    0.42381
332920.0000    0.50523
332960.0000    0.39709
333000.0000    0.57829
333040.0000    0.33786
333080.0000    0.36780
333120.0000    0.58207
333160.0000    0.60125
333200.0000    0.48807
333240.0000    0.22661
333280.0000    0.46685
333320.0000    0.31265
333360.0000    0.49929
333400.0000    0.30004
333440.0000    0.21435
333480.0000    0.36729
333520.0000    0.38424
333560.0000    0.57312
333600.0000    0.44101
333640.0000    0.15385
333680.0000   -0.05926
333720.0000    0.22498
333760.0000    0.02432
333800.0000    0.03585
333840.0000   -0.11217
333880.0000    0.02710
333920.0000    0.45625
333960.0000    0.27781
334000.0000    0.15702
334040.0000    0.22706
334080.0000    0.07639
334120.0000    0.27855
334160.0000    0.39894
334200.0000    0.48165
334240.0000    0.34943
334280.0000    0.33164
334320.0000    0.46503
334360.0000    0.46191
334400.0000    0.37593
334440.0000    0.62090
334480.0000    0.50129
334520.0000    0.40297
334560.0000    0.05107
334600.0000    0.20199
334640.0000    0.13783
334680.0000    0.12337
334720.0000   -0.03608
334760.0000    0.06531
334800.0000    0.06691
334840.0000    0.06555
334880.0000    0.07716
334920.0000    0.04840
334960.0000    0.10297
335000.0000    0.05434
335040.0000    0.05940
335080.0000    0.04561
335120.0000    0.18018
335160.0000    0.18319
335200.0000    0.02256
335240.0000    0.26072
335280.0000    0.04907
335320.0000    0.05297
335360.0000    0.05926
335400.0000    0.06629
335440.0000    0.00029
335480.0000    0.06151
335520.0000   -0.09132
335560.0000    0.03318
335600.0000    0.05431
335640.0000    0.13425
335680.0000   -0.31114
335720.0000    0.14703
335760.0000    0.05867
335800.0000    0.03363
335840.0000    0.16249
335880.0000    0.11738
335920.0000    0.14954
335960.0000    0.16649
336000.0000   -0.01444
336040.0000   -0.07146
336080.0000    0.01427
336120.0000   -0.17789
336160.0000   -0.18658
336200.0000   -0.03249
336240.0000   -0.03845
336280.0000    0.08160
336320.0000    0.08158
336360.0000    0.06013
336400.0000    0.08120
336440.0000    0.07609
336480.0000    0.00310
336520.0000   -0.00740
336560.0000    0.19662
336600.0000    0.03897
336640.0000    0.03341
336680.0000    0.07382
336720.0000    0.07325
336760.0000   -0.16508
336800.0000   -0.07462
336840.0000   -0.12258
336880.0000    0.07083
336920.0000    0.02635
336960.0000    0.10503
337000.0000   -0.21336
337040.0000    0.07518
337080.0000   -0.12220
337120.0000    0.02986
337160.0000   -0.02032
337200.0000    0.35623
337240.0000    0.24608
337280.0000    0.32355
337320.0000    0.35525
337360.0000    0.43944
337400.0000    0.28567
337440.0000    0.38575
337480.0000    0.31503
337520.0000    0.26500
337560.0000    0.40284
337600.0000    0.38751
337640.0000    0.37228
337680.0000    0.32703
337720.0000    0.39516
337760.0000    0.37036
337800.0000    0.38096
337840.0000    0.37255
337880.0000    0.11375
337920.0000    0.02879
337960.0000   -0.07218
338000.0000   -0.19896
338040.0000    0.05970
338080.0000    0.13395
338120.0000   -0.02584
338160.0000    0.11069
338200.0000    0.04397
338240.0000    0.12150
338280.0000    0.14885
338320.0000   -0.01116
338360.0000    0.09139
338400.0000    0.26118
338440.0000    0.02867
338480.0000    0.23374
338520.0000    0.14743
338560.0000    0.19876
338600.0000    0.21278
338640.0000    0.15086
338680.0000    0.13830
338720.0000    0.14602
338760.0000    0.22082
338800.0000    0.12692
338840.0000    0.19905
338880.0000    0.29984
338920.0000    0.30556
338960.0000    0.06203
339000.0000    0.10974
339040.0000    0.21963
339080.0000    0.04470
339120.0000    0.06671
339160.0000   -0.12852
339200.0000    0.08864
339240.0000   -0.02947
339280.0000    0.05258
339320.0000    0.02285
339360.0000    0.10761
339400.0000   -0.01860
339440.0000    0.10888
339480.0000   -0.09492
339520.0000    0.12508
339560.0000   -0.21575
339600.0000    0.07502
339640.0000    0.06964
339680.0000    0.09700
339720.0000   -0.04092
339760.0000   -0.03251
339800.0000   -0.11699
339840.0000    0.26425
339880.0000    0.14761
339920.0000    0.11195
339960.0000   -0.10305
340000.0000    0.07233
340040.0000    0.05185
340080.0000   -0.06575
340120.0000   -0.07610
340160.0000    0.21385
340200.0000    0.07278
340240.0000   -0.00158
340280.0000    0.08569
340320.0000    0.16735
340360.0000    0.13862
340400.0000    0.09743
340440.0000    0.07780
340480.0000    0.09086
340520.0000    0.10448
340560.0000    0.14896
340600.0000   -0.02469
340640.0000    0.04172
340680.0000    0.05478
340720.0000   -0.06187
340760.0000    0.08374
340800.0000   -0.00463
340840.0000    0.05451
340880.0000   -0.01743
340920.0000    0.01057
340960.0000   -0.12686
341000.0000    0.01313
341040.0000   -0.00984
341080.0000   -0.15247
341120.0000    0.25819
341160.0000    0.13975
341200.0000    0.07020
341240.0000   -0.10951
341280.0000    0.04551
341320.0000    0.22158
341360.0000    0.07255
341400.0000    0.23400
341440.0000    0.09471
341480.0000    0.14188
341520.0000   -0.02313
341560.0000   -0.09108
341600.0000   -0.03037
341640.0000    0.11744
341680.0000    0.13125
341720.0000   -0.11017
341760.0000    0.10813
341800.0000    0.14678
341840.0000    0.11598
341880.0000   -0.31321
341920.0000    0.02210
341960.0000    0.03023
342000.0000    0.06483
342040.0000   -0.17361
342080.0000    0.01295
342120.0000   -0.01917
342160.0000   -0.01950
342200.0000    0.25970
342240.0000    0.08626
342280.0000    0.15807
342320.0000    0.05548
342360.0000    0.01144
342400.0000    0.19096
342440.0000    0.04738
342480.0000    0.23008
342520.0000    0.18340
342560.0000    0.08616
342600.0000    0.05381
342640.0000    0.05186
342680.0000    0.22024
342720.0000    0.14877
342760.0000    0.39726
342800.0000    0.04429
342840.0000    0.22974
342880.0000   -0.00563
342920.0000    0.08580
342960.0000    0.24832
343000.0000   -0.05641
343040.0000    0.17091
343080.0000    0.02957
343120.0000   -0.03159
343160.0000    0.06017
343200.0000    0.07875
343240.0000    0.18256
343280.0000    0.10948
343320.0000    0.13659
343360.0000    0.09879
343400.0000    0.07626
343440.0000    0.18019
343480.0000    0.30324
343520.0000    0.16297
343560.0000    0.17299
343600.0000   -0.05796
343640.0000    0.15886
343680.0000    0.09225
343720.0000    0.14285
343760.0000    0.15203
343800.0000   -0.07695
343840.0000    0.07843
343880.0000    0.10399
343920.0000    0.12851
343960.0000    0.06249
344000.0000    0.06176
344040.0000    0.21294
344080.0000    0.21081
344120.0000    0.36381
344160.0000    0.31843
344200.0000    0.03958
344240.0000    0.10661
344280.0000    0.05690
344320.0000   -0.14504
344360.0000    0.17128
344400.0000    0.16814
344440.0000    0.01326
344480.0000    0.12697
344520.0000    0.32622
344560.0000    0.17997
344600.0000    0.06481
344640.0000    0.00242
344680.0000    0.20932
344720.0000    0.18298
344760.0000    0.28810
344800.0000    0.03388
344840.0000    0.26639
344880.0000    0.09214
344920.0000    0.23430
344960.0000    0.05747
345000.0000   -0.13003
345040.0000    0.02102
345080.0000    0.01823
345120.0000    0.02183
345160.0000   -0.03803
345200.0000    0.03666
345240.0000   -0.02307
345280.0000    0.29626
345320.0000    0.01772
345360.0000   -0.17493
345400.0000    0.22988
345440.0000    0.03212
345480.0000    0.04784
345520.0000    0.15911
345560.0000    0.31952
345600.0000    0.11401
345640.0000    0.18507
345680.0000    0.31111
345720.0000    0.12021
345760.0000    0.06763
345800.0000   -0.07685
345840.0000    0.38847
345880.0000    0.44789
345920.0000    0.38680
345960.0000    0.36806
346000.0000    0.39444
346040.0000    0.52326
346080.0000    0.34835
346120.0000    0.29697
346160.0000    0.29778
346200.0000   -0.05194
346240.0000   -0.09010
346280.0000    0.17262
346320.0000    0.31742
346360.0000    0.00171
346400.0000    0.19522
346440.0000   -0.08903
346480.0000    0.06869
346520.0000    0.22789
346560.0000    0.14538
346600.0000    0.09832
346640.0000   -0.01421
346680.0000    0.05730
346720.0000    0.25863
346760.0000    0.14205
346800.0000    0.14617
346840.0000    0.21856
346880.0000    0.18028
346920.0000    0.25603
346960.0000    0.05992
347000.0000    0.05982
347040.0000    0.09052
347080.0000    0.12289
347120.0000    0.03262
347160.0000    0.13764
347200.0000    0.05898
347240.0000    0.07577
347280.0000    0.10038
347320.0000    0.01408
347360.0000   -0.09759
347400.0000   -0.00215
347440.0000    0.25250
347480.0000    0.09875
347520.0000    0.04719
347560.0000    0.14731
347600.0000    0.05584
347640.0000    0.04571
347680.0000    0.27217
347720.0000   -0.05182
347760.0000   -0.25416
347800.0000   -0.17487
347840.0000    0.18989
347880.0000    0.03907
347920.0000    0.10830
347960.0000    0.18082
348000.0000    0.14635
348040.0000   -0.00900
348080.0000    0.19172
348120.0000    0.17887
348160.0000    0.06588
348200.0000    0.02414
348240.0000    0.00386
348280.0000    0.06209
348320.0000    0.13585
348360.0000    0.33349
348400.0000   -0.00129
348440.0000    0.19568
348480.0000    0.09981
348520.0000    0.17762
348560.0000    0.16452
348600.0000   -0.09598
348640.0000    0.15781
348680.0000    0.35958
348720.0000    0.44181
348760.0000    0.42962
348800.0000    0.48925
348840.0000    0.42374
348880.0000    0.49096
348920.0000    0.42888
348960.0000    0.53631
349000.0000    0.47898
349040.0000    0.41872
349080.0000    0.41272
349120.0000    0.26811
349160.0000    0.25924
349200.0000    0.29812
349240.0000    0.39688
349280.0000    0.27895
349320.0000   -0.01696
349360.0000    0.06158
349400.0000    0.08048
349440.0000    0.28829
349480.0000    0.17768
349520.0000    0.27134
349560.0000    0.00755
349600.0000   -0.00235
349640.0000    0.07688
349680.0000    0.04820
349720.0000    0.15715
349760.0000    0.12036
349800.0000    0.33421
349840.0000    0.20704
349880.0000    0.26879
349920.0000    0.17125
349960.0000    0.25165
350000.0000    0.10378
350040.0000    0.18839
350080.0000    0.21813
350120.0000    0.22458
350160.0000    0.36344
350200.0000    0.26034
350240.0000    0.23618
350280.0000    0.10737
350320.0000    0.14909
350360.0000    0.20997
350400.0000    0.12249
350440.0000    0.10907
350480.0000    0.00619
350520.0000    0.18789
350560.0000    0.08096
350600.0000    0.09569
350640.0000    0.12335
350680.0000    0.10906
350720.0000    0.15563
350760.0000    0.31505
350800.0000    0.18606
350840.0000    0.10717
350880.0000    0.26602
350920.0000    0.10921
350960.0000    0.09029
351000.0000    0.13642
351040.0000    0.19997
351080.0000    0.35472
351120.0000    0.24796
351160.0000    0.04526
351200.0000    0.16533
351240.0000    0.15280
351280.0000    0.09449
351320.0000    0.15790
351360.0000    0.09620
351400.0000    0.36274
351440.0000    0.40532
351480.0000    0.44156
351520.0000    0.36303
351560.0000    0.31122
351600.0000    0.21651
351640.0000    0.32064
351680.0000    0.28710
351720.0000    0.31208
351760.0000    0.24433
351800.0000    0.47093
351840.0000    0.45224
351880.0000    0.57007
351920.0000    0.47347
351960.0000    0.49765
352000.0000    0.62952
352040.0000    0.53494
352080.0000    0.43549
352120.0000    0.42390
352160.0000    0.53807
352200.0000    0.40144
352240.0000    0.42209
352280.0000    0.40293
352320.0000    0.44842
352360.0000    0.43339
352400.0000    0.55407
352440.0000    0.51691
352480.0000    0.39829
352520.0000    0.45365
352560.0000    0.49443
352600.0000    0.47722
352640.0000    0.44688
352680.0000    0.27626
352720.0000    0.51004
352760.0000    0.43966
352800.0000    0.53203
352840.0000    0.53786
352880.0000    0.56064
352920.0000    0.42787
352960.0000    0.54675
353000.0000    0.55543
353040.0000    0.58382
353080.0000    0.22816
353120.0000    0.34520
353160.0000    0.63177
353200.0000    0.24494
353240.0000    0.13760
353280.0000    0.43586
353320.0000    0.50289
353360.0000    0.57031
353400.0000    0.56847
353440.0000    0.50491
353480.0000    0.58720
353520.0000    0.45380
353560.0000    0.35537
353600.0000    0.28500
353640.0000    0.57454
353680.0000    0.33896
353720.0000    0.18110
353760.0000    0.48929
353800.0000    0.41522
353840.0000    0.62188
353880.0000    0.51011
353920.0000    0.48258
353960.0000    0.70742
354000.0000    0.59851
354040.0000    0.36820
354080.0000    0.42584
354120.0000    0.38869
354160.0000    0.44621
354200.0000    0.46542
354240.0000    0.46787
354280.0000    0.49103
354320.0000    0.66598
354360.0000    0.46703
354400.0000    0.53398
354440.0000    0.41928
354480.0000    0.59411
354520.0000    0.49724
354560.0000    0.46402
354600.0000    0.48310
354640.0000    0.55276
354680.0000    0.45784
354720.0000    0.41630
354760.0000    0.44192
354800.0000    0.35487
354840.0000    0.38423
354880.0000    0.74087
354920.0000    0.73860
354960.0000    0.77355
355000.0000    0.62279
355040.0000    0.71281
355080.0000    0.34995
355120.0000    0.54640
355160.0000    0.81859
355200.0000    0.71952
355240.0000    0.68615
355280.0000    0.81024
355320.0000    0.72912
355360.0000    0.47603
355400.0000    0.35883
355440.0000    0.41316
355480.0000    0.45102
355520.0000    0.35144
355560.0000    0.43902
355600.0000    0.47108
355640.0000    0.70595
355680.0000    0.57279
355720.0000    0.56654
355760.0000    0.37369
355800.0000    0.42977
355840.0000    0.23043
355880.0000    0.23191
355920.0000    0.25256
355960.0000    0.09988
356000.0000    0.14972
356040.0000    0.19415
356080.0000    0.12715
356120.0000    0.25395
356160.0000    0.10007
356200.0000    0.11335
356240.0000    0.20480
356280.0000    0.52001
356320.0000    0.45566
356360.0000    0.31378
356400.0000    0.32084
356440.0000    0.29302
356480.0000    0.01035
356520.0000    0.09287
356560.0000    0.23555
356600.0000    0.19922
356640.0000    0.09916
356680.0000    0.12515
356720.0000    0.05058
356760.0000    0.09948
356800.0000    0.14306
356840.0000    0.21058
356880.0000    0.36876
356920.0000    0.16220
356960.0000    0.17775
357000.0000    0.12249
357040.0000    0.06256
357080.0000    0.24699
357120.0000    0.06937
357160.0000    0.05401
357200.0000    0.23155
357240.0000    0.04907
357280.0000    0.33793
357320.0000    0.47316
357360.0000    0.39590
357400.0000    0.29234
357440.0000    0.24432
357480.0000    0.26230
357520.0000    0.26259
357560.0000    0.28152
357600.0000    0.63555
357640.0000    0.18216
357680.0000    0.25833
357720.0000    0.36293
357760.0000    0.20869
357800.0000   -0.05780
357840.0000    0.20232
357880.0000    0.38663
357920.0000    0.16056
357960.0000   -0.02657
358000.0000    0.19061
358040.0000    0.17170
358080.0000    0.05968
358120.0000    0.09282
358160.0000    0.35505
358200.0000    0.18814
358240.0000    0.11233
358280.0000    0.00209
358320.0000    0.16220
358360.0000   -0.10624
358400.0000    0.00517
358440.0000    0.25765
358480.0000    0.00972
358520.0000   -0.08747
358560.0000    0.15648
358600.0000    0.20393
358640.0000    0.13779
358680.0000    0.13289
358720.0000   -0.04211
358760.0000    0.21692
358800.0000    0.19553
358840.0000    0.33110
358880.0000    0.01822
358920.0000    0.03528
358960.0000   -0.09820
359000.0000    0.10116
359040.0000   -0.04064
359080.0000    0.22279
359120.0000    0.11844
359160.0000    0.12948
359200.0000    0.11932
359240.0000    0.33882
359280.0000    0.31158
359320.0000    0.45051
359360.0000    0.60648
359400.0000    0.64806
359440.0000    0.29139
359480.0000    0.54165
359520.0000    0.22082
359560.0000    0.50348
359600.0000    0.17305
359640.0000    0.35288
359680.0000    0.50100
359720.0000    0.51652
359760.0000    0.47242
359800.0000    0.40064
359840.0000    0.37401
359880.0000    0.31429
359920.0000    0.38984
359960.0000    0.16457
360000.0000    0.31718
360040.0000    0.21001
360080.0000    0.32870
360120.0000    0.31215
360160.0000    0.20473
360200.0000    0.09380
360240.0000    0.09321
360280.0000    0.21428
360320.0000    0.06818
360360.0000    0.38331
360400.0000    0.21544
360440.0000    0.17399
360480.0000    0.15608
360520.0000    0.08349
360560.0000    0.05684
360600.0000    0.12127
360640.0000   -0.01257
360680.0000    0.11997
360720.0000    0.14335
360760.0000    0.17560
360800.0000    0.18450
360840.0000    0.19041
360880.0000    0.32928
360920.0000    0.23033
360960.0000    0.46593
361000.0000    0.33458
361040.0000    0.37631
361080.0000    0.63038
361120.0000    0.46126
361160.0000    0.37486
361200.0000    0.39633
361240.0000    0.49274
361280.0000    0.53806
361320.0000    0.46256
361360.0000    0.26278
361400.0000    0.53177
361440.0000    0.52678
361480.0000    0.65491
361520.0000    0.51439
361560.0000    0.48478
361600.0000    0.47775
361640.0000    0.38668
361680.0000    0.53675
361720.0000    0.49167
361760.0000    0.43376
361800.0000    0.40589
361840.0000    0.26636
361880.0000    0.31521
361920.0000    0.42631
361960.0000    0.31311
362000.0000    0.24874
362040.0000    0.30165
362080.0000    0.16810
362120.0000    0.49427
362160.0000    0.58556
362200.0000    0.42491
362240.0000    0.53348
362280.0000    0.39333
362320.0000    0.48505
362360.0000    0.51583
362400.0000    0.30380
362440.0000    0.60291
362480.0000    0.13567
362520.0000    0.19112
362560.0000    0.43003
362600.0000    0.47827
362640.0000    0.34479
362680.0000    0.40941
362720.0000    0.47614
362760.0000    0.47897
362800.0000    0.46575
362840.0000    0.46585
362880.0000    0.42065
362920.0000    0.09140
362960.0000    0.14452
363000.0000   -0.01736
363040.0000   -0.04579
363080.0000    0.02645
363120.0000    0.08183
363160.0000    0.02727
363200.0000    0.04425
363240.0000    0.20863
363280.0000   -0.18480
363320.0000    0.17091
363360.0000   -0.15695
363400.0000    0.08394
363440.0000    0.15551
363480.0000    0.00470
363520.0000   -0.10198
363560.0000    0.02167
363600.0000    0.04750
363640.0000    0.17042
363680.0000    0.16970
363720.0000    0.26290
363760.0000    0.06930
363800.0000    0.16714
363840.0000    0.09402
363880.0000   -0.03005
363920.0000    0.09136
363960.0000    0.02713
364000.0000   -0.10422
364040.0000    0.03492
364080.0000    0.03606
364120.0000    0.16685
364160.0000    0.08488
364200.0000    0.09630
364240.0000   -0.03379
364280.0000   -0.06897
364320.0000    0.11215
364360.0000    0.11117
364400.0000   -0.03504
364440.0000    0.08430
364480.0000   -0.08013
364520.0000    0.03457
364560.0000    0.01541
364600.0000    0.01437
364640.0000    0.26227
364680.0000    0.19697
364720.0000    0.22849
364760.0000    0.30670
364800.0000    0.37645
364840.0000    0.22487
364880.0000    0.16899
364920.0000   -0.02526
364960.0000   -0.03690
365000.0000   -0.04728
365040.0000   -0.11869
365080.0000   -0.11341
365120.0000    0.05146
365160.0000    0.05944
365200.0000    0.09743
365240.0000   -0.06100
365280.0000    0.03372
365320.0000   -0.06324
365360.0000   -0.29831
365400.0000   -0.23634
365440.0000   -0.11580
365480.0000    0.21758
365520.0000    0.00580
365560.0000    0.03504
365600.0000    0.27558
365640.0000    0.15859
365680.0000    0.05710
365720.0000   -0.05528
365760.0000   -0.02157
365800.0000   -0.15861
365840.0000    0.02003
365880.0000    0.15551
365920.0000   -0.14546
365960.0000   -0.00395
366000.0000   -0.18111
366040.0000    0.04416
366080.0000   -0.25394
366120.0000   -0.05267
366160.0000   -0.03800
366200.0000   -0.01348
366240.0000   -0.01875
366280.0000    0.31023
366320.0000    0.22145
366360.0000    0.23126
366400.0000    0.06604
366440.0000    0.14741
366480.0000    0.16360
366520.0000    0.19393
366560.0000    0.29774
366600.0000    0.19079
366640.0000    0.26463
366680.0000    0.21474
366720.0000    0.23382
366760.0000    0.19404
366800.0000    0.07668
366840.0000    0.20168
366880.0000    0.24801
366920.0000    0.36130
366960.0000    0.33441
367000.0000    0.29789
367040.0000    0.29700
367080.0000    0.08416
367120.0000    0.38988
367160.0000    0.44132
367200.0000    0.28112
367240.0000    0.41586
367280.0000    0.36476
367320.0000    0.20961
367360.0000    0.43738
367400.0000    0.07645
367440.0000    0.24163
367480.0000    0.47765
367520.0000    0.26007
367560.0000    0.50118
367600.0000    0.34340
367640.0000    0.32659
367680.0000    0.23277
367720.0000    0.42088
367760.0000    0.38006
367800.0000    0.13627
367840.0000    0.29358
367880.0000    0.27135
367920.0000    0.36247
367960.0000    0.16188
368000.0000    0.37675
368040.0000    0.32232
368080.0000    0.24120
368120.0000    0.29963
368160.0000    0.21678
368200.0000    0.38297
368240.0000    0.24010
368280.0000    0.40136
368320.0000    0.21952
368360.0000    0.36697
368400.0000    0.11431
368440.0000   -0.01081
368480.0000    0.35463
368520.0000    0.41782
368560.0000    0.34411
368600.0000    0.32850
368640.0000    0.21204
368680.0000    0.23454
368720.0000    0.34461
368760.0000    0.22661
368800.0000    0.32890
368840.0000    0.48588
368880.0000    0.36354
368920.0000    0.28112
368960.0000    0.38835
369000.0000    0.31677
369040.0000    0.34066
369080.0000    0.27425
369120.0000    0.13148
369160.0000    0.28810
369200.0000    0.48722
369240.0000    0.08316
369280.0000    0.43033
369320.0000    0.24745
369360.0000    0.32787
369400.0000    0.23956
369440.0000    0.37891
369480.0000    0.52687
369520.0000    0.36800
369560.0000    0.41735
369600.0000    0.35027
369640.0000    0.50069
369680.0000    0.46606
369720.0000    0.41741
369760.0000    0.46100
369800.0000    0.41766
369840.0000    0.44222
369880.0000    0.30483
369920.0000    0.42734
369960.0000    0.31652
370000.0000    0.25583
370040.0000    0.30964
370080.0000    0.51219
370120.0000    0.45440
370160.0000    0.25591
370200.0000    0.32511
370240.0000    0.55844
370280.0000    0.32708
370320.0000    0.61165
370360.0000    0.30346
370400.0000    0.27644
370440.0000    0.30238
370480.0000    0.38686
370520.0000    0.08166
370560.0000    0.46724
370600.0000    0.37020
370640.0000    0.40979
370680.0000    0.35172
370720.0000    0.33511
370760.0000    0.26667
370800.0000    0.30772
370840.0000    0.18501
370880.0000    0.30932
370920.0000    0.41980
370960.0000    0.29486
371000.0000    0.35066
371040.0000    0.40213
371080.0000    0.31880
371120.0000    0.04118
371160.0000    0.12419
371200.0000    0.37929
371240.0000    0.06596
371280.0000    0.40040
371320.0000    0.32642
371360.0000    0.28109
371400.0000    0.35162
371440.0000    0.40036
371480.0000    0.41539
371520.0000    0.49325
371560.0000    0.37951
371600.0000    0.31221
371640.0000    0.07250
371680.0000    0.23053
371720.0000    0.03556
371760.0000   -0.14475
371800.0000    0.10047
371840.0000    0.02443
371880.0000   -0.05885
371920.0000    0.29790
371960.0000    0.12014
372000.0000    0.05168
372040.0000    0.19317
372080.0000    0.02789
372120.0000    0.11485
372160.0000    0.29949
372200.0000    0.37592
372240.0000   -0.01596
372280.0000    0.07585
372320.0000    0.27423
372360.0000    0.23563
372400.0000    0.35949
372440.0000    0.17602
372480.0000    0.11108
372520.0000   -0.09304
372560.0000    0.38527
372600.0000    0.16007
372640.0000    0.19709
372680.0000    0.45806
372720.0000    0.23985
372760.0000    0.47100
372800.0000    0.24044
372840.0000    0.48831
372880.0000    0.16556
372920.0000    0.09078
372960.0000    0.25236
373000.0000    0.20734
373040.0000    0.14131
373080.0000    0.33061
373120.0000    0.33315
373160.0000    0.09652
373200.0000    0.02817
373240.0000    0.11203
373280.0000    0.23755
373320.0000    0.41252
373360.0000    0.09048
373400.0000    0.16229
373440.0000    0.05177
373480.0000    0.18614
373520.0000    0.23855
373560.0000    0.11840
373600.0000    0.43642
373640.0000    0.30433
373680.0000    0.23021
373720.0000    0.27747
373760.0000    0.22256
373800.0000    0.17724
373840.0000    0.13571
373880.0000    0.04918
373920.0000    0.33962
373960.0000    0.09287
374000.0000    0.15768
374040.0000    0.15056
374080.0000   -0.02844
374120.0000   -0.02345
374160.0000    0.17084
374200.0000   -0.06874
374240.0000    0.04516
374280.0000    0.02738
374320.0000    0.28994
374360.0000    0.13537
374400.0000   -0.09842
374440.0000    0.20469
374480.0000    0.01725
374520.0000    0.25685
374560.0000   -0.09402
374600.0000   -0.00539
374640.0000    0.00899
374680.0000    0.11498
374720.0000   -0.15438
374760.0000    0.02457
374800.0000    0.29478
374840.0000    0.00665
374880.0000   -0.04822
374920.0000    0.16770
374960.0000   -0.00559
375000.0000   -0.05623
375040.0000    0.14233
375080.0000    0.30530
375120.0000    0.08079
375160.0000    0.05729
375200.0000    0.06288
375240.0000    0.11784
375280.0000    0.11759
375320.0000   -0.06804
375360.0000    0.11080
375400.0000    0.21238
375440.0000    0.28275
375480.0000   -0.15800
375520.0000    0.40193
375560.0000    0.17049
375600.0000    0.29036
375640.0000    0.31429
375680.0000    0.18216
375720.0000    0.09702
375760.0000    0.40855
375800.0000   -0.18912
375840.0000    0.00790
375880.0000    0.33681
375920.0000    0.24721
375960.0000    0.27800
376000.0000    0.17372
376040.0000    0.30714
376080.0000    0.41886
376120.0000    0.25941
376160.0000    0.24950
376200.0000    0.38681
376240.0000   -0.01968
376280.0000    0.07812
376320.0000    0.37811
376360.0000    0.33027
376400.0000   -0.02683
376440.0000   -0.21102
376480.0000    0.23424
376520.0000   -0.12074
376560.0000   -0.15470
376600.0000    0.13067
376640.0000   -0.01514
376680.0000    0.01014
376720.0000    0.08330
376760.0000    0.07707
376800.0000    0.20330
376840.0000    0.19800
376880.0000    0.15774
376920.0000    0.20943
376960.0000   -0.05712
377000.0000   -0.04062
377040.0000    0.16591
377080.0000    0.04692
377120.0000   -0.11961
377160.0000    0.17205
377200.0000   -0.01778
377240.0000    0.05165
377280.0000    0.23865
377320.0000   -0.03014
377360.0000   -0.04142
377400.0000    0.19733
377440.0000   -0.00623
377480.0000   -0.00611
377520.0000    0.12679
377560.0000   -0.03748
377600.0000    0.35382
377640.0000   -0.08449
377680.0000    0.16137
377720.0000    0.13435
377760.0000    0.14220
377800.0000   -0.13005
377840.0000    0.00008
377880.0000   -0.11040
377920.0000    0.14602
377960.0000    0.25799
378000.0000    0.12029
378040.0000    0.05844
378080.0000    0.06372
378120.0000   -0.01286
378160.0000    0.06539
378200.0000    0.23098
378240.0000    0.01093
378280.0000    0.15942
378320.0000    0.15378
378360.0000    0.06342
378400.0000    0.28200
378440.0000    0.23348
378480.0000    0.18111
378520.0000    0.27304
378560.0000    0.09335
378600.0000    0.17651
378640.0000    0.16237
378680.0000    0.01681
378720.0000    0.13034
378760.0000    0.09568
378800.0000   -0.06402
378840.0000    0.00736
378880.0000    0.14107
378920.0000    0.16983
378960.0000    0.16019
379000.0000    0.35955
379040.0000    0.20031
379080.0000    0.37811
379120.0000    0.24762
379160.0000    0.38253
379200.0000    0.39256
379240.0000    0.22970
379280.0000    0.52998
379320.0000    0.31330
379360.0000    0.08048
379400.0000    0.53332
379440.0000    0.14033
379480.0000    0.35634
379520.0000    0.02326
379560.0000    0.25786
379600.0000    0.33002
379640.0000    0.38023
379680.0000    0.38550
379720.0000    0.46780
379760.0000    0.37349
379800.0000    0.47131
379840.0000    0.43003
379880.0000    0.57913
379920.0000    0.08208
379960.0000    0.17224
380000.0000    0.11134
380040.0000    0.32745
380080.0000    0.26111
380120.0000    0.18872
380160.0000    0.08726
380200.0000    0.41291
380240.0000    0.18670
380280.0000    0.30895
380320.0000   -0.01334
380360.0000    0.29457
380400.0000    0.47039
380440.0000    0.32328
380480.0000    0.04333
380520.0000    0.21954
380560.0000    0.09491
380600.0000    0.03217
380640.0000   -0.04102
380680.0000   -0.18197
380720.0000   -0.22055
380760.0000   -0.23678
380800.0000   -0.13126
380840.0000    0.03050
380880.0000   -0.00904
380920.0000   -0.07344
380960.0000    0.22253
381000.0000    0.30952
381040.0000    0.16238
381080.0000    0.09988
381120.0000   -0.01621
381160.0000    0.18977
381200.0000    0.07025
381240.0000   -0.18913
381280.0000    0.19588
381320.0000   -0.10983
381360.0000    0.19652
381400.0000    0.13846
381440.0000    0.24271
381480.0000    0.20919
381520.0000    0.28927
381560.0000    0.35840
381600.0000   -0.03126
381640.0000    0.13120
381680.0000   -0.03129
381720.0000   -0.08229
381760.0000   -0.05291
381800.0000    0.24475
381840.0000   -0.10563
381880.0000   -0.04456
381920.0000    0.02495
381960.0000    0.31821
382000.0000    0.07011
382040.0000    0.12500
382080.0000    0.24641
382120.0000    0.06361
382160.0000    0.28936
382200.0000    0.03298
382240.0000    0.33766
382280.0000    0.40035
382320.0000   -0.02601
382360.0000   -0.02055
382400.0000    0.10581
382440.0000    0.13508
382480.0000   -0.02201
382520.0000   -0.00492
382560.0000   -0.11496
382600.0000    0.05354
382640.0000    0.31688
382680.0000    0.07246
382720.0000    0.05842
382760.0000    0.19284
382800.0000    0.24530
382840.0000   -0.00127
382880.0000   -0.15628
382920.0000   -0.17775
382960.0000   -0.08919
383000.0000    0.06811
383040.0000    0.03615
383080.0000    0.07358
383120.0000   -0.08389
383160.0000    0.18551
383200.0000   -0.05044
383240.0000    0.14281
383280.0000    0.05813
383320.0000    0.01775
383360.0000    0.11762
383400.0000    0.20039
383440.0000    0.09860
383480.0000   -0.04694
383520.0000    0.08575
383560.0000   -0.13597
383600.0000    0.05929
383640.0000   -0.08301
383680.0000   -0.03930
383720.0000   -0.08489
383760.0000   -0.00417
383800.0000    0.15104
383840.0000    0.17089
383880.0000   -0.02763
383920.0000    0.16146
383960.0000    0.36003
384000.0000    0.14482
384040.0000    0.16526
384080.0000    0.15942
384120.0000    0.13501
384160.0000    0.08650
384200.0000    0.14100
384240.0000    0.33495
384280.0000    0.58946
384320.0000    0.56417
384360.0000    0.40268
384400.0000    0.68267
384440.0000    0.46693
384480.0000    0.56417
384520.0000    0.42412
384560.0000    0.54486
384600.0000    0.31438
384640.0000   -0.03769
384680.0000    0.23502
384720.0000    0.14745
384760.0000    0.26209
384800.0000    0.14275
384840.0000    0.03149
384880.0000    0.12938
384920.0000    0.08189
384960.0000    0.12790
385000.0000    0.12607
385040.0000    0.29718
385080.0000    0.12521
385120.0000    0.21918
385160.0000    0.07301
385200.0000    0.09261
385240.0000    0.18189
385280.0000    0.05400
385320.0000    0.15060
385360.0000    0.16968
385400.0000    0.29462
385440.0000    0.33362
385480.0000    0.15951
385520.0000    0.64049
385560.0000    0.50586
385600.0000    0.35905
385640.0000    0.29472
385680.0000    0.59209
385720.0000    0.52693
385760.0000    0.58192
385800.0000    0.58769
385840.0000    0.51117
385880.0000    0.15299
385920.0000    0.43361
385960.0000    0.53656
386000.0000    0.37223
386040.0000    0.50699
386080.0000    0.36682
386120.0000    0.33250
386160.0000    0.52770
386200.0000    0.48223
386240.0000    0.22377
386280.0000    0.61715
386320.0000    0.17709
386360.0000    0.20804
386400.0000    0.44711
386440.0000    0.40725
386480.0000    0.35784
386520.0000    0.22847
386560.0000    0.31786
386600.0000    0.34175
386640.0000    0.49249
386680.0000    0.50697
386720.0000    0.28324
386760.0000    0.47700
386800.0000    0.53128
386840.0000    0.47761
386880.0000    0.47827
386920.0000    0.68144
386960.0000    0.75920
387000.0000    0.48303
387040.0000    0.42143
387080.0000    0.35945
387120.0000    0.39969
387160.0000    0.22607
387200.0000    0.54965
387240.0000    0.27240
387280.0000    0.25572
387320.0000    0.13289
387360.0000    0.33491
387400.0000    0.50534
387440.0000    0.21055
387480.0000    0.22781
387520.0000    0.26381
387560.0000    0.23898
387600.0000    0.40716
387640.0000    0.24598
387680.0000    0.41548
387720.0000    0.49662
387760.0000    0.27940
387800.0000    0.35849
387840.0000    0.44731
387880.0000    0.40511
387920.0000    0.43623
387960.0000    0.60981
388000.0000    0.17532
388040.0000    0.28461
388080.0000    0.38992
388120.0000    0.34504
388160.0000    0.41396
388200.0000    0.56737
388240.0000    0.48526
388280.0000    0.26686
388320.0000    0.40464
388360.0000    0.41212
388400.0000    0.39701
388440.0000    0.44344
388480.0000    0.59534
388520.0000    0.37541
388560.0000    0.39258
388600.0000    0.34447
388640.0000    0.50534
388680.0000    0.43536
388720.0000    0.46705
388760.0000    0.52835
388800.0000    0.47765
388840.0000    0.37019
388880.0000    0.29957
388920.0000    0.45669
388960.0000    0.63960
389000.0000    0.37283
389040.0000    0.24857
389080.0000    0.47941
389120.0000    0.40045
389160.0000    0.28047
389200.0000    0.24025
389240.0000    0.14049
389280.0000    0.24030
389320.0000    0.11559
389360.0000    0.03308
389400.0000    0.20208
389440.0000    0.38455
389480.0000    0.38691
389520.0000    0.42246
389560.0000    0.27023
389600.0000    0.36434
389640.0000    0.53116
389680.0000    0.27358
389720.0000    0.33060
389760.0000    0.46043
389800.0000    0.56674
389840.0000    0.48438
389880.0000    0.44708
389920.0000    0.44926
389960.0000    0.30428
390000.0000    0.28310
390040.0000    0.46273
390080.0000    0.36065
390120.0000    0.22989
390160.0000    0.43210
390200.0000    0.45910
390240.0000    0.20411
390280.0000    0.42593
390320.0000    0.34038
390360.0000    0.49075
390400.0000    0.51434
390440.0000    0.39492
390480.0000    0.51495
390520.0000    0.36265
390560.0000    0.59085
390600.0000    0.47028
390640.0000    0.47671
390680.0000    0.37027
390720.0000    0.34222
390760.0000    0.30292
390800.0000    0.28721
390840.0000    0.28263
390880.0000    0.18321
390920.0000    0.43847
390960.0000    0.46079
391000.0000    0.29289
391040.0000    0.09676
391080.0000    0.37000
391120.0000    0.37696
391160.0000    0.47149
391200.0000    0.48397
391240.0000    0.38296
391280.0000    0.38160
391320.0000    0.50374
391360.0000    0.46926
391400.0000    0.68974
391440.0000    0.60205
391480.0000    0.46178
391520.0000    0.39776
391560.0000    0.30667
391600.0000    0.13603
391640.0000    0.22218
391680.0000    0.41470
391720.0000    0.46005
391760.0000    0.28167
391800.0000    0.38375
391840.0000    0.30396
391880.0000    0.37787
391920.0000    0.31553
391960.0000    0.49984
392000.0000    0.63088
392040.0000    0.50418
392080.0000    0.34978
392120.0000    0.71923
392160.0000    0.54585
392200.0000    0.70857
392240.0000    0.68637
392280.0000    0.78112
392320.0000    0.71143
392360.0000    0.72359
392400.0000    0.47471
392440.0000    0.71694
392480.0000    0.59122
392520.0000    0.60982
392560.0000    0.49911
392600.0000    0.79516
392640.0000    0.80580
392680.0000    0.67818
392720.0000    0.45418
392760.0000    0.42482
392800.0000    0.56976
392840.0000    0.41943
392880.0000    0.75525
392920.0000    0.73588
392960.0000    0.75692
393000.0000    0.81859
393040.0000    0.74248
393080.0000    0.84387
393120.0000    0.85122
393160.0000    0.66329
393200.0000    0.81915
393240.0000    0.76451
393280.0000    0.48230
393320.0000    0.78915
393360.0000    0.49282
393400.0000    0.72688
393440.0000    0.71843
393480.0000    0.73509
393520.0000    0.85327
393560.0000    0.73737
393600.0000    0.63818
393640.0000    0.40731
393680.0000    0.40508
393720.0000    0.35810
393760.0000    0.28811
393800.0000    0.26125
393840.0000    0.60635
393880.0000    0.54524
393920.0000    0.52975
393960.0000    0.37514
394000.0000    0.54735
394040.0000    0.54218
394080.0000    0.37957
394120.0000    0.68073
394160.0000    0.83292
394200.0000    0.71088
394240.0000    0.75387
394280.0000    0.81642
394320.0000    0.60591
394360.0000    0.75130
394400.0000    0.67571
394440.0000    0.63640
394480.0000    0.72508
394520.0000    0.76145
394560.0000    0.65008
394600.0000    0.71632
394640.0000    0.70547
394680.0000    0.60790
394720.0000    0.58393
394760.0000    0.59298
394800.0000    0.71644
394840.0000    0.61926
394880.0000    0.79117
394920.0000    0.68298
394960.0000    0.49541
395000.0000    0.60221
395040.0000    0.52630
395080.0000    0.62493
395120.0000    0.68335
395160.0000    0.63651
395200.0000    0.64856
395240.0000    0.75198
395280.0000    0.51826
395320.0000    0.72519
395360.0000    0.61233
395400.0000    0.61143
395440.0000    0.57320
395480.0000    0.62599
395520.0000    0.67214
395560.0000    0.67357
395600.0000    0.71700
395640.0000    0.81210
395680.0000    0.47351
395720.0000    0.52913
395760.0000    0.59937
395800.0000    0.37768
395840.0000    0.47511
395880.0000    0.39061
395920.0000    0.23631
395960.0000    0.35185
396000.0000    0.31996
396040.0000    0.71968
396080.0000    0.68653
396120.0000    0.72408
396160.0000    0.74481
396200.0000    0.67652
396240.0000    0.78219
396280.0000    0.68793
396320.0000    0.76799
396360.0000    0.64957
396400.0000    0.68447
396440.0000    0.71370
396480.0000    0.73264
396520.0000    0.84265
396560.0000    0.52238
396600.0000    0.55926
396640.0000    0.47407
396680.0000    0.57762
396720.0000    0.45126
396760.0000    0.59454
396800.0000    0.48833
396840.0000    0.49453
396880.0000    0.34384
396920.0000    0.20074
396960.0000    0.33839
397000.0000    0.42444
397040.0000    0.40381
397080.0000    0.34556
397120.0000    0.04475
397160.0000    0.31047
397200.0000    0.22596
397240.0000    0.15552
397280.0000    0.11999
397320.0000    0.01476
397360.0000    0.14491
397400.0000    0.49046
397440.0000    0.49650
397480.0000    0.39317
397520.0000    0.55296
397560.0000    0.46136
397600.0000    0.44976
397640.0000    0.42839
397680.0000    0.33866
397720.0000    0.52501
397760.0000    0.40012
397800.0000    0.41016
397840.0000    0.40276
397880.0000    0.48427
397920.0000    0.69669
397960.0000    0.56893
398000.0000    0.64716
398040.0000    0.66023
398080.0000    0.57580
398120.0000    0.47206
398160.0000    0.70583
398200.0000    0.54103
398240.0000    0.55544
398280.0000    0.62694
398320.0000    0.48214
398360.0000    0.38037
398400.0000    0.50708
398440.0000    0.09824
398480.0000    0.18582
398520.0000    0.32498
398560.0000    0.42793
398600.0000    0.54066
398640.0000    0.62587
398680.0000    0.29866
398720.0000    0.24201
398760.0000    0.21769
398800.0000    0.42219
398840.0000    0.25066
398880.0000    0.18640
398920.0000    0.19340
398960.0000    0.14479
399000.0000    0.41419
399040.0000    0.47795
399080.0000    0.34385
399120.0000    0.36645
399160.0000    0.32758
399200.0000    0.30770
399240.0000    0.28703
399280.0000    0.30647
399320.0000    0.36233
399360.0000    0.10801
399400.0000    0.18481
399440.0000    0.58964
399480.0000    0.20350
399520.0000    0.12165
399560.0000    0.15016
399600.0000    0.42514
399640.0000    0.38211
399680.0000    0.24089
399720.0000    0.39426
399760.0000    0.49796
399800.0000    0.50991
399840.0000    0.55930
399880.0000    0.60104
399920.0000    0.52855
399960.0000    0.59763
400000.0000    0.46324
400040.0000    0.57060
400080.0000    0.52946
400120.0000    0.55251
400160.0000    0.24964
400200.0000    0.17765
400240.0000    0.27746
400280.0000    0.43391
400320.0000    0.63381
400360.0000    0.67215
400400.0000    0.66132
400440.0000    0.54383
400480.0000    0.56893
400520.0000    0.49905
400560.0000    0.62096
400600.0000    0.39581
400640.0000    0.26011
400680.0000    0.33673
400720.0000    0.47043
400760.0000    0.48224
400800.0000    0.58177
400840.0000    0.43918
400880.0000    0.68537
400920.0000    0.52299
400960.0000    0.59512
401000.0000    0.62922
401040.0000    0.47966
401080.0000    0.12950
401120.0000    0.30437
401160.0000    0.06143
401200.0000    0.20276
401240.0000    0.35943
401280.0000    0.33390
401320.0000    0.21005
401360.0000    0.27751
401400.0000    0.26787
401440.0000    0.36073
401480.0000    0.40698
401520.0000    0.42920
401560.0000    0.39358
401600.0000    0.26241
401640.0000    0.46867
401680.0000    0.24852
401720.0000    0.22811
401760.0000    0.32338
401800.0000    0.23925
401840.0000    0.14242
401880.0000    0.17486
401920.0000    0.24854
401960.0000    0.12106
402000.0000    0.06928
402040.0000    0.00955
402080.0000    0.06219
402120.0000    0.33132
402160.0000    0.31115
402200.0000    0.21812
402240.0000    0.45910
402280.0000    0.56025
402320.0000    0.53533
402360.0000    0.52396
402400.0000    0.40640
402440.0000    0.12260
402480.0000    0.21469
402520.0000    0.33751
402560.0000    0.40614
402600.0000    0.17854
402640.0000    0.44215
402680.0000    0.26323
402720.0000    0.23315
402760.0000    0.16949
402800.0000    0.29003
402840.0000    0.16132
402880.0000    0.26485
402920.0000    0.24906
402960.0000    0.18825
403000.0000    0.29764
403040.0000    0.37380
403080.0000    0.25457
403120.0000    0.34332
403160.0000    0.20980
403200.0000    0.27099
403240.0000    0.31588
403280.0000    0.33662
403320.0000    0.19145
403360.0000    0.22848
403400.0000    0.38931
403440.0000    0.36737
403480.0000    0.38112
403520.0000    0.28221
403560.0000    0.38788
403600.0000    0.25356
403640.0000    0.25676
403680.0000    0.42423
403720.0000    0.23562
403760.0000    0.14430
403800.0000    0.37538
403840.0000    0.40068
403880.0000    0.20177
403920.0000    0.36582
403960.0000    0.43776
404000.0000    0.47560
404040.0000    0.40327
404080.0000    0.35016
404120.0000    0.02228
404160.0000    0.29285
404200.0000    0.42906
404240.0000    0.14383
404280.0000    0.19456
404320.0000    0.24079
404360.0000    0.35643
404400.0000    0.43656
404440.0000    0.33359
404480.0000    0.33513
404520.0000    0.37201
404560.0000    0.11020
404600.0000    0.00717
404640.0000    0.27224
404680.0000    0.07874
404720.0000    0.32089
404760.0000    0.33812
404800.0000    0.10785
404840.0000    0.01854
404880.0000    0.10044
404920.0000    0.00529
404960.0000    0.09769
405000.0000    0.03467
405040.0000    0.11357
405080.0000    0.17361
405120.0000    0.07825
405160.0000    0.17863
405200.0000    0.12454
405240.0000    0.14295
405280.0000    0.21989
405320.0000   -0.01742
405360.0000    0.23953
405400.0000    0.18771
405440.0000    0.28312
405480.0000    0.22729
405520.0000    0.22282
405560.0000    0.18145
405600.0000    0.31657
405640.0000    0.12119
405680.0000    0.13469
405720.0000    0.22873
405760.0000    0.14314
405800.0000    0.06103
405840.0000    0.16286
405880.0000    0.21607
405920.0000    0.11811
405960.0000    0.45227
406000.0000    0.26868
406040.0000    0.38473
406080.0000    0.33230
406120.0000    0.25134
406160.0000    0.22438
406200.0000    0.26602
406240.0000    0.16283
406280.0000    0.20400
406320.0000    0.20001
406360.0000    0.10486
406400.0000    0.13402
406440.0000    0.22113
406480.0000    0.10259
406520.0000    0.21968
406560.0000    0.07020
406600.0000    0.07163
406640.0000    0.12234
406680.0000    0.34459
406720.0000    0.24722
406760.0000    0.24659
406800.0000    0.18496
406840.0000   -0.22643
406880.0000    0.21656
406920.0000    0.01932
406960.0000   -0.10205
407000.0000   -0.07540
407040.0000    0.02229
407080.0000    0.06478
407120.0000    0.21072
407160.0000   -0.00965
407200.0000    0.27096
407240.0000    0.09984
407280.0000   -0.00375
407320.0000    0.13291
407360.0000    0.10878
407400.0000    0.18807
407440.0000    0.25681
407480.0000    0.26421
407520.0000    0.20786
407560.0000    0.24150
407600.0000    0.12101
407640.0000    0.28774
407680.0000    0.17688
407720.0000   -0.00129
407760.0000   -0.03274
407800.0000    0.40643
407840.0000    0.11210
407880.0000    0.20983
407920.0000   -0.04728
407960.0000    0.23502
408000.0000    0.25119
408040.0000    0.25530
408080.0000    0.22558
408120.0000    0.43462
408160.0000    0.21524
408200.0000    0.38225
408240.0000    0.17585
408280.0000   -0.04993
408320.0000    0.22762
408360.0000    0.14625
408400.0000    0.37021
408440.0000    0.26200
408480.0000    0.08049
408520.0000    0.16141
408560.0000    0.26234
408600.0000    0.00792
408640.0000    0.27147
408680.0000    0.26964
408720.0000    0.31963
408760.0000    0.34774
408800.0000    0.14695
408840.0000    0.16925
408880.0000    0.40212
408920.0000    0.26878
408960.0000    0.23414
409000.0000    0.25082
409040.0000    0.18359
409080.0000    0.49132
409120.0000    0.56715
409160.0000    0.50322
409200.0000    0.46971
409240.0000    0.49290
409280.0000    0.55868
409320.0000    0.49676
409360.0000    0.38194
409400.0000    0.52588
409440.0000    0.49734
409480.0000    0.54282
409520.0000    0.63848
409560.0000    0.30434
409600.0000    0.25392
409640.0000    0.18732
409680.0000    0.28834
409720.0000    0.23467
409760.0000    0.22603
409800.0000    0.25441
409840.0000    0.17798
409880.0000    0.23245
409920.0000    0.33635
409960.0000    0.30188
410000.0000    0.26105
410040.0000    0.33991
410080.0000    0.07193
410120.0000    0.24420
410160.0000    0.48818
410200.0000    0.57960
410240.0000    0.28242
410280.0000    0.27018
410320.0000    0.59317
410360.0000    0.49345
410400.0000    0.20828
410440.0000    0.20081
410480.0000    0.20418
410520.0000    0.09715
410560.0000    0.15221
410600.0000    0.28461
410640.0000    0.35759
410680.0000    0.28127
410720.0000    0.22462
410760.0000    0.24629
410800.0000    0.08762
410840.0000    0.26218
410880.0000    0.12987
410920.0000    0.27068
410960.0000    0.02031
411000.0000    0.30035
411040.0000    0.15121
411080.0000    0.15590
411120.0000    0.26783
411160.0000    0.09408
411200.0000    0.25354
411240.0000    0.27269
411280.0000    0.23512
411320.0000    0.29949
411360.0000    0.32042
411400.0000    0.27587
411440.0000    0.23620
411480.0000    0.07994
411520.0000    0.23914
411560.0000    0.27616
411600.0000    0.18303
411640.0000    0.36609
411680.0000    0.20960
411720.0000    0.20730
411760.0000    0.33365
411800.0000    0.11994
411840.0000    0.23990
411880.0000    0.20082
411920.0000    0.38276
411960.0000    0.54810
412000.0000    0.55530
412040.0000    0.32499
412080.0000    0.23397
412120.0000    0.23932
412160.0000    0.15593
412200.0000    0.30595
412240.0000    0.39566
412280.0000    0.13687
412320.0000    0.18477
412360.0000    0.24431
412400.0000    0.43508
412440.0000    0.14800
412480.0000    0.14328
412520.0000    0.22861
412560.0000    0.37514
412600.0000    0.30979
412640.0000    0.29052
412680.0000    0.28173
412720.0000    0.36317
412760.0000    0.27489
412800.0000    0.26986
412840.0000    0.20789
412880.0000    0.28841
412920.0000    0.26100
412960.0000    0.39727
413000.0000    0.15104
413040.0000    0.34803
413080.0000    0.28828
413120.0000    0.24414
413160.0000    0.55255
413200.0000    0.29841
413240.0000    0.35692
413280.0000    0.17214
413320.0000    0.36460
413360.0000    0.13495
413400.0000    0.34229
413440.0000    0.33362
413480.0000    0.32054
413520.0000    0.20865
413560.0000    0.29143
413600.0000    0.14782
413640.0000    0.18912
413680.0000    0.18379
413720.0000    0.25691
413760.0000    0.15824
413800.0000   -0.00921
413840.0000    0.30394
413880.0000    0.26888
413920.0000    0.14536
413960.0000    0.26622
414000.0000    0.12502
414040.0000    0.42014
414080.0000    0.33950
414120.0000    0.11699
414160.0000   -0.03434
414200.0000    0.22820
414240.0000    0.30822
414280.0000    0.39740
414320.0000    0.28764
414360.0000   -0.08972
414400.0000    0.18965
414440.0000    0.28773
414480.0000    0.29655
414520.0000    0.21945
414560.0000    0.18992
414600.0000    0.33485
414640.0000    0.26168
414680.0000    0.20803
414720.0000    0.55965
414760.0000    0.47145
414800.0000    0.15438
414840.0000    0.19692
414880.0000    0.31721
414920.0000    0.41572
414960.0000    0.02815
415000.0000    0.22702
415040.0000    0.30030
415080.0000    0.26576
415120.0000    0.25401
415160.0000    0.56766
415200.0000    0.43370
415240.0000    0.59644
415280.0000    0.59265
415320.0000    0.53325
415360.0000    0.51886
415400.0000    0.58136
415440.0000    0.54924
415480.0000    0.66316
415520.0000    0.57978
415560.0000    0.62712
415600.0000    0.67216
415640.0000    0.63144
415680.0000    0.65778
415720.0000    0.57393
415760.0000    0.56997
415800.0000    0.52433
415840.0000    0.58947
415880.0000    0.56915
415920.0000    0.50535
415960.0000    0.72839
416000.0000    0.74961
416040.0000    0.58703
416080.0000    0.61926
416120.0000    0.69172
416160.0000    0.74522
416200.0000    0.60697
416240.0000    0.67126
416280.0000    0.66505
416320.0000    0.65153
416360.0000    0.61394
416400.0000    0.68284
416440.0000    0.66229
416480.0000    0.61883
416520.0000    0.65790
416560.0000    0.60578
416600.0000    0.63837
416640.0000    0.73480
416680.0000    0.68978
416720.0000    0.66173
416760.0000    0.69994
416800.0000    0.65763
416840.0000    0.54753
416880.0000    0.76998
416920.0000    0.60637
416960.0000    0.68723
417000.0000    0.64644
417040.0000    0.75620
417080.0000    0.61788
417120.0000    0.67775
417160.0000    0.69281
417200.0000    0.58307
417240.0000    0.58943
417280.0000    0.46185
417320.0000    0.62225
417360.0000    0.49364
417400.0000    0.55577
417440.0000    0.31551
417480.0000    0.38984
417520.0000    0.50717
417560.0000    0.56761
417600.0000    0.60450
417640.0000    0.71301
417680.0000    0.58987
417720.0000    0.47914
417760.0000    0.46893
417800.0000    0.50710
417840.0000    0.48893
417880.0000    0.55627
417920.0000    0.51082
417960.0000    0.56959
418000.0000    0.58083
418040.0000    0.43822
418080.0000    0.69750
418120.0000    0.53182
418160.0000    0.44630
418200.0000    0.31892
418240.0000    0.45290
418280.0000    0.28917
418320.0000    0.42943
418360.0000    0.53672
418400.0000    0.25709
418440.0000    0.06832
418480.0000    0.35484
418520.0000    0.67479
418560.0000    0.49479
418600.0000    0.61236
418640.0000    0.50455
418680.0000    0.53039
418720.0000    0.45750
418760.0000    0.48444
418800.0000    0.48630
418840.0000    0.48430
418880.0000    0.47073
418920.0000    0.43692
418960.0000    0.43644
419000.0000    0.52228
419040.0000    0.55932
419080.0000    0.57373
419120.0000    0.43430
419160.0000    0.44090
419200.0000    0.59998
419240.0000    0.55623
419280.0000    0.51757
419320.0000    0.45059
419360.0000    0.32494
419400.0000    0.49245
419440.0000    0.47855
419480.0000    0.47424
419520.0000    0.42857
419560.0000    0.49690
419600.0000    0.39999
419640.0000    0.50259
419680.0000    0.41121
419720.0000    0.31388
419760.0000    0.42954
419800.0000    0.49381
419840.0000    0.42526
419880.0000    0.38111
419920.0000    0.44642
419960.0000    0.44401
420000.0000    0.39710
420040.0000    0.51975
420080.0000    0.51269
420120.0000    0.65442
420160.0000    0.66225
420200.0000    0.77967
420240.0000    0.60381
420280.0000    0.62150
420320.0000    0.65699
420360.0000    0.60880
420400.0000    0.60735
420440.0000    0.57071
420480.0000    0.70696
420520.0000    0.62958
420560.0000    0.59288
420600.0000    0.56811
420640.0000    0.40803
420680.0000    0.54759
420720.0000    0.63476
420760.0000    0.68213
420800.0000    0.72631
420840.0000    0.77575
420880.0000    0.74998
420920.0000    0.67141
420960.0000    0.57812
421000.0000    0.57717
421040.0000    0.54272
421080.0000    0.76484
421120.0000    0.57847
421160.0000    0.62214
421200.0000    0.61284
421240.0000    0.60321
421280.0000    0.63548
421320.0000    0.58614
421360.0000    0.66446
421400.0000    0.61553
421440.0000    0.58999
421480.0000    0.55649
421520.0000    0.55692
421560.0000    0.54744
421600.0000    0.66970
421640.0000    0.53830
421680.0000    0.51927
421720.0000    0.61112
421760.0000    0.80219
421800.0000    0.57156
421840.0000    0.54563
421880.0000    0.53345
421920.0000    0.56337
421960.0000    0.51711
422000.0000    0.38892
422040.0000    0.32513
422080.0000    0.57733
422120.0000    0.63177
422160.0000    0.57906
422200.0000    0.74301
422240.0000    0.61415
422280.0000    0.65204
422320.0000    0.70487
422360.0000    0.56904
422400.0000    0.63848
422440.0000    0.73019
422480.0000    0.43670
422520.0000    0.64813
422560.0000    0.66195
422600.0000    0.55829
422640.0000    0.53945
422680.0000    0.54189
422720.0000    0.65417
422760.0000    0.50155
422800.0000    0.57347
422840.0000    0.68201
422880.0000    0.54706
422920.0000    0.59632
422960.0000    0.57074
423000.0000    0.59919
423040.0000    0.59604
423080.0000    0.53226
423120.0000    0.58541
423160.0000    0.53591
423200.0000    0.35300
423240.0000    0.51833
423280.0000    0.46730
423320.0000    0.48279
423360.0000    0.50854
423400.0000    0.27155
423440.0000    0.38561
423480.0000    0.33330
423520.0000    0.33449
423560.0000    0.40388
423600.0000    0.36108
423640.0000    0.25512
423680.0000    0.45216
423720.0000    0.26902
423760.0000    0.26069
423800.0000    0.34552
423840.0000    0.23371
423880.0000    0.34679
423920.0000    0.27257
423960.0000    0.24728
424000.0000    0.10211
424040.0000    0.38259
424080.0000    0.27746
424120.0000    0.38876
424160.0000    0.45293
424200.0000    0.34016
424240.0000    0.38067
424280.0000    0.20447
424320.0000    0.02441
424360.0000    0.33136
424400.0000    0.36899
424440.0000    0.38670
424480.0000    0.42864
424520.0000    0.41460
424560.0000    0.45554
424600.0000    0.26003
424640.0000    0.45397
424680.0000    0.44605
424720.0000    0.36219
424760.0000    0.45043
424800.0000    0.30625
424840.0000    0.78895
424880.0000    0.59064
424920.0000    0.51421
424960.0000    0.53953
425000.0000    0.47434
425040.0000    0.71871
425080.0000    0.44478
425120.0000    0.57169
425160.0000    0.22964
425200.0000    0.29945
425240.0000    0.36909
425280.0000    0.38075
425320.0000    0.43156
425360.0000    0.51669
425400.0000    0.32941
425440.0000    0.29254
425480.0000    0.21047
425520.0000    0.36886
425560.0000    0.43067
425600.0000    0.44549
425640.0000    0.45025
425680.0000    0.51216
425720.0000    0.50458
425760.0000    0.50140
425800.0000    0.58029
425840.0000    0.52246
425880.0000    0.63121
425920.0000    0.58197
425960.0000    0.62138
426000.0000    0.42589
426040.0000    0.56012
426080.0000    0.35054
426120.0000    0.46776
426160.0000    0.28670
426200.0000    0.31717
426240.0000    0.34827
426280.0000    0.35534
426320.0000    0.48712
426360.0000    0.61295
426400.0000    0.46423
426440.0000    0.36573
426480.0000    0.41012
426520.0000    0.61548
426560.0000    0.41024
426600.0000    0.18428
426640.0000    0.29487
426680.0000    0.21449
426720.0000    0.17610
426760.0000   -0.13876
426800.0000    0.13403
426840.0000    0.35426
426880.0000    0.22503
426920.0000    0.03739
426960.0000    0.27738
427000.0000    0.34331
427040.0000    0.23342
427080.0000   -0.05576
427120.0000    0.35620
427160.0000    0.12267
427200.0000    0.52973
427240.0000    0.41834
427280.0000    0.35384
427320.0000    0.41150
427360.0000    0.49072
427400.0000    0.53382
427440.0000    0.43525
427480.0000    0.45334
427520.0000    0.16931
427560.0000    0.33120
427600.0000    0.17898
427640.0000    0.11015
427680.0000    0.04323
427720.0000    0.18535
427760.0000    0.14762
427800.0000    0.29797
427840.0000   -0.10698
427880.0000    0.22596
427920.0000    0.28011
427960.0000    0.16981
428000.0000    0.20011
428040.0000    0.02110
428080.0000    0.39531
428120.0000    0.34926
428160.0000    0.18764
428200.0000    0.35681
428240.0000    0.64726
428280.0000    0.45267
428320.0000    0.29803
428360.0000    0.42437
428400.0000    0.36685
428440.0000    0.34020
428480.0000    0.22368
428520.0000    0.27363
428560.0000    0.12251
428600.0000    0.33307
428640.0000    0.35119
428680.0000    0.36212
428720.0000    0.48992
428760.0000    0.47590
428800.0000    0.23993
428840.0000    0.52085
428880.0000    0.25868
428920.0000    0.22698
428960.0000    0.36013
429000.0000    0.36261
429040.0000    0.45379
429080.0000    0.27290
429120.0000    0.27451
429160.0000    0.15806
429200.0000    0.65469
429240.0000    0.64222
429280.0000    0.64559
429320.0000    0.43106
429360.0000    0.51569
429400.0000    0.43037
429440.0000    0.57194
429480.0000    0.37013
429520.0000    0.33709
429560.0000    0.51286
429600.0000    0.29739
429640.0000    0.43411
429680.0000    0.50683
429720.0000    0.52938
429760.0000    0.55826
429800.0000    0.45459
429840.0000    0.38974
429880.0000    0.47051
429920.0000    0.47436
429960.0000    0.52797
430000.0000    0.42558
430040.0000    0.59287
430080.0000    0.55579
430120.0000    0.50684
430160.0000    0.36477
430200.0000    0.64448
430240.0000    0.52984
430280.0000    0.47951
430320.0000    0.52809
430360.0000    0.53568
430400.0000    0.44033
430440.0000    0.55637
430480.0000    0.52525
430520.0000    0.47751
430560.0000    0.34740
430600.0000    0.44202
430640.0000    0.49621
430680.0000    0.39151
430720.0000    0.53004
430760.0000    0.52589
430800.0000    0.52995
430840.0000    0.48222
430880.0000    0.52977
430920.0000    0.48300
430960.0000    0.42670
431000.0000    0.44598
431040.0000    0.30921
431080.0000    0.46055
431120.0000    0.47109
431160.0000    0.41255
431200.0000    0.52923
431240.0000    0.48694
431280.0000    0.47590
431320.0000    0.51625
431360.0000    0.50852
431400.0000    0.48875
431440.0000    0.37101
431480.0000    0.64541
431520.0000    0.53530
431560.0000    0.65542
431600.0000    0.44693
431640.0000    0.47571
431680.0000    0.77130
431720.0000    0.08230
431760.0000    0.25630
431800.0000    0.57268
431840.0000    0.39184
431880.0000    0.56483
431920.0000    0.52030
431960.0000    0.75271
432000.0000    0.53850
432040.0000    0.57902
432080.0000    0.49733
432120.0000    0.49371
432160.0000    0.39242
432200.0000    0.49753
432240.0000    0.52612
432280.0000    0.61188
432320.0000    0.52307
432360.0000    0.65725
432400.0000    0.47062
432440.0000    0.46678
432480.0000    0.37856
432520.0000    0.50067
432560.0000    0.53336
432600.0000    0.41092
432640.0000    0.34798
432680.0000    0.50739
432720.0000    0.45266
432760.0000    0.52264
432800.0000    0.37226
432840.0000    0.12009
432880.0000    0.54595
432920.0000    0.51318
432960.0000    0.35682
433000.0000    0.46980
433040.0000    0.45801
433080.0000    0.40210
433120.0000    0.46010
433160.0000    0.45981
433200.0000    0.49644
433240.0000    0.49856
433280.0000    0.54932
433320.0000    0.58734
433360.0000    0.55101
433400.0000    0.50133
433440.0000    0.49832
433480.0000    0.45317
433520.0000    0.50934
433560.0000    0.50244
433600.0000    0.48432
433640.0000    0.45831
433680.0000    0.28603
433720.0000    0.48028
433760.0000    0.44637
433800.0000    0.41854
433840.0000    0.25609
433880.0000   -0.02270
433920.0000    0.48786
433960.0000    0.52653
434000.0000    0.41078
434040.0000    0.21352
434080.0000    0.35072
434120.0000    0.22375
434160.0000    0.15329
434200.0000    0.15018
434240.0000    0.23014
434280.0000    0.35942
434320.0000    0.21080
434360.0000    0.27713
434400.0000    0.43177
434440.0000    0.35069
434480.0000    0.61604
434520.0000    0.32174
434560.0000    0.27389
434600.0000    0.04039
434640.0000    0.32989
434680.0000    0.44398
434720.0000    0.32404
434760.0000    0.42981
434800.0000    0.63180
434840.0000    0.54583
434880.0000    0.54472
434920.0000    0.33357
434960.0000    0.33438
435000.0000    0.35907
435040.0000    0.31464
435080.0000    0.31485
435120.0000    0.15145
435160.0000    0.13238
435200.0000    0.22969
435240.0000    0.62835
435280.0000    0.51447
435320.0000    0.52038
435360.0000    0.39564
435400.0000    0.46072
435440.0000    0.41419
435480.0000    0.41066
435520.0000    0.49986
435560.0000    0.47298
435600.0000    0.54298
435640.0000    0.54592
435680.0000    0.26962
435720.0000    0.21794
435760.0000    0.18452
435800.0000   -0.00830
435840.0000    0.10319
435880.0000    0.48197
435920.0000    0.45287
435960.0000    0.47589
436000.0000    0.48189
436040.0000    0.35169
436080.0000    0.22009
436120.0000    0.10968
436160.0000    0.06510
436200.0000   -0.00921
436240.0000    0.15295
436280.0000   -0.01918
436320.0000    0.19482
436360.0000    0.48633
436400.0000    0.23748
436440.0000    0.33269
436480.0000    0.10476
436520.0000    0.25768
436560.0000    0.13334
436600.0000    0.29438
436640.0000    0.08034
436680.0000    0.44885
436720.0000    0.59972
436760.0000    0.38819
436800.0000    0.58844
436840.0000    0.52926
436880.0000    0.44517
436920.0000    0.41118
436960.0000    0.51147
437000.0000    0.45110
437040.0000    0.50531
437080.0000    0.58387
437120.0000    0.41135
437160.0000    0.18848
437200.0000    0.18210
437240.0000    0.14609
437280.0000    0.28428
437320.0000    0.22665
437360.0000    0.32770
437400.0000    0.71205
437440.0000    0.54143
437480.0000    0.15957
437520.0000    0.29177
437560.0000    0.22443
437600.0000    0.09336
437640.0000    0.15938
437680.0000    0.24843
437720.0000    0.05840
437760.0000    0.27885
437800.0000    0.01140
437840.0000    0.27282
437880.0000    0.26871
437920.0000    0.20121
437960.0000    0.19114
438000.0000    0.12607
438040.0000    0.35170
438080.0000    0.16371
438120.0000    0.29689
438160.0000    0.34938
438200.0000    0.36601
438240.0000    0.51061
438280.0000    0.42593
438320.0000    0.63377
438360.0000    0.50889
438400.0000    0.43696
438440.0000    0.39732
438480.0000    0.48470
438520.0000    0.50544
438560.0000    0.44522
438600.0000    0.48025
438640.0000    0.47743
438680.0000    0.33372
438720.0000    0.19383
438760.0000    0.39802
438800.0000    0.16134
438840.0000    0.48900
438880.0000    0.51172
438920.0000    0.43762
438960.0000    0.37104
439000.0000    0.42963
439040.0000    0.62549
439080.0000    0.49431
439120.0000    0.43450
439160.0000    0.53815
439200.0000    0.41835
439240.0000    0.36733
439280.0000    0.56183
439320.0000    0.49100
439360.0000    0.53907
439400.0000    0.50753
439440.0000    0.40640
439480.0000    0.53644
439520.0000    0.61863
439560.0000    0.52242
439600.0000    0.57446
439640.0000    0.50241
439680.0000    0.43124
439720.0000    0.47579
439760.0000    0.57077
439800.0000    0.62612
439840.0000    0.52834
439880.0000    0.56529
439920.0000    0.49130
439960.0000    0.44601
440000.0000    0.48776
440040.0000    0.41749
440080.0000    0.54677
440120.0000    0.50528
440160.0000    0.57444
440200.0000    0.62548
440240.0000    0.55367
440280.0000    0.43355
440320.0000    0.49229
440360.0000    0.54649
440400.0000    0.51508
440440.0000    0.51164
440480.0000    0.49923
440520.0000    0.57582
440560.0000    0.41668
440600.0000    0.49831
440640.0000    0.61772
440680.0000    0.50572
440720.0000    0.52141
440760.0000    0.59078
440800.0000    0.48125
440840.0000    0.42912
440880.0000    0.50806
440920.0000    0.50509
440960.0000    0.58888
441000.0000    0.54098
441040.0000    0.45922
441080.0000    0.40688
441120.0000    0.42845
441160.0000    0.51671
441200.0000    0.54626
441240.0000    0.54553
441280.0000    0.59000
441320.0000    0.55188
441360.0000    0.49547
441400.0000    0.51784
441440.0000    0.66223
441480.0000    0.66175
441520.0000    0.49980
441560.0000    0.52710
441600.0000    0.61662
441640.0000    0.68585
441680.0000    0.43110
441720.0000    0.50410
441760.0000    0.48207
441800.0000    0.50980
441840.0000    0.44714
441880.0000    0.49178
441920.0000    0.58441
441960.0000    0.53980
442000.0000    0.49186
442040.0000    0.51826
442080.0000    0.64788
442120.0000    0.51298
442160.0000    0.58447
442200.0000    0.39512
442240.0000    0.67303
442280.0000    0.59217
442320.0000    0.49972
442360.0000    0.70372
442400.0000    0.66043
442440.0000    0.51317
442480.0000    0.78006
442520.0000    0.54135
442560.0000    0.64700
442600.0000    0.52410
442640.0000    0.59201
442680.0000    0.54427
442720.0000    0.60394
442760.0000    0.67652
442800.0000    0.51357
442840.0000    0.58779
442880.0000    0.70571
442920.0000    0.56409
442960.0000    0.42305
443000.0000    0.47249
443040.0000    0.57284
443080.0000    0.51056
443120.0000    0.51987
443160.0000    0.35340
443200.0000    0.53123
443240.0000    0.47701
443280.0000    0.32629
443320.0000    0.56724
443360.0000    0.59114
443400.0000    0.33581
443440.0000    0.40047
443480.0000    0.43353
443520.0000    0.56632
443560.0000    0.53112
443600.0000    0.09151
443640.0000    0.45230
443680.0000    0.26697
443720.0000   -0.05111
443760.0000    0.39604
443800.0000    0.42090
443840.0000    0.54934
443880.0000    0.54042
443920.0000    0.56770
443960.0000    0.46561
444000.0000    0.43287
444040.0000    0.16390
444080.0000   -0.01506
444120.0000    0.06036
444160.0000   -0.00414
444200.0000    0.03049
444240.0000    0.10740
444280.0000    0.15310
444320.0000    0.24632
444360.0000    0.20916
444400.0000    0.24158
444440.0000    0.14855
444480.0000    0.20552
444520.0000    0.25445
444560.0000    0.17108
444600.0000    0.10851
444640.0000    0.27958
444680.0000    0.18931
444720.0000    0.05991
444760.0000    0.09241
444800.0000    0.10872
444840.0000    0.17746
444880.0000    0.06205
444920.0000   -0.00955
444960.0000    0.08085
445000.0000    0.00273
445040.0000   -0.06647
445080.0000    0.18377
445120.0000    0.09196
445160.0000    0.50800
445200.0000    0.49245
445240.0000    0.40641
445280.0000    0.23313
445320.0000    0.16213
445360.0000    0.14667
445400.0000    0.43129
445440.0000    0.48712
445480.0000    0.20854
445520.0000    0.22147
445560.0000    0.07590
445600.0000   -0.04532
445640.0000    0.12099
445680.0000    0.20839
445720.0000    0.10144
445760.0000    0.29742
445800.0000    0.30170
445840.0000    0.39951
445880.0000    0.63932
445920.0000    0.45942
445960.0000    0.62432
446000.0000    0.48999
446040.0000    0.43996
446080.0000    0.33184
446120.0000    0.47877
446160.0000    0.47705
446200.0000    0.42565
446240.0000    0.62043
446280.0000    0.17108
446320.0000   -0.36674
446360.0000    0.19378
446400.0000   -0.10025
446440.0000    0.07839
446480.0000   -0.02384
446520.0000   -0.08292
446560.0000   -0.16111
446600.0000   -0.06604
446640.0000    0.17011
446680.0000   -0.13704
446720.0000    0.01333
446760.0000   -0.14607
446800.0000    0.06544
446840.0000    0.18612
446880.0000    0.16747
446920.0000    0.06976
446960.0000   -0.10512
447000.0000    0.08754
447040.0000    0.23714
447080.0000    0.20422
447120.0000    0.14354
447160.0000    0.23526
447200.0000    0.28383
447240.0000    0.26717
447280.0000    0.20253
447320.0000    0.01215
447360.0000    0.18954
447400.0000    0.24989
447440.0000    0.21009
447480.0000   -0.08661
447520.0000    0.21236
447560.0000    0.35896
447600.0000    0.23983
447640.0000    0.22820
447680.0000    0.19625
447720.0000    0.18413
447760.0000   -0.00824
447800.0000    0.17646
447840.0000    0.25456
447880.0000    0.17397
447920.0000    0.20733
447960.0000    0.19427
448000.0000    0.13382
448040.0000    0.18277
448080.0000    0.13788
448120.0000    0.14867
448160.0000    0.21383
448200.0000    0.30529
448240.0000    0.33021
448280.0000    0.54490
448320.0000    0.45178
448360.0000    0.24676
448400.0000    0.20871
448440.0000    0.13290
448480.0000    0.12670
448520.0000   -0.10893
448560.0000   -0.12283
448600.0000    0.40864
448640.0000    0.29069
448680.0000    0.26388
448720.0000    0.16458
448760.0000    0.23941
448800.0000    0.18739
448840.0000    0.49157
448880.0000    0.42685
448920.0000    0.50089
448960.0000    0.28809
449000.0000    0.00388
449040.0000    0.15711
449080.0000   -0.00262
449120.0000    0.05157
449160.0000    0.14560
449200.0000    0.16275
449240.0000   -0.00651
449280.0000    0.28031
449320.0000    0.14102
449360.0000    0.40165
449400.0000    0.49186
449440.0000   -0.00429
449480.0000    0.46300
449520.0000    0.20703
449560.0000    0.13398
449600.0000    0.13129
449640.0000    0.34206
449680.0000    0.38154
449720.0000    0.26789
449760.0000    0.31494
449800.0000    0.44786
449840.0000    0.08093
449880.0000    0.39482
449920.0000    0.28729
449960.0000    0.19001
450000.0000    0.41688
450040.0000    0.29161
450080.0000    0.32736
450120.0000    0.21320
450160.0000    0.24786
450200.0000    0.37907
450240.0000    0.34770
450280.0000    0.31696
450320.0000    0.02379
450360.0000    0.32534
450400.0000    0.32219
450440.0000    0.41892
450480.0000    0.32933
450520.0000    0.46602
450560.0000    0.41479
450600.0000    0.46785
450640.0000    0.26582
450680.0000    0.33722
450720.0000    0.45607
450760.0000    0.38534
450800.0000    0.47375
450840.0000    0.46199
450880.0000    0.55929
450920.0000    0.36416
450960.0000    0.30565
451000.0000    0.43273
451040.0000    0.43805
451080.0000    0.33935
451120.0000    0.28055
451160.0000    0.37369
451200.0000    0.44144
451240.0000    0.48653
451280.0000    0.29240
451320.0000    0.34916
451360.0000    0.21512
451400.0000    0.04585
451440.0000    0.36839
451480.0000    0.40613
451520.0000    0.25181
451560.0000    0.37067
451600.0000    0.20112
451640.0000    0.32037
451680.0000    0.38868
451720.0000    0.46217
451760.0000    0.31376
451800.0000    0.15390
451840.0000    0.38606
451880.0000    0.20669
451920.0000    0.12727
451960.0000    0.09790
452000.0000    0.25748
452040.0000    0.15388
452080.0000    0.22184
452120.0000    0.31303
452160.0000    0.18057
452200.0000    0.12530
452240.0000    0.09463
452280.0000    0.37061
452320.0000    0.30400
452360.0000    0.45813
452400.0000    0.15411
452440.0000    0.33513
452480.0000    0.44712
452520.0000    0.41730
452560.0000    0.48326
452600.0000    0.52715
452640.0000    0.55843
452680.0000    0.31742
452720.0000    0.33038
452760.0000    0.48926
452800.0000    0.39587
452840.0000    0.46286
452880.0000    0.27318
452920.0000    0.51345
452960.0000    0.32976
453000.0000    0.40556
453040.0000    0.39579
453080.0000    0.40878
453120.0000    0.37529
453160.0000    0.52777
453200.0000    0.66697
453240.0000    0.52261
453280.0000    0.63369
453320.0000    0.36058
453360.0000    0.33241
453400.0000    0.35879
453440.0000    0.36898
453480.0000    0.60746
453520.0000    0.46106
453560.0000    0.45506
453600.0000    0.46534
453640.0000    0.49627
453680.0000    0.67895
453720.0000    0.64381
453760.0000    0.56149
453800.0000    0.49294
453840.0000    0.48501
453880.0000    0.17975
453920.0000    0.36522
453960.0000    0.11729
454000.0000    0.34458
454040.0000    0.40330
454080.0000    0.19839
454120.0000    0.32327
454160.0000    0.35364
454200.0000    0.28995
454240.0000    0.17045
454280.0000    0.29492
454320.0000    0.38449
454360.0000    0.32042
454400.0000    0.23390
454440.0000    0.16146
454480.0000    0.32616
454520.0000    0.44657
454560.0000    0.33277
454600.0000    0.35730
454640.0000    0.19458
454680.0000    0.31185
454720.0000    0.34513
454760.0000    0.36516
454800.0000    0.05100
454840.0000    0.22617
454880.0000    0.25452
454920.0000    0.46319
454960.0000    0.32949
455000.0000    0.39490
455040.0000    0.23549
455080.0000    0.55054
455120.0000    0.09430
455160.0000    0.00690
455200.0000    0.27335
455240.0000    0.25668
455280.0000    0.25934
455320.0000    0.19819
455360.0000    0.19727
455400.0000    0.13704
455440.0000    0.16332
455480.0000    0.06863
455520.0000    0.08050
455560.0000    0.09979
455600.0000    0.14736
455640.0000    0.15789
455680.0000    0.20667
455720.0000    0.28115
455760.0000    0.04663
455800.0000    0.28794
455840.0000    0.25239
455880.0000    0.26235
455920.0000    0.37245
455960.0000    0.30556
456000.0000    0.20832
456040.0000    0.25065
456080.0000    0.20698
456120.0000    0.34146
456160.0000    0.15865
456200.0000    0.27192
456240.0000    0.19326
456280.0000    0.03521
456320.0000    0.28083
456360.0000    0.05730
456400.0000    0.31220
456440.0000    0.39280
456480.0000    0.32871
456520.0000   -0.02661
456560.0000    0.42528
456600.0000    0.07217
456640.0000   -0.03508
456680.0000    0.03789
456720.0000    0.11588
456760.0000    0.17466
456800.0000    0.20024
456840.0000    0.04534
456880.0000    0.25095
456920.0000    0.49342
456960.0000    0.25534
457000.0000    0.18191
457040.0000    0.46924
457080.0000    0.46643
457120.0000    0.44756
457160.0000    0.26555
457200.0000    0.41487
457240.0000    0.50006
457280.0000    0.76169
457320.0000    0.20468
457360.0000    0.34475
457400.0000    0.32965
457440.0000    0.13985
457480.0000    0.45012
457520.0000    0.40217
457560.0000    0.17680
457600.0000    0.29681
457640.0000    0.14240
457680.0000    0.20614
457720.0000    0.37188
457760.0000    0.05633
457800.0000    0.05998
457840.0000    0.16508
457880.0000    0.32680
457920.0000    0.45373
457960.0000    0.39430
458000.0000    0.18969
458040.0000    0.36426
458080.0000    0.38845
458120.0000    0.36403
458160.0000    0.42207
458200.0000    0.42079
458240.0000    0.32985
458280.0000    0.31577
458320.0000    0.22938
458360.0000    0.44121
458400.0000    0.48514
458440.0000    0.31761
458480.0000    0.35088
458520.0000    0.58460
458560.0000    0.44722
458600.0000    0.30108
458640.0000    0.31078
458680.0000    0.38784
458720.0000    0.49046
458760.0000    0.39820
458800.0000    0.28151
458840.0000    0.19312
458880.0000   -0.02900
458920.0000    0.32577
458960.0000    0.32782
459000.0000    0.07561
459040.0000    0.17719
459080.0000    0.06034
459120.0000    0.33106
459160.0000    0.32009
459200.0000    0.26916
459240.0000    0.17032
459280.0000    0.19549
459320.0000    0.42943
459360.0000    0.52064
459400.0000    0.49454
459440.0000    0.50040
459480.0000    0.32037
459520.0000    0.54944
459560.0000    0.61562
459600.0000    0.51515
459640.0000    0.21430
459680.0000    0.37321
459720.0000    0.38621
459760.0000    0.46646
459800.0000    0.37984
459840.0000    0.52906
459880.0000    0.32940
459920.0000    0.37797
459960.0000    0.42723
460000.0000    0.47033
460040.0000    0.40525
460080.0000    0.42690
460120.0000    0.48679
460160.0000    0.32636
460200.0000    0.31701
460240.0000    0.19258
460280.0000    0.32641
460320.0000    0.49646
460360.0000    0.19033
460400.0000    0.47742
460440.0000    0.37898
460480.0000    0.34539
460520.0000    0.50245
460560.0000    0.48532
460600.0000    0.33131
460640.0000    0.39828
460680.0000    0.42211
460720.0000    0.31564
460760.0000    0.23380
460800.0000    0.42483
460840.0000    0.37790
460880.0000    0.53618
460920.0000    0.38084
460960.0000    0.52854
461000.0000    0.23355
461040.0000    0.30511
461080.0000    0.43658
461120.0000    0.60219
461160.0000    0.59984
461200.0000    0.74392
461240.0000    0.30821
461280.0000    0.32163
461320.0000    0.25706
461360.0000    0.18027
461400.0000    0.17106
461440.0000    0.03649
461480.0000    0.24036
461520.0000    0.38445
461560.0000    0.40156
461600.0000    0.35176
461640.0000    0.20528
461680.0000    0.28251
461720.0000    0.26518
461760.0000    0.25089
461800.0000    0.34919
461840.0000    0.21933
461880.0000    0.16826
461920.0000    0.17152
461960.0000    0.22069
462000.0000    0.17582
462040.0000    0.36867
462080.0000    0.31416
462120.0000    0.25242
462160.0000    0.25980
462200.0000    0.45248
462240.0000    0.44996
462280.0000    0.31729
462320.0000    0.29945
462360.0000    0.21963
462400.0000    0.43564
462440.0000    0.40236
462480.0000    0.18375
462520.0000    0.29938
462560.0000    0.39824
462600.0000    0.39528
462640.0000    0.27099
462680.0000    0.30234
462720.0000    0.32412
462760.0000    0.33331
462800.0000    0.31045
462840.0000    0.47325
462880.0000    0.55622
462920.0000    0.48550
462960.0000    0.58161
463000.0000    0.55008
463040.0000    0.50832
463080.0000    0.62668
463120.0000    0.45248
463160.0000    0.86769
463200.0000    0.66450
463240.0000    0.72364
463280.0000    0.58172
463320.0000    0.57902
463360.0000    0.54372
463400.0000    0.64607
463440.0000    0.55088
463480.0000    0.71434
463520.0000    0.54388
463560.0000    0.50773
463600.0000    0.40621
463640.0000    0.54881
463680.0000    0.71908
463720.0000    0.71656
463760.0000    0.66166
463800.0000    0.57170
463840.0000    0.42737
463880.0000    0.44153
463920.0000    0.41341
463960.0000    0.30480
464000.0000    0.35664
464040.0000    0.24299
464080.0000    0.39522
464120.0000    0.50578
464160.0000    0.64427
464200.0000    0.35701
464240.0000    0.37615
464280.0000    0.45289
464320.0000    0.32532
464360.0000    0.55994
464400.0000    0.62955
464440.0000    0.55344
464480.0000    0.70714
464520.0000    0.68060
464560.0000    0.59591
464600.0000    0.76028
464640.0000    0.53835
464680.0000    0.55072
464720.0000    0.74923
464760.0000    0.51021
464800.0000    0.33819
464840.0000    0.30898
464880.0000    0.24808
464920.0000    0.43241
464960.0000    0.35499
465000.0000    0.46526
465040.0000    0.54259
465080.0000    0.46997
465120.0000    0.68172
465160.0000    0.66013
465200.0000    0.56706
465240.0000    0.67157
465280.0000    0.66610
465320.0000    0.65985
465360.0000    0.54315
465400.0000    0.52364
465440.0000    0.53135
465480.0000    0.69456
465520.0000    0.53196
465560.0000    0.65774
465600.0000    0.64401
465640.0000    0.61890
465680.0000    0.56556
465720.0000    0.61697
465760.0000    0.65405
465800.0000    0.32995
465840.0000    0.60287
465880.0000    0.55748
465920.0000    0.68051
465960.0000    0.60320
466000.0000    0.52610
466040.0000    0.64052
466080.0000    0.65114
466120.0000    0.67678
466160.0000    0.61130
466200.0000    0.53453
466240.0000    0.53449
466280.0000    0.60942
466320.0000    0.47310
466360.0000    0.47033
466400.0000    0.70991
466440.0000    0.57780
466480.0000    0.54980
466520.0000    0.58540
466560.0000    0.56450
466600.0000    0.49935
466640.0000    0.53539
466680.0000    0.58244
466720.0000    0.47109
466760.0000    0.57937
466800.0000    0.58630
466840.0000    0.77074
466880.0000    0.57125
466920.0000    0.56961
466960.0000    0.65937
467000.0000    0.61283
467040.0000    0.59701
467080.0000    0.52920
467120.0000    0.53873
467160.0000    0.61840
467200.0000    0.70521
467240.0000    0.62387
467280.0000    0.67754
467320.0000    0.48491
467360.0000    0.57391
467400.0000    0.60269
467440.0000    0.67666
467480.0000    0.31738
467520.0000    0.64820
467560.0000    0.51264
467600.0000    0.40232
467640.0000    0.43865
467680.0000    0.65762
467720.0000    0.48315
467760.0000    0.66671
467800.0000    0.59916
467840.0000    0.65201
467880.0000    0.59087
467920.0000    0.64575
467960.0000    0.55948
468000.0000    0.69447
468040.0000    0.59190
468080.0000    0.42529
468120.0000    0.53204
468160.0000    0.62867
468200.0000    0.57261
468240.0000    0.65867
468280.0000    0.67002
468320.0000    0.45844
468360.0000    0.72301
468400.0000    0.53685
468440.0000    0.55983
468480.0000    0.81280
468520.0000    0.78142
468560.0000    0.62786
468600.0000    0.59365
468640.0000    0.54374
468680.0000    0.54933
468720.0000    0.55989
468760.0000    0.60176
468800.0000    0.61916
468840.0000    0.63406
468880.0000    0.55555
468920.0000    0.66317
468960.0000    0.62644
469000.0000    0.55694
469040.0000    0.75984
469080.0000    0.73453
469120.0000    0.71518
469160.0000    0.75664
469200.0000    0.59173
469240.0000    0.70186
469280.0000    0.77698
469320.0000    0.59742
469360.0000    0.58734
469400.0000    0.67993
469440.0000    0.70192
469480.0000    0.65516
469520.0000    0.62505
469560.0000    0.71518
469600.0000    0.61046
469640.0000    0.67749
469680.0000    0.66991
469720.0000    0.63001
469760.0000    0.52432
469800.0000    0.69252
469840.0000    0.62732
469880.0000    0.76876
469920.0000    0.50527
469960.0000    0.40108
470000.0000    0.47375
470040.0000    0.35207
470080.0000    0.46390
470120.0000    0.48152
470160.0000    0.58641
470200.0000    0.61337
470240.0000    0.45223
470280.0000    0.48565
470320.0000    0.62817
470360.0000    0.48087
470400.0000    0.42890
470440.0000    0.55832
470480.0000    0.62672
470520.0000    0.47536
470560.0000    0.54691
470600.0000    0.51943
470640.0000    0.60011
470680.0000    0.56291
470720.0000    0.60422
470760.0000    0.71597
470800.0000    0.53121
470840.0000    0.59034
470880.0000    0.63725
470920.0000    0.61694
470960.0000    0.48622
471000.0000    0.56592
471040.0000    0.75196
471080.0000    0.53541
471120.0000    0.67165
471160.0000    0.69382
471200.0000    0.66820
471240.0000    0.55782
471280.0000    0.61256
471320.0000    0.58622
471360.0000    0.66971
471400.0000    0.52061
471440.0000    0.64813
471480.0000    0.52870
471520.0000    0.60455
471560.0000    0.64484
471600.0000    0.46910
471640.0000    0.43020
471680.0000    0.49721
471720.0000    0.62175
471760.0000    0.62683
471800.0000    0.58441
471840.0000    0.59091
471880.0000    0.57522
471920.0000    0.76067
471960.0000    0.63972
472000.0000    0.62063
472040.0000    0.57410
472080.0000    0.62454
472120.0000    0.67305
472160.0000    0.53771
472200.0000    0.60578
472240.0000    0.65902
472280.0000    0.64300
472320.0000    0.63845
472360.0000    0.58788
472400.0000    0.54622
472440.0000    0.43621
472480.0000    0.47486
472520.0000    0.58911
472560.0000    0.53186
472600.0000    0.58478
472640.0000    0.60809
472680.0000    0.57058
472720.0000    0.52282
472760.0000    0.63042
472800.0000    0.73746
472840.0000    0.62494
472880.0000    0.69077
472920.0000    0.70160
472960.0000    0.61083
473000.0000    0.65678
473040.0000    0.64447
473080.0000    0.58328
473120.0000    0.70417
473160.0000    0.53892
473200.0000    0.68451
473240.0000    0.64955
473280.0000    0.60208
473320.0000    0.29050
473360.0000    0.37279
473400.0000    0.46484
473440.0000    0.66038
473480.0000    0.61117
473520.0000    0.37079
473560.0000    0.61988
473600.0000    0.67857
473640.0000    0.62208
473680.0000    0.55823
473720.0000    0.68270
473760.0000    0.68069
473800.0000    0.60848
473840.0000    0.55070
473880.0000    0.68755
473920.0000    0.55352
473960.0000    0.47085
474000.0000    0.51681
474040.0000    0.47801
474080.0000    0.73743
474120.0000    0.65636
474160.0000    0.54984
474200.0000    0.57548
474240.0000    0.62862
474280.0000    0.62361
474320.0000    0.61842
474360.0000    0.48488
474400.0000    0.59348
474440.0000    0.51952
474480.0000    0.76910
474520.0000    0.54803
474560.0000    0.60698
474600.0000    0.72099
474640.0000    0.67534
474680.0000    0.75957
474720.0000    0.48291
474760.0000    0.64878
474800.0000    0.68703
474840.0000    0.65704
474880.0000    0.61474
474920.0000    0.66531
474960.0000    0.47458
475000.0000    0.62294
475040.0000    0.69464
475080.0000    0.63629
475120.0000    0.68733
475160.0000    0.64276
475200.0000    0.59619
475240.0000    0.65144
475280.0000    0.69868
475320.0000    0.71926
475360.0000    0.59776
475400.0000    0.20188
475440.0000    0.50622
475480.0000    0.24559
475520.0000    0.08175
475560.0000    0.20546
475600.0000    0.30442
475640.0000    0.44201
475680.0000    0.26320
475720.0000    0.43643
475760.0000    0.28626
475800.0000    0.43940
475840.0000    0.43751
475880.0000    0.38339
475920.0000    0.43418
475960.0000    0.44857
476000.0000    0.46288
476040.0000    0.41510
476080.0000    0.55203
476120.0000    0.67517
476160.0000    0.64334
476200.0000    0.59459
476240.0000    0.56993
476280.0000    0.63040
476320.0000    0.58398
476360.0000    0.69159
476400.0000    0.77844
476440.0000    0.64858
476480.0000    0.64917
476520.0000    0.54459
476560.0000    0.65564
476600.0000    0.65711
476640.0000    0.69741
476680.0000    0.55889
476720.0000    0.65068
476760.0000    0.78727
476800.0000    0.60497
476840.0000    0.59829
476880.0000    0.64520
476920.0000    0.63521
476960.0000    0.67386
477000.0000    0.68441
477040.0000    0.58309
477080.0000    0.63155
477120.0000    0.62863
477160.0000    0.75059
477200.0000    0.60410
477240.0000    0.68638
477280.0000    0.62897
477320.0000    0.64621
477360.0000    0.60363
477400.0000    0.75142
477440.0000    0.52213
477480.0000    0.64291
477520.0000    0.66284
477560.0000    0.56507
477600.0000    0.65165
477640.0000    0.71810
477680.0000    0.68755
477720.0000    0.71222
477760.0000    0.61669
477800.0000    0.61040
477840.0000    0.56401
477880.0000    0.64140
477920.0000    0.58775
477960.0000    0.65192
478000.0000    0.82050
478040.0000    0.76696
478080.0000    0.47229
478120.0000    0.56684
478160.0000    0.54402
478200.0000    0.64455
478240.0000    0.56525
478280.0000    0.53107
478320.0000    0.69875
478360.0000    0.61294
478400.0000    0.59244
478440.0000    0.59355
478480.0000    0.69571
478520.0000    0.61445
478560.0000    0.65871
478600.0000    0.63997
478640.0000    0.72416
478680.0000    0.66222
478720.0000    0.52442
478760.0000    0.71077
478800.0000    0.45738
478840.0000    0.80614
478880.0000    0.58422
478920.0000    0.65788
478960.0000    0.55109
479000.0000    0.71820
479040.0000    0.70697
479080.0000    0.65739
479120.0000    0.52815
479160.0000    0.48760
479200.0000    0.44399
479240.0000    0.58605
479280.0000    0.64570
479320.0000    0.60297
479360.0000    0.55607
479400.0000    0.53448
479440.0000    0.60020
479480.0000    0.73008
479520.0000    0.63020
479560.0000    0.66193
479600.0000    0.63711
479640.0000    0.71837
479680.0000    0.66553
479720.0000    0.57608
479760.0000    0.53332
479800.0000    0.69366
479840.0000    0.49486
479880.0000    0.71972
479920.0000    0.75380
479960.0000    0.51769
480000.0000    0.38226
480040.0000    0.43509
480080.0000    0.56876
480120.0000    0.64457
480160.0000    0.70707
480200.0000    0.58564
480240.0000    0.57898
480280.0000    0.58553
480320.0000    0.64440
480360.0000    0.52435
480400.0000    0.74646
480440.0000    0.50143
480480.0000    0.57117
480520.0000    0.71126
480560.0000    0.74787
480600.0000    0.66274
480640.0000    0.61098
480680.0000    0.65103
480720.0000    0.62292
480760.0000    0.67987
480800.0000    0.51501
480840.0000    0.71600
480880.0000    0.61947
480920.0000    0.66073
480960.0000    0.66691
481000.0000    0.57441
481040.0000    0.53321
481080.0000    0.32854
481120.0000    0.39751
481160.0000    0.36381
481200.0000    0.61931
481240.0000    0.72844
481280.0000    0.56588
481320.0000    0.62697
481360.0000    0.67932
481400.0000    0.60175
481440.0000    0.56836
481480.0000    0.60727
481520.0000    0.56603
481560.0000    0.62201
481600.0000    0.66105
481640.0000    0.61575
481680.0000    0.59340
481720.0000    0.50799
481760.0000    0.58696
481800.0000    0.47952
481840.0000    0.59863
481880.0000    0.53678
481920.0000    0.60211
481960.0000    0.62576
482000.0000    0.55684
482040.0000    0.56254
482080.0000    0.60945
482120.0000    0.61758
482160.0000    0.55942
482200.0000    0.57103
482240.0000    0.57400
482280.0000    0.58570
482320.0000    0.64092
482360.0000    0.75782
482400.0000    0.63854
482440.0000    0.75818
482480.0000    0.68389
482520.0000    0.66873
482560.0000    0.71640
482600.0000    0.65755
482640.0000    0.65007
482680.0000    0.50984
482720.0000    0.56304
482760.0000    0.74446
482800.0000    0.66958
482840.0000    0.73217
482880.0000    0.61822
482920.0000    0.71383
482960.0000    0.56930
483000.0000    0.64994
483040.0000    0.67724
483080.0000    0.59455
483120.0000    0.61404
483160.0000    0.52365
483200.0000    0.35101
483240.0000    0.58675
483280.0000    0.45995
483320.0000    0.38550
483360.0000    0.56904
483400.0000    0.47110
483440.0000    0.45966
483480.0000    0.56000
483520.0000    0.62219
483560.0000    0.66728
483600.0000    0.64336
483640.0000    0.50777
483680.0000    0.30229
483720.0000    0.36245
483760.0000    0.43261
483800.0000    0.54021
483840.0000    0.53916
483880.0000    0.09746
483920.0000    0.23921
483960.0000    0.10511
484000.0000    0.21347
484040.0000    0.30384
484080.0000    0.33005
484120.0000    0.39700
484160.0000    0.34857
484200.0000    0.22527
484240.0000    0.13848
484280.0000    0.31226
484320.0000    0.57051
484360.0000    0.62713
484400.0000    0.24570
484440.0000    0.24168
484480.0000    0.35054
484520.0000    0.42901
484560.0000    0.40442
484600.0000    0.28113
484640.0000    0.40946
484680.0000    0.38448
484720.0000    0.73509
484760.0000    0.63462
484800.0000    0.65101
484840.0000    0.49423
484880.0000    0.45189
484920.0000    0.25453
484960.0000    0.37015
485000.0000    0.73974
485040.0000    0.68883
485080.0000    0.70844
485120.0000    0.65925
485160.0000    0.51592
485200.0000    0.68116
485240.0000    0.71199
485280.0000    0.70945
485320.0000    0.59092
485360.0000    0.69931
485400.0000    0.58626
485440.0000    0.56386
485480.0000    0.45954
485520.0000    0.64024
485560.0000    0.58002
485600.0000    0.55331
485640.0000    0.61666
485680.0000    0.50383
485720.0000    0.53379
485760.0000    0.54229
485800.0000    0.69635
485840.0000    0.62561
485880.0000    0.57425
485920.0000    0.65801
485960.0000    0.47757
486000.0000    0.61094
486040.0000    0.81173
486080.0000    0.74353
486120.0000    0.66016
486160.0000    0.57863
486200.0000    0.67836
486240.0000    0.67367
486280.0000    0.61261
486320.0000    0.73338
486360.0000    0.65692
486400.0000    0.55232
486440.0000    0.61621
486480.0000    0.55420
486520.0000    0.64900
486560.0000    0.67739
486600.0000    0.64950
486640.0000    0.66588
486680.0000    0.61150
486720.0000    0.71779
486760.0000    0.64146
486800.0000    0.78963
486840.0000    0.56730
486880.0000    0.59870
486920.0000    0.51684
486960.0000    0.63124
487000.0000    0.50775
487040.0000    0.55602
487080.0000    0.72054
487120.0000    0.63776
487160.0000    0.57985
487200.0000    0.64512
487240.0000    0.73216
487280.0000    0.69976
487320.0000    0.56565
487360.0000    0.61653
487400.0000    0.63205
487440.0000    0.60721
487480.0000    0.63713
487520.0000    0.67465
487560.0000    0.68722
487600.0000    0.72093
487640.0000    0.71137
487680.0000    0.58625
487720.0000    0.65826
487760.0000    0.68592
487800.0000    0.56557
487840.0000    0.50422
487880.0000    0.50598
487920.0000    0.29904
487960.0000    0.80483
488000.0000    0.57061
488040.0000    0.56355
488080.0000    0.69446
488120.0000    0.63538
488160.0000    0.58751
488200.0000    0.65350
488240.0000    0.72611
488280.0000    0.57713
488320.0000    0.61641
488360.0000    0.61330
488400.0000    0.61660
488440.0000    0.77320
488480.0000    0.57067
488520.0000    0.67419
488560.0000    0.55216
488600.0000    0.69867
488640.0000    0.61638
488680.0000    0.58900
488720.0000    0.57158
488760.0000    0.56921
488800.0000    0.66319
488840.0000    0.49373
488880.0000    0.65869
488920.0000    0.61680
488960.0000    0.68453
489000.0000    0.59731
489040.0000    0.56389
489080.0000    0.62199
489120.0000    0.65802
489160.0000    0.57932
489200.0000    0.75454
489240.0000    0.50514
489280.0000    0.54884
489320.0000    0.79013
489360.0000    0.62633
489400.0000    0.61153
489440.0000    0.63925
489480.0000    0.56532
489520.0000    0.54051
489560.0000    0.68925
489600.0000    0.73216
489640.0000    0.64838
489680.0000    0.40643
489720.0000    0.65635
489760.0000    0.79916
489800.0000    0.68059
489840.0000    0.59577
489880.0000    0.68311
489920.0000    0.70907
489960.0000    0.52474
490000.0000    0.66208
490040.0000    0.49139
490080.0000    0.73164
490120.0000    0.57648
490160.0000    0.61618
490200.0000    0.54501
490240.0000    0.79638
490280.0000    0.68924
490320.0000    0.65010
490360.0000    0.59228
490400.0000    0.55606
490440.0000    0.74354
490480.0000    0.58062
490520.0000    0.76724
490560.0000    0.59934
490600.0000    0.61717
490640.0000    0.59593
490680.0000    0.59604
490720.0000    0.64404
490760.0000    0.68956
490800.0000    0.54094
490840.0000    0.64055
490880.0000    0.56263
490920.0000    0.61698
490960.0000    0.66390
491000.0000    0.72844
491040.0000    0.67064
491080.0000    0.61944
491120.0000    0.50285
491160.0000    0.59597
491200.0000    0.78274
491240.0000    0.58622
491280.0000    0.52629
491320.0000    0.60634
491360.0000    0.55087
491400.0000    0.57361
491440.0000    0.57457
491480.0000    0.68022
491520.0000    0.72847
491560.0000    0.69753
491600.0000    0.57434
491640.0000    0.52171
491680.0000    0.65157
491720.0000    0.56211
491760.0000    0.48579
491800.0000    0.67534
491840.0000    0.71453
491880.0000    0.71702
491920.0000    0.50156
491960.0000    0.72650
492000.0000    0.54430
492040.0000    0.71443
492080.0000    0.64553
492120.0000    0.62152
492160.0000    0.49580
492200.0000    0.66240
492240.0000    0.62630
492280.0000    0.57327
492320.0000    0.55712
492360.0000    0.58687
492400.0000    0.61304
492440.0000    0.60206
492480.0000    0.52809
492520.0000    0.66162
492560.0000    0.66383
492600.0000    0.62078
492640.0000    0.62142
492680.0000    0.54946
492720.0000    0.49407
492760.0000    0.74462
492800.0000    0.59299
492840.0000    0.64020
492880.0000    0.82455
492920.0000    0.66429
492960.0000    0.82968
493000.0000    0.60365
493040.0000    0.71211
493080.0000    0.74971
493120.0000    0.59287
493160.0000    0.64518
493200.0000    0.64998
493240.0000    0.53452
493280.0000    0.62256
493320.0000    0.64036
493360.0000    0.63926
493400.0000    0.71450
493440.0000    0.73981
493480.0000    0.59641
493520.0000    0.64701
493560.0000    0.66377
493600.0000    0.58159
493640.0000    0.70102
493680.0000    0.54727
493720.0000    0.54291
493760.0000    0.71018
493800.0000    0.60312
493840.0000    0.73970
493880.0000    0.73609
493920.0000    0.69717
493960.0000    0.53628
494000.0000    0.72233
494040.0000    0.58138
494080.0000    0.67856
494120.0000    0.53844
494160.0000    0.72387
494200.0000    0.58669
494240.0000    0.61215
494280.0000    0.62352
494320.0000    0.66852
494360.0000    0.64561
494400.0000    0.65794
494440.0000    0.61128
494480.0000    0.52665
494520.0000    0.31740
494560.0000    0.36680
494600.0000    0.54703
494640.0000    0.71096
494680.0000    0.74382
494720.0000    0.66972
494760.0000    0.42246
494800.0000    0.55282
494840.0000    0.65917
494880.0000    0.57588
494920.0000    0.54349
494960.0000    0.60122
495000.0000    0.73557
495040.0000    0.77845
495080.0000    0.57957
495120.0000    0.78990
495160.0000    0.58120
495200.0000    0.67361
495240.0000    0.73234
495280.0000    0.63500
495320.0000    0.80155
495360.0000    0.62746
495400.0000    0.47866
495440.0000    0.67040
495480.0000    0.64445
495520.0000    0.76200
495560.0000    0.64426
495600.0000    0.73103
495640.0000    0.67500
495680.0000    0.69105
495720.0000    0.65382
495760.0000    0.62422
495800.0000    0.48221
495840.0000    0.47710
495880.0000    0.49479
495920.0000    0.58353
495960.0000    0.65300
496000.0000    0.65465
496040.0000    0.48323
496080.0000    0.56232
496120.0000    0.34499
496160.0000    0.37587
496200.0000    0.55260
496240.0000    0.48619
496280.0000    0.60056
496320.0000    0.70244
496360.0000    0.55915
496400.0000    0.75826
496440.0000    0.16945
496480.0000    0.26760
496520.0000    0.38403
496560.0000    0.39226
496600.0000    0.19042
496640.0000    0.23627
496680.0000    0.55809
496720.0000    0.23421
496760.0000    0.07653
496800.0000    0.13522
496840.0000    0.20195
496880.0000    0.31399
496920.0000    0.20056
496960.0000    0.45957
497000.0000    0.62383
497040.0000    0.52516
497080.0000    0.32307
497120.0000    0.68314
497160.0000    0.56368
497200.0000    0.54373
497240.0000    0.62446
497280.0000    0.71211
497320.0000    0.73492
497360.0000    0.63924
497400.0000    0.44959
497440.0000    0.66403
497480.0000    0.64915
497520.0000    0.52248
497560.0000    0.73962
497600.0000    0.83974
497640.0000    0.69964
497680.0000    0.68128
497720.0000    0.67802
497760.0000    0.68523
497800.0000    0.54200
497840.0000    0.60920
497880.0000    0.63740
497920.0000    0.48575
497960.0000    0.56722
498000.0000    0.46494
498040.0000    0.68546
498080.0000    0.50587
498120.0000    0.45125
498160.0000    0.66200
498200.0000    0.55974
498240.0000    0.59651
498280.0000    0.55075
498320.0000    0.52882
498360.0000    0.68308
498400.0000    0.54642
498440.0000    0.50306
498480.0000    0.66220
498520.0000    0.61266
498560.0000    0.67373
498600.0000    0.51491
498640.0000    0.64206
498680.0000    0.54588
498720.0000    0.46871
498760.0000    0.49709
498800.0000    0.66611
498840.0000    0.50376
498880.0000    0.46104
498920.0000    0.67965
498960.0000    0.60909
499000.0000    0.50571
499040.0000    0.60749
499080.0000    0.52525
499120.0000    0.60419
499160.0000    0.58073
499200.0000    0.56119
499240.0000    0.65413
499280.0000    0.65313
499320.0000    0.54439
499360.0000    0.52535
499400.0000    0.45752
499440.0000    0.55459
499480.0000    0.58075
499520.0000    0.60588
499560.0000    0.67848
499600.0000    0.63587
499640.0000    0.51006
499680.0000    0.57505
499720.0000    0.69995
499760.0000    0.60679
499800.0000    0.54037
499840.0000    0.62118
499880.0000    0.63544
499920.0000    0.69539
499960.0000    0.63753
500000.0000    0.57580
500040.0000    0.66767
500080.0000    0.48682
500120.0000    0.47403
500160.0000    0.54640
500200.0000    0.68923
500240.0000    0.51655
500280.0000    0.72238
500320.0000    0.63451
500360.0000    0.48828
500400.0000    0.54381
500440.0000    0.57142
500480.0000    0.61014
500520.0000    0.48622
500560.0000    0.51752
500600.0000    0.34372
500640.0000    0.63670
500680.0000    0.61132
500720.0000    0.64107
500760.0000    0.66214
500800.0000    0.59747
500840.0000    0.61363
500880.0000    0.50115
500920.0000    0.64864
500960.0000    0.54565
501000.0000    0.65796
501040.0000    0.55266
501080.0000    0.51837
501120.0000    0.70729
501160.0000    0.59760
501200.0000    0.52600
501240.0000    0.57118
501280.0000    0.65829
501320.0000    0.58083
501360.0000    0.69464
501400.0000    0.53416
501440.0000    0.48246
501480.0000    0.48944
501520.0000    0.63504
501560.0000    0.66799
501600.0000    0.55670
501640.0000    0.64320
501680.0000    0.71963
501720.0000    0.56799
501760.0000    0.56019
501800.0000    0.51496
501840.0000    0.41523
501880.0000    0.63498
501920.0000    0.59097
501960.0000    0.59337
502000.0000    0.63016
502040.0000    0.56042
502080.0000    0.35426
502120.0000    0.47829
502160.0000    0.50536
502200.0000    0.61049
502240.0000    0.55998
502280.0000    0.64248
502320.0000    0.61478
502360.0000    0.48296
502400.0000    0.56267
502440.0000    0.57573
502480.0000    0.58391
502520.0000    0.56276
502560.0000    0.55555
502600.0000    0.32649
502640.0000    0.58426
502680.0000    0.68487
502720.0000    0.42086
502760.0000    0.62202
502800.0000    0.78705
502840.0000    0.39534
502880.0000    0.59930
502920.0000    0.59812
502960.0000    0.63075
503000.0000    0.52917
503040.0000    0.62391
503080.0000    0.48091
503120.0000    0.36344
503160.0000    0.49937
503200.0000    0.59944
503240.0000    0.66844
503280.0000    0.49237
503320.0000    0.62316
503360.0000    0.56069
503400.0000    0.60139
503440.0000    0.62981
503480.0000    0.48233
503520.0000    0.61251
503560.0000    0.64880
503600.0000    0.63168
503640.0000    0.62491
503680.0000    0.47747
503720.0000    0.42971
503760.0000    0.50343
503800.0000    0.59842
503840.0000    0.55314
503880.0000    0.43958
503920.0000    0.58507
503960.0000    0.61718
504000.0000    0.50348
504040.0000    0.59574
504080.0000    0.45562
504120.0000    0.55617
504160.0000    0.56068
504200.0000    0.59211
504240.0000    0.54658
504280.0000    0.55304
504320.0000    0.53680
504360.0000    0.46994
504400.0000    0.59054
504440.0000    0.50077
504480.0000    0.66613
504520.0000    0.52109
504560.0000    0.49179
504600.0000    0.61605
504640.0000    0.59500
504680.0000    0.63036
504720.0000    0.56761
504760.0000    0.59895
504800.0000    0.52689
504840.0000    0.57373
504880.0000    0.52538
504920.0000    0.34559
504960.0000    0.45003
505000.0000    0.64076
505040.0000    0.48869
505080.0000    0.62806
505120.0000    0.62883
505160.0000    0.56081
505200.0000    0.48556
505240.0000    0.48731
505280.0000    0.59545
505320.0000    0.50428
505360.0000    0.65823
505400.0000    0.52927
505440.0000    0.45485
505480.0000    0.51656
505520.0000    0.40800
505560.0000    0.47573
505600.0000    0.57487
505640.0000    0.60627
505680.0000    0.52465
505720.0000    0.61257
505760.0000    0.51043
505800.0000    0.58383
505840.0000    0.48331
505880.0000    0.51663
505920.0000    0.49862
505960.0000    0.55261
506000.0000    0.49654
506040.0000    0.43006
506080.0000    0.63147
506120.0000    0.52139
506160.0000    0.42217
506200.0000    0.63199
506240.0000    0.58383
506280.0000    0.55820
506320.0000    0.71765
506360.0000    0.48217
506400.0000    0.62606
506440.0000    0.47644
506480.0000    0.40729
506520.0000    0.57105
506560.0000    0.51497
506600.0000    0.47506
506640.0000    0.62192
506680.0000    0.30027
506720.0000    0.65035
506760.0000    0.47221
506800.0000    0.50383
506840.0000    0.48715
506880.0000    0.41153
506920.0000    0.39232
506960.0000    0.49322
507000.0000    0.57320
507040.0000    0.57253
507080.0000    0.63616
507120.0000    0.55094
507160.0000    0.47251
507200.0000    0.54335
507240.0000    0.50467
507280.0000    0.56802
507320.0000    0.47575
507360.0000    0.58731
507400.0000    0.53714
507440.0000    0.38409
507480.0000    0.50844
507520.0000    0.39509
507560.0000    0.50778
507600.0000    0.52285
507640.0000    0.58639
507680.0000    0.55803
507720.0000    0.60914
507760.0000    0.60003
507800.0000    0.48999
507840.0000    0.52035
507880.0000    0.51003
507920.0000    0.41702
507960.0000    0.64381
508000.0000    0.30658
508040.0000    0.33806
508080.0000    0.21072
508120.0000    0.40437
508160.0000    0.61966
508200.0000    0.69292
508240.0000    0.46070
508280.0000    0.40679
508320.0000    0.59412
508360.0000    0.53634
508400.0000    0.55117
508440.0000    0.53784
508480.0000    0.79674
508520.0000    0.59702
508560.0000    0.54233
508600.0000    0.69300
508640.0000    0.64864
508680.0000    0.64203
508720.0000    0.52921
508760.0000    0.62122
508800.0000    0.58056
508840.0000    0.54821
508880.0000    0.60353
508920.0000    0.64772
508960.0000    0.54389
509000.0000    0.50169
509040.0000    0.66303
509080.0000    0.57445
509120.0000    0.48247
509160.0000    0.65041
509200.0000    0.49808
509240.0000    0.49131
509280.0000    0.48036
509320.0000    0.48398
509360.0000    0.63153
509400.0000    0.53262
509440.0000    0.37048
509480.0000    0.56247
509520.0000    0.56111
509560.0000    0.57616
509600.0000    0.68322
509640.0000    0.55107
509680.0000    0.55622
509720.0000    0.54953
509760.0000    0.66621
509800.0000    0.46069
509840.0000    0.55253
509880.0000    0.44337
509920.0000    0.55040
509960.0000    0.60918
510000.0000    0.71086
510040.0000    0.60664
510080.0000    0.62519
510120.0000    0.43824
510160.0000    0.56070
510200.0000    0.38554
510240.0000    0.50852
510280.0000    0.45466
510320.0000    0.58555
510360.0000    0.57678
510400.0000    0.53216
510440.0000    0.38720
510480.0000    0.46815
510520.0000    0.46144
510560.0000    0.56672
510600.0000    0.56450
510640.0000    0.50041
510680.0000    0.52340
510720.0000    0.48937
510760.0000    0.57993
510800.0000    0.48024
510840.0000    0.49396
510880.0000    0.63953
510920.0000    0.57596
510960.0000    0.59991
511000.0000    0.68518
511040.0000    0.66750
511080.0000    0.51789
511120.0000    0.53939
511160.0000    0.55747
511200.0000    0.39512
511240.0000    0.54014
511280.0000    0.42758
511320.0000    0.48234
511360.0000    0.62984
511400.0000    0.64617
511440.0000    0.44378
511480.0000    0.63221
511520.0000    0.36769
511560.0000    0.58020
511600.0000    0.54849
511640.0000    0.39005
511680.0000    0.57419
511720.0000    0.56349
511760.0000    0.59681
511800.0000    0.26486
511840.0000    0.28554
511880.0000    0.48882
511920.0000    0.38645
511960.0000    0.47422
512000.0000    0.64747
512040.0000    0.64661
512080.0000    0.56500
512120.0000    0.43501
512160.0000    0.54030
512200.0000    0.60231
512240.0000    0.67010
512280.0000    0.59458
512320.0000    0.53395
512360.0000    0.45970
512400.0000    0.63615
512440.0000    0.64423
512480.0000    0.61320
512520.0000    0.43170
512560.0000    0.51062
512600.0000    0.37672
512640.0000    0.56610
512680.0000    0.53738
512720.0000    0.52059
512760.0000    0.44481
512800.0000    0.66662
512840.0000    0.58989
512880.0000    0.39377
512920.0000    0.57929
512960.0000    0.56430
513000.0000    0.70284
513040.0000    0.62281
513080.0000    0.54320
513120.0000    0.54662
513160.0000    0.48009
513200.0000    0.53159
513240.0000    0.62174
513280.0000    0.61738
513320.0000    0.50217
513360.0000    0.64769
513400.0000    0.52832
513440.0000    0.65917
513480.0000    0.48663
513520.0000    0.48961
513560.0000    0.67438
513600.0000    0.51204
513640.0000    0.52297
513680.0000    0.50057
513720.0000    0.50763
513760.0000    0.51849
513800.0000    0.61593
513840.0000    0.63433
513880.0000    0.48605
513920.0000    0.61206
513960.0000    0.55110
514000.0000    0.49535
514040.0000    0.33963
514080.0000    0.61081
514120.0000    0.56071
514160.0000    0.51462
514200.0000    0.61003
514240.0000    0.52523
514280.0000    0.49307
514320.0000    0.59179
514360.0000    0.38416
514400.0000    0.57860
514440.0000    0.53679
514480.0000    0.36456
514520.0000    0.52196
514560.0000    0.42968
514600.0000    0.49773
514640.0000    0.56865
514680.0000    0.45022
514720.0000    0.63657
514760.0000    0.59626
514800.0000    0.60201
514840.0000    0.53575
514880.0000    0.46562
514920.0000    0.71598
514960.0000    0.45497
515000.0000    0.62153
515040.0000    0.59112
515080.0000    0.54111
515120.0000    0.30375
515160.0000    0.16624
515200.0000    0.25869
515240.0000    0.41728
515280.0000    0.67607
515320.0000    0.45336
515360.0000    0.41851
515400.0000    0.62915
515440.0000    0.61529
515480.0000    0.54339
515520.0000    0.51050
515560.0000    0.51037
515600.0000    0.49263
515640.0000    0.57237
515680.0000    0.44282
515720.0000    0.46927
515760.0000    0.54453
515800.0000    0.46117
515840.0000    0.56237
515880.0000    0.53480
515920.0000    0.65412
515960.0000    0.69810
516000.0000    0.42840
516040.0000    0.66302
516080.0000    0.55320
516120.0000    0.47174
516160.0000    0.52145
516200.0000    0.59662
516240.0000    0.53769
516280.0000    0.51073
516320.0000    0.78028
516360.0000    0.69914
516400.0000    0.47131
516440.0000    0.34971
516480.0000    0.40756
516520.0000    0.47788
516560.0000    0.37500
516600.0000    0.46035
516640.0000    0.60813
516680.0000    0.57759
516720.0000    0.63177
516760.0000    0.52942
516800.0000    0.59803
516840.0000    0.57724
516880.0000    0.44561
516920.0000    0.63019
516960.0000    0.48640
517000.0000    0.72372
517040.0000    0.53382
517080.0000    0.50507
517120.0000    0.41508
517160.0000    0.58130
517200.0000    0.62650
517240.0000    0.55271
517280.0000    0.58925
517320.0000    0.47017
517360.0000    0.58510
517400.0000    0.58749
517440.0000    0.59153
517480.0000    0.61603
517520.0000    0.67101
517560.0000    0.50963
517600.0000    0.61293
517640.0000    0.51503
517680.0000    0.53654
517720.0000    0.67757
517760.0000    0.63565
517800.0000    0.56868
517840.0000    0.57716
517880.0000    0.58396
517920.0000    0.56895
517960.0000    0.63825
518000.0000    0.63107
518040.0000    0.61050
518080.0000    0.56084
518120.0000    0.64057
518160.0000    0.65139
518200.0000    0.62455
518240.0000    0.56147
518280.0000    0.55100
518320.0000    0.69612
518360.0000    0.56236
518400.0000    0.68013
518440.0000    0.68992
518480.0000    0.60315
518520.0000    0.53465
518560.0000    0.73982
518600.0000    0.62718
518640.0000    0.58315
518680.0000    0.61908
518720.0000    0.52386
518760.0000    0.52319
518800.0000    0.60227
518840.0000    0.63825
518880.0000    0.65004
518920.0000    0.69184
518960.0000    0.66084
519000.0000    0.62273
519040.0000    0.59491
519080.0000    0.69319
519120.0000    0.74801
519160.0000    0.62219
519200.0000    0.64612
519240.0000    0.71543
519280.0000    0.67287
519320.0000    0.55258
519360.0000    0.53777
519400.0000    0.69797
519440.0000    0.55354
519480.0000    0.65971
519520.0000    0.44977
519560.0000    0.60873
519600.0000    0.60578
519640.0000    0.57566
519680.0000    0.61107
519720.0000    0.59821
519760.0000    0.46114
519800.0000    0.60261
519840.0000    0.58423
519880.0000    0.44611
519920.0000    0.53469
519960.0000    0.67592
520000.0000    0.54875
520040.0000    0.55705
520080.0000    0.47967
520120.0000    0.57788
520160.0000    0.59624
520200.0000    0.58642
520240.0000    0.65396
520280.0000    0.61607
520320.0000    0.59972
520360.0000    0.50941
520400.0000    0.55835
520440.0000    0.49392
520480.0000    0.63194
520520.0000    0.40220
520560.0000    0.22861
520600.0000    0.18054
520640.0000    0.52109
520680.0000    0.48709
520720.0000    0.62084
520760.0000    0.58301
520800.0000    0.58645
520840.0000    0.53671
520880.0000    0.55312
520920.0000    0.57368
520960.0000    0.63100
521000.0000    0.69910
521040.0000    0.52628
521080.0000    0.51051
521120.0000    0.59437
521160.0000    0.68011
521200.0000    0.51814
521240.0000    0.69025
521280.0000    0.57008
521320.0000    0.57850
521360.0000    0.76894
521400.0000    0.51891
521440.0000    0.74514
521480.0000    0.70069
521520.0000    0.49685
521560.0000    0.47377
521600.0000    0.61540
521640.0000    0.55282
521680.0000    0.62249
521720.0000    0.59037
521760.0000    0.60796
521800.0000    0.68536
521840.0000    0.70736
521880.0000    0.50973
521920.0000    0.66779
521960.0000    0.52328
522000.0000    0.67816
522040.0000    0.63218
522080.0000    0.68521
522120.0000    0.49666
522160.0000    0.51489
522200.0000    0.38389
522240.0000    0.49506
522280.0000    0.48261
522320.0000    0.54794
522360.0000    0.62829
522400.0000    0.44084
522440.0000    0.49388
522480.0000    0.55914
522520.0000    0.51142
522560.0000    0.62689
522600.0000    0.49263
522640.0000    0.53737
522680.0000    0.63668
522720.0000    0.51276
522760.0000    0.60482
522800.0000    0.60636
522840.0000    0.53443
522880.0000    0.66913
522920.0000    0.67364
522960.0000    0.56231
523000.0000    0.47499
523040.0000    0.67022
523080.0000    0.77986
523120.0000    0.60084
523160.0000    0.60544
523200.0000    0.57095
523240.0000    0.52257
523280.0000    0.65474
523320.0000    0.28225
523360.0000    0.52711
523400.0000    0.56654
523440.0000    0.56471
523480.0000    0.60897
523520.0000    0.54350
523560.0000    0.58855
523600.0000    0.48153
523640.0000    0.67467
523680.0000    0.63084
523720.0000    0.53467
523760.0000    0.51535
523800.0000    0.59362
523840.0000    0.45070
523880.0000    0.57036
523920.0000    0.69655
523960.0000    0.56241
524000.0000    0.42659
524040.0000    0.67955
524080.0000    0.45594
524120.0000    0.58696
524160.0000    0.32787
524200.0000    0.38720
524240.0000    0.55959
524280.0000    0.54397
524320.0000    0.59511
524360.0000    0.55551
524400.0000    0.52615
524440.0000    0.57663
524480.0000    0.44146
524520.0000    0.39620
524560.0000    0.47547
524600.0000    0.57973
524640.0000    0.57695
524680.0000    0.75661
524720.0000    0.65847
524760.0000    0.54697
524800.0000    0.50328
524840.0000    0.66765
524880.0000    0.77020
524920.0000    0.64806
524960.0000    0.48879
525000.0000    0.70840
525040.0000    0.57048
525080.0000    0.53869
525120.0000    0.57010
525160.0000    0.37453
525200.0000    0.62875
525240.0000    0.59351
525280.0000    0.66096
525320.0000    0.47567
525360.0000    0.45502
525400.0000    0.69353
525440.0000    0.54227
525480.0000    0.51728
525520.0000    0.54654
525560.0000    0.56764
525600.0000    0.49905
525640.0000    0.56591
525680.0000    0.49313
525720.0000    0.41421
525760.0000    0.48994
525800.0000    0.61346
525840.0000    0.55648
525880.0000    0.54549
525920.0000    0.60607
525960.0000    0.56596
526000.0000    0.59913
526040.0000    0.61543
526080.0000    0.55442
526120.0000    0.63030
526160.0000    0.59818
526200.0000    0.66356
526240.0000    0.64249
526280.0000    0.54421
526320.0000    0.67186
526360.0000    0.55130
526400.0000    0.52072
526440.0000    0.55968
526480.0000    0.48549
526520.0000    0.44808
526560.0000    0.52469
526600.0000    0.58604
526640.0000    0.55311
526680.0000    0.54989
526720.0000    0.39459
526760.0000    0.63099
526800.0000    0.54997
526840.0000    0.58005
526880.0000    0.38955
526920.0000    0.44748
526960.0000    0.67613
527000.0000    0.51715
527040.0000    0.65905
527080.0000    0.46315
527120.0000    0.46048
527160.0000    0.54003
527200.0000    0.61083
527240.0000    0.39630
527280.0000    0.53517
527320.0000    0.36428
527360.0000    0.51638
527400.0000    0.58645
527440.0000    0.53293
527480.0000    0.54589
527520.0000    0.52549
527560.0000    0.42098
527600.0000    0.59807
527640.0000    0.54155
527680.0000    0.56546
527720.0000    0.60785
527760.0000    0.42520
527800.0000    0.48971
527840.0000    0.65977
527880.0000    0.68546
527920.0000    0.76927
527960.0000    0.54611
528000.0000    0.42281
528040.0000    0.19637
528080.0000    0.18228
528120.0000    0.07866
528160.0000    0.54553
528200.0000    0.67846
528240.0000    0.47111
528280.0000    0.42034
528320.0000    0.49863
528360.0000    0.60957
528400.0000    0.62157
528440.0000    0.52090
528480.0000    0.53830
528520.0000    0.39538
528560.0000    0.43012
528600.0000    0.44059
528640.0000    0.51437
528680.0000    0.56605
528720.0000    0.51550
528760.0000    0.62632
528800.0000    0.59637
528840.0000    0.56428
528880.0000    0.48219
528920.0000    0.64971
528960.0000    0.49105
529000.0000    0.45488
529040.0000    0.52990
529080.0000    0.43469
529120.0000    0.51252
529160.0000    0.52517
529200.0000    0.42452
529240.0000    0.34206
529280.0000    0.46941
529320.0000    0.40194
529360.0000    0.44852
529400.0000    0.50010
529440.0000    0.48509
529480.0000    0.36335
529520.0000    0.47370
529560.0000    0.50496
529600.0000    0.48150
529640.0000    0.51280
529680.0000    0.44904
529720.0000    0.42533
529760.0000    0.59965
529800.0000    0.54194
529840.0000    0.31586
529880.0000    0.22254
529920.0000    0.55099
529960.0000    0.47057
530000.0000    0.31480
530040.0000    0.57430
530080.0000    0.40604
530120.0000    0.30016
530160.0000    0.47947
530200.0000    0.15632
530240.0000    0.53060
530280.0000    0.37290
530320.0000    0.57789
530360.0000    0.47264
530400.0000    0.52543
530440.0000    0.53334
530480.0000    0.46949
530520.0000    0.42854
530560.0000    0.44508
530600.0000    0.58000
530640.0000    0.43359
530680.0000    0.54959
530720.0000    0.43012
530760.0000    0.57363
530800.0000    0.44957
530840.0000    0.35409
530880.0000    0.44481
530920.0000    0.43211
530960.0000    0.21068
531000.0000    0.16892
531040.0000    0.21168
531080.0000    0.35584
531120.0000    0.29805
531160.0000    0.48811
531200.0000    0.64304
531240.0000    0.60260
531280.0000    0.69042
531320.0000    0.50733
531360.0000    0.62354
531400.0000    0.56936
531440.0000    0.63880
531480.0000    0.47647
531520.0000    0.54793
531560.0000    0.46905
531600.0000    0.66145
531640.0000    0.66056
531680.0000    0.34610
531720.0000    0.56660
531760.0000    0.37250
531800.0000    0.42952
531840.0000    0.57505
531880.0000    0.62405
531920.0000    0.53996
531960.0000    0.56356
532000.0000    0.53978
532040.0000    0.49352
532080.0000    0.41737
532120.0000    0.54059
532160.0000    0.61686
532200.0000    0.59402
532240.0000    0.43717
532280.0000    0.63558
532320.0000    0.53957
532360.0000    0.45049
532400.0000    0.48038
532440.0000    0.57203
532480.0000    0.54544
532520.0000    0.39139
532560.0000    0.37594
532600.0000    0.38622
532640.0000    0.38946
532680.0000    0.36947
532720.0000    0.34322
532760.0000    0.52820
532800.0000    0.57869
532840.0000    0.54159
532880.0000    0.41705
532920.0000    0.56532
532960.0000    0.55950
533000.0000    0.59565
533040.0000    0.40196
533080.0000    0.54111
533120.0000    0.65651
533160.0000    0.58480
533200.0000    0.44981
533240.0000    0.41329
533280.0000    0.48450
533320.0000    0.60287
533360.0000    0.57659
533400.0000    0.61967
533440.0000    0.58758
533480.0000    0.57494
533520.0000    0.51814
533560.0000    0.49571
533600.0000    0.55163
533640.0000    0.59345
533680.0000    0.48279
533720.0000    0.50385
533760.0000    0.52858
533800.0000    0.58330
533840.0000    0.44582
533880.0000    0.43965
533920.0000    0.48880
533960.0000    0.46113
534000.0000    0.34166
534040.0000    0.17180
534080.0000    0.23620
534120.0000    0.69429
534160.0000    0.46028
534200.0000    0.52142
534240.0000    0.54872
534280.0000    0.60060
534320.0000    0.46702
534360.0000    0.50670
534400.0000    0.52166
534440.0000    0.45642
534480.0000    0.51316
534520.0000    0.43946
534560.0000    0.52290
534600.0000    0.58839
534640.0000    0.57240
534680.0000    0.47526
534720.0000    0.41693
534760.0000    0.66866
534800.0000    0.44088
534840.0000    0.44398
534880.0000    0.51912
534920.0000    0.62936
534960.0000    0.48609
535000.0000    0.50869
535040.0000    0.44351
535080.0000    0.76678
535120.0000    0.48776
535160.0000    0.57589
535200.0000    0.46647
535240.0000    0.42973
535280.0000    0.66369
535320.0000    0.42018
535360.0000    0.58804
535400.0000    0.44866
535440.0000    0.23433
535480.0000    0.45147
535520.0000    0.41174
535560.0000    0.40567
535600.0000    0.65747
535640.0000    0.53754
535680.0000    0.41907
535720.0000    0.56104
535760.0000    0.58479
535800.0000    0.48307
535840.0000    0.64601
535880.0000    0.60351
535920.0000    0.75850
535960.0000    0.51541
536000.0000    0.60745
536040.0000    0.61738
536080.0000    0.41482
536120.0000    0.51975
536160.0000    0.66656
536200.0000    0.46499
536240.0000    0.68005
536280.0000    0.50422
536320.0000    0.65923
536360.0000    0.62099
536400.0000    0.37364
536440.0000    0.52678
536480.0000    0.52259
536520.0000    0.63052
536560.0000    0.29570
536600.0000    0.18341
536640.0000    0.35152
536680.0000    0.52469
536720.0000    0.53206
536760.0000    0.50455
536800.0000    0.42064
536840.0000    0.34203
536880.0000    0.52521
536920.0000    0.39390
536960.0000    0.58866
537000.0000    0.61549
537040.0000    0.41767
537080.0000    0.52915
537120.0000    0.51808
537160.0000    0.59429
537200.0000    0.54569
537240.0000    0.52745
537280.0000    0.49829
537320.0000    0.61391
537360.0000    0.64354
537400.0000    0.64719
537440.0000    0.31730
537480.0000    0.45472
537520.0000    0.54379
537560.0000    0.54121
537600.0000    0.46723
537640.0000    0.62830
537680.0000    0.59573
537720.0000    0.61671
537760.0000    0.45917
537800.0000    0.63988
537840.0000    0.42408
537880.0000    0.60957
537920.0000    0.54253
537960.0000    0.66267
538000.0000    0.39752
538040.0000    0.62349
538080.0000    0.57847
538120.0000    0.60730
538160.0000    0.48621
538200.0000    0.50210
538240.0000    0.52264
538280.0000    0.54384
538320.0000    0.52165
538360.0000    0.37668
538400.0000    0.51694
538440.0000    0.45470
538480.0000    0.43158
538520.0000    0.53112
538560.0000    0.39359
538600.0000    0.31592
538640.0000    0.00984
538680.0000    0.46417
538720.0000    0.16422
538760.0000    0.58309
538800.0000    0.51800
538840.0000    0.47710
538880.0000    0.30570
538920.0000    0.14041
538960.0000    0.45395
539000.0000    0.39346
539040.0000    0.44644
539080.0000    0.42031
539120.0000    0.53029
539160.0000    0.44816
539200.0000    0.61864
539240.0000    0.56233
539280.0000    0.39827
539320.0000    0.47536
539360.0000    0.62035
539400.0000    0.50612
539440.0000    0.54992
539480.0000    0.65911
539520.0000    0.51598
539560.0000    0.59388
539600.0000    0.60992
539640.0000    0.56187
539680.0000    0.44306
539720.0000    0.47602
539760.0000    0.48591
539800.0000    0.59184
539840.0000    0.41971
539880.0000    0.55538
539920.0000    0.37037
539960.0000    0.54031
540000.0000    0.37762
540040.0000    0.55190
540080.0000    0.62566
540120.0000    0.36375
540160.0000    0.49133
540200.0000    0.45033
540240.0000    0.41277
540280.0000    0.68085
540320.0000    0.60009
540360.0000    0.54418
540400.0000    0.56917
540440.0000    0.58741
540480.0000    0.48856
540520.0000    0.54476
540560.0000    0.48180
540600.0000    0.63377
540640.0000    0.64205
540680.0000    0.47835
540720.0000    0.60747
540760.0000    0.18514
540800.0000    0.50336
540840.0000    0.69199
540880.0000    0.59443
540920.0000    0.48153
540960.0000    0.61292
541000.0000    0.60518
541040.0000    0.60373
541080.0000    0.48354
541120.0000    0.38744
541160.0000    0.46600
541200.0000    0.55504
541240.0000    0.54282
541280.0000    0.44809
541320.0000    0.45099
541360.0000    0.45223
541400.0000    0.49255
541440.0000    0.07931
541480.0000    0.06104
541520.0000    0.09739
541560.0000    0.10407
541600.0000    0.23446
541640.0000    0.12947
541680.0000    0.16421
541720.0000    0.12203
541760.0000    0.23792
541800.0000    0.03382
541840.0000    0.01879
541880.0000    0.02904
541920.0000    0.01161
541960.0000    0.24888
542000.0000    0.30029
542040.0000    0.37590
542080.0000    0.24793
542120.0000    0.45425
542160.0000    0.45653
542200.0000    0.55185
542240.0000    0.57595
542280.0000    0.57591
542320.0000    0.59782
542360.0000    0.52888
542400.0000    0.42425
542440.0000    0.49694
542480.0000    0.39684
542520.0000    0.45873
542560.0000    0.69096
542600.0000    0.51589
542640.0000    0.50044
542680.0000    0.36161
542720.0000    0.49986
542760.0000    0.51990
542800.0000    0.45883
542840.0000    0.51033
542880.0000    0.51126
542920.0000    0.43512
542960.0000    0.37786
543000.0000    0.37879
543040.0000    0.41081
543080.0000    0.54243
543120.0000    0.37012
543160.0000    0.47874
543200.0000    0.52752
543240.0000    0.49356
543280.0000    0.51364
543320.0000    0.53323
543360.0000    0.55304
543400.0000    0.50814
543440.0000    0.48103
543480.0000    0.40760
543520.0000    0.45414
543560.0000    0.38071
543600.0000    0.42915
543640.0000    0.50243
543680.0000    0.45003
543720.0000    0.56635
543760.0000    0.54121
543800.0000    0.42690
543840.0000    0.46105
543880.0000    0.45346
543920.0000    0.50952
543960.0000    0.42375
544000.0000    0.41493
544040.0000    0.56371
544080.0000    0.36766
544120.0000    0.45143
544160.0000    0.45145
544200.0000    0.45909
544240.0000    0.44810
544280.0000    0.62545
544320.0000    0.56977
544360.0000    0.49481
544400.0000    0.55847
544440.0000    0.49016
544480.0000    0.60227
544520.0000    0.55366
544560.0000    0.56160
544600.0000    0.47763
544640.0000    0.26592
544680.0000    0.10737
544720.0000    0.43856
544760.0000    0.50706
544800.0000    0.48678
544840.0000    0.44054
544880.0000    0.54735
544920.0000    0.53322
544960.0000    0.59936
545000.0000    0.63781
545040.0000    0.60489
545080.0000    0.55431
545120.0000    0.53997
545160.0000    0.62573
545200.0000    0.61779
545240.0000    0.58766
545280.0000    0.58679
545320.0000    0.53570
545360.0000    0.62398
545400.0000    0.57506
545440.0000    0.44252
545480.0000    0.60846
545520.0000    0.46992
545560.0000    0.55834
545600.0000    0.62186
545640.0000    0.44457
545680.0000    0.61269
545720.0000    0.57583
545760.0000    0.57043
545800.0000    0.62110
545840.0000    0.61438
545880.0000    0.68146
545920.0000    0.41742
545960.0000    0.50329
546000.0000    0.62348
546040.0000    0.47080
546080.0000    0.46559
546120.0000    0.59933
546160.0000    0.13243
546200.0000    0.36882
546240.0000    0.26306
546280.0000    0.68171
546320.0000    0.41865
546360.0000    0.48802
546400.0000    0.50918
546440.0000    0.60534
546480.0000    0.44945
546520.0000    0.42409
546560.0000    0.48183
546600.0000    0.60953
546640.0000    0.61242
546680.0000    0.54871
546720.0000    0.47052
546760.0000    0.55093
546800.0000    0.56541
546840.0000    0.61947
546880.0000    0.54816
546920.0000    0.50253
546960.0000    0.40154
547000.0000    0.58968
547040.0000    0.49723
547080.0000    0.43455
547120.0000    0.33494
547160.0000    0.39954
547200.0000    0.42093
547240.0000    0.41325
547280.0000    0.50894
547320.0000    0.36993
547360.0000    0.52009
547400.0000    0.37343
547440.0000    0.60184
547480.0000    0.47756
547520.0000    0.42965
547560.0000    0.51225
547600.0000    0.63148
547640.0000    0.59589
547680.0000    0.52295
547720.0000    0.50948
547760.0000    0.50012
547800.0000    0.44711
547840.0000    0.60845
547880.0000    0.62134
547920.0000    0.38770
547960.0000    0.51973
548000.0000    0.39670
548040.0000    0.43026
548080.0000    0.56413
548120.0000    0.62011
548160.0000    0.33695
548200.0000    0.59269
548240.0000    0.16095
548280.0000    0.42996
548320.0000    0.48078
548360.0000    0.48283
548400.0000    0.59302
548440.0000    0.53719
548480.0000    0.53977
548520.0000    0.52138
548560.0000    0.52579
548600.0000    0.53222
548640.0000    0.53523
548680.0000    0.45016
548720.0000    0.62497
548760.0000    0.42948
548800.0000    0.38757
548840.0000    0.61765
548880.0000    0.50937
548920.0000    0.52950
548960.0000    0.60747
549000.0000    0.62147
549040.0000    0.47128
549080.0000    0.35344
549120.0000    0.49771
549160.0000    0.57533
549200.0000    0.49986
549240.0000    0.61520
549280.0000    0.62195
549320.0000    0.61856
549360.0000    0.47856
549400.0000    0.52260
549440.0000    0.55140
549480.0000    0.42532
549520.0000    0.51781
549560.0000    0.66537
549600.0000    0.57586
549640.0000    0.53668
549680.0000    0.52587
549720.0000    0.65398
549760.0000    0.65840
549800.0000    0.55182
549840.0000    0.40295
549880.0000    0.59649
549920.0000    0.59727
549960.0000    0.60168
550000.0000    0.44095
550040.0000    0.65456
550080.0000    0.44090
550120.0000    0.58927
550160.0000    0.50168
550200.0000    0.51972
550240.0000    0.48042
550280.0000    0.60533
550320.0000    0.42923
550360.0000    0.48971
550400.0000    0.50712
550440.0000    0.54220
550480.0000    0.36927
550520.0000    0.55288
550560.0000    0.33412
550600.0000    0.54077
550640.0000    0.58401
550680.0000    0.46181
550720.0000    0.49057
550760.0000    0.48278
550800.0000    0.57119
550840.0000    0.49455
550880.0000    0.59872
550920.0000    0.55009
550960.0000    0.57364
551000.0000    0.47977
551040.0000    0.47095
551080.0000    0.36420
551120.0000    0.41252
551160.0000    0.54726
551200.0000    0.50859
551240.0000    0.43402
551280.0000    0.55091
551320.0000    0.66298
551360.0000    0.41699
551400.0000    0.44904
551440.0000    0.52573
551480.0000    0.48741
551520.0000    0.43211
551560.0000    0.59575
551600.0000    0.67557
551640.0000    0.53642
551680.0000    0.52957
551720.0000    0.46624
551760.0000    0.48071
551800.0000    0.47830
551840.0000    0.51779
551880.0000    0.34764
551920.0000    0.22671
551960.0000    0.48616
552000.0000    0.12428
552040.0000    0.14306
552080.0000    0.17620
552120.0000    0.05256
552160.0000    0.20161
552200.0000    0.32343
552240.0000    0.03035
552280.0000    0.03346
552320.0000    0.13845
552360.0000    0.13025
552400.0000    0.44688
552440.0000    0.55272
552480.0000    0.45960
552520.0000    0.27028
552560.0000    0.19094
552600.0000    0.31476
552640.0000    0.32136
552680.0000    0.28672
552720.0000    0.30819
552760.0000    0.44996
552800.0000    0.32286
552840.0000    0.70039
552880.0000    0.53750
552920.0000    0.47035
552960.0000    0.54171
553000.0000    0.56637
553040.0000    0.66344
553080.0000    0.44096
553120.0000    0.55551
553160.0000    0.65700
553200.0000    0.65347
553240.0000    0.53412
553280.0000    0.51460
553320.0000    0.64599
553360.0000    0.66754
553400.0000    0.68203
553440.0000    0.60393
553480.0000    0.54791
553520.0000    0.66961
553560.0000    0.52450
553600.0000    0.56021
553640.0000    0.45290
553680.0000    0.56840
553720.0000    0.46249
553760.0000    0.43771
553800.0000    0.51007
553840.0000    0.44715
553880.0000    0.63412
553920.0000    0.53657
553960.0000    0.31239
554000.0000    0.64109
554040.0000    0.51690
554080.0000    0.48431
554120.0000    0.37393
554160.0000    0.52493
554200.0000    0.62583
554240.0000    0.52328
554280.0000    0.54844
554320.0000    0.48713
554360.0000    0.55148
554400.0000    0.44205
554440.0000    0.50344
554480.0000    0.47926
554520.0000    0.18072
554560.0000    0.60368
554600.0000    0.45488
554640.0000    0.45391
554680.0000    0.62705
554720.0000    0.62816
554760.0000    0.62854
554800.0000    0.44285
554840.0000    0.54926
554880.0000    0.38241
554920.0000    0.50522
554960.0000    0.31583
555000.0000    0.51196
555040.0000    0.51357
555080.0000    0.59052
555120.0000    0.39178
555160.0000    0.49883
555200.0000    0.49398
555240.0000    0.51236
555280.0000    0.47936
555320.0000    0.50215
555360.0000    0.46237
555400.0000    0.36283
555440.0000    0.42773
555480.0000    0.56028
555520.0000    0.54958
555560.0000    0.51871
555600.0000    0.62145
555640.0000    0.51587
555680.0000    0.51079
555720.0000    0.51545
555760.0000    0.62674
555800.0000    0.58817
555840.0000    0.62965
555880.0000    0.50388
555920.0000    0.49257
555960.0000    0.46549
556000.0000    0.35995
556040.0000    0.42539
556080.0000    0.62677
556120.0000    0.53410
556160.0000    0.51109
556200.0000    0.59922
556240.0000    0.70020
556280.0000    0.63589
556320.0000    0.60767
556360.0000    0.59237
556400.0000    0.58868
556440.0000    0.44642
556480.0000    0.59005
556520.0000    0.58085
556560.0000    0.66493
556600.0000    0.60759
556640.0000    0.45282
556680.0000    0.54976
556720.0000    0.48379
556760.0000    0.51682
556800.0000    0.56731
556840.0000    0.69763
556880.0000    0.64241
556920.0000    0.55584
556960.0000    0.70174
557000.0000    0.57649
557040.0000    0.54881
557080.0000    0.66942
557120.0000    0.56222
557160.0000    0.50678
557200.0000    0.62291
557240.0000    0.48680
557280.0000    0.49090
557320.0000    0.76574
557360.0000    0.53732
557400.0000    0.58207
557440.0000    0.49598
557480.0000    0.47049
557520.0000    0.56899
557560.0000    0.53830
557600.0000    0.68207
557640.0000    0.55572
557680.0000    0.59019
557720.0000    0.54812
557760.0000    0.49442
557800.0000    0.54248
557840.0000    0.50886
557880.0000    0.51578
557920.0000    0.63629
557960.0000    0.53822
558000.0000    0.31780
558040.0000    0.64167
558080.0000    0.53825
558120.0000    0.63107
558160.0000    0.59063
558200.0000    0.46006
558240.0000    0.52837
558280.0000    0.41303
558320.0000    0.34635
558360.0000    0.23080
558400.0000    0.16282
558440.0000    0.05142
558480.0000    0.40135
558520.0000    0.40834
558560.0000    0.33752
558600.0000    0.34175
558640.0000    0.27547
558680.0000    0.25327
558720.0000    0.28171
558760.0000    0.20878
558800.0000    0.37373
558840.0000    0.22004
558880.0000    0.20674
558920.0000    0.20113
558960.0000    0.50256
559000.0000    0.46158
559040.0000    0.55529
559080.0000    0.50915
559120.0000    0.58274
559160.0000    0.57008
559200.0000    0.37358
559240.0000    0.14815
559280.0000    0.07299
559320.0000    0.25920
559360.0000    0.08448
559400.0000    0.09342
559440.0000    0.13769
559480.0000    0.27546
559520.0000    0.18868
559560.0000    0.54782
559600.0000    0.69278
559640.0000    0.08697
559680.0000    0.16286
559720.0000    0.11942
559760.0000    0.39216
559800.0000    0.43536
559840.0000    0.23038
559880.0000    0.41024
559920.0000    0.47954
559960.0000    0.53256
560000.0000    0.49134
560040.0000    0.44945
560080.0000    0.69081
560120.0000    0.52997
560160.0000    0.55122
560200.0000    0.46365
560240.0000    0.61772
560280.0000    0.59501
560320.0000    0.57990
560360.0000    0.45021
560400.0000    0.64900
560440.0000    0.49253
560480.0000    0.33068
560520.0000    0.29480
560560.0000    0.60241
560600.0000    0.48671
560640.0000    0.60123
560680.0000    0.56291
560720.0000    0.55058
560760.0000    0.48281
560800.0000    0.56772
560840.0000    0.59066
560880.0000    0.47054
560920.0000    0.40163
560960.0000    0.56286
561000.0000    0.53025
561040.0000    0.61803
561080.0000    0.48172
561120.0000    0.52032
561160.0000    0.38671
561200.0000    0.53062
561240.0000    0.49591
561280.0000    0.48768
561320.0000    0.49290
561360.0000    0.53031
561400.0000    0.46735
561440.0000    0.47607
561480.0000    0.47130
561520.0000    0.46342
561560.0000    0.51754
561600.0000    0.55751
561640.0000    0.52115
561680.0000    0.63100
561720.0000    0.45151
561760.0000    0.43632
561800.0000    0.54656
561840.0000    0.67589
561880.0000    0.61169
561920.0000    0.54018
561960.0000    0.52871
562000.0000    0.34203
562040.0000    0.29085
562080.0000    0.40408
562120.0000    0.54063
562160.0000    0.54514
562200.0000    0.63807
562240.0000    0.50475
562280.0000    0.54333
562320.0000    0.46783
562360.0000    0.53912
562400.0000    0.49014
562440.0000    0.51919
562480.0000    0.57133
562520.0000    0.47197
562560.0000    0.56042
562600.0000    0.53838
562640.0000    0.59144
562680.0000    0.60035
562720.0000    0.72748
562760.0000    0.58448
562800.0000    0.50242
562840.0000    0.47412
562880.0000    0.55333
562920.0000    0.55916
562960.0000    0.58166
563000.0000    0.59205
563040.0000    0.56003
563080.0000    0.51328
563120.0000    0.61698
563160.0000    0.57358
563200.0000    0.50806
563240.0000    0.55986
563280.0000    0.39281
563320.0000    0.46182
563360.0000    0.65816
563400.0000    0.47171
563440.0000    0.48506
563480.0000    0.44490
563520.0000    0.47263
563560.0000    0.49261
563600.0000    0.56943
563640.0000    0.63644
563680.0000    0.54650
563720.0000    0.60659
563760.0000    0.55451
563800.0000    0.50628
563840.0000    0.50225
563880.0000    0.38520
563920.0000    0.60741
563960.0000    0.56660
564000.0000    0.44490
564040.0000    0.54141
564080.0000    0.47330
564120.0000    0.38828
564160.0000    0.52807
564200.0000    0.48818
564240.0000    0.53241
564280.0000    0.49164
564320.0000    0.60603
564360.0000    0.46691
564400.0000    0.49538
564440.0000    0.54688
564480.0000    0.53415
564520.0000    0.52392
564560.0000    0.61947
564600.0000    0.42135
564640.0000    0.63218
564680.0000    0.47854
564720.0000    0.50550
564760.0000    0.51342
564800.0000    0.66033
564840.0000    0.44119
564880.0000    0.58367
564920.0000    0.60837
564960.0000    0.51997
565000.0000    0.54018
565040.0000    0.62418
565080.0000    0.53185
565120.0000    0.60385
565160.0000    0.52939
565200.0000    0.36714
565240.0000    0.72865
565280.0000    0.52474
565320.0000    0.52684
565360.0000    0.58978
565400.0000    0.52295
565440.0000    0.65208
565480.0000    0.65212
565520.0000    0.69445
565560.0000    0.57041
565600.0000    0.63645
565640.0000    0.51477
565680.0000    0.47511
565720.0000    0.54029
565760.0000    0.57156
565800.0000    0.45480
565840.0000    0.37828
565880.0000    0.25737
565920.0000    0.44936
565960.0000    0.46287
566000.0000    0.35979
566040.0000    0.33475
566080.0000    0.23588
566120.0000    0.53806
566160.0000    0.64071
566200.0000    0.53601
566240.0000    0.47078
566280.0000    0.49549
566320.0000    0.50948
566360.0000    0.56439
566400.0000    0.46146
566440.0000    0.61089
566480.0000    0.49932
566520.0000    0.42478
566560.0000    0.41635
566600.0000    0.39427
566640.0000    0.61037
566680.0000    0.65617
566720.0000    0.56996
566760.0000    0.52194
566800.0000    0.51644
566840.0000    0.65654
566880.0000    0.54519
566920.0000    0.47173
566960.0000    0.52182
567000.0000    0.60180
567040.0000    0.51125
567080.0000    0.55170
567120.0000    0.49120
567160.0000    0.46788
567200.0000    0.61634
567240.0000    0.38728
567280.0000    0.65026
567320.0000    0.52394
567360.0000    0.54171
567400.0000    0.71660
567440.0000    0.57671
567480.0000    0.62344
567520.0000    0.51534
567560.0000    0.50818
567600.0000    0.50176
567640.0000    0.34413
567680.0000    0.49822
567720.0000    0.41903
567760.0000    0.61965
567800.0000    0.52097
567840.0000    0.56335
567880.0000    0.51299
567920.0000    0.50388
567960.0000    0.64332
568000.0000    0.51078
568040.0000    0.56184
568080.0000    0.66760
568120.0000    0.73575
568160.0000    0.49669
568200.0000    0.59727
568240.0000    0.63862
568280.0000    0.60532
568320.0000    0.65462
568360.0000    0.49365
568400.0000    0.56421
568440.0000    0.50923
568480.0000    0.62216
568520.0000    0.49337
568560.0000    0.55905
568600.0000    0.41633
568640.0000    0.60803
568680.0000    0.60938
568720.0000    0.52369
568760.0000    0.57346
568800.0000    0.56189
568840.0000    0.63262
568880.0000    0.54077
568920.0000    0.44000
568960.0000    0.66064
569000.0000    0.51965
569040.0000    0.47322
569080.0000    0.56235
569120.0000    0.59074
569160.0000    0.43898
569200.0000    0.53355
569240.0000    0.55071
569280.0000    0.40586
569320.0000    0.43921
569360.0000    0.39523
569400.0000    0.53701
569440.0000    0.76977
569480.0000    0.45335
569520.0000    0.58475
569560.0000    0.50613
569600.0000    0.62561
569640.0000    0.54013
569680.0000    0.46351
569720.0000    0.48157
569760.0000    0.60559
569800.0000    0.53202
569840.0000    0.53505
569880.0000    0.58190
569920.0000    0.50095
569960.0000    0.29626
570000.0000    0.17010
570040.0000    0.34432
570080.0000    0.36348
570120.0000    0.32259
570160.0000    0.33981
570200.0000    0.57831
570240.0000    0.46655
570280.0000    0.45462
570320.0000    0.43469
570360.0000    0.56626
570400.0000    0.47409
570440.0000    0.60565
570480.0000    0.52304
570520.0000    0.54675
570560.0000    0.41249
570600.0000    0.35707
570640.0000    0.41269
570680.0000    0.30948
570720.0000    0.14011
570760.0000    0.38994
570800.0000    0.45381
570840.0000    0.49701
570880.0000    0.47210
570920.0000    0.56943
570960.0000    0.41999
571000.0000    0.51594
571040.0000    0.47873
571080.0000    0.35476
571120.0000    0.63015
571160.0000    0.53013
571200.0000    0.53827
571240.0000    0.48552
571280.0000    0.41356
571320.0000    0.35405
571360.0000    0.39554
571400.0000    0.41482
571440.0000    0.50457
571480.0000    0.58508
571520.0000    0.40988
571560.0000    0.54268
571600.0000    0.74612
571640.0000    0.50718
571680.0000    0.50503
571720.0000    0.56079
571760.0000    0.66147
571800.0000    0.62465
571840.0000    0.60142
571880.0000    0.51013
571920.0000    0.64156
571960.0000    0.55355
572000.0000    0.55357
572040.0000    0.57273
572080.0000    0.24535
572120.0000    0.22509
572160.0000    0.21012
572200.0000    0.10696
572240.0000    0.17707
572280.0000    0.15664
572320.0000    0.24310
572360.0000    0.35250
572400.0000    0.57027
572440.0000    0.54161
572480.0000    0.57757
572520.0000    0.54026
572560.0000    0.60990
572600.0000    0.63523
572640.0000    0.57957
572680.0000    0.21286
572720.0000    0.33238
572760.0000    0.28963
572800.0000    0.12451
572840.0000    0.08330
572880.0000    0.39566
572920.0000    0.04419
572960.0000    0.23852
573000.0000    0.10056
573040.0000    0.18505
573080.0000    0.21205
573120.0000    0.30944
573160.0000    0.00850
573200.0000    0.36905
573240.0000    0.13254
573280.0000    0.23408
573320.0000    0.47032
573360.0000    0.30135
573400.0000    0.40052
573440.0000    0.24157
573480.0000    0.65435
573520.0000    0.60646
573560.0000    0.45678
573600.0000    0.57454
573640.0000    0.65489
573680.0000    0.70985
573720.0000    0.56969
573760.0000    0.58225
573800.0000    0.55761
573840.0000    0.70392
573880.0000    0.39335
573920.0000    0.53943
573960.0000    0.50480
574000.0000    0.39280
574040.0000    0.64088
574080.0000    0.45425
574120.0000    0.56975
574160.0000    0.27646
574200.0000    0.43445
574240.0000    0.45269
574280.0000    0.64052
574320.0000    0.47513
574360.0000    0.58742
574400.0000    0.57161
574440.0000    0.82855
574480.0000    0.54408
574520.0000    0.53576
574560.0000    0.59551
574600.0000    0.76226
574640.0000    0.60976
574680.0000    0.65408
574720.0000    0.61404
574760.0000    0.51006
574800.0000    0.43594
574840.0000    0.58812
574880.0000    0.53975
574920.0000    0.69723
574960.0000    0.50321
575000.0000    0.63782
575040.0000    0.60959
575080.0000    0.85376
575120.0000    0.54711
575160.0000    0.59019
575200.0000    0.62423
575240.0000    0.65378
575280.0000    0.59544
575320.0000    0.57308
575360.0000    0.60179
575400.0000    0.66385
575440.0000    0.49373
575480.0000    0.52368
575520.0000    0.57864
575560.0000    0.65094
575600.0000    0.63872
575640.0000    0.56332
575680.0000    0.51482
575720.0000    0.62371
575760.0000    0.61336
575800.0000    0.67456
575840.0000    0.47974
575880.0000    0.52547
575920.0000    0.58477
575960.0000    0.59376
576000.0000    0.56217
576040.0000    0.48048
576080.0000    0.51685
576120.0000    0.52925
576160.0000    0.56678
576200.0000    0.48633
576240.0000    0.51746
576280.0000    0.64358
576320.0000    0.51058
576360.0000    0.62588
576400.0000    0.61255
576440.0000    0.68047
576480.0000    0.53201
576520.0000    0.63725
576560.0000    0.57989
576600.0000    0.66926
576640.0000    0.55151
576680.0000    0.59748
576720.0000    0.64566
576760.0000    0.48369
576800.0000    0.52128
576840.0000    0.48460
576880.0000    0.55652
576920.0000    0.44970
576960.0000    0.43331
577000.0000    0.58672
577040.0000    0.70563
577080.0000    0.59923
577120.0000    0.44666
577160.0000    0.52739
577200.0000    0.57320
577240.0000    0.54858
577280.0000    0.60828
577320.0000    0.50088
577360.0000    0.56516
577400.0000    0.54340
577440.0000    0.49558
577480.0000    0.53662
577520.0000    0.57232
577560.0000    0.62687
577600.0000    0.61981
577640.0000    0.53771
577680.0000    0.30230
577720.0000    0.49095
577760.0000    0.48018
577800.0000    0.48279
577840.0000    0.50662
577880.0000    0.45756
577920.0000    0.67735
577960.0000    0.64032
578000.0000    0.61320
578040.0000    0.52319
578080.0000    0.53622
578120.0000    0.53728
578160.0000    0.47467
578200.0000    0.53166
578240.0000    0.54569
578280.0000    0.59194
578320.0000    0.53437
578360.0000    0.58987
578400.0000    0.68209
578440.0000    0.57668
578480.0000    0.61227
578520.0000    0.60696
578560.0000    0.49918
578600.0000    0.69584
578640.0000    0.56314
578680.0000    0.48057
578720.0000    0.61765
578760.0000    0.39882
578800.0000    0.49791
578840.0000    0.61676
578880.0000    0.63264
578920.0000    0.58123
578960.0000    0.48293
579000.0000    0.37803
579040.0000    0.44710
579080.0000    0.55795
579120.0000    0.53452
579160.0000    0.45762
579200.0000    0.53658
579240.0000    0.59541
579280.0000    0.62291
579320.0000    0.30882
579360.0000    0.56493
579400.0000    0.44018
579440.0000    0.41395
579480.0000    0.56772
579520.0000    0.69978
579560.0000    0.42026
579600.0000    0.51562
579640.0000    0.50997
579680.0000    0.48499
579720.0000    0.26542
579760.0000    0.27729
579800.0000    0.60446
579840.0000    0.35247
579880.0000    0.42215
579920.0000    0.56218
579960.0000    0.57318
580000.0000    0.52674
580040.0000    0.41826
580080.0000    0.23620
580120.0000    0.42298
580160.0000    0.52202
580200.0000    0.61820
580240.0000    0.52374
580280.0000    0.49809
580320.0000    0.56152
580360.0000    0.32643
580400.0000    0.53051
580440.0000    0.54478
580480.0000    0.52863
580520.0000    0.54114
580560.0000    0.51656
580600.0000    0.53587
580640.0000    0.52307
580680.0000    0.50982
580720.0000    0.44540
580760.0000    0.61434
580800.0000    0.57314
580840.0000    0.50720
580880.0000    0.51236
580920.0000    0.57157
580960.0000    0.63036
581000.0000    0.54990
581040.0000    0.63494
581080.0000    0.49534
581120.0000    0.52010
581160.0000    0.48580
581200.0000    0.56229
581240.0000    0.55792
581280.0000    0.51995
581320.0000    0.54931
581360.0000    0.48969
581400.0000    0.63754
581440.0000    0.55353
581480.0000    0.47020
581520.0000    0.49279
581560.0000    0.60811
581600.0000    0.51282
581640.0000    0.66864
581680.0000    0.73026
581720.0000    0.63334
581760.0000    0.70717
581800.0000    0.59273
581840.0000    0.33890
581880.0000    0.57264
581920.0000    0.55424
581960.0000    0.49919
582000.0000    0.49930
582040.0000    0.56584
582080.0000    0.55556
582120.0000    0.51086
582160.0000    0.59951
582200.0000    0.51723
582240.0000    0.47384
582280.0000    0.37747
582320.0000    0.60073
582360.0000    0.45952
582400.0000    0.65108
582440.0000    0.40698
582480.0000    0.43447
582520.0000    0.34935
582560.0000    0.37358
582600.0000    0.35444
582640.0000    0.18826
582680.0000    0.29699
582720.0000    0.29592
582760.0000    0.48070
582800.0000    0.49829
582840.0000    0.47630
582880.0000    0.59702
582920.0000    0.56888
582960.0000    0.57860
583000.0000    0.44641
583040.0000    0.56081
583080.0000    0.50123
583120.0000    0.62139
583160.0000    0.63002
583200.0000    0.50522
583240.0000    0.53967
583280.0000    0.54465
583320.0000    0.51556
583360.0000    0.52397
583400.0000    0.50513
583440.0000    0.70326
583480.0000    0.76886
583520.0000    0.74067
583560.0000    0.52278
583600.0000    0.48195
583640.0000    0.45376
583680.0000    0.16249
583720.0000    0.01105
583760.0000    0.02507
583800.0000    0.26736
583840.0000    0.20844
583880.0000    0.22442
583920.0000    0.26745
583960.0000    0.02566
584000.0000    0.33582
584040.0000    0.19838
584080.0000    0.35970
584120.0000    0.32365
584160.0000    0.46166
584200.0000    0.21826
584240.0000    0.25677
584280.0000    0.45544
584320.0000    0.11770
584360.0000    0.20687
584400.0000    0.27213
584440.0000    0.25025
584480.0000    0.55642
584520.0000    0.49781
584560.0000    0.59566
584600.0000    0.63701
584640.0000    0.68380
584680.0000    0.57229
584720.0000    0.42409
584760.0000    0.45676
584800.0000    0.29310
584840.0000    0.55082
584880.0000    0.54058
584920.0000    0.48072
584960.0000    0.55729
585000.0000    0.50141
585040.0000    0.50887
585080.0000    0.60350
585120.0000    0.43692
585160.0000    0.45988
585200.0000    0.49655
585240.0000    0.52879
585280.0000    0.37248
585320.0000    0.19418
585360.0000    0.32071
585400.0000    0.25434
585440.0000    0.42582
585480.0000    0.34376
585520.0000    0.23952
585560.0000    0.05549
585600.0000    0.05779
585640.0000    0.48740
585680.0000    0.60868
585720.0000    0.55124
585760.0000    0.47470
585800.0000    0.54972
585840.0000    0.60688
585880.0000    0.53438
585920.0000    0.63550
585960.0000    0.67232
586000.0000    0.60255
586040.0000    0.40676
586080.0000    0.49679
586120.0000    0.59718
586160.0000    0.57594
586200.0000    0.40994
586240.0000    0.60153
586280.0000    0.45678
586320.0000    0.57833
586360.0000    0.45598
586400.0000    0.58600
586440.0000    0.48694
586480.0000    0.54067
586520.0000    0.50250
586560.0000    0.59618
586600.0000    0.57078
586640.0000    0.59388
586680.0000    0.45573
586720.0000    0.50980
586760.0000    0.57927
586800.0000    0.62057
586840.0000    0.55924
586880.0000    0.60676
586920.0000    0.44180
586960.0000    0.61257
587000.0000    0.57810
587040.0000    0.57164
587080.0000    0.53644
587120.0000    0.60906
587160.0000    0.48045
587200.0000    0.48525
587240.0000    0.58758
587280.0000    0.54200
587320.0000    0.57924
587360.0000    0.50102
587400.0000    0.39802
587440.0000    0.41459
587480.0000    0.54893
587520.0000    0.57797
587560.0000    0.53175
587600.0000    0.39886
587640.0000    0.40493
587680.0000    0.42738
587720.0000    0.50766
587760.0000    0.40829
587800.0000    0.43353
587840.0000    0.62701
587880.0000    0.50316
587920.0000    0.49493
587960.0000    0.47148
588000.0000    0.52222
588040.0000    0.51610
588080.0000    0.54456
588120.0000    0.64946
588160.0000    0.49535
588200.0000    0.47458
588240.0000    0.52460
588280.0000    0.39824
588320.0000    0.51240
588360.0000    0.50848
588400.0000    0.55234
588440.0000    0.42186
588480.0000    0.49266
588520.0000    0.45275
588560.0000    0.42727
588600.0000    0.60938
588640.0000    0.56870
588680.0000    0.60508
588720.0000    0.48221
588760.0000    0.40189
588800.0000    0.66799
588840.0000    0.44352
588880.0000    0.53159
588920.0000    0.50088
588960.0000    0.39405
589000.0000    0.33388
589040.0000    0.42956
589080.0000    0.41792
589120.0000    0.64675
589160.0000    0.49716
589200.0000    0.53909
589240.0000    0.67772
589280.0000    0.55454
589320.0000    0.44074
589360.0000    0.54603
589400.0000    0.55098
589440.0000    0.49951
589480.0000    0.44307
589520.0000    0.36850
589560.0000    0.49353
589600.0000    0.34244
589640.0000    0.52586
589680.0000    0.62205
589720.0000    0.51428
589760.0000    0.47206
589800.0000    0.33588
589840.0000    0.52301
589880.0000    0.44570
589920.0000    0.55024
589960.0000    0.57333
590000.0000    0.52110
590040.0000    0.58941
590080.0000    0.54442
590120.0000    0.45588
590160.0000    0.52368
590200.0000    0.55881
590240.0000    0.60972
590280.0000    0.61488
590320.0000    0.57065
590360.0000    0.55482
590400.0000    0.58390
590440.0000    0.60186
590480.0000    0.65280
590520.0000    0.56398
590560.0000    0.56709
590600.0000    0.52489
590640.0000    0.40195
590680.0000    0.49276
590720.0000    0.48406
590760.0000    0.59434
590800.0000    0.50491
590840.0000    0.46837
590880.0000    0.36087
590920.0000    0.51281
590960.0000    0.71638
591000.0000    0.47802
591040.0000    0.55292
591080.0000    0.67943
591120.0000    0.68620
591160.0000    0.59095
591200.0000    0.54602
591240.0000    0.48551
591280.0000    0.61724
591320.0000    0.45636
591360.0000    0.56220
591400.0000    0.50110
591440.0000    0.51291
591480.0000    0.61860
591520.0000    0.54683
591560.0000    0.42610
591600.0000    0.63191
591640.0000    0.47942
591680.0000    0.55482
591720.0000    0.66552
591760.0000    0.49526
591800.0000    0.58504
591840.0000    0.52271
591880.0000    0.57721
591920.0000    0.58363
591960.0000    0.33023
592000.0000    0.51737
592040.0000    0.39432
592080.0000    0.53120
592120.0000    0.59034
592160.0000    0.52668
592200.0000    0.72689
592240.0000    0.57206
592280.0000    0.50425
592320.0000    0.48266
592360.0000    0.33605
592400.0000    0.55823
592440.0000    0.63045
592480.0000    0.55349
592520.0000    0.51018
592560.0000    0.52350
592600.0000    0.46643
592640.0000    0.46748
592680.0000    0.48628
592720.0000    0.61499
592760.0000    0.67290
592800.0000    0.39226
592840.0000    0.46008
592880.0000    0.60978
592920.0000    0.45449
592960.0000    0.46784
593000.0000    0.56552
593040.0000    0.59923
593080.0000    0.36630
593120.0000    0.21473
593160.0000    0.31182
593200.0000    0.71598
593240.0000    0.59281
593280.0000    0.58865
593320.0000    0.51895
593360.0000    0.57954
593400.0000    0.46523
593440.0000    0.57684
593480.0000    0.58525
593520.0000    0.54898
593560.0000    0.63301
593600.0000    0.57968
593640.0000    0.52265
593680.0000    0.60289
593720.0000    0.46408
593760.0000    0.55410
593800.0000    0.55633
593840.0000    0.50270
593880.0000    0.42101
593920.0000    0.54431
593960.0000    0.59854
594000.0000    0.46605
594040.0000    0.50182
594080.0000    0.52089
594120.0000    0.53679
594160.0000    0.50358
594200.0000    0.51669
594240.0000    0.49122
594280.0000    0.46486
594320.0000    0.53608
594360.0000    0.55819
594400.0000    0.51392
594440.0000    0.49641
594480.0000    0.48274
594520.0000    0.56851
594560.0000    0.55314
594600.0000    0.49768
594640.0000    0.55789
594680.0000    0.53503
594720.0000    0.38001
594760.0000    0.60286
594800.0000    0.58992
594840.0000    0.42981
594880.0000    0.48232
594920.0000    0.61629
594960.0000    0.42195
595000.0000    0.51660
595040.0000    0.36637
595080.0000    0.53435
595120.0000    0.58694
595160.0000    0.42796
595200.0000    0.47407
595240.0000    0.42700
595280.0000    0.43544
595320.0000    0.62800
595360.0000    0.42197
595400.0000    0.52324
595440.0000    0.57933
595480.0000    0.48981
595520.0000    0.54310
595560.0000    0.59189
595600.0000    0.59017
595640.0000    0.57318
595680.0000    0.60856
595720.0000    0.46063
595760.0000    0.40133
595800.0000    0.56753
595840.0000    0.48390
595880.0000    0.57504
595920.0000    0.53541
595960.0000    0.42201
596000.0000    0.55297
596040.0000    0.55165
596080.0000    0.54548
596120.0000    0.45003
596160.0000    0.49687
596200.0000    0.54968
596240.0000    0.46788
596280.0000    0.50092
596320.0000    0.50171
596360.0000    0.50633
596400.0000    0.68968
596440.0000    0.59130
596480.0000    0.70397
596520.0000    0.62301
596560.0000    0.33422
596600.0000    0.30824
596640.0000    0.28790
596680.0000    0.30468
596720.0000    0.46089
596760.0000    0.32954
596800.0000    0.29595
596840.0000    0.52946
596880.0000    0.62723
596920.0000    0.63854
596960.0000    0.55480
597000.0000    0.59948
597040.0000    0.65225
597080.0000    0.67599
597120.0000    0.64822
597160.0000    0.50930
597200.0000    0.61302
597240.0000    0.49205
597280.0000    0.41036
597320.0000    0.37256
597360.0000    0.20411
597400.0000    0.31058
597440.0000    0.14879
597480.0000    0.24277
597520.0000    0.03118
597560.0000    0.14001
597600.0000    0.23133
597640.0000    0.32296
597680.0000    0.18854
597720.0000   -0.02159
597760.0000    0.15481
597800.0000   -0.00446
597840.0000    0.38596
597880.0000    0.01215
597920.0000    0.37335
597960.0000    0.23449
598000.0000    0.24300
598040.0000    0.20780
598080.0000    0.23904
598120.0000    0.09421
598160.0000    0.18173
598200.0000    0.20645
598240.0000    0.08684
598280.0000    0.08688
598320.0000    0.25369
598360.0000    0.30913
598400.0000    0.44577
598440.0000    0.30660
598480.0000    0.60191
598520.0000    0.35689
598560.0000    0.46839
598600.0000    0.50281
598640.0000    0.49444
598680.0000    0.39947
598720.0000    0.43389
598760.0000    0.62662
598800.0000    0.60601
598840.0000    0.38827
598880.0000    0.42730
598920.0000    0.18016
598960.0000    0.40838
599000.0000    0.17056
599040.0000    0.17425
599080.0000    0.12096
599120.0000    0.21620
599160.0000    0.22713
599200.0000    0.43676
599240.0000    0.60286
599280.0000    0.41817
599320.0000    0.41418
599360.0000    0.52377
599400.0000    0.51743
599440.0000    0.44866
599480.0000    0.66067
599520.0000    0.53224
599560.0000    0.50823
599600.0000    0.33879
599640.0000    0.36664
599680.0000    0.15860
599720.0000    0.46182
599760.0000    0.45973
599800.0000    0.52462
599840.0000    0.56833
599880.0000    0.53981
599920.0000    0.68590
599960.0000    0.62797
600000.0000    0.50448
600040.0000    0.41718
600080.0000    0.61307
600120.0000    0.45507
600160.0000    0.74002
600200.0000    0.49712
600240.0000    0.63564
600280.0000    0.54146
600320.0000    0.37266
600360.0000    0.48802
600400.0000    0.45334
600440.0000    0.41350
600480.0000    0.54422
600520.0000    0.51315
600560.0000    0.41916
600600.0000    0.52356
600640.0000    0.55464
600680.0000    0.39433
600720.0000    0.54479
600760.0000    0.52236
600800.0000    0.46519
600840.0000    0.67823
600880.0000    0.61009
600920.0000    0.49802
600960.0000    0.55782
601000.0000    0.61814
601040.0000    0.51393
601080.0000    0.38691
601120.0000    0.49125
601160.0000    0.62996
601200.0000    0.60118
601240.0000    0.59559
601280.0000    0.46723
601320.0000    0.58653
601360.0000    0.49596
601400.0000    0.58798
601440.0000    0.62328
601480.0000    0.48530
601520.0000    0.64891
601560.0000    0.56122
601600.0000    0.32902
601640.0000    0.32445
601680.0000    0.52848
601720.0000    0.58619
601760.0000    0.57799
601800.0000    0.63636
601840.0000    0.64885
601880.0000    0.55357
601920.0000    0.55484
601960.0000    0.53865
602000.0000    0.56071
602040.0000    0.53754
602080.0000    0.43522
602120.0000    0.54303
602160.0000    0.10390
602200.0000    0.30607
602240.0000    0.19050
602280.0000    0.32533
602320.0000    0.24007
602360.0000    0.15196
602400.0000    0.12930
602440.0000    0.21247
602480.0000    0.11476
602520.0000    0.32901
602560.0000    0.38608
602600.0000    0.44609
602640.0000    0.50421
602680.0000    0.45887
602720.0000    0.51840
602760.0000    0.51196
602800.0000    0.34781
602840.0000    0.39881
602880.0000    0.63788
602920.0000    0.37099
602960.0000    0.44196
603000.0000    0.45246
603040.0000    0.53968
603080.0000    0.42511
603120.0000    0.41307
603160.0000    0.51558
603200.0000    0.45808
603240.0000    0.55919
603280.0000    0.62897
603320.0000    0.62686
603360.0000    0.39262
603400.0000    0.63263
603440.0000    0.64714
603480.0000    0.60011
603520.0000    0.38888
603560.0000    0.42981
603600.0000    0.39354
603640.0000    0.42032
603680.0000    0.58431
603720.0000    0.46754
603760.0000    0.53417
603800.0000    0.42332
603840.0000    0.48898
603880.0000    0.58904
603920.0000    0.49265
603960.0000    0.49790
604000.0000    0.48568
604040.0000    0.48702
604080.0000    0.31892
604120.0000    0.46368
604160.0000    0.56029
604200.0000    0.56586
604240.0000    0.58848
604280.0000    0.61019
604320.0000    0.55728
604360.0000    0.54698
604400.0000    0.63518
604440.0000    0.57650
604480.0000    0.49324
604520.0000    0.54175
604560.0000    0.51450
604600.0000    0.51025
604640.0000    0.45201
604680.0000    0.40582
604720.0000    0.39166
604760.0000    0.34652
604800.0000    0.56524
604840.0000    0.63717
604880.0000    0.50507
604920.0000    0.61623
604960.0000    0.55718
605000.0000    0.59743
605040.0000    0.54368
605080.0000    0.55971
605120.0000    0.65230
605160.0000    0.46637
605200.0000    0.55906
605240.0000    0.69452
605280.0000    0.56189
605320.0000    0.49644
605360.0000    0.52977
605400.0000    0.46919
605440.0000    0.49250
605480.0000    0.52683
605520.0000    0.60261
605560.0000    0.53422
605600.0000    0.56306
605640.0000    0.55347
605680.0000    0.51044
605720.0000    0.60502
605760.0000    0.35339
605800.0000    0.51985
605840.0000    0.53653
605880.0000    0.50438
605920.0000    0.66859
605960.0000    0.51957
606000.0000    0.61316
606040.0000    0.58600
606080.0000    0.54366
606120.0000    0.58944
606160.0000    0.56426
606200.0000    0.53840
606240.0000    0.65734
606280.0000    0.41757
606320.0000    0.47088
606360.0000    0.67385
606400.0000    0.48766
606440.0000    0.61107
606480.0000    0.61458
606520.0000    0.61495
606560.0000    0.52534
606600.0000    0.69997
606640.0000    0.50727
606680.0000    0.50435
606720.0000    0.59225
606760.0000    0.64036
606800.0000    0.63704
606840.0000    0.70998
606880.0000    0.72567
606920.0000    0.57557
606960.0000    0.60903
607000.0000    0.56895
607040.0000    0.55611
607080.0000    0.46032
607120.0000    0.61475
607160.0000    0.52432
607200.0000    0.60112
607240.0000    0.83772
607280.0000    0.63603
607320.0000    0.72158
607360.0000    0.77273
607400.0000    0.72127
607440.0000    0.62336
607480.0000    0.65942
607520.0000    0.70302
607560.0000    0.57241
607600.0000    0.60586
607640.0000    0.65843
607680.0000    0.58957
607720.0000    0.56547
607760.0000    0.54508
607800.0000    0.54485
607840.0000    0.55482
607880.0000    0.59111
607920.0000    0.60686
607960.0000    0.60772
608000.0000    0.45746
608040.0000    0.35030
608080.0000    0.37681
608120.0000    0.49837
608160.0000    0.53901
608200.0000    0.48107
608240.0000    0.66582
608280.0000    0.72813
608320.0000    0.59231
608360.0000    0.52421
608400.0000    0.69409
608440.0000    0.69531
608480.0000    0.66683
608520.0000    0.39491
608560.0000    0.58465
608600.0000    0.62445
608640.0000    0.58392
608680.0000    0.67425
608720.0000    0.68325
608760.0000    0.62649
608800.0000    0.65385
608840.0000    0.66924
608880.0000    0.49715
608920.0000    0.69563
608960.0000    0.75710
609000.0000    0.47259
609040.0000    0.67239
609080.0000    0.49262
609120.0000    0.56135
609160.0000    0.52940
609200.0000    0.50821
609240.0000    0.61440
609280.0000    0.57642
609320.0000    0.65475
609360.0000    0.62816
609400.0000    0.59152
609440.0000    0.68549
609480.0000    0.73700
609520.0000    0.70608
609560.0000    0.49052
609600.0000    0.59870
609640.0000    0.59418
609680.0000    0.66512
609720.0000    0.52998
609760.0000    0.58255
609800.0000    0.61962
609840.0000    0.53077
609880.0000    0.50980
609920.0000    0.43229
609960.0000    0.49951
610000.0000    0.53380
610040.0000    0.58856
610080.0000    0.42690
610120.0000    0.44332
610160.0000    0.67934
610200.0000    0.43202
610240.0000    0.52307
610280.0000    0.59786
610320.0000    0.58674
610360.0000    0.48008
610400.0000    0.57417
610440.0000    0.48397
610480.0000    0.45714
610520.0000    0.63618
610560.0000    0.60995
610600.0000    0.63371
610640.0000    0.54147
610680.0000    0.56293
610720.0000    0.52180
610760.0000    0.66858
610800.0000    0.62767
610840.0000    0.62151
610880.0000    0.52821
610920.0000    0.53021
610960.0000    0.62766
611000.0000    0.63629
611040.0000    0.57683
611080.0000    0.59535
611120.0000    0.62642
611160.0000    0.61646
611200.0000    0.74422
611240.0000    0.62673
611280.0000    0.77785
611320.0000    0.64971
611360.0000    0.61630
611400.0000    0.49352
611440.0000    0.59129
611480.0000    0.65453
611520.0000    0.55653
611560.0000    0.54442
611600.0000    0.47167
611640.0000    0.40056
611680.0000    0.36399
611720.0000    0.68102
611760.0000    0.48893
611800.0000    0.76460
611840.0000    0.58074
611880.0000    0.57579
611920.0000    0.53028
611960.0000    0.66182
612000.0000    0.48986
612040.0000    0.48977
612080.0000    0.60145
612120.0000    0.42113
612160.0000    0.54279
612200.0000    0.43914
612240.0000    0.61801
612280.0000    0.68332
612320.0000    0.54238
612360.0000    0.52089
612400.0000    0.64694
612440.0000    0.58756
612480.0000    0.68680
612520.0000    0.79445
612560.0000    0.45846
612600.0000    0.51801
612640.0000    0.58135
612680.0000    0.52276
612720.0000    0.55251
612760.0000    0.60794
612800.0000    0.49445
612840.0000    0.61207
612880.0000    0.60699
612920.0000    0.56642
612960.0000    0.58713
613000.0000    0.57046
613040.0000    0.57672
613080.0000    0.67023
613120.0000    0.63629
613160.0000    0.68505
613200.0000    0.56840
613240.0000    0.61272
613280.0000    0.65996
613320.0000    0.70901
613360.0000    0.65378
613400.0000    0.66262
613440.0000    0.56262
613480.0000    0.70864
613520.0000    0.69955
613560.0000    0.54038
613600.0000    0.52006
613640.0000    0.49398
613680.0000    0.59574
613720.0000    0.62030
613760.0000    0.47302
613800.0000    0.70777
613840.0000    0.65447
613880.0000    0.61900
613920.0000    0.43840
613960.0000    0.08910
614000.0000    0.02285
614040.0000    0.10894
614080.0000    0.28418
614120.0000    0.70570
614160.0000    0.77655
614200.0000    0.71787
614240.0000    0.68339
614280.0000    0.76807
614320.0000    0.58317
614360.0000    0.62145
614400.0000    0.70692
614440.0000    0.52540
614480.0000    0.55972
614520.0000    0.65279
614560.0000    0.55706
614600.0000    0.54687
614640.0000    0.61806
614680.0000    0.50570
614720.0000    0.68787
614760.0000    0.72795
614800.0000    0.54993
614840.0000    0.59275
614880.0000    0.57353
614920.0000    0.63354
614960.0000    0.66024
615000.0000    0.56393
615040.0000    0.77581
615080.0000    0.60495
615120.0000    0.60385
615160.0000    0.52121
615200.0000    0.62918
615240.0000    0.32853
615280.0000    0.70814
615320.0000    0.57313
615360.0000    0.56476
615400.0000    0.68880
615440.0000    0.40552
615480.0000    0.63459
615520.0000    0.61259
615560.0000    0.56543
615600.0000    0.53310
615640.0000    0.66061
615680.0000    0.62723
615720.0000    0.58346
615760.0000    0.63837
615800.0000    0.77464
615840.0000    0.75070
615880.0000    0.55601
615920.0000    0.55513
615960.0000    0.52332
616000.0000    0.59353
616040.0000    0.45341
616080.0000    0.59048
616120.0000    0.55483
616160.0000    0.33270
616200.0000    0.44162
616240.0000    0.59107
616280.0000    0.62819
616320.0000    0.53944
616360.0000    0.68851
616400.0000    0.68827
616440.0000    0.59885
616480.0000    0.65427
616520.0000    0.63479
616560.0000    0.45206
616600.0000    0.64457
616640.0000    0.62213
616680.0000    0.65843
616720.0000    0.55499
616760.0000    0.55562
616800.0000    0.55416
616840.0000    0.59467
616880.0000    0.55792
616920.0000    0.51589
616960.0000    0.74127
617000.0000    0.62771
617040.0000    0.46095
617080.0000    0.72446
617120.0000    0.72609
617160.0000    0.52524
617200.0000    0.52094
617240.0000    0.58069
617280.0000    0.57548
617320.0000    0.51381
617360.0000    0.58749
617400.0000    0.59253
617440.0000    0.38992
617480.0000    0.57704
617520.0000    0.60928
617560.0000    0.59307
617600.0000    0.56005
617640.0000    0.56390
617680.0000    0.09932
617720.0000    0.56749
617760.0000    0.56743
617800.0000    0.45130
617840.0000    0.67657
617880.0000    0.59611
617920.0000    0.54045
617960.0000    0.68093
618000.0000    0.65602
618040.0000    0.53003
618080.0000    0.52568
618120.0000    0.57040
618160.0000    0.59541
618200.0000    0.63357
618240.0000    0.64046
618280.0000    0.56519
618320.0000    0.58401
618360.0000    0.56038
618400.0000    0.65846
618440.0000    0.51120
618480.0000    0.72622
618520.0000    0.58704
618560.0000    0.46945
618600.0000    0.49336
618640.0000    0.52465
618680.0000    0.56342
618720.0000    0.65480
618760.0000    0.51709
618800.0000    0.48206
618840.0000    0.46707
618880.0000    0.60606
618920.0000    0.65566
618960.0000    0.52183
619000.0000    0.55158
619040.0000    0.61462
619080.0000    0.64681
619120.0000    0.54746
619160.0000    0.60531
619200.0000    0.47385
619240.0000    0.67904
619280.0000    0.43198
619320.0000    0.33427
619360.0000    0.23413
619400.0000    0.27204
619440.0000    0.29795
619480.0000    0.11295
619520.0000    0.28106
619560.0000    0.49953
619600.0000    0.20955
619640.0000    0.33951
619680.0000    0.48031
619720.0000    0.24250
619760.0000    0.15482
619800.0000    0.49561
619840.0000    0.28571
619880.0000    0.25506
619920.0000    0.21871
619960.0000   -0.05122
620000.0000    0.16037
620040.0000    0.08385
620080.0000    0.06713
620120.0000    0.11546
620160.0000    0.00058
620200.0000    0.16562
620240.0000    0.02307
620280.0000    0.35940
620320.0000    0.07118
620360.0000    0.04451
620400.0000    0.00200
620440.0000    0.05985
620480.0000   -0.01518
620520.0000    0.24784
620560.0000    0.18733
620600.0000    0.26960
620640.0000    0.11332
620680.0000    0.34579
620720.0000    0.19559
620760.0000    0.25552
620800.0000    0.22099
620840.0000    0.07544
620880.0000    0.30133
620920.0000    0.47937
620960.0000    0.30525
621000.0000    0.34387
621040.0000    0.51273
621080.0000    0.55361
621120.0000    0.50938
621160.0000    0.54423
621200.0000    0.71572
621240.0000    0.56004
621280.0000    0.66933
621320.0000    0.64446
621360.0000    0.57569
621400.0000    0.50545
621440.0000    0.64644
621480.0000    0.61483
621520.0000    0.44672
621560.0000    0.39384
621600.0000    0.61343
621640.0000    0.51246
621680.0000    0.56434
621720.0000    0.53670
621760.0000    0.56859
621800.0000    0.33160
621840.0000    0.40964
621880.0000    0.51698
621920.0000    0.50267
621960.0000    0.46911
622000.0000    0.43604
622040.0000    0.51816
622080.0000    0.60957
622120.0000    0.69354
622160.0000    0.64142
622200.0000    0.61162
622240.0000    0.52335
622280.0000    0.62507
622320.0000    0.52094
622360.0000    0.54242
622400.0000    0.52567
622440.0000    0.59838
622480.0000    0.29441
622520.0000    0.58721
622560.0000    0.62673
622600.0000    0.50900
622640.0000    0.59873
622680.0000    0.61149
622720.0000    0.50616
622760.0000    0.54307
622800.0000    0.64097
622840.0000    0.51334
622880.0000    0.55793
622920.0000    0.72236
622960.0000    0.63819
623000.0000    0.41380
623040.0000    0.51921
623080.0000    0.44208
623120.0000    0.50952
623160.0000    0.58781
623200.0000    0.48608
623240.0000    0.66328
623280.0000    0.56195
623320.0000    0.48275
623360.0000    0.32127
623400.0000    0.54751
623440.0000    0.55204
623480.0000    0.67957
623520.0000    0.40775
623560.0000    0.59350
623600.0000    0.54662
623640.0000    0.65479
623680.0000    0.56461
623720.0000    0.46535
623760.0000    0.13136
623800.0000    0.51082
623840.0000    0.53022
623880.0000    0.59834
623920.0000    0.61934
623960.0000    0.26645
624000.0000    0.65362
624040.0000    0.32256
624080.0000    0.44819
624120.0000    0.36813
624160.0000    0.24277
624200.0000    0.33385
624240.0000    0.09388
624280.0000    0.39180
624320.0000    0.40854
624360.0000    0.25317
624400.0000    0.26379
624440.0000    0.48283
624480.0000    0.58086
624520.0000    0.46263
624560.0000    0.65326
624600.0000    0.52617
624640.0000    0.61923
624680.0000    0.68222
624720.0000    0.50454
624760.0000    0.49359
624800.0000    0.66656
624840.0000    0.62218
624880.0000    0.57084
624920.0000    0.70008
624960.0000    0.59643
625000.0000    0.22226
625040.0000    0.49495
625080.0000    0.44858
625120.0000    0.47076
625160.0000    0.39850
625200.0000    0.72873
625240.0000    0.58996
625280.0000    0.58928
625320.0000    0.48728
625360.0000    0.55940
625400.0000    0.68074
625440.0000    0.53885
625480.0000    0.56231
625520.0000    0.61983
625560.0000    0.62050
625600.0000    0.60799
625640.0000    0.46673
625680.0000    0.22248
625720.0000    0.13635
625760.0000    0.21620
625800.0000    0.44517
625840.0000    0.30415
625880.0000   -0.05878
625920.0000   -0.04655
625960.0000   -0.13697
626000.0000   -0.01052
626040.0000    0.17523
626080.0000    0.14206
626120.0000    0.38277
626160.0000    0.17439
626200.0000    0.19999
626240.0000    0.22402
626280.0000    0.36026
626320.0000    0.30738
626360.0000    0.17598
626400.0000    0.11701
626440.0000    0.44208
626480.0000    0.20317
626520.0000    0.14442
626560.0000    0.26772
626600.0000    0.33650
626640.0000    0.08690
626680.0000    0.37830
626720.0000    0.28486
626760.0000    0.47988
626800.0000    0.31656
626840.0000    0.17126
626880.0000    0.35880
626920.0000    0.27738
626960.0000    0.19796
627000.0000    0.21884
627040.0000    0.43405
627080.0000    0.60275
627120.0000    0.70889
627160.0000    0.50831
627200.0000    0.50266
627240.0000    0.52111
627280.0000    0.50742
627320.0000    0.55330
627360.0000    0.47093
627400.0000    0.52934
627440.0000    0.55768
627480.0000    0.58681
627520.0000    0.58483
627560.0000    0.52806
627600.0000    0.36339
627640.0000    0.47666
627680.0000    0.55762
627720.0000    0.69813
627760.0000    0.47566
627800.0000    0.57986
627840.0000    0.41767
627880.0000    0.53933
627920.0000    0.58827
627960.0000    0.52643
628000.0000    0.59695
628040.0000    0.57132
628080.0000    0.51870
628120.0000    0.66488
628160.0000    0.63507
628200.0000    0.53623
628240.0000    0.36359
628280.0000    0.37841
628320.0000    0.58912
628360.0000    0.44137
628400.0000    0.58423
628440.0000    0.54394
628480.0000    0.62020
628520.0000    0.62890
628560.0000    0.39424
628600.0000    0.50909
628640.0000    0.53796
628680.0000    0.65247
628720.0000    0.43709
628760.0000    0.59882
628800.0000    0.48290
628840.0000    0.62953
628880.0000    0.66576
628920.0000    0.47833
628960.0000    0.51230
629000.0000    0.37212
629040.0000    0.60704
629080.0000    0.63274
629120.0000    0.66960
629160.0000    0.59158
629200.0000    0.44377
629240.0000    0.46447
629280.0000    0.59168
629320.0000    0.57220
629360.0000    0.50554
629400.0000    0.60632
629440.0000    0.51820
629480.0000    0.52448
629520.0000    0.60466
629560.0000    0.67690
629600.0000    0.59704
629640.0000    0.23659
629680.0000    0.46713
629720.0000    0.38766
629760.0000    0.46949
629800.0000    0.37640
629840.0000    0.56837
629880.0000    0.58560
629920.0000    0.62657
629960.0000    0.65448
630000.0000    0.58384
630040.0000    0.60137
630080.0000    0.50360
630120.0000    0.57316
630160.0000    0.60736
630200.0000    0.57246
630240.0000    0.67356
630280.0000    0.63225
630320.0000    0.54985
630360.0000    0.61373
630400.0000    0.60898
630440.0000    0.47093
630480.0000    0.64576
630520.0000    0.62545
630560.0000    0.62108
630600.0000    0.53112
630640.0000    0.59426
630680.0000    0.58661
630720.0000    0.61645
630760.0000    0.69004
630800.0000    0.62935
630840.0000    0.57573
630880.0000    0.54811
630920.0000    0.74799
630960.0000    0.58216
631000.0000    0.56237
631040.0000    0.52728
631080.0000    0.48603
631120.0000    0.60470
631160.0000    0.56496
631200.0000    0.58465
631240.0000    0.49801
631280.0000    0.37344
631320.0000    0.62311
631360.0000    0.52355
631400.0000    0.53724
631440.0000    0.51061
631480.0000    0.48024
631520.0000    0.28791
631560.0000    0.24671
631600.0000    0.50204
631640.0000    0.41354
631680.0000    0.46026
631720.0000    0.23506
631760.0000    0.10680
631800.0000    0.38110
631840.0000    0.57379
631880.0000    0.36635
631920.0000    0.46302
631960.0000    0.22706
632000.0000    0.42979
632040.0000    0.14106
632080.0000    0.44076
632120.0000    0.35103
632160.0000    0.33101
632200.0000    0.41176
632240.0000    0.33044
632280.0000    0.39762
632320.0000    0.47816
632360.0000    0.20279
632400.0000    0.07036
632440.0000    0.34026
632480.0000    0.39476
632520.0000    0.24718
632560.0000    0.28394
632600.0000    0.17797
632640.0000    0.28729
632680.0000    0.24370
632720.0000    0.18685
632760.0000    0.28837
632800.0000    0.01132
632840.0000    0.32615
632880.0000    0.41867
632920.0000    0.79430
632960.0000    0.50945
633000.0000    0.30589
633040.0000    0.41471
633080.0000    0.38546
633120.0000    0.48861
633160.0000    0.35629
633200.0000    0.25405
633240.0000    0.47567
633280.0000   -0.10811
633320.0000    0.32507
633360.0000    0.26541
633400.0000    0.50604
633440.0000    0.45001
633480.0000    0.39365
633520.0000    0.39217
633560.0000    0.13331
633600.0000    0.37647
633640.0000    0.44120
633680.0000    0.49372
633720.0000    0.73456
633760.0000    0.54324
633800.0000    0.69628
633840.0000    0.66645
633880.0000    0.75612
633920.0000    0.66618
633960.0000    0.72664
634000.0000    0.64754
634040.0000    0.57517
634080.0000    0.44108
634120.0000    0.34868
634160.0000    0.07125
634200.0000    0.13614
634240.0000    0.54510
634280.0000    0.30111
634320.0000    0.12229
634360.0000    0.19693
634400.0000    0.36601
634440.0000    0.41433
634480.0000    0.49764
634520.0000    0.38467
634560.0000    0.31682
634600.0000    0.44755
634640.0000    0.43524
634680.0000    0.30899
634720.0000    0.29044
634760.0000    0.09265
634800.0000    0.18801
634840.0000    0.33606
634880.0000    0.22323
634920.0000    0.35204
634960.0000    0.32592
635000.0000    0.16481
635040.0000    0.20423
635080.0000    0.35464
635120.0000    0.18006
635160.0000    0.23089
635200.0000    0.26081
635240.0000    0.22679
635280.0000    0.29992
635320.0000    0.06729
635360.0000    0.09815
635400.0000    0.06756
635440.0000    0.13905
635480.0000    0.15230
635520.0000    0.01544
635560.0000    0.11244
635600.0000    0.41931
635640.0000    0.55233
635680.0000    0.46298
635720.0000    0.48039
635760.0000    0.43694
635800.0000    0.07503
635840.0000    0.26124
635880.0000    0.32720
635920.0000    0.09648
635960.0000    0.02311
636000.0000    0.06426
636040.0000    0.26173
636080.0000    0.09860
636120.0000    0.53817
636160.0000    0.39067
636200.0000    0.38844
636240.0000    0.42376
636280.0000    0.50397
636320.0000    0.43464
636360.0000    0.51799
636400.0000    0.61728
636440.0000    0.51243
636480.0000    0.61335
636520.0000    0.53865
636560.0000    0.51342
636600.0000    0.29328
636640.0000    0.40298
636680.0000    0.47445
636720.0000    0.63856
636760.0000    0.36322
636800.0000    0.64577
636840.0000    0.59352
636880.0000    0.55293
636920.0000    0.61932
636960.0000    0.54512
637000.0000    0.39921
637040.0000    0.63125
637080.0000    0.57656
637120.0000    0.65193
637160.0000    0.60195
637200.0000    0.61213
637240.0000    0.38472
637280.0000    0.42086
637320.0000    0.73617
637360.0000    0.56423
637400.0000    0.54196
637440.0000    0.29261
637480.0000    0.47901
637520.0000    0.30995
637560.0000    0.16804
637600.0000    0.32190
637640.0000    0.20801
637680.0000    0.57976
637720.0000    0.25920
637760.0000    0.33088
637800.0000    0.27400
637840.0000    0.33072
637880.0000    0.33642
637920.0000    0.15659
637960.0000    0.17174
638000.0000    0.34172
638040.0000    0.11174
638080.0000    0.23728
638120.0000    0.27074
638160.0000    0.19403
638200.0000    0.03457
638240.0000    0.12097
638280.0000    0.19961
638320.0000    0.24897
638360.0000    0.62555
638400.0000    0.41046
638440.0000    0.53897
638480.0000    0.28512
638520.0000    0.65033
638560.0000    0.59411
638600.0000    0.46559
638640.0000    0.32286
638680.0000    0.19579
638720.0000    0.54505
638760.0000    0.65857
638800.0000    0.35206
638840.0000    0.46680
638880.0000    0.45570
638920.0000    0.36834
638960.0000    0.46308
639000.0000    0.53862
639040.0000    0.37827
639080.0000    0.49685
639120.0000    0.42252
639160.0000    0.54664
639200.0000    0.42058
639240.0000    0.44604
639280.0000    0.59267
639320.0000    0.61130
639360.0000    0.51004
639400.0000    0.77389
639440.0000    0.62609
639480.0000    0.74016
639520.0000    0.47449
639560.0000    0.47715
639600.0000    0.40760
639640.0000    0.56199
639680.0000    0.49949
639720.0000    0.66220
639760.0000    0.56852
639800.0000    0.38013
639840.0000    0.29274
639880.0000    0.52946
639920.0000    0.44614
639960.0000    0.28092
640000.0000    0.37019
640040.0000    0.10351
640080.0000    0.47574
640120.0000    0.41286
640160.0000    0.40870
640200.0000    0.46443
640240.0000    0.33236
640280.0000    0.37548
640320.0000    0.31473
640360.0000    0.30581
640400.0000    0.40138
640440.0000    0.28234
640480.0000    0.16985
640520.0000    0.18776
640560.0000    0.18750
640600.0000    0.11830
640640.0000    0.42142
640680.0000    0.30588
640720.0000    0.42291
640760.0000   -0.31655
640800.0000    0.05932
640840.0000    0.07271
640880.0000   -0.06128
640920.0000   -0.21654
640960.0000    0.02136
641000.0000   -0.10411
641040.0000   -0.12534
641080.0000   -0.39837
641120.0000   -0.50064
641160.0000   -0.41947
641200.0000   -0.09911
641240.0000   -0.22849
641280.0000    0.14320
641320.0000   -0.12988
641360.0000    0.04780
641400.0000   -0.17287
641440.0000   -0.28222
641480.0000   -0.11899
641520.0000   -0.03037
641560.0000   -0.37142
641600.0000   -0.28395
641640.0000   -0.36485
641680.0000   -0.28356
641720.0000   -0.32000
641760.0000   -0.41322
641800.0000   -0.49148
641840.0000   -0.43124
641880.0000   -0.37369
641920.0000   -0.49007
641960.0000   -0.30822
642000.0000   -0.52235
642040.0000   -0.37100
642080.0000   -0.36918
642120.0000   -0.21992
642160.0000   -0.10889
642200.0000   -0.16135
642240.0000   -0.01315
642280.0000   -0.15395
642320.0000   -0.01906
642360.0000   -0.21297
642400.0000   -0.17514
642440.0000   -0.24510
642480.0000   -0.11783
642520.0000   -0.05306
642560.0000    0.00095
642600.0000   -0.16695
642640.0000   -0.42128
642680.0000   -0.33508
642720.0000   -0.02048
642760.0000   -0.11164
642800.0000   -0.22225
642840.0000    0.06565
642880.0000   -0.20860
642920.0000   -0.12296
642960.0000   -0.40020
643000.0000   -0.29148
643040.0000   -0.23467
643080.0000   -0.26600
643120.0000   -0.36416
643160.0000   -0.43676
643200.0000   -0.42290
643240.0000   -0.38103
643280.0000   -0.18472
643320.0000   -0.30530
643360.0000   -0.52665
643400.0000   -0.41846
643440.0000   -0.50012
643480.0000   -0.34384
643520.0000   -0.15891
643560.0000   -0.39236
643600.0000   -0.45292
643640.0000    0.00697
643680.0000   -0.11723
643720.0000   -0.20662
643760.0000   -0.03398
643800.0000   -0.06249
643840.0000   -0.34680
643880.0000   -0.04133
643920.0000    0.45764
643960.0000    0.03205
644000.0000    0.28979
644040.0000    0.22643
644080.0000    0.19313
644120.0000    0.18759
644160.0000    0.24677
644200.0000    0.28139
644240.0000    0.34079
644280.0000    0.15099
644320.0000    0.48904
644360.0000    0.44278
644400.0000    0.53725
644440.0000    0.45377
644480.0000    0.53849
644520.0000    0.51302
644560.0000    0.56444
644600.0000    0.44956
644640.0000    0.39115
644680.0000    0.23716
644720.0000    0.42826
644760.0000    0.40836
644800.0000    0.39698
644840.0000    0.29471
644880.0000    0.42695
644920.0000    0.13406
644960.0000    0.53690
645000.0000    0.49599
645040.0000    0.20982
645080.0000    0.61899
645120.0000    0.25775
645160.0000    0.49983
645200.0000    0.33832
645240.0000    0.31757
645280.0000   -0.03914
645320.0000    0.16541
645360.0000    0.37488
645400.0000    0.32444
645440.0000    0.26665
645480.0000    0.05417
645520.0000    0.24018
645560.0000    0.29249
645600.0000    0.21876
645640.0000    0.24324
645680.0000    0.27389
645720.0000    0.44191
645760.0000    0.43717
645800.0000    0.40730
645840.0000    0.02518
645880.0000    0.05463
645920.0000    0.27674
645960.0000    0.47850
646000.0000    0.30504
646040.0000    0.15838
646080.0000    0.32455
646120.0000    0.17412
646160.0000    0.29921
646200.0000    0.17755
646240.0000   -0.06398
646280.0000    0.33271
646320.0000    0.28518
646360.0000    0.33285
646400.0000    0.23588
646440.0000    0.24461
646480.0000    0.30083
646520.0000    0.14445
646560.0000    0.56760
646600.0000    0.36285
646640.0000    0.38396
646680.0000    0.44519
646720.0000    0.27972
646760.0000    0.16453
646800.0000    0.22608
646840.0000    0.42697
646880.0000    0.17262
646920.0000    0.42866
646960.0000    0.25479
647000.0000    0.40830
647040.0000    0.44681
647080.0000    0.18145
647120.0000    0.47625
647160.0000    0.46006
647200.0000    0.32538
647240.0000    0.46734
647280.0000    0.36125
647320.0000    0.23952
647360.0000    0.28597
647400.0000   -0.14397
647440.0000    0.38927
647480.0000    0.37748
647520.0000    0.36263
647560.0000    0.15182
647600.0000    0.26575
647640.0000    0.18377
647680.0000    0.32652
647720.0000    0.33035
647760.0000    0.37660
647800.0000    0.15490
647840.0000    0.20600
647880.0000    0.27167
647920.0000    0.28670
647960.0000    0.24344
648000.0000   -0.02713
648040.0000    0.19460
648080.0000    0.38299
648120.0000    0.39305
648160.0000    0.21592
648200.0000    0.00886
648240.0000    0.23318
648280.0000    0.17283
648320.0000    0.39242
648360.0000    0.21311
648400.0000    0.32302
648440.0000    0.42043
648480.0000    0.39840
648520.0000    0.47667
648560.0000    0.27484
648600.0000    0.33361
648640.0000    0.48896
648680.0000    0.39612
648720.0000    0.53699
648760.0000   -0.12877
648800.0000    0.33737
648840.0000    0.27541
648880.0000    0.14162
648920.0000    0.30906
648960.0000    0.30199
649000.0000    0.21731
649040.0000    0.18180
649080.0000    0.35497
649120.0000    0.40869
649160.0000    0.17790
649200.0000    0.22535
649240.0000    0.09971
649280.0000    0.38658
649320.0000    0.04571
649360.0000    0.21806
649400.0000    0.30620
649440.0000    0.25413
649480.0000    0.30559
649520.0000    0.46221
649560.0000    0.48314
649600.0000    0.30732
649640.0000    0.55999
649680.0000    0.30508
649720.0000    0.41364
649760.0000    0.14056
649800.0000    0.34716
649840.0000    0.24088
649880.0000    0.40334
649920.0000    0.33100
649960.0000    0.45086
650000.0000    0.11455
650040.0000    0.41517
650080.0000    0.47473
650120.0000    0.33898
650160.0000    0.37396
650200.0000    0.38583
650240.0000    0.34136
650280.0000    0.52016
650320.0000    0.34959
650360.0000    0.44521
650400.0000    0.40790
650440.0000    0.42562
650480.0000    0.60297
650520.0000    0.53884
650560.0000    0.63098
650600.0000    0.64124
650640.0000    0.46300
650680.0000    0.62170
650720.0000    0.59130
650760.0000    0.34840
650800.0000    0.51913
650840.0000    0.58783
650880.0000    0.49330
650920.0000    0.53968
650960.0000    0.36472
651000.0000    0.28725
651040.0000    0.59924
651080.0000    0.59897
651120.0000    0.39864
651160.0000    0.42564
651200.0000    0.64268
651240.0000    0.51083
651280.0000    0.31141
651320.0000    0.40305
651360.0000    0.73832
651400.0000    0.43212
651440.0000    0.29608
651480.0000    0.33778
651520.0000    0.37000
651560.0000    0.24701
651600.0000    0.62292
651640.0000    0.22214
651680.0000    0.21014
651720.0000    0.13535
651760.0000    0.26288
651800.0000    0.37054
651840.0000    0.30696
651880.0000    0.12193
651920.0000    0.20583
651960.0000    0.12513
652000.0000    0.48690
652040.0000    0.23563
652080.0000    0.54910
652120.0000    0.40508
652160.0000    0.43938
652200.0000    0.49929
652240.0000    0.60688
652280.0000    0.48700
652320.0000    0.30024
652360.0000    0.32642
652400.0000    0.44941
652440.0000    0.62269
652480.0000    0.25297
652520.0000    0.12343
652560.0000    0.18096
652600.0000    0.17575
652640.0000    0.35748
652680.0000    0.49247
652720.0000    0.59612
652760.0000    0.45388
652800.0000    0.45109
652840.0000    0.53996
652880.0000    0.34132
652920.0000    0.45273
652960.0000    0.41209
653000.0000    0.40405
653040.0000    0.38487
653080.0000    0.32147
653120.0000    0.19594
653160.0000    0.30828
653200.0000    0.23915
653240.0000    0.25605
653280.0000    0.37809
653320.0000    0.41196
653360.0000    0.32049
653400.0000    0.39307
653440.0000    0.21789
653480.0000    0.26204
653520.0000    0.64532
653560.0000    0.33520
653600.0000    0.45000
653640.0000    0.27625
653680.0000    0.31618
653720.0000    0.33163
653760.0000    0.41706
653800.0000    0.29593
653840.0000   -0.15052
653880.0000    0.01102
653920.0000   -0.24687
653960.0000    0.04267
654000.0000    0.13804
654040.0000    0.36137
654080.0000    0.33894
654120.0000    0.24801
654160.0000    0.51220
654200.0000    0.55014
654240.0000    0.55814
654280.0000    0.43826
654320.0000    0.32813
654360.0000    0.36515
654400.0000    0.39030
654440.0000    0.46504
654480.0000    0.62610
654520.0000    0.55037
654560.0000    0.48272
654600.0000    0.59813
654640.0000    0.45769
654680.0000    0.37869
654720.0000    0.19953
654760.0000    0.39590
654800.0000    0.36674
654840.0000    0.27964
654880.0000   -0.07756
654920.0000    0.31582
654960.0000    0.23963
655000.0000    0.10723
655040.0000    0.25622
655080.0000    0.25719
655120.0000    0.22672
655160.0000    0.22033
655200.0000    0.07640
655240.0000    0.17970
655280.0000    0.32405
655320.0000    0.12254
655360.0000    0.39411
655400.0000    0.49738
655440.0000    0.43657
655480.0000    0.29104
655520.0000    0.43871
655560.0000    0.31384
655600.0000    0.44428
655640.0000    0.49594
655680.0000    0.33796
655720.0000    0.33489
655760.0000    0.49299
655800.0000    0.37636
655840.0000    0.15854
655880.0000    0.39488
655920.0000    0.25741
655960.0000    0.46368
656000.0000    0.29022
656040.0000    0.15241
656080.0000    0.27493
656120.0000    0.24195
656160.0000    0.36775
656200.0000    0.33641
656240.0000    0.45474
656280.0000   -0.02887
656320.0000    0.31671
656360.0000    0.19797
656400.0000    0.43653
656440.0000    0.31106
656480.0000    0.20040
656520.0000    0.09894
656560.0000    0.04557
656600.0000    0.37104
656640.0000    0.20164
656680.0000    0.40310
656720.0000    0.39912
656760.0000    0.30392
656800.0000    0.41596
656840.0000    0.00097
656880.0000    0.54284
656920.0000    0.52157
656960.0000    0.36164
657000.0000    0.31624
657040.0000    0.32660
657080.0000    0.57429
657120.0000    0.18905
657160.0000    0.30598
657200.0000    0.46996
657240.0000    0.41197
657280.0000    0.33527
657320.0000    0.33525
657360.0000    0.23085
657400.0000    0.19329
657440.0000    0.20787
657480.0000    0.32496
657520.0000    0.18127
657560.0000    0.31893
657600.0000    0.37410
657640.0000    0.28710
657680.0000    0.27577
657720.0000    0.28126
657760.0000    0.29197
657800.0000    0.32268
657840.0000    0.44784
657880.0000    0.50011
657920.0000    0.33189
657960.0000    0.38078
658000.0000    0.25083
658040.0000    0.41642
658080.0000    0.26372
658120.0000   -0.10361
658160.0000    0.47753
658200.0000    0.23450
658240.0000    0.24099
658280.0000    0.23944
658320.0000    0.32914
658360.0000    0.37473
658400.0000    0.36316
658440.0000    0.38816
658480.0000    0.25881
658520.0000    0.43627
658560.0000    0.55154
658600.0000    0.50814
658640.0000    0.36084
658680.0000    0.27904
658720.0000    0.13965
658760.0000    0.28583
658800.0000    0.65545
658840.0000    0.93478
658880.0000    0.32957
658920.0000    0.17163
658960.0000    0.31724
659000.0000    0.37564
659040.0000    0.31249
659080.0000    0.33957
659120.0000    0.48220
659160.0000    0.43403
659200.0000    0.23830
659240.0000    0.16988
659280.0000    0.24175
659320.0000    0.20741
659360.0000    0.26922
659400.0000    0.15671
659440.0000    0.45340
659480.0000    0.13455
659520.0000    0.27099
659560.0000    0.29127
659600.0000    0.31996
659640.0000    0.36039
659680.0000    0.15658
659720.0000    0.23465
659760.0000    0.49316
659800.0000    0.29444
659840.0000    0.54439
659880.0000    0.45331
659920.0000    0.64418
659960.0000    0.71015
660000.0000    0.46446
660040.0000    0.68438
660080.0000    0.54010
660120.0000    0.53830
660160.0000    0.39382
660200.0000    0.44997
660240.0000    0.39955
660280.0000    0.35554
660320.0000    0.79873
660360.0000    0.67544
660400.0000    0.61965
660440.0000    0.52863
660480.0000    0.67572
660520.0000    0.59623
660560.0000    0.76713
660600.0000    0.49995
660640.0000    0.43832
660680.0000    0.48634
660720.0000    0.67627
660760.0000    0.52953
660800.0000    0.50246
660840.0000    0.49882
660880.0000    0.45648
660920.0000    0.37064
660960.0000    0.38942
661000.0000    0.16042
661040.0000    0.23528
661080.0000    0.18893
661120.0000    0.28017
661160.0000    0.35582
661200.0000    0.17521
661240.0000    0.54341
661280.0000    0.64413
661320.0000    0.68328
661360.0000    0.49397
661400.0000    0.56036
661440.0000    0.72790
661480.0000    0.65977
661520.0000    0.44316
661560.0000    0.38634
661600.0000    0.61571
661640.0000    0.27752
661680.0000    0.43969
661720.0000    0.27481
661760.0000    0.42101
661800.0000    0.53100
661840.0000    0.72027
661880.0000    0.54483
661920.0000    0.70487
661960.0000    0.49620
662000.0000    0.71619
662040.0000    0.46916
662080.0000    0.37856
662120.0000    0.24645
662160.0000    0.25510
662200.0000    0.48845
662240.0000    0.48111
662280.0000    0.44512
662320.0000    0.47524
662360.0000    0.33959
662400.0000    0.45065
662440.0000    0.38050
662480.0000    0.38641
662520.0000    0.66287
662560.0000    0.62246
662600.0000    0.40853
662640.0000    0.45256
662680.0000    0.32664
662720.0000    0.39055
662760.0000    0.47536
662800.0000    0.47317
662840.0000    0.43057
662880.0000    0.24073
662920.0000    0.42265
662960.0000    0.29413
663000.0000    0.43604
663040.0000    0.19917
663080.0000    0.02903
663120.0000    0.43188
663160.0000    0.54206
663200.0000    0.45811
663240.0000    0.30032
663280.0000    0.60257
663320.0000    0.46787
663360.0000    0.47354
663400.0000    0.56917
663440.0000    0.46136
663480.0000    0.63579
663520.0000    0.36451
663560.0000    0.60728
663600.0000    0.42553
663640.0000    0.28738
663680.0000    0.44340
663720.0000    0.33649
663760.0000    0.33291
663800.0000    0.58271
663840.0000    0.72645
663880.0000    0.48265
663920.0000    0.78997
663960.0000    0.66076
664000.0000    0.51323
664040.0000    0.53780
664080.0000    0.47715
664120.0000    0.52812
664160.0000    0.40239
664200.0000    0.42893
664240.0000    0.61846
664280.0000    0.38733
664320.0000    0.51663
664360.0000    0.49276
664400.0000    0.55013
664440.0000    0.22714
664480.0000    0.50436
664520.0000    0.45837
664560.0000    0.55467
664600.0000    0.47150
664640.0000    0.45476
664680.0000    0.52846
664720.0000    0.50247
664760.0000    0.56337
664800.0000    0.34425
664840.0000    0.41598
664880.0000    0.30324
664920.0000    0.29258
664960.0000    0.36336
665000.0000    0.52338
665040.0000    0.50032
665080.0000    0.59966
665120.0000    0.51179
665160.0000    0.35719
665200.0000    0.56047
665240.0000    0.19980
665280.0000    0.26350
665320.0000    0.28891
665360.0000    0.05065
665400.0000    0.18904
665440.0000    0.26508
665480.0000    0.62745
665520.0000    0.51050
665560.0000    0.21282
665600.0000    0.30888
665640.0000    0.58867
665680.0000    0.41430
665720.0000    0.27041
665760.0000    0.59966
665800.0000    0.28902
665840.0000    0.31119
665880.0000    0.45218
665920.0000    0.67782
665960.0000    0.47716
666000.0000    0.53283
666040.0000    0.65201
666080.0000    0.53374
666120.0000    0.47929
666160.0000    0.18367
666200.0000    0.37920
666240.0000    0.23485
666280.0000    0.23986
666320.0000    0.25411
666360.0000    0.24571
666400.0000    0.37365
666440.0000    0.33987
666480.0000    0.36106
666520.0000    0.26421
666560.0000    0.49650
666600.0000    0.33845
666640.0000    0.24795
666680.0000    0.24945
666720.0000    0.32897
666760.0000    0.25265
666800.0000    0.22368
666840.0000    0.40457
666880.0000    0.22358
666920.0000    0.35026
666960.0000    0.31058
667000.0000    0.52338
667040.0000    0.37492
667080.0000    0.25360
667120.0000    0.29605
667160.0000    0.40088
667200.0000    0.39062
667240.0000    0.37400
667280.0000    0.29809
667320.0000    0.11142
667360.0000    0.45177
667400.0000    0.44803
667440.0000    0.41929
667480.0000    0.41199
667520.0000    0.37959
667560.0000    0.22137
667600.0000    0.25406
667640.0000    0.32412
667680.0000    0.37162
667720.0000    0.26006
667760.0000    0.43703
667800.0000    0.36517
667840.0000    0.36792
667880.0000    0.49880
667920.0000    0.28661
667960.0000    0.31678
668000.0000    0.23482
668040.0000    0.34231
668080.0000    0.55371
668120.0000    0.46518
668160.0000    0.15639
668200.0000    0.42561
668240.0000    0.32464
668280.0000    0.66658
668320.0000    0.59786
668360.0000    0.45681
668400.0000    0.65302
668440.0000    0.18453
668480.0000    0.47763
668520.0000    0.53451
668560.0000    0.56754
668600.0000    0.33133
668640.0000    0.40147
668680.0000    0.32384
668720.0000    0.26977
668760.0000    0.35121
668800.0000    0.56821
668840.0000    0.50693
668880.0000    0.64401
668920.0000    0.66547
668960.0000    0.46797
669000.0000    0.48625
669040.0000    0.42156
669080.0000    0.58433
669120.0000    0.52876
669160.0000    0.60412
669200.0000    0.46414
669240.0000    0.09793
669280.0000    0.44579
669320.0000    0.51393
669360.0000    0.34520
669400.0000    0.38651
669440.0000    0.36216
669480.0000    0.20644
669520.0000    0.50515
669560.0000    0.42491
669600.0000    0.02983
669640.0000    0.28945
669680.0000    0.36999
669720.0000    0.50296
669760.0000    0.37578
669800.0000    0.40472
669840.0000    0.52743
669880.0000    0.38047
669920.0000    0.49399
669960.0000    0.58161
670000.0000    0.63023
670040.0000    0.65110
670080.0000    0.67507
670120.0000    0.70395
670160.0000    0.57705
670200.0000    0.40941
670240.0000    0.51535
670280.0000    0.65726
670320.0000    0.47642
670360.0000    0.57934
670400.0000    0.48684
670440.0000    0.69326
670480.0000    0.45536
670520.0000    0.71234
670560.0000    0.58242
670600.0000    0.46048
670640.0000    0.51838
670680.0000    0.41602
670720.0000    0.24468
670760.0000    0.17450
670800.0000    0.46483
670840.0000    0.62409
670880.0000    0.30084
670920.0000    0.50478
670960.0000    0.53859
671000.0000    0.09321
671040.0000    0.06292
671080.0000    0.07085
671120.0000    0.37402
671160.0000    0.42901
671200.0000    0.47822
671240.0000    0.65420
671280.0000    0.45655
671320.0000    0.42670
671360.0000    0.27702
671400.0000    0.43482
671440.0000    0.24324
671480.0000    0.53016
671520.0000    0.39225
671560.0000    0.67507
671600.0000    0.56991
671640.0000    0.54008
671680.0000    0.44690
671720.0000    0.62138
671760.0000    0.63287
671800.0000    0.40538
671840.0000    0.42646
671880.0000    0.45005
671920.0000    0.56473
671960.0000    0.47184
672000.0000    0.61928
672040.0000    0.54869
672080.0000    0.80120
672120.0000    0.45331
672160.0000    0.68078
672200.0000    0.52137
672240.0000    0.60554
672280.0000    0.29316
672320.0000    0.30589
672360.0000    0.37189
672400.0000    0.50940
672440.0000    0.58801
672480.0000    0.57574
672520.0000    0.48987
672560.0000    0.45146
672600.0000    0.47934
672640.0000    0.56799
672680.0000    0.62167
672720.0000    0.61719
672760.0000    0.58581
672800.0000    0.44181
672840.0000    0.68004
672880.0000    0.57936
672920.0000    0.57278
672960.0000    0.59449
673000.0000    0.63297
673040.0000    0.59501
673080.0000    0.42308
673120.0000    0.24585
673160.0000    0.33644
673200.0000    0.35845
673240.0000    0.27358
673280.0000    0.41537
673320.0000    0.22091
673360.0000    0.14715
673400.0000    0.05029
673440.0000    0.44660
673480.0000    0.24366
673520.0000    0.36951
673560.0000    0.40022
673600.0000    0.43918
673640.0000    0.40237
673680.0000    0.12776
673720.0000    0.24253
673760.0000    0.36429
673800.0000    0.54984
673840.0000    0.83359
673880.0000   -0.05262
673920.0000    0.23989
673960.0000    0.18279
674000.0000    0.42283
674040.0000    0.46981
674080.0000    0.39034
674120.0000    0.43289
674160.0000    0.20704
674200.0000    0.09978
674240.0000   -0.00109
674280.0000   -0.01301
674320.0000    0.14756
674360.0000    0.01759
674400.0000    0.07001
674440.0000    0.12451
674480.0000   -0.05781
674520.0000    0.26678
674560.0000   -0.15866
674600.0000    0.21370
674640.0000    0.00407
674680.0000    0.12928
674720.0000    0.23414
674760.0000    0.11339
674800.0000    0.09485
674840.0000   -0.10054
674880.0000    0.20920
674920.0000   -0.02575
674960.0000   -0.09839
675000.0000    0.01773
675040.0000   -0.21810
675080.0000   -0.26814
675120.0000   -0.05322
675160.0000    0.12621
675200.0000   -0.02285
675240.0000    0.01824
675280.0000    0.11423
675320.0000    0.05659
675360.0000    0.27457
675400.0000    0.21207
675440.0000    0.45742
675480.0000    0.29520
675520.0000    0.17425
675560.0000    0.17357
675600.0000    0.31498
675640.0000    0.27332
675680.0000    0.04583
675720.0000    0.14754
675760.0000    0.05230
675800.0000   -0.02488
675840.0000   -0.09425
675880.0000    0.17490
675920.0000    0.03080
675960.0000   -0.11154
676000.0000    0.07722
676040.0000    0.12225
676080.0000    0.00267
676120.0000   -0.02149
676160.0000    0.03977
676200.0000    0.06578
676240.0000    0.06692
676280.0000    0.01744
676320.0000    0.14416
676360.0000   -0.18382
676400.0000   -0.06615
676440.0000    0.17379
676480.0000    0.02282
676520.0000    0.21884
676560.0000   -0.04519
676600.0000    0.06961
676640.0000    0.17047
676680.0000    0.17079
676720.0000   -0.03268
676760.0000    0.09270
676800.0000    0.00674
676840.0000    0.50437
676880.0000    0.00337
676920.0000    0.35636
676960.0000    0.43129
677000.0000    0.36006
677040.0000    0.67883
677080.0000    0.59795
677120.0000    0.49107
677160.0000    0.29370
677200.0000    0.41515
677240.0000    0.38403
677280.0000    0.35752
677320.0000    0.27196
677360.0000    0.39503
677400.0000    0.24161
677440.0000    0.22792
677480.0000    0.15701
677520.0000    0.17826
677560.0000    0.28317
677600.0000    0.29402
677640.0000    0.22226
677680.0000    0.42888
677720.0000    0.51529
677760.0000    0.33311
677800.0000    0.32789
677840.0000    0.34573
677880.0000    0.47541
677920.0000    0.27480
677960.0000    0.45668
678000.0000    0.65429
678040.0000    0.40773
678080.0000    0.83248
678120.0000    0.39945
678160.0000    0.55792
678200.0000    0.62467
678240.0000    0.47609
678280.0000    0.50164
678320.0000    0.58183
678360.0000    0.64013
678400.0000    0.75311
678440.0000    0.59886
678480.0000    0.19500
678520.0000    0.50367
678560.0000    0.32969
678600.0000    0.42116
678640.0000    0.24045
678680.0000    0.54588
678720.0000    0.45475
678760.0000    0.25425
678800.0000    0.22169
678840.0000    0.22266
678880.0000    0.23623
678920.0000    0.33640
678960.0000    0.55484
679000.0000    0.37979
679040.0000    0.26454
679080.0000    0.16255
679120.0000    0.17576
679160.0000    0.32169
679200.0000    0.26676
679240.0000    0.24658
679280.0000    0.31162
679320.0000    0.15053
679360.0000    0.33389
679400.0000    0.30879
679440.0000    0.58141
679480.0000    0.47483
679520.0000    0.59158
679560.0000    0.72757
679600.0000    0.38626
679640.0000    0.73622
679680.0000    0.59649
679720.0000    0.49771
679760.0000    0.28437
679800.0000    0.52931
679840.0000    0.60263
679880.0000    0.49603
679920.0000    0.41067
679960.0000    0.28267
680000.0000    0.17652
680040.0000    0.47699
680080.0000    0.49715
680120.0000    0.56641
680160.0000    0.39379
680200.0000    0.58474
680240.0000    0.49541
680280.0000    0.76777
680320.0000    0.54820
680360.0000    0.32745
680400.0000    0.47502
680440.0000    0.43220
680480.0000    0.26330
680520.0000    0.43936
680560.0000    0.42042
680600.0000    0.41820
680640.0000    0.17181
680680.0000    0.40904
680720.0000    0.50243
680760.0000    0.48820
680800.0000    0.42088
680840.0000    0.50190
680880.0000    0.37290
680920.0000    0.26970
680960.0000    0.03416
681000.0000    0.42296
681040.0000    0.17371
681080.0000    0.65832
681120.0000    0.53047
681160.0000    0.48798
681200.0000    0.36045
681240.0000    0.44167
681280.0000    0.24812
681320.0000    0.29225
681360.0000    0.33895
681400.0000    0.40550
681440.0000    0.48778
681480.0000    0.39840
681520.0000    0.27492
681560.0000    0.38794
681600.0000    0.35789
681640.0000    0.27067
681680.0000    0.40238
681720.0000    0.34922
681760.0000    0.41731
681800.0000    0.42127
681840.0000    0.32700
681880.0000    0.38837
681920.0000    0.17406
681960.0000    0.20712
682000.0000    0.19469
682040.0000    0.30808
682080.0000    0.24225
682120.0000    0.25472
682160.0000    0.27073
682200.0000    0.21149
682240.0000    0.01293
682280.0000    0.19593
682320.0000    0.35583
682360.0000    0.53422
682400.0000    0.24923
682440.0000    0.50271
682480.0000    0.52672
682520.0000    0.35138
682560.0000    0.34338
682600.0000    0.27324
682640.0000    0.32102
682680.0000    0.20871
682720.0000    0.48845
682760.0000    0.49684
682800.0000    0.29989
682840.0000    0.58297
682880.0000    0.40245
682920.0000    0.38641
682960.0000    0.48520
683000.0000    0.47587
683040.0000    0.45104
683080.0000    0.39726
683120.0000    0.26277
683160.0000    0.29012
683200.0000    0.27490
683240.0000    0.39746
683280.0000    0.31423
683320.0000    0.31511
683360.0000    0.30845
683400.0000    0.63402
683440.0000    0.34145
683480.0000    0.22223
683520.0000    0.27038
683560.0000    0.19832
683600.0000    0.26712
683640.0000    0.14021
683680.0000    0.33257
683720.0000   -0.00849
683760.0000    0.08354
683800.0000    0.46373
683840.0000    0.37112
683880.0000    0.39404
683920.0000    0.37281
683960.0000    0.21049
684000.0000    0.40652
684040.0000    0.20093
684080.0000    0.33610
684120.0000    0.33618
684160.0000    0.42939
684200.0000    0.35705
684240.0000    0.20140
684280.0000    0.25311
684320.0000    0.16260
684360.0000    0.29617
684400.0000    0.56099
684440.0000    0.35207
684480.0000    0.36156
684520.0000    0.50689
684560.0000    0.05727
684600.0000    0.18148
684640.0000    0.33042
684680.0000    0.14877
684720.0000    0.07854
684760.0000    0.37919
684800.0000    0.11903
684840.0000    0.12940
684880.0000    0.29358
684920.0000    0.23370
684960.0000    0.08064
685000.0000    0.21056
685040.0000    0.51350
685080.0000    0.43462
685120.0000    0.29436
685160.0000    0.27060
685200.0000    0.32583
685240.0000    0.24680
685280.0000    0.02939
685320.0000    0.08575
685360.0000    0.28881
685400.0000    0.33562
685440.0000    0.24483
685480.0000    0.39559
685520.0000    0.34322
685560.0000    0.46712
685600.0000    0.19722
685640.0000    0.29777
685680.0000    0.19566
685720.0000    0.50167
685760.0000    0.56384
685800.0000    0.37435
685840.0000    0.44933
685880.0000    0.37644
685920.0000    0.32038
685960.0000    0.32768
686000.0000    0.52094
686040.0000    0.43434
686080.0000    0.37619
686120.0000    0.30949
686160.0000    0.47968
686200.0000    0.49119
686240.0000    0.50391
686280.0000    0.27817
686320.0000    0.40784
686360.0000    0.42605
686400.0000    0.49918
686440.0000    0.53510
686480.0000    0.33570
686520.0000    0.31400
686560.0000    0.32489
686600.0000    0.14247
686640.0000    0.52881
686680.0000    0.24850
686720.0000    0.20736
686760.0000    0.38594
686800.0000    0.29222
686840.0000    0.21654
686880.0000   -0.03452
686920.0000    0.24361
686960.0000    0.35955
687000.0000   -0.12937
687040.0000    0.12345
687080.0000    0.33184
687120.0000    0.26583
687160.0000    0.39980
687200.0000    0.28195
687240.0000    0.42283
687280.0000    0.61552
687320.0000    0.23041
687360.0000    0.39149
687400.0000    0.35906
687440.0000    0.26232
687480.0000    0.32874
687520.0000    0.30413
687560.0000    0.50155
687600.0000    0.25485
687640.0000    0.28645
687680.0000    0.28958
687720.0000    0.17073
687760.0000    0.20843
687800.0000    0.31643
687840.0000    0.57679
687880.0000    0.34666
687920.0000    0.21008
687960.0000    0.14990
688000.0000    0.40501
688040.0000    0.43030
688080.0000    0.24294
688120.0000    0.09128
688160.0000    0.39922
688200.0000    0.37178
688240.0000    0.14870
688280.0000    0.34720
688320.0000    0.56827
688360.0000    0.47113
688400.0000    0.48523
688440.0000    0.28674
688480.0000    0.16158
688520.0000    0.19172
688560.0000    0.53679
688600.0000    0.41292
688640.0000    0.25887
688680.0000    0.25226
688720.0000    0.29830
688760.0000    0.45910
688800.0000    0.48074
688840.0000    0.38534
688880.0000    0.29453
688920.0000    0.29977
688960.0000    0.20807
689000.0000    0.31164
689040.0000    0.41721
689080.0000    0.30384
689120.0000    0.41352
689160.0000    0.08285
689200.0000    0.42287
689240.0000    0.20764
689280.0000    0.23176
689320.0000    0.20357
689360.0000    0.40006
689400.0000    0.42305
689440.0000    0.19365
689480.0000    0.31151
689520.0000    0.29397
689560.0000    0.26622
689600.0000    0.44045
689640.0000    0.18695
689680.0000    0.29130
689720.0000    0.28728
689760.0000    0.14892
689800.0000    0.18575
689840.0000    0.50423
689880.0000    0.25409
689920.0000    0.10722
689960.0000    0.42226
690000.0000   -0.03020
690040.0000    0.29122
690080.0000    0.40055
690120.0000    0.66975
690160.0000    0.29895
690200.0000    0.32928
690240.0000    0.26785
690280.0000    0.36433
690320.0000    0.33583
690360.0000    0.62991
690400.0000    0.55977
690440.0000    0.69752
690480.0000    0.53011
690520.0000    0.30481
690560.0000    0.48159
690600.0000    0.57119
690640.0000    0.40851
690680.0000    0.42133
690720.0000    0.26333
690760.0000    0.17557
690800.0000    0.02649
690840.0000    0.45693
690880.0000    0.58361
690920.0000    0.31703
690960.0000    0.43339
691000.0000    0.34873
691040.0000    0.30662
691080.0000    0.15685
691120.0000    0.45157
691160.0000    0.55111
691200.0000    0.41621
691240.0000    0.39712
691280.0000    0.28296
691320.0000    0.42966
691360.0000    0.34037
691400.0000    0.42343
691440.0000    0.36740
691480.0000    0.41944
691520.0000    0.45714
691560.0000    0.45590
691600.0000    0.40581
691640.0000    0.15650
691680.0000    0.44910
691720.0000    0.43046
691760.0000    0.38209
691800.0000    0.26825
691840.0000    0.23228
691880.0000    0.40722
691920.0000    0.30148
691960.0000    0.52169
692000.0000    0.78042
692040.0000    0.32194
692080.0000    0.44407
692120.0000    0.35867
692160.0000    0.27415
692200.0000    0.40654
692240.0000    0.15909
692280.0000    0.34149
692320.0000    0.49007
692360.0000    0.68241
692400.0000    0.49885
692440.0000    0.48979
692480.0000    0.38139
692520.0000    0.42375
692560.0000    0.69381
692600.0000    0.65983
692640.0000    0.65595
692680.0000    0.47193
692720.0000    0.54714
692760.0000    0.60438
692800.0000    0.57131
692840.0000    0.64315
692880.0000    0.29267
692920.0000    0.30617
692960.0000    0.40770
693000.0000    0.41269
693040.0000    0.28914
693080.0000    0.19315
693120.0000    0.40156
693160.0000    0.36031
693200.0000    0.26327
693240.0000    0.13581
693280.0000    0.43486
693320.0000    0.51812
693360.0000    0.26620
693400.0000    0.39533
693440.0000    0.51808
693480.0000    0.60050
693520.0000    0.48894
693560.0000    0.48038
693600.0000    0.49204
693640.0000    0.60139
693680.0000    0.58263
693720.0000    0.52364
693760.0000    0.48286
693800.0000    0.58782
693840.0000    0.54276
693880.0000    0.55297
693920.0000    0.53525
693960.0000    0.54145
694000.0000    0.47875
694040.0000    0.43371
694080.0000    0.50251
694120.0000    0.56118
694160.0000    0.55717
694200.0000    0.56230
694240.0000    0.57770
694280.0000    0.56619
694320.0000    0.29704
694360.0000    0.16924
694400.0000    0.30847
694440.0000    0.36420
694480.0000    0.38218
694520.0000    0.26685
694560.0000    0.34022
694600.0000    0.40351
694640.0000    0.23872
694680.0000    0.14737
694720.0000    0.05793
694760.0000    0.43696
694800.0000    0.47968
694840.0000    0.32919
694880.0000    0.31049
694920.0000    0.27080
694960.0000    0.24874
695000.0000    0.32389
695040.0000    0.23257
695080.0000    0.44296
695120.0000    0.37045
695160.0000    0.34593
695200.0000    0.37837
695240.0000    0.70429
695280.0000    0.30366
695320.0000    0.58188
695360.0000    0.51926
695400.0000    0.34032
695440.0000    0.24036
695480.0000    0.46919
695520.0000    0.44912
695560.0000    0.53403
695600.0000    0.34627
695640.0000    0.47536
695680.0000    0.38548
695720.0000    0.52484
695760.0000    0.43022
695800.0000    0.47609
695840.0000    0.25071
695880.0000    0.44769
695920.0000    0.43305
695960.0000    0.39929
696000.0000    0.53952
696040.0000    0.59145
696080.0000    0.47012
696120.0000    0.41892
696160.0000    0.47756
696200.0000    0.36863
696240.0000    0.40303
696280.0000    0.50589
696320.0000    0.51362
696360.0000    0.60658
696400.0000    0.58051
696440.0000    0.47794
696480.0000    0.39725
696520.0000    0.43268
696560.0000    0.60980
696600.0000    0.44653
696640.0000    0.56917
696680.0000    0.43377
696720.0000    0.56270
696760.0000    0.60830
696800.0000    0.28277
696840.0000    0.48958
696880.0000    0.26235
696920.0000    0.51959
696960.0000    0.43816
697000.0000    0.53359
697040.0000    0.34195
697080.0000    0.53665
697120.0000    0.51541
697160.0000    0.57406
697200.0000    0.54491
697240.0000    0.52231
697280.0000    0.49607
697320.0000    0.65290
697360.0000    0.75318
697400.0000    0.47342
697440.0000    0.57252
697480.0000    0.43817
697520.0000    0.50415
697560.0000    0.48805
697600.0000    0.44834
697640.0000    0.32485
697680.0000    0.45542
697720.0000    0.52956
697760.0000    0.37692
697800.0000    0.22035
697840.0000    0.39692
697880.0000    0.65243
697920.0000    0.51441
697960.0000    0.46393
698000.0000    0.30747
698040.0000    0.24131
698080.0000    0.48500
698120.0000    0.47837
698160.0000    0.41822
698200.0000    0.34869
698240.0000    0.40068
698280.0000    0.17268
698320.0000    0.40445
698360.0000    0.29477
698400.0000    0.34598
698440.0000    0.33336
698480.0000    0.24548
698520.0000    0.44685
698560.0000    0.42847
698600.0000    0.59625
698640.0000    0.42889
698680.0000    0.42206
698720.0000    0.58441
698760.0000    0.41890
698800.0000    0.54220
698840.0000    0.64030
698880.0000    0.52114
698920.0000    0.51241
698960.0000    0.53184
699000.0000    0.58422
699040.0000    0.26248
699080.0000    0.61728
699120.0000    0.63386
699160.0000    0.49034
699200.0000    0.43577
699240.0000    0.62367
699280.0000    0.40242
699320.0000    0.41713
699360.0000    0.42683
699400.0000    0.60184
699440.0000    0.57326
699480.0000    0.38810
699520.0000    0.58151
699560.0000    0.39720
699600.0000    0.38311
699640.0000    0.36644
699680.0000    0.54691
699720.0000    0.39275
699760.0000    0.48203
699800.0000    0.33858
699840.0000    0.34955
699880.0000    0.48216
699920.0000    0.42822
699960.0000    0.53350
700000.0000    0.47928
700040.0000    0.23363
700080.0000    0.36504
700120.0000    0.25446
700160.0000    0.37324
700200.0000    0.76642
700240.0000    0.42177
700280.0000    0.42295
700320.0000    0.56788
700360.0000    0.59177
700400.0000    0.45100
700440.0000    0.57376
700480.0000    0.53824
700520.0000    0.59040
700560.0000    0.62676
700600.0000    0.46143
700640.0000    0.19596
700680.0000    0.22209
700720.0000    0.47800
700760.0000    0.46970
700800.0000    0.55271
700840.0000    0.51484
700880.0000    0.37002
700920.0000    0.45861
700960.0000    0.22883
701000.0000    0.40951
701040.0000    0.41120
701080.0000    0.54060
701120.0000    0.17077
701160.0000    0.20553
701200.0000    0.36024
701240.0000    0.40218
701280.0000    0.56670
701320.0000    0.15626
701360.0000    0.32958
701400.0000    0.22018
701440.0000    0.29893
701480.0000    0.26561
701520.0000    0.35816
701560.0000    0.63932
701600.0000    0.52278
701640.0000    0.29017
701680.0000    0.46191
701720.0000    0.41824
701760.0000    0.46476
701800.0000    0.43217
701840.0000    0.19976
701880.0000    0.40198
701920.0000    0.49777
701960.0000    0.30905
702000.0000    0.43220
702040.0000    0.10512
702080.0000    0.36275
702120.0000    0.43980
702160.0000    0.33540
702200.0000    0.31321
702240.0000    0.29893
702280.0000    0.34550
702320.0000    0.27652
702360.0000    0.39254
702400.0000    0.36971
702440.0000    0.42297
702480.0000    0.22441
702520.0000    0.28827
702560.0000    0.32298
702600.0000    0.33452
702640.0000    0.39612
702680.0000    0.29343
702720.0000    0.26743
702760.0000    0.42824
702800.0000    0.15466
702840.0000    0.26683
702880.0000    0.23161
702920.0000    0.42553
702960.0000    0.04408
703000.0000    0.01143
703040.0000    0.42851
703080.0000    0.38414
703120.0000    0.21763
703160.0000    0.37573
703200.0000    0.28812
703240.0000    0.48272
703280.0000    0.82712
703320.0000    0.60531
703360.0000    0.49072
703400.0000    0.54450
703440.0000    0.61985
703480.0000    0.53137
703520.0000    0.46315
703560.0000    0.44354
703600.0000    0.68523
703640.0000    0.63216
703680.0000    0.60513
703720.0000    0.70821
703760.0000    0.36786
703800.0000    0.40928
703840.0000    0.54928
703880.0000    0.36226
703920.0000    0.42021
703960.0000    0.30372
704000.0000    0.47114
704040.0000    0.31187
704080.0000    0.38649
704120.0000    0.45413
704160.0000    0.31502
704200.0000    0.73788
704240.0000    0.58934
704280.0000    0.40836
704320.0000    0.35129
704360.0000    0.54289
704400.0000    0.49444
704440.0000    0.20405
704480.0000    0.63634
704520.0000    0.53441
704560.0000    0.56894
704600.0000    0.62630
704640.0000    0.33673
704680.0000    0.53725
704720.0000    0.50249
704760.0000    0.52575
704800.0000    0.59616
704840.0000    0.58456
704880.0000    0.50245
704920.0000    0.47688
704960.0000    0.69827
705000.0000    0.40448
705040.0000    0.48418
705080.0000    0.57769
705120.0000    0.50045
705160.0000    0.47707
705200.0000    0.28560
705240.0000    0.30820
705280.0000    0.28690
705320.0000    0.44343
705360.0000    0.33463
705400.0000    0.55335
705440.0000    0.31752
705480.0000    0.20576
705520.0000    0.34727
705560.0000    0.23385
705600.0000    0.33084
705640.0000    0.31221
705680.0000    0.28414
705720.0000    0.37197
705760.0000    0.21139
705800.0000    0.13651
705840.0000    0.31982
705880.0000    0.17043
705920.0000    0.27729
705960.0000    0.40010
706000.0000    0.20812
706040.0000    0.06796
706080.0000    0.35655
706120.0000    0.22753
706160.0000    0.33066
706200.0000    0.39498
706240.0000    0.12617
706280.0000    0.28456
706320.0000    0.19060
706360.0000   -0.04140
706400.0000    0.11202
706440.0000    0.14767
706480.0000    0.10453
706520.0000    0.14408
706560.0000    0.33993
706600.0000    0.34275
706640.0000    0.32390
706680.0000    0.28330
706720.0000    0.43111
706760.0000    0.22424
706800.0000    0.33922
706840.0000    0.21192
706880.0000    0.22660
706920.0000    0.33341
706960.0000    0.39328
707000.0000    0.33423
707040.0000    0.45386
707080.0000    0.22874
707120.0000    0.62984
707160.0000    0.28042
707200.0000    0.50160
707240.0000    0.04899
707280.0000    0.21843
707320.0000    0.30070
707360.0000    0.46960
707400.0000    0.41651
707440.0000    0.28177
707480.0000    0.27084
707520.0000    0.38620
707560.0000    0.39295
707600.0000    0.33634
707640.0000    0.56013
707680.0000    0.33420
707720.0000    0.04464
707760.0000    0.21569
707800.0000    0.44055
707840.0000    0.25249
707880.0000    0.21947
707920.0000    0.35505
707960.0000    0.41549
708000.0000    0.38530
708040.0000    0.51570
708080.0000    0.48778
708120.0000    0.41223
708160.0000    0.23402
708200.0000    0.27271
708240.0000    0.20213
708280.0000    0.31891
708320.0000    0.17835
708360.0000    0.26112
708400.0000    0.38900
708440.0000    0.20907
708480.0000    0.46518
708520.0000    0.29479
708560.0000    0.38744
708600.0000    0.46687
708640.0000    0.32601
708680.0000    0.19605
708720.0000    0.59974
708760.0000    0.55203
708800.0000    0.17285
708840.0000    0.34871
708880.0000    0.23601
708920.0000    0.29415
708960.0000    0.24660
709000.0000    0.27717
709040.0000    0.50636
709080.0000    0.29041
709120.0000    0.19445
709160.0000    0.35059
709200.0000    0.30813
709240.0000    0.07224
709280.0000    0.47616
709320.0000    0.16958
709360.0000    0.04288
709400.0000    0.45312
709440.0000    0.30766
709480.0000    0.51663
709520.0000    0.37662
709560.0000    0.34063
709600.0000    0.44731
709640.0000    0.35913
709680.0000    0.15493
709720.0000    0.12849
709760.0000    0.03378
709800.0000    0.23420
709840.0000    0.38336
709880.0000    0.25173
709920.0000    0.21658
709960.0000    0.21151
710000.0000    0.30825
710040.0000    0.13105
710080.0000    0.31867
710120.0000    0.31100
710160.0000    0.03521
710200.0000    0.19823
710240.0000    0.21278
710280.0000    0.10267
710320.0000    0.49296
710360.0000    0.35131
710400.0000    0.29850
710440.0000    0.31160
710480.0000    0.33672
710520.0000    0.22130
710560.0000    0.20243
710600.0000    0.15727
710640.0000    0.17417
710680.0000    0.39038
710720.0000    0.17796
710760.0000    0.28369
710800.0000    0.32377
710840.0000    0.32429
710880.0000    0.04362
710920.0000    0.10574
710960.0000    0.40775
711000.0000    0.03952
711040.0000    0.08810
711080.0000    0.13482
711120.0000    0.36951
711160.0000    0.51716
711200.0000   -0.03900
711240.0000   -0.01181
711280.0000   -0.04740
711320.0000   -0.07346
711360.0000    0.31739
711400.0000    0.21363
711440.0000    0.51762
711480.0000    0.54938
711520.0000    0.58719
711560.0000    0.32653
711600.0000    0.43555
711640.0000    0.42655
711680.0000    0.31404
711720.0000    0.14107
711760.0000    0.28008
711800.0000    0.30552
711840.0000    0.28742
711880.0000    0.36173
711920.0000    0.13664
711960.0000    0.21367
712000.0000    0.49388
712040.0000    0.47920
712080.0000    0.23006
712120.0000    0.21407
712160.0000    0.09162
712200.0000    0.17146
712240.0000    0.15943
712280.0000    0.21811
712320.0000    0.13301
712360.0000    0.31338
712400.0000    0.25316
712440.0000    0.47836
712480.0000    0.20814
712520.0000    0.38291
712560.0000    0.20464
712600.0000    0.34001
712640.0000    0.40013
712680.0000    0.57662
712720.0000    0.41364
712760.0000    0.10121
712800.0000    0.14602
712840.0000    0.13352
712880.0000    0.28607
712920.0000    0.16511
712960.0000    0.20640
713000.0000    0.33185
713040.0000    0.44733
713080.0000    0.46851
713120.0000    0.22391
713160.0000    0.18553
713200.0000    0.20407
713240.0000    0.08880
713280.0000    0.28656
713320.0000    0.25739
713360.0000    0.23592
713400.0000    0.33992
713440.0000    0.27253
713480.0000    0.39861
713520.0000   -0.10284
713560.0000    0.01381
713600.0000   -0.09053
713640.0000    0.23674
713680.0000    0.34758
713720.0000    0.32092
713760.0000    0.44427
713800.0000    0.34063
713840.0000    0.04004
713880.0000    0.28863
713920.0000    0.38688
713960.0000    0.42898
714000.0000    0.11588
714040.0000    0.23752
714080.0000    0.11084
714120.0000    0.33997
714160.0000    0.08872
714200.0000    0.31335
714240.0000    0.71712
714280.0000    0.52717
714320.0000    0.54265
714360.0000    0.71512
714400.0000    0.88192
714440.0000    0.58344
714480.0000    0.59716
714520.0000    0.38414
714560.0000    0.47633
714600.0000    0.30237
714640.0000    0.22081
714680.0000    0.48080
714720.0000    0.25221
714760.0000    0.08615
714800.0000    0.28396
714840.0000    0.21938
714880.0000    0.01893
714920.0000    0.26615
714960.0000    0.34799
715000.0000    0.32291
715040.0000    0.28564
715080.0000    0.32702
715120.0000    0.12756
715160.0000    0.42336
715200.0000    0.48374
715240.0000    0.62277
715280.0000    0.42069
715320.0000    0.44463
715360.0000    0.38960
715400.0000    0.53009
715440.0000    0.38170
715480.0000    0.48802
715520.0000    0.37270
715560.0000    0.30747
715600.0000    0.53651
715640.0000    0.42481
715680.0000    0.61672
715720.0000    0.52717
715760.0000    0.58622
715800.0000    0.52927
715840.0000    0.41977
715880.0000    0.16444
715920.0000    0.41434
715960.0000    0.36660
716000.0000    0.45862
716040.0000    0.40557
716080.0000    0.47630
716120.0000    0.59831
716160.0000    0.32267
716200.0000    0.39514
716240.0000    0.25415
716280.0000    0.59384
716320.0000    0.47961
716360.0000    0.58082
716400.0000    0.52452
716440.0000    0.58575
716480.0000    0.65485
716520.0000    0.50293
716560.0000    0.28509
716600.0000    0.60856
716640.0000    0.48258
716680.0000    0.66018
716720.0000    0.38216
716760.0000    0.52113
716800.0000    0.37468
716840.0000    0.37650
716880.0000    0.26901
716920.0000    0.18846
716960.0000    0.35011
717000.0000    0.45822
717040.0000    0.19548
717080.0000    0.33015
717120.0000    0.35163
717160.0000    0.42745
717200.0000    0.39048
717240.0000    0.63162
717280.0000    0.37219
717320.0000    0.23600
717360.0000    0.27985
717400.0000    0.18563
717440.0000    0.17439
717480.0000    0.41809
717520.0000    0.09959
717560.0000    0.21817
717600.0000    0.37577
717640.0000    0.25338
717680.0000    0.45338
717720.0000    0.46963
717760.0000    0.39176
717800.0000    0.36332
717840.0000    0.38864
717880.0000    0.26760
717920.0000    0.62480
717960.0000    0.40893
718000.0000    0.41657
718040.0000    0.28924
718080.0000    0.33646
718120.0000    0.29603
718160.0000    0.28988
718200.0000    0.25938
718240.0000    0.16070
718280.0000    0.28591
718320.0000    0.40872
718360.0000    0.30327
718400.0000    0.26770
718440.0000    0.08479
718480.0000    0.04870
718520.0000    0.35262
718560.0000    0.02494
718600.0000    0.43718
718640.0000    0.30960
718680.0000    0.33061
718720.0000    0.44068
718760.0000    0.33497
718800.0000    0.26984
718840.0000    0.23233
718880.0000    0.43896
718920.0000    0.47351
718960.0000    0.26890
719000.0000    0.31351
719040.0000    0.27910
719080.0000    0.43477
719120.0000    0.26817
719160.0000    0.34999
719200.0000    0.36800
719240.0000    0.50148
719280.0000    0.51210
719320.0000    0.59133
719360.0000    0.54709
719400.0000    0.30846
719440.0000    0.45071
719480.0000    0.43746
719520.0000    0.57208
719560.0000    0.59272
719600.0000    0.40738
719640.0000    0.46809
719680.0000    0.46257
719720.0000    0.29761
719760.0000    0.35748
719800.0000    0.29127
719840.0000    0.62983
719880.0000    0.32735
719920.0000    0.53467
719960.0000    0.18175
720000.0000    0.21424
720040.0000    0.39007
720080.0000    0.18931
720120.0000    0.27844
720160.0000    0.26018
720200.0000    0.12555
720240.0000    0.50607
720280.0000    0.32027
720320.0000    0.64687
720360.0000    0.37659
720400.0000    0.30118
720440.0000    0.21333
720480.0000    0.35427
720520.0000   -0.14646
720560.0000    0.02770
720600.0000   -0.29438
720640.0000   -0.22914
720680.0000   -0.14454
720720.0000   -0.30509
720760.0000    0.19967
720800.0000    0.01316
720840.0000    0.05743
720880.0000   -0.38823
720920.0000   -0.11285
720960.0000   -0.07889
721000.0000   -0.36748
721040.0000   -0.66963
721080.0000   -0.17413
721120.0000   -0.19461
721160.0000   -0.11794
721200.0000    0.16205
721240.0000    0.36376
721280.0000    0.30355
721320.0000    0.46499
721360.0000    0.27478
721400.0000    0.42536
721440.0000    0.43321
721480.0000    0.37985
721520.0000    0.60865
721560.0000    0.14687
721600.0000    0.36188
721640.0000    0.22772
721680.0000    0.48123
721720.0000    0.43286
721760.0000    0.21885
721800.0000    0.40808
721840.0000    0.51002
721880.0000    0.59265
721920.0000    0.42894
721960.0000    0.54446
722000.0000    0.50323
722040.0000    0.41082
722080.0000    0.38384
722120.0000    0.66080
722160.0000    0.38066
722200.0000    0.46573
722240.0000    0.75028
722280.0000    0.79486
722320.0000    0.58712
722360.0000    0.50569
722400.0000    0.58532
722440.0000    0.61460
722480.0000    0.53704
722520.0000    0.58540
722560.0000    0.68018
722600.0000    0.53477
722640.0000    0.68449
722680.0000    0.42454
722720.0000    0.10757
722760.0000    0.38428
722800.0000    0.61004
722840.0000    0.45292
722880.0000    0.39019
722920.0000    0.14960
722960.0000    0.71127
723000.0000    0.65941
723040.0000    0.57383
723080.0000    0.77354
723120.0000    0.35513
723160.0000    0.40391
723200.0000    0.32134
723240.0000    0.20750
723280.0000    0.24510
723320.0000    0.29832
723360.0000    0.10933
723400.0000    0.44957
723440.0000    0.50090
723480.0000    0.44344
723520.0000    0.55603
723560.0000    0.47963
723600.0000    0.51259
723640.0000    0.47717
723680.0000    0.59284
723720.0000    0.37667
723760.0000    0.36151
723800.0000    0.51007
723840.0000    0.39499
[truncated: 158,795 more chars]
