# Supplementary material for: Comment on 'Valid molecular dynamics simulations of human hemoglobin require a surprisingly large box size'
Source: eLife. 2019 Jun 20;8:e44718. doi: 10.7554/eLife.44718 (PMC6586461; doi:10.7554/eLife.44718)
Supplement: Figure 4—source data 1. — The zip archive contains a README file describing which source files correspond to the different panels. [file elife-44718-fig4-data1.zip › figure4/panels_EF/amber/box1/eq15/proj.xvg]

25000.0000    0.35059
25040.0000    0.33874
25080.0000    0.49504
25120.0000    0.19481
25160.0000    0.39853
25200.0000    0.31144
25240.0000    0.34858
25280.0000    0.28190
25320.0000    0.39330
25360.0000    0.26130
25400.0000    0.28896
25440.0000    0.60116
25480.0000    0.47611
25520.0000    0.02848
25560.0000   -0.42170
25600.0000    0.27044
25640.0000    0.54821
25680.0000    0.08967
25720.0000    0.46837
25760.0000    0.23047
25800.0000    0.30400
25840.0000    0.39123
25880.0000    0.30137
25920.0000    0.54182
25960.0000    0.35507
26000.0000    0.39014
26040.0000    0.23846
26080.0000    0.37174
26120.0000    0.28390
26160.0000    0.35875
26200.0000    0.33236
26240.0000    0.28316
26280.0000    0.21041
26320.0000    0.41453
26360.0000    0.22169
26400.0000    0.42179
26440.0000    0.48724
26480.0000    0.30699
26520.0000    0.51052
26560.0000    0.64081
26600.0000    0.57927
26640.0000    0.84269
26680.0000    0.47956
26720.0000    0.40651
26760.0000    0.41908
26800.0000    0.58681
26840.0000    0.68085
26880.0000    0.62650
26920.0000    0.32353
26960.0000    0.33557
27000.0000    0.36085
27040.0000    0.31712
27080.0000    0.70706
27120.0000    0.56674
27160.0000    0.44660
27200.0000    0.54255
27240.0000    0.16771
27280.0000    0.16369
27320.0000    0.31980
27360.0000    0.45185
27400.0000    0.23718
27440.0000    0.35546
27480.0000    0.12932
27520.0000    0.26662
27560.0000    0.32827
27600.0000    0.38563
27640.0000    0.11292
27680.0000    0.29486
27720.0000    0.37571
27760.0000    0.31372
27800.0000    0.28699
27840.0000    0.37154
27880.0000    0.38581
27920.0000    0.25232
27960.0000    0.27228
28000.0000    0.45167
28040.0000    0.37567
28080.0000    0.39542
28120.0000    0.17103
28160.0000    0.39726
28200.0000    0.31091
28240.0000    0.25282
28280.0000    0.41469
28320.0000    0.62623
28360.0000    0.54618
28400.0000    0.34911
28440.0000    0.59329
28480.0000    0.39812
28520.0000    0.41222
28560.0000    0.40370
28600.0000    0.46226
28640.0000    0.15561
28680.0000    0.42389
28720.0000    0.56048
28760.0000    0.43588
28800.0000    0.59478
28840.0000    0.41169
28880.0000    0.44550
28920.0000    0.40689
28960.0000    0.52138
29000.0000    0.44069
29040.0000    0.43919
29080.0000    0.60909
29120.0000    0.55126
29160.0000    0.48801
29200.0000    0.74097
29240.0000    0.67893
29280.0000    0.62995
29320.0000    0.44061
29360.0000    0.55163
29400.0000    0.61373
29440.0000    0.50341
29480.0000    0.44645
29520.0000    0.46075
29560.0000    0.43747
29600.0000    0.53158
29640.0000    0.51099
29680.0000    0.45750
29720.0000    0.55657
29760.0000    0.64822
29800.0000    0.55019
29840.0000    0.51885
29880.0000    0.63355
29920.0000    0.77096
29960.0000    0.65901
30000.0000    0.67956
30040.0000    0.65283
30080.0000    0.53632
30120.0000    0.63701
30160.0000    0.61948
30200.0000    0.28286
30240.0000    0.64643
30280.0000    0.53376
30320.0000    0.48270
30360.0000    0.52658
30400.0000    0.29538
30440.0000    0.62071
30480.0000    0.41650
30520.0000    0.46276
30560.0000    0.43040
30600.0000    0.36687
30640.0000    0.47941
30680.0000    0.61256
30720.0000    0.56303
30760.0000    0.36402
30800.0000    0.35542
30840.0000    0.49116
30880.0000    0.49483
30920.0000    0.55177
30960.0000    0.54443
31000.0000    0.43531
31040.0000    0.25863
31080.0000    0.34995
31120.0000    0.47072
31160.0000    0.19198
31200.0000    0.38654
31240.0000    0.39394
31280.0000    0.59149
31320.0000    0.50841
31360.0000    0.68510
31400.0000    0.37551
31440.0000    0.40417
31480.0000    0.32668
31520.0000    0.27997
31560.0000    0.38035
31600.0000    0.49434
31640.0000    0.27680
31680.0000    0.11389
31720.0000    0.38845
31760.0000    0.52749
31800.0000    0.34207
31840.0000    0.40682
31880.0000    0.40481
31920.0000    0.44430
31960.0000    0.39329
32000.0000    0.40329
32040.0000    0.21822
32080.0000    0.35873
32120.0000    0.55963
32160.0000    0.55772
32200.0000    0.47037
32240.0000    0.66720
32280.0000    0.29950
32320.0000    0.34947
32360.0000    0.53872
32400.0000    0.48348
32440.0000    0.28807
32480.0000    0.11258
32520.0000   -0.24566
32560.0000    0.14167
32600.0000    0.20532
32640.0000    0.41468
32680.0000    0.63909
32720.0000    0.21783
32760.0000    0.43745
32800.0000    0.31801
32840.0000    0.19188
32880.0000   -0.02126
32920.0000    0.35799
32960.0000    0.42251
33000.0000    0.19553
33040.0000    0.28114
33080.0000    0.30316
33120.0000    0.26891
33160.0000    0.38548
33200.0000    0.31826
33240.0000    0.51955
33280.0000    0.16112
33320.0000    0.15601
33360.0000    0.35594
33400.0000    0.25387
33440.0000    0.25334
33480.0000    0.18202
33520.0000    0.28590
33560.0000    0.05404
33600.0000    0.23017
33640.0000    0.28918
33680.0000    0.17865
33720.0000    0.34508
33760.0000    0.53972
33800.0000    0.39568
33840.0000    0.33290
33880.0000    0.38774
33920.0000    0.31470
33960.0000    0.40655
34000.0000    0.38005
34040.0000    0.38169
34080.0000    0.51880
34120.0000    0.41783
34160.0000    0.43445
34200.0000    0.47777
34240.0000    0.28729
34280.0000    0.26123
34320.0000    0.23620
34360.0000    0.29799
34400.0000    0.41823
34440.0000    0.41415
34480.0000    0.21088
34520.0000    0.52379
34560.0000    0.63398
34600.0000    0.66900
34640.0000    0.52535
34680.0000    0.64915
34720.0000    0.71776
34760.0000    0.24793
34800.0000    0.35885
34840.0000    0.80699
34880.0000    0.43908
34920.0000    0.48390
34960.0000    0.07634
35000.0000    0.25160
35040.0000    0.37435
35080.0000    0.24668
35120.0000    0.23875
35160.0000    0.24595
35200.0000    0.30349
35240.0000    0.26690
35280.0000    0.30759
35320.0000    0.38029
35360.0000    0.54665
35400.0000    0.44189
35440.0000    0.19181
35480.0000    0.16455
35520.0000    0.31800
35560.0000    0.41816
35600.0000    0.20904
35640.0000    0.30740
35680.0000    0.23950
35720.0000    0.32819
35760.0000    0.37213
35800.0000    0.18836
35840.0000    0.17191
35880.0000    0.28385
35920.0000    0.17764
35960.0000    0.25668
36000.0000    0.31916
36040.0000    0.31497
36080.0000    0.35027
36120.0000    0.21296
36160.0000    0.27403
36200.0000    0.24021
36240.0000    0.28247
36280.0000    0.44264
36320.0000    0.26409
36360.0000    0.08089
36400.0000    0.20691
36440.0000    0.09433
36480.0000    0.24026
36520.0000    0.40539
36560.0000    0.32690
36600.0000   -0.46027
36640.0000   -0.47395
36680.0000   -0.37964
36720.0000    0.14700
36760.0000   -0.00318
36800.0000   -0.10553
36840.0000    0.22758
36880.0000    0.32100
36920.0000    0.29734
36960.0000    0.16149
37000.0000    0.40545
37040.0000    0.24509
37080.0000    0.51335
37120.0000    0.53334
37160.0000    0.47835
37200.0000    0.21156
37240.0000    0.56175
37280.0000    0.41191
37320.0000    0.27089
37360.0000    0.23981
37400.0000    0.32733
37440.0000    0.48015
37480.0000    0.47069
37520.0000    0.34648
37560.0000    0.51112
37600.0000    0.36608
37640.0000    0.21157
37680.0000    0.52113
37720.0000    0.49273
37760.0000    0.54402
37800.0000    0.54927
37840.0000    0.39511
37880.0000    0.35899
37920.0000    0.27492
37960.0000    0.42911
38000.0000    0.28884
38040.0000    0.51966
38080.0000    0.53065
38120.0000    0.40363
38160.0000    0.55991
38200.0000    0.17070
38240.0000    0.47503
38280.0000    0.66957
38320.0000    0.56455
38360.0000    0.37080
38400.0000    0.41337
38440.0000    0.34124
38480.0000    0.21340
38520.0000    0.50519
38560.0000    0.31185
38600.0000    0.44649
38640.0000    0.33202
38680.0000    0.34877
38720.0000    0.26671
38760.0000    0.40714
38800.0000    0.41794
38840.0000    0.41475
38880.0000    0.60820
38920.0000    0.45991
38960.0000    0.28271
39000.0000    0.40412
39040.0000    0.52260
39080.0000    0.39439
39120.0000    0.40926
39160.0000    0.49154
39200.0000    0.25326
39240.0000    0.40538
39280.0000    0.41223
39320.0000    0.54620
39360.0000    0.52740
39400.0000    0.30469
39440.0000    0.18513
39480.0000    0.26435
39520.0000    0.37582
39560.0000    0.59212
39600.0000    0.60250
39640.0000    0.35479
39680.0000    0.54041
39720.0000    0.31287
39760.0000    0.41813
39800.0000    0.51596
39840.0000    0.52610
39880.0000    0.37462
39920.0000    0.34286
39960.0000    0.21713
40000.0000    0.19830
40040.0000    0.03841
40080.0000    0.40713
40120.0000    0.20334
40160.0000    0.33347
40200.0000    0.11542
40240.0000    0.25561
40280.0000    0.36741
40320.0000    0.41802
40360.0000    0.41771
40400.0000    0.23707
40440.0000    0.29743
40480.0000    0.40856
40520.0000    0.34715
40560.0000    0.52548
40600.0000    0.33305
40640.0000    0.26736
40680.0000    0.36010
40720.0000    0.29303
40760.0000    0.36493
40800.0000    0.20296
40840.0000    0.18323
40880.0000    0.26045
40920.0000    0.17268
40960.0000    0.04159
41000.0000    0.09685
41040.0000   -0.01960
41080.0000    0.48429
41120.0000    0.55699
41160.0000    0.36684
41200.0000    0.35728
41240.0000    0.50560
41280.0000    0.63646
41320.0000    0.65871
41360.0000    0.31374
41400.0000    0.48215
41440.0000    0.60108
41480.0000    0.29085
41520.0000    0.24599
41560.0000    0.38577
41600.0000    0.48767
41640.0000    0.39978
41680.0000    0.46574
41720.0000    0.27513
41760.0000    0.03826
41800.0000    0.24275
41840.0000    0.11060
41880.0000    0.20179
41920.0000    0.29679
41960.0000    0.38789
42000.0000    0.25113
42040.0000    0.68843
42080.0000    0.45625
42120.0000    0.24627
42160.0000    0.28738
42200.0000    0.11398
42240.0000    0.42528
42280.0000    0.29389
42320.0000    0.20338
42360.0000    0.14667
42400.0000    0.22003
42440.0000    0.27621
42480.0000    0.19908
42520.0000    0.26661
42560.0000    0.42860
42600.0000    0.23179
42640.0000    0.26803
42680.0000    0.39865
42720.0000    0.36736
42760.0000    0.29809
42800.0000    0.04927
42840.0000    0.29689
42880.0000    0.38691
42920.0000    0.27543
42960.0000    0.46601
43000.0000    0.39507
43040.0000    0.40694
43080.0000    0.49483
43120.0000    0.28555
43160.0000    0.28346
43200.0000    0.13294
43240.0000    0.42142
43280.0000    0.14362
43320.0000    0.39471
43360.0000    0.29631
43400.0000    0.24724
43440.0000    0.42700
43480.0000    0.21689
43520.0000    0.48270
43560.0000    0.36294
43600.0000    0.43996
43640.0000    0.33365
43680.0000    0.11520
43720.0000    0.37932
43760.0000    0.38352
43800.0000    0.12818
43840.0000    0.17691
43880.0000    0.34409
43920.0000    0.39688
43960.0000    0.24473
44000.0000    0.26311
44040.0000    0.50909
44080.0000    0.34765
44120.0000    0.30109
44160.0000    0.27124
44200.0000    0.30814
44240.0000    0.15839
44280.0000    0.17119
44320.0000    0.22355
44360.0000    0.02938
44400.0000    0.20561
44440.0000    0.14297
44480.0000    0.27315
44520.0000    0.14003
44560.0000    0.25568
44600.0000    0.47273
44640.0000    0.36617
44680.0000    0.37863
44720.0000    0.29752
44760.0000    0.31906
44800.0000    0.28305
44840.0000    0.32941
44880.0000    0.52253
44920.0000    0.24982
44960.0000    0.39591
45000.0000    0.44266
45040.0000    0.43464
45080.0000    0.51667
45120.0000    0.41652
45160.0000    0.41064
45200.0000    0.28712
45240.0000    0.29562
45280.0000    0.21679
45320.0000    0.65181
45360.0000    0.46869
45400.0000    0.15536
45440.0000    0.21051
45480.0000    0.33055
45520.0000    0.48884
45560.0000    0.51888
45600.0000    0.27542
45640.0000    0.19970
45680.0000    0.01958
45720.0000    0.39381
45760.0000    0.56713
45800.0000    0.65212
45840.0000    0.62573
45880.0000    0.46663
45920.0000    0.64638
45960.0000    0.51562
46000.0000    0.33904
46040.0000    0.53060
46080.0000    0.41921
46120.0000    0.49661
46160.0000    0.36563
46200.0000   -0.04898
46240.0000    0.47069
46280.0000    0.25274
46320.0000    0.29094
46360.0000    0.32116
46400.0000    0.45693
46440.0000    0.28378
46480.0000    0.10181
46520.0000    0.25949
46560.0000    0.30380
46600.0000    0.33918
46640.0000    0.35787
46680.0000    0.43913
46720.0000    0.28899
46760.0000    0.32080
46800.0000    0.51487
46840.0000    0.34932
46880.0000    0.42293
46920.0000    0.30459
46960.0000    0.44449
47000.0000    0.04310
47040.0000   -0.27626
47080.0000   -0.16413
47120.0000   -0.00460
47160.0000   -0.40376
47200.0000   -0.18376
47240.0000   -0.03491
47280.0000   -0.08273
47320.0000   -0.07638
47360.0000   -0.14676
47400.0000   -0.38610
47440.0000   -0.36486
47480.0000   -0.56133
47520.0000   -0.60206
47560.0000   -0.25292
47600.0000   -0.22229
47640.0000   -0.11646
47680.0000   -0.18789
47720.0000   -0.31933
47760.0000    0.17123
47800.0000   -0.00834
47840.0000    0.03337
47880.0000    0.15069
47920.0000   -0.04778
47960.0000    0.10668
48000.0000    0.09242
48040.0000   -0.04235
48080.0000    0.20530
48120.0000   -0.03394
48160.0000   -0.19020
48200.0000   -0.10149
48240.0000   -0.10253
48280.0000   -0.13485
48320.0000   -0.10795
48360.0000    0.03678
48400.0000   -0.08998
48440.0000   -0.34199
48480.0000   -0.10998
48520.0000   -0.12269
48560.0000   -0.44271
48600.0000   -0.41674
48640.0000   -0.20219
48680.0000   -0.56749
48720.0000   -0.26829
48760.0000   -0.40580
48800.0000   -0.62308
48840.0000   -0.59316
48880.0000   -0.70978
48920.0000   -0.65164
48960.0000   -0.52788
49000.0000   -0.06177
49040.0000   -0.39788
49080.0000    0.06929
49120.0000    0.02675
49160.0000   -0.18167
49200.0000    0.05523
49240.0000   -0.09975
49280.0000   -0.21681
49320.0000   -0.04816
49360.0000   -0.10774
49400.0000   -0.50070
49440.0000    0.00834
49480.0000    0.20205
49520.0000   -0.22823
49560.0000   -0.32273
49600.0000   -0.40653
49640.0000   -0.70105
49680.0000   -0.32351
49720.0000    0.04835
49760.0000    0.39214
49800.0000    0.45869
49840.0000    0.38073
49880.0000    0.63064
49920.0000    0.43274
49960.0000   -0.13135
50000.0000   -0.10168
50040.0000   -0.08921
50080.0000   -0.24663
50120.0000   -0.60173
50160.0000   -0.69537
50200.0000   -0.03950
50240.0000   -0.21980
50280.0000   -0.51520
50320.0000   -0.00605
50360.0000   -0.54557
50400.0000   -0.65398
50440.0000   -0.24266
50480.0000   -0.78574
50520.0000   -0.76226
50560.0000   -0.34019
50600.0000   -0.24786
50640.0000   -0.00121
50680.0000   -0.25301
50720.0000   -0.17428
50760.0000   -0.08117
50800.0000   -0.24163
50840.0000   -0.20393
50880.0000   -0.30225
50920.0000    0.04370
50960.0000    0.04019
51000.0000    0.30234
51040.0000    0.19134
51080.0000    0.22109
51120.0000    0.09898
51160.0000    0.02592
51200.0000    0.22565
51240.0000    0.26985
51280.0000    0.18143
51320.0000   -0.02698
51360.0000    0.49176
51400.0000   -0.09544
51440.0000   -0.48112
51480.0000   -0.59630
51520.0000   -0.19124
51560.0000   -0.41999
51600.0000   -0.31377
51640.0000    0.00211
51680.0000   -0.16413
51720.0000   -0.45965
51760.0000   -0.32262
51800.0000   -0.16643
51840.0000   -0.67572
51880.0000   -0.04509
51920.0000    0.35031
51960.0000    0.09701
52000.0000   -0.13218
52040.0000    0.31276
52080.0000    0.09295
52120.0000    0.19448
52160.0000    0.40918
52200.0000    0.42981
52240.0000    0.44986
52280.0000    0.35161
52320.0000    0.36453
52360.0000    0.54879
52400.0000    0.43548
52440.0000    0.38242
52480.0000    0.52477
52520.0000    0.10636
52560.0000    0.33849
52600.0000    0.30305
52640.0000    0.46009
52680.0000    0.45973
52720.0000    0.29992
52760.0000    0.37461
52800.0000    0.24625
52840.0000    0.41367
52880.0000    0.38943
52920.0000    0.47325
52960.0000    0.61775
53000.0000    0.23040
53040.0000    0.57085
53080.0000    0.43169
53120.0000    0.65247
53160.0000    0.64927
53200.0000    0.31352
53240.0000    0.54072
53280.0000    0.61188
53320.0000    0.61460
53360.0000    0.50706
53400.0000    0.68849
53440.0000    0.54857
53480.0000    0.63890
53520.0000    0.56483
53560.0000    0.57197
53600.0000    0.52961
53640.0000    0.12760
53680.0000    0.11712
53720.0000    0.44127
53760.0000    0.48044
53800.0000    0.36597
53840.0000    0.52503
53880.0000    0.46163
53920.0000    0.59575
53960.0000    0.49419
54000.0000    0.40975
54040.0000    0.56607
54080.0000    0.50351
54120.0000    0.65149
54160.0000    0.53501
54200.0000    0.58222
54240.0000    0.61095
54280.0000    0.61735
54320.0000    0.56135
54360.0000    0.63309
54400.0000    0.43029
54440.0000    0.65644
54480.0000    0.53849
54520.0000    0.51624
54560.0000    0.47492
54600.0000    0.43967
54640.0000    0.26591
54680.0000    0.51688
54720.0000    0.62840
54760.0000    0.33424
54800.0000    0.45811
54840.0000    0.46444
54880.0000    0.64246
54920.0000    0.56867
54960.0000    0.43288
55000.0000    0.57799
55040.0000    0.65032
55080.0000    0.52207
55120.0000    0.50999
55160.0000    0.53439
55200.0000    0.50576
55240.0000    0.40197
55280.0000    0.64441
55320.0000    0.47686
55360.0000    0.45461
55400.0000    0.57314
55440.0000    0.34812
55480.0000    0.49391
55520.0000    0.32658
55560.0000    0.52078
55600.0000    0.45822
55640.0000    0.68973
55680.0000    0.47804
55720.0000    0.44763
55760.0000    0.53835
55800.0000    0.40536
55840.0000    0.49025
55880.0000    0.37674
55920.0000    0.29198
55960.0000    0.61436
56000.0000    0.59519
56040.0000    0.48022
56080.0000    0.52725
56120.0000    0.51810
56160.0000    0.42332
56200.0000    0.72338
56240.0000    0.54660
56280.0000    0.54116
56320.0000    0.63915
56360.0000    0.60353
56400.0000    0.43277
56440.0000    0.31412
56480.0000    0.50448
56520.0000    0.75616
56560.0000    0.49900
56600.0000    0.46489
56640.0000    0.48495
56680.0000    0.48536
56720.0000    0.58869
56760.0000    0.50822
56800.0000    0.58424
56840.0000    0.60552
56880.0000    0.42988
56920.0000    0.34349
56960.0000    0.32952
57000.0000    0.20700
57040.0000    0.39887
57080.0000    0.49958
57120.0000    0.47240
57160.0000    0.51386
57200.0000    0.51593
57240.0000    0.59331
57280.0000    0.59277
57320.0000    0.59601
57360.0000    0.63211
57400.0000    0.58333
57440.0000    0.60906
57480.0000    0.55539
57520.0000    0.51565
57560.0000    0.65678
57600.0000    0.50720
57640.0000    0.44322
57680.0000    0.26200
57720.0000    0.26242
57760.0000    0.26229
57800.0000    0.39210
57840.0000    0.32912
57880.0000    0.23911
57920.0000    0.42312
57960.0000    0.25021
58000.0000    0.21050
58040.0000    0.21187
58080.0000    0.24692
58120.0000    0.49637
58160.0000    0.49304
58200.0000    0.36985
58240.0000    0.28429
58280.0000    0.35279
58320.0000    0.27393
58360.0000    0.21606
58400.0000    0.41666
58440.0000    0.39805
58480.0000    0.50050
58520.0000    0.41943
58560.0000    0.34782
58600.0000    0.25852
58640.0000    0.45288
58680.0000    0.34523
58720.0000    0.41047
58760.0000    0.42701
58800.0000    0.24023
58840.0000    0.18484
58880.0000    0.22790
58920.0000    0.40182
58960.0000    0.43698
59000.0000    0.38768
59040.0000    0.22183
59080.0000    0.38038
59120.0000    0.47932
59160.0000    0.40588
59200.0000    0.33251
59240.0000    0.27323
59280.0000    0.45039
59320.0000    0.52846
59360.0000    0.40394
59400.0000    0.77187
59440.0000    0.35102
59480.0000    0.42060
59520.0000    0.57092
59560.0000    0.39333
59600.0000    0.22049
59640.0000    0.27639
59680.0000    0.37792
59720.0000    0.43703
59760.0000    0.37950
59800.0000    0.39585
59840.0000    0.47321
59880.0000    0.48201
59920.0000    0.50820
59960.0000    0.56661
60000.0000    0.56289
60040.0000    0.48716
60080.0000    0.18876
60120.0000    0.30944
60160.0000   -0.02772
60200.0000   -0.15325
60240.0000   -0.20933
60280.0000   -0.20026
60320.0000   -0.12258
60360.0000    0.07369
60400.0000    0.09433
60440.0000   -0.11465
60480.0000    0.03613
60520.0000   -0.21681
60560.0000   -0.01371
60600.0000   -0.19856
60640.0000    0.12461
60680.0000   -0.19416
60720.0000    0.04306
60760.0000    0.26174
60800.0000   -0.14847
60840.0000   -0.24172
60880.0000   -0.38847
60920.0000   -0.55870
60960.0000   -0.17193
61000.0000   -0.27613
61040.0000   -0.20715
61080.0000   -0.25555
61120.0000   -0.57216
61160.0000   -0.54880
61200.0000   -0.51964
61240.0000   -0.58544
61280.0000   -0.32260
61320.0000   -0.55801
61360.0000   -0.17821
61400.0000   -0.43586
61440.0000   -0.47711
61480.0000   -0.45892
61520.0000   -0.38577
61560.0000   -0.59998
61600.0000   -0.30703
61640.0000   -0.13333
61680.0000   -0.48173
61720.0000   -0.16135
61760.0000   -0.05494
61800.0000   -0.32686
61840.0000   -0.16981
61880.0000   -0.39034
61920.0000   -0.61882
61960.0000   -0.67016
62000.0000   -0.40660
62040.0000   -0.29740
62080.0000   -0.31010
62120.0000   -0.28440
62160.0000   -0.53576
62200.0000   -0.17037
62240.0000   -0.29187
62280.0000    0.06003
62320.0000   -0.32181
62360.0000   -0.34285
62400.0000   -0.06014
62440.0000   -0.35030
62480.0000   -0.49165
62520.0000   -0.24749
62560.0000   -0.12138
62600.0000    0.41252
62640.0000    0.17017
62680.0000    0.14879
62720.0000    0.20044
62760.0000    0.18946
62800.0000    0.25760
62840.0000    0.52770
62880.0000    0.55395
62920.0000    0.53036
62960.0000    0.47070
63000.0000    0.57685
63040.0000    0.58719
63080.0000    0.46885
63120.0000    0.43334
63160.0000    0.58502
63200.0000    0.48505
63240.0000    0.42288
63280.0000    0.51852
63320.0000    0.40932
63360.0000    0.31579
63400.0000    0.35985
63440.0000    0.37562
63480.0000    0.39523
63520.0000    0.24180
63560.0000    0.38224
63600.0000    0.18687
63640.0000    0.33799
63680.0000    0.31911
63720.0000    0.55365
63760.0000    0.72577
63800.0000    0.46984
63840.0000    0.63482
63880.0000    0.75464
63920.0000    0.18546
63960.0000    0.18317
64000.0000   -0.00376
64040.0000    0.06619
64080.0000    0.20957
64120.0000    0.19533
64160.0000   -0.05762
64200.0000    0.17747
64240.0000    0.24821
64280.0000    0.29671
64320.0000    0.29542
64360.0000    0.22849
64400.0000    0.31175
64440.0000    0.34608
64480.0000    0.36083
64520.0000    0.21809
64560.0000    0.36260
64600.0000    0.17919
64640.0000    0.29516
64680.0000    0.23376
64720.0000    0.41047
64760.0000    0.41118
64800.0000    0.42074
64840.0000    0.56289
64880.0000    0.24643
64920.0000    0.46721
64960.0000    0.57561
65000.0000    0.55596
65040.0000    0.43275
65080.0000    0.45630
65120.0000    0.45287
65160.0000    0.38194
65200.0000    0.26939
65240.0000    0.52767
65280.0000    0.36067
65320.0000    0.61372
65360.0000    0.56760
65400.0000    0.39840
65440.0000    0.13708
65480.0000    0.01554
65520.0000   -0.25924
65560.0000   -0.29298
65600.0000   -0.48520
65640.0000   -0.22743
65680.0000    0.10744
65720.0000   -0.60574
65760.0000   -0.07681
65800.0000    0.13571
65840.0000    0.26399
65880.0000   -0.13930
65920.0000   -0.13853
65960.0000   -0.40181
66000.0000   -0.22760
66040.0000   -0.35663
66080.0000   -0.44778
66120.0000   -0.46669
66160.0000   -0.30593
66200.0000   -0.28988
66240.0000   -0.71209
66280.0000   -0.45825
66320.0000   -0.13997
66360.0000   -0.25628
66400.0000   -0.43006
66440.0000   -0.43887
66480.0000   -0.50211
66520.0000   -0.57095
66560.0000   -0.49358
66600.0000   -0.47197
66640.0000   -0.52214
66680.0000   -0.51284
66720.0000   -0.48764
66760.0000   -0.17902
66800.0000   -0.08367
66840.0000   -0.06113
66880.0000   -0.13881
66920.0000   -0.26786
66960.0000   -0.22459
67000.0000   -0.04973
67040.0000   -0.12192
67080.0000   -0.20200
67120.0000   -0.03937
67160.0000   -0.02702
67200.0000   -0.09382
67240.0000   -0.07850
67280.0000   -0.15663
67320.0000    0.13255
67360.0000   -0.29316
67400.0000   -0.16300
67440.0000   -0.07740
67480.0000   -0.05578
67520.0000   -0.14356
67560.0000   -0.06970
67600.0000   -0.10218
67640.0000   -0.06718
67680.0000   -0.19108
67720.0000   -0.17140
67760.0000   -0.27681
67800.0000    0.08245
67840.0000    0.00423
67880.0000   -0.39166
67920.0000   -0.25084
67960.0000   -0.20889
68000.0000   -0.19192
68040.0000    0.01386
68080.0000   -0.19752
68120.0000   -0.10912
68160.0000   -0.19052
68200.0000    0.02152
68240.0000   -0.45937
68280.0000   -0.11043
68320.0000   -0.35643
68360.0000    0.00214
68400.0000   -0.07443
68440.0000   -0.18644
68480.0000   -0.26191
68520.0000   -0.02483
68560.0000   -0.19014
68600.0000   -0.35632
68640.0000   -0.20228
68680.0000   -0.03742
68720.0000   -0.01910
68760.0000   -0.16379
68800.0000    0.02241
68840.0000   -0.16282
68880.0000   -0.11637
68920.0000   -0.17007
68960.0000   -0.22614
69000.0000   -0.18198
69040.0000   -0.19854
69080.0000   -0.11658
69120.0000   -0.16634
69160.0000   -0.17473
69200.0000   -0.19186
69240.0000   -0.24824
69280.0000   -0.23515
69320.0000   -0.24936
69360.0000   -0.28492
69400.0000   -0.09102
69440.0000   -0.16160
69480.0000   -0.00811
69520.0000   -0.21864
69560.0000   -0.21095
69600.0000   -0.24435
69640.0000    0.00949
69680.0000   -0.13867
69720.0000   -0.07726
69760.0000   -0.17230
69800.0000   -0.09419
69840.0000   -0.16792
69880.0000   -0.17730
69920.0000   -0.12788
69960.0000   -0.11177
70000.0000   -0.25402
70040.0000   -0.13872
70080.0000   -0.24080
70120.0000   -0.22555
70160.0000   -0.25009
70200.0000    0.00965
70240.0000    0.07922
70280.0000   -0.25118
70320.0000   -0.31566
70360.0000   -0.33671
70400.0000   -0.24454
70440.0000   -0.40968
70480.0000   -0.17804
70520.0000   -0.33724
70560.0000   -0.42780
70600.0000   -0.03379
70640.0000   -0.31330
70680.0000   -0.34304
70720.0000   -0.38665
70760.0000   -0.55312
70800.0000   -0.08238
70840.0000   -0.19630
70880.0000   -0.09636
70920.0000   -0.14812
70960.0000   -0.10233
71000.0000   -0.33599
71040.0000   -0.08032
71080.0000   -0.24044
71120.0000   -0.46278
71160.0000   -0.64832
71200.0000   -0.47939
71240.0000   -0.42033
71280.0000   -0.87555
71320.0000   -0.96773
71360.0000   -0.67422
71400.0000   -0.81788
71440.0000   -0.72769
71480.0000   -0.70992
71520.0000   -0.85497
71560.0000   -0.69749
71600.0000   -0.54199
71640.0000   -0.70061
71680.0000   -0.51440
71720.0000   -0.52128
71760.0000   -0.65634
71800.0000   -0.47693
71840.0000   -0.45257
71880.0000   -0.81310
71920.0000   -0.63663
71960.0000   -0.67981
72000.0000   -0.98825
72040.0000   -0.72988
72080.0000   -0.64381
72120.0000   -0.63223
72160.0000   -0.65705
72200.0000   -0.48099
72240.0000   -0.34216
72280.0000   -0.54174
72320.0000   -0.44137
72360.0000   -0.22442
72400.0000   -0.62616
72440.0000   -0.53728
72480.0000   -0.52229
72520.0000   -0.40517
72560.0000   -0.41612
72600.0000   -0.07377
72640.0000   -0.10021
72680.0000   -0.29403
72720.0000   -0.37815
72760.0000   -0.47187
72800.0000   -0.59351
72840.0000   -0.46113
72880.0000   -0.58706
72920.0000   -0.71605
72960.0000   -0.78881
73000.0000   -0.60041
73040.0000   -0.65783
73080.0000   -0.24794
73120.0000   -0.19511
73160.0000   -0.25417
73200.0000   -0.22532
73240.0000   -0.47282
73280.0000   -0.52459
73320.0000   -0.05087
73360.0000   -0.04203
73400.0000    0.06198
73440.0000    0.03681
73480.0000   -0.13387
73520.0000   -0.05258
73560.0000   -0.15329
73600.0000   -0.45105
73640.0000    0.03702
73680.0000   -0.61102
73720.0000   -0.04535
73760.0000   -0.24735
73800.0000   -0.29558
73840.0000   -0.28049
73880.0000   -0.13545
73920.0000   -0.09137
73960.0000   -0.36923
74000.0000   -0.46810
74040.0000   -0.54509
74080.0000   -0.45980
74120.0000   -0.21374
74160.0000   -0.08793
74200.0000   -0.34259
74240.0000   -0.20282
74280.0000   -0.23680
74320.0000   -0.16743
74360.0000   -0.29843
74400.0000   -0.31148
74440.0000   -0.15986
74480.0000   -0.20013
74520.0000   -0.16604
74560.0000    0.10944
74600.0000    0.09439
74640.0000   -0.14829
74680.0000    0.05998
74720.0000   -0.16652
74760.0000   -0.25616
74800.0000   -0.22267
74840.0000   -0.25243
74880.0000   -0.12065
74920.0000   -0.24801
74960.0000   -0.45954
75000.0000   -0.51389
75040.0000   -0.46388
75080.0000   -0.48455
75120.0000   -0.39104
75160.0000    0.02092
75200.0000   -0.34150
75240.0000   -0.26242
75280.0000   -0.45533
75320.0000   -0.26605
75360.0000   -0.46004
75400.0000   -0.22409
75440.0000   -0.32691
75480.0000   -0.59621
75520.0000   -0.35249
75560.0000   -0.50831
75600.0000   -0.24635
75640.0000   -0.32333
75680.0000   -0.59586
75720.0000   -0.53178
75760.0000   -0.47963
75800.0000   -0.60605
75840.0000   -0.63440
75880.0000   -0.71299
75920.0000   -0.30677
75960.0000   -0.35976
76000.0000   -0.62188
76040.0000   -0.13195
76080.0000   -0.30935
76120.0000   -0.16891
76160.0000    0.29578
76200.0000   -0.22342
76240.0000   -0.48730
76280.0000    0.05567
76320.0000   -0.50057
76360.0000   -0.43960
76400.0000   -0.77975
76440.0000   -0.42185
76480.0000   -0.43121
76520.0000   -0.47867
76560.0000   -0.55453
76600.0000   -0.36049
76640.0000   -0.19587
76680.0000   -0.57420
76720.0000   -0.18802
76760.0000   -0.54636
76800.0000   -0.47819
76840.0000   -0.49044
76880.0000   -0.64845
76920.0000   -0.49579
76960.0000   -0.41563
77000.0000   -0.75797
77040.0000   -0.55323
77080.0000   -0.69617
77120.0000   -0.73074
77160.0000   -0.66195
77200.0000   -0.60491
77240.0000   -0.85606
77280.0000   -0.89958
77320.0000   -0.70321
77360.0000   -0.56924
77400.0000   -0.53574
77440.0000   -0.54408
77480.0000   -0.38831
77520.0000   -0.46258
77560.0000   -0.61626
77600.0000   -0.57248
77640.0000   -0.56593
77680.0000   -0.65322
77720.0000   -0.55207
77760.0000   -0.46136
77800.0000   -0.47057
77840.0000   -0.60786
77880.0000   -0.34592
77920.0000   -0.53249
77960.0000   -0.53517
78000.0000   -0.18613
78040.0000   -0.29142
78080.0000   -0.44039
78120.0000   -0.51657
78160.0000   -0.58287
78200.0000   -0.65679
78240.0000   -0.64335
78280.0000   -0.60230
78320.0000   -0.32280
78360.0000   -0.55036
78400.0000   -0.54475
78440.0000   -0.43684
78480.0000   -0.44975
78520.0000   -0.74234
78560.0000   -0.64122
78600.0000   -0.68125
78640.0000   -0.80202
78680.0000   -0.23794
78720.0000   -0.47925
78760.0000   -0.23770
78800.0000   -0.45844
78840.0000   -0.60448
78880.0000   -0.66950
78920.0000   -0.65461
78960.0000   -0.46861
79000.0000   -0.25353
79040.0000   -0.78889
79080.0000   -0.80028
79120.0000   -0.53626
79160.0000   -0.67995
79200.0000   -0.54872
79240.0000   -0.48107
79280.0000   -0.52175
79320.0000   -0.58469
79360.0000   -0.57164
79400.0000   -0.41455
79440.0000   -0.60412
79480.0000   -0.57982
79520.0000   -0.46345
79560.0000   -0.26429
79600.0000   -0.36457
79640.0000   -0.79629
79680.0000   -0.65893
79720.0000   -0.47006
79760.0000   -0.55384
79800.0000   -0.58607
79840.0000   -0.54290
79880.0000   -0.25170
79920.0000   -0.13065
79960.0000   -0.23190
80000.0000   -0.54869
80040.0000   -0.32330
80080.0000   -0.44165
80120.0000   -0.26731
80160.0000   -0.42061
80200.0000   -0.50847
80240.0000   -0.69997
80280.0000   -0.74529
80320.0000   -0.67502
80360.0000   -0.69120
80400.0000   -0.66291
80440.0000   -0.51103
80480.0000   -0.77634
80520.0000   -0.89856
80560.0000   -0.83715
80600.0000   -0.58422
80640.0000   -0.67054
80680.0000   -0.59172
80720.0000   -0.57839
80760.0000   -0.74427
80800.0000   -0.67312
80840.0000   -0.76779
80880.0000   -0.47308
80920.0000   -0.64001
80960.0000   -0.52066
81000.0000   -0.46321
81040.0000   -0.72808
81080.0000   -1.08987
81120.0000   -0.53745
81160.0000   -0.28552
81200.0000   -0.81551
81240.0000   -0.49199
81280.0000   -0.45976
81320.0000   -0.49656
81360.0000   -0.69256
81400.0000   -0.51983
81440.0000   -0.76722
81480.0000   -0.39614
81520.0000   -0.49338
81560.0000   -0.74627
81600.0000   -0.59283
81640.0000   -1.03047
81680.0000   -0.88956
81720.0000   -0.67668
81760.0000   -0.54616
81800.0000   -0.68445
81840.0000   -0.50399
81880.0000   -0.80365
81920.0000   -0.63690
81960.0000   -0.71082
82000.0000   -0.63469
82040.0000   -0.85516
82080.0000   -0.72522
82120.0000   -0.47702
82160.0000   -0.51390
82200.0000   -0.45215
82240.0000   -0.43414
82280.0000   -0.97639
82320.0000   -0.88508
82360.0000   -0.67634
82400.0000   -0.44638
82440.0000   -0.81240
82480.0000   -0.69489
82520.0000   -0.44556
82560.0000   -0.61529
82600.0000   -0.59299
82640.0000   -0.59247
82680.0000   -0.61385
82720.0000   -0.41748
82760.0000   -0.69680
82800.0000   -0.56829
82840.0000   -0.42535
82880.0000   -0.44832
82920.0000   -0.54542
82960.0000   -0.45858
83000.0000   -0.54770
83040.0000   -0.50719
83080.0000   -0.35984
83120.0000   -0.35365
83160.0000   -0.63259
83200.0000   -0.59850
83240.0000   -0.41695
83280.0000   -0.47185
83320.0000   -0.51162
83360.0000   -0.33552
83400.0000   -0.76933
83440.0000   -0.48004
83480.0000   -0.45389
83520.0000   -0.49198
83560.0000   -0.64357
83600.0000   -0.51619
83640.0000   -0.45565
83680.0000   -0.40367
83720.0000   -0.81024
83760.0000   -0.64233
83800.0000   -0.91649
83840.0000   -0.71856
83880.0000   -0.53550
83920.0000   -0.75164
83960.0000   -0.75415
84000.0000   -0.76960
84040.0000   -0.51702
84080.0000   -0.50933
84120.0000   -0.49522
84160.0000   -0.21426
84200.0000   -0.25703
84240.0000   -0.32734
84280.0000   -0.53967
84320.0000   -0.54864
84360.0000   -0.21556
84400.0000   -0.32291
84440.0000   -0.04809
84480.0000   -0.31066
84520.0000   -0.35973
84560.0000   -0.01172
84600.0000   -0.71557
84640.0000   -0.19146
84680.0000   -0.63986
84720.0000   -0.75748
84760.0000   -0.94607
84800.0000   -0.78549
84840.0000   -0.68070
84880.0000   -0.92295
84920.0000   -0.91176
84960.0000   -0.97371
85000.0000   -0.69495
85040.0000   -0.65757
85080.0000   -0.89129
85120.0000   -0.79296
85160.0000   -0.81933
85200.0000   -0.89747
85240.0000   -0.56107
85280.0000   -0.85742
85320.0000   -0.55521
85360.0000   -0.39157
85400.0000   -0.57956
85440.0000   -0.30770
85480.0000   -0.55466
85520.0000   -0.44837
85560.0000   -0.24909
85600.0000   -0.84224
85640.0000   -0.54107
85680.0000   -0.65877
85720.0000   -0.53158
85760.0000   -0.71470
85800.0000   -0.82061
85840.0000   -0.60446
85880.0000   -0.73170
85920.0000   -0.76926
85960.0000   -0.60328
86000.0000   -0.44216
86040.0000   -0.68705
86080.0000   -0.34188
86120.0000   -0.74193
86160.0000   -0.75606
86200.0000   -0.73943
86240.0000   -0.69720
86280.0000   -0.96483
86320.0000   -0.80069
86360.0000   -0.72399
86400.0000   -0.79051
86440.0000   -0.67022
86480.0000   -0.56632
86520.0000   -0.71153
86560.0000   -0.73954
86600.0000   -0.61481
86640.0000   -0.99980
86680.0000   -0.82972
86720.0000   -0.22033
86760.0000   -0.48712
86800.0000   -0.64133
86840.0000   -0.40962
86880.0000   -0.31841
86920.0000   -0.25254
86960.0000   -0.37555
87000.0000   -0.66277
87040.0000   -0.49756
87080.0000   -0.29974
87120.0000   -0.21746
87160.0000   -0.42189
87200.0000   -0.10196
87240.0000   -0.19368
87280.0000   -0.26400
87320.0000   -0.14105
87360.0000   -0.10821
87400.0000   -0.26853
87440.0000   -0.29561
87480.0000   -0.36212
87520.0000   -0.47598
87560.0000   -0.26915
87600.0000   -0.45013
87640.0000   -0.32658
87680.0000   -0.62093
87720.0000   -0.30483
87760.0000   -0.49479
87800.0000   -0.32455
87840.0000   -0.54999
87880.0000   -0.21794
87920.0000   -0.22798
87960.0000   -0.44326
88000.0000   -0.21436
88040.0000   -0.29313
88080.0000   -0.44767
88120.0000   -0.03652
88160.0000   -0.29980
88200.0000   -0.44190
88240.0000   -0.38136
88280.0000    0.00703
88320.0000   -0.42387
88360.0000   -0.43525
88400.0000   -0.58879
88440.0000   -0.58056
88480.0000   -0.57317
88520.0000   -0.51791
88560.0000   -0.60079
88600.0000   -0.77894
88640.0000   -0.56658
88680.0000   -0.69907
88720.0000   -0.60674
88760.0000   -0.67109
88800.0000   -0.55507
88840.0000   -0.67651
88880.0000   -0.76165
88920.0000   -0.84408
88960.0000   -0.60522
89000.0000   -0.78397
89040.0000   -0.60092
89080.0000   -0.49374
89120.0000   -0.60186
89160.0000   -0.45442
89200.0000   -0.36995
89240.0000   -0.41075
89280.0000   -0.04171
89320.0000   -0.15812
89360.0000   -0.24038
89400.0000   -0.47409
89440.0000   -0.51182
89480.0000   -0.50464
89520.0000   -0.46795
89560.0000   -0.60463
89600.0000   -0.33450
89640.0000   -0.68133
89680.0000   -0.77207
89720.0000   -0.48851
89760.0000   -0.53025
89800.0000   -0.44439
89840.0000   -0.51098
89880.0000   -0.43249
89920.0000   -0.60279
89960.0000   -0.35151
90000.0000   -0.79976
90040.0000   -0.49333
90080.0000   -0.63595
90120.0000   -0.52684
90160.0000   -0.42480
90200.0000   -0.57574
90240.0000   -0.44906
90280.0000   -0.73240
90320.0000   -0.67940
90360.0000   -0.61591
90400.0000   -0.57090
90440.0000   -0.38446
90480.0000   -0.57324
90520.0000   -0.52375
90560.0000   -0.33349
90600.0000   -0.72020
90640.0000   -0.48686
90680.0000   -0.36359
90720.0000   -0.48982
90760.0000   -0.57341
90800.0000   -0.67873
90840.0000   -0.52681
90880.0000   -0.71234
90920.0000   -0.74620
90960.0000   -0.70931
91000.0000   -0.76733
91040.0000   -0.25086
91080.0000   -0.46810
91120.0000   -0.55269
91160.0000   -0.67255
91200.0000   -0.36865
91240.0000   -0.52860
91280.0000   -0.59946
91320.0000   -0.58647
91360.0000   -0.61335
91400.0000   -0.95003
91440.0000   -0.82550
91480.0000   -0.61136
91520.0000   -0.22579
91560.0000   -0.59037
91600.0000   -0.16150
91640.0000   -0.52367
91680.0000   -0.68247
91720.0000   -0.40324
91760.0000   -0.37834
91800.0000   -0.51172
91840.0000   -0.26883
91880.0000   -0.69519
91920.0000   -0.63029
91960.0000   -0.49625
92000.0000   -0.41374
92040.0000   -0.22999
92080.0000   -0.26156
92120.0000   -0.20027
92160.0000   -0.16751
92200.0000   -0.16862
92240.0000   -0.53852
92280.0000   -0.27149
92320.0000   -0.16793
92360.0000   -0.25164
92400.0000   -0.21923
92440.0000   -0.33069
92480.0000   -0.20636
92520.0000   -0.18252
92560.0000   -0.65424
92600.0000   -0.49859
92640.0000   -0.33058
92680.0000   -0.43346
92720.0000   -0.41824
92760.0000   -0.48167
92800.0000   -0.39050
92840.0000   -0.43898
92880.0000   -0.39650
92920.0000   -0.99388
92960.0000   -0.47888
93000.0000   -0.23935
93040.0000   -0.87832
93080.0000   -0.84512
93120.0000   -0.69712
93160.0000   -0.63989
93200.0000   -0.40949
93240.0000   -0.16229
93280.0000   -0.64260
93320.0000   -0.36443
93360.0000   -0.43886
93400.0000   -0.46547
93440.0000   -0.80810
93480.0000   -0.64365
93520.0000   -0.56377
93560.0000   -0.54889
93600.0000   -0.30777
93640.0000   -0.40976
93680.0000   -0.20949
93720.0000   -0.62524
93760.0000   -0.39615
93800.0000   -0.12289
93840.0000   -0.26209
93880.0000   -0.13001
93920.0000   -0.11270
93960.0000   -0.05365
94000.0000   -0.19500
94040.0000   -0.11541
94080.0000    0.05988
94120.0000   -0.19691
94160.0000    0.36970
94200.0000    0.37940
94240.0000    0.52267
94280.0000    0.31306
94320.0000    0.48062
94360.0000    0.50747
94400.0000    0.65137
94440.0000    0.43008
94480.0000    0.67935
94520.0000    0.30466
94560.0000    0.30106
94600.0000    0.56627
94640.0000    0.20784
94680.0000    0.39398
94720.0000    0.30152
94760.0000    0.26439
94800.0000    0.43419
94840.0000    0.34563
94880.0000    0.37209
94920.0000    0.49682
94960.0000    0.45407
95000.0000    0.43430
95040.0000    0.32880
95080.0000    0.54521
95120.0000    0.55575
95160.0000    0.63541
95200.0000    0.21681
95240.0000    0.51277
95280.0000    0.50587
95320.0000    0.47047
95360.0000    0.39251
95400.0000    0.34840
95440.0000    0.24500
95480.0000    0.49404
95520.0000    0.43773
95560.0000    0.16644
95600.0000    0.21129
95640.0000    0.38006
95680.0000    0.20237
95720.0000    0.40992
95760.0000    0.37628
95800.0000    0.29086
95840.0000    0.49823
95880.0000    0.49517
95920.0000    0.46497
95960.0000    0.15958
96000.0000    0.21377
96040.0000    0.24737
96080.0000    0.44921
96120.0000    0.03895
96160.0000    0.37581
96200.0000    0.40187
96240.0000    0.33660
96280.0000    0.36951
96320.0000    0.56370
96360.0000    0.37870
96400.0000    0.24765
96440.0000    0.59893
96480.0000    0.30620
96520.0000    0.43453
96560.0000    0.36762
96600.0000    0.35312
96640.0000    0.25683
96680.0000    0.06239
96720.0000    0.25647
96760.0000    0.54973
96800.0000    0.28426
96840.0000    0.17324
96880.0000    0.41913
96920.0000    0.33940
96960.0000    0.50680
97000.0000    0.39464
97040.0000    0.21673
97080.0000    0.50742
97120.0000    0.34137
97160.0000    0.18068
97200.0000    0.36720
97240.0000    0.39610
97280.0000    0.39109
97320.0000    0.52500
97360.0000    0.51003
97400.0000    0.34035
97440.0000    0.40308
97480.0000    0.25737
97520.0000    0.18780
97560.0000    0.06606
97600.0000    0.05748
97640.0000   -0.06774
97680.0000    0.01159
97720.0000   -0.16445
97760.0000   -0.59102
97800.0000   -0.16687
97840.0000   -0.47315
97880.0000   -0.11801
97920.0000   -0.27080
97960.0000   -0.66088
98000.0000   -0.27605
98040.0000   -0.61922
98080.0000   -0.46986
98120.0000   -0.20443
98160.0000   -0.23888
98200.0000   -0.27238
98240.0000   -0.23009
98280.0000   -0.06436
98320.0000   -0.38714
98360.0000   -0.48837
98400.0000   -0.60154
98440.0000   -0.44441
98480.0000   -0.60128
98520.0000   -0.41958
98560.0000   -0.33693
98600.0000   -0.23009
98640.0000   -0.41279
98680.0000   -0.37665
98720.0000   -0.59252
98760.0000   -0.57129
98800.0000   -0.13788
98840.0000   -0.14632
98880.0000    0.17606
98920.0000    0.02978
98960.0000   -0.35612
99000.0000   -0.44402
99040.0000   -0.24282
99080.0000   -0.18436
99120.0000   -0.36644
99160.0000   -0.44243
99200.0000   -0.34810
99240.0000   -0.01498
99280.0000    0.26244
99320.0000    0.05900
99360.0000    0.02318
99400.0000    0.09421
99440.0000   -0.12283
99480.0000    0.00092
99520.0000    0.01952
99560.0000   -0.03545
99600.0000   -0.02129
99640.0000   -0.31326
99680.0000   -0.10871
99720.0000    0.38592
99760.0000   -0.05646
99800.0000    0.03269
99840.0000    0.01937
99880.0000   -0.15711
99920.0000    0.05688
99960.0000   -0.08425
100000.0000   -0.17373
100040.0000   -0.08235
100080.0000    0.07510
100120.0000    0.14438
100160.0000    0.19363
100200.0000    0.29068
100240.0000   -0.10619
100280.0000   -0.02426
100320.0000    0.06941
100360.0000    0.07679
100400.0000    0.28090
100440.0000    0.35979
100480.0000    0.22972
100520.0000    0.31639
100560.0000    0.26346
100600.0000    0.18067
100640.0000    0.22205
100680.0000   -0.07348
100720.0000    0.11755
100760.0000    0.31695
100800.0000   -0.11489
100840.0000   -0.31535
100880.0000   -0.00977
100920.0000    0.16937
100960.0000    0.14964
101000.0000   -0.06214
101040.0000    0.15923
101080.0000    0.07567
101120.0000    0.00059
101160.0000    0.13605
101200.0000   -0.12977
101240.0000    0.04619
101280.0000    0.11430
101320.0000   -0.19225
101360.0000    0.00369
101400.0000   -0.21467
101440.0000   -0.51852
101480.0000   -0.43581
101520.0000   -0.06628
101560.0000   -0.53782
101600.0000   -0.32520
101640.0000   -0.41712
101680.0000   -0.54170
101720.0000   -0.44457
101760.0000   -0.37008
101800.0000   -0.65276
101840.0000   -0.27782
101880.0000   -0.58636
101920.0000   -0.43789
101960.0000   -0.45496
102000.0000   -0.42355
102040.0000    0.04799
102080.0000   -0.08140
102120.0000   -0.64418
102160.0000   -0.25095
102200.0000   -0.15843
102240.0000   -0.20938
102280.0000   -0.18237
102320.0000    0.11354
102360.0000   -0.69523
102400.0000    0.21458
102440.0000   -0.22531
102480.0000   -0.65868
102520.0000   -0.51526
102560.0000   -0.51540
102600.0000   -0.42222
102640.0000   -0.58626
102680.0000   -0.62417
102720.0000   -0.25684
102760.0000   -0.45719
102800.0000   -0.20244
102840.0000   -0.51546
102880.0000   -0.27726
102920.0000   -0.05604
102960.0000   -0.23177
103000.0000   -0.35883
103040.0000   -0.15890
103080.0000   -0.47824
103120.0000   -0.24821
103160.0000   -0.20044
103200.0000    0.06991
103240.0000    0.18032
103280.0000    0.06069
103320.0000   -0.27794
103360.0000   -0.13976
103400.0000   -0.06677
103440.0000   -0.07499
103480.0000    0.00965
103520.0000   -0.25774
103560.0000   -0.20354
103600.0000   -0.17467
103640.0000   -0.15360
103680.0000   -0.15272
103720.0000    0.32473
103760.0000    0.16659
103800.0000   -0.00410
103840.0000    0.22776
103880.0000   -0.01710
103920.0000    0.14253
103960.0000   -0.20678
104000.0000   -0.57281
104040.0000    0.20783
104080.0000   -0.50024
104120.0000   -0.40372
104160.0000   -0.39362
104200.0000   -0.27166
104240.0000   -0.33756
104280.0000   -0.21352
104320.0000    0.15567
104360.0000   -0.04713
104400.0000   -0.18151
104440.0000    0.23746
104480.0000   -0.31310
104520.0000   -0.10606
104560.0000    0.05489
104600.0000    0.02577
104640.0000    0.12721
104680.0000    0.05178
104720.0000    0.29907
104760.0000   -0.20166
104800.0000    0.01909
104840.0000    0.17632
104880.0000   -0.11344
104920.0000    0.06470
104960.0000    0.31469
105000.0000   -0.08199
105040.0000   -0.17960
105080.0000    0.17772
105120.0000    0.24064
105160.0000   -0.30542
105200.0000   -0.16780
105240.0000   -0.14059
105280.0000   -0.01332
105320.0000    0.01763
105360.0000    0.03555
105400.0000   -0.26495
105440.0000    0.07842
105480.0000   -0.12668
105520.0000    0.27768
105560.0000    0.18994
105600.0000   -0.05952
105640.0000   -0.35065
105680.0000   -0.11318
105720.0000   -0.32611
105760.0000   -0.23686
105800.0000   -0.04148
105840.0000   -0.05703
105880.0000   -0.00577
105920.0000   -0.23166
105960.0000   -0.14433
106000.0000   -0.17286
106040.0000   -0.35961
106080.0000   -0.47556
106120.0000   -0.48043
106160.0000   -0.04453
106200.0000   -0.19314
106240.0000   -0.05456
106280.0000   -0.07662
106320.0000   -0.09812
106360.0000   -0.29698
106400.0000   -0.10581
106440.0000   -0.32913
106480.0000   -0.47187
106520.0000   -0.20270
106560.0000    0.12661
106600.0000    0.28663
106640.0000    0.26668
106680.0000    0.29328
106720.0000    0.07872
106760.0000    0.31024
106800.0000    0.21336
106840.0000    0.21866
106880.0000    0.28455
106920.0000    0.21913
106960.0000    0.10411
107000.0000    0.05130
107040.0000    0.24090
107080.0000    0.15740
107120.0000    0.12514
107160.0000   -0.55379
107200.0000   -0.42245
107240.0000   -0.51857
107280.0000   -0.43449
107320.0000   -0.10076
107360.0000   -0.34488
107400.0000   -0.41861
107440.0000   -0.27137
107480.0000   -0.05996
107520.0000   -0.03406
107560.0000   -0.27448
107600.0000   -0.21844
107640.0000    0.03541
107680.0000    0.15111
107720.0000   -0.13930
107760.0000    0.25123
107800.0000    0.19824
107840.0000    0.21251
107880.0000    0.30069
107920.0000    0.05120
107960.0000    0.23735
108000.0000    0.17754
108040.0000    0.28833
108080.0000    0.32409
108120.0000    0.28527
108160.0000    0.26238
108200.0000    0.14841
108240.0000    0.33837
108280.0000    0.21974
108320.0000    0.22651
108360.0000    0.23751
108400.0000    0.29975
108440.0000    0.35775
108480.0000    0.30601
108520.0000    0.17196
108560.0000    0.05034
108600.0000    0.04542
108640.0000   -0.30872
108680.0000   -0.18521
108720.0000   -0.29662
108760.0000   -0.07396
108800.0000   -0.00415
108840.0000   -0.05906
108880.0000   -0.15689
108920.0000   -0.23994
108960.0000   -0.24589
109000.0000   -0.05421
109040.0000   -0.13964
109080.0000   -0.66144
109120.0000   -0.37900
109160.0000   -0.07183
109200.0000   -0.46404
109240.0000   -0.15293
109280.0000   -0.20763
109320.0000   -0.15637
109360.0000   -0.32608
109400.0000   -0.13452
109440.0000   -0.14177
109480.0000   -0.38581
109520.0000   -0.16896
109560.0000   -0.42414
109600.0000   -0.20619
109640.0000   -0.15006
109680.0000   -0.31302
109720.0000   -0.42416
109760.0000   -0.43625
109800.0000   -0.10063
109840.0000   -0.45907
109880.0000   -0.35524
109920.0000    0.01645
109960.0000   -0.17106
110000.0000   -0.11258
110040.0000   -0.53258
110080.0000   -0.46379
110120.0000   -0.41328
110160.0000   -0.13729
110200.0000   -0.49141
110240.0000   -0.60293
110280.0000   -0.18376
110320.0000   -0.26681
110360.0000   -0.42809
110400.0000   -0.39775
110440.0000   -0.30282
110480.0000   -0.38434
110520.0000   -0.52232
110560.0000   -0.44187
110600.0000   -0.51092
110640.0000   -0.30322
110680.0000   -0.47382
110720.0000   -0.59108
110760.0000   -0.56574
110800.0000   -0.47413
110840.0000   -0.58321
110880.0000   -0.37729
110920.0000   -0.54433
110960.0000   -0.40858
111000.0000   -0.55527
111040.0000   -0.30154
111080.0000   -0.39576
111120.0000   -0.35671
111160.0000   -0.24425
111200.0000   -0.02547
111240.0000   -0.08805
111280.0000    0.00222
111320.0000   -0.09333
111360.0000   -0.30351
111400.0000   -0.35403
111440.0000   -0.00917
111480.0000   -0.47496
111520.0000   -0.18835
111560.0000   -0.38090
111600.0000   -0.30512
111640.0000   -0.26257
111680.0000   -0.34865
111720.0000    0.03415
111760.0000   -0.37885
111800.0000   -0.51992
111840.0000   -0.58349
111880.0000   -0.39078
111920.0000   -0.41191
111960.0000   -0.60517
112000.0000   -0.48364
112040.0000   -0.57383
112080.0000   -0.48853
112120.0000   -0.02428
112160.0000   -0.42090
112200.0000   -0.39270
112240.0000   -0.62433
112280.0000   -0.28816
112320.0000   -0.72926
112360.0000   -0.62444
112400.0000   -0.37764
112440.0000   -0.22821
112480.0000   -0.46955
112520.0000   -0.93197
112560.0000   -0.97022
112600.0000   -0.71211
112640.0000   -0.75081
112680.0000   -0.89935
112720.0000   -0.74039
112760.0000   -0.54422
112800.0000   -0.24103
112840.0000   -0.27864
112880.0000   -0.22170
112920.0000   -0.28668
112960.0000   -0.57560
113000.0000   -0.62835
113040.0000   -0.08856
113080.0000   -0.47145
113120.0000   -0.41550
113160.0000   -0.04210
113200.0000   -0.18602
113240.0000   -0.05186
113280.0000   -0.43334
113320.0000   -0.26341
113360.0000   -0.44791
113400.0000   -0.31361
113440.0000   -0.32201
113480.0000   -0.47840
113520.0000   -0.63949
113560.0000   -0.29598
113600.0000   -0.02394
113640.0000   -0.21944
113680.0000   -0.07409
113720.0000   -0.36736
113760.0000   -0.44715
113800.0000   -0.24207
113840.0000   -0.59795
113880.0000   -0.31029
113920.0000   -0.31379
113960.0000   -0.31690
114000.0000   -0.39173
114040.0000    0.06248
114080.0000   -0.45536
114120.0000   -0.52244
114160.0000   -0.63355
114200.0000   -0.52336
114240.0000   -0.35456
114280.0000   -0.63793
114320.0000   -0.48880
114360.0000   -0.16922
114400.0000   -0.77252
114440.0000   -0.50598
114480.0000   -0.24418
114520.0000   -0.08585
114560.0000   -0.18536
114600.0000    0.06212
114640.0000   -0.09292
114680.0000   -0.25212
114720.0000   -0.11425
114760.0000   -0.24247
114800.0000    0.06636
114840.0000   -0.07077
114880.0000   -0.06538
114920.0000   -0.43297
114960.0000   -0.16718
115000.0000   -0.34405
115040.0000   -0.32488
115080.0000   -0.10102
115120.0000   -0.11080
115160.0000   -0.35953
115200.0000   -0.33905
115240.0000   -0.63539
115280.0000   -0.37428
115320.0000   -0.37041
115360.0000   -0.20400
115400.0000   -0.13361
115440.0000   -0.19885
115480.0000   -0.36153
115520.0000   -0.23324
115560.0000   -0.32889
115600.0000    0.04119
115640.0000    0.01978
115680.0000   -0.59680
115720.0000   -0.38385
115760.0000   -0.79397
115800.0000   -0.78195
115840.0000   -1.04615
115880.0000   -0.74294
115920.0000   -1.13073
115960.0000   -0.78182
116000.0000   -0.65306
116040.0000   -0.64794
116080.0000   -0.37747
116120.0000   -0.18011
116160.0000   -0.27579
116200.0000   -0.15086
116240.0000   -0.06958
116280.0000   -0.12392
116320.0000   -0.64561
116360.0000   -0.38078
116400.0000   -0.32668
116440.0000   -0.19356
116480.0000   -0.40400
116520.0000   -0.21548
116560.0000   -0.41892
116600.0000   -0.36120
116640.0000   -0.36933
116680.0000   -0.37649
116720.0000   -0.35970
116760.0000   -0.30780
116800.0000   -0.28969
116840.0000   -0.29455
116880.0000   -0.31302
116920.0000   -0.27401
116960.0000   -0.13624
117000.0000   -0.22620
117040.0000   -0.38922
117080.0000   -0.46138
117120.0000   -0.29199
117160.0000   -0.25685
117200.0000   -0.29825
117240.0000   -0.24577
117280.0000   -0.43261
117320.0000   -0.49280
117360.0000   -0.63076
117400.0000   -0.62085
117440.0000   -0.22921
117480.0000   -0.52469
117520.0000   -0.66833
117560.0000   -0.64593
117600.0000   -0.45035
117640.0000   -0.45302
117680.0000   -0.50957
117720.0000   -0.42086
117760.0000   -0.60238
117800.0000   -0.26635
117840.0000   -0.08679
117880.0000   -0.61938
117920.0000   -0.58410
117960.0000   -0.65832
118000.0000    0.00735
118040.0000   -0.37728
118080.0000   -0.23223
118120.0000   -0.40029
118160.0000   -0.61169
118200.0000   -0.67587
118240.0000   -0.74264
118280.0000   -0.77249
118320.0000   -0.65264
118360.0000   -0.29695
118400.0000   -0.43607
118440.0000   -0.51894
118480.0000   -0.30686
118520.0000   -0.31589
118560.0000   -0.68418
118600.0000   -0.27825
118640.0000   -0.60343
118680.0000   -0.61843
118720.0000   -0.60947
118760.0000   -0.88022
118800.0000   -0.58163
118840.0000   -0.75335
118880.0000   -0.72281
118920.0000   -0.26485
118960.0000   -0.27760
119000.0000   -0.37264
119040.0000   -0.53286
119080.0000   -0.59177
119120.0000   -0.39529
119160.0000   -0.36699
119200.0000   -0.42730
119240.0000   -0.58715
119280.0000   -0.52733
119320.0000   -0.73864
119360.0000   -0.87534
119400.0000   -0.57481
119440.0000   -0.42635
119480.0000   -0.40712
119520.0000   -0.58936
119560.0000   -0.72848
119600.0000   -0.74507
119640.0000   -0.44540
119680.0000   -0.63020
119720.0000   -0.52342
119760.0000   -0.27802
119800.0000   -0.48273
119840.0000   -0.33826
119880.0000   -0.77051
119920.0000   -0.69394
119960.0000   -0.54115
120000.0000   -0.51070
120040.0000   -0.62495
120080.0000   -0.50198
120120.0000   -0.49383
120160.0000   -0.56328
120200.0000   -0.45065
120240.0000   -0.61065
120280.0000   -0.55437
120320.0000   -0.46517
120360.0000   -0.39828
120400.0000   -0.34400
120440.0000   -0.53734
120480.0000   -0.35277
120520.0000   -0.57597
120560.0000   -0.20079
120600.0000   -0.44802
120640.0000   -0.36345
120680.0000   -0.40415
120720.0000   -0.12410
120760.0000   -0.36359
120800.0000   -0.19712
120840.0000   -0.24383
120880.0000   -0.42814
120920.0000   -0.29441
120960.0000   -0.30667
121000.0000   -0.07147
121040.0000   -0.40097
121080.0000   -0.36729
121120.0000   -0.55940
121160.0000   -0.45311
121200.0000   -0.28115
121240.0000   -0.34669
121280.0000   -0.37805
121320.0000   -0.33737
121360.0000   -0.17757
121400.0000   -0.40851
121440.0000   -0.49968
121480.0000   -0.50331
121520.0000   -0.17417
121560.0000   -0.38346
121600.0000   -0.42357
121640.0000   -0.44590
121680.0000   -0.75530
121720.0000   -0.46941
121760.0000   -0.23359
121800.0000   -0.28642
121840.0000   -0.32271
121880.0000   -0.29727
121920.0000   -0.21500
121960.0000   -0.04779
122000.0000   -0.35959
122040.0000   -0.25038
122080.0000   -0.44548
122120.0000   -0.34223
122160.0000   -0.34226
122200.0000   -0.44549
122240.0000   -0.12822
122280.0000   -0.27102
122320.0000   -0.67557
122360.0000   -0.23286
122400.0000   -0.06437
122440.0000    0.13367
122480.0000   -0.03898
122520.0000    0.09317
122560.0000   -0.22754
122600.0000    0.16817
122640.0000   -0.59343
122680.0000   -0.10609
122720.0000   -0.72816
122760.0000   -0.57263
122800.0000   -0.51111
122840.0000   -0.73564
122880.0000   -0.38613
122920.0000   -0.75174
122960.0000   -0.61920
123000.0000   -0.36690
123040.0000   -0.30897
123080.0000   -0.56536
123120.0000   -0.55090
123160.0000   -0.52994
123200.0000   -0.75209
123240.0000   -0.80312
123280.0000   -0.71423
123320.0000   -0.63451
123360.0000   -0.84808
123400.0000   -1.13465
123440.0000   -0.68937
123480.0000   -0.62215
123520.0000   -0.64059
123560.0000   -0.32061
123600.0000   -0.31461
123640.0000   -0.53225
123680.0000   -0.51382
123720.0000   -0.57127
123760.0000   -0.80424
123800.0000   -0.49072
123840.0000   -0.69606
123880.0000   -0.46025
123920.0000   -0.63108
123960.0000   -0.65076
124000.0000   -0.57079
124040.0000   -0.50557
124080.0000   -0.68747
124120.0000   -0.76510
124160.0000   -0.43820
124200.0000   -0.38896
124240.0000   -0.55354
124280.0000   -0.55990
124320.0000   -0.50874
124360.0000   -0.32118
124400.0000   -0.45885
124440.0000   -0.71998
124480.0000   -0.43469
124520.0000   -0.61266
124560.0000   -0.84642
124600.0000   -0.70998
124640.0000   -0.24483
124680.0000   -0.37512
124720.0000   -0.25119
124760.0000   -0.35022
124800.0000   -0.17587
124840.0000   -0.44021
124880.0000   -0.21553
124920.0000   -0.24372
124960.0000   -0.20439
125000.0000   -0.37097
125040.0000   -0.58304
125080.0000   -0.51327
125120.0000   -0.09760
125160.0000   -0.10115
125200.0000   -0.20566
125240.0000   -0.30736
125280.0000   -0.19811
125320.0000   -0.08857
125360.0000   -0.26056
125400.0000   -0.45130
125440.0000   -0.28503
125480.0000   -0.27333
125520.0000   -0.14687
125560.0000   -0.30968
125600.0000   -0.47423
125640.0000   -0.31485
125680.0000   -0.36901
125720.0000   -0.31391
125760.0000   -0.36489
125800.0000   -0.42386
125840.0000   -0.17802
125880.0000    0.01071
125920.0000    0.03800
125960.0000   -0.15479
126000.0000   -0.07780
126040.0000    0.00593
126080.0000   -0.30816
126120.0000    0.00155
126160.0000   -0.16215
126200.0000    0.05942
126240.0000    0.05141
126280.0000    0.01963
126320.0000   -0.01869
126360.0000    0.03434
126400.0000    0.16746
126440.0000   -0.18243
126480.0000    0.35756
126520.0000    0.24956
126560.0000    0.54500
126600.0000    0.44873
126640.0000   -0.09653
126680.0000    0.18711
126720.0000    0.11762
126760.0000    0.51098
126800.0000    0.38949
126840.0000    0.50856
126880.0000    0.68439
126920.0000    0.35934
126960.0000    0.45519
127000.0000    0.34858
127040.0000    0.43551
127080.0000    0.38988
127120.0000    0.28306
127160.0000    0.14485
127200.0000    0.13647
127240.0000    0.14905
127280.0000    0.23562
127320.0000    0.32732
127360.0000    0.51130
127400.0000    0.35459
127440.0000    0.33234
127480.0000    0.57771
127520.0000    0.27294
127560.0000    0.45204
127600.0000    0.29340
127640.0000    0.56397
127680.0000    0.44387
127720.0000    0.49770
127760.0000    0.30204
127800.0000    0.27286
127840.0000    0.25633
127880.0000    0.70395
127920.0000    0.41008
127960.0000    0.18286
128000.0000    0.45662
128040.0000    0.45780
128080.0000    0.33481
128120.0000    0.38863
128160.0000    0.38045
128200.0000    0.42251
128240.0000    0.33325
128280.0000    0.35871
128320.0000    0.35847
128360.0000    0.45385
128400.0000    0.35518
128440.0000    0.34406
128480.0000    0.36882
128520.0000    0.29019
128560.0000    0.46274
128600.0000    0.41471
128640.0000    0.57462
128680.0000    0.55717
128720.0000    0.39216
128760.0000    0.44829
128800.0000    0.43772
128840.0000    0.38138
128880.0000    0.52490
128920.0000    0.22568
128960.0000    0.37231
129000.0000    0.20849
129040.0000    0.27529
129080.0000    0.46973
129120.0000    0.64513
129160.0000    0.61514
129200.0000    0.37188
129240.0000    0.62075
129280.0000    0.53094
129320.0000    0.55156
129360.0000    0.41793
129400.0000    0.33667
129440.0000    0.31808
129480.0000    0.46553
129520.0000    0.48711
129560.0000    0.57993
129600.0000    0.18655
129640.0000    0.24605
129680.0000    0.39524
129720.0000    0.44937
129760.0000    0.43565
129800.0000    0.18171
129840.0000    0.30615
129880.0000    0.50851
129920.0000    0.22159
129960.0000    0.37697
130000.0000    0.46911
130040.0000    0.35936
130080.0000    0.31464
130120.0000    0.62593
130160.0000    0.43277
130200.0000    0.54041
130240.0000    0.51493
130280.0000    0.37286
130320.0000    0.46969
130360.0000    0.51090
130400.0000    0.49097
130440.0000    0.57442
130480.0000    0.46368
130520.0000    0.45836
130560.0000    0.42879
130600.0000    0.18046
130640.0000    0.38873
130680.0000    0.45669
130720.0000    0.52339
130760.0000    0.38502
130800.0000    0.35495
130840.0000    0.45986
130880.0000    0.43675
130920.0000    0.19605
130960.0000    0.37719
131000.0000    0.25180
131040.0000    0.28088
131080.0000    0.40686
131120.0000    0.27223
131160.0000    0.27959
131200.0000    0.32285
131240.0000    0.25527
131280.0000    0.33212
131320.0000    0.31400
131360.0000    0.37031
131400.0000    0.19686
131440.0000    0.03512
131480.0000    0.15011
131520.0000    0.39497
131560.0000    0.38690
131600.0000    0.06385
131640.0000    0.23352
131680.0000    0.21364
131720.0000    0.26735
131760.0000    0.29214
131800.0000   -0.19547
131840.0000   -0.38544
131880.0000    0.10142
131920.0000    0.04932
131960.0000   -0.14802
132000.0000    0.01574
132040.0000    0.11765
132080.0000   -0.25424
132120.0000   -0.14831
132160.0000    0.03764
132200.0000   -0.10974
132240.0000    0.05782
132280.0000    0.07925
132320.0000   -0.34882
132360.0000   -0.01587
132400.0000   -0.13883
132440.0000    0.05006
132480.0000   -0.43418
132520.0000   -0.20520
132560.0000   -0.41855
132600.0000   -0.09524
132640.0000   -0.10132
132680.0000   -0.11474
132720.0000   -0.46083
132760.0000   -0.44669
132800.0000   -0.45761
132840.0000   -0.42636
132880.0000   -0.41850
132920.0000   -0.58960
132960.0000   -0.28150
133000.0000   -0.29564
133040.0000   -0.57431
133080.0000   -0.47871
133120.0000   -0.55694
133160.0000   -0.67931
133200.0000   -0.81765
133240.0000   -0.61665
133280.0000   -0.91907
133320.0000   -0.44488
133360.0000   -0.51263
133400.0000   -0.44968
133440.0000   -0.52895
133480.0000   -0.36274
133520.0000   -0.26032
133560.0000   -0.41735
133600.0000   -0.41978
133640.0000   -0.20886
133680.0000   -0.32847
133720.0000   -0.34228
133760.0000   -0.49320
133800.0000   -0.24415
133840.0000   -0.28363
133880.0000   -0.44023
133920.0000   -0.09760
133960.0000   -0.35218
134000.0000   -0.32178
134040.0000   -0.15727
134080.0000   -0.21190
134120.0000   -0.16130
134160.0000   -0.21320
134200.0000   -0.29002
134240.0000   -0.23230
134280.0000   -0.13390
134320.0000   -0.13233
134360.0000   -0.09863
134400.0000   -0.12414
134440.0000   -0.41020
134480.0000   -0.16587
134520.0000   -0.59861
134560.0000   -0.33223
134600.0000   -0.07453
134640.0000   -0.10521
134680.0000   -0.43244
134720.0000   -0.50307
134760.0000   -0.08525
134800.0000   -0.34912
134840.0000   -0.33172
134880.0000   -0.24735
134920.0000   -0.32400
134960.0000   -0.20102
135000.0000   -0.27003
135040.0000   -0.15199
135080.0000   -0.13034
135120.0000   -0.43523
135160.0000   -0.35217
135200.0000   -0.20158
135240.0000   -0.34396
135280.0000   -0.18486
135320.0000   -0.28279
135360.0000   -0.36986
135400.0000   -0.22063
135440.0000   -0.11907
135480.0000   -0.16209
135520.0000   -0.08582
135560.0000   -0.13429
135600.0000   -0.11790
135640.0000   -0.28423
135680.0000   -0.18215
135720.0000   -0.49011
135760.0000   -0.21137
135800.0000   -0.25820
135840.0000   -0.26619
135880.0000   -0.37398
135920.0000   -0.37966
135960.0000   -0.70017
136000.0000   -0.55919
136040.0000   -0.40739
136080.0000   -0.64842
136120.0000   -0.56560
136160.0000   -0.57206
136200.0000   -0.78261
136240.0000   -0.56468
136280.0000   -0.71140
136320.0000   -0.67778
136360.0000   -0.75781
136400.0000   -0.51719
136440.0000   -0.34585
136480.0000   -0.55553
136520.0000   -0.63387
136560.0000   -0.32720
136600.0000   -0.49040
136640.0000   -0.69879
136680.0000   -0.43263
136720.0000   -0.50186
136760.0000   -0.53414
136800.0000   -0.57705
136840.0000   -0.60045
136880.0000   -0.66223
136920.0000   -0.68948
136960.0000   -0.35268
137000.0000   -0.49873
137040.0000   -0.56770
137080.0000   -0.53810
137120.0000   -0.43717
137160.0000   -0.27985
137200.0000   -0.43067
137240.0000   -0.50652
137280.0000   -0.58271
137320.0000   -0.40567
137360.0000   -0.53588
137400.0000   -0.57099
137440.0000   -0.13208
137480.0000   -0.03900
137520.0000   -0.12056
137560.0000   -0.29816
137600.0000   -0.44906
137640.0000   -0.38649
137680.0000   -0.03647
137720.0000   -0.19262
137760.0000   -0.11844
137800.0000   -0.33751
137840.0000   -0.57892
137880.0000   -0.08949
137920.0000   -0.10328
137960.0000   -0.44610
138000.0000   -0.43152
138040.0000   -0.09618
138080.0000   -0.35303
138120.0000   -0.14888
138160.0000   -0.36086
138200.0000   -0.14168
138240.0000   -0.25238
138280.0000    0.07195
138320.0000    0.01397
138360.0000   -0.43769
138400.0000   -0.21446
138440.0000    0.00353
138480.0000   -0.08308
138520.0000   -0.29604
138560.0000   -0.43272
138600.0000   -0.36976
138640.0000   -0.21307
138680.0000   -0.39477
138720.0000   -0.31661
138760.0000   -0.42575
138800.0000   -0.33253
138840.0000   -0.47480
138880.0000   -0.10239
138920.0000   -0.33791
138960.0000    0.02010
139000.0000   -0.22697
139040.0000   -0.10983
139080.0000   -0.02077
139120.0000    0.15685
139160.0000    0.22038
139200.0000    0.40180
139240.0000   -0.02634
139280.0000    0.04118
139320.0000   -0.28715
139360.0000   -0.17971
139400.0000   -0.12011
139440.0000   -0.32263
139480.0000   -0.34097
139520.0000   -0.21534
139560.0000    0.01713
139600.0000   -0.11151
139640.0000   -0.24825
139680.0000   -0.38548
139720.0000   -0.28228
139760.0000   -0.22916
139800.0000   -0.30347
139840.0000   -0.21562
139880.0000   -0.31808
139920.0000   -0.27444
139960.0000   -0.47924
140000.0000   -0.58182
140040.0000   -0.46040
140080.0000   -0.49839
140120.0000   -0.50185
140160.0000   -0.41126
140200.0000   -0.39218
140240.0000   -0.58885
140280.0000   -0.49213
140320.0000   -0.26172
140360.0000    0.09552
140400.0000   -0.16884
140440.0000   -0.12987
140480.0000   -0.03289
140520.0000   -0.05074
140560.0000   -0.16665
140600.0000   -0.06560
140640.0000   -0.19739
140680.0000   -0.05672
140720.0000   -0.07340
140760.0000   -0.04946
140800.0000   -0.22133
140840.0000   -0.30976
140880.0000   -0.45595
140920.0000   -0.21877
140960.0000   -0.29327
141000.0000   -0.29092
141040.0000   -0.04432
141080.0000   -0.10804
141120.0000   -0.10881
141160.0000   -0.05515
141200.0000    0.04210
141240.0000   -0.15239
141280.0000   -0.03324
141320.0000   -0.15084
141360.0000   -0.12298
141400.0000   -0.12348
141440.0000   -0.07432
141480.0000   -0.08137
141520.0000   -0.20011
141560.0000   -0.12340
141600.0000   -0.27167
141640.0000   -0.56139
141680.0000   -0.26671
141720.0000   -0.40078
141760.0000   -0.43385
141800.0000   -0.51853
141840.0000   -0.17764
141880.0000   -0.22612
141920.0000   -0.36895
141960.0000   -0.29561
142000.0000   -0.38262
142040.0000   -0.29133
142080.0000   -0.29463
142120.0000   -0.37908
142160.0000   -0.38487
142200.0000   -0.31419
142240.0000   -0.27918
142280.0000   -0.20701
142320.0000   -0.50221
142360.0000   -0.08917
142400.0000   -0.15275
142440.0000   -0.11413
142480.0000   -0.16406
142520.0000   -0.00910
142560.0000   -0.21447
142600.0000   -0.09992
142640.0000   -0.10645
142680.0000   -0.26227
142720.0000    0.05101
142760.0000   -0.17452
142800.0000   -0.24322
142840.0000   -0.20223
142880.0000   -0.35894
142920.0000   -0.15018
142960.0000   -0.20409
143000.0000   -0.46667
143040.0000   -0.22437
143080.0000   -0.10597
143120.0000   -0.22475
143160.0000   -0.16924
143200.0000   -0.23601
143240.0000   -0.34787
143280.0000   -0.29948
143320.0000   -0.40269
143360.0000   -0.26611
143400.0000   -0.33330
143440.0000   -0.40710
143480.0000   -0.31288
143520.0000   -0.55305
143560.0000   -0.03923
143600.0000   -0.26575
143640.0000   -0.38517
143680.0000   -0.21916
143720.0000   -0.41463
143760.0000   -0.49766
143800.0000   -0.46330
143840.0000   -0.61388
143880.0000   -0.58361
143920.0000   -0.56316
143960.0000   -0.59845
144000.0000   -0.65155
144040.0000   -0.52099
144080.0000   -0.51238
144120.0000   -0.42554
144160.0000   -0.44867
144200.0000   -0.69817
144240.0000   -0.65175
144280.0000   -0.93785
144320.0000   -0.82288
144360.0000   -0.67746
144400.0000   -0.48269
144440.0000   -0.40646
144480.0000   -0.21567
144520.0000   -0.25083
144560.0000   -0.15052
144600.0000   -0.08078
144640.0000    0.01026
144680.0000    0.04849
144720.0000   -0.01134
144760.0000   -0.40091
144800.0000   -0.46885
144840.0000   -0.38315
144880.0000   -0.43181
144920.0000   -0.37462
144960.0000   -0.31032
145000.0000   -0.58767
145040.0000   -0.45691
145080.0000   -0.68370
145120.0000   -0.58840
145160.0000   -0.25058
145200.0000   -0.50987
145240.0000   -0.24440
145280.0000   -0.35327
145320.0000   -0.41910
145360.0000   -0.43898
145400.0000   -0.24608
145440.0000   -0.48444
145480.0000   -0.53803
145520.0000   -0.47557
145560.0000   -0.52715
145600.0000   -0.46448
145640.0000   -0.13858
145680.0000   -0.24423
145720.0000   -0.00547
145760.0000   -0.06354
145800.0000    0.16345
145840.0000   -0.13658
145880.0000   -0.07811
145920.0000   -0.06848
145960.0000   -0.01586
146000.0000   -0.31837
146040.0000   -0.36395
146080.0000   -0.39255
146120.0000   -0.75635
146160.0000   -0.53190
146200.0000   -0.43272
146240.0000   -0.34643
146280.0000   -0.48403
146320.0000   -0.16877
146360.0000   -0.13462
146400.0000    0.04395
146440.0000   -0.05299
146480.0000   -0.29541
146520.0000   -0.13032
146560.0000   -0.26029
146600.0000   -0.27008
146640.0000   -0.04085
146680.0000   -0.05043
146720.0000    0.06217
146760.0000   -0.05798
146800.0000   -0.08932
146840.0000   -0.12525
146880.0000   -0.10966
146920.0000    0.16550
146960.0000   -0.13465
147000.0000   -0.14981
147040.0000   -0.00038
147080.0000   -0.00763
147120.0000   -0.39543
147160.0000   -0.13449
147200.0000    0.00183
147240.0000    0.30761
147280.0000    0.24502
147320.0000    0.10322
147360.0000    0.23459
147400.0000    0.07964
147440.0000   -0.18256
147480.0000    0.05483
147520.0000    0.15404
147560.0000   -0.18559
147600.0000    0.06603
147640.0000   -0.12829
147680.0000    0.17161
147720.0000    0.00984
147760.0000   -0.07890
147800.0000   -0.00060
147840.0000   -0.17313
147880.0000   -0.15263
147920.0000   -0.01375
147960.0000   -0.06298
148000.0000    0.07105
148040.0000   -0.23273
148080.0000   -0.20774
148120.0000   -0.57645
148160.0000   -0.72329
148200.0000   -0.69914
148240.0000   -0.58817
148280.0000   -0.16653
148320.0000   -0.08514
148360.0000    0.01985
148400.0000   -0.10419
148440.0000   -0.17702
148480.0000   -0.73391
148520.0000   -0.38810
148560.0000   -0.35264
148600.0000   -0.29501
148640.0000   -0.37062
148680.0000   -0.19100
148720.0000   -0.32831
148760.0000   -0.15969
148800.0000   -0.21894
148840.0000   -0.62040
148880.0000   -0.74491
148920.0000   -1.00111
148960.0000   -0.99126
149000.0000   -0.50562
149040.0000   -0.54717
149080.0000   -0.05075
149120.0000   -0.11581
149160.0000    0.43533
149200.0000    0.49304
149240.0000    0.54220
149280.0000    0.59010
149320.0000    0.39806
149360.0000    0.34258
149400.0000    0.22935
149440.0000    0.42239
149480.0000    0.67589
149520.0000    0.49250
149560.0000    0.31116
149600.0000    0.50027
149640.0000    0.49913
149680.0000    0.37368
149720.0000    0.27246
149760.0000    0.21990
149800.0000    0.55145
149840.0000    0.68521
149880.0000    0.23474
149920.0000    0.52481
149960.0000    0.36516
150000.0000    0.51199
150040.0000    0.42733
150080.0000    0.30379
150120.0000    0.26081
150160.0000    0.33072
150200.0000    0.32481
150240.0000    0.16085
150280.0000    0.37215
150320.0000    0.26129
150360.0000    0.57187
150400.0000    0.50375
150440.0000    0.57539
150480.0000    0.29586
150520.0000    0.54459
150560.0000    0.59738
150600.0000    0.38758
150640.0000    0.58420
150680.0000    0.27220
150720.0000    0.37127
150760.0000    0.39271
150800.0000    0.32369
150840.0000    0.52810
150880.0000    0.49789
150920.0000    0.65500
150960.0000    0.47322
151000.0000    0.53778
151040.0000    0.37658
151080.0000    0.56331
151120.0000    0.36147
151160.0000    0.38874
151200.0000    0.36753
151240.0000    0.55969
151280.0000    0.68557
151320.0000    0.62935
151360.0000    0.57586
151400.0000    0.54253
151440.0000    0.31505
151480.0000    0.61526
151520.0000    0.39565
151560.0000    0.52493
151600.0000    0.25702
151640.0000    0.23854
151680.0000    0.27567
151720.0000    0.26985
151760.0000    0.47983
151800.0000    0.32834
151840.0000    0.20363
151880.0000    0.21235
151920.0000    0.18730
151960.0000    0.21603
152000.0000    0.40342
152040.0000    0.50244
152080.0000    0.41548
152120.0000    0.25492
152160.0000    0.26406
152200.0000    0.21180
152240.0000    0.29962
152280.0000    0.29335
152320.0000    0.41001
152360.0000    0.27239
152400.0000    0.38101
152440.0000    0.30318
152480.0000    0.36898
152520.0000    0.38066
152560.0000    0.35728
152600.0000    0.32258
152640.0000    0.22028
152680.0000    0.36011
152720.0000    0.34982
152760.0000    0.45542
152800.0000   -0.02561
152840.0000    0.44797
152880.0000    0.34679
152920.0000    0.17357
152960.0000   -0.05877
153000.0000    0.31005
153040.0000    0.28527
153080.0000    0.09877
153120.0000    0.30816
153160.0000    0.26859
153200.0000    0.27555
153240.0000    0.30613
153280.0000    0.40154
153320.0000    0.26556
153360.0000    0.34456
153400.0000    0.57238
153440.0000    0.38900
153480.0000    0.08197
153520.0000    0.15286
153560.0000    0.47277
153600.0000    0.17907
153640.0000    0.38131
153680.0000    0.45118
153720.0000    0.30419
153760.0000    0.38131
153800.0000    0.22724
153840.0000    0.29346
153880.0000    0.25751
153920.0000    0.38656
153960.0000    0.16063
154000.0000    0.20728
154040.0000    0.26346
154080.0000    0.34172
154120.0000    0.22949
154160.0000    0.27297
154200.0000    0.40151
154240.0000    0.36765
154280.0000    0.33011
154320.0000    0.32179
154360.0000    0.32058
154400.0000    0.35352
154440.0000    0.28151
154480.0000    0.57112
154520.0000    0.27648
154560.0000    0.40349
154600.0000    0.29024
154640.0000    0.24758
154680.0000    0.32216
154720.0000    0.38555
154760.0000    0.28907
154800.0000    0.35826
154840.0000    0.21290
154880.0000    0.46033
154920.0000    0.34568
154960.0000    0.36487
155000.0000    0.40579
155040.0000    0.51438
155080.0000    0.38643
155120.0000    0.13965
155160.0000    0.48345
155200.0000    0.25111
155240.0000    0.29641
155280.0000    0.31202
155320.0000    0.52472
155360.0000    0.26781
155400.0000    0.39201
155440.0000    0.45155
155480.0000    0.21678
155520.0000    0.32296
155560.0000    0.11286
155600.0000    0.44562
155640.0000    0.26095
155680.0000    0.22211
155720.0000    0.33502
155760.0000    0.37797
155800.0000    0.36148
155840.0000    0.36814
155880.0000    0.03377
155920.0000    0.27911
155960.0000    0.31603
156000.0000    0.28361
156040.0000    0.20793
156080.0000    0.29563
156120.0000    0.39185
156160.0000    0.51897
156200.0000    0.44764
156240.0000    0.46839
156280.0000    0.40261
156320.0000    0.24585
156360.0000   -0.01402
156400.0000    0.20408
156440.0000   -0.00694
156480.0000    0.36278
156520.0000    0.38556
156560.0000    0.43949
156600.0000    0.30071
156640.0000    0.28772
156680.0000    0.45600
156720.0000    0.35473
156760.0000    0.33003
156800.0000    0.20250
156840.0000    0.23390
156880.0000    0.25452
156920.0000    0.15347
156960.0000    0.26085
157000.0000    0.27614
157040.0000    0.27372
157080.0000    0.38557
157120.0000    0.29415
157160.0000    0.16733
157200.0000    0.38227
157240.0000    0.31449
157280.0000    0.57393
157320.0000    0.06607
157360.0000    0.20626
157400.0000    0.36948
157440.0000    0.15603
157480.0000    0.35381
157520.0000    0.23666
157560.0000    0.28180
157600.0000    0.22492
157640.0000    0.44835
157680.0000    0.20142
157720.0000    0.22197
157760.0000    0.28497
157800.0000    0.36211
157840.0000    0.39332
157880.0000    0.41856
157920.0000    0.34272
157960.0000    0.53300
158000.0000    0.45067
158040.0000    0.11165
158080.0000    0.36350
158120.0000    0.42373
158160.0000    0.30400
158200.0000    0.34934
158240.0000    0.65912
158280.0000    0.50148
158320.0000    0.40693
158360.0000    0.31607
158400.0000    0.22497
158440.0000    0.06561
158480.0000    0.38973
158520.0000    0.32316
158560.0000    0.33624
158600.0000    0.41404
158640.0000    0.17525
158680.0000    0.30465
158720.0000    0.48784
158760.0000    0.34414
158800.0000    0.50208
158840.0000    0.25145
158880.0000    0.23436
158920.0000    0.26361
158960.0000    0.46586
159000.0000    0.16566
159040.0000    0.34128
159080.0000    0.39780
159120.0000    0.33812
159160.0000    0.49977
159200.0000    0.26885
159240.0000    0.27570
159280.0000    0.37850
159320.0000    0.31875
159360.0000    0.53233
159400.0000    0.36037
159440.0000    0.45776
159480.0000    0.22983
159520.0000    0.37174
159560.0000    0.24692
159600.0000    0.32568
159640.0000    0.25229
159680.0000    0.29287
159720.0000    0.21038
159760.0000    0.15091
159800.0000    0.18703
159840.0000    0.32910
159880.0000    0.23269
159920.0000    0.21838
159960.0000    0.02905
160000.0000    0.37595
160040.0000    0.21557
160080.0000    0.27970
160120.0000    0.26192
160160.0000    0.14652
160200.0000    0.32325
160240.0000    0.35207
160280.0000    0.08762
160320.0000    0.21177
160360.0000    0.18187
160400.0000    0.11037
160440.0000    0.11051
160480.0000    0.13058
160520.0000    0.16967
160560.0000    0.16006
160600.0000    0.50626
160640.0000    0.07349
160680.0000    0.31677
160720.0000    0.24154
160760.0000    0.25034
160800.0000    0.07062
160840.0000   -0.10490
160880.0000    0.05311
160920.0000    0.25643
160960.0000    0.32682
161000.0000    0.22722
161040.0000    0.34535
161080.0000    0.28018
161120.0000    0.30167
161160.0000    0.35521
161200.0000    0.32097
161240.0000    0.66076
161280.0000    0.36972
161320.0000    0.40560
161360.0000    0.24409
161400.0000    0.23648
161440.0000    0.41339
161480.0000    0.33848
161520.0000    0.36355
161560.0000    0.48508
161600.0000    0.22724
161640.0000    0.30711
161680.0000    0.39126
161720.0000    0.43599
161760.0000    0.41714
161800.0000    0.41848
161840.0000    0.33652
161880.0000    0.25321
161920.0000    0.36585
161960.0000    0.39175
162000.0000    0.21173
162040.0000    0.42498
162080.0000    0.32756
162120.0000    0.10157
162160.0000    0.13504
162200.0000    0.20504
162240.0000    0.37795
162280.0000    0.30378
162320.0000    0.40574
162360.0000    0.36101
162400.0000    0.46462
162440.0000    0.30034
162480.0000    0.42300
162520.0000    0.37904
162560.0000    0.15690
162600.0000    0.33652
162640.0000    0.26112
162680.0000    0.26175
162720.0000    0.33193
162760.0000    0.32535
162800.0000    0.19615
162840.0000    0.31678
162880.0000    0.14155
162920.0000    0.36911
162960.0000    0.03464
163000.0000    0.29943
163040.0000    0.38327
163080.0000    0.05646
163120.0000   -0.05725
163160.0000    0.30329
163200.0000    0.24797
163240.0000    0.40323
163280.0000    0.25424
163320.0000    0.45974
163360.0000    0.16139
163400.0000    0.16517
163440.0000    0.16433
163480.0000    0.34768
163520.0000    0.33614
163560.0000    0.32140
163600.0000    0.33386
163640.0000    0.33245
163680.0000    0.29551
163720.0000    0.22425
163760.0000    0.32426
163800.0000    0.12555
163840.0000    0.56062
163880.0000    0.50951
163920.0000    0.59559
163960.0000    0.27257
164000.0000    0.34989
164040.0000    0.27848
164080.0000    0.43949
164120.0000    0.50831
164160.0000    0.49529
164200.0000    0.40556
164240.0000    0.54499
164280.0000    0.24138
164320.0000    0.38871
164360.0000    0.54809
164400.0000    0.32353
164440.0000    0.40909
164480.0000    0.18582
164520.0000    0.47553
164560.0000    0.34623
164600.0000    0.34541
164640.0000    0.48242
164680.0000    0.44828
164720.0000    0.25789
164760.0000    0.53979
164800.0000    0.19941
164840.0000    0.08566
164880.0000   -0.05542
164920.0000    0.22607
164960.0000    0.43470
165000.0000    0.30135
165040.0000    0.53659
165080.0000    0.14552
165120.0000    0.29637
165160.0000    0.05253
165200.0000    0.34629
165240.0000    0.32901
165280.0000    0.21349
165320.0000    0.19466
165360.0000    0.15173
165400.0000    0.16089
165440.0000    0.05860
165480.0000    0.29613
165520.0000    0.29846
165560.0000    0.49840
165600.0000    0.29543
165640.0000    0.27247
165680.0000    0.33492
165720.0000    0.46098
165760.0000    0.43713
165800.0000    0.37457
165840.0000    0.45509
165880.0000    0.52339
165920.0000    0.46213
165960.0000    0.41805
166000.0000    0.45497
166040.0000    0.48725
166080.0000    0.36657
166120.0000    0.48273
166160.0000    0.43879
166200.0000    0.18503
166240.0000    0.39576
166280.0000    0.26025
166320.0000    0.31400
166360.0000    0.37443
166400.0000    0.50053
166440.0000    0.40141
166480.0000    0.35740
166520.0000    0.39352
166560.0000    0.33870
166600.0000    0.20685
166640.0000    0.38034
166680.0000    0.48505
166720.0000    0.20718
166760.0000    0.46871
166800.0000    0.50920
166840.0000    0.23445
166880.0000    0.24304
166920.0000    0.50114
166960.0000    0.16415
167000.0000    0.15722
167040.0000    0.20908
167080.0000    0.06925
167120.0000    0.58782
167160.0000    0.51940
167200.0000    0.48442
167240.0000    0.28451
167280.0000    0.27827
167320.0000    0.41875
167360.0000    0.21971
167400.0000    0.26536
167440.0000    0.36901
167480.0000    0.15995
167520.0000    0.19044
167560.0000    0.19056
167600.0000    0.39536
167640.0000    0.22133
167680.0000    0.36335
167720.0000    0.09507
167760.0000    0.22909
167800.0000    0.19887
167840.0000   -0.01620
167880.0000    0.42120
167920.0000    0.37060
167960.0000    0.43201
168000.0000    0.29918
168040.0000    0.34562
168080.0000    0.20933
168120.0000    0.38575
168160.0000    0.08600
168200.0000    0.32589
168240.0000    0.45520
168280.0000    0.15310
168320.0000    0.44883
168360.0000    0.30839
168400.0000    0.32242
168440.0000    0.53114
168480.0000    0.48049
168520.0000    0.37787
168560.0000    0.49582
168600.0000    0.27566
168640.0000    0.20094
168680.0000    0.21227
168720.0000    0.29379
168760.0000    0.39330
168800.0000    0.35950
168840.0000    0.32888
168880.0000    0.25780
168920.0000    0.42373
168960.0000    0.35486
169000.0000    0.26442
169040.0000    0.23687
169080.0000    0.33089
169120.0000    0.19247
169160.0000    0.21046
169200.0000    0.25214
169240.0000    0.37064
169280.0000    0.37475
169320.0000    0.67077
169360.0000    0.46154
169400.0000    0.51660
169440.0000    0.40165
169480.0000    0.37757
169520.0000    0.26475
169560.0000    0.24307
169600.0000    0.13567
169640.0000    0.36184
169680.0000    0.04865
169720.0000    0.15778
169760.0000    0.16421
169800.0000    0.20714
169840.0000    0.46847
169880.0000    0.40637
169920.0000    0.33560
169960.0000    0.22768
170000.0000    0.30573
170040.0000    0.29817
170080.0000    0.29545
170120.0000    0.27464
170160.0000    0.46119
170200.0000    0.22589
170240.0000    0.39255
170280.0000    0.32138
170320.0000    0.27618
170360.0000    0.45303
170400.0000    0.44000
170440.0000    0.35848
170480.0000    0.35522
170520.0000    0.10615
170560.0000    0.15090
170600.0000    0.23247
170640.0000    0.16146
170680.0000    0.33277
170720.0000    0.33949
170760.0000   -0.01058
170800.0000    0.02519
170840.0000   -0.22002
170880.0000   -0.20332
170920.0000    0.01273
170960.0000    0.02335
171000.0000   -0.08637
171040.0000   -0.07445
171080.0000    0.55895
171120.0000    0.32841
171160.0000    0.11040
171200.0000    0.25015
171240.0000    0.07997
171280.0000    0.23624
171320.0000    0.39329
171360.0000    0.18274
171400.0000    0.48368
171440.0000    0.17636
171480.0000    0.02241
171520.0000    0.37288
171560.0000    0.26200
171600.0000    0.41057
171640.0000    0.29293
171680.0000    0.37757
171720.0000    0.31867
171760.0000    0.02634
171800.0000    0.34025
171840.0000    0.64837
171880.0000    0.53152
171920.0000    0.31917
171960.0000    0.38577
172000.0000    0.54410
172040.0000    0.52146
172080.0000    0.39817
172120.0000    0.46043
172160.0000    0.34407
172200.0000    0.61864
172240.0000    0.46559
172280.0000    0.42106
172320.0000    0.53289
172360.0000    0.60510
172400.0000    0.48858
172440.0000    0.40179
172480.0000    0.31222
172520.0000    0.42844
172560.0000    0.54066
172600.0000    0.27501
172640.0000    0.33543
172680.0000    0.06800
172720.0000    0.08313
172760.0000    0.26774
172800.0000    0.13293
172840.0000    0.29887
172880.0000    0.32297
172920.0000    0.36540
172960.0000    0.19940
173000.0000    0.13134
173040.0000    0.31419
173080.0000    0.42587
173120.0000    0.41233
173160.0000    0.29872
173200.0000    0.44209
173240.0000    0.57817
173280.0000    0.27079
173320.0000    0.19087
173360.0000    0.45650
173400.0000    0.34871
173440.0000    0.33655
173480.0000    0.08657
173520.0000    0.37779
173560.0000   -0.09880
173600.0000    0.23222
173640.0000    0.60314
173680.0000    0.27277
173720.0000    0.24885
173760.0000    0.26646
173800.0000    0.24157
173840.0000    0.30438
173880.0000    0.42209
173920.0000    0.57932
173960.0000    0.65303
174000.0000    0.48246
174040.0000    0.32504
174080.0000    0.41691
174120.0000    0.41634
174160.0000    0.49551
174200.0000    0.51710
174240.0000    0.68033
174280.0000    0.32439
174320.0000    0.40600
174360.0000    0.29046
174400.0000    0.47201
174440.0000    0.46422
174480.0000    0.34290
174520.0000    0.42191
174560.0000    0.55624
174600.0000    0.26296
174640.0000    0.45910
174680.0000    0.62270
174720.0000    0.29604
174760.0000    0.50282
174800.0000    0.53721
174840.0000    0.17461
174880.0000    0.33632
174920.0000    0.53471
174960.0000    0.42990
175000.0000    0.34822
175040.0000    0.36033
175080.0000    0.50143
175120.0000    0.32106
175160.0000    0.46216
175200.0000    0.38166
175240.0000    0.20879
175280.0000    0.43727
175320.0000    0.42641
175360.0000    0.38783
175400.0000    0.44521
175440.0000    0.33736
175480.0000    0.46914
175520.0000    0.64198
175560.0000    0.38494
175600.0000    0.43138
175640.0000    0.44869
175680.0000    0.57697
175720.0000    0.49591
175760.0000    0.36354
175800.0000    0.34660
175840.0000    0.38606
175880.0000    0.41449
175920.0000    0.20386
175960.0000    0.30302
176000.0000    0.25691
176040.0000    0.25558
176080.0000    0.29886
176120.0000    0.26368
176160.0000    0.24801
176200.0000    0.25399
176240.0000    0.06145
176280.0000    0.10744
176320.0000    0.38903
176360.0000    0.34404
176400.0000    0.26420
176440.0000    0.36466
176480.0000    0.41046
176520.0000    0.49750
176560.0000    0.24954
176600.0000    0.10152
176640.0000    0.46789
176680.0000    0.43941
176720.0000    0.26887
176760.0000   -0.02742
176800.0000    0.41808
176840.0000    0.20362
176880.0000    0.57675
176920.0000    0.30049
176960.0000    0.28300
177000.0000    0.47879
177040.0000    0.17506
177080.0000    0.42389
177120.0000    0.46843
177160.0000    0.32934
177200.0000    0.48378
177240.0000    0.31030
177280.0000    0.36661
177320.0000    0.40885
177360.0000    0.34769
177400.0000    0.33405
177440.0000    0.30336
177480.0000    0.44403
177520.0000    0.40985
177560.0000    0.27665
177600.0000    0.37917
177640.0000    0.38993
177680.0000    0.37180
177720.0000    0.46399
177760.0000    0.12675
177800.0000    0.23562
177840.0000    0.32030
177880.0000    0.39069
177920.0000    0.44020
177960.0000    0.11898
178000.0000    0.15834
178040.0000    0.15984
178080.0000    0.32631
178120.0000    0.25253
178160.0000    0.14172
178200.0000    0.33397
178240.0000    0.22621
178280.0000    0.11681
178320.0000    0.26795
178360.0000    0.04115
178400.0000    0.39009
178440.0000    0.24771
178480.0000    0.11935
178520.0000    0.30116
178560.0000    0.21840
178600.0000    0.17202
178640.0000   -0.04231
178680.0000    0.29710
178720.0000    0.50116
178760.0000    0.45427
178800.0000    0.11222
178840.0000    0.54448
178880.0000    0.36151
178920.0000    0.60127
178960.0000    0.56514
179000.0000    0.26632
179040.0000    0.21661
179080.0000    0.34764
179120.0000    0.10666
179160.0000    0.00706
179200.0000    0.07107
179240.0000   -0.12588
179280.0000   -0.01201
179320.0000   -0.00578
179360.0000   -0.08546
179400.0000    0.11846
179440.0000    0.52907
179480.0000    0.35008
179520.0000    0.15463
179560.0000    0.27954
179600.0000    0.27935
179640.0000    0.26647
179680.0000    0.32844
179720.0000    0.23132
179760.0000    0.22785
179800.0000    0.36948
179840.0000    0.45048
179880.0000    0.34333
179920.0000    0.40135
179960.0000    0.46830
180000.0000    0.30480
180040.0000    0.34264
180080.0000   -0.11901
180120.0000    0.33705
180160.0000    0.43510
180200.0000    0.26658
180240.0000    0.36680
180280.0000    0.20270
180320.0000    0.37770
180360.0000    0.07869
180400.0000    0.42992
180440.0000    0.19598
180480.0000    0.57343
180520.0000    0.15298
180560.0000    0.36920
180600.0000    0.56557
180640.0000    0.66939
180680.0000    0.59760
180720.0000    0.57742
180760.0000    0.51407
180800.0000    0.42183
180840.0000    0.13261
180880.0000    0.20487
180920.0000    0.28067
180960.0000    0.29958
181000.0000    0.51706
181040.0000    0.27448
181080.0000    0.20298
181120.0000    0.34803
181160.0000    0.31872
181200.0000    0.45438
181240.0000    0.28508
181280.0000    0.28970
181320.0000    0.30532
181360.0000    0.59894
181400.0000    0.28208
181440.0000    0.25449
181480.0000    0.46785
181520.0000    0.44350
181560.0000    0.49254
181600.0000    0.54874
181640.0000    0.28909
181680.0000    0.30805
181720.0000    0.30748
181760.0000    0.13159
181800.0000    0.33888
181840.0000    0.44670
181880.0000    0.49293
181920.0000    0.23473
181960.0000    0.24292
182000.0000    0.44631
182040.0000    0.49732
182080.0000    0.48977
182120.0000    0.14491
182160.0000    0.40507
182200.0000    0.67133
182240.0000    0.54905
182280.0000    0.53637
182320.0000    0.52653
182360.0000    0.35536
182400.0000    0.04966
182440.0000    0.45256
182480.0000    0.47039
182520.0000    0.34759
182560.0000    0.54596
182600.0000    0.40322
182640.0000    0.24280
182680.0000    0.11226
182720.0000    0.41910
182760.0000    0.48337
182800.0000    0.40750
182840.0000    0.14475
182880.0000    0.28476
182920.0000    0.42417
182960.0000    0.15805
183000.0000    0.19714
183040.0000    0.57790
183080.0000    0.08640
183120.0000    0.38293
183160.0000    0.34720
183200.0000    0.15440
183240.0000    0.34349
183280.0000    0.34715
183320.0000    0.46818
183360.0000    0.48217
183400.0000    0.07712
183440.0000    0.23126
183480.0000    0.25196
183520.0000    0.25760
183560.0000   -0.04851
183600.0000    0.25306
183640.0000    0.21446
183680.0000    0.20495
183720.0000    0.51869
183760.0000    0.26049
183800.0000    0.08653
183840.0000    0.15369
183880.0000    0.29425
183920.0000    0.39243
183960.0000    0.39578
184000.0000    0.35745
184040.0000    0.40294
184080.0000    0.54362
184120.0000    0.42358
184160.0000    0.31192
184200.0000    0.58385
184240.0000    0.52864
184280.0000    0.54995
184320.0000    0.22700
184360.0000    0.19543
184400.0000    0.13910
184440.0000    0.07556
184480.0000    0.25448
184520.0000    0.13369
184560.0000    0.50097
184600.0000    0.25787
184640.0000    0.29612
184680.0000    0.21958
184720.0000    0.18191
184760.0000    0.44012
184800.0000    0.29409
184840.0000    0.26306
184880.0000    0.22193
184920.0000    0.58727
184960.0000    0.50284
185000.0000    0.12816
185040.0000    0.30559
185080.0000    0.24628
185120.0000    0.23531
185160.0000    0.27004
185200.0000    0.21216
185240.0000    0.36673
185280.0000    0.49190
185320.0000    0.46040
185360.0000    0.14797
185400.0000    0.30365
185440.0000    0.49978
185480.0000    0.46942
185520.0000    0.27684
185560.0000    0.48443
185600.0000    0.31582
185640.0000    0.33349
185680.0000    0.21633
185720.0000    0.32571
185760.0000    0.46626
185800.0000    0.50909
185840.0000    0.45310
185880.0000    0.55565
185920.0000    0.25209
185960.0000    0.13189
186000.0000    0.52391
186040.0000    0.48449
186080.0000    0.58947
186120.0000    0.40325
186160.0000    0.31512
186200.0000    0.54041
186240.0000    0.45709
186280.0000    0.54150
186320.0000    0.48147
186360.0000    0.49258
186400.0000    0.52734
186440.0000    0.67373
186480.0000    0.53298
186520.0000    0.67862
186560.0000    0.58145
186600.0000    0.21671
186640.0000    0.51456
186680.0000    0.64602
186720.0000    0.20390
186760.0000    0.54654
186800.0000    0.00711
186840.0000    0.35053
186880.0000    0.24332
186920.0000    0.13283
186960.0000    0.34547
187000.0000    0.24534
187040.0000    0.28054
187080.0000    0.42956
187120.0000    0.40965
187160.0000    0.46216
187200.0000    0.42483
187240.0000    0.45509
187280.0000    0.32472
187320.0000    0.50960
187360.0000    0.07805
187400.0000    0.48478
187440.0000    0.14943
187480.0000    0.33850
187520.0000    0.22060
187560.0000    0.10337
187600.0000   -0.18097
187640.0000   -0.64851
187680.0000   -0.28383
187720.0000   -0.14667
187760.0000   -0.27964
187800.0000   -0.36365
187840.0000   -0.41213
187880.0000   -0.73652
187920.0000   -0.33620
187960.0000   -0.63479
188000.0000   -0.25651
188040.0000   -0.51479
188080.0000   -0.31213
188120.0000   -0.16231
188160.0000   -0.56883
188200.0000   -0.62760
188240.0000   -0.56924
188280.0000   -0.20988
188320.0000   -0.41213
188360.0000   -0.05679
188400.0000   -0.12782
188440.0000    0.04172
188480.0000   -0.01596
188520.0000   -0.12420
188560.0000   -0.20116
188600.0000   -0.43474
188640.0000   -0.22081
188680.0000   -0.31431
188720.0000   -0.22601
188760.0000   -0.14868
188800.0000   -0.44634
188840.0000   -0.04928
188880.0000   -0.19232
188920.0000   -0.22653
188960.0000   -0.02757
189000.0000   -0.01722
189040.0000    0.08438
189080.0000    0.10702
189120.0000    0.37579
189160.0000    0.52668
189200.0000    0.61204
189240.0000    0.30530
189280.0000    0.51071
189320.0000    0.46404
189360.0000    0.51529
189400.0000    0.58813
189440.0000    0.60486
189480.0000    0.62735
189520.0000    0.07748
189560.0000    0.54356
189600.0000    0.54738
189640.0000    0.36910
189680.0000    0.53311
189720.0000   -0.02685
189760.0000    0.27804
189800.0000    0.52255
189840.0000    0.29995
189880.0000    0.22397
189920.0000    0.28466
189960.0000    0.47558
190000.0000    0.36593
190040.0000    0.36064
190080.0000    0.36900
190120.0000    0.21626
190160.0000    0.16898
190200.0000    0.38082
190240.0000    0.30573
190280.0000    0.17139
190320.0000    0.17774
190360.0000    0.53285
190400.0000    0.17147
190440.0000    0.06725
190480.0000    0.29132
190520.0000   -0.02026
190560.0000    0.22745
190600.0000    0.34047
190640.0000    0.20758
190680.0000    0.29274
190720.0000    0.50436
190760.0000    0.22390
190800.0000    0.33458
190840.0000    0.37261
190880.0000    0.20895
190920.0000    0.12495
190960.0000    0.26725
191000.0000    0.49244
191040.0000    0.19531
191080.0000   -0.17564
191120.0000    0.43725
191160.0000    0.42626
191200.0000    0.27729
191240.0000    0.59517
191280.0000    0.30070
191320.0000    0.37462
191360.0000    0.34166
191400.0000    0.41570
191440.0000    0.59180
191480.0000    0.48423
191520.0000    0.49686
191560.0000    0.56440
191600.0000    0.42986
191640.0000    0.57150
191680.0000    0.44733
191720.0000    0.40376
191760.0000    0.41604
191800.0000    0.54850
191840.0000    0.27475
191880.0000    0.25735
191920.0000    0.29401
191960.0000    0.36480
192000.0000    0.28082
192040.0000    0.44959
192080.0000    0.16507
192120.0000    0.33266
192160.0000    0.27076
192200.0000    0.39621
192240.0000    0.43472
192280.0000    0.35828
192320.0000    0.43626
192360.0000    0.62270
192400.0000    0.59557
192440.0000    0.59876
192480.0000    0.68421
192520.0000    0.46984
192560.0000    0.49359
192600.0000    0.46141
192640.0000    0.47983
192680.0000    0.38698
192720.0000    0.48824
192760.0000    0.42153
192800.0000    0.38035
192840.0000    0.28055
192880.0000    0.34007
192920.0000    0.66494
192960.0000    0.41392
193000.0000    0.34177
193040.0000    0.24713
193080.0000    0.74637
193120.0000    0.34029
193160.0000    0.33580
193200.0000    0.34237
193240.0000    0.39437
193280.0000    0.31804
193320.0000    0.39694
193360.0000    0.37949
193400.0000    0.44710
193440.0000    0.33022
193480.0000    0.38710
193520.0000    0.23552
193560.0000    0.42592
193600.0000    0.48800
193640.0000    0.54585
193680.0000    0.47809
193720.0000    0.42479
193760.0000    0.50067
193800.0000    0.43506
193840.0000    0.76859
193880.0000    0.45524
193920.0000    0.41308
193960.0000    0.35672
194000.0000    0.31915
194040.0000    0.37578
194080.0000    0.43531
194120.0000    0.42112
194160.0000    0.38116
194200.0000    0.37938
194240.0000    0.37533
194280.0000    0.32101
194320.0000    0.32385
194360.0000    0.51081
194400.0000    0.05561
194440.0000    0.30025
194480.0000    0.34486
194520.0000    0.18334
194560.0000    0.28735
194600.0000    0.16215
194640.0000    0.23338
194680.0000    0.28873
194720.0000    0.39003
194760.0000    0.37488
194800.0000    0.19018
194840.0000    0.35986
194880.0000    0.56392
194920.0000    0.44535
194960.0000    0.27071
195000.0000    0.41552
195040.0000    0.32210
195080.0000    0.39779
195120.0000    0.42484
195160.0000    0.10392
195200.0000    0.17038
195240.0000    0.23340
195280.0000    0.26795
195320.0000    0.14921
195360.0000    0.43227
195400.0000    0.31490
195440.0000    0.48606
195480.0000    0.26611
195520.0000    0.33397
195560.0000    0.56307
195600.0000    0.35030
195640.0000    0.42215
195680.0000    0.50217
195720.0000    0.35973
195760.0000    0.22875
195800.0000    0.34387
195840.0000    0.37760
195880.0000    0.48087
195920.0000    0.32708
195960.0000    0.13970
196000.0000    0.38804
196040.0000    0.01493
196080.0000    0.16733
196120.0000    0.45426
196160.0000    0.42527
196200.0000    0.20508
196240.0000    0.18855
196280.0000    0.13732
196320.0000    0.15588
196360.0000    0.13822
196400.0000    0.14607
196440.0000    0.17066
196480.0000    0.31708
196520.0000    0.39299
196560.0000    0.43072
196600.0000    0.37463
196640.0000    0.07081
196680.0000    0.34148
196720.0000    0.04541
196760.0000    0.09638
196800.0000    0.18054
196840.0000    0.31999
196880.0000    0.25762
196920.0000    0.39935
196960.0000    0.32907
197000.0000    0.49783
197040.0000    0.48000
197080.0000    0.34014
197120.0000    0.26402
197160.0000    0.41188
197200.0000    0.30516
197240.0000    0.32904
197280.0000    0.38194
197320.0000    0.39866
197360.0000    0.34442
197400.0000    0.06899
197440.0000    0.03018
197480.0000    0.27595
197520.0000    0.20829
197560.0000    0.43396
197600.0000    0.45687
197640.0000    0.60855
197680.0000    0.09989
197720.0000    0.36382
197760.0000    0.10146
197800.0000    0.12466
197840.0000    0.36878
197880.0000    0.33731
197920.0000    0.30624
197960.0000    0.45382
198000.0000    0.27588
198040.0000    0.23824
198080.0000    0.03040
198120.0000   -0.07721
198160.0000    0.08485
198200.0000    0.21876
198240.0000    0.12599
198280.0000   -0.23557
198320.0000    0.08310
198360.0000   -0.18335
198400.0000   -0.57337
198440.0000   -0.47036
198480.0000   -0.36690
198520.0000   -0.31167
198560.0000   -0.38539
198600.0000   -0.08620
198640.0000   -0.20689
198680.0000   -0.32463
198720.0000   -0.39893
198760.0000   -0.74291
198800.0000   -0.59691
198840.0000   -0.10919
198880.0000   -0.18991
198920.0000   -0.15760
198960.0000    0.06815
199000.0000    0.07314
199040.0000   -0.30568
199080.0000   -0.35829
199120.0000   -0.17668
199160.0000   -0.23575
199200.0000   -0.15884
199240.0000    0.02075
199280.0000   -0.58318
199320.0000   -0.29024
199360.0000   -0.12712
199400.0000   -0.32881
199440.0000   -0.07855
199480.0000   -0.23506
199520.0000   -0.28023
199560.0000   -0.31101
199600.0000   -0.24772
199640.0000   -0.52928
199680.0000   -0.42700
199720.0000   -0.39981
199760.0000   -0.47102
199800.0000    0.05474
199840.0000    0.21317
199880.0000    0.40548
199920.0000    0.60767
199960.0000    0.30534
200000.0000    0.28476
200040.0000    0.31886
200080.0000    0.38238
200120.0000    0.11051
200160.0000    0.39453
200200.0000    0.44864
200240.0000    0.36979
200280.0000    0.49390
200320.0000    0.30163
200360.0000    0.05529
200400.0000    0.54523
200440.0000    0.44647
200480.0000    0.42405
200520.0000    0.40690
200560.0000    0.25763
200600.0000    0.31069
200640.0000    0.40004
200680.0000    0.41407
200720.0000    0.52090
200760.0000    0.55910
200800.0000    0.45418
200840.0000    0.57387
200880.0000    0.44676
200920.0000    0.33505
200960.0000    0.41078
201000.0000    0.56330
201040.0000    0.22227
201080.0000    0.13691
201120.0000    0.22748
201160.0000    0.48536
201200.0000    0.51188
201240.0000   -0.08755
201280.0000    0.38168
201320.0000    0.36240
201360.0000    0.24137
201400.0000    0.13676
201440.0000    0.44547
201480.0000    0.21385
201520.0000    0.49642
201560.0000    0.31812
201600.0000    0.42321
201640.0000    0.11661
201680.0000    0.12378
201720.0000    0.46290
201760.0000    0.38969
201800.0000    0.29718
201840.0000    0.23653
201880.0000    0.06557
201920.0000    0.50986
201960.0000    0.39700
202000.0000    0.48871
202040.0000    0.32796
202080.0000    0.30061
202120.0000    0.24920
202160.0000    0.49944
202200.0000    0.38219
202240.0000    0.44317
202280.0000    0.29839
202320.0000    0.68955
202360.0000    0.20522
202400.0000    0.18816
202440.0000    0.31182
202480.0000    0.49117
202520.0000    0.44785
202560.0000    0.39632
202600.0000    0.15008
202640.0000    0.36501
202680.0000    0.47588
202720.0000    0.49947
202760.0000    0.35636
202800.0000    0.26460
202840.0000    0.33815
202880.0000    0.13429
202920.0000    0.56041
202960.0000    0.50454
203000.0000    0.21892
203040.0000    0.13560
203080.0000    0.18294
203120.0000    0.47551
203160.0000    0.44076
203200.0000    0.32194
203240.0000    0.07504
203280.0000    0.26307
203320.0000    0.60428
203360.0000    0.61381
203400.0000    0.33687
203440.0000    0.34422
203480.0000    0.55482
203520.0000    0.31389
203560.0000    0.47080
203600.0000    0.25742
203640.0000    0.43027
203680.0000    0.41538
203720.0000    0.43077
203760.0000    0.41740
203800.0000    0.28279
203840.0000    0.33546
203880.0000    0.24996
203920.0000    0.24542
203960.0000    0.57191
204000.0000    0.42997
204040.0000    0.34360
204080.0000    0.53782
204120.0000    0.61028
204160.0000    0.47190
204200.0000    0.24738
204240.0000    0.46961
204280.0000    0.59326
204320.0000    0.44142
204360.0000    0.31601
204400.0000    0.30041
204440.0000    0.39537
204480.0000    0.12984
204520.0000    0.20096
204560.0000    0.21255
204600.0000    0.24614
204640.0000    0.30540
204680.0000    0.22301
204720.0000    0.19209
204760.0000    0.41515
204800.0000    0.35608
204840.0000    0.29525
204880.0000    0.10417
204920.0000    0.26819
204960.0000    0.12576
205000.0000    0.09693
205040.0000    0.42019
205080.0000    0.39518
205120.0000    0.33702
205160.0000    0.23382
205200.0000    0.54465
205240.0000    0.55404
205280.0000    0.07844
205320.0000    0.43966
205360.0000    0.46209
205400.0000    0.06195
205440.0000    0.38098
205480.0000    0.33138
205520.0000    0.29470
205560.0000    0.35166
205600.0000    0.34274
205640.0000    0.33163
205680.0000    0.30763
205720.0000    0.35031
205760.0000    0.31293
205800.0000    0.23257
205840.0000    0.24222
205880.0000    0.15771
205920.0000    0.39512
205960.0000    0.16736
206000.0000    0.37308
206040.0000    0.37703
206080.0000    0.21066
206120.0000    0.30431
206160.0000    0.41390
206200.0000    0.23816
206240.0000    0.31404
206280.0000    0.30211
206320.0000    0.29618
206360.0000   -0.00593
206400.0000    0.25602
206440.0000    0.15172
206480.0000    0.42003
206520.0000    0.32683
206560.0000    0.42121
206600.0000    0.45935
206640.0000    0.44540
206680.0000    0.43310
206720.0000    0.15071
206760.0000    0.06301
206800.0000    0.14713
206840.0000    0.30201
206880.0000    0.14200
206920.0000    0.14179
206960.0000    0.12863
207000.0000    0.33451
207040.0000    0.25073
207080.0000    0.31515
207120.0000   -0.11282
207160.0000    0.20182
207200.0000    0.08061
207240.0000    0.29012
207280.0000    0.23268
207320.0000    0.25000
207360.0000    0.10482
207400.0000    0.16170
207440.0000    0.18399
207480.0000    0.29201
207520.0000    0.15828
207560.0000    0.19060
207600.0000    0.26100
207640.0000    0.11105
207680.0000    0.18843
207720.0000    0.29672
207760.0000    0.32888
207800.0000    0.18296
207840.0000   -0.07658
207880.0000    0.17163
207920.0000    0.24255
207960.0000    0.23602
208000.0000   -0.23071
208040.0000   -0.45628
208080.0000    0.19350
208120.0000    0.16334
208160.0000    0.13792
208200.0000   -0.00167
208240.0000   -0.09579
208280.0000    0.04518
208320.0000   -0.11275
208360.0000    0.36022
208400.0000    0.28640
208440.0000    0.24255
208480.0000    0.17407
208520.0000    0.25731
208560.0000    0.31723
208600.0000    0.40856
208640.0000    0.50739
208680.0000    0.16975
208720.0000    0.13837
208760.0000   -0.04292
208800.0000    0.11627
208840.0000   -0.07024
208880.0000   -0.04953
208920.0000   -0.13827
208960.0000   -0.00906
209000.0000   -0.09715
209040.0000   -0.14126
209080.0000   -0.07468
209120.0000   -0.29311
209160.0000   -0.44501
209200.0000   -0.39577
209240.0000   -0.29480
209280.0000   -0.03421
209320.0000   -0.16110
209360.0000   -0.19248
209400.0000   -0.53686
209440.0000   -0.71373
209480.0000   -0.65623
209520.0000   -0.47250
209560.0000   -0.43503
209600.0000   -0.52145
209640.0000   -0.53489
209680.0000   -0.74268
209720.0000   -0.40277
209760.0000   -0.63745
209800.0000   -0.31316
209840.0000   -0.16751
209880.0000   -0.47847
209920.0000   -0.61220
209960.0000   -0.32142
210000.0000   -0.52804
210040.0000   -0.39621
210080.0000   -0.36020
210120.0000   -0.49214
210160.0000   -0.42596
210200.0000   -0.40194
210240.0000   -0.49117
210280.0000   -0.49739
210320.0000   -0.48472
210360.0000   -0.75058
210400.0000   -0.70035
210440.0000   -0.57910
210480.0000   -0.62292
210520.0000   -0.90184
210560.0000   -0.63090
210600.0000   -0.73708
210640.0000   -0.39253
210680.0000   -0.07132
210720.0000   -0.03664
210760.0000    0.26836
210800.0000    0.33520
210840.0000    0.24721
210880.0000    0.31705
210920.0000    0.43969
210960.0000    0.46913
211000.0000    0.54927
211040.0000    0.62094
211080.0000    0.39783
211120.0000    0.49907
211160.0000    0.56137
211200.0000    0.31240
211240.0000    0.64400
211280.0000    0.32285
211320.0000    0.26537
211360.0000    0.30963
211400.0000    0.39627
211440.0000    0.52938
211480.0000    0.67759
211520.0000    0.23741
211560.0000    0.37474
211600.0000    0.45324
211640.0000    0.57992
211680.0000    0.48410
211720.0000    0.46473
211760.0000    0.55935
211800.0000    0.40210
211840.0000    0.55392
211880.0000    0.34617
211920.0000    0.36463
211960.0000   -0.02397
212000.0000   -0.06292
212040.0000    0.31965
212080.0000   -0.05800
212120.0000   -0.22207
212160.0000   -0.14676
212200.0000   -0.24330
212240.0000   -0.01256
212280.0000   -0.15127
212320.0000   -0.42365
212360.0000   -0.64721
212400.0000   -0.63547
212440.0000   -0.15088
212480.0000    0.07743
212520.0000   -0.13179
212560.0000   -0.26004
212600.0000   -0.19781
212640.0000   -0.08562
212680.0000   -0.05705
212720.0000   -0.46531
212760.0000   -0.42450
212800.0000   -0.44211
212840.0000   -0.24021
212880.0000   -0.61324
212920.0000   -0.46450
212960.0000   -0.77458
213000.0000   -0.41042
213040.0000   -0.40631
213080.0000   -0.51046
213120.0000    0.02863
213160.0000   -0.24998
213200.0000   -0.40647
213240.0000   -0.45297
213280.0000   -0.42064
213320.0000   -0.42423
213360.0000   -0.49293
213400.0000   -0.56770
213440.0000   -0.36347
213480.0000   -0.35940
213520.0000   -0.21702
213560.0000   -0.70740
213600.0000   -0.37549
213640.0000   -0.24729
213680.0000   -0.08757
213720.0000    0.14145
213760.0000   -0.52743
213800.0000   -0.38058
213840.0000    0.16448
213880.0000   -0.06964
213920.0000   -0.08973
213960.0000    0.22412
214000.0000    0.09135
214040.0000    0.09150
214080.0000   -0.04980
214120.0000   -0.03582
214160.0000   -0.11321
214200.0000   -0.01233
214240.0000    0.25616
214280.0000   -0.13771
214320.0000   -0.05419
214360.0000   -0.09828
214400.0000   -0.29539
214440.0000    0.09599
214480.0000    0.05863
214520.0000   -0.03207
214560.0000   -0.17883
214600.0000    0.00081
214640.0000    0.00388
214680.0000   -0.23029
214720.0000    0.10807
214760.0000    0.08750
214800.0000   -0.28593
214840.0000    0.22989
214880.0000    0.19615
214920.0000    0.34887
214960.0000   -0.23153
215000.0000   -0.28151
215040.0000   -0.12051
215080.0000   -0.10532
215120.0000    0.08134
215160.0000   -0.03670
215200.0000    0.12779
215240.0000    0.07211
215280.0000   -0.18073
215320.0000   -0.59790
215360.0000   -0.19575
215400.0000   -0.30989
215440.0000   -0.15033
215480.0000    0.11574
215520.0000    0.23194
215560.0000    0.06710
215600.0000    0.25199
215640.0000   -0.10753
215680.0000   -0.23210
215720.0000    0.18711
215760.0000   -0.20687
215800.0000    0.04628
215840.0000    0.20083
215880.0000    0.01440
215920.0000    0.04923
215960.0000   -0.21105
216000.0000   -0.10285
216040.0000    0.14257
216080.0000    0.12819
216120.0000   -0.12510
216160.0000    0.27284
216200.0000    0.55436
216240.0000    0.59396
216280.0000    0.41919
216320.0000    0.38273
216360.0000    0.54950
216400.0000    0.62332
216440.0000    0.45997
216480.0000    0.28054
216520.0000    0.42589
216560.0000    0.18313
216600.0000    0.37442
216640.0000    0.31295
216680.0000    0.30659
216720.0000    0.43349
216760.0000    0.21860
216800.0000    0.26969
216840.0000   -0.36066
216880.0000    0.22195
216920.0000   -0.15365
216960.0000    0.28301
217000.0000    0.19974
217040.0000    0.06644
217080.0000    0.07256
217120.0000    0.28654
217160.0000    0.10720
217200.0000   -0.07511
217240.0000    0.17384
217280.0000   -0.12716
217320.0000   -0.15897
217360.0000   -0.02430
217400.0000   -0.13440
217440.0000   -0.49697
217480.0000   -0.42392
217520.0000   -0.62571
217560.0000   -0.51528
217600.0000   -0.65817
217640.0000   -0.39895
217680.0000   -0.60625
217720.0000   -0.54298
217760.0000   -0.22365
217800.0000   -0.66793
217840.0000   -0.62821
217880.0000   -0.44916
217920.0000   -0.63998
217960.0000   -0.54564
218000.0000   -0.21713
218040.0000   -0.76208
218080.0000   -0.68055
218120.0000   -0.62774
218160.0000   -0.54215
218200.0000   -0.70232
218240.0000   -0.68467
218280.0000   -0.76014
218320.0000   -0.80153
218360.0000   -1.13261
218400.0000   -0.68430
218440.0000   -0.59920
218480.0000   -0.59726
218520.0000   -0.63947
218560.0000   -0.41040
218600.0000   -0.78002
218640.0000   -0.44803
218680.0000   -0.30359
218720.0000   -0.28633
218760.0000   -0.47978
218800.0000   -0.09199
218840.0000   -0.36546
218880.0000   -0.65301
218920.0000   -0.58432
218960.0000   -0.71027
219000.0000   -0.67045
219040.0000   -0.58211
219080.0000   -0.72115
219120.0000   -0.72255
219160.0000   -0.73537
219200.0000   -0.61875
219240.0000   -0.69093
219280.0000   -0.54590
219320.0000   -0.46528
219360.0000   -0.48865
219400.0000   -0.49209
219440.0000   -0.44181
219480.0000   -0.65662
219520.0000   -0.79208
219560.0000   -0.50700
219600.0000   -0.86016
219640.0000   -0.66176
219680.0000   -0.68729
219720.0000   -0.55949
219760.0000   -0.69444
219800.0000   -0.84544
219840.0000   -0.79219
219880.0000   -0.77773
219920.0000   -0.80621
219960.0000   -0.43688
220000.0000   -0.59606
220040.0000   -0.83700
220080.0000   -0.30406
220120.0000   -0.70809
220160.0000   -0.37123
220200.0000   -0.11416
220240.0000   -0.53334
220280.0000   -0.54023
220320.0000   -0.82762
220360.0000   -0.37712
220400.0000   -0.52928
220440.0000   -0.22211
220480.0000   -0.09573
220520.0000   -0.17605
220560.0000   -0.01779
220600.0000   -0.23678
220640.0000   -0.16302
220680.0000   -0.42268
220720.0000   -0.11042
220760.0000   -0.64897
220800.0000   -0.48543
220840.0000   -0.31319
220880.0000   -0.50813
220920.0000   -0.51012
220960.0000   -0.40897
221000.0000   -0.52221
221040.0000   -0.43852
221080.0000   -0.65907
221120.0000   -0.46899
221160.0000   -0.40658
221200.0000   -0.39440
221240.0000   -0.63244
221280.0000   -0.40667
221320.0000   -0.40327
221360.0000   -0.18614
221400.0000   -0.40811
221440.0000   -0.46496
221480.0000   -0.62357
221520.0000   -0.37131
221560.0000   -0.80768
221600.0000   -0.41003
221640.0000   -0.51698
221680.0000   -0.48458
221720.0000   -0.58199
221760.0000   -0.36329
221800.0000   -0.01025
221840.0000   -0.32043
221880.0000   -0.38679
221920.0000   -0.25191
221960.0000   -0.04522
222000.0000   -0.20252
222040.0000   -0.07278
222080.0000   -0.28931
222120.0000   -0.37293
222160.0000   -0.40398
222200.0000   -0.37954
222240.0000   -0.41869
222280.0000   -0.43598
222320.0000   -0.54144
222360.0000   -0.48125
222400.0000   -0.32094
222440.0000   -0.19297
222480.0000   -0.22274
222520.0000   -0.48459
222560.0000   -0.42021
222600.0000   -0.61334
222640.0000   -0.48739
222680.0000   -0.40066
222720.0000   -0.43291
222760.0000   -0.25766
222800.0000   -0.55548
222840.0000   -0.54252
222880.0000   -0.65352
222920.0000   -0.69499
222960.0000   -0.71551
223000.0000   -0.38953
223040.0000   -0.56990
223080.0000   -0.40541
223120.0000   -0.60091
223160.0000   -0.47105
223200.0000   -0.43521
223240.0000   -0.51060
223280.0000   -0.22030
223320.0000   -0.54485
223360.0000   -0.60547
223400.0000   -0.45358
223440.0000   -0.39506
223480.0000   -0.51048
223520.0000   -0.40171
223560.0000   -0.17619
223600.0000   -0.35642
223640.0000   -0.48523
223680.0000   -0.42823
223720.0000   -0.24428
223760.0000   -0.29985
223800.0000   -0.32902
223840.0000   -0.45872
223880.0000   -0.44505
223920.0000   -0.36212
223960.0000   -0.24262
224000.0000   -0.33746
224040.0000   -0.55509
224080.0000   -0.37877
224120.0000   -0.54136
224160.0000   -0.40643
224200.0000   -0.43303
224240.0000   -0.33734
224280.0000   -0.33894
224320.0000   -0.12273
224360.0000   -0.57794
224400.0000   -0.59373
224440.0000   -0.74361
224480.0000   -0.53310
224520.0000   -0.57643
224560.0000   -0.59043
224600.0000   -0.48386
224640.0000   -0.69584
224680.0000   -0.56046
224720.0000   -0.48985
224760.0000   -0.72851
224800.0000   -0.63505
224840.0000   -0.39632
224880.0000   -0.67014
224920.0000   -0.50557
224960.0000   -0.50072
225000.0000   -0.45851
225040.0000   -0.41705
225080.0000   -0.48407
225120.0000   -0.56293
225160.0000   -0.81011
225200.0000   -0.52611
225240.0000   -0.84196
225280.0000   -0.40860
225320.0000   -0.63218
225360.0000   -0.51102
225400.0000   -0.56364
225440.0000   -0.37880
225480.0000   -0.34258
225520.0000   -0.26351
225560.0000   -0.21167
225600.0000   -0.38917
225640.0000   -0.38791
225680.0000   -0.56258
225720.0000   -0.53526
225760.0000   -0.63702
225800.0000   -0.64287
225840.0000   -0.60431
225880.0000   -0.67927
225920.0000   -0.40705
225960.0000   -0.03445
226000.0000   -0.27343
226040.0000   -0.43911
226080.0000   -0.16209
226120.0000   -0.28850
226160.0000   -0.11495
226200.0000   -0.73610
226240.0000   -0.63058
226280.0000   -0.68359
226320.0000   -0.42378
226360.0000   -0.71873
226400.0000   -0.44317
226440.0000   -0.40051
226480.0000   -0.63056
226520.0000   -0.61240
226560.0000   -0.60209
226600.0000   -0.64096
226640.0000   -0.67322
226680.0000   -0.13541
226720.0000   -0.38923
226760.0000   -0.26385
226800.0000   -0.31270
226840.0000   -0.34553
226880.0000   -0.29367
226920.0000   -0.54424
226960.0000    0.01507
227000.0000   -0.48330
227040.0000   -0.65663
227080.0000   -0.40797
227120.0000   -0.60122
227160.0000   -0.43686
227200.0000   -0.35907
227240.0000   -0.50476
227280.0000   -0.59037
227320.0000   -0.28046
227360.0000   -0.24290
227400.0000   -0.30222
227440.0000   -0.14263
227480.0000   -0.08244
227520.0000   -0.29298
227560.0000   -0.39851
227600.0000   -0.16374
227640.0000    0.02456
227680.0000   -0.42639
227720.0000   -0.09567
227760.0000   -0.10365
227800.0000   -0.15102
227840.0000   -0.10818
227880.0000   -0.26369
227920.0000    0.24325
227960.0000   -0.29241
228000.0000   -0.27147
228040.0000   -0.49274
228080.0000   -0.64200
228120.0000   -0.39063
228160.0000   -0.36765
228200.0000   -0.33154
228240.0000   -0.52601
228280.0000   -0.47067
228320.0000   -0.26154
228360.0000   -0.64512
228400.0000   -0.77307
228440.0000   -0.77758
228480.0000   -0.30705
228520.0000   -0.39149
228560.0000   -0.66581
228600.0000   -0.56964
228640.0000   -0.63520
228680.0000   -0.69246
228720.0000   -0.44390
228760.0000   -0.39594
228800.0000   -0.34877
228840.0000   -0.35796
228880.0000   -0.23387
228920.0000   -0.37355
228960.0000   -0.30381
229000.0000   -0.39301
229040.0000   -0.33649
229080.0000   -0.13816
229120.0000   -0.30038
229160.0000    0.08339
229200.0000    0.07754
229240.0000    0.16221
229280.0000    0.07702
229320.0000    0.08393
229360.0000   -0.00190
229400.0000    0.16642
229440.0000    0.25834
229480.0000    0.22650
229520.0000   -0.03999
229560.0000    0.07705
229600.0000   -0.18828
229640.0000   -0.13876
229680.0000   -0.35831
229720.0000    0.00429
229760.0000    0.29131
229800.0000    0.11196
229840.0000    0.30257
229880.0000    0.03667
229920.0000    0.10842
229960.0000    0.40283
230000.0000    0.36536
230040.0000    0.19363
230080.0000    0.24508
230120.0000    0.29427
230160.0000   -0.19458
230200.0000   -0.16115
230240.0000   -0.13199
230280.0000    0.18626
230320.0000    0.30271
230360.0000    0.23030
230400.0000   -0.04958
230440.0000    0.14175
230480.0000    0.40050
230520.0000    0.32818
230560.0000    0.31386
230600.0000    0.21749
230640.0000    0.34414
230680.0000    0.08846
230720.0000    0.40768
230760.0000    0.29744
230800.0000    0.43474
230840.0000    0.51164
230880.0000    0.21468
230920.0000    0.14445
230960.0000    0.24189
231000.0000    0.25251
231040.0000    0.42552
231080.0000    0.23301
231120.0000    0.45101
231160.0000    0.30440
231200.0000    0.27550
231240.0000    0.34711
231280.0000    0.25325
231320.0000    0.57996
231360.0000    0.28671
231400.0000    0.25503
231440.0000   -0.08646
231480.0000    0.54219
231520.0000    0.23562
231560.0000    0.04372
231600.0000   -0.19606
231640.0000   -0.53410
231680.0000    0.14769
231720.0000    0.13153
231760.0000   -0.10416
231800.0000   -0.55345
231840.0000   -0.27150
231880.0000   -0.91372
231920.0000   -0.54290
231960.0000   -0.53724
232000.0000   -0.43434
232040.0000   -0.86182
232080.0000   -0.64402
232120.0000   -1.16136
232160.0000   -1.00022
232200.0000   -0.77485
232240.0000   -0.75191
232280.0000   -0.68882
232320.0000   -1.12054
232360.0000   -0.92619
232400.0000   -0.77090
232440.0000   -0.83484
232480.0000   -0.62506
232520.0000   -0.67377
232560.0000   -0.22022
232600.0000   -0.33629
232640.0000   -0.28468
232680.0000   -0.35428
232720.0000   -0.30031
232760.0000   -0.28821
232800.0000   -0.26018
232840.0000   -0.51119
232880.0000   -0.65331
232920.0000   -0.65084
232960.0000   -0.30419
233000.0000   -0.13117
233040.0000   -0.60786
233080.0000   -0.00706
233120.0000    0.03507
233160.0000   -0.14848
233200.0000   -0.06936
233240.0000   -0.43244
233280.0000   -0.26188
233320.0000   -0.07766
233360.0000   -0.53259
233400.0000   -0.26990
233440.0000   -0.28125
233480.0000   -0.36379
233520.0000   -0.34265
233560.0000   -0.49219
233600.0000   -0.22748
233640.0000   -0.27349
233680.0000   -0.21340
233720.0000   -0.56859
233760.0000   -0.57958
233800.0000   -0.41189
233840.0000   -0.52115
233880.0000   -0.20890
233920.0000   -0.31105
233960.0000   -0.51508
234000.0000   -0.52950
234040.0000   -0.47682
234080.0000   -0.48047
234120.0000   -0.52152
234160.0000   -0.37201
234200.0000   -0.36269
234240.0000   -0.33858
234280.0000   -0.61807
234320.0000   -0.23834
234360.0000   -0.38434
234400.0000   -0.51992
234440.0000   -0.20108
234480.0000   -0.54235
234520.0000   -0.47585
234560.0000   -0.42167
234600.0000   -0.24597
234640.0000   -0.57789
234680.0000   -0.37603
234720.0000   -0.67974
234760.0000   -0.16631
234800.0000   -0.36022
234840.0000   -0.46450
234880.0000   -0.62302
234920.0000   -0.57574
234960.0000   -0.31401
235000.0000   -0.58279
235040.0000   -0.68971
235080.0000   -0.24554
235120.0000   -0.40317
235160.0000   -0.38072
235200.0000   -0.11893
235240.0000   -0.15801
235280.0000    0.09659
235320.0000   -0.10181
235360.0000   -0.03394
235400.0000   -0.38910
235440.0000    0.01143
235480.0000   -0.14871
235520.0000   -0.23868
235560.0000   -0.39034
235600.0000   -0.51245
235640.0000   -0.50167
235680.0000    0.16702
235720.0000   -0.37610
235760.0000   -0.13058
235800.0000   -0.30046
235840.0000   -0.25581
235880.0000    0.03622
235920.0000   -0.29558
235960.0000   -0.06454
236000.0000   -0.11060
236040.0000   -0.17100
236080.0000    0.02736
236120.0000   -0.21564
236160.0000   -0.21904
236200.0000   -0.49963
236240.0000   -0.27912
236280.0000   -0.17801
236320.0000   -0.10604
236360.0000   -0.21592
236400.0000   -0.15211
236440.0000   -0.06100
236480.0000   -0.19152
236520.0000   -0.23648
236560.0000   -0.02405
236600.0000   -0.29590
236640.0000   -0.66153
236680.0000   -0.12447
236720.0000   -0.20230
236760.0000   -0.42084
236800.0000   -0.42552
236840.0000   -0.31550
236880.0000   -0.67443
236920.0000   -0.46936
236960.0000   -0.41985
237000.0000   -0.69984
237040.0000   -0.55662
237080.0000   -0.55438
237120.0000   -0.55066
237160.0000   -0.43699
237200.0000   -0.39839
237240.0000   -0.57241
237280.0000   -0.63770
237320.0000   -0.50238
237360.0000   -0.89414
237400.0000   -0.56150
237440.0000   -0.39443
237480.0000   -0.40314
237520.0000   -0.12750
237560.0000   -0.43263
237600.0000   -0.57834
237640.0000   -0.24877
237680.0000   -0.20661
237720.0000   -0.52402
237760.0000   -0.53244
237800.0000   -0.24278
237840.0000    0.04486
237880.0000    0.08877
237920.0000    0.04091
237960.0000   -0.25280
238000.0000   -0.24076
238040.0000   -0.23796
238080.0000   -0.23486
238120.0000   -0.10754
238160.0000   -0.33821
238200.0000   -0.58403
238240.0000   -0.20727
238280.0000   -0.44121
238320.0000   -0.18647
238360.0000   -0.15116
238400.0000   -0.46275
238440.0000   -0.20354
238480.0000   -0.54920
238520.0000   -0.36372
238560.0000   -0.36113
238600.0000   -0.70981
238640.0000   -0.41029
238680.0000   -0.34914
238720.0000   -0.40691
238760.0000   -0.08579
238800.0000   -0.49369
238840.0000   -0.68505
238880.0000   -0.70468
238920.0000   -0.70422
238960.0000   -0.39334
239000.0000   -0.34781
239040.0000   -0.23296
239080.0000   -0.35191
239120.0000   -0.48974
239160.0000   -0.16098
239200.0000   -0.53533
239240.0000   -0.21376
239280.0000   -0.12425
239320.0000   -0.50515
239360.0000   -0.12699
239400.0000   -0.67979
239440.0000   -0.48664
239480.0000   -0.42888
239520.0000   -0.47597
239560.0000   -0.13993
239600.0000    0.05555
239640.0000   -0.42458
239680.0000   -0.11642
239720.0000   -0.26939
239760.0000   -0.34464
239800.0000   -0.35051
239840.0000   -0.32963
239880.0000   -0.33178
239920.0000   -0.38819
239960.0000   -0.63766
240000.0000   -0.30584
240040.0000   -0.37465
240080.0000   -0.17902
240120.0000   -0.27787
240160.0000   -0.46866
240200.0000   -0.15510
240240.0000   -0.25083
240280.0000   -0.15658
240320.0000   -0.20796
240360.0000   -0.15738
240400.0000   -0.19469
240440.0000   -0.33163
240480.0000   -0.12252
240520.0000   -0.30551
240560.0000   -0.34383
240600.0000    0.09340
240640.0000   -0.30955
240680.0000   -0.44882
240720.0000   -0.36415
240760.0000   -0.41027
240800.0000   -0.14715
240840.0000   -0.22716
240880.0000   -0.28057
240920.0000   -0.20762
240960.0000   -0.14408
241000.0000   -0.20922
241040.0000   -0.21292
241080.0000    0.08087
241120.0000   -0.23493
241160.0000   -0.22692
241200.0000   -0.16587
241240.0000   -0.27347
241280.0000   -0.29299
241320.0000   -0.09625
241360.0000   -0.18817
241400.0000   -0.33325
241440.0000   -0.75204
241480.0000   -0.40977
241520.0000   -0.52252
241560.0000   -0.59507
241600.0000   -0.32474
241640.0000   -0.58664
241680.0000   -0.59213
241720.0000   -0.41989
241760.0000   -0.74954
241800.0000   -0.41029
241840.0000   -0.52774
241880.0000   -0.59318
241920.0000   -0.40374
241960.0000   -0.34933
242000.0000   -0.50004
242040.0000   -0.26993
242080.0000   -0.11858
242120.0000   -0.07601
242160.0000   -0.30402
242200.0000   -0.25151
242240.0000   -0.09751
242280.0000   -0.22619
242320.0000   -0.14009
242360.0000   -0.07866
242400.0000    0.01735
242440.0000   -0.08085
242480.0000   -0.38686
242520.0000   -0.24287
242560.0000   -0.43743
242600.0000   -0.75889
242640.0000   -0.41515
242680.0000   -0.34934
242720.0000   -0.29967
242760.0000   -0.26037
242800.0000   -0.24374
242840.0000   -0.21310
242880.0000    0.15081
242920.0000    0.02530
242960.0000    0.20364
243000.0000   -0.29774
243040.0000   -0.28844
243080.0000   -0.22807
243120.0000   -0.26903
243160.0000   -0.34645
243200.0000   -0.19139
243240.0000   -0.44536
243280.0000   -0.40306
243320.0000   -0.19644
243360.0000   -0.17624
243400.0000   -0.24658
243440.0000   -0.29101
243480.0000   -0.32879
243520.0000   -0.27011
243560.0000   -0.17046
243600.0000   -0.30316
243640.0000   -0.32820
243680.0000   -0.21223
243720.0000   -0.37883
243760.0000   -0.30148
243800.0000   -0.50064
243840.0000   -0.28899
243880.0000   -0.39477
243920.0000   -0.45383
243960.0000   -0.37171
244000.0000   -0.39049
244040.0000    0.12285
244080.0000   -0.05152
244120.0000   -0.30572
244160.0000   -0.22139
244200.0000   -0.37135
244240.0000   -0.78893
244280.0000   -0.35984
244320.0000   -0.79053
244360.0000   -0.46682
244400.0000   -0.78445
244440.0000   -0.52504
244480.0000   -0.84716
244520.0000   -0.53965
244560.0000   -0.54109
244600.0000   -0.45194
244640.0000   -0.54792
244680.0000   -0.85219
244720.0000   -0.38587
244760.0000   -0.37472
244800.0000   -0.18843
244840.0000   -0.43001
244880.0000   -0.39337
244920.0000   -0.28217
244960.0000   -0.22433
245000.0000   -0.75834
245040.0000   -0.57357
245080.0000   -0.60427
245120.0000   -0.44278
245160.0000   -0.35356
245200.0000   -0.45072
245240.0000   -0.85812
245280.0000   -0.99148
245320.0000   -0.44481
245360.0000   -0.54036
245400.0000   -0.61963
245440.0000   -0.72021
245480.0000   -0.74923
245520.0000   -0.84819
245560.0000   -0.58080
245600.0000   -0.56012
245640.0000   -0.53570
245680.0000   -0.66754
245720.0000   -0.79331
245760.0000   -1.10536
245800.0000   -0.66991
245840.0000   -0.85720
245880.0000   -0.84010
245920.0000   -0.75285
245960.0000   -0.76306
246000.0000   -0.66495
246040.0000   -0.62701
246080.0000   -0.72068
246120.0000   -0.80901
246160.0000   -0.57000
246200.0000   -0.60169
246240.0000   -0.33139
246280.0000   -0.55296
246320.0000   -0.26664
246360.0000   -0.30873
246400.0000   -0.46242
246440.0000   -0.48848
246480.0000   -0.63041
246520.0000   -0.32507
246560.0000   -0.59371
246600.0000   -0.48280
246640.0000   -0.43712
246680.0000   -0.68538
246720.0000   -0.47720
246760.0000   -0.39219
246800.0000   -0.36656
246840.0000   -0.12194
246880.0000   -0.41076
246920.0000   -0.47750
246960.0000   -0.41966
247000.0000   -0.53798
247040.0000   -0.39533
247080.0000   -0.52699
247120.0000   -0.29882
247160.0000   -0.53206
247200.0000   -0.30557
247240.0000   -0.85163
247280.0000   -0.05406
247320.0000    0.15035
247360.0000    0.28878
247400.0000    0.17397
247440.0000    0.22855
247480.0000    0.00435
247520.0000   -0.31567
247560.0000   -0.34770
247600.0000   -0.76268
247640.0000   -0.44085
247680.0000   -0.35837
247720.0000   -0.48092
247760.0000   -0.60956
247800.0000   -0.82699
247840.0000   -0.51879
247880.0000   -0.84674
247920.0000   -0.65661
247960.0000   -0.68345
248000.0000   -0.72901
248040.0000   -0.51516
248080.0000   -0.64979
248120.0000   -0.34831
248160.0000   -0.67638
248200.0000   -0.51957
248240.0000   -0.50999
248280.0000   -0.54958
248320.0000   -0.68768
248360.0000   -0.29717
248400.0000   -0.82252
248440.0000   -0.55907
248480.0000   -0.56299
248520.0000   -0.75092
248560.0000   -0.51153
248600.0000   -0.55115
248640.0000   -0.50907
248680.0000   -0.05581
248720.0000   -0.20204
248760.0000   -0.57094
248800.0000   -0.32647
248840.0000   -0.56330
248880.0000   -0.38810
248920.0000   -0.43536
248960.0000   -0.34910
249000.0000   -0.32690
249040.0000   -0.46926
249080.0000   -0.34962
249120.0000   -0.10116
249160.0000   -0.03597
249200.0000   -0.14047
249240.0000   -0.15483
249280.0000   -0.14658
249320.0000    0.13377
249360.0000   -0.02673
249400.0000   -0.37059
249440.0000   -0.28847
249480.0000    0.00446
249520.0000    0.08229
249560.0000    0.35961
249600.0000   -0.00370
249640.0000   -0.14517
249680.0000   -0.14210
249720.0000   -0.20508
249760.0000    0.04706
249800.0000   -0.01964
249840.0000   -0.06094
249880.0000   -0.32106
249920.0000   -0.62732
249960.0000   -0.44986
250000.0000   -0.80385
250040.0000   -0.30453
250080.0000   -0.42453
250120.0000   -0.22654
250160.0000   -0.00138
250200.0000   -0.03968
250240.0000   -0.20537
250280.0000   -0.12596
250320.0000   -0.05664
250360.0000    0.21483
250400.0000    0.23206
250440.0000   -0.02267
250480.0000    0.07609
250520.0000    0.22687
250560.0000    0.23871
250600.0000    0.05201
250640.0000    0.27275
250680.0000    0.20824
250720.0000    0.39545
250760.0000    0.10646
250800.0000    0.40401
250840.0000    0.39671
250880.0000    0.40526
250920.0000    0.14231
250960.0000    0.22033
251000.0000    0.22960
251040.0000    0.30538
251080.0000    0.29820
251120.0000    0.22218
251160.0000    0.21521
251200.0000    0.28097
251240.0000    0.35478
251280.0000    0.17297
251320.0000    0.18689
251360.0000    0.24689
251400.0000    0.35131
251440.0000    0.15920
251480.0000    0.32496
251520.0000    0.17082
251560.0000    0.14127
251600.0000    0.06722
251640.0000    0.22180
251680.0000    0.27346
251720.0000    0.23801
251760.0000    0.41738
251800.0000    0.39920
251840.0000    0.33611
251880.0000    0.20823
251920.0000    0.27641
251960.0000    0.46407
252000.0000    0.26247
252040.0000    0.22082
252080.0000    0.42838
252120.0000    0.51364
252160.0000    0.50334
252200.0000    0.20000
252240.0000    0.22551
252280.0000    0.30434
252320.0000    0.41457
252360.0000    0.21435
252400.0000    0.42407
252440.0000    0.49212
252480.0000    0.23721
252520.0000   -0.63001
252560.0000   -0.42675
252600.0000   -0.68968
252640.0000   -0.23449
252680.0000   -0.33210
252720.0000   -0.01593
252760.0000    0.04564
252800.0000    0.03657
252840.0000   -0.05402
252880.0000   -0.35535
252920.0000   -0.38813
252960.0000   -0.20703
253000.0000   -0.54801
253040.0000   -0.63309
253080.0000    0.15204
253120.0000   -0.47702
253160.0000   -0.47189
253200.0000   -0.59227
253240.0000   -0.46708
253280.0000   -0.57365
253320.0000   -0.43354
253360.0000   -0.13156
253400.0000   -0.21251
253440.0000    0.10249
253480.0000   -0.09989
253520.0000   -0.12472
253560.0000   -0.28879
253600.0000   -0.13227
253640.0000   -0.27054
253680.0000   -0.61577
253720.0000   -0.07617
253760.0000   -0.19972
253800.0000   -0.38004
253840.0000   -0.31372
253880.0000   -0.29023
253920.0000    0.23099
253960.0000   -0.11147
254000.0000   -0.24267
254040.0000   -0.08585
254080.0000    0.26718
254120.0000    0.15266
254160.0000    0.27446
254200.0000    0.19592
254240.0000   -0.01640
254280.0000    0.18299
254320.0000    0.31294
254360.0000    0.35432
254400.0000    0.32289
254440.0000    0.50096
254480.0000    0.46715
254520.0000    0.58350
254560.0000    0.42127
254600.0000    0.43672
254640.0000    0.50246
254680.0000    0.33204
254720.0000    0.29952
254760.0000    0.54182
254800.0000    0.52812
254840.0000    0.40417
254880.0000    0.41215
254920.0000    0.24560
254960.0000    0.27448
255000.0000    0.36556
255040.0000    0.44420
255080.0000    0.24224
255120.0000    0.29876
255160.0000    0.34542
255200.0000    0.25217
255240.0000    0.33907
255280.0000    0.27644
255320.0000    0.30657
255360.0000    0.25122
255400.0000    0.43535
255440.0000    0.40681
255480.0000    0.42688
255520.0000    0.08688
255560.0000    0.56307
255600.0000    0.28928
255640.0000    0.29302
255680.0000    0.49960
255720.0000    0.35886
255760.0000    0.33408
255800.0000    0.37347
255840.0000    0.45356
255880.0000    0.59100
255920.0000    0.40890
255960.0000    0.61282
256000.0000    0.49337
256040.0000    0.24396
256080.0000    0.56425
256120.0000    0.44792
256160.0000    0.16946
256200.0000    0.33029
256240.0000    0.34218
256280.0000    0.42862
256320.0000    0.13900
256360.0000    0.43791
256400.0000    0.46969
256440.0000    0.14919
256480.0000    0.40074
256520.0000    0.05284
256560.0000    0.49857
256600.0000    0.40650
256640.0000    0.44652
256680.0000    0.40300
256720.0000    0.26386
256760.0000    0.62262
256800.0000    0.36301
256840.0000    0.49379
256880.0000    0.64659
256920.0000    0.32722
256960.0000    0.70837
257000.0000    0.29606
257040.0000    0.28481
257080.0000    0.41825
257120.0000    0.16261
257160.0000    0.48466
257200.0000    0.54861
257240.0000    0.38116
257280.0000    0.52193
257320.0000    0.24746
257360.0000   -0.12252
257400.0000   -0.38488
257440.0000   -0.39613
257480.0000   -0.80172
257520.0000   -0.92364
257560.0000   -0.60508
257600.0000   -0.64468
257640.0000   -0.70727
257680.0000   -0.43327
257720.0000   -0.65263
257760.0000   -0.49029
257800.0000   -0.48170
257840.0000   -0.30314
257880.0000   -0.49730
257920.0000   -0.37162
257960.0000   -0.49565
258000.0000   -0.24409
258040.0000   -0.32785
258080.0000   -0.07949
258120.0000   -0.36849
258160.0000   -0.39355
258200.0000   -0.32961
258240.0000   -0.34678
258280.0000   -0.76720
258320.0000   -0.77025
258360.0000   -0.80100
258400.0000   -0.94857
258440.0000   -0.57244
258480.0000   -0.74478
258520.0000   -0.62905
258560.0000   -0.67947
258600.0000   -0.81719
258640.0000   -0.86692
258680.0000   -0.70224
258720.0000   -0.66459
258760.0000   -0.71816
258800.0000   -0.73237
258840.0000   -1.14128
258880.0000   -0.64169
258920.0000   -0.58833
258960.0000   -0.39380
259000.0000   -0.09585
259040.0000    0.03735
259080.0000    0.10260
259120.0000    0.34408
259160.0000    0.26138
259200.0000    0.27573
259240.0000    0.23201
259280.0000    0.36878
259320.0000    0.13269
259360.0000    0.02603
259400.0000    0.51853
259440.0000    0.34949
259480.0000    0.18610
259520.0000    0.32530
259560.0000    0.07655
259600.0000    0.41985
259640.0000    0.27573
259680.0000    0.22085
259720.0000    0.25137
259760.0000    0.30285
259800.0000    0.24430
259840.0000    0.40485
259880.0000   -0.00092
259920.0000    0.30416
259960.0000    0.22849
260000.0000    0.41282
260040.0000    0.33763
260080.0000    0.44835
260120.0000    0.16987
260160.0000    0.43094
260200.0000    0.23428
260240.0000    0.15662
260280.0000    0.37502
260320.0000    0.21606
260360.0000    0.53625
260400.0000    0.47706
260440.0000    0.20550
260480.0000    0.13041
260520.0000    0.29890
260560.0000    0.56615
260600.0000    0.52039
260640.0000    0.31209
260680.0000    0.23138
260720.0000    0.33810
260760.0000    0.24028
260800.0000    0.45509
260840.0000    0.27966
260880.0000    0.20666
260920.0000    0.12572
260960.0000    0.03793
261000.0000    0.25902
261040.0000    0.29356
261080.0000    0.18902
261120.0000    0.33924
261160.0000    0.17889
261200.0000   -0.05129
261240.0000    0.26001
261280.0000    0.17288
261320.0000    0.25508
261360.0000    0.26809
261400.0000    0.22148
261440.0000    0.26463
261480.0000    0.22361
261520.0000    0.11889
261560.0000    0.12067
261600.0000   -0.11295
261640.0000    0.36678
261680.0000    0.28797
261720.0000    0.32194
261760.0000    0.07575
261800.0000    0.25655
261840.0000    0.46690
261880.0000    0.21449
261920.0000    0.13067
261960.0000    0.00306
262000.0000    0.18005
262040.0000    0.26857
262080.0000    0.13920
262120.0000    0.31846
262160.0000    0.22560
262200.0000    0.37993
262240.0000    0.36920
262280.0000   -0.02056
262320.0000   -0.01187
262360.0000    0.11722
262400.0000    0.28396
262440.0000    0.30294
262480.0000    0.23203
262520.0000    0.60173
262560.0000    0.35717
262600.0000    0.30777
262640.0000    0.33909
262680.0000    0.45065
262720.0000    0.35965
262760.0000    0.42806
262800.0000    0.52560
262840.0000    0.21789
262880.0000    0.35307
262920.0000    0.37728
262960.0000    0.12428
263000.0000    0.35636
263040.0000    0.32000
263080.0000    0.34801
263120.0000    0.25429
263160.0000    0.29913
263200.0000    0.23007
263240.0000    0.23459
263280.0000    0.18496
263320.0000    0.20117
263360.0000    0.31069
263400.0000    0.39670
263440.0000    0.34246
263480.0000    0.28997
263520.0000    0.33741
263560.0000    0.06812
263600.0000    0.38520
263640.0000    0.14599
263680.0000    0.17428
263720.0000    0.38249
263760.0000   -0.08558
263800.0000    0.19596
263840.0000    0.07094
263880.0000    0.26093
263920.0000   -0.04962
263960.0000    0.27108
264000.0000    0.19679
264040.0000    0.16767
264080.0000    0.20356
264120.0000    0.06875
264160.0000    0.18158
264200.0000    0.19183
264240.0000    0.36721
264280.0000    0.22497
264320.0000    0.18395
264360.0000   -0.05632
264400.0000    0.02719
264440.0000   -0.05310
264480.0000   -0.10238
264520.0000    0.06151
264560.0000   -0.03052
264600.0000   -0.12614
264640.0000   -0.32840
264680.0000   -0.02726
264720.0000    0.06565
264760.0000    0.20162
264800.0000    0.26076
264840.0000    0.18995
264880.0000    0.23928
264920.0000    0.24284
264960.0000    0.51102
265000.0000    0.46045
265040.0000    0.26865
265080.0000    0.35542
265120.0000    0.27065
265160.0000    0.40994
265200.0000    0.39773
265240.0000    0.13674
265280.0000    0.29443
265320.0000    0.23103
265360.0000    0.36037
265400.0000    0.36258
265440.0000    0.11673
265480.0000    0.42331
265520.0000    0.11691
265560.0000    0.25130
265600.0000    0.18947
265640.0000    0.22146
265680.0000    0.24741
265720.0000    0.37459
265760.0000    0.26946
265800.0000    0.13217
265840.0000    0.18077
265880.0000    0.25203
265920.0000    0.36575
265960.0000    0.32281
266000.0000    0.36134
266040.0000    0.33019
266080.0000    0.42178
266120.0000    0.26340
266160.0000    0.49219
266200.0000    0.39573
266240.0000    0.33339
266280.0000    0.33804
266320.0000    0.51255
266360.0000    0.07135
266400.0000    0.05826
266440.0000    0.57227
266480.0000    0.42948
266520.0000    0.27798
266560.0000    0.14755
266600.0000    0.10380
266640.0000    0.22151
266680.0000    0.19121
266720.0000    0.02425
266760.0000   -0.00219
266800.0000   -0.01537
266840.0000   -0.11965
266880.0000   -0.03048
266920.0000    0.10686
266960.0000    0.12521
267000.0000    0.10602
267040.0000    0.25907
267080.0000    0.16029
267120.0000    0.42408
267160.0000    0.42806
267200.0000    0.09188
267240.0000    0.37087
267280.0000    0.48022
267320.0000    0.16222
267360.0000    0.23720
267400.0000    0.36777
267440.0000    0.14105
267480.0000    0.25352
267520.0000    0.35688
267560.0000    0.24442
267600.0000    0.24984
267640.0000    0.29254
267680.0000    0.21319
267720.0000    0.63261
267760.0000    0.15783
267800.0000    0.39840
267840.0000    0.12574
267880.0000    0.49881
267920.0000    0.34987
267960.0000    0.33324
268000.0000    0.21145
268040.0000    0.47564
268080.0000    0.22087
268120.0000    0.28079
268160.0000    0.43426
268200.0000    0.22539
268240.0000    0.45908
268280.0000    0.35033
268320.0000    0.32393
268360.0000    0.44722
268400.0000    0.18511
268440.0000    0.18479
268480.0000    0.28552
268520.0000    0.53412
268560.0000    0.18144
268600.0000    0.46472
268640.0000    0.42943
268680.0000    0.31042
268720.0000    0.34419
268760.0000    0.07023
268800.0000    0.31513
268840.0000    0.41997
268880.0000    0.41085
268920.0000    0.33080
268960.0000    0.40392
269000.0000    0.32556
269040.0000    0.06496
269080.0000    0.43883
269120.0000    0.50034
269160.0000    0.61194
269200.0000    0.10574
269240.0000    0.34901
269280.0000    0.12682
269320.0000    0.34811
269360.0000    0.40589
269400.0000    0.24003
269440.0000    0.21694
269480.0000    0.55790
269520.0000    0.47424
269560.0000    0.04729
269600.0000    0.38918
269640.0000    0.56887
269680.0000    0.50887
269720.0000    0.51057
269760.0000    0.31450
269800.0000    0.18850
269840.0000    0.42094
269880.0000    0.18628
269920.0000    0.27204
269960.0000    0.28972
270000.0000    0.47004
270040.0000    0.30932
270080.0000    0.21991
270120.0000    0.44462
270160.0000    0.18106
270200.0000    0.34306
270240.0000    0.25702
270280.0000    0.45384
270320.0000    0.09679
270360.0000    0.31419
270400.0000    0.01823
270440.0000    0.06157
270480.0000    0.21759
270520.0000    0.12361
270560.0000    0.35219
270600.0000    0.52233
270640.0000    0.51497
270680.0000    0.32471
270720.0000    0.48113
270760.0000    0.61583
270800.0000    0.39081
270840.0000    0.45226
270880.0000    0.29458
270920.0000    0.45400
270960.0000    0.42848
271000.0000    0.51570
271040.0000    0.49934
271080.0000    0.44875
271120.0000    0.48265
271160.0000    0.39431
271200.0000    0.45780
271240.0000    0.41538
271280.0000    0.44292
271320.0000    0.38552
271360.0000    0.35829
271400.0000    0.34428
271440.0000    0.52646
271480.0000    0.24363
271520.0000    0.11340
271560.0000    0.67119
271600.0000    0.39817
271640.0000    0.28421
271680.0000    0.33241
271720.0000    0.45187
271760.0000    0.61118
271800.0000    0.61545
271840.0000    0.39659
271880.0000    0.49094
271920.0000    0.51708
271960.0000    0.50886
272000.0000    0.45058
272040.0000    0.33432
272080.0000    0.44254
272120.0000    0.34764
272160.0000    0.30269
272200.0000    0.42615
272240.0000    0.22259
272280.0000    0.39909
272320.0000    0.30273
272360.0000    0.19953
272400.0000    0.36331
272440.0000    0.58403
272480.0000    0.70016
272520.0000    0.37624
272560.0000    0.59878
272600.0000    0.64308
272640.0000    0.81478
272680.0000    0.59558
272720.0000    0.29320
272760.0000    0.14320
272800.0000    0.27376
272840.0000    0.44509
272880.0000    0.29417
272920.0000    0.49938
272960.0000    0.46458
273000.0000    0.45621
273040.0000    0.68610
273080.0000    0.41591
273120.0000    0.35353
273160.0000    0.31171
273200.0000    0.55768
273240.0000    0.40288
273280.0000    0.46173
273320.0000    0.30789
273360.0000    0.37020
273400.0000    0.45912
273440.0000    0.38184
273480.0000    0.13590
273520.0000    0.35436
273560.0000    0.45616
273600.0000    0.28796
273640.0000    0.29675
273680.0000    0.36176
273720.0000    0.16978
273760.0000    0.39586
273800.0000    0.29182
273840.0000    0.49404
273880.0000    0.54240
273920.0000    0.13671
273960.0000    0.31466
274000.0000    0.18929
274040.0000    0.33592
274080.0000    0.21569
274120.0000    0.28946
274160.0000    0.17450
274200.0000    0.43289
274240.0000    0.39942
274280.0000    0.22206
274320.0000    0.24687
274360.0000    0.55536
274400.0000    0.64588
274440.0000    0.30507
274480.0000    0.50861
274520.0000    0.30923
274560.0000    0.48337
274600.0000    0.16264
274640.0000    0.31704
274680.0000    0.34754
274720.0000    0.35725
274760.0000    0.30885
274800.0000    0.75058
274840.0000    0.38360
274880.0000    0.45357
274920.0000    0.40277
274960.0000    0.59343
275000.0000    0.38003
275040.0000    0.36480
275080.0000    0.37994
275120.0000    0.45045
275160.0000    0.51404
275200.0000    0.43172
275240.0000    0.44309
275280.0000    0.47114
275320.0000    0.36121
275360.0000    0.38289
275400.0000    0.56154
275440.0000    0.47182
275480.0000    0.36263
275520.0000    0.25599
275560.0000    0.72773
275600.0000    0.30694
275640.0000    0.49508
275680.0000    0.30779
275720.0000    0.40686
275760.0000    0.54717
275800.0000    1.05614
275840.0000    0.70888
275880.0000    0.69577
275920.0000    0.69240
275960.0000    0.43595
276000.0000    0.23743
276040.0000    0.44524
276080.0000    0.62986
276120.0000    0.37927
276160.0000    0.63512
276200.0000    0.41757
276240.0000    0.68461
276280.0000    0.21768
276320.0000    0.19162
276360.0000    0.58627
276400.0000    0.43558
276440.0000    0.47895
276480.0000    0.25390
276520.0000    0.32436
276560.0000    0.46004
276600.0000    0.48380
276640.0000    0.38288
276680.0000    0.43517
276720.0000    0.36793
276760.0000    0.39681
276800.0000    0.34288
276840.0000    0.46733
276880.0000    0.43263
276920.0000    0.27502
276960.0000    0.59441
277000.0000    0.32646
277040.0000    0.23544
277080.0000    0.32910
277120.0000    0.39852
277160.0000    0.44942
277200.0000    0.44744
277240.0000    0.47415
277280.0000    0.59412
277320.0000    0.42775
277360.0000    0.51064
277400.0000    0.32001
277440.0000    0.36026
277480.0000    0.31216
277520.0000    0.23029
277560.0000    0.34970
277600.0000    0.39048
277640.0000    0.42772
277680.0000    0.48610
277720.0000    0.17786
277760.0000    0.38735
277800.0000    0.42776
277840.0000    0.27330
277880.0000    0.65986
277920.0000    0.48439
277960.0000    0.61596
278000.0000    0.45772
278040.0000    0.50144
278080.0000    0.27623
278120.0000    0.51016
278160.0000    0.36211
278200.0000    0.18232
278240.0000    0.19269
278280.0000    0.21899
278320.0000    0.47757
278360.0000    0.47533
278400.0000    0.22847
278440.0000    0.34663
278480.0000    0.19249
278520.0000    0.26887
278560.0000    0.35231
278600.0000    0.39291
278640.0000    0.47062
278680.0000    0.09545
278720.0000    0.22677
278760.0000    0.25752
278800.0000    0.50722
278840.0000    0.30616
278880.0000    0.38799
278920.0000    0.39876
278960.0000    0.45865
279000.0000    0.19469
279040.0000    0.20762
279080.0000    0.17974
279120.0000    0.52047
279160.0000    0.39359
279200.0000    0.39530
279240.0000    0.29351
279280.0000    0.45001
279320.0000    0.55818
279360.0000    0.38982
279400.0000    0.53253
279440.0000    0.24765
279480.0000    0.50571
279520.0000    0.52714
279560.0000    0.50621
279600.0000    0.25414
279640.0000    0.43874
279680.0000    0.15139
279720.0000    0.39218
279760.0000    0.26121
279800.0000    0.49185
279840.0000    0.33886
279880.0000    0.25487
279920.0000    0.42294
279960.0000    0.35936
280000.0000    0.25273
280040.0000    0.11792
280080.0000    0.40714
280120.0000    0.44926
280160.0000    0.41607
280200.0000    0.21796
280240.0000    0.41815
280280.0000    0.47430
280320.0000    0.40380
280360.0000    0.49431
280400.0000    0.28972
280440.0000    0.40112
280480.0000    0.39422
280520.0000    0.41253
280560.0000    0.33240
280600.0000    0.41280
280640.0000    0.38315
280680.0000    0.30898
280720.0000    0.28707
280760.0000    0.35512
280800.0000    0.36835
280840.0000    0.29401
280880.0000    0.26217
280920.0000    0.39329
280960.0000    0.33936
281000.0000    0.19379
281040.0000    0.10909
281080.0000    0.22728
281120.0000    0.26146
281160.0000    0.48060
281200.0000    0.27996
281240.0000    0.30887
281280.0000    0.29712
281320.0000    0.52827
281360.0000    0.31639
281400.0000    0.11435
281440.0000    0.50263
281480.0000    0.48456
281520.0000    0.39025
281560.0000    0.36503
281600.0000    0.42682
281640.0000    0.26705
281680.0000    0.12143
281720.0000    0.04112
281760.0000    0.14154
281800.0000    0.23490
281840.0000    0.19779
281880.0000    0.36548
281920.0000    0.42747
281960.0000    0.37228
282000.0000    0.40191
282040.0000    0.36020
282080.0000    0.24637
282120.0000    0.54070
282160.0000    0.39740
282200.0000    0.43278
282240.0000    0.42258
282280.0000    0.49386
282320.0000    0.30830
282360.0000    0.22559
282400.0000    0.33707
282440.0000    0.40113
282480.0000    0.10334
282520.0000    0.17638
282560.0000    0.45461
282600.0000    0.16029
282640.0000    0.10294
282680.0000    0.34466
282720.0000    0.60158
282760.0000    0.32156
282800.0000    0.25537
282840.0000    0.05047
282880.0000    0.41188
282920.0000    0.26017
282960.0000    0.31964
283000.0000    0.33285
283040.0000    0.39479
283080.0000    0.46882
283120.0000    0.30858
283160.0000    0.15453
283200.0000    0.38346
283240.0000    0.38498
283280.0000    0.47586
283320.0000    0.27474
283360.0000    0.35842
283400.0000    0.33484
283440.0000    0.31250
283480.0000    0.48093
283520.0000    0.40492
283560.0000    0.41630
283600.0000    0.27635
283640.0000    0.37907
283680.0000    0.43136
283720.0000    0.35221
283760.0000    0.48265
283800.0000    0.28669
283840.0000    0.56066
283880.0000    0.40224
283920.0000    0.51806
283960.0000    0.56653
284000.0000    0.38659
284040.0000    0.28952
284080.0000    0.45891
284120.0000    0.47815
284160.0000    0.45203
284200.0000    0.47303
284240.0000    0.75008
284280.0000    0.29107
284320.0000    0.42889
284360.0000    0.48355
284400.0000    0.15833
284440.0000    0.24883
284480.0000    0.17451
284520.0000    0.35275
284560.0000    0.40969
284600.0000    0.44078
284640.0000    0.36031
284680.0000    0.40496
284720.0000    0.43398
284760.0000    0.34074
284800.0000    0.46262
284840.0000    0.54343
284880.0000    0.32300
284920.0000    0.38402
284960.0000    0.40371
285000.0000    0.46535
285040.0000    0.38483
285080.0000    0.32621
285120.0000    0.31825
285160.0000    0.68569
285200.0000    0.43558
285240.0000    0.32234
285280.0000    0.24595
285320.0000    0.57680
285360.0000    0.49880
285400.0000    0.34673
285440.0000    0.38162
285480.0000    0.26884
285520.0000    0.50848
285560.0000    0.27049
285600.0000    0.51708
285640.0000    0.37511
285680.0000    0.47822
285720.0000    0.24532
285760.0000    0.41117
285800.0000    0.39434
285840.0000    0.35297
285880.0000    0.58337
285920.0000    0.34696
285960.0000    0.35470
286000.0000    0.40072
286040.0000    0.20777
286080.0000    0.30273
286120.0000    0.44411
286160.0000    0.51584
286200.0000    0.46843
286240.0000    0.47369
286280.0000    0.26080
286320.0000    0.42601
286360.0000    0.50061
286400.0000    0.52246
286440.0000    0.14056
286480.0000    0.36759
286520.0000    0.50503
286560.0000    0.42564
286600.0000    0.56842
286640.0000    0.50482
286680.0000    0.49093
286720.0000    0.57931
286760.0000    0.53810
286800.0000    0.44105
286840.0000    0.39161
286880.0000    0.31769
286920.0000    0.34394
286960.0000    0.31174
287000.0000    0.39891
287040.0000    0.35606
287080.0000    0.40848
287120.0000    0.38401
287160.0000    0.25046
287200.0000    0.51068
287240.0000    0.44069
287280.0000    0.60294
287320.0000    0.40651
287360.0000    0.51488
287400.0000    0.44828
287440.0000    0.35848
287480.0000    0.57171
287520.0000    0.50460
287560.0000    0.64590
287600.0000    0.75324
287640.0000    0.35243
287680.0000    0.30161
287720.0000    0.29992
287760.0000    0.38587
287800.0000    0.37559
287840.0000    0.23425
287880.0000    0.55995
287920.0000    0.47402
287960.0000    0.27468
288000.0000    0.37525
288040.0000    0.61474
288080.0000    0.63109
288120.0000    0.35546
288160.0000    0.48465
288200.0000    0.26160
288240.0000    0.34276
288280.0000    0.50797
288320.0000    0.38295
288360.0000    0.17541
288400.0000    0.26510
288440.0000    0.43606
288480.0000    0.44685
288520.0000    0.42607
288560.0000    0.37601
288600.0000    0.42526
288640.0000    0.34180
288680.0000    0.46324
288720.0000    0.38718
288760.0000    0.36295
288800.0000    0.37514
288840.0000    0.36308
288880.0000    0.27830
288920.0000    0.41615
288960.0000    0.37370
289000.0000    0.13483
289040.0000    0.46267
289080.0000    0.56717
289120.0000    0.23254
289160.0000    0.44680
289200.0000    0.27286
289240.0000    0.51234
289280.0000    0.50530
289320.0000    0.46459
289360.0000    0.48435
289400.0000    0.24803
289440.0000    0.39123
289480.0000    0.21868
289520.0000    0.27812
289560.0000    0.24299
289600.0000    0.41206
289640.0000    0.14520
289680.0000    0.21406
289720.0000   -0.09968
289760.0000    0.11738
289800.0000   -0.23999
289840.0000   -0.02527
289880.0000   -0.02269
289920.0000    0.19008
289960.0000    0.19213
290000.0000    0.48014
290040.0000    0.30965
290080.0000    0.16945
290120.0000    0.10519
290160.0000   -0.21245
290200.0000    0.19763
290240.0000    0.01589
290280.0000    0.23075
290320.0000   -0.21309
290360.0000    0.14165
290400.0000    0.14211
290440.0000    0.01185
290480.0000    0.04943
290520.0000    0.00977
290560.0000   -0.06614
290600.0000    0.15532
290640.0000    0.00573
290680.0000   -0.31112
290720.0000   -0.08360
290760.0000    0.24867
290800.0000    0.14910
290840.0000    0.26409
290880.0000    0.26503
290920.0000    0.28766
290960.0000    0.52021
291000.0000    0.11102
291040.0000    0.14096
291080.0000   -0.06099
291120.0000   -0.21688
291160.0000    0.06002
291200.0000    0.29608
291240.0000    0.13626
291280.0000   -0.08082
291320.0000    0.17412
291360.0000   -0.00582
291400.0000    0.02178
291440.0000    0.10013
291480.0000    0.09946
291520.0000    0.32895
291560.0000    0.12074
291600.0000   -0.25227
291640.0000   -0.47295
291680.0000   -0.15673
291720.0000   -0.22603
291760.0000   -0.34435
291800.0000   -0.58557
291840.0000   -0.44638
291880.0000   -0.27661
291920.0000   -0.16025
291960.0000   -0.46211
292000.0000   -0.26057
292040.0000   -0.39670
292080.0000   -0.38950
292120.0000   -0.52024
292160.0000   -0.41551
292200.0000   -0.25132
292240.0000   -0.18812
292280.0000   -0.10636
292320.0000   -0.17953
292360.0000   -0.05134
292400.0000   -0.34636
292440.0000   -0.35235
292480.0000   -0.12726
292520.0000    0.10435
292560.0000    0.16700
292600.0000    0.05385
292640.0000   -0.10523
292680.0000    0.05592
292720.0000    0.09500
292760.0000   -0.15128
292800.0000   -0.06622
292840.0000   -0.41673
292880.0000   -0.10713
292920.0000   -0.06629
292960.0000    0.15838
293000.0000   -0.13878
293040.0000    0.01096
293080.0000    0.08338
293120.0000   -0.13435
293160.0000   -0.05733
293200.0000   -0.36253
293240.0000   -0.16517
293280.0000    0.14203
293320.0000    0.02139
293360.0000   -0.23862
293400.0000   -0.47699
293440.0000   -0.03067
293480.0000   -0.21325
293520.0000   -0.04304
293560.0000    0.24762
293600.0000   -0.10358
293640.0000    0.18486
293680.0000    0.46615
293720.0000    0.51396
293760.0000    0.70890
293800.0000    0.53332
293840.0000    0.30435
293880.0000    0.28194
293920.0000    0.35218
293960.0000    0.49720
294000.0000    0.28827
294040.0000    0.48251
294080.0000    0.37246
294120.0000    0.35301
294160.0000    0.30741
294200.0000    0.39977
294240.0000    0.17314
294280.0000    0.20652
294320.0000    0.09450
294360.0000    0.36654
294400.0000   -0.18201
294440.0000    0.36579
294480.0000   -0.06819
294520.0000   -0.00540
294560.0000    0.04239
294600.0000    0.07507
294640.0000   -0.10403
294680.0000    0.12930
294720.0000    0.25371
294760.0000    0.11464
294800.0000    0.16165
294840.0000    0.13645
294880.0000   -0.12902
294920.0000   -0.30600
294960.0000   -0.17626
295000.0000   -0.17459
295040.0000    0.06061
295080.0000   -0.02432
295120.0000    0.06376
295160.0000   -0.03729
295200.0000   -0.16348
295240.0000    0.07429
295280.0000    0.15362
295320.0000    0.25732
295360.0000    0.21319
295400.0000    0.47973
295440.0000    0.26637
295480.0000    0.38050
295520.0000    0.10628
295560.0000    0.43120
295600.0000    0.42645
295640.0000    0.17568
295680.0000    0.28973
295720.0000    0.39914
295760.0000    0.35177
295800.0000    0.42410
295840.0000    0.39239
295880.0000    0.33108
295920.0000    0.47738
295960.0000    0.25956
296000.0000    0.43497
296040.0000    0.24981
296080.0000    0.33613
296120.0000    0.32794
296160.0000    0.50097
296200.0000    0.49257
296240.0000    0.51361
296280.0000    0.32530
296320.0000    0.29644
296360.0000    0.34656
296400.0000    0.46884
296440.0000    0.37809
296480.0000    0.46873
296520.0000    0.34139
296560.0000    0.44696
296600.0000    0.45070
296640.0000    0.28634
296680.0000    0.16230
296720.0000    0.51450
296760.0000    0.12693
296800.0000    0.35596
296840.0000    0.39096
296880.0000    0.36555
296920.0000    0.29802
296960.0000    0.38042
297000.0000    0.47010
297040.0000    0.60528
297080.0000    0.59726
297120.0000    0.30834
297160.0000    0.56140
297200.0000    0.60028
297240.0000    0.36427
297280.0000    0.60867
297320.0000    0.35285
297360.0000    0.54907
297400.0000    0.54824
297440.0000    0.50397
297480.0000    0.56871
297520.0000    0.38623
297560.0000    0.53174
297600.0000    0.43129
297640.0000    0.26851
297680.0000    0.36684
297720.0000    0.49542
297760.0000    0.43121
297800.0000    0.32381
297840.0000    0.42565
297880.0000    0.73334
297920.0000    0.62415
297960.0000    0.44328
298000.0000    0.71258
298040.0000    0.42358
298080.0000    0.56271
298120.0000    0.39460
298160.0000    0.38597
298200.0000    0.55463
298240.0000    0.71106
298280.0000    0.50919
298320.0000    0.34372
298360.0000    0.15757
298400.0000    0.37110
298440.0000    0.36404
298480.0000    0.48251
298520.0000    0.25971
298560.0000    0.65014
298600.0000    0.24589
298640.0000    0.48271
298680.0000    0.19447
298720.0000    0.54557
298760.0000    0.45461
298800.0000    0.46523
298840.0000    0.21053
298880.0000    0.06133
298920.0000    0.34312
298960.0000    0.26601
299000.0000    0.31543
299040.0000    0.41799
299080.0000    0.22456
299120.0000    0.35189
299160.0000    0.32219
299200.0000    0.68737
299240.0000    0.28188
299280.0000    0.13905
299320.0000    0.29201
299360.0000    0.51534
299400.0000    0.14585
299440.0000    0.31347
299480.0000    0.05112
299520.0000    0.16600
299560.0000    0.50121
299600.0000    0.40393
299640.0000    0.24184
299680.0000    0.19950
299720.0000   -0.13426
299760.0000    0.18797
299800.0000    0.25823
299840.0000    0.14764
299880.0000    0.42259
299920.0000    0.31187
299960.0000    0.36636
300000.0000    0.25907
300040.0000    0.19549
300080.0000    0.31078
300120.0000    0.13748
300160.0000    0.12627
300200.0000    0.20745
300240.0000    0.00412
300280.0000    0.26322
300320.0000    0.31475
300360.0000    0.15188
300400.0000    0.30548
300440.0000    0.37962
300480.0000    0.26612
300520.0000    0.07505
300560.0000    0.35800
300600.0000    0.25397
300640.0000    0.45094
300680.0000    0.47780
300720.0000    0.66805
300760.0000    0.19669
300800.0000    0.19758
300840.0000    0.51260
300880.0000    0.26522
300920.0000    0.27254
300960.0000    0.42973
301000.0000    0.37234
301040.0000    0.21493
301080.0000    0.36897
301120.0000    0.44804
301160.0000    0.34493
301200.0000    0.38316
301240.0000    0.49459
301280.0000    0.33096
301320.0000    0.16044
301360.0000    0.45633
301400.0000    0.47147
301440.0000    0.16616
301480.0000    0.00566
301520.0000    0.23162
301560.0000    0.25913
301600.0000    0.15493
301640.0000    0.17138
301680.0000    0.28197
301720.0000    0.34500
301760.0000    0.24736
301800.0000    0.19858
301840.0000    0.15970
301880.0000    0.17623
301920.0000    0.41200
301960.0000    0.27140
302000.0000    0.23489
302040.0000    0.01323
302080.0000    0.01106
302120.0000    0.33739
302160.0000    0.07557
302200.0000    0.31567
302240.0000    0.39676
302280.0000    0.54695
302320.0000    0.33464
302360.0000    0.36209
302400.0000    0.50840
302440.0000    0.42001
302480.0000    0.50365
302520.0000    0.31022
302560.0000    0.27453
302600.0000    0.38228
302640.0000    0.31579
302680.0000    0.11158
302720.0000    0.47385
302760.0000    0.20166
302800.0000    0.29620
302840.0000    0.34624
302880.0000    0.15400
302920.0000    0.33735
302960.0000    0.41251
303000.0000    0.32524
303040.0000    0.19717
303080.0000    0.59724
303120.0000    0.27485
303160.0000    0.15267
303200.0000    0.44373
303240.0000    0.29354
303280.0000    0.55837
303320.0000    0.70052
303360.0000    0.71614
303400.0000    0.29891
303440.0000    0.58394
303480.0000    0.27674
303520.0000    0.26453
303560.0000    0.38981
303600.0000    0.08734
303640.0000   -0.00090
303680.0000    0.16229
303720.0000    0.18779
303760.0000    0.05034
303800.0000    0.00701
303840.0000   -0.03624
303880.0000   -0.14765
303920.0000   -0.00470
303960.0000   -0.05890
304000.0000   -0.09034
304040.0000    0.03746
304080.0000    0.03392
304120.0000   -0.07053
304160.0000    0.07635
304200.0000   -0.00825
304240.0000   -0.04386
304280.0000   -0.15999
304320.0000    0.11245
304360.0000   -0.01529
304400.0000    0.04945
304440.0000   -0.29792
304480.0000   -0.11800
304520.0000   -0.12278
304560.0000    0.08922
304600.0000   -0.11688
304640.0000   -0.06087
304680.0000    0.24747
304720.0000    0.66542
304760.0000    0.41662
304800.0000    0.22626
304840.0000    0.25594
304880.0000    0.41919
304920.0000    0.39206
304960.0000    0.40941
305000.0000    0.45767
305040.0000    0.57715
305080.0000    0.50156
305120.0000    0.30478
305160.0000    0.29065
305200.0000    0.61684
305240.0000    0.54282
305280.0000    0.55151
305320.0000    0.42464
305360.0000    0.39665
305400.0000    0.61572
305440.0000    0.43773
305480.0000    0.39818
305520.0000    0.43622
305560.0000    0.54511
305600.0000    0.55746
305640.0000    0.38708
305680.0000    0.49061
305720.0000    0.48361
305760.0000    0.45060
305800.0000    0.48389
305840.0000    0.37225
305880.0000    0.42595
305920.0000    0.34192
305960.0000    0.49711
306000.0000    0.31377
306040.0000    0.42526
306080.0000    0.29142
306120.0000    0.31654
306160.0000    0.31615
306200.0000    0.23633
306240.0000    0.31993
306280.0000    0.08862
306320.0000    0.65625
306360.0000    0.63230
306400.0000    0.25581
306440.0000    0.25761
306480.0000    0.41073
306520.0000    0.08538
306560.0000    0.38744
306600.0000    0.26454
306640.0000    0.19570
306680.0000    0.26605
306720.0000    0.25270
306760.0000    0.56813
306800.0000    0.45774
306840.0000    0.32863
306880.0000    0.38055
306920.0000    0.27607
306960.0000    0.24335
307000.0000    0.42667
307040.0000    0.40466
307080.0000    0.36452
307120.0000    0.45045
307160.0000    0.33316
307200.0000    0.51236
307240.0000    0.36987
307280.0000    0.30768
307320.0000    0.51667
307360.0000    0.40873
307400.0000    0.07433
307440.0000    0.21067
307480.0000    0.08920
307520.0000    0.02174
307560.0000    0.11589
307600.0000    0.30251
307640.0000    0.53495
307680.0000    0.22293
307720.0000    0.29632
307760.0000    0.29747
307800.0000    0.17893
307840.0000    0.62041
307880.0000    0.24180
307920.0000    0.36377
307960.0000    0.22763
308000.0000    0.34580
308040.0000    0.17046
308080.0000    0.30881
308120.0000    0.34190
308160.0000   -0.23424
308200.0000    0.21798
308240.0000    0.19447
308280.0000    0.34500
308320.0000    0.28026
308360.0000    0.37003
308400.0000    0.35070
308440.0000    0.18123
308480.0000    0.37822
308520.0000    0.18414
308560.0000    0.32060
308600.0000    0.28012
308640.0000    0.37684
308680.0000    0.39435
308720.0000    0.55039
308760.0000    0.16364
308800.0000    0.48700
308840.0000    0.31637
308880.0000    0.24701
308920.0000   -0.07985
308960.0000    0.30323
309000.0000    0.31554
309040.0000    0.08335
309080.0000    0.18807
309120.0000    0.33812
309160.0000    0.28939
309200.0000    0.14399
309240.0000    0.16308
309280.0000    0.22333
309320.0000    0.15185
309360.0000    0.14597
309400.0000    0.13605
309440.0000    0.28919
309480.0000    0.33327
309520.0000    0.40188
309560.0000    0.33116
309600.0000    0.34269
309640.0000    0.34310
309680.0000    0.25072
309720.0000    0.23740
309760.0000    0.09680
309800.0000    0.09942
309840.0000    0.43625
309880.0000   -0.05957
309920.0000    0.29854
309960.0000    0.17842
310000.0000    0.01456
310040.0000    0.32395
310080.0000    0.19505
310120.0000    0.25619
310160.0000    0.21150
310200.0000    0.37038
310240.0000    0.05485
310280.0000    0.12307
310320.0000    0.14433
310360.0000    0.18505
310400.0000   -0.01853
310440.0000    0.27973
310480.0000   -0.18164
310520.0000    0.22118
310560.0000    0.09350
310600.0000    0.25164
310640.0000    0.16095
310680.0000    0.33928
310720.0000    0.24397
310760.0000    0.17403
310800.0000    0.27825
310840.0000    0.25867
310880.0000    0.36863
310920.0000    0.32563
310960.0000    0.06180
311000.0000    0.60069
311040.0000    0.15250
311080.0000    0.36502
311120.0000    0.17300
311160.0000    0.03930
311200.0000    0.31690
311240.0000    0.21485
311280.0000    0.47970
311320.0000   -0.03420
311360.0000    0.12393
311400.0000    0.24941
311440.0000    0.12969
311480.0000    0.20560
311520.0000    0.46402
311560.0000    0.23696
311600.0000    0.39126
311640.0000    0.09944
311680.0000    0.46738
311720.0000    0.15438
311760.0000    0.14453
311800.0000   -0.11960
311840.0000    0.25657
311880.0000    0.34353
311920.0000    0.29288
311960.0000    0.41712
312000.0000    0.40802
312040.0000    0.29456
312080.0000    0.03743
312120.0000    0.23297
312160.0000    0.34511
312200.0000    0.28916
312240.0000    0.50091
312280.0000    0.46314
312320.0000    0.60265
312360.0000    0.42505
312400.0000    0.50014
312440.0000    0.55809
312480.0000    0.15320
312520.0000    0.31962
312560.0000    0.45433
312600.0000    0.49573
312640.0000    0.28830
312680.0000    0.05546
312720.0000    0.20327
312760.0000    0.26445
312800.0000    0.23768
312840.0000    0.32015
312880.0000    0.34912
312920.0000    0.37570
312960.0000    0.14548
313000.0000    0.24345
313040.0000    0.40972
313080.0000    0.40417
313120.0000    0.52375
313160.0000    0.34672
313200.0000    0.44592
313240.0000    0.19878
313280.0000    0.43990
313320.0000    0.40435
313360.0000    0.20813
313400.0000    0.01346
313440.0000    0.29312
313480.0000    0.40807
313520.0000    0.37440
313560.0000    0.32594
313600.0000    0.19050
313640.0000    0.16409
313680.0000    0.22985
313720.0000    0.35452
313760.0000    0.33129
313800.0000    0.37318
313840.0000    0.22797
313880.0000    0.35469
313920.0000    0.27320
313960.0000    0.35066
314000.0000    0.63796
314040.0000    0.49311
314080.0000    0.58749
314120.0000    0.46517
314160.0000    0.53206
314200.0000    0.34903
314240.0000    0.52668
314280.0000    0.63219
314320.0000    0.54243
314360.0000    0.54343
314400.0000    0.40983
314440.0000    0.47386
314480.0000    0.68382
314520.0000    0.46470
314560.0000    0.50552
314600.0000    0.49700
314640.0000    0.40727
314680.0000    0.60505
314720.0000    0.69600
314760.0000    0.68741
314800.0000    0.58655
314840.0000    0.90309
314880.0000    0.65042
314920.0000    0.50784
314960.0000    0.32507
315000.0000    0.37561
315040.0000    0.56777
315080.0000    0.31804
315120.0000    0.36714
315160.0000    0.31159
315200.0000    0.47969
315240.0000    0.66703
315280.0000    0.32058
315320.0000    0.25351
315360.0000    0.34666
315400.0000    0.22651
315440.0000    0.36271
315480.0000    0.37300
315520.0000    0.60599
315560.0000    0.19270
315600.0000    0.09627
315640.0000    0.19604
315680.0000    0.28727
315720.0000    0.12383
315760.0000    0.25926
315800.0000    0.25514
315840.0000    0.37651
315880.0000    0.41564
315920.0000    0.30368
315960.0000    0.27218
316000.0000    0.43245
316040.0000    0.31712
316080.0000    0.48259
316120.0000    0.47735
316160.0000    0.34470
316200.0000    0.46253
316240.0000    0.49402
316280.0000    0.47778
316320.0000    0.50633
316360.0000    0.37825
316400.0000    0.45779
316440.0000    0.47130
316480.0000    0.19270
316520.0000    0.37534
316560.0000    0.28334
316600.0000    0.39553
316640.0000    0.41326
316680.0000    0.49661
316720.0000    0.52526
316760.0000    0.38445
316800.0000    0.46980
316840.0000    0.42171
316880.0000    0.61645
316920.0000    0.62526
316960.0000    0.28282
317000.0000    0.41995
317040.0000    0.02120
317080.0000    0.33798
317120.0000    0.43356
317160.0000    0.38448
317200.0000    0.47069
317240.0000    0.40787
317280.0000    0.63661
317320.0000    0.56738
317360.0000    0.53647
317400.0000    0.35157
317440.0000    0.49104
317480.0000    0.21619
317520.0000    0.37136
317560.0000    0.21370
317600.0000    0.10471
317640.0000    0.06247
317680.0000    0.11603
317720.0000    0.35824
317760.0000    0.42996
317800.0000    0.24753
317840.0000    0.53829
317880.0000    0.54771
317920.0000    0.23319
317960.0000    0.38024
318000.0000    0.36925
318040.0000    0.28542
318080.0000    0.43952
318120.0000    0.44821
318160.0000    0.10139
318200.0000    0.41379
318240.0000    0.27699
318280.0000    0.38045
318320.0000    0.31093
318360.0000    0.24017
318400.0000    0.31646
318440.0000    0.43011
318480.0000    0.23185
318520.0000    0.28118
318560.0000    0.39183
318600.0000    0.18916
318640.0000    0.33302
318680.0000    0.49353
318720.0000    0.41317
318760.0000    0.43455
318800.0000    0.61302
318840.0000    0.34389
318880.0000    0.13323
318920.0000    0.30057
318960.0000    0.32918
319000.0000    0.33031
319040.0000    0.15004
319080.0000    0.11480
319120.0000    0.08937
319160.0000   -0.10119
319200.0000   -0.02890
319240.0000    0.21976
319280.0000    0.22014
319320.0000    0.19383
319360.0000    0.35438
319400.0000    0.28630
319440.0000    0.45226
319480.0000    0.30917
319520.0000    0.07025
319560.0000    0.44240
319600.0000    0.26042
319640.0000    0.52521
319680.0000    0.40354
319720.0000    0.54287
319760.0000    0.23417
319800.0000    0.37506
319840.0000    0.47108
319880.0000    0.51523
319920.0000    0.39749
319960.0000    0.38174
320000.0000    0.41014
320040.0000    0.13903
320080.0000    0.42172
320120.0000    0.36674
320160.0000    0.51190
320200.0000    0.36547
320240.0000    0.44084
320280.0000    0.31745
320320.0000    0.24560
320360.0000    0.24755
320400.0000    0.39561
320440.0000    0.38146
320480.0000    0.41255
320520.0000    0.36372
320560.0000    0.00919
320600.0000    0.44587
320640.0000    0.34785
320680.0000    0.26120
320720.0000    0.41607
320760.0000    0.18419
320800.0000    0.27429
320840.0000    0.18071
320880.0000    0.36483
320920.0000    0.37467
320960.0000    0.41299
321000.0000    0.48426
321040.0000    0.49899
321080.0000    0.28116
321120.0000    0.50178
321160.0000    0.39928
321200.0000    0.54463
321240.0000    0.32951
321280.0000    0.44103
321320.0000    0.37023
321360.0000    0.53169
321400.0000    0.20492
321440.0000    0.30090
321480.0000    0.26478
321520.0000    0.21093
321560.0000    0.36047
321600.0000    0.49342
321640.0000    0.36733
321680.0000    0.41680
321720.0000    0.34914
321760.0000    0.67462
321800.0000    0.42280
321840.0000    0.41737
321880.0000    0.50544
321920.0000    0.41432
321960.0000    0.28210
322000.0000    0.28179
322040.0000    0.28039
322080.0000    0.55139
322120.0000    0.14073
322160.0000    0.49092
322200.0000    0.40699
322240.0000    0.59150
322280.0000    0.28093
322320.0000    0.31713
322360.0000    0.32417
322400.0000    0.24064
322440.0000    0.40052
322480.0000    0.24844
322520.0000    0.34310
322560.0000    0.35541
322600.0000    0.38297
322640.0000    0.56751
322680.0000    0.17909
322720.0000    0.41045
322760.0000    0.36796
322800.0000    0.41087
322840.0000    0.38705
322880.0000    0.37428
322920.0000    0.48435
322960.0000    0.38700
323000.0000    0.24480
323040.0000    0.60876
323080.0000    0.21052
323120.0000    0.32206
323160.0000    0.48121
323200.0000    0.35331
323240.0000    0.43261
323280.0000    0.17831
323320.0000    0.32280
323360.0000    0.49979
323400.0000    0.32412
323440.0000    0.23582
323480.0000    0.28945
323520.0000    0.31800
323560.0000    0.43151
323600.0000    0.29649
323640.0000    0.40688
323680.0000    0.33286
323720.0000   -0.07107
323760.0000    0.44737
323800.0000    0.46637
323840.0000    0.48936
323880.0000    0.25820
323920.0000    0.30088
323960.0000    0.46303
324000.0000    0.35502
324040.0000    0.28807
324080.0000    0.23436
324120.0000    0.37522
324160.0000    0.43590
324200.0000    0.28112
324240.0000    0.37589
324280.0000    0.17713
324320.0000    0.32634
324360.0000    0.50890
324400.0000    0.51153
324440.0000    0.40526
324480.0000    0.36299
324520.0000    0.35141
324560.0000    0.33756
324600.0000    0.35124
324640.0000    0.30286
324680.0000    0.22790
324720.0000    0.35073
324760.0000    0.23950
324800.0000    0.36463
324840.0000    0.40398
324880.0000    0.29537
324920.0000    0.36340
324960.0000    0.11755
325000.0000    0.24213
325040.0000    0.10792
325080.0000    0.38743
325120.0000    0.31841
325160.0000    0.21476
325200.0000    0.35073
325240.0000    0.10845
325280.0000    0.16474
325320.0000    0.13409
325360.0000    0.34246
325400.0000    0.14675
325440.0000    0.32463
325480.0000    0.34849
325520.0000    0.28803
325560.0000    0.23887
325600.0000    0.36490
325640.0000    0.03064
325680.0000    0.37651
325720.0000    0.28671
325760.0000    0.32510
325800.0000    0.16403
325840.0000    0.40532
325880.0000    0.40243
325920.0000    0.30796
325960.0000    0.04481
326000.0000   -0.02780
326040.0000    0.22713
326080.0000    0.23661
326120.0000    0.21528
326160.0000    0.31341
326200.0000    0.27659
326240.0000    0.35583
326280.0000    0.43600
326320.0000    0.39340
326360.0000    0.31997
326400.0000    0.34420
326440.0000    0.21982
326480.0000    0.34806
326520.0000    0.51994
326560.0000    0.48382
326600.0000    0.31228
326640.0000    0.27927
326680.0000    0.19316
326720.0000    0.20218
326760.0000    0.16261
326800.0000    0.29020
326840.0000    0.29393
326880.0000    0.14761
326920.0000    0.10722
326960.0000    0.41356
327000.0000    0.23949
327040.0000    0.14133
327080.0000    0.28477
327120.0000    0.27132
327160.0000    0.18909
327200.0000    0.41975
327240.0000    0.16257
327280.0000   -0.00249
327320.0000    0.31828
327360.0000    0.08740
327400.0000    0.19614
327440.0000    0.49263
327480.0000    0.51853
327520.0000    0.46816
327560.0000    0.58705
327600.0000    0.48555
327640.0000    0.32093
327680.0000    0.21127
327720.0000    0.21181
327760.0000    0.40014
327800.0000    0.47103
327840.0000    0.10442
327880.0000    0.15824
327920.0000    0.39908
327960.0000    0.40590
328000.0000    0.47451
328040.0000    0.53569
328080.0000    0.39725
328120.0000    0.41331
328160.0000    0.33610
328200.0000    0.39993
328240.0000    0.36750
328280.0000    0.22715
328320.0000    0.32784
328360.0000    0.30918
328400.0000    0.47090
328440.0000    0.55864
328480.0000    0.34755
328520.0000    0.37496
328560.0000    0.35741
328600.0000    0.25322
328640.0000    0.43858
328680.0000    0.43384
328720.0000    0.45325
328760.0000    0.49299
328800.0000    0.70020
328840.0000    0.29628
328880.0000    0.39133
328920.0000    0.35914
328960.0000    0.31290
329000.0000    0.37832
329040.0000    0.49427
329080.0000    0.36559
329120.0000    0.45083
329160.0000    0.34274
329200.0000    0.46717
329240.0000    0.47631
329280.0000    0.39913
329320.0000    0.51190
329360.0000    0.41261
329400.0000    0.36290
329440.0000    0.52893
329480.0000    0.39282
329520.0000    0.45368
329560.0000    0.07810
329600.0000    0.36287
329640.0000    0.36472
329680.0000    0.21477
329720.0000    0.16289
329760.0000    0.33992
329800.0000    0.37643
329840.0000    0.46551
329880.0000    0.27593
329920.0000    0.41901
329960.0000    0.52553
330000.0000    0.21907
330040.0000    0.34619
330080.0000    0.48847
330120.0000    0.38914
330160.0000    0.38300
330200.0000    0.41165
330240.0000    0.43688
330280.0000    0.30635
330320.0000    0.45174
330360.0000   -0.05356
330400.0000    0.46166
330440.0000    0.53553
330480.0000    0.33525
330520.0000    0.32270
330560.0000    0.16568
330600.0000    0.31062
330640.0000    0.33465
330680.0000    0.29412
330720.0000    0.21566
330760.0000    0.36474
330800.0000    0.19730
330840.0000    0.29415
330880.0000    0.21649
330920.0000    0.28154
330960.0000    0.43007
331000.0000    0.29985
331040.0000    0.22435
331080.0000    0.53040
331120.0000    0.46736
331160.0000    0.43521
331200.0000    0.42758
331240.0000    0.38882
331280.0000    0.40514
331320.0000    0.35758
331360.0000    0.42132
331400.0000    0.34587
331440.0000    0.23980
331480.0000    0.30543
331520.0000    0.41340
331560.0000    0.37315
331600.0000    0.50886
331640.0000    0.36812
331680.0000    0.34525
331720.0000    0.34886
331760.0000    0.56917
331800.0000    0.26056
331840.0000    0.31017
331880.0000    0.40846
331920.0000    0.23648
331960.0000    0.30647
332000.0000    0.35359
332040.0000    0.40605
332080.0000    0.20088
332120.0000    0.28112
332160.0000    0.36979
332200.0000    0.35839
332240.0000    0.17998
332280.0000   -0.21484
332320.0000   -0.40549
332360.0000   -0.42664
332400.0000   -0.33498
332440.0000   -0.38045
332480.0000   -0.09183
332520.0000   -0.29215
332560.0000   -0.12746
332600.0000   -0.05141
332640.0000   -0.14907
332680.0000   -0.25960
332720.0000   -0.32985
332760.0000   -0.47013
332800.0000   -0.03657
332840.0000   -0.38772
332880.0000   -0.23551
332920.0000   -0.51716
332960.0000   -0.31820
333000.0000   -0.49983
333040.0000   -0.51844
333080.0000   -0.33733
333120.0000   -0.40061
333160.0000   -0.85388
333200.0000   -0.65627
333240.0000   -0.63630
333280.0000   -0.70614
333320.0000   -0.67079
333360.0000   -1.04299
333400.0000   -0.37496
333440.0000   -0.30491
333480.0000   -0.10361
333520.0000   -0.14677
333560.0000   -0.24201
333600.0000   -0.35398
333640.0000   -0.36065
333680.0000   -0.41882
333720.0000   -0.37058
333760.0000   -0.63609
333800.0000   -0.53287
333840.0000   -0.62569
333880.0000   -0.75300
333920.0000   -0.45551
333960.0000   -0.23005
334000.0000   -0.32084
334040.0000   -0.44798
334080.0000   -0.55013
334120.0000   -0.17433
334160.0000   -0.42265
334200.0000   -0.62160
334240.0000   -0.71082
334280.0000   -0.59756
334320.0000   -0.46315
334360.0000   -0.58419
334400.0000   -0.55517
334440.0000   -0.44950
334480.0000   -0.45212
334520.0000   -0.40058
334560.0000   -0.44009
334600.0000   -0.71465
334640.0000   -0.72076
334680.0000   -0.36737
334720.0000   -0.80489
334760.0000   -0.42965
334800.0000   -0.42073
334840.0000   -0.54635
334880.0000   -0.37254
334920.0000   -0.11256
334960.0000   -0.41928
335000.0000   -0.57818
335040.0000   -0.38362
335080.0000   -0.43091
335120.0000   -0.47986
335160.0000   -0.55407
335200.0000   -0.57797
335240.0000   -0.25152
335280.0000   -0.39893
335320.0000   -0.32875
335360.0000   -0.39131
335400.0000   -0.48693
335440.0000   -0.46360
335480.0000   -0.48478
335520.0000   -0.70535
335560.0000   -0.07989
335600.0000    0.06726
335640.0000   -0.31121
335680.0000   -0.14413
335720.0000   -0.26143
335760.0000   -0.62834
335800.0000   -0.21569
335840.0000   -0.32887
335880.0000   -0.18311
335920.0000    0.05145
335960.0000    0.06779
336000.0000   -0.12120
336040.0000    0.19747
336080.0000    0.02127
336120.0000    0.10396
336160.0000    0.10653
336200.0000   -0.20585
336240.0000    0.36131
336280.0000   -0.03611
336320.0000    0.00232
336360.0000   -0.03520
336400.0000   -0.23021
336440.0000   -0.36094
336480.0000   -0.64584
336520.0000   -0.47528
336560.0000   -0.07986
336600.0000   -0.19813
336640.0000   -0.04477
336680.0000   -0.00371
336720.0000   -0.06321
336760.0000   -0.06311
336800.0000    0.23636
336840.0000    0.01026
336880.0000    0.10765
336920.0000    0.24003
336960.0000   -0.05771
337000.0000    0.18493
337040.0000    0.04257
337080.0000   -0.11728
337120.0000    0.01751
337160.0000   -0.37838
337200.0000   -0.49890
337240.0000   -0.22485
337280.0000   -0.29406
337320.0000   -0.02328
337360.0000    0.25958
337400.0000    0.23465
337440.0000    0.23018
337480.0000    0.38643
337520.0000    0.20821
337560.0000    0.39532
337600.0000    0.29698
337640.0000    0.26658
337680.0000    0.30370
337720.0000    0.35400
337760.0000    0.28516
337800.0000    0.34426
337840.0000    0.35421
337880.0000    0.37484
337920.0000    0.35460
337960.0000    0.27003
338000.0000    0.48645
338040.0000    0.39053
338080.0000    0.17815
338120.0000    0.16897
338160.0000    0.25809
338200.0000    0.38026
338240.0000    0.32745
338280.0000    0.32852
338320.0000    0.34812
338360.0000    0.25643
338400.0000    0.31207
338440.0000    0.36460
338480.0000    0.34960
338520.0000    0.43394
338560.0000    0.28099
338600.0000    0.27713
338640.0000    0.23109
338680.0000    0.46706
338720.0000    0.38987
338760.0000    0.23176
338800.0000    0.58084
338840.0000    0.48783
338880.0000    0.45782
338920.0000    0.32390
338960.0000    0.16570
339000.0000    0.30130
339040.0000    0.42626
339080.0000    0.47120
339120.0000    0.34932
339160.0000    0.41495
339200.0000    0.27662
339240.0000    0.20235
339280.0000    0.27480
339320.0000    0.35435
339360.0000    0.23796
339400.0000    0.23647
339440.0000    0.34479
339480.0000    0.40743
339520.0000    0.36233
339560.0000    0.46116
339600.0000    0.39480
339640.0000    0.32562
339680.0000    0.34949
339720.0000    0.36839
339760.0000    0.28287
339800.0000    0.35459
339840.0000    0.27156
339880.0000    0.71633
339920.0000    0.42155
339960.0000    0.35834
340000.0000    0.36951
340040.0000    0.42283
340080.0000    0.19097
340120.0000    0.32977
340160.0000    0.35042
340200.0000    0.63271
340240.0000    0.47205
340280.0000    0.23037
340320.0000    0.24430
340360.0000    0.33890
340400.0000    0.29653
340440.0000    0.30311
340480.0000    0.21171
340520.0000    0.42066
340560.0000    0.46000
340600.0000    0.17145
340640.0000    0.49034
340680.0000    0.37446
340720.0000    0.29007
340760.0000    0.51167
340800.0000    0.29153
340840.0000    0.35681
340880.0000    0.21125
340920.0000    0.25951
340960.0000    0.34899
341000.0000    0.48045
341040.0000    0.39471
341080.0000    0.40523
341120.0000    0.35180
341160.0000    0.34893
341200.0000    0.48341
341240.0000    0.22551
341280.0000    0.68025
341320.0000    0.44254
341360.0000    0.46216
341400.0000    0.41859
341440.0000    0.25912
341480.0000    0.50123
341520.0000    0.27497
341560.0000    0.43387
341600.0000    0.80651
341640.0000    0.60735
341680.0000    0.44095
341720.0000    0.64294
341760.0000    0.73000
341800.0000    0.36295
341840.0000    0.46602
341880.0000    0.41713
341920.0000    0.41703
341960.0000    0.18538
342000.0000    0.18346
342040.0000    0.40288
342080.0000    0.31214
342120.0000    0.30506
342160.0000    0.35907
342200.0000    0.26083
342240.0000    0.25416
342280.0000    0.21335
342320.0000    0.28650
342360.0000    0.35193
342400.0000    0.14667
342440.0000    0.41152
342480.0000    0.52554
342520.0000    0.42114
342560.0000    0.41603
342600.0000    0.52867
342640.0000    0.36330
342680.0000    0.34160
342720.0000    0.41565
342760.0000    0.43454
342800.0000    0.42520
342840.0000    0.52507
342880.0000    0.30073
342920.0000    0.40021
342960.0000    0.20310
343000.0000    0.43365
343040.0000    0.53777
343080.0000    0.38195
343120.0000    0.26239
343160.0000    0.08063
343200.0000    0.26922
343240.0000    0.13878
343280.0000    0.31894
343320.0000    0.44235
343360.0000    0.47016
343400.0000    0.26958
343440.0000    0.33539
343480.0000    0.42626
343520.0000    0.45499
343560.0000    0.34307
343600.0000    0.37512
343640.0000    0.38267
343680.0000    0.32618
343720.0000    0.34355
343760.0000    0.43078
343800.0000    0.35184
343840.0000    0.26414
343880.0000    0.48807
343920.0000    0.35892
343960.0000    0.49376
344000.0000    0.34725
344040.0000    0.42954
344080.0000    0.28839
344120.0000    0.46702
344160.0000    0.31043
344200.0000    0.14080
344240.0000    0.51428
344280.0000    0.14781
344320.0000    0.41626
344360.0000    0.47640
344400.0000    0.35526
344440.0000    0.51201
344480.0000    0.39123
344520.0000    0.50831
344560.0000    0.34402
344600.0000    0.56862
344640.0000    0.29393
344680.0000    0.31879
344720.0000    0.46643
344760.0000   -0.07511
344800.0000    0.31022
344840.0000    0.37039
344880.0000    0.61146
344920.0000    0.24727
344960.0000    0.29943
345000.0000    0.35518
345040.0000    0.41469
345080.0000    0.27520
345120.0000    0.34842
345160.0000    0.34801
345200.0000    0.45886
345240.0000    0.57989
345280.0000    0.28358
345320.0000    0.41280
345360.0000    0.24723
345400.0000    0.18780
345440.0000    0.37762
345480.0000    0.55421
345520.0000    0.45500
345560.0000    0.27617
345600.0000    0.21667
345640.0000    0.16447
345680.0000    0.36605
345720.0000    0.50893
345760.0000    0.47602
345800.0000    0.43376
345840.0000    0.17276
345880.0000    0.30760
345920.0000    0.30706
345960.0000    0.40307
346000.0000    0.25184
346040.0000    0.29993
346080.0000    0.51887
346120.0000    0.47483
346160.0000    0.37012
346200.0000    0.44678
346240.0000    0.31664
346280.0000    0.09618
346320.0000    0.38107
346360.0000    0.44663
346400.0000    0.23230
346440.0000    0.01766
346480.0000    0.20763
346520.0000    0.35592
346560.0000    0.37512
346600.0000    0.42783
346640.0000    0.51494
346680.0000    0.27181
346720.0000    0.34255
346760.0000    0.29806
346800.0000    0.12449
346840.0000    0.29972
346880.0000    0.16148
346920.0000    0.10938
346960.0000    0.16175
347000.0000    0.28671
347040.0000    0.38830
347080.0000    0.60006
347120.0000    0.37200
347160.0000    0.18779
347200.0000    0.24596
347240.0000    0.20251
347280.0000    0.30822
347320.0000    0.38160
347360.0000    0.40480
347400.0000    0.05694
347440.0000    0.20457
347480.0000    0.34663
347520.0000    0.30240
347560.0000    0.39180
347600.0000    0.37921
347640.0000    0.52670
347680.0000    0.26819
347720.0000    0.29975
347760.0000    0.40553
347800.0000    0.49100
347840.0000    0.14586
347880.0000   -0.11894
347920.0000    0.24847
347960.0000    0.31097
348000.0000    0.45036
348040.0000    0.42300
348080.0000    0.24682
348120.0000    0.24818
348160.0000    0.02660
348200.0000    0.29534
348240.0000    0.14401
348280.0000   -0.03036
348320.0000   -0.04306
348360.0000    0.21255
348400.0000   -0.09079
348440.0000   -0.00070
348480.0000    0.45272
348520.0000    0.31213
348560.0000    0.42812
348600.0000    0.36465
348640.0000   -0.06771
348680.0000   -0.12009
348720.0000    0.31365
348760.0000    0.13886
348800.0000    0.05345
348840.0000    0.14440
348880.0000   -0.07050
348920.0000   -0.03375
348960.0000   -0.30126
349000.0000   -0.20775
349040.0000   -0.07392
349080.0000   -0.19504
349120.0000   -0.15780
349160.0000    0.02495
349200.0000    0.11327
349240.0000   -0.17889
349280.0000   -0.14035
349320.0000   -0.04255
349360.0000   -0.18437
349400.0000   -0.04919
349440.0000   -0.21213
349480.0000   -0.10210
349520.0000   -0.08460
349560.0000   -0.13755
349600.0000    0.00811
349640.0000   -0.11048
349680.0000   -0.05582
349720.0000    0.01473
349760.0000    0.38573
349800.0000    0.48798
349840.0000    0.31015
349880.0000    0.35305
349920.0000    0.14261
349960.0000    0.12178
350000.0000    0.19695
350040.0000    0.08121
350080.0000    0.15445
350120.0000    0.25872
350160.0000    0.48544
350200.0000    0.04849
350240.0000    0.16122
350280.0000    0.21998
350320.0000    0.13827
350360.0000    0.10764
350400.0000    0.46997
350440.0000    0.52346
350480.0000    0.47982
350520.0000    0.19013
350560.0000    0.40721
350600.0000    0.26448
350640.0000    0.25943
350680.0000    0.32585
350720.0000    0.23144
350760.0000    0.37684
350800.0000    0.24199
350840.0000    0.24217
350880.0000    0.43898
350920.0000    0.49099
350960.0000    0.35265
351000.0000    0.41138
351040.0000    0.41022
351080.0000    0.33314
351120.0000    0.34803
351160.0000    0.46901
351200.0000    0.49413
351240.0000    0.49420
351280.0000    0.31731
351320.0000    0.62723
351360.0000    0.45978
351400.0000    0.51200
351440.0000    0.45547
351480.0000    0.49479
351520.0000    0.53794
351560.0000    0.42601
351600.0000    0.38628
351640.0000    0.30183
351680.0000    0.63148
351720.0000    0.44062
351760.0000    0.62434
351800.0000    0.63311
351840.0000    0.42794
351880.0000    0.41654
351920.0000    0.34639
351960.0000    0.47179
352000.0000    0.48591
352040.0000    0.63313
352080.0000    0.45201
352120.0000    0.52443
352160.0000    0.42202
352200.0000    0.31327
352240.0000    0.59397
352280.0000    0.40912
352320.0000    0.59794
352360.0000    0.41254
352400.0000    0.59306
352440.0000    0.42268
352480.0000    0.35238
352520.0000    0.43361
352560.0000    0.40130
352600.0000    0.53167
352640.0000    0.42187
352680.0000    0.42346
352720.0000    0.41456
352760.0000    0.66483
352800.0000    0.48538
352840.0000    0.48306
352880.0000    0.56397
352920.0000    0.41446
352960.0000    0.54624
353000.0000    0.57858
353040.0000    0.60429
353080.0000    0.50327
353120.0000    0.38727
353160.0000    0.50675
353200.0000    0.53614
353240.0000    0.35315
353280.0000    0.40289
353320.0000    0.72135
353360.0000    0.46772
353400.0000    0.75464
353440.0000    0.77659
353480.0000    0.46577
353520.0000    0.37662
353560.0000    0.32727
353600.0000    0.56459
353640.0000    0.72444
353680.0000    0.54555
353720.0000    0.38694
353760.0000    0.51290
353800.0000    0.44420
353840.0000    0.71861
353880.0000    0.69873
353920.0000    0.46236
353960.0000    0.64606
354000.0000    0.57458
354040.0000    0.30199
354080.0000    0.43792
354120.0000    0.53706
354160.0000    0.62459
354200.0000    0.70272
354240.0000    0.41525
354280.0000    0.38183
354320.0000    0.40091
354360.0000    0.32620
354400.0000    0.67325
354440.0000    0.36327
354480.0000    0.48308
354520.0000    0.52839
354560.0000    0.36472
354600.0000    0.56697
354640.0000    0.43310
354680.0000    0.36407
354720.0000    0.66253
354760.0000    0.71937
354800.0000    0.45451
354840.0000    0.30149
354880.0000    0.49277
354920.0000    0.51067
354960.0000    0.50103
355000.0000    0.45664
355040.0000    0.49883
355080.0000    0.38412
355120.0000    0.44503
355160.0000    0.58608
355200.0000    0.35490
355240.0000    0.44530
355280.0000    0.61445
355320.0000    0.65237
355360.0000    0.42311
355400.0000    0.59241
355440.0000    0.49708
355480.0000    0.46404
355520.0000    0.34607
355560.0000    0.53105
355600.0000    0.46214
355640.0000    0.47878
355680.0000    0.61115
355720.0000    0.60084
355760.0000    0.57468
355800.0000    0.41956
355840.0000    0.67235
355880.0000    0.37042
355920.0000    0.66397
355960.0000    0.53027
356000.0000    0.44270
356040.0000    0.38716
356080.0000    0.40004
356120.0000    0.35348
356160.0000    0.60917
356200.0000    0.48084
356240.0000    0.41334
356280.0000    0.46152
356320.0000    0.42723
356360.0000    0.49423
356400.0000    0.44909
356440.0000    0.45258
356480.0000    0.23820
356520.0000    0.14478
356560.0000    0.52094
356600.0000    0.53987
356640.0000    0.54745
356680.0000    0.39529
356720.0000    0.54828
356760.0000    0.58994
356800.0000    0.37429
356840.0000    0.77069
356880.0000    0.31471
356920.0000    0.39885
356960.0000    0.46457
357000.0000   -0.19951
357040.0000   -0.29462
357080.0000   -0.20251
357120.0000    0.18449
357160.0000    0.03706
357200.0000    0.27505
357240.0000   -0.02850
357280.0000    0.33957
357320.0000    0.51806
357360.0000    0.35345
357400.0000    0.18284
357440.0000   -0.00091
357480.0000    0.10282
357520.0000    0.08288
357560.0000    0.34502
357600.0000    0.50804
357640.0000    0.47003
357680.0000    0.36175
357720.0000    0.24721
357760.0000    0.23958
357800.0000    0.49789
357840.0000    0.56400
357880.0000    0.55297
357920.0000    0.66540
357960.0000    0.58513
358000.0000    0.61344
358040.0000    0.50406
358080.0000    0.33656
358120.0000    0.63723
358160.0000    0.43423
358200.0000    0.72349
358240.0000    0.30607
358280.0000    0.53096
358320.0000    0.46887
358360.0000    0.42381
358400.0000    0.48252
358440.0000    0.12814
358480.0000    0.06116
358520.0000    0.21033
358560.0000    0.50669
358600.0000    0.35488
358640.0000    0.40810
358680.0000    0.79042
358720.0000    0.53988
358760.0000    0.30590
358800.0000    0.30941
358840.0000    0.61644
358880.0000    0.74133
358920.0000    0.28224
358960.0000    0.35046
359000.0000    0.37870
359040.0000    0.72004
359080.0000    0.53200
359120.0000    0.52550
359160.0000    0.19118
359200.0000    0.50417
359240.0000    0.28271
359280.0000    0.47665
359320.0000    0.48553
359360.0000    0.47475
359400.0000    0.57450
359440.0000    0.55288
359480.0000    0.34991
359520.0000    0.65837
359560.0000    0.53298
359600.0000    0.41080
359640.0000    0.64275
359680.0000    0.70992
359720.0000    0.87927
359760.0000    0.73702
359800.0000    0.68267
359840.0000    0.62922
359880.0000    0.56403
359920.0000    0.41994
359960.0000    0.58538
360000.0000    0.63588
360040.0000    0.72499
360080.0000    0.40381
360120.0000    0.57496
360160.0000    0.48792
360200.0000    0.69486
360240.0000    0.55464
360280.0000    0.77932
360320.0000    0.54476
360360.0000    0.53458
360400.0000    0.64789
360440.0000    0.47160
360480.0000    0.42068
360520.0000    0.02824
360560.0000    0.25891
360600.0000    0.50034
360640.0000    0.60139
360680.0000    0.30814
360720.0000    0.58508
360760.0000    0.45357
360800.0000    0.50793
360840.0000    0.31553
360880.0000    0.48451
360920.0000    0.37656
360960.0000    0.50365
361000.0000    0.55583
361040.0000    0.22312
361080.0000    0.62544
361120.0000    0.49978
361160.0000   -0.01290
361200.0000    0.00032
361240.0000   -0.25731
361280.0000    0.31677
361320.0000    0.45073
361360.0000    0.25680
361400.0000    0.10749
361440.0000   -0.03696
361480.0000    0.22438
361520.0000    0.51810
361560.0000    0.23854
361600.0000    0.36697
361640.0000    0.37259
361680.0000    0.37405
361720.0000    0.52967
361760.0000    0.35187
361800.0000    0.36598
361840.0000    0.30640
361880.0000    0.33849
361920.0000    0.44095
361960.0000    0.17470
362000.0000    0.46157
362040.0000    0.50812
362080.0000    0.40153
362120.0000    0.26593
362160.0000    0.22241
362200.0000    0.33391
362240.0000    0.20354
362280.0000    0.47849
362320.0000    0.59191
362360.0000    0.50640
362400.0000    0.64853
362440.0000    0.41314
362480.0000    0.54748
362520.0000    0.62057
362560.0000    0.31736
362600.0000    0.66630
362640.0000    0.52905
362680.0000    0.33801
362720.0000    0.19119
362760.0000    0.28379
362800.0000    0.34523
362840.0000    0.19655
362880.0000    0.35083
362920.0000    0.39058
362960.0000    0.41286
363000.0000    0.66149
363040.0000    0.53787
363080.0000    0.21319
363120.0000    0.47000
363160.0000    0.25337
363200.0000    0.38622
363240.0000    0.23601
363280.0000    0.44146
363320.0000    0.24451
363360.0000    0.21152
363400.0000    0.06328
363440.0000   -0.36653
363480.0000   -0.21973
363520.0000   -0.28086
363560.0000   -0.34214
363600.0000   -0.49188
363640.0000   -0.13564
363680.0000    0.21116
363720.0000    0.48725
363760.0000    0.56649
363800.0000    0.59974
363840.0000    0.26088
363880.0000    0.21529
363920.0000    0.24198
363960.0000    0.38761
364000.0000    0.35966
364040.0000    0.33152
364080.0000    0.30534
364120.0000    0.37642
364160.0000    0.09889
364200.0000    0.45716
364240.0000    0.35319
364280.0000    0.35543
364320.0000    0.38154
364360.0000    0.36923
364400.0000    0.40846
364440.0000    0.12578
364480.0000    0.36411
364520.0000    0.19833
364560.0000    0.34186
364600.0000    0.41227
364640.0000    0.53243
364680.0000    0.36831
364720.0000    0.27248
364760.0000    0.11025
364800.0000    0.19256
364840.0000    0.35914
364880.0000    0.16524
364920.0000    0.33139
364960.0000    0.00425
365000.0000    0.17610
365040.0000    0.35680
365080.0000    0.60109
365120.0000    0.50621
365160.0000    0.11050
365200.0000    0.47891
365240.0000    0.14075
365280.0000    0.25493
365320.0000    0.31690
365360.0000    0.03391
365400.0000    0.28666
365440.0000    0.35897
365480.0000    0.26069
365520.0000    0.31085
365560.0000    0.40090
365600.0000    0.42901
365640.0000    0.33274
365680.0000    0.40785
365720.0000    0.37207
365760.0000    0.48972
365800.0000    0.44180
365840.0000    0.21548
365880.0000    0.27830
365920.0000    0.18024
365960.0000    0.27726
366000.0000    0.26498
366040.0000    0.21683
366080.0000    0.21314
366120.0000    0.36556
366160.0000    0.26913
366200.0000    0.28771
366240.0000    0.42188
366280.0000    0.38632
366320.0000    0.41215
366360.0000    0.42751
366400.0000    0.42943
366440.0000    0.11869
366480.0000    0.13111
366520.0000    0.11700
366560.0000    0.44504
366600.0000    0.18854
366640.0000    0.28213
366680.0000    0.49285
366720.0000    0.31828
366760.0000    0.13956
366800.0000    0.41659
366840.0000    0.38906
366880.0000    0.54065
366920.0000    0.30356
366960.0000    0.48582
367000.0000    0.49201
367040.0000    0.25875
367080.0000    0.50300
367120.0000    0.46671
367160.0000    0.50316
367200.0000    0.74372
367240.0000    0.57943
367280.0000    0.47687
367320.0000    0.41673
367360.0000    0.47878
367400.0000    0.28282
367440.0000    0.50195
367480.0000    0.26448
367520.0000    0.49444
367560.0000    0.48028
367600.0000    0.50478
367640.0000    0.26918
367680.0000    0.58987
367720.0000    0.18658
367760.0000    0.41417
367800.0000    0.47649
367840.0000    0.56594
367880.0000    0.50471
367920.0000    0.54242
367960.0000    0.39955
368000.0000    0.39236
368040.0000    0.36021
368080.0000    0.30650
368120.0000    0.32937
368160.0000    0.45291
368200.0000    0.37407
368240.0000    0.49546
368280.0000    0.32748
368320.0000    0.24955
368360.0000    0.29321
368400.0000    0.53357
368440.0000    0.40916
368480.0000    0.43146
368520.0000    0.44125
368560.0000    0.45799
368600.0000    0.43645
368640.0000    0.51385
368680.0000    0.50649
368720.0000    0.56923
368760.0000    0.42962
368800.0000    0.49760
368840.0000    0.42245
368880.0000    0.52186
368920.0000    0.45077
368960.0000    0.35062
369000.0000    0.63923
369040.0000    0.39904
369080.0000    0.49305
369120.0000    0.45558
369160.0000    0.17639
369200.0000    0.37871
369240.0000    0.39865
369280.0000    0.38213
369320.0000    0.31963
369360.0000    0.44348
369400.0000    0.34191
369440.0000    0.02691
369480.0000    0.40270
369520.0000    0.22711
369560.0000    0.57734
369600.0000    0.51344
369640.0000    0.46667
369680.0000    0.36823
369720.0000    0.60211
369760.0000    0.48288
369800.0000    0.66445
369840.0000    0.32424
369880.0000    0.44670
369920.0000    0.67610
369960.0000    0.38828
370000.0000    0.51113
370040.0000    0.37176
370080.0000    0.60769
370120.0000    0.49471
370160.0000    0.50163
370200.0000    0.55426
370240.0000    0.38026
370280.0000    0.31611
370320.0000    0.33044
370360.0000    0.49823
370400.0000    0.36970
370440.0000    0.45715
370480.0000    0.50200
370520.0000    0.44354
370560.0000    0.65593
370600.0000    0.49460
370640.0000    0.29652
370680.0000    0.50671
370720.0000    0.33729
370760.0000    0.50053
370800.0000    0.44886
370840.0000    0.52389
370880.0000    0.58301
370920.0000    0.45485
370960.0000    0.37908
371000.0000    0.51387
371040.0000    0.42600
371080.0000    0.44772
371120.0000    0.33759
371160.0000    0.38460
371200.0000    0.64450
371240.0000    0.43802
371280.0000    0.55381
371320.0000    0.53246
371360.0000    0.49753
371400.0000    0.46179
371440.0000    0.61195
371480.0000    0.41156
371520.0000    0.46518
371560.0000    0.51955
371600.0000    0.44193
371640.0000    0.53052
371680.0000    0.33495
371720.0000    0.47369
371760.0000    0.50051
371800.0000    0.65295
371840.0000    0.50281
371880.0000    0.37660
371920.0000    0.37414
371960.0000    0.25253
372000.0000    0.44883
372040.0000    0.57083
372080.0000    0.64426
372120.0000    0.45804
372160.0000    0.34263
372200.0000    0.33575
372240.0000    0.38703
372280.0000    0.51462
372320.0000    0.55769
372360.0000    0.50650
372400.0000    0.52302
372440.0000    0.64761
372480.0000    0.66679
372520.0000    0.61635
372560.0000    0.53742
372600.0000    0.51708
372640.0000    0.56421
372680.0000    0.53224
372720.0000    0.37330
372760.0000    0.56030
372800.0000    0.46977
372840.0000    0.50481
372880.0000    0.40536
372920.0000    0.30430
372960.0000    0.48622
373000.0000    0.25400
373040.0000    0.45222
373080.0000    0.27141
373120.0000    0.15958
373160.0000    0.47462
373200.0000    0.40329
373240.0000    0.16409
373280.0000    0.37101
373320.0000    0.72635
373360.0000    0.74514
373400.0000    0.31206
373440.0000    0.36470
373480.0000    0.45635
373520.0000    0.39981
373560.0000    0.44931
373600.0000    0.44017
373640.0000    0.53320
373680.0000    0.47654
373720.0000    0.55589
373760.0000    0.34664
373800.0000    0.34251
373840.0000    0.57806
373880.0000    0.57705
373920.0000    0.27555
373960.0000    0.39086
374000.0000    0.55263
374040.0000    0.37610
374080.0000    0.37570
374120.0000    0.34965
374160.0000    0.52562
374200.0000    0.32621
374240.0000    0.49012
374280.0000    0.36915
374320.0000    0.56919
374360.0000    0.38809
374400.0000    0.24853
374440.0000    0.35667
374480.0000    0.29741
374520.0000    0.57433
374560.0000    0.19049
374600.0000    0.37613
374640.0000    0.30416
374680.0000    0.41962
374720.0000    0.23403
374760.0000    0.51505
374800.0000    0.54365
374840.0000    0.43919
374880.0000    0.45692
374920.0000    0.59788
374960.0000    0.55970
375000.0000    0.61424
375040.0000    0.41970
375080.0000    0.52400
375120.0000    0.28697
375160.0000    0.37784
375200.0000    0.31883
375240.0000    0.29629
375280.0000    0.25796
375320.0000    0.45638
375360.0000    0.33588
375400.0000    0.51650
375440.0000    0.48028
375480.0000    0.38653
375520.0000    0.33883
375560.0000    0.38398
375600.0000    0.34753
375640.0000    0.43560
375680.0000    0.36801
375720.0000    0.36972
375760.0000    0.36177
375800.0000    0.26026
375840.0000    0.49455
375880.0000    0.67081
375920.0000    0.41000
375960.0000    0.37379
376000.0000    0.49315
376040.0000    0.29482
376080.0000    0.33485
376120.0000    0.44550
376160.0000    0.30061
376200.0000    0.52335
376240.0000    0.48299
376280.0000    0.56244
376320.0000    0.67531
376360.0000    0.54776
376400.0000    0.52365
376440.0000    0.21684
376480.0000    0.37632
376520.0000    0.47901
376560.0000    0.41763
376600.0000    0.55634
376640.0000    0.35800
376680.0000    0.27561
376720.0000    0.35083
376760.0000    0.16681
376800.0000    0.49781
376840.0000    0.42161
376880.0000    0.27504
376920.0000    0.38513
376960.0000    0.32624
377000.0000    0.44821
377040.0000    0.35795
377080.0000    0.11709
377120.0000    0.38422
377160.0000    0.25029
377200.0000    0.27661
377240.0000    0.43617
377280.0000    0.37356
377320.0000    0.63053
377360.0000    0.40930
377400.0000    0.40772
377440.0000    0.54308
377480.0000    0.45491
377520.0000    0.41939
377560.0000    0.53326
377600.0000    0.38953
377640.0000    0.37547
377680.0000    0.40347
377720.0000    0.43480
377760.0000    0.47747
377800.0000    0.45013
377840.0000    0.49744
377880.0000    0.23146
377920.0000    0.61525
377960.0000    0.65112
378000.0000    0.40719
378040.0000    0.45232
378080.0000    0.42236
378120.0000    0.35827
378160.0000    0.42976
378200.0000    0.34929
378240.0000    0.56516
378280.0000    0.32386
378320.0000    0.57910
378360.0000    0.45700
378400.0000    0.46054
378440.0000    0.49651
378480.0000    0.75319
378520.0000    0.81298
378560.0000    0.39078
378600.0000    0.62828
378640.0000    0.49973
378680.0000    0.59657
378720.0000    0.59343
378760.0000    0.52415
378800.0000    0.55912
378840.0000    0.71139
378880.0000    0.34168
378920.0000    0.50904
378960.0000    0.57766
379000.0000    0.64855
379040.0000    0.33770
379080.0000    0.42856
379120.0000    0.52473
379160.0000    0.60409
379200.0000    0.63443
379240.0000    0.44005
379280.0000    0.51609
379320.0000    0.51479
379360.0000    0.33607
379400.0000    0.43348
379440.0000    0.41427
379480.0000    0.44803
379520.0000    0.40802
379560.0000    0.62019
379600.0000    0.42853
379640.0000    0.54801
379680.0000    0.43320
379720.0000    0.44806
379760.0000    0.56881
379800.0000    0.44355
379840.0000    0.49593
379880.0000    0.48759
379920.0000    0.61659
379960.0000    0.40418
380000.0000    0.44333
380040.0000    0.33962
380080.0000    0.36258
380120.0000    0.65822
380160.0000    0.81988
380200.0000    0.42515
380240.0000    0.36308
380280.0000    0.45246
380320.0000    0.91631
380360.0000    0.49114
380400.0000    0.40517
380440.0000    0.45587
380480.0000    0.34175
380520.0000    0.54470
380560.0000    0.45440
380600.0000    0.73673
380640.0000    0.46696
380680.0000    0.51677
380720.0000    0.38244
380760.0000    0.47773
380800.0000    0.21145
380840.0000    0.39620
380880.0000    0.54311
380920.0000    0.48684
380960.0000    0.55513
381000.0000    0.54361
381040.0000    0.59293
381080.0000    0.44001
381120.0000    0.30262
381160.0000    0.21577
381200.0000    0.18140
381240.0000    0.49642
381280.0000    0.30106
381320.0000    0.35670
381360.0000    0.61504
381400.0000    0.54900
381440.0000    0.61543
381480.0000    0.38922
381520.0000    0.34944
381560.0000    0.52451
381600.0000    0.60854
381640.0000    0.60857
381680.0000    0.20305
381720.0000    0.62347
381760.0000    0.50089
381800.0000    0.52017
381840.0000    0.53486
381880.0000    0.63740
381920.0000    0.58895
381960.0000    0.59560
382000.0000    0.55874
382040.0000    0.62383
382080.0000    0.33478
382120.0000    0.27578
382160.0000    0.31742
382200.0000    0.38923
382240.0000    0.28521
382280.0000    0.24432
382320.0000    0.36900
382360.0000    0.27806
382400.0000    0.55165
382440.0000    0.44594
382480.0000    0.76407
382520.0000    0.52542
382560.0000    0.30452
382600.0000    0.53464
382640.0000    0.61763
382680.0000    0.43730
382720.0000    0.49851
382760.0000    0.35645
382800.0000    0.30763
382840.0000    0.53862
382880.0000    0.63735
382920.0000    0.39477
382960.0000    0.45723
383000.0000    0.51165
383040.0000    0.64827
383080.0000    0.44170
383120.0000    0.10009
383160.0000    0.01260
383200.0000    0.42828
383240.0000    0.56977
383280.0000    0.43922
383320.0000    0.42250
383360.0000    0.37724
383400.0000    0.70970
383440.0000    0.60975
383480.0000    0.66131
383520.0000    0.64432
383560.0000    0.73441
383600.0000    0.70757
383640.0000    0.65687
383680.0000    0.49188
383720.0000    0.27656
383760.0000    0.42149
383800.0000    0.71858
383840.0000    0.57219
383880.0000    0.62608
383920.0000    0.56388
383960.0000    0.48522
384000.0000    0.47530
384040.0000    0.65519
384080.0000    0.67653
384120.0000    0.50794
384160.0000    0.52818
384200.0000    0.40477
384240.0000    0.46470
384280.0000    0.43074
384320.0000    0.47561
384360.0000    0.55913
384400.0000    0.45473
384440.0000    0.33429
384480.0000    0.27379
384520.0000    0.21758
384560.0000   -0.10305
384600.0000    0.71296
384640.0000    0.42415
384680.0000    0.52146
384720.0000    0.81185
384760.0000    0.60348
384800.0000    0.61003
384840.0000    0.47201
384880.0000    0.46825
384920.0000    0.57818
384960.0000    0.47060
385000.0000    0.16111
385040.0000    0.36328
385080.0000    0.40520
385120.0000    0.43186
385160.0000    0.36291
385200.0000    0.32937
385240.0000    0.28516
385280.0000    0.47727
385320.0000    0.44377
385360.0000    0.41459
385400.0000    0.62018
385440.0000    0.47052
385480.0000    0.42463
385520.0000    0.35646
385560.0000    0.45572
385600.0000    0.36479
385640.0000    0.44407
385680.0000    0.39011
385720.0000    0.31475
385760.0000    0.48161
385800.0000    0.50227
385840.0000    0.50647
385880.0000    0.56430
385920.0000    0.72016
385960.0000    0.52373
386000.0000    0.65263
386040.0000    0.55281
386080.0000    0.70024
386120.0000    0.63393
386160.0000    0.49462
386200.0000    0.32343
386240.0000    0.28701
386280.0000    0.34679
386320.0000    0.54573
386360.0000    0.24690
386400.0000    0.47204
386440.0000    0.29393
386480.0000    0.27035
386520.0000    0.34414
386560.0000    0.28893
386600.0000    0.42241
386640.0000    0.40789
386680.0000    0.31307
386720.0000    0.54469
386760.0000    0.26429
386800.0000    0.46744
386840.0000    0.27552
386880.0000    0.53558
386920.0000    0.52906
386960.0000    0.52216
387000.0000    0.56063
387040.0000    0.27336
387080.0000    0.35590
387120.0000    0.15425
387160.0000    0.24977
387200.0000    0.56969
387240.0000    0.56516
387280.0000    0.29619
387320.0000    0.42593
387360.0000    0.25723
387400.0000    0.42236
387440.0000    0.47542
387480.0000    0.48285
387520.0000    0.45650
387560.0000    0.37499
387600.0000    0.70072
387640.0000    0.54232
387680.0000    0.49064
387720.0000    0.42532
387760.0000    0.45013
387800.0000    0.60512
387840.0000    0.49517
387880.0000    0.65447
387920.0000    0.55316
387960.0000    0.66050
388000.0000    0.70638
388040.0000    0.49629
388080.0000    0.36021
388120.0000    0.58461
388160.0000    0.39283
388200.0000    0.59124
388240.0000    0.77661
388280.0000    0.66627
388320.0000    0.55731
388360.0000    0.48578
388400.0000    0.59994
388440.0000    0.61587
388480.0000    0.47909
388520.0000    0.25449
388560.0000    0.18134
388600.0000    0.41133
388640.0000    0.38277
388680.0000    0.42193
388720.0000    0.38719
388760.0000    0.47190
388800.0000    0.40060
388840.0000    0.38002
388880.0000    0.34790
388920.0000    0.20585
388960.0000    0.50656
389000.0000    0.30844
389040.0000    0.26533
389080.0000    0.24183
389120.0000    0.54251
389160.0000    0.33949
389200.0000   -0.00821
389240.0000    0.42847
389280.0000    0.17080
389320.0000    0.29464
389360.0000    0.35918
389400.0000    0.46533
389440.0000    0.36344
389480.0000    0.18887
389520.0000    0.16798
389560.0000    0.51081
389600.0000    0.46275
389640.0000    0.38724
389680.0000    0.17655
389720.0000    0.30041
389760.0000    0.16773
389800.0000    0.38859
389840.0000    0.35775
389880.0000    0.35143
389920.0000    0.30173
389960.0000    0.28512
390000.0000    0.40074
390040.0000    0.41702
390080.0000    0.63276
390120.0000    0.28119
390160.0000    0.38772
390200.0000    0.54643
390240.0000    0.50850
390280.0000    0.50562
390320.0000    0.50381
390360.0000    0.61604
390400.0000    0.37390
390440.0000    0.56338
390480.0000    0.57719
390520.0000    0.70279
390560.0000    0.61005
390600.0000    0.50134
390640.0000    0.39590
390680.0000    0.63163
390720.0000    0.41543
390760.0000   -0.15498
390800.0000    0.24504
390840.0000    0.40875
390880.0000    0.36951
390920.0000    0.52962
390960.0000    0.42205
391000.0000    0.61037
391040.0000    0.67599
391080.0000    0.60927
391120.0000    0.43173
391160.0000    0.58929
391200.0000    0.56101
391240.0000    0.70421
391280.0000    0.64106
391320.0000    0.53737
391360.0000    0.54838
391400.0000    0.61714
391440.0000    0.38902
391480.0000    0.47558
391520.0000    0.51300
391560.0000    0.46273
391600.0000    0.40837
391640.0000    0.32699
391680.0000    0.27615
391720.0000    0.30100
391760.0000    0.47748
391800.0000    0.45216
391840.0000    0.54224
391880.0000    0.15692
391920.0000    0.51627
391960.0000    0.42538
392000.0000    0.25003
392040.0000    0.33243
392080.0000    0.37931
392120.0000    0.51438
392160.0000    0.56133
392200.0000    0.42227
392240.0000    0.41745
392280.0000    0.38237
392320.0000    0.41768
392360.0000    0.39727
392400.0000    0.39653
392440.0000    0.17954
392480.0000    0.41125
392520.0000    0.28248
392560.0000    0.28762
392600.0000    0.04262
392640.0000   -0.14626
392680.0000    0.24134
392720.0000    0.27339
392760.0000    0.29720
392800.0000    0.41602
392840.0000    0.57114
392880.0000    0.59454
392920.0000    0.75976
392960.0000    0.60738
393000.0000    0.72821
393040.0000    0.58385
393080.0000    0.60846
393120.0000    0.49490
393160.0000    0.62509
393200.0000    0.38574
393240.0000    0.41520
393280.0000    0.48857
393320.0000    0.28860
393360.0000    0.33366
393400.0000    0.41755
393440.0000    0.55157
393480.0000    0.50168
393520.0000    0.52743
393560.0000    0.53108
393600.0000    0.36572
393640.0000    0.57697
393680.0000    0.43218
393720.0000    0.52915
393760.0000    0.37387
393800.0000    0.67646
393840.0000    0.67363
393880.0000    0.44104
393920.0000    0.45708
393960.0000    0.28960
394000.0000    0.36527
394040.0000    0.61580
394080.0000    0.56935
394120.0000    0.54117
394160.0000    0.60588
394200.0000    0.61215
394240.0000    0.64257
394280.0000    0.50203
394320.0000    0.61192
394360.0000    0.43456
394400.0000    0.50437
394440.0000    0.36784
394480.0000    0.64011
394520.0000    0.67056
394560.0000    0.68012
394600.0000    0.44376
394640.0000    0.52865
394680.0000    0.54716
394720.0000    0.68397
394760.0000    0.48556
394800.0000    0.42339
394840.0000    0.35485
394880.0000    0.33724
394920.0000    0.52504
394960.0000    0.34856
395000.0000    0.46069
395040.0000    0.46043
395080.0000    0.61361
395120.0000    0.48369
395160.0000    0.49164
395200.0000    0.45705
395240.0000    0.25156
395280.0000    0.20585
395320.0000   -0.06572
395360.0000    0.34088
395400.0000    0.32059
395440.0000    0.32086
395480.0000    0.17407
395520.0000    0.30979
395560.0000    0.38396
395600.0000    0.20542
395640.0000    0.24996
395680.0000    0.24220
395720.0000    0.08302
395760.0000    0.40818
395800.0000    0.36823
395840.0000    0.45868
395880.0000    0.62508
395920.0000    0.32989
395960.0000    0.42088
396000.0000    0.36337
396040.0000    0.19082
396080.0000    0.39813
396120.0000    0.18172
396160.0000    0.27609
396200.0000    0.49036
396240.0000    0.30692
396280.0000    0.42258
396320.0000    0.20470
396360.0000    0.19265
396400.0000    0.26966
396440.0000    0.57041
396480.0000    0.53254
396520.0000    0.49149
396560.0000    0.37341
396600.0000    0.15399
396640.0000    0.23247
396680.0000    0.29740
396720.0000    0.40412
396760.0000    0.26104
396800.0000    0.30975
396840.0000    0.38222
396880.0000    0.24809
396920.0000    0.33478
396960.0000    0.43573
397000.0000    0.36125
397040.0000    0.27722
397080.0000    0.35572
397120.0000    0.26751
397160.0000    0.46242
397200.0000    0.34847
397240.0000    0.26977
397280.0000    0.17577
397320.0000    0.13951
397360.0000    0.30289
397400.0000    0.19188
397440.0000    0.41502
397480.0000    0.31257
397520.0000    0.43445
397560.0000    0.06338
397600.0000    0.18944
397640.0000    0.26363
397680.0000    0.37257
397720.0000    0.33851
397760.0000    0.23633
397800.0000    0.34845
397840.0000    0.42330
397880.0000    0.60550
397920.0000    0.12151
397960.0000    0.18630
398000.0000    0.35243
398040.0000    0.25102
398080.0000    0.44893
398120.0000    0.40495
398160.0000    0.25211
398200.0000    0.29792
398240.0000    0.36992
398280.0000    0.15220
398320.0000    0.23920
398360.0000    0.24187
398400.0000    0.57056
398440.0000    0.43649
398480.0000    0.29725
398520.0000    0.34014
398560.0000    0.27596
398600.0000    0.38579
398640.0000    0.54983
398680.0000    0.51928
398720.0000    0.69341
398760.0000    0.53252
398800.0000    0.41639
398840.0000    0.38253
398880.0000    0.46211
398920.0000    0.37970
398960.0000    0.25087
399000.0000    0.41522
399040.0000    0.64038
399080.0000    0.61197
399120.0000    0.46516
399160.0000    0.46540
399200.0000    0.50294
399240.0000    0.42136
399280.0000    0.28121
399320.0000    0.42717
399360.0000    0.40835
399400.0000    0.37902
399440.0000    0.40050
399480.0000    0.34426
399520.0000    0.61674
399560.0000    0.31313
399600.0000    0.57312
399640.0000    0.59576
399680.0000    0.47139
399720.0000    0.38147
399760.0000    0.55445
399800.0000    0.47993
399840.0000    0.47153
399880.0000    0.62632
399920.0000    0.59830
399960.0000    0.69210
400000.0000    0.37059
400040.0000    0.46933
400080.0000    0.58280
400120.0000    0.47104
400160.0000    0.37622
400200.0000    0.43258
400240.0000    0.49903
400280.0000    0.71677
400320.0000    0.42746
400360.0000    0.57721
400400.0000    0.64789
400440.0000    0.51331
400480.0000    0.55934
400520.0000    0.39355
400560.0000    0.39196
400600.0000    0.52857
400640.0000    0.40498
400680.0000    0.50901
400720.0000    0.55001
400760.0000    0.51605
400800.0000    0.56983
400840.0000    0.37404
400880.0000    0.47886
400920.0000    0.45661
400960.0000    0.52116
401000.0000    0.44789
401040.0000    0.48747
401080.0000    0.47940
401120.0000    0.42348
401160.0000    0.39177
401200.0000    0.57536
401240.0000    0.47363
401280.0000    0.15307
401320.0000    0.35561
401360.0000    0.16324
401400.0000    0.34819
401440.0000    0.17707
401480.0000    0.29247
401520.0000    0.16234
401560.0000    0.23121
401600.0000    0.16175
401640.0000    0.32046
401680.0000    0.39514
401720.0000    0.12398
401760.0000    0.36303
401800.0000    0.43669
401840.0000    0.18654
401880.0000    0.56970
401920.0000    0.55140
401960.0000    0.59413
402000.0000    0.56414
402040.0000    0.65484
402080.0000    0.62853
402120.0000    0.60758
402160.0000    0.61626
402200.0000    0.36960
402240.0000    0.43544
402280.0000    0.34317
402320.0000    0.31454
402360.0000    0.48096
402400.0000    0.57155
402440.0000    0.69635
402480.0000    0.37170
402520.0000    0.52795
402560.0000    0.15459
402600.0000    0.37011
402640.0000    0.35303
402680.0000    0.37213
402720.0000    0.46459
402760.0000    0.50498
402800.0000    0.44274
402840.0000    0.48004
402880.0000    0.52938
402920.0000    0.58533
402960.0000    0.38064
403000.0000    0.38508
403040.0000    0.39866
403080.0000    0.30804
403120.0000    0.41811
403160.0000    0.53695
403200.0000    0.24745
403240.0000    0.31940
403280.0000    0.02279
403320.0000    0.26366
403360.0000    0.36551
403400.0000    0.36711
403440.0000    0.37082
403480.0000    0.47671
403520.0000    0.26774
403560.0000    0.21172
403600.0000    0.06063
403640.0000    0.12895
403680.0000    0.31536
403720.0000    0.44731
403760.0000    0.26600
403800.0000    0.48795
403840.0000    0.40791
403880.0000    0.44391
403920.0000    0.37921
403960.0000    0.32305
404000.0000    0.31128
404040.0000    0.47630
404080.0000    0.44048
404120.0000    0.43519
404160.0000    0.60882
404200.0000    0.49789
404240.0000    0.20996
404280.0000    0.42990
404320.0000    0.43095
404360.0000    0.40072
404400.0000    0.25336
404440.0000    0.31357
404480.0000    0.31505
404520.0000    0.28011
404560.0000    0.64477
404600.0000    0.20852
404640.0000    0.48549
404680.0000    0.38282
404720.0000    0.31112
404760.0000    0.26010
404800.0000    0.44201
404840.0000    0.34553
404880.0000    0.30892
404920.0000    0.34430
404960.0000    0.20119
405000.0000    0.31274
405040.0000    0.27656
405080.0000    0.21887
405120.0000    0.44440
405160.0000    0.49873
405200.0000    0.78271
405240.0000    0.56950
405280.0000    0.48712
405320.0000    0.40587
405360.0000    0.60989
405400.0000    0.30453
405440.0000    0.43620
405480.0000    0.53891
405520.0000    0.65290
405560.0000    0.50045
405600.0000    0.69634
405640.0000    0.59216
405680.0000    0.52355
405720.0000    0.58391
405760.0000    0.49425
405800.0000    0.30414
405840.0000    0.36651
405880.0000    0.38569
405920.0000    0.43108
405960.0000    0.45426
406000.0000    0.52695
406040.0000    0.38128
406080.0000    0.48885
406120.0000    0.33467
406160.0000    0.50357
406200.0000    0.34871
406240.0000    0.24359
406280.0000    0.39125
406320.0000    0.29185
406360.0000    0.46840
406400.0000    0.74108
406440.0000    0.61550
406480.0000    0.60391
406520.0000    0.50974
406560.0000    0.49774
406600.0000    0.30739
406640.0000    0.44396
406680.0000    0.71022
406720.0000    0.65098
406760.0000    0.44627
406800.0000    0.56606
406840.0000    0.46634
406880.0000    0.48641
406920.0000    0.49230
406960.0000    0.55836
407000.0000    0.38640
407040.0000    0.37220
407080.0000    0.58941
407120.0000    0.54210
407160.0000    0.56630
407200.0000    0.41361
407240.0000    0.53323
407280.0000    0.59070
407320.0000    0.34964
407360.0000    0.55614
407400.0000    0.38513
407440.0000    0.53274
407480.0000    0.48529
407520.0000    0.46124
407560.0000    0.72673
407600.0000    0.36381
407640.0000    0.25464
407680.0000    0.42541
407720.0000    0.44154
407760.0000    0.60869
407800.0000    0.58736
407840.0000    0.49204
407880.0000    0.62442
407920.0000    0.49910
407960.0000    0.28791
408000.0000    0.31358
408040.0000    0.57203
408080.0000    0.49143
408120.0000    0.32315
408160.0000    0.25949
408200.0000    0.18734
408240.0000    0.13193
408280.0000    0.30771
408320.0000    0.18345
408360.0000    0.54491
408400.0000    0.63042
408440.0000    0.72633
408480.0000    0.60076
408520.0000    0.63147
408560.0000    0.57309
408600.0000    0.66653
408640.0000    0.54850
408680.0000    0.38722
408720.0000    0.71898
408760.0000    0.57496
408800.0000    0.57951
408840.0000    0.46538
408880.0000    0.33597
408920.0000    0.44266
408960.0000    0.34549
409000.0000    0.40850
409040.0000    0.62549
409080.0000    0.57081
409120.0000    0.37884
409160.0000    0.45039
409200.0000    0.39697
409240.0000    0.51053
409280.0000    0.46269
409320.0000    0.54323
409360.0000    0.25592
409400.0000    0.55160
409440.0000    0.53685
409480.0000    0.58290
409520.0000    0.27063
409560.0000    0.55121
409600.0000    0.45714
409640.0000    0.65110
409680.0000    0.60978
409720.0000    0.35477
409760.0000    0.46354
409800.0000    0.18385
409840.0000    0.22267
409880.0000    0.39944
409920.0000    0.39915
409960.0000    0.59844
410000.0000    0.39103
410040.0000    0.71239
410080.0000    0.60122
410120.0000    0.31668
410160.0000    0.09364
410200.0000    0.27882
410240.0000    0.32845
410280.0000    0.42091
410320.0000    0.33917
410360.0000    0.45248
410400.0000    0.58938
410440.0000    0.32706
410480.0000    0.34599
410520.0000    0.38842
410560.0000    0.38515
410600.0000    0.32333
410640.0000    0.49969
410680.0000    0.18396
410720.0000    0.36139
410760.0000    0.69826
410800.0000    0.33754
410840.0000    0.40278
410880.0000    0.39964
410920.0000    0.36609
410960.0000    0.60498
411000.0000    0.42460
411040.0000    0.38924
411080.0000    0.67448
411120.0000    0.45106
411160.0000    0.51341
411200.0000    0.35520
411240.0000    0.47378
411280.0000    0.38100
411320.0000    0.53494
411360.0000    0.57141
411400.0000    0.62038
411440.0000    0.36512
411480.0000    0.62396
411520.0000    0.58153
411560.0000    0.42237
411600.0000    0.49216
411640.0000    0.61712
411680.0000    0.50603
411720.0000    0.66850
411760.0000    0.60771
411800.0000    0.58965
411840.0000    0.59366
411880.0000    0.43413
411920.0000    0.58770
411960.0000    0.72647
412000.0000    0.64005
412040.0000    0.55218
412080.0000    0.14583
412120.0000    0.23669
412160.0000    0.36601
412200.0000    0.32361
412240.0000    0.36570
412280.0000    0.18467
412320.0000    0.41659
412360.0000    0.42270
412400.0000    0.42993
412440.0000    0.40533
412480.0000    0.35865
412520.0000    0.33769
412560.0000    0.45923
412600.0000    0.56987
412640.0000    0.32399
412680.0000    0.56912
412720.0000    0.54039
412760.0000    0.58413
412800.0000    0.35975
412840.0000    0.45511
412880.0000    0.37042
412920.0000    0.37146
412960.0000    0.42283
413000.0000    0.42575
413040.0000    0.45804
413080.0000    0.71078
413120.0000    0.35028
413160.0000    0.62869
413200.0000    0.49211
413240.0000    0.44815
413280.0000    0.42388
413320.0000    0.36607
413360.0000    0.57189
413400.0000    0.50777
413440.0000    0.59344
413480.0000    0.69026
413520.0000    0.57377
413560.0000    0.60269
413600.0000    0.64554
413640.0000    0.55068
413680.0000    0.49524
413720.0000    0.58790
413760.0000    0.56700
413800.0000    0.42730
413840.0000    0.54883
413880.0000    0.58141
413920.0000    0.29692
413960.0000    0.48082
414000.0000    0.32883
414040.0000    0.24876
414080.0000    0.27808
414120.0000    0.35162
414160.0000    0.39539
414200.0000    0.32080
414240.0000    0.34783
414280.0000    0.41277
414320.0000    0.20335
414360.0000    0.31902
414400.0000    0.36725
414440.0000    0.13915
414480.0000    0.27817
414520.0000    0.16008
414560.0000    0.31390
414600.0000    0.31080
414640.0000    0.30213
414680.0000    0.39088
414720.0000    0.28936
414760.0000    0.57360
414800.0000    0.41572
414840.0000    0.22174
414880.0000    0.27070
414920.0000    0.05864
414960.0000    0.29857
415000.0000    0.07465
415040.0000    0.25365
415080.0000    0.20519
415120.0000    0.20168
415160.0000    0.18226
415200.0000    0.18292
415240.0000    0.34693
415280.0000    0.30688
415320.0000    0.21030
415360.0000    0.29158
415400.0000    0.38475
415440.0000    0.36945
415480.0000    0.41617
415520.0000    0.51878
415560.0000    0.41720
415600.0000    0.42208
415640.0000    0.51128
415680.0000    0.29247
415720.0000    0.36687
415760.0000    0.30742
415800.0000    0.31295
415840.0000    0.33374
415880.0000    0.40367
415920.0000    0.31408
415960.0000    0.16572
416000.0000    0.20057
416040.0000    0.54106
416080.0000    0.23598
416120.0000    0.26054
416160.0000    0.35642
416200.0000    0.30730
416240.0000    0.31592
416280.0000    0.40057
416320.0000    0.39047
416360.0000    0.20262
416400.0000    0.24070
416440.0000    0.70238
416480.0000    0.46102
416520.0000    0.34373
416560.0000    0.38761
416600.0000    0.53968
416640.0000    0.40573
416680.0000    0.34267
416720.0000    0.30730
416760.0000    0.26763
416800.0000    0.15901
416840.0000    0.38364
416880.0000    0.33132
416920.0000    0.59972
416960.0000    0.25609
417000.0000    0.30240
417040.0000    0.09063
417080.0000    0.29496
417120.0000    0.26175
417160.0000    0.03241
417200.0000    0.07940
417240.0000    0.61091
417280.0000    0.32663
417320.0000    0.59363
417360.0000    0.38903
417400.0000    0.39499
417440.0000    0.58326
417480.0000    0.35047
417520.0000    0.36701
417560.0000    0.48216
417600.0000    0.53270
417640.0000    0.34158
417680.0000    0.38350
417720.0000    0.35010
417760.0000    0.38234
417800.0000    0.26233
417840.0000    0.45954
417880.0000    0.66736
417920.0000    0.41809
417960.0000    0.59036
418000.0000    0.56165
418040.0000    0.59619
418080.0000    0.59300
418120.0000    0.41347
418160.0000    0.61993
418200.0000    0.56099
418240.0000    0.65778
418280.0000    0.63954
418320.0000    0.65699
418360.0000    0.56535
418400.0000    0.60463
418440.0000    0.54805
418480.0000    0.58709
418520.0000    0.69355
418560.0000    0.58262
418600.0000    0.42944
418640.0000    0.67929
418680.0000    0.60303
418720.0000    0.44213
418760.0000    0.63662
418800.0000    0.49408
418840.0000    0.53704
418880.0000    0.32593
418920.0000    0.53657
418960.0000    0.56123
419000.0000    0.33868
419040.0000    0.68467
419080.0000    0.59418
419120.0000    0.59050
419160.0000    0.54157
419200.0000    0.65286
419240.0000    0.56943
419280.0000    0.36128
419320.0000    0.64507
419360.0000    0.51979
419400.0000    0.43257
419440.0000    0.43976
419480.0000    0.50453
419520.0000    0.45718
419560.0000    0.37276
419600.0000    0.45127
419640.0000    0.46374
419680.0000    0.63756
419720.0000    0.65117
419760.0000    0.30297
419800.0000    0.30760
419840.0000    0.15790
419880.0000    0.06728
419920.0000    0.08909
419960.0000    0.36545
420000.0000    0.33231
420040.0000    0.06349
420080.0000    0.25041
420120.0000    0.21052
420160.0000    0.20281
420200.0000    0.06487
420240.0000    0.56273
420280.0000    0.31439
420320.0000    0.10160
420360.0000    0.21265
420400.0000    0.21098
420440.0000    0.46171
420480.0000    0.40224
420520.0000    0.18936
420560.0000    0.44749
420600.0000    0.21172
420640.0000    0.09927
420680.0000    0.19044
420720.0000    0.28162
420760.0000    0.18272
420800.0000    0.22405
420840.0000    0.37563
420880.0000    0.22293
420920.0000    0.51716
420960.0000    0.45028
421000.0000    0.15078
421040.0000    0.50283
421080.0000    0.71447
421120.0000    0.51245
421160.0000    0.53942
421200.0000    0.69277
421240.0000    0.59147
421280.0000    0.67345
421320.0000    0.78156
421360.0000    0.77584
421400.0000    0.53828
421440.0000    0.59581
421480.0000    0.43408
421520.0000    0.47609
421560.0000    0.50963
421600.0000    0.34694
421640.0000    0.35499
421680.0000    0.39501
421720.0000    0.17565
421760.0000    0.28585
421800.0000    0.44131
421840.0000    0.26046
421880.0000    0.22465
421920.0000    0.37644
421960.0000    0.23860
422000.0000    0.37122
422040.0000    0.39223
422080.0000    0.18388
422120.0000    0.31010
422160.0000    0.48623
422200.0000    0.26783
422240.0000    0.21322
422280.0000    0.33151
422320.0000    0.21839
422360.0000    0.34553
422400.0000    0.56802
422440.0000    0.58296
422480.0000    0.58091
422520.0000    0.67936
422560.0000    0.43370
422600.0000    0.51070
422640.0000    0.55665
422680.0000    0.35894
422720.0000    0.66869
422760.0000    0.67681
422800.0000    0.69842
422840.0000    0.44558
422880.0000    0.72882
422920.0000    0.55701
422960.0000    0.46467
423000.0000    0.23547
423040.0000    0.50937
423080.0000    0.53668
423120.0000    0.72611
423160.0000    0.45259
423200.0000    0.60257
423240.0000    0.53106
423280.0000    0.52214
423320.0000    0.43297
423360.0000    0.53695
423400.0000    0.65476
423440.0000    0.45055
423480.0000    0.45222
423520.0000    0.78859
423560.0000    0.29519
423600.0000    0.48107
423640.0000    0.25326
423680.0000    0.44232
423720.0000    0.23508
423760.0000    0.54649
423800.0000    0.62270
423840.0000    0.39234
423880.0000    0.18868
423920.0000    0.64417
423960.0000    0.50494
424000.0000    0.48285
424040.0000    0.65831
424080.0000    0.59282
424120.0000    0.62023
424160.0000    0.62522
424200.0000    0.51522
424240.0000    0.39267
424280.0000    0.49865
424320.0000    0.63997
424360.0000    0.44093
424400.0000    0.49299
424440.0000    0.41034
424480.0000    0.61404
424520.0000    0.58809
424560.0000    0.46076
424600.0000    0.26547
424640.0000    0.33802
424680.0000    0.55813
424720.0000    0.31980
424760.0000    0.65668
424800.0000    0.55181
424840.0000    0.72889
424880.0000    0.46064
424920.0000    0.57308
424960.0000    0.69930
425000.0000    0.34702
425040.0000    0.43840
425080.0000    0.51899
425120.0000    0.51951
425160.0000    0.46183
425200.0000    0.55792
425240.0000    0.32275
425280.0000    0.45952
425320.0000    0.36075
425360.0000    0.45135
425400.0000    0.44138
425440.0000    0.60555
425480.0000    0.61237
425520.0000    0.65006
425560.0000    0.35807
425600.0000    0.53213
425640.0000    0.50027
425680.0000    0.13977
425720.0000    0.31077
425760.0000    0.09609
425800.0000    0.50857
425840.0000    0.71940
425880.0000   -0.21118
425920.0000    0.18538
425960.0000    0.21203
426000.0000    0.50549
426040.0000    0.50924
426080.0000    0.42680
426120.0000    0.36546
426160.0000    0.34955
426200.0000    0.34302
426240.0000    0.47293
426280.0000    0.26442
426320.0000    0.47009
426360.0000    0.29797
426400.0000    0.46377
426440.0000    0.28069
426480.0000    0.25366
426520.0000    0.67400
426560.0000    0.55228
426600.0000    0.55350
426640.0000    0.57567
426680.0000    0.63905
426720.0000    0.75665
426760.0000    0.56479
426800.0000    0.58917
426840.0000    0.44636
426880.0000    0.49217
426920.0000    0.49941
426960.0000    0.39143
427000.0000    0.32993
427040.0000    0.29304
427080.0000   -0.28347
427120.0000   -0.36269
427160.0000   -0.14618
427200.0000   -0.34044
427240.0000   -0.25250
427280.0000   -0.08208
427320.0000    0.03925
427360.0000    0.06181
427400.0000   -0.08377
427440.0000   -0.09752
427480.0000   -0.18459
427520.0000   -0.14309
427560.0000   -0.09824
427600.0000   -0.09685
427640.0000   -0.12519
427680.0000   -0.08964
427720.0000   -0.18543
427760.0000   -0.21519
427800.0000   -0.34497
427840.0000   -0.43281
427880.0000   -0.50370
427920.0000   -0.08178
427960.0000   -0.41897
428000.0000   -0.43994
428040.0000   -0.57236
428080.0000   -0.06541
428120.0000   -0.28222
428160.0000   -0.42444
428200.0000   -0.28181
428240.0000   -0.33867
428280.0000   -0.51987
428320.0000   -0.36946
428360.0000   -0.29521
428400.0000   -0.23107
428440.0000   -0.20020
428480.0000   -0.17315
428520.0000   -0.24932
428560.0000   -0.17041
428600.0000   -0.09150
428640.0000   -0.38777
428680.0000    0.09341
428720.0000   -0.12326
428760.0000   -0.25072
428800.0000    0.25438
428840.0000   -0.08299
428880.0000   -0.24226
428920.0000    0.37972
428960.0000    0.01054
429000.0000   -0.09649
429040.0000    0.09126
429080.0000   -0.26232
429120.0000   -0.38057
429160.0000   -0.48347
429200.0000    0.01777
429240.0000   -0.10815
429280.0000   -0.35689
429320.0000   -0.51375
429360.0000   -0.44606
429400.0000   -0.15527
429440.0000   -0.22398
429480.0000   -0.32820
429520.0000   -0.38370
429560.0000   -0.24638
429600.0000   -0.33664
429640.0000   -0.36160
429680.0000   -0.37291
429720.0000   -0.54179
429760.0000   -0.40820
429800.0000   -0.19690
429840.0000   -0.02362
429880.0000   -0.30707
429920.0000   -0.06683
429960.0000   -0.44817
430000.0000   -0.14283
430040.0000   -0.39100
430080.0000   -0.08577
430120.0000   -0.20716
430160.0000   -0.26347
430200.0000   -0.38601
430240.0000   -0.20669
430280.0000   -0.18872
430320.0000   -0.28956
430360.0000   -0.47848
430400.0000   -0.47683
430440.0000   -0.28115
430480.0000   -0.31339
430520.0000   -0.23461
430560.0000   -0.19370
430600.0000   -0.40007
430640.0000   -0.42793
430680.0000   -0.74131
430720.0000   -0.22417
430760.0000   -0.29481
430800.0000   -0.14655
430840.0000   -0.12831
430880.0000   -0.03191
430920.0000   -0.13531
430960.0000    0.05190
431000.0000   -0.22606
431040.0000    0.26452
431080.0000   -0.03020
431120.0000   -0.19779
431160.0000    0.02590
431200.0000   -0.08053
431240.0000   -0.24791
431280.0000   -0.03601
431320.0000    0.04041
431360.0000    0.03263
431400.0000   -0.21429
431440.0000   -0.12325
431480.0000   -0.21806
431520.0000    0.06196
431560.0000   -0.18892
431600.0000   -0.26503
431640.0000   -0.09207
431680.0000   -0.24979
431720.0000   -0.25752
431760.0000   -0.30640
431800.0000   -0.06526
431840.0000   -0.25862
431880.0000   -0.37963
431920.0000   -0.11418
431960.0000   -0.22099
432000.0000   -0.19046
432040.0000    0.10797
432080.0000   -0.05869
432120.0000   -0.32180
432160.0000   -0.45113
432200.0000   -0.26134
432240.0000   -0.23662
432280.0000   -0.18494
432320.0000   -0.19766
432360.0000   -0.09949
432400.0000   -0.28482
432440.0000   -0.41115
432480.0000   -0.30254
432520.0000   -0.33765
432560.0000   -0.24381
432600.0000   -0.17485
432640.0000   -0.13260
432680.0000   -0.33364
432720.0000   -0.22694
432760.0000   -0.27090
432800.0000   -0.10596
432840.0000   -0.39335
432880.0000   -0.51264
432920.0000   -0.33640
432960.0000   -0.45128
433000.0000   -0.38547
433040.0000   -0.34131
433080.0000   -0.20614
433120.0000   -0.41953
433160.0000   -0.12891
433200.0000   -0.11543
433240.0000   -0.39818
433280.0000   -0.11175
433320.0000   -0.34613
433360.0000    0.06072
433400.0000    0.02384
433440.0000   -0.12419
433480.0000    0.04244
433520.0000   -0.17804
433560.0000   -0.27056
433600.0000   -0.06512
433640.0000   -0.13225
433680.0000   -0.08524
433720.0000   -0.08144
433760.0000   -0.15776
433800.0000   -0.05580
433840.0000   -0.12862
433880.0000   -0.23238
433920.0000   -0.05272
433960.0000    0.08118
434000.0000   -0.06619
434040.0000   -0.26816
434080.0000   -0.26832
434120.0000   -0.04080
434160.0000   -0.07858
434200.0000    0.00056
434240.0000   -0.18884
434280.0000   -0.18726
434320.0000   -0.04653
434360.0000   -0.10300
434400.0000   -0.15449
434440.0000   -0.24147
434480.0000   -0.31643
434520.0000   -0.01767
434560.0000   -0.35741
434600.0000   -0.37455
434640.0000   -0.50893
434680.0000   -0.07805
434720.0000   -0.67153
434760.0000   -0.77089
434800.0000   -0.34898
434840.0000   -0.51534
434880.0000   -0.38114
434920.0000   -0.18116
434960.0000   -0.18188
435000.0000   -0.39733
435040.0000   -0.12217
435080.0000   -0.26218
435120.0000    0.05182
435160.0000   -0.22641
435200.0000    0.09686
435240.0000    0.06200
435280.0000   -0.12390
435320.0000   -0.22889
435360.0000   -0.38415
435400.0000   -0.27315
435440.0000   -0.22241
435480.0000   -0.08634
435520.0000   -0.30708
435560.0000    0.12739
435600.0000   -0.00345
435640.0000   -0.49787
435680.0000   -0.04801
435720.0000   -0.57910
435760.0000   -0.46533
435800.0000   -0.31324
435840.0000   -0.73366
435880.0000   -0.31794
435920.0000   -0.21827
435960.0000   -0.40161
436000.0000   -0.37162
436040.0000   -0.01392
436080.0000   -0.02002
436120.0000    0.19381
436160.0000    0.03586
436200.0000    0.23096
436240.0000    0.23734
436280.0000    0.24902
436320.0000    0.21486
436360.0000    0.11704
436400.0000   -0.05717
436440.0000   -0.02500
436480.0000    0.16477
436520.0000    0.08509
436560.0000    0.08479
436600.0000    0.17462
436640.0000    0.33759
436680.0000    0.28579
436720.0000    0.18763
436760.0000    0.14270
436800.0000    0.24198
436840.0000    0.09940
436880.0000    0.07701
436920.0000    0.19903
436960.0000    0.24788
437000.0000    0.25473
437040.0000    0.12780
437080.0000    0.12058
437120.0000    0.24760
437160.0000    0.20459
437200.0000    0.20039
437240.0000    0.08490
437280.0000    0.07815
437320.0000    0.14500
437360.0000    0.19406
437400.0000    0.11118
437440.0000    0.26423
437480.0000    0.19078
437520.0000    0.20418
437560.0000   -0.20464
437600.0000    0.10020
437640.0000    0.05676
437680.0000    0.07555
437720.0000    0.09499
437760.0000    0.11576
437800.0000    0.15335
437840.0000    0.19481
437880.0000    0.30864
437920.0000    0.07540
437960.0000    0.28873
438000.0000    0.32080
438040.0000    0.30881
438080.0000    0.46487
438120.0000    0.27150
438160.0000    0.17994
438200.0000    0.11192
438240.0000    0.34132
438280.0000    0.17370
438320.0000    0.06817
438360.0000    0.09421
438400.0000    0.10011
438440.0000    0.00325
438480.0000    0.10930
438520.0000    0.26876
438560.0000    0.25604
438600.0000    0.09009
438640.0000    0.22360
438680.0000    0.32350
438720.0000    0.12333
438760.0000    0.06014
438800.0000    0.33247
438840.0000    0.09643
438880.0000    0.16853
438920.0000    0.23666
438960.0000    0.17259
439000.0000    0.49350
439040.0000    0.30050
439080.0000    0.39051
439120.0000    0.46549
439160.0000    0.20999
439200.0000    0.02680
439240.0000   -0.20954
439280.0000    0.24861
439320.0000    0.40848
439360.0000    0.36435
439400.0000    0.54569
439440.0000    0.37226
439480.0000    0.45635
439520.0000    0.29491
439560.0000    0.39806
439600.0000    0.34517
439640.0000    0.22292
439680.0000    0.27253
439720.0000    0.23222
439760.0000    0.26900
439800.0000    0.28442
439840.0000    0.16544
439880.0000    0.04649
439920.0000    0.10799
439960.0000    0.18428
440000.0000    0.26320
440040.0000    0.48080
440080.0000    0.38766
440120.0000    0.47420
440160.0000    0.40174
440200.0000    0.26945
440240.0000    0.15742
440280.0000    0.23203
440320.0000    0.20282
440360.0000    0.06372
440400.0000    0.16102
440440.0000    0.32648
440480.0000    0.21230
440520.0000    0.06966
440560.0000    0.30868
440600.0000    0.25386
440640.0000    0.15713
440680.0000    0.18698
440720.0000    0.29751
440760.0000    0.09002
440800.0000    0.13200
440840.0000    0.26364
440880.0000    0.17423
440920.0000    0.27174
440960.0000    0.18425
441000.0000    0.24249
441040.0000    0.10753
441080.0000    0.19342
441120.0000    0.31322
441160.0000    0.31172
441200.0000    0.22666
441240.0000    0.33989
441280.0000    0.42723
441320.0000    0.38734
441360.0000    0.33141
441400.0000    0.34292
441440.0000    0.38451
441480.0000    0.36352
441520.0000    0.27405
441560.0000    0.22034
441600.0000    0.12267
441640.0000    0.48104
441680.0000    0.28856
441720.0000    0.34505
441760.0000    0.30069
441800.0000    0.28501
441840.0000    0.18946
441880.0000    0.15506
441920.0000    0.07588
441960.0000    0.22200
442000.0000    0.07049
442040.0000    0.28079
442080.0000    0.39478
442120.0000    0.18602
442160.0000    0.33512
442200.0000    0.23318
442240.0000    0.21176
442280.0000    0.28451
442320.0000    0.35430
442360.0000    0.34127
442400.0000    0.33256
442440.0000    0.29505
442480.0000    0.37244
442520.0000    0.14499
442560.0000    0.40965
442600.0000    0.26436
442640.0000    0.25814
442680.0000    0.21510
442720.0000    0.37680
442760.0000    0.33486
442800.0000    0.30238
442840.0000    0.29441
442880.0000    0.45955
442920.0000    0.35357
442960.0000    0.29396
443000.0000    0.38870
443040.0000    0.14573
443080.0000    0.29228
443120.0000    0.24502
443160.0000    0.26035
443200.0000    0.20618
443240.0000    0.22958
443280.0000    0.36464
443320.0000    0.50942
443360.0000    0.16622
443400.0000    0.44137
443440.0000    0.41559
443480.0000    0.23662
443520.0000    0.16731
443560.0000    0.22112
443600.0000    0.03922
443640.0000    0.26574
443680.0000    0.24204
443720.0000    0.97218
443760.0000    0.77956
443800.0000    0.61116
443840.0000    0.73054
443880.0000    0.83755
443920.0000    0.82923
443960.0000    1.03995
444000.0000    0.63177
444040.0000    0.73237
444080.0000    0.75457
444120.0000    0.77243
444160.0000    0.87947
444200.0000    0.84414
444240.0000    0.45120
444280.0000    0.08385
444320.0000    0.31842
444360.0000    0.24328
444400.0000    0.21604
444440.0000    0.20896
444480.0000    0.54636
444520.0000    0.27829
444560.0000    0.30712
444600.0000    0.16057
444640.0000    0.30838
444680.0000    0.23539
444720.0000    0.16212
444760.0000    0.30475
444800.0000    0.26622
444840.0000    0.33001
444880.0000    0.30155
444920.0000    0.24274
444960.0000    0.09347
445000.0000    0.23150
445040.0000    0.30694
445080.0000    0.46693
445120.0000    0.30918
445160.0000    0.19809
445200.0000    0.26509
445240.0000    0.40281
445280.0000    0.32365
445320.0000    0.23025
445360.0000    0.28532
445400.0000    0.18164
445440.0000    0.17028
445480.0000    0.23534
445520.0000    0.05406
445560.0000    0.04940
445600.0000    0.17483
445640.0000    0.32600
445680.0000    0.40358
445720.0000    0.24929
445760.0000    0.33325
445800.0000    0.32809
445840.0000    0.35210
445880.0000    0.45275
445920.0000    0.40465
445960.0000    0.09855
446000.0000    0.08278
446040.0000    0.14584
446080.0000    0.15657
446120.0000    0.26571
446160.0000    0.13625
446200.0000    0.33383
446240.0000    0.25151
446280.0000    0.03534
446320.0000    0.11810
446360.0000    0.13997
446400.0000    0.24444
446440.0000    0.31176
446480.0000    0.28619
446520.0000    0.17477
446560.0000    0.21384
446600.0000    0.40128
446640.0000    0.36657
446680.0000   -0.04487
446720.0000    0.21634
446760.0000    0.00662
446800.0000    0.17730
446840.0000    0.21517
446880.0000    0.38839
446920.0000    0.33877
446960.0000    0.04254
447000.0000    0.43142
447040.0000    0.54715
447080.0000    0.26511
447120.0000    0.25175
447160.0000    0.23586
447200.0000    0.24837
447240.0000    0.28537
447280.0000    0.38797
447320.0000    0.21497
447360.0000    0.27397
447400.0000    0.06867
447440.0000    0.34115
447480.0000    0.23366
447520.0000    0.32479
447560.0000    0.17447
447600.0000    0.21961
447640.0000    0.29172
447680.0000    0.22008
447720.0000    0.49560
447760.0000    0.66087
447800.0000    0.47939
447840.0000    0.37649
447880.0000    0.19325
447920.0000    0.24699
447960.0000    0.50027
448000.0000    0.46546
448040.0000    0.53968
448080.0000    0.65408
448120.0000    0.62329
448160.0000    0.32863
448200.0000    0.30950
448240.0000    0.22382
448280.0000    0.25776
448320.0000    0.37584
448360.0000    0.43233
448400.0000    0.37840
448440.0000    0.54070
448480.0000    0.32167
448520.0000    0.30687
448560.0000    0.46759
448600.0000    0.36714
448640.0000    0.31932
448680.0000    0.04391
448720.0000    0.23352
448760.0000    0.28465
448800.0000    0.36587
448840.0000    0.30342
448880.0000    0.50626
448920.0000    0.40296
448960.0000    0.28864
449000.0000    0.31769
449040.0000    0.49744
449080.0000    0.45140
449120.0000    0.37933
449160.0000    0.35952
449200.0000    0.67572
449240.0000    0.28682
449280.0000    0.18794
449320.0000    0.38539
449360.0000    0.26114
449400.0000    0.24908
449440.0000    0.19485
449480.0000    0.30837
449520.0000    0.41113
449560.0000    0.38031
449600.0000    0.31584
449640.0000    0.14380
449680.0000    0.27268
449720.0000    0.29820
449760.0000    0.45069
449800.0000    0.16783
449840.0000    0.15401
449880.0000    0.38967
449920.0000    0.23366
449960.0000    0.35701
450000.0000    0.53339
450040.0000    0.23665
450080.0000    0.28612
450120.0000    0.27833
450160.0000    0.56818
450200.0000    0.33226
450240.0000    0.38517
450280.0000    0.12907
450320.0000    0.00264
450360.0000   -0.17558
450400.0000    0.21087
450440.0000   -0.16000
450480.0000    0.04481
450520.0000   -0.11008
450560.0000    0.01644
450600.0000   -0.09767
450640.0000   -0.27254
450680.0000   -0.17068
450720.0000   -0.17020
450760.0000   -0.34095
450800.0000   -0.26917
450840.0000   -0.30289
450880.0000   -0.26706
450920.0000   -0.38933
450960.0000   -0.37390
451000.0000   -0.16489
451040.0000   -0.28015
451080.0000   -0.27355
451120.0000   -0.37985
451160.0000   -0.16956
451200.0000   -0.41291
451240.0000   -0.31437
451280.0000   -0.38962
451320.0000   -0.26873
451360.0000   -0.18953
451400.0000   -0.31390
451440.0000   -0.35257
451480.0000   -0.41025
451520.0000    0.08619
451560.0000   -0.20896
451600.0000   -0.26593
451640.0000   -0.30141
451680.0000   -0.32516
451720.0000   -0.10237
451760.0000    0.10391
451800.0000   -0.06342
451840.0000   -0.24493
451880.0000   -0.13254
451920.0000   -0.34470
451960.0000   -0.30025
452000.0000   -0.29871
452040.0000   -0.35641
452080.0000   -0.20619
452120.0000   -0.30709
452160.0000   -0.12113
452200.0000    0.28685
452240.0000    0.32454
452280.0000    0.33941
452320.0000    0.32446
452360.0000    0.10390
452400.0000    0.38676
452440.0000    0.54073
452480.0000    0.48276
452520.0000    0.48648
452560.0000    0.26859
452600.0000    0.37670
452640.0000    0.30528
452680.0000    0.43361
452720.0000    0.35050
452760.0000    0.36289
452800.0000    0.25706
452840.0000    0.19142
452880.0000    0.18844
452920.0000    0.56551
452960.0000    0.37762
453000.0000    0.32182
453040.0000    0.36274
453080.0000    0.33969
453120.0000    0.28764
453160.0000    0.21162
453200.0000    0.32221
453240.0000    0.25624
453280.0000    0.34408
453320.0000    0.50548
453360.0000    0.36925
453400.0000    0.58880
453440.0000    0.43749
453480.0000    0.22888
453520.0000    0.39774
453560.0000    0.24297
453600.0000    0.34324
453640.0000    0.26621
453680.0000    0.24739
453720.0000    0.31629
453760.0000    0.30160
453800.0000    0.36829
453840.0000    0.23484
453880.0000    0.34355
453920.0000    0.41508
453960.0000    0.25893
454000.0000    0.21240
454040.0000    0.56767
454080.0000    0.17209
454120.0000    0.26435
454160.0000    0.06435
454200.0000    0.25633
454240.0000    0.53660
454280.0000    0.24997
454320.0000    0.34695
454360.0000    0.28220
454400.0000    0.04549
454440.0000    0.10661
454480.0000    0.27874
454520.0000    0.31331
454560.0000    0.21448
454600.0000    0.54850
454640.0000    0.36677
454680.0000    0.43665
454720.0000    0.37039
454760.0000    0.38233
454800.0000    0.24615
454840.0000    0.26801
454880.0000    0.20286
454920.0000    0.26878
454960.0000    0.27426
455000.0000   -0.01633
455040.0000    0.27986
455080.0000    0.16344
455120.0000    0.17979
455160.0000    0.01941
455200.0000    0.15447
455240.0000    0.39199
455280.0000    0.40871
455320.0000    0.36176
455360.0000    0.63311
455400.0000    0.40932
455440.0000    0.30711
455480.0000    0.34293
455520.0000    0.28190
455560.0000    0.12197
455600.0000    0.09862
455640.0000    0.07796
455680.0000    0.39763
455720.0000    0.43321
455760.0000    0.25460
455800.0000   -0.02752
455840.0000    0.27980
455880.0000    0.42796
455920.0000    0.36246
455960.0000    0.33238
456000.0000    0.21164
456040.0000    0.33161
456080.0000    0.57891
456120.0000    0.27062
456160.0000    0.36364
456200.0000    0.34065
456240.0000    0.36082
456280.0000    0.43350
456320.0000    0.25800
456360.0000    0.34262
456400.0000    0.36085
456440.0000    0.40574
456480.0000    0.57624
456520.0000    0.28298
456560.0000    0.36063
456600.0000    0.27575
456640.0000    0.27657
456680.0000    0.49669
456720.0000    0.45130
456760.0000    0.57744
456800.0000    0.52688
456840.0000    0.31663
456880.0000    0.42420
456920.0000    0.33972
456960.0000    0.40895
457000.0000    0.43855
457040.0000    0.19054
457080.0000    0.39188
457120.0000    0.41327
457160.0000    0.30815
457200.0000    0.41510
457240.0000    0.39594
457280.0000    0.33527
457320.0000    0.30960
457360.0000    0.30299
457400.0000    0.31631
457440.0000    0.34992
457480.0000    0.44157
457520.0000    0.32970
457560.0000    0.29253
457600.0000    0.27442
457640.0000    0.42938
457680.0000    0.36031
457720.0000    0.26495
457760.0000    0.42839
457800.0000    0.34053
457840.0000    0.35921
457880.0000    0.35793
457920.0000    0.29047
457960.0000    0.20722
458000.0000    0.08551
458040.0000    0.46595
458080.0000    0.33955
458120.0000    0.31429
458160.0000    0.40281
458200.0000    0.36726
458240.0000    0.34226
458280.0000    0.35214
458320.0000    0.35192
458360.0000    0.51866
458400.0000    0.39479
458440.0000    0.42146
458480.0000    0.41281
458520.0000    0.22553
458560.0000    0.01213
458600.0000   -0.13918
458640.0000    0.30640
458680.0000    0.22019
458720.0000    0.41400
458760.0000    0.24281
458800.0000    0.24272
458840.0000    0.43529
458880.0000    0.29138
458920.0000    0.32852
458960.0000    0.37598
459000.0000    0.23270
459040.0000    0.41158
459080.0000    0.45619
459120.0000    0.65384
459160.0000    0.43309
459200.0000    0.65318
459240.0000    0.77880
459280.0000    0.43098
459320.0000    0.37569
459360.0000    0.68444
459400.0000    0.54372
459440.0000    0.58235
459480.0000    0.65667
459520.0000    0.62836
459560.0000    0.77660
459600.0000    0.53944
459640.0000    0.46953
459680.0000    0.38509
459720.0000    0.42723
459760.0000    0.43395
459800.0000    0.65004
459840.0000    0.38008
459880.0000    0.35985
459920.0000    0.18006
459960.0000    0.45116
460000.0000    0.40183
460040.0000    0.45208
460080.0000    0.48054
460120.0000    0.56857
460160.0000    0.79714
460200.0000    0.57333
460240.0000    0.58344
460280.0000    0.60686
460320.0000    0.35617
460360.0000    0.40081
460400.0000    0.53072
460440.0000    0.59506
460480.0000    0.71890
460520.0000    0.62672
460560.0000    0.51283
460600.0000    0.64704
460640.0000    0.49047
460680.0000    0.53294
460720.0000    0.55188
460760.0000    0.46252
460800.0000    0.51211
460840.0000    0.56182
460880.0000    0.57224
460920.0000    0.68131
460960.0000    0.47425
461000.0000    0.69863
461040.0000    0.68684
461080.0000    0.33815
461120.0000    0.39255
461160.0000    0.32312
461200.0000    0.43121
461240.0000    0.27421
461280.0000    0.38318
461320.0000    0.36276
461360.0000    0.45921
461400.0000    0.18999
461440.0000    0.28648
461480.0000    0.43092
461520.0000    0.24572
461560.0000    0.32047
461600.0000    0.53285
461640.0000    0.47144
461680.0000    0.48303
461720.0000    0.50324
461760.0000    0.56423
461800.0000    0.42630
461840.0000    0.46489
461880.0000    0.47886
461920.0000    0.31761
461960.0000    0.41564
462000.0000    0.55180
462040.0000    0.55535
462080.0000    0.60256
462120.0000    0.58264
462160.0000    0.39882
462200.0000    0.38623
462240.0000    0.51065
462280.0000    0.27806
462320.0000    0.53299
462360.0000    0.51134
462400.0000    0.48925
462440.0000    0.52041
462480.0000    0.62341
462520.0000    0.49469
462560.0000    0.44257
462600.0000    0.53706
462640.0000    0.35135
462680.0000    0.35876
462720.0000    0.28733
462760.0000    0.47780
462800.0000    0.27806
462840.0000    0.25039
462880.0000    0.37108
462920.0000    0.01770
462960.0000    0.27850
463000.0000    0.33914
463040.0000    0.32052
463080.0000    0.50397
463120.0000    0.40971
463160.0000    0.34830
463200.0000    0.32015
463240.0000    0.35109
463280.0000    0.63881
463320.0000    0.56231
463360.0000    0.53132
463400.0000    0.54140
463440.0000    0.42904
463480.0000    0.42256
463520.0000    0.32266
463560.0000    0.21301
463600.0000    0.41200
463640.0000    0.41146
463680.0000    0.54927
463720.0000    0.23534
463760.0000    0.38244
463800.0000   -0.35215
463840.0000   -0.11056
463880.0000   -0.40259
463920.0000   -0.62301
463960.0000   -0.42689
464000.0000   -0.44123
464040.0000   -0.32387
464080.0000   -0.33351
464120.0000   -0.06186
464160.0000    0.01573
464200.0000    0.24849
464240.0000   -0.19997
464280.0000   -0.11578
464320.0000    0.39899
464360.0000    0.41377
464400.0000    0.46398
464440.0000    0.47427
464480.0000    0.60853
464520.0000    0.36143
464560.0000    0.59990
464600.0000    0.71719
464640.0000    0.77505
464680.0000    0.63721
464720.0000    0.44886
464760.0000    0.37526
464800.0000    0.42680
464840.0000    0.42205
464880.0000    0.35862
464920.0000    0.54510
464960.0000    0.68004
465000.0000    0.79296
465040.0000    0.75221
465080.0000    0.57409
465120.0000    0.70657
465160.0000    0.74049
465200.0000    0.59340
465240.0000    0.57797
465280.0000    0.62290
465320.0000    0.79547
465360.0000    0.49603
465400.0000    0.62070
465440.0000    0.59117
465480.0000    0.44970
465520.0000    0.45953
465560.0000    0.40006
465600.0000    0.56881
465640.0000    0.45041
465680.0000    0.56416
465720.0000    0.46370
465760.0000    0.67781
465800.0000    0.58090
465840.0000    0.75027
465880.0000    0.60516
465920.0000    0.82536
465960.0000    0.64994
466000.0000    0.74082
466040.0000    0.82478
466080.0000    0.44508
466120.0000    0.56384
466160.0000    0.55913
466200.0000    0.53135
466240.0000    0.66184
466280.0000    0.62472
466320.0000    0.60350
466360.0000    0.36782
466400.0000    0.57019
466440.0000    0.61097
466480.0000    0.35722
466520.0000    0.42648
466560.0000    0.20564
466600.0000    0.46550
466640.0000    0.42372
466680.0000    0.58840
466720.0000    0.53339
466760.0000    0.33210
466800.0000    0.54585
466840.0000    0.42993
466880.0000    0.72454
466920.0000    0.43263
466960.0000    0.85376
467000.0000    0.75307
467040.0000    0.56923
467080.0000    0.26536
467120.0000    0.45772
467160.0000    0.47831
467200.0000    0.45976
467240.0000    0.56144
467280.0000    0.08147
467320.0000    0.05045
467360.0000    0.21011
467400.0000    0.62915
467440.0000    0.56331
467480.0000    0.18572
467520.0000    0.13988
467560.0000    0.29867
467600.0000    0.28013
467640.0000    0.19938
467680.0000    0.17581
467720.0000    0.59937
467760.0000    0.65883
467800.0000    0.30935
467840.0000    0.11384
467880.0000    0.41990
467920.0000    0.31120
467960.0000    0.29688
468000.0000    0.35429
468040.0000    0.41116
468080.0000    0.44649
468120.0000    0.38673
468160.0000    0.45749
468200.0000    0.40810
468240.0000    0.52287
468280.0000    0.49166
468320.0000    0.39625
468360.0000    0.67517
468400.0000    0.37731
468440.0000    0.57772
468480.0000    0.48773
468520.0000    0.55758
468560.0000    0.54686
468600.0000    0.23091
468640.0000    0.34354
468680.0000    0.37356
468720.0000    0.40325
468760.0000    0.48851
468800.0000    0.63573
468840.0000    0.56307
468880.0000    0.49157
468920.0000    0.58993
468960.0000    0.60613
469000.0000    0.62958
469040.0000    0.46918
469080.0000    0.42835
469120.0000    0.46926
469160.0000    0.45230
469200.0000    0.32612
469240.0000    0.39574
469280.0000    0.48233
469320.0000    0.66755
469360.0000    0.36775
469400.0000    0.28672
469440.0000    0.28041
469480.0000    0.54288
469520.0000    0.44057
469560.0000    0.40838
469600.0000    0.43421
469640.0000    0.73988
469680.0000    0.59015
469720.0000    0.52420
469760.0000    0.44458
469800.0000    0.16933
469840.0000    0.22617
469880.0000    0.24623
469920.0000    0.30767
469960.0000    0.26640
470000.0000    0.30607
470040.0000    0.26894
470080.0000    0.31654
470120.0000    0.17978
470160.0000    0.12475
470200.0000    0.13590
470240.0000    0.27218
470280.0000    0.25546
470320.0000    0.30740
470360.0000    0.50414
470400.0000    0.38444
470440.0000    0.18507
470480.0000    0.09029
470520.0000    0.22840
470560.0000    0.33526
470600.0000   -0.09421
470640.0000    0.26041
470680.0000    0.18117
470720.0000    0.30372
470760.0000    0.18137
470800.0000    0.31137
470840.0000    0.20904
470880.0000    0.09266
470920.0000    0.30005
470960.0000    0.30715
471000.0000    0.24639
471040.0000    0.37363
471080.0000    0.09502
471120.0000   -0.17458
471160.0000    0.08684
471200.0000    0.32098
471240.0000    0.24903
471280.0000    0.18537
471320.0000    0.23641
471360.0000    0.39401
471400.0000    0.49871
471440.0000    0.25420
471480.0000    0.38230
471520.0000    0.25016
471560.0000    0.15345
471600.0000    0.35303
471640.0000    0.30923
471680.0000    0.25461
471720.0000    0.30904
471760.0000    0.17984
471800.0000    0.15973
471840.0000    0.30278
471880.0000    0.25466
471920.0000    0.46362
471960.0000    0.28584
472000.0000    0.35964
472040.0000    0.33877
472080.0000    0.30073
472120.0000    0.26984
472160.0000    0.23589
472200.0000    0.42808
472240.0000    0.31303
472280.0000    0.39330
472320.0000    0.21108
472360.0000    0.24464
472400.0000    0.43879
472440.0000    0.29516
472480.0000    0.46761
472520.0000    0.42591
472560.0000    0.35454
472600.0000    0.38292
472640.0000    0.14457
472680.0000    0.21290
472720.0000    0.15471
472760.0000    0.33358
472800.0000    0.44324
472840.0000    0.49888
472880.0000    0.18370
472920.0000    0.34641
472960.0000    0.33152
473000.0000    0.33599
473040.0000    0.39843
473080.0000    0.08866
473120.0000    0.24698
473160.0000    0.24232
473200.0000    0.32614
473240.0000   -0.06393
473280.0000    0.26471
473320.0000    0.09472
473360.0000    0.18135
473400.0000    0.25795
473440.0000    0.31150
473480.0000    0.15054
473520.0000   -0.11269
473560.0000    0.43074
473600.0000    0.27947
473640.0000   -0.15305
473680.0000    0.19210
473720.0000    0.13251
473760.0000    0.05635
473800.0000    0.12633
473840.0000    0.47222
473880.0000    0.37746
473920.0000    0.39529
473960.0000    0.24746
474000.0000    0.05896
474040.0000    0.29293
474080.0000    0.16269
474120.0000    0.32134
474160.0000    0.29220
474200.0000    0.61435
474240.0000    0.53528
474280.0000    0.57286
474320.0000    0.69906
474360.0000    0.53808
474400.0000    0.38193
474440.0000    0.50669
474480.0000    0.42861
474520.0000    0.40934
474560.0000    0.43991
474600.0000    0.27000
474640.0000    0.30499
474680.0000    0.31297
474720.0000    0.56552
474760.0000    0.41957
474800.0000    0.40171
474840.0000    0.33222
474880.0000    0.39916
474920.0000    0.37393
474960.0000    0.42023
475000.0000    0.38176
475040.0000    0.60018
475080.0000    0.58208
475120.0000    0.41502
475160.0000    0.40110
475200.0000    0.31753
475240.0000    0.45111
475280.0000    0.40307
475320.0000    0.48082
475360.0000    0.37459
475400.0000    0.42083
475440.0000    0.25519
475480.0000    0.25706
475520.0000    0.25694
475560.0000    0.61313
475600.0000    0.21672
475640.0000    0.17822
475680.0000    0.45451
475720.0000    0.28949
475760.0000    0.15600
475800.0000    0.35593
475840.0000    0.23706
475880.0000    0.44466
475920.0000    0.33492
475960.0000    0.21579
476000.0000    0.08136
476040.0000    0.32852
476080.0000    0.79517
476120.0000    0.43308
476160.0000    0.52103
476200.0000    0.40906
476240.0000    0.47146
476280.0000    0.26616
476320.0000    0.23965
476360.0000    0.13198
476400.0000    0.26720
476440.0000    0.59868
476480.0000    0.60042
476520.0000    0.55617
476560.0000    0.47621
476600.0000    0.66276
476640.0000    0.38830
476680.0000    0.43810
476720.0000    0.69647
476760.0000    0.40722
476800.0000    0.51780
476840.0000    0.55204
476880.0000    0.66290
476920.0000    0.30758
476960.0000    0.50359
477000.0000    0.60743
477040.0000    0.38403
477080.0000    0.50011
477120.0000    0.41124
477160.0000    0.54092
477200.0000    0.36870
477240.0000    0.48818
477280.0000    0.53033
477320.0000    0.59000
477360.0000    0.62269
477400.0000    0.40874
477440.0000    0.39537
477480.0000    0.35871
477520.0000    0.75380
477560.0000    0.46607
477600.0000    0.46052
477640.0000    0.57721
477680.0000    0.47029
477720.0000    0.29795
477760.0000    0.66524
477800.0000    0.69887
477840.0000    0.57007
477880.0000    0.57753
477920.0000    0.66868
477960.0000    0.58250
478000.0000    0.63929
478040.0000    0.61167
478080.0000    0.69966
478120.0000    0.45185
478160.0000    0.58274
478200.0000    0.56550
478240.0000    0.48921
478280.0000    0.55747
478320.0000    0.38607
478360.0000    0.50759
478400.0000    0.46647
478440.0000    0.27208
478480.0000    0.46831
478520.0000    0.72190
478560.0000    0.55743
478600.0000    0.47006
478640.0000    0.51422
478680.0000    0.36795
478720.0000    0.30835
478760.0000    0.55644
478800.0000    0.56753
478840.0000    0.59505
478880.0000    0.18274
478920.0000    0.49629
478960.0000    0.52273
479000.0000    0.47321
479040.0000    0.52667
479080.0000    0.35527
479120.0000    0.49996
479160.0000    0.62389
479200.0000    0.25701
479240.0000    0.31613
479280.0000    0.37425
479320.0000    0.57795
479360.0000    0.47654
479400.0000    0.54845
479440.0000    0.52769
479480.0000    0.67349
479520.0000    0.65364
479560.0000    0.61452
479600.0000    0.28410
479640.0000    0.49214
479680.0000    0.47696
479720.0000    0.71995
479760.0000    0.41764
479800.0000    0.55092
479840.0000    0.38168
479880.0000    0.70599
479920.0000    0.84508
479960.0000    0.42746
480000.0000    0.60525
480040.0000    0.57888
480080.0000    0.56418
480120.0000    0.51418
480160.0000    0.64228
480200.0000    0.67943
480240.0000    0.58910
480280.0000    0.48981
480320.0000    0.45095
480360.0000    0.50247
480400.0000    0.44922
480440.0000    0.62067
480480.0000    0.61813
480520.0000    0.68600
480560.0000    0.50356
480600.0000    0.53078
480640.0000    0.46993
480680.0000    0.57132
480720.0000    0.49598
480760.0000    0.37936
480800.0000    0.67132
480840.0000    0.37259
480880.0000    0.30453
480920.0000    0.41424
480960.0000    0.36698
481000.0000    0.37036
481040.0000    0.33415
481080.0000    0.32457
481120.0000    0.38900
481160.0000    0.42362
481200.0000    0.34994
481240.0000    0.68462
481280.0000    0.59800
481320.0000    0.54414
481360.0000    0.43492
481400.0000    0.67329
481440.0000    0.60828
481480.0000    0.72889
481520.0000    0.32274
481560.0000    0.52804
481600.0000    0.36037
481640.0000    0.55325
481680.0000    0.29844
481720.0000    0.15268
481760.0000    0.52804
481800.0000    0.59301
481840.0000    0.65499
481880.0000    0.59154
481920.0000    0.45769
481960.0000    0.49386
482000.0000    0.52633
482040.0000    0.35690
482080.0000    0.47561
482120.0000    0.49249
482160.0000    0.51593
482200.0000    0.37338
482240.0000    0.45363
482280.0000    0.65085
482320.0000    0.45214
482360.0000    0.57928
482400.0000    0.17461
482440.0000    0.55893
482480.0000    0.46940
482520.0000    0.39020
482560.0000    0.41144
482600.0000    0.34057
482640.0000    0.39817
482680.0000    0.59396
482720.0000    0.33345
482760.0000    0.40274
482800.0000    0.38773
482840.0000    0.35972
482880.0000    0.39107
482920.0000    0.48829
482960.0000    0.42775
483000.0000    0.44733
483040.0000    0.26903
483080.0000    0.56137
483120.0000    0.35839
483160.0000    0.38167
483200.0000    0.71508
483240.0000    0.72185
483280.0000    0.63225
483320.0000    0.42059
483360.0000    0.50063
483400.0000    0.31630
483440.0000    0.40761
483480.0000    0.54621
483520.0000    0.41847
483560.0000    0.46974
483600.0000    0.45809
483640.0000    0.41500
483680.0000    0.40537
483720.0000    0.31860
483760.0000   -0.17077
483800.0000    0.51900
483840.0000    0.26354
483880.0000    0.21543
483920.0000    0.29389
483960.0000    0.49703
484000.0000    0.41362
484040.0000    0.15233
484080.0000    0.17443
484120.0000    0.29518
484160.0000    0.19207
484200.0000    0.44895
484240.0000    0.27143
484280.0000    0.40572
484320.0000    0.31741
484360.0000    0.49677
484400.0000    0.33639
484440.0000    0.41667
484480.0000    0.29321
484520.0000    0.41259
484560.0000    0.35216
484600.0000    0.22014
484640.0000    0.26508
484680.0000    0.38484
484720.0000    0.28523
484760.0000    0.67038
484800.0000    0.58567
484840.0000    0.35486
484880.0000    0.30952
484920.0000    0.65957
484960.0000    0.53483
485000.0000    0.39542
485040.0000    0.38586
485080.0000    0.08565
485120.0000    0.65653
485160.0000    0.16572
485200.0000    0.50877
485240.0000    0.20437
485280.0000    0.51102
485320.0000    0.28929
485360.0000    0.29057
485400.0000    0.28385
485440.0000    0.48103
485480.0000    0.27429
485520.0000    0.17827
485560.0000    0.30919
485600.0000    0.29829
485640.0000    0.38389
485680.0000    0.42081
485720.0000    0.22722
485760.0000    0.34516
485800.0000    0.40088
485840.0000    0.48799
485880.0000    0.19803
485920.0000   -0.03431
485960.0000    0.36474
486000.0000    0.30327
486040.0000    0.26305
486080.0000    0.13943
486120.0000    0.39899
486160.0000    0.28481
486200.0000    0.33843
486240.0000    0.40916
486280.0000    0.30058
486320.0000    0.05351
486360.0000    0.41666
486400.0000    0.33816
486440.0000    0.35300
486480.0000    0.13728
486520.0000    0.36706
486560.0000    0.30284
486600.0000    0.16316
486640.0000    0.39958
486680.0000    0.25194
486720.0000    0.16231
486760.0000    0.14498
486800.0000    0.17160
486840.0000    0.31224
486880.0000    0.40615
486920.0000    0.43521
486960.0000    0.25795
487000.0000    0.19100
487040.0000    0.29137
487080.0000    0.49639
487120.0000    0.24586
487160.0000    0.24021
487200.0000    0.25836
487240.0000    0.44579
487280.0000    0.30256
487320.0000    0.39310
487360.0000    0.40468
487400.0000    0.52245
487440.0000    0.44234
487480.0000    0.41395
487520.0000    0.45738
487560.0000    0.32791
487600.0000    0.49182
487640.0000    0.45762
487680.0000    0.41172
487720.0000    0.35738
487760.0000    0.29984
487800.0000    0.25642
487840.0000    0.34447
487880.0000    0.55324
487920.0000    0.37426
487960.0000    0.58183
488000.0000    0.60989
488040.0000    0.56400
488080.0000    0.37264
488120.0000    0.61243
488160.0000    0.39769
488200.0000    0.45187
488240.0000    0.54708
488280.0000    0.27504
488320.0000    0.33752
488360.0000    0.26622
488400.0000    0.53781
488440.0000    0.34486
488480.0000    0.49336
488520.0000    0.38989
488560.0000    0.41831
488600.0000    0.30006
488640.0000    0.43306
488680.0000    0.42984
488720.0000    0.40357
488760.0000    0.16472
488800.0000    0.12799
488840.0000    0.25519
488880.0000    0.49468
488920.0000    0.26852
488960.0000    0.25807
489000.0000    0.52385
489040.0000    0.52664
489080.0000    0.51938
489120.0000    0.43380
489160.0000    0.34813
489200.0000    0.24866
489240.0000    0.40976
489280.0000    0.30789
489320.0000    0.41321
489360.0000    0.29641
489400.0000    0.30573
489440.0000    0.27599
489480.0000    0.30946
489520.0000    0.51175
489560.0000    0.41450
489600.0000    0.50972
489640.0000    0.36352
489680.0000    0.31846
489720.0000    0.68548
489760.0000    0.07414
489800.0000    0.58361
489840.0000    0.57756
489880.0000    0.38021
489920.0000    0.42042
489960.0000    0.35489
490000.0000    0.49000
490040.0000    0.40747
490080.0000    0.73845
490120.0000    0.47714
490160.0000    0.31396
490200.0000    0.42027
490240.0000    0.46625
490280.0000    0.27552
490320.0000    0.33367
490360.0000    0.30786
490400.0000    0.33812
490440.0000    0.47915
490480.0000    0.45274
490520.0000    0.61725
490560.0000    0.37694
490600.0000    0.53321
490640.0000    0.19634
490680.0000    0.64000
490720.0000    0.38694
490760.0000    0.32077
490800.0000    0.36159
490840.0000    0.50383
490880.0000    0.38678
490920.0000    0.18021
490960.0000    0.31919
491000.0000    0.26711
491040.0000    0.28265
491080.0000    0.26817
491120.0000    0.50136
491160.0000    0.39895
491200.0000    0.60919
491240.0000    0.44966
491280.0000    0.46547
491320.0000    0.47034
491360.0000    0.45996
491400.0000    0.14262
491440.0000    0.35620
491480.0000    0.24288
491520.0000    0.30064
491560.0000    0.31132
491600.0000    0.32538
491640.0000    0.42652
491680.0000    0.33002
491720.0000    0.23361
491760.0000    0.17314
491800.0000    0.36486
491840.0000    0.32988
491880.0000    0.19243
491920.0000    0.22815
491960.0000    0.32199
492000.0000    0.32508
492040.0000    0.59360
492080.0000    0.40694
492120.0000    0.24531
492160.0000    0.11765
492200.0000    0.36016
492240.0000    0.44693
492280.0000    0.40743
492320.0000    0.37370
492360.0000    0.43030
492400.0000    0.37016
492440.0000    0.56464
492480.0000    0.52923
492520.0000    0.10283
492560.0000    0.45345
492600.0000    0.36100
492640.0000    0.40272
492680.0000    0.38350
492720.0000    0.31298
492760.0000    0.28819
492800.0000    0.27587
492840.0000    0.18114
492880.0000    0.20744
492920.0000    0.30943
492960.0000    0.50552
493000.0000    0.42283
493040.0000    0.53290
493080.0000    0.47223
493120.0000    0.22859
493160.0000    0.36534
493200.0000    0.21927
493240.0000    0.26531
493280.0000    0.09366
493320.0000    0.13631
493360.0000    0.03244
493400.0000    0.41110
493440.0000    0.39780
493480.0000    0.29625
493520.0000    0.19503
493560.0000    0.32343
493600.0000    0.08195
493640.0000    0.58552
493680.0000   -0.02549
493720.0000    0.07505
493760.0000    0.07043
493800.0000    0.48881
493840.0000    0.22364
493880.0000    0.30687
493920.0000    0.25110
493960.0000    0.28979
494000.0000    0.35820
494040.0000    0.23177
494080.0000    0.37503
494120.0000    0.33158
494160.0000    0.33486
494200.0000    0.28737
494240.0000    0.22279
494280.0000    0.28439
494320.0000    0.58636
494360.0000    0.53386
494400.0000    0.58725
494440.0000    0.36118
494480.0000    0.38152
494520.0000    0.48129
494560.0000    0.51778
494600.0000    0.70280
494640.0000    0.63242
494680.0000    0.43873
494720.0000    0.20226
494760.0000    0.25287
494800.0000    0.37062
494840.0000    0.32134
494880.0000    0.31599
494920.0000    0.20105
494960.0000    0.31445
495000.0000    0.39733
495040.0000    0.24353
495080.0000    0.42420
495120.0000    0.23796
495160.0000    0.26182
495200.0000    0.13947
495240.0000    0.32329
495280.0000    0.41706
495320.0000    0.12745
495360.0000    0.46613
495400.0000    0.38119
495440.0000    0.39876
495480.0000    0.18859
495520.0000    0.09479
495560.0000    0.44518
495600.0000    0.38889
495640.0000    0.25913
495680.0000    0.30899
495720.0000    0.23832
495760.0000    0.20557
495800.0000    0.05922
495840.0000   -0.07098
495880.0000    0.10648
495920.0000    0.10622
495960.0000    0.42629
496000.0000    0.40454
496040.0000    0.43068
496080.0000    0.49556
496120.0000    0.24944
496160.0000    0.30908
496200.0000    0.18242
496240.0000    0.34865
496280.0000    0.37183
496320.0000    0.43087
496360.0000    0.24754
496400.0000    0.34681
496440.0000    0.44213
496480.0000    0.34744
496520.0000    0.22736
496560.0000    0.36533
496600.0000    0.20957
496640.0000    0.38680
496680.0000    0.55445
496720.0000    0.27859
496760.0000    0.63009
496800.0000    0.33723
496840.0000    0.31588
496880.0000    0.49429
496920.0000    0.40532
496960.0000    0.52883
497000.0000    0.48175
497040.0000    0.32718
497080.0000    0.31364
497120.0000    0.44831
497160.0000    0.28617
497200.0000    0.31916
497240.0000    0.27092
497280.0000    0.36877
497320.0000    0.45042
497360.0000    0.39896
497400.0000    0.45980
497440.0000    0.60402
497480.0000    0.35029
497520.0000    0.44948
497560.0000    0.41029
497600.0000    0.56033
497640.0000    0.50334
497680.0000    0.49330
497720.0000    0.18398
497760.0000    0.43033
497800.0000    0.29762
497840.0000    0.39581
497880.0000    0.43734
497920.0000    0.36401
497960.0000    0.34624
498000.0000    0.32392
498040.0000    0.33706
498080.0000    0.43231
498120.0000    0.42993
498160.0000    0.33499
498200.0000    0.22746
498240.0000    0.20041
498280.0000    0.28948
498320.0000    0.30643
498360.0000    0.22919
498400.0000    0.53908
498440.0000    0.08124
498480.0000    0.30401
498520.0000    0.33820
498560.0000    0.33339
498600.0000    0.20753
498640.0000    0.30820
498680.0000    0.31593
498720.0000    0.29506
498760.0000    0.29330
498800.0000    0.44436
498840.0000    0.26218
498880.0000    0.31623
498920.0000    0.35592
498960.0000    0.25706
499000.0000    0.37015
499040.0000    0.31829
499080.0000    0.44745
499120.0000    0.41575
499160.0000    0.31120
499200.0000    0.28590
499240.0000    0.33238
499280.0000    0.36023
499320.0000    0.25568
499360.0000    0.24834
499400.0000    0.50549
499440.0000    0.49087
499480.0000    0.33218
499520.0000    0.30583
499560.0000    0.32474
499600.0000    0.54428
499640.0000    0.25612
499680.0000    0.30479
499720.0000    0.55269
499760.0000    0.56840
499800.0000    0.48635
499840.0000    0.27193
499880.0000    0.19681
499920.0000    0.37505
499960.0000    0.33749
500000.0000    0.23197
500040.0000    0.15979
500080.0000    0.33951
500120.0000    0.39245
500160.0000    0.22188
500200.0000    0.44286
500240.0000    0.50474
500280.0000    0.38250
500320.0000    0.31098
500360.0000    0.47337
500400.0000    0.41804
500440.0000    0.25349
500480.0000    0.38961
500520.0000    0.42330
500560.0000    0.35748
500600.0000    0.38957
500640.0000    0.33777
500680.0000    0.22676
500720.0000    0.28155
500760.0000    0.45776
500800.0000    0.28533
500840.0000    0.30612
500880.0000    0.54596
500920.0000   -0.02076
500960.0000    0.32376
501000.0000    0.31561
501040.0000    0.20159
501080.0000    0.27293
501120.0000   -0.02429
501160.0000    0.29191
501200.0000    0.26921
501240.0000    0.17675
501280.0000    0.38053
501320.0000   -0.07068
501360.0000    0.30421
501400.0000    0.36507
501440.0000    0.46396
501480.0000    0.10464
501520.0000    0.20246
501560.0000    0.29477
501600.0000    0.35980
501640.0000    0.37183
501680.0000    0.19797
501720.0000    0.32002
501760.0000    0.34959
501800.0000    0.40725
501840.0000    0.27675
501880.0000    0.44887
501920.0000    0.09552
501960.0000    0.20153
502000.0000    0.26031
502040.0000    0.05813
502080.0000    0.46278
502120.0000    0.32315
502160.0000    0.24990
502200.0000    0.25676
502240.0000    0.23366
502280.0000    0.15079
502320.0000    0.37419
502360.0000    0.20243
502400.0000    0.27294
502440.0000    0.32474
502480.0000    0.32102
502520.0000    0.25391
502560.0000    0.17061
502600.0000    0.16596
502640.0000    0.12939
502680.0000    0.10477
502720.0000    0.39728
502760.0000    0.20329
502800.0000    0.55650
502840.0000    0.33253
502880.0000    0.50293
502920.0000    0.30038
502960.0000    0.52615
503000.0000    0.33920
503040.0000    0.36596
503080.0000    0.36498
503120.0000    0.23585
503160.0000    0.23174
503200.0000    0.36657
503240.0000    0.23617
503280.0000    0.19781
503320.0000    0.23641
503360.0000    0.02185
503400.0000    0.46556
503440.0000    0.32611
503480.0000    0.24396
503520.0000    0.02250
503560.0000   -0.00678
503600.0000    0.04303
503640.0000   -0.36155
503680.0000    0.19762
503720.0000    0.20422
503760.0000    0.16958
503800.0000    0.02504
503840.0000    0.09292
503880.0000    0.14559
503920.0000   -0.05565
503960.0000    0.18307
504000.0000    0.04993
504040.0000    0.16258
504080.0000   -0.21912
504120.0000    0.04702
504160.0000    0.15552
504200.0000    0.17656
504240.0000    0.14992
504280.0000    0.11513
504320.0000    0.10322
504360.0000    0.29694
504400.0000    0.19148
504440.0000    0.16903
504480.0000    0.10256
504520.0000    0.31954
504560.0000    0.12188
504600.0000    0.14822
504640.0000    0.03973
504680.0000    0.04303
504720.0000    0.19045
504760.0000   -0.04023
504800.0000    0.04114
504840.0000    0.15822
504880.0000    0.18507
504920.0000    0.11702
504960.0000    0.18389
505000.0000    0.29944
505040.0000    0.19263
505080.0000   -0.02110
505120.0000    0.05713
505160.0000    0.30945
505200.0000   -0.01754
505240.0000    0.08632
505280.0000    0.36581
505320.0000    0.43883
505360.0000    0.16505
505400.0000    0.05868
505440.0000   -0.02373
505480.0000   -0.08711
505520.0000    0.11139
505560.0000    0.19935
505600.0000    0.48202
505640.0000    0.55730
505680.0000    0.37109
505720.0000    0.11986
505760.0000    0.19330
505800.0000    0.38995
505840.0000    0.23944
505880.0000    0.23106
505920.0000    0.23098
505960.0000    0.10782
506000.0000    0.15317
506040.0000    0.30584
506080.0000    0.24293
506120.0000    0.10854
506160.0000    0.08468
506200.0000    0.28955
506240.0000    0.23942
506280.0000    0.38274
506320.0000    0.24135
506360.0000    0.06998
506400.0000   -0.00882
506440.0000    0.16342
506480.0000    0.16864
506520.0000    0.27899
506560.0000    0.10458
506600.0000   -0.03015
506640.0000    0.14599
506680.0000    0.00510
506720.0000    0.62594
506760.0000    0.50770
506800.0000    0.51627
506840.0000    0.58639
506880.0000    0.35771
506920.0000    0.44093
506960.0000    0.68088
507000.0000    0.73227
507040.0000    0.53156
507080.0000    0.43576
507120.0000    0.50492
507160.0000    0.48930
507200.0000    0.63055
507240.0000    0.50888
507280.0000    0.45389
507320.0000    0.67748
507360.0000    0.60717
507400.0000    0.43039
507440.0000    0.70118
507480.0000    0.60795
507520.0000    0.27656
507560.0000    0.48362
507600.0000    0.48122
507640.0000    0.41251
507680.0000    0.26075
507720.0000    0.35104
507760.0000    0.53626
507800.0000    0.50171
507840.0000    0.48813
507880.0000    0.39513
507920.0000    0.48865
507960.0000    0.35276
508000.0000    0.44820
508040.0000    0.22012
508080.0000    0.58164
508120.0000    0.39971
508160.0000    0.40865
508200.0000   -0.03879
508240.0000    0.26263
508280.0000    0.24545
508320.0000    0.55537
508360.0000    0.48873
508400.0000    0.58196
508440.0000    0.52518
508480.0000    0.62472
508520.0000    0.30126
508560.0000    0.40752
508600.0000    0.35841
508640.0000    0.52098
508680.0000    0.26116
508720.0000    0.07947
508760.0000    0.44258
508800.0000    0.40250
508840.0000    0.27139
508880.0000    0.22233
508920.0000    0.50001
508960.0000    0.24620
509000.0000    0.28403
509040.0000   -0.01853
509080.0000    0.15616
509120.0000    0.14920
509160.0000   -0.22686
509200.0000   -0.06206
509240.0000   -0.30951
509280.0000    0.43855
509320.0000    0.43477
509360.0000    0.57045
509400.0000    0.29777
509440.0000    0.48596
509480.0000    0.25297
509520.0000    0.34210
509560.0000    0.28611
509600.0000    0.57832
509640.0000    0.56617
509680.0000    0.47530
509720.0000    0.32026
509760.0000    0.48985
509800.0000    0.40273
509840.0000    0.33728
509880.0000    0.35662
509920.0000    0.16131
509960.0000    0.40141
510000.0000    0.07840
510040.0000    0.42768
510080.0000    0.33166
510120.0000    0.48547
510160.0000    0.37056
510200.0000    0.47748
510240.0000    0.36740
510280.0000    0.41676
510320.0000    0.57650
510360.0000    0.15527
510400.0000    0.14944
510440.0000    0.22319
510480.0000    0.25211
510520.0000    0.41989
510560.0000    0.49828
510600.0000    0.43974
510640.0000    0.28897
510680.0000    0.45193
510720.0000    0.21329
510760.0000    0.30809
510800.0000    0.40032
510840.0000    0.43925
510880.0000    0.41529
510920.0000    0.17859
510960.0000    0.20576
511000.0000    0.41708
511040.0000    0.25136
511080.0000    0.29692
511120.0000    0.29715
511160.0000    0.32451
511200.0000    0.38080
511240.0000    0.30949
511280.0000    0.36291
511320.0000    0.36402
511360.0000    0.24893
511400.0000    0.34736
511440.0000    0.27094
511480.0000    0.39595
511520.0000    0.24384
511560.0000    0.24650
511600.0000    0.38085
511640.0000    0.39850
511680.0000    0.36028
511720.0000    0.15720
511760.0000    0.42497
511800.0000    0.52255
511840.0000    0.39965
511880.0000    0.65626
511920.0000    0.45535
511960.0000    0.67287
512000.0000    0.57529
512040.0000    0.48357
512080.0000    0.48473
512120.0000    0.56235
512160.0000    0.58508
512200.0000    0.59186
512240.0000    0.69968
512280.0000    0.78704
512320.0000    0.73637
512360.0000    0.42935
512400.0000    0.27619
512440.0000    0.57810
512480.0000    0.61933
512520.0000    0.60014
512560.0000    0.58061
512600.0000    0.73000
512640.0000    0.50436
512680.0000    0.37062
512720.0000    0.60398
512760.0000    0.43340
512800.0000    0.21344
512840.0000    0.04098
512880.0000    0.25445
512920.0000    0.44002
512960.0000    0.38469
513000.0000    0.66437
513040.0000    0.66015
513080.0000    0.57196
513120.0000    0.46163
513160.0000    0.43355
513200.0000    0.48613
513240.0000    0.47897
513280.0000    0.45629
513320.0000    0.47196
513360.0000    0.63982
513400.0000    0.46998
513440.0000    0.20622
513480.0000    0.20631
513520.0000    0.29928
513560.0000    0.28954
513600.0000    0.44150
513640.0000    0.36214
513680.0000    0.34619
513720.0000    0.27142
513760.0000    0.27890
513800.0000    0.37393
513840.0000    0.45681
513880.0000    0.20651
513920.0000    0.30571
513960.0000    0.39764
514000.0000    0.45292
514040.0000    0.27012
514080.0000    0.46224
514120.0000    0.50853
514160.0000    0.41984
514200.0000    0.39793
514240.0000    0.47409
514280.0000    0.63794
514320.0000    0.55853
514360.0000    0.60987
514400.0000    0.53811
514440.0000    0.37788
514480.0000    0.36669
514520.0000    0.21179
514560.0000    0.29438
514600.0000    0.42480
514640.0000    0.21674
514680.0000    0.46746
514720.0000    0.51142
514760.0000    0.30113
514800.0000    0.47909
514840.0000    0.27018
514880.0000    0.66536
514920.0000    0.54518
514960.0000    0.74528
515000.0000    0.59303
515040.0000    0.55417
515080.0000    0.38497
515120.0000    0.39457
515160.0000    0.64533
515200.0000    0.70732
515240.0000    0.60478
515280.0000    0.67444
515320.0000    0.62656
515360.0000    0.47104
515400.0000    0.48257
515440.0000    0.59437
515480.0000    0.35664
515520.0000    0.36366
515560.0000    0.32429
515600.0000    0.33278
515640.0000    0.50466
515680.0000    0.38463
515720.0000    0.39054
515760.0000    0.54755
515800.0000    0.39771
515840.0000    0.39729
515880.0000    0.35119
515920.0000    0.58593
515960.0000    0.29172
516000.0000    0.38623
516040.0000    0.39004
516080.0000    0.53601
516120.0000    0.38270
516160.0000    0.31331
516200.0000    0.12663
516240.0000    0.34844
516280.0000    0.12740
516320.0000    0.35460
516360.0000    0.25774
516400.0000    0.19061
516440.0000    0.39815
516480.0000    0.17996
516520.0000    0.19613
516560.0000    0.60247
516600.0000    0.14101
516640.0000    0.37846
516680.0000    0.31708
516720.0000    0.56572
516760.0000    0.21285
516800.0000    0.49837
516840.0000    0.60152
516880.0000    0.23804
516920.0000    0.26075
516960.0000    0.16886
517000.0000    0.39001
517040.0000    0.32090
517080.0000    0.36198
517120.0000    0.49895
517160.0000    0.56156
517200.0000    0.46641
517240.0000    0.58985
517280.0000    0.27663
517320.0000    0.44381
517360.0000    0.42506
517400.0000    0.51006
517440.0000    0.41072
517480.0000    0.31903
517520.0000    0.24787
517560.0000    0.44860
517600.0000    0.05550
517640.0000    0.51538
517680.0000    0.35987
517720.0000    0.55003
517760.0000    0.28518
517800.0000    0.41960
517840.0000    0.34453
517880.0000    0.29012
517920.0000    0.29691
517960.0000    0.38768
518000.0000    0.58431
518040.0000    0.45941
518080.0000    0.38340
518120.0000    0.41743
518160.0000    0.67405
518200.0000    0.29436
518240.0000    0.24627
518280.0000    0.54873
518320.0000    0.26941
518360.0000    0.16359
518400.0000    0.32728
518440.0000    0.44659
518480.0000    0.31758
518520.0000    0.36701
518560.0000    0.31723
518600.0000    0.19319
518640.0000    0.12763
518680.0000    0.38792
518720.0000    0.19948
518760.0000    0.37172
518800.0000    0.44624
518840.0000    0.17107
518880.0000    0.30881
518920.0000    0.13862
518960.0000   -0.00093
519000.0000    0.32633
519040.0000    0.48691
519080.0000    0.32611
519120.0000    0.31323
519160.0000    0.41917
519200.0000    0.38765
519240.0000    0.23858
519280.0000    0.18209
519320.0000    0.16185
519360.0000    0.43455
519400.0000    0.39152
519440.0000    0.43094
519480.0000    0.33267
519520.0000    0.49561
519560.0000    0.62982
519600.0000    0.31126
519640.0000    0.52666
519680.0000    0.47286
519720.0000    0.16910
519760.0000    0.29680
519800.0000    0.40379
519840.0000    0.18026
519880.0000    0.42544
519920.0000    0.15600
519960.0000    0.34999
520000.0000    0.58425
520040.0000    0.52234
520080.0000    0.34897
520120.0000    0.52593
520160.0000    0.40148
520200.0000    0.48309
520240.0000    0.25429
520280.0000    0.52686
520320.0000    0.51912
520360.0000    0.30064
520400.0000    0.22205
520440.0000    0.24114
520480.0000    0.29517
520520.0000    0.22137
520560.0000    0.09616
520600.0000    0.14872
520640.0000    0.38643
520680.0000    0.11365
520720.0000    0.27536
520760.0000    0.27888
520800.0000    0.16727
520840.0000    0.24680
520880.0000    0.29802
520920.0000    0.14993
520960.0000    0.31461
521000.0000    0.27162
521040.0000    0.31448
521080.0000    0.05225
521120.0000    0.11955
521160.0000    0.32027
521200.0000    0.33848
521240.0000    0.06789
521280.0000    0.34218
521320.0000    0.28045
521360.0000    0.23246
521400.0000    0.30021
521440.0000    0.32501
521480.0000    0.45219
521520.0000    0.25217
521560.0000    0.24461
521600.0000    0.17755
521640.0000    0.34265
521680.0000    0.02357
521720.0000    0.40943
521760.0000    0.08223
521800.0000    0.29498
521840.0000    0.33182
521880.0000    0.36686
521920.0000    0.39970
521960.0000    0.31577
522000.0000    0.28460
522040.0000    0.22905
522080.0000    0.12689
522120.0000    0.28072
522160.0000    0.42003
522200.0000    0.24471
522240.0000    0.36107
522280.0000    0.41846
522320.0000    0.40737
522360.0000    0.33426
522400.0000    0.36384
522440.0000    0.42504
522480.0000    0.36452
522520.0000    0.37119
522560.0000    0.51322
522600.0000    0.51729
522640.0000    0.34192
522680.0000    0.28681
522720.0000    0.32843
522760.0000    0.28207
522800.0000    0.43756
522840.0000    0.19050
522880.0000    0.50580
522920.0000    0.47067
522960.0000    0.40642
523000.0000    0.23040
523040.0000    0.34695
523080.0000    0.29540
523120.0000    0.14526
523160.0000    0.32109
523200.0000    0.36751
523240.0000    0.21563
523280.0000    0.09754
523320.0000    0.18339
523360.0000    0.42275
523400.0000    0.40541
523440.0000    0.36542
523480.0000    0.43806
523520.0000    0.33135
523560.0000    0.47504
523600.0000    0.57905
523640.0000    0.50066
523680.0000    0.42929
523720.0000    0.41547
523760.0000    0.16338
523800.0000    0.44070
523840.0000    0.47341
523880.0000    0.33079
523920.0000    0.36338
523960.0000    0.26812
524000.0000    0.35368
524040.0000    0.43885
524080.0000    0.52578
524120.0000    0.57955
524160.0000    0.55955
524200.0000    0.15323
524240.0000    0.44986
524280.0000    0.41271
524320.0000    0.46148
524360.0000    0.45388
524400.0000    0.50597
524440.0000    0.43712
524480.0000    0.27455
524520.0000    0.37441
524560.0000    0.34596
524600.0000    0.55490
524640.0000    0.64021
524680.0000    0.26306
524720.0000    0.43109
524760.0000    0.38884
524800.0000    0.43813
524840.0000    0.43389
524880.0000    0.48518
524920.0000    0.52488
524960.0000    0.47838
525000.0000    0.49405
525040.0000    0.42933
525080.0000    0.24613
525120.0000    0.45114
525160.0000    0.22946
525200.0000    0.39343
525240.0000    0.40627
525280.0000    0.26551
525320.0000    0.58012
525360.0000    0.47795
525400.0000    0.36947
525440.0000    0.42190
525480.0000    0.41534
525520.0000    0.48961
525560.0000    0.56271
525600.0000    0.51986
525640.0000    0.47058
525680.0000    0.44672
525720.0000    0.59020
525760.0000    0.34678
525800.0000    0.39385
525840.0000    0.48711
525880.0000    0.55670
525920.0000    0.49798
525960.0000    0.37763
526000.0000    0.37445
526040.0000    0.34383
526080.0000    0.53399
526120.0000    0.28163
526160.0000    0.23051
526200.0000    0.26740
526240.0000    0.19188
526280.0000    0.38115
526320.0000    0.36458
526360.0000    0.30944
526400.0000    0.38499
526440.0000    0.25897
526480.0000    0.38595
526520.0000    0.38562
526560.0000    0.36291
526600.0000    0.33165
526640.0000    0.48406
526680.0000    0.32843
526720.0000    0.30837
526760.0000    0.27741
526800.0000    0.38346
526840.0000    0.17523
526880.0000    0.32739
526920.0000    0.48090
526960.0000    0.49447
527000.0000    0.50136
527040.0000    0.48940
527080.0000    0.25167
527120.0000    0.31879
527160.0000    0.46795
527200.0000    0.47607
527240.0000    0.40120
527280.0000    0.35871
527320.0000    0.47020
527360.0000    0.28639
527400.0000    0.32247
527440.0000    0.48737
527480.0000    0.27648
527520.0000    0.34386
527560.0000    0.34988
527600.0000    0.26402
527640.0000    0.12507
527680.0000    0.30816
527720.0000    0.20089
527760.0000    0.17743
527800.0000    0.24480
527840.0000    0.24668
527880.0000    0.46645
527920.0000    0.22992
527960.0000    0.44699
528000.0000    0.44761
528040.0000    0.42629
528080.0000    0.43002
528120.0000    0.45957
528160.0000    0.27912
528200.0000    0.30126
528240.0000    0.41719
528280.0000    0.13318
528320.0000    0.16596
528360.0000    0.32629
528400.0000    0.18607
528440.0000    0.16574
528480.0000    0.30730
528520.0000    0.29512
528560.0000   -0.07585
528600.0000    0.00128
528640.0000    0.11133
528680.0000    0.17762
528720.0000    0.31623
528760.0000    0.43681
528800.0000    0.33440
528840.0000    0.29449
528880.0000    0.09207
528920.0000    0.32879
528960.0000    0.25911
529000.0000    0.36635
529040.0000    0.63664
529080.0000    0.24657
529120.0000   -0.04718
529160.0000    0.20859
529200.0000    0.15839
529240.0000    0.35890
529280.0000    0.53519
529320.0000    0.49742
529360.0000    0.39265
529400.0000    0.13843
529440.0000    0.33628
529480.0000    0.30823
529520.0000    0.28500
529560.0000    0.18874
529600.0000    0.06357
529640.0000    0.06296
529680.0000    0.23675
529720.0000    0.27885
529760.0000    0.12880
529800.0000    0.25348
529840.0000    0.36999
529880.0000    0.36315
529920.0000    0.18664
529960.0000    0.16611
530000.0000    0.32081
530040.0000    0.15770
530080.0000    0.32475
530120.0000    0.22120
530160.0000    0.21418
530200.0000    0.42083
530240.0000    0.38361
530280.0000    0.30624
530320.0000    0.23539
530360.0000    0.09818
530400.0000    0.35733
530440.0000    0.22925
530480.0000    0.11163
530520.0000    0.38864
530560.0000    0.21590
530600.0000    0.37551
530640.0000    0.09959
530680.0000    0.29371
530720.0000    0.27600
530760.0000    0.47079
530800.0000    0.28062
530840.0000    0.30300
530880.0000    0.40329
530920.0000    0.21042
530960.0000    0.24970
531000.0000    0.39142
531040.0000    0.31811
531080.0000    0.36664
531120.0000    0.31646
531160.0000    0.30733
531200.0000    0.33292
531240.0000    0.17235
531280.0000    0.31709
531320.0000    0.33283
531360.0000    0.21618
531400.0000    0.09077
531440.0000    0.15085
531480.0000    0.19419
531520.0000    0.35549
531560.0000    0.31458
531600.0000    0.31574
531640.0000    0.11923
531680.0000    0.31035
531720.0000    0.29210
531760.0000    0.27867
531800.0000    0.29963
531840.0000    0.31134
531880.0000    0.13846
531920.0000    0.29392
531960.0000    0.14757
532000.0000    0.22358
532040.0000    0.11034
532080.0000    0.15312
532120.0000    0.13377
532160.0000   -0.09673
532200.0000    0.11728
532240.0000   -0.02065
532280.0000   -0.03203
532320.0000    0.21210
532360.0000    0.00806
532400.0000    0.35777
532440.0000    0.28351
532480.0000    0.32528
532520.0000    0.44166
532560.0000    0.48600
532600.0000    0.52227
532640.0000    0.29975
532680.0000    0.29721
532720.0000    0.32027
532760.0000    0.24676
532800.0000    0.26060
532840.0000    0.35130
532880.0000    0.41182
532920.0000    0.28210
532960.0000    0.20698
533000.0000    0.47428
533040.0000    0.38503
533080.0000    0.21106
533120.0000    0.35095
533160.0000    0.28387
533200.0000    0.30258
533240.0000    0.26664
533280.0000    0.62114
533320.0000    0.27216
533360.0000    0.30403
533400.0000    0.25716
533440.0000    0.60635
533480.0000    0.04165
533520.0000    0.17605
533560.0000    0.06747
533600.0000    0.02627
533640.0000    0.22318
533680.0000    0.28177
533720.0000    0.53690
533760.0000    0.22192
533800.0000    0.33251
533840.0000    0.22631
533880.0000    0.22483
533920.0000    0.31012
533960.0000    0.45156
534000.0000    0.38757
534040.0000    0.27856
534080.0000    0.34925
534120.0000    0.39272
534160.0000    0.39006
534200.0000    0.25253
534240.0000    0.08476
534280.0000    0.31186
534320.0000    0.08730
534360.0000    0.08203
534400.0000    0.37970
534440.0000    0.44048
534480.0000    0.18831
534520.0000    0.14681
534560.0000    0.23807
534600.0000    0.31121
534640.0000    0.17004
534680.0000    0.25401
534720.0000    0.18937
534760.0000    0.01558
534800.0000   -0.16612
534840.0000   -0.41564
534880.0000   -0.23843
534920.0000   -0.54732
534960.0000   -0.37356
535000.0000   -0.60479
535040.0000   -0.39731
535080.0000    0.02158
535120.0000   -0.45035
535160.0000   -0.66910
535200.0000   -0.23324
535240.0000   -0.47486
535280.0000   -0.30845
535320.0000   -0.14525
535360.0000    0.12480
535400.0000   -0.24141
535440.0000   -0.74228
535480.0000   -0.46040
535520.0000   -0.17819
535560.0000   -0.42354
535600.0000   -0.25401
535640.0000   -0.17880
535680.0000   -0.29308
535720.0000   -0.24259
535760.0000   -0.13806
535800.0000   -0.06723
535840.0000   -0.19248
535880.0000   -0.01693
535920.0000   -0.23597
535960.0000    0.06779
536000.0000   -0.52047
536040.0000   -0.37082
536080.0000   -0.35280
536120.0000   -0.19001
536160.0000   -0.15455
536200.0000   -0.18789
536240.0000    0.01288
536280.0000   -0.15382
536320.0000   -0.37021
536360.0000   -0.11630
536400.0000    0.11737
536440.0000   -0.03284
536480.0000   -0.30990
536520.0000   -0.27462
536560.0000   -0.03961
536600.0000   -0.22253
536640.0000    0.13611
536680.0000   -0.20033
536720.0000   -0.02634
536760.0000   -0.46530
536800.0000    0.04447
536840.0000   -0.65252
536880.0000   -0.57365
536920.0000   -0.47375
536960.0000   -0.64756
537000.0000   -0.32638
537040.0000   -0.16364
537080.0000   -0.62410
537120.0000   -0.19278
537160.0000   -0.16547
537200.0000   -0.29903
537240.0000   -0.30109
537280.0000   -0.03640
537320.0000   -0.30289
537360.0000    0.06732
537400.0000   -0.31606
537440.0000   -0.37844
537480.0000    0.01399
537520.0000   -0.03963
537560.0000    0.11019
537600.0000   -0.24868
537640.0000   -0.01795
537680.0000    0.02652
537720.0000   -0.29888
537760.0000   -0.28807
537800.0000   -0.35277
537840.0000   -0.61643
537880.0000   -0.28337
537920.0000   -0.42290
537960.0000   -0.05149
538000.0000   -0.20579
538040.0000   -0.01047
538080.0000    0.02530
538120.0000   -0.31299
538160.0000   -0.16237
538200.0000   -0.14730
538240.0000   -0.21481
538280.0000   -0.19298
538320.0000   -0.34363
538360.0000   -0.02718
538400.0000   -0.34343
538440.0000   -0.17268
538480.0000   -0.31572
538520.0000   -0.06622
538560.0000   -0.33876
538600.0000   -0.35814
538640.0000    0.27090
538680.0000    0.23943
538720.0000    0.16594
538760.0000    0.02839
538800.0000    0.09947
538840.0000    0.22838
538880.0000    0.39167
538920.0000    0.50576
538960.0000    0.58148
539000.0000    0.42216
539040.0000    0.51410
539080.0000    0.39644
539120.0000    0.51327
539160.0000    0.46402
539200.0000    0.41872
539240.0000    0.19539
539280.0000    0.44034
539320.0000    0.43449
539360.0000    0.37274
539400.0000    0.58729
539440.0000    0.50642
539480.0000    0.57190
539520.0000    0.35905
539560.0000    0.17337
539600.0000    0.37402
539640.0000    0.19447
539680.0000    0.27619
539720.0000    0.30951
539760.0000    0.49068
539800.0000    0.52525
539840.0000    0.50619
539880.0000    0.41362
539920.0000    0.47875
539960.0000    0.45165
540000.0000    0.44992
540040.0000    0.43576
540080.0000    0.33172
540120.0000    0.47515
540160.0000    0.40464
540200.0000    0.50122
540240.0000    0.52749
540280.0000    0.49656
540320.0000    0.56824
540360.0000    0.56506
540400.0000    0.56334
540440.0000    0.56620
540480.0000    0.38027
540520.0000    0.53951
540560.0000    0.65652
540600.0000    0.51377
540640.0000    0.49747
540680.0000    0.52774
540720.0000    0.43740
540760.0000    0.38066
540800.0000    0.53517
540840.0000    0.53234
540880.0000    0.54396
540920.0000    0.62000
540960.0000    0.53232
541000.0000    0.67058
541040.0000    0.76351
541080.0000    0.60193
541120.0000    0.59120
541160.0000    0.61367
541200.0000    0.69955
541240.0000    0.49046
541280.0000    0.51559
541320.0000    0.56051
541360.0000    0.60216
541400.0000    0.69426
541440.0000    0.48035
541480.0000    0.53669
541520.0000    0.57815
541560.0000    0.58594
541600.0000    0.49849
541640.0000    0.45026
541680.0000    0.61063
541720.0000    0.61507
541760.0000    0.46433
541800.0000    0.63804
541840.0000    0.37868
541880.0000    0.38272
541920.0000    0.40337
541960.0000    0.55730
542000.0000    0.37431
542040.0000    0.50814
542080.0000    0.69830
542120.0000    0.57510
542160.0000    0.58078
542200.0000    0.55432
542240.0000    0.39716
542280.0000    0.21993
542320.0000    0.13304
542360.0000    0.43567
542400.0000    0.56747
542440.0000    0.58817
542480.0000    0.49177
542520.0000    0.50054
542560.0000    0.64783
542600.0000    0.40288
542640.0000    0.31388
542680.0000    0.68129
542720.0000    0.59137
542760.0000    0.73091
542800.0000    0.57100
542840.0000    0.71674
542880.0000    0.55231
542920.0000    0.31404
542960.0000    0.54332
543000.0000    0.50764
543040.0000    0.58279
543080.0000    0.59555
543120.0000    0.74034
543160.0000    0.45078
543200.0000    0.72847
543240.0000    0.67630
543280.0000    0.54744
543320.0000    0.42166
543360.0000    0.55863
543400.0000    0.63581
543440.0000    0.48663
543480.0000    0.60376
543520.0000    0.70022
543560.0000    0.54254
543600.0000    0.27815
543640.0000    0.24548
543680.0000    0.49040
543720.0000    0.40557
543760.0000    0.57435
543800.0000    0.67449
543840.0000    0.50959
543880.0000    0.51830
543920.0000    0.55217
543960.0000    0.65349
544000.0000    0.41984
544040.0000    0.56454
544080.0000    0.57987
544120.0000    0.29600
544160.0000    0.31156
544200.0000    0.44148
544240.0000    0.29705
544280.0000    0.23269
544320.0000    0.45459
544360.0000    0.20329
544400.0000    0.55859
544440.0000    0.69941
544480.0000    0.46844
544520.0000    0.71269
544560.0000    0.35565
544600.0000    0.57217
544640.0000    0.48464
544680.0000    0.59559
544720.0000    0.23290
544760.0000    0.40036
544800.0000    0.53991
544840.0000    0.62429
544880.0000    0.45962
544920.0000    0.64051
544960.0000    0.42942
545000.0000    0.41750
545040.0000    0.29023
545080.0000    0.61183
545120.0000    0.30095
545160.0000    0.42293
545200.0000    0.54501
545240.0000    0.61580
545280.0000    0.51627
545320.0000    0.46680
545360.0000    0.62773
545400.0000    0.58415
545440.0000    0.37250
545480.0000    0.48239
545520.0000    0.57519
545560.0000    0.46176
545600.0000    0.39092
545640.0000    0.50105
545680.0000    0.53571
545720.0000    0.45982
545760.0000    0.45903
545800.0000    0.56097
545840.0000    0.45831
545880.0000    0.50175
545920.0000    0.45955
545960.0000    0.62322
546000.0000    0.41014
546040.0000    0.52407
546080.0000    0.42936
546120.0000    0.39813
546160.0000    0.68609
546200.0000    0.22758
546240.0000    0.51807
546280.0000    0.60478
546320.0000    0.39861
546360.0000    0.29191
546400.0000    0.28780
546440.0000    0.52517
546480.0000    0.55766
546520.0000    0.23150
546560.0000    0.45040
546600.0000    0.18392
546640.0000    0.26900
546680.0000    0.38725
546720.0000    0.61218
546760.0000    0.52556
546800.0000    0.55654
546840.0000    0.63160
546880.0000    0.58999
546920.0000    0.58876
546960.0000    0.66853
547000.0000    0.59997
547040.0000    0.30549
547080.0000    0.61206
547120.0000    0.57236
547160.0000    0.61284
547200.0000    0.76233
547240.0000    0.77130
547280.0000    0.75781
547320.0000    0.64938
547360.0000    0.55593
547400.0000    0.65243
547440.0000    0.61335
547480.0000    0.76559
547520.0000    0.52087
547560.0000    0.70029
547600.0000    0.43169
547640.0000    0.70520
547680.0000    0.70959
547720.0000    0.39335
547760.0000    0.72041
547800.0000    0.41531
547840.0000    0.55023
547880.0000    0.51667
547920.0000    0.60561
547960.0000    0.59662
548000.0000    0.79649
548040.0000    0.58641
548080.0000    0.50688
548120.0000    0.38473
548160.0000    0.56013
548200.0000    0.39628
548240.0000    0.69675
548280.0000    0.48843
548320.0000    0.69381
548360.0000    0.84950
548400.0000    0.84752
548440.0000    0.79655
548480.0000    0.89709
548520.0000    0.72935
548560.0000    0.64848
548600.0000    0.82289
548640.0000    0.74121
548680.0000    0.71306
548720.0000    0.62245
548760.0000    0.84661
548800.0000    0.51653
548840.0000    0.63452
548880.0000    0.72769
548920.0000    0.69377
548960.0000    0.58888
549000.0000    0.46035
549040.0000    0.55182
549080.0000    0.64204
549120.0000    0.47199
549160.0000    0.67612
549200.0000    0.06416
549240.0000    0.53325
549280.0000    0.38902
549320.0000    0.22096
549360.0000    0.49668
549400.0000    0.19695
549440.0000    0.15966
549480.0000    0.45259
549520.0000    0.48870
549560.0000    0.23506
549600.0000    0.25431
549640.0000    0.45795
549680.0000    0.18658
549720.0000    0.23519
549760.0000    0.14953
549800.0000    0.20024
549840.0000    0.35042
549880.0000    0.07201
549920.0000    0.35419
549960.0000    0.42006
550000.0000    0.23781
550040.0000    0.51432
550080.0000    0.37949
550120.0000    0.43016
550160.0000    0.27939
550200.0000    0.20197
550240.0000    0.20660
550280.0000    0.28293
550320.0000    0.48448
550360.0000    0.26644
550400.0000    0.38175
550440.0000    0.23283
550480.0000    0.33701
550520.0000    0.25556
550560.0000    0.36941
550600.0000    0.35519
550640.0000    0.25092
550680.0000    0.37613
550720.0000    0.24138
550760.0000    0.23385
550800.0000    0.47325
550840.0000    0.42625
550880.0000    0.26685
550920.0000    0.33805
550960.0000    0.30730
551000.0000    0.30316
551040.0000    0.31325
551080.0000    0.55740
551120.0000    0.19749
551160.0000    0.44527
551200.0000    0.19406
551240.0000    0.35268
551280.0000    0.18225
551320.0000    0.18515
551360.0000    0.24649
551400.0000    0.24603
551440.0000    0.36451
551480.0000    0.31061
551520.0000    0.61679
551560.0000    0.38267
551600.0000    0.29718
551640.0000    0.56129
551680.0000    0.50105
551720.0000    0.28510
551760.0000    0.36771
551800.0000    0.32830
551840.0000    0.27199
551880.0000    0.25014
551920.0000    0.31581
551960.0000    0.25033
552000.0000    0.36900
552040.0000    0.35846
552080.0000   -0.03453
552120.0000    0.45546
552160.0000    0.52811
552200.0000    0.14181
552240.0000    0.26878
552280.0000    0.77195
552320.0000    0.27135
552360.0000    0.39137
552400.0000    0.30223
552440.0000    0.39863
552480.0000    0.28516
552520.0000    0.41161
552560.0000    0.39432
552600.0000    0.40003
552640.0000    0.17265
552680.0000    0.39285
552720.0000    0.39161
552760.0000    0.33064
552800.0000    0.23233
552840.0000    0.21801
552880.0000    0.32983
552920.0000    0.45820
552960.0000    0.37801
553000.0000    0.18205
553040.0000    0.21568
553080.0000    0.33979
553120.0000    0.21232
553160.0000   -0.00562
553200.0000    0.18932
553240.0000    0.20370
553280.0000    0.17528
553320.0000    0.42278
553360.0000    0.69209
553400.0000    0.47854
553440.0000    0.41782
553480.0000    0.52635
553520.0000    0.27978
553560.0000    0.44381
553600.0000    0.62188
553640.0000    0.58232
553680.0000    0.45477
553720.0000    0.14871
553760.0000    0.39334
553800.0000    0.29568
553840.0000    0.30316
553880.0000    0.63629
553920.0000    0.43417
553960.0000    0.52531
554000.0000    0.43544
554040.0000    0.42615
554080.0000    0.37847
554120.0000    0.44467
554160.0000    0.48342
554200.0000    0.47059
554240.0000    0.28700
554280.0000    0.13758
554320.0000    0.40798
554360.0000    0.25923
554400.0000    0.39168
554440.0000    0.38975
554480.0000    0.36925
554520.0000    0.28921
554560.0000    0.30467
554600.0000    0.36480
554640.0000    0.42651
554680.0000    0.30032
554720.0000    0.12988
554760.0000    0.30205
554800.0000    0.45550
554840.0000    0.29289
554880.0000    0.48714
554920.0000    0.33500
554960.0000    0.40598
555000.0000    0.19652
555040.0000   -0.00288
555080.0000    0.17835
555120.0000    0.31410
555160.0000    0.36519
555200.0000    0.45625
555240.0000    0.33344
555280.0000    0.55010
555320.0000    0.21239
555360.0000    0.27078
555400.0000    0.40894
555440.0000    0.32543
555480.0000    0.48036
555520.0000    0.39358
555560.0000    0.35653
555600.0000    0.35849
555640.0000    0.47251
555680.0000    0.42284
555720.0000    0.30717
555760.0000    0.43121
555800.0000    0.45117
555840.0000    0.50697
555880.0000    0.30553
555920.0000    0.39743
555960.0000    0.45951
556000.0000   -0.05444
556040.0000    0.23029
556080.0000    0.21771
556120.0000    0.54529
556160.0000    0.26097
556200.0000    0.21655
556240.0000    0.38598
556280.0000    0.32838
556320.0000    0.44339
556360.0000    0.42721
556400.0000    0.72746
556440.0000    0.72270
556480.0000    0.55448
556520.0000    0.39162
556560.0000    0.54086
556600.0000    0.63109
556640.0000    0.61442
556680.0000    0.58253
556720.0000    0.38045
556760.0000    0.47285
556800.0000    0.45750
556840.0000    0.40820
556880.0000    0.54164
556920.0000    0.66005
556960.0000    0.62234
557000.0000    0.66216
557040.0000    0.43874
557080.0000    0.57008
557120.0000    0.51457
557160.0000    0.58442
557200.0000    0.33139
557240.0000    0.49482
557280.0000    0.57269
557320.0000    0.57103
557360.0000    0.42173
557400.0000    0.46906
557440.0000    0.48593
557480.0000    0.64386
557520.0000    0.25049
557560.0000    0.50304
557600.0000    0.47007
557640.0000    0.49654
557680.0000    0.16421
557720.0000    0.06067
557760.0000    0.14828
557800.0000    0.17225
557840.0000    0.36146
557880.0000    0.27158
557920.0000    0.26005
557960.0000    0.12225
558000.0000    0.30156
558040.0000    0.43991
558080.0000    0.34441
558120.0000    0.15810
558160.0000    0.23542
558200.0000    0.35645
558240.0000    0.40883
558280.0000    0.71263
558320.0000    0.53565
558360.0000    0.28939
558400.0000    0.26693
558440.0000    0.38353
558480.0000    0.50286
558520.0000    0.40209
558560.0000    0.25743
558600.0000    0.56620
558640.0000    0.45799
558680.0000    0.65641
558720.0000    0.53730
558760.0000    0.46923
558800.0000    0.50575
558840.0000    0.45443
558880.0000    0.71924
558920.0000    0.47075
558960.0000    0.63300
559000.0000    0.37259
559040.0000    0.60620
559080.0000    0.54219
559120.0000    0.65514
559160.0000    0.22199
559200.0000    0.45859
559240.0000    0.57235
559280.0000    0.64565
559320.0000    0.57700
559360.0000    0.62249
559400.0000    0.54204
559440.0000    0.54575
559480.0000    0.42103
559520.0000    0.35683
559560.0000    0.47272
559600.0000    0.44039
559640.0000    0.48990
559680.0000    0.35966
559720.0000    0.57960
559760.0000    0.51773
559800.0000    0.49406
559840.0000    0.51274
559880.0000    0.43206
559920.0000    0.45857
559960.0000    0.16040
560000.0000    0.32003
560040.0000    0.51707
560080.0000    0.28489
560120.0000    0.30282
560160.0000    0.29577
560200.0000    0.27723
560240.0000    0.06773
560280.0000    0.32834
560320.0000    0.28013
560360.0000    0.12357
560400.0000    0.19428
560440.0000    0.33705
560480.0000    0.22494
560520.0000    0.35271
560560.0000    0.16606
560600.0000    0.33638
560640.0000    0.26158
560680.0000    0.30450
560720.0000    0.13541
560760.0000    0.25162
560800.0000    0.32980
560840.0000    0.32713
560880.0000    0.22408
560920.0000    0.16820
560960.0000    0.17982
561000.0000    0.28589
561040.0000    0.30949
561080.0000    0.03757
561120.0000    0.36470
561160.0000    0.09557
561200.0000    0.12493
561240.0000    0.31721
561280.0000    0.25597
561320.0000    0.15992
561360.0000    0.05968
561400.0000   -0.04122
561440.0000    0.15035
561480.0000    0.01447
561520.0000    0.09664
561560.0000    0.04935
561600.0000    0.10251
561640.0000    0.35050
561680.0000    0.16774
561720.0000    0.10513
561760.0000    0.34344
561800.0000    0.38442
561840.0000    0.56021
561880.0000    0.34174
561920.0000    0.54346
561960.0000    0.49026
562000.0000    0.41956
562040.0000    0.51396
562080.0000    0.47840
562120.0000    0.34156
562160.0000    0.26894
562200.0000    0.42522
562240.0000    0.11970
562280.0000    0.62482
562320.0000    0.42248
562360.0000    0.40353
562400.0000    0.35205
562440.0000    0.33752
562480.0000    0.21441
562520.0000    0.40646
562560.0000    0.39860
562600.0000    0.34048
562640.0000    0.34172
562680.0000    0.62692
562720.0000    0.30282
562760.0000    0.62861
562800.0000    0.64316
562840.0000    0.50255
562880.0000    0.45835
562920.0000    0.60138
562960.0000    0.54012
563000.0000    0.58361
563040.0000    0.46774
563080.0000    0.62965
563120.0000    0.66149
563160.0000    0.55733
563200.0000    0.46552
563240.0000    0.60014
563280.0000    0.75807
563320.0000    0.64874
563360.0000    0.35374
563400.0000    0.24850
563440.0000    0.31191
563480.0000    0.16872
563520.0000    0.25999
563560.0000    0.28999
563600.0000    0.15364
563640.0000    0.27246
563680.0000    0.40284
563720.0000    0.62745
563760.0000    0.58657
563800.0000    0.51232
563840.0000    0.62410
563880.0000    0.67423
563920.0000    0.55810
563960.0000    0.48225
564000.0000    0.54822
564040.0000    0.48137
564080.0000    0.47635
564120.0000    0.51810
564160.0000    0.46138
564200.0000    0.48567
564240.0000    0.63618
564280.0000    0.56640
564320.0000    0.46093
564360.0000    0.43372
564400.0000    0.37902
564440.0000    0.33403
564480.0000    0.15478
564520.0000    0.31802
564560.0000    0.31342
564600.0000    0.21952
564640.0000    0.24910
564680.0000    0.34232
564720.0000    0.30855
564760.0000    0.57957
564800.0000    0.24085
564840.0000    0.23524
564880.0000    0.20900
564920.0000    0.03167
564960.0000    0.33091
565000.0000    0.34686
565040.0000    0.31538
565080.0000    0.40449
565120.0000    0.33226
565160.0000    0.32433
565200.0000    0.24942
565240.0000    0.44800
565280.0000    0.56592
565320.0000    0.43360
565360.0000    0.52579
565400.0000    0.29128
565440.0000    0.25981
565480.0000    0.28475
565520.0000    0.29614
565560.0000    0.16821
565600.0000    0.37236
565640.0000    0.17713
565680.0000    0.23107
565720.0000    0.33016
565760.0000    0.44630
565800.0000    0.35140
565840.0000    0.52286
565880.0000    0.41083
565920.0000    0.29207
565960.0000    0.25557
566000.0000    0.33500
566040.0000    0.50755
566080.0000    0.37627
566120.0000    0.45285
566160.0000    0.38687
566200.0000    0.48000
566240.0000    0.44448
566280.0000    0.43192
566320.0000    0.57709
566360.0000    0.40366
566400.0000    0.38327
566440.0000    0.49317
566480.0000    0.03505
566520.0000    0.14768
566560.0000    0.30610
566600.0000    0.33839
566640.0000    0.17708
566680.0000    0.27154
566720.0000    0.28522
566760.0000    0.22559
566800.0000    0.07586
566840.0000    0.19636
566880.0000    0.24676
566920.0000    0.44261
566960.0000    0.58553
567000.0000    0.54989
567040.0000    0.39517
567080.0000    0.47872
567120.0000    0.51294
567160.0000    0.30748
567200.0000    0.42912
567240.0000    0.20631
567280.0000    0.40132
567320.0000    0.27052
567360.0000    0.44690
567400.0000    0.39042
567440.0000    0.54587
567480.0000    0.45323
567520.0000    0.23469
567560.0000    0.37157
567600.0000    0.48280
567640.0000    0.27456
567680.0000    0.32605
567720.0000    0.29752
567760.0000    0.28598
567800.0000    0.47508
567840.0000    0.29571
567880.0000    0.41737
567920.0000    0.42822
567960.0000    0.11071
568000.0000    0.33538
568040.0000    0.43491
568080.0000    0.34899
568120.0000    0.30559
568160.0000    0.59811
568200.0000    0.46949
568240.0000    0.39579
568280.0000    0.59804
568320.0000    0.26112
568360.0000    0.27110
568400.0000    0.40122
568440.0000    0.43567
568480.0000    0.42821
568520.0000    0.31751
568560.0000    0.31270
568600.0000    0.43512
568640.0000    0.27460
568680.0000    0.31662
568720.0000    0.21450
568760.0000    0.44260
568800.0000    0.42609
568840.0000    0.19047
568880.0000    0.29729
568920.0000    0.41409
568960.0000    0.42920
569000.0000    0.13876
569040.0000    0.39767
569080.0000    0.48023
569120.0000    0.45580
569160.0000    0.18613
569200.0000    0.38996
569240.0000    0.44190
569280.0000    0.50523
569320.0000    0.48097
569360.0000    0.21752
569400.0000    0.28490
569440.0000    0.30083
569480.0000    0.35729
569520.0000    0.32052
569560.0000    0.26579
569600.0000    0.02019
569640.0000    0.49995
569680.0000    0.52416
569720.0000    0.48518
569760.0000    0.30358
569800.0000    0.57067
569840.0000    0.50826
569880.0000    0.26492
569920.0000    0.44587
569960.0000    0.31524
570000.0000    0.43142
570040.0000    0.44383
570080.0000    0.40040
570120.0000    0.36672
570160.0000    0.46608
570200.0000    0.36002
570240.0000    0.51314
570280.0000    0.44889
570320.0000    0.69723
570360.0000    0.39137
570400.0000    0.38064
570440.0000    0.76669
570480.0000    0.64598
570520.0000    0.62522
570560.0000    0.54442
570600.0000    0.53519
570640.0000    0.58427
570680.0000    0.45910
570720.0000    0.37404
570760.0000    0.45531
570800.0000    0.51099
570840.0000    0.36672
570880.0000    0.31790
570920.0000    0.26188
570960.0000    0.18789
571000.0000    0.51751
571040.0000    0.44267
571080.0000    0.34497
571120.0000    0.30069
571160.0000    0.30929
571200.0000    0.19234
571240.0000    0.44895
571280.0000    0.23161
571320.0000    0.24865
571360.0000    0.25249
571400.0000    0.33911
571440.0000    0.22996
571480.0000    0.44654
571520.0000    0.65948
571560.0000    0.48586
571600.0000    0.35962
571640.0000    0.36098
571680.0000    0.45513
571720.0000    0.50787
571760.0000    0.29205
571800.0000    0.53183
571840.0000    0.63894
571880.0000    0.57780
571920.0000    0.38865
571960.0000    0.43856
572000.0000    0.63297
572040.0000    0.54738
572080.0000    0.74343
572120.0000    0.41434
572160.0000    0.49686
572200.0000    0.34489
572240.0000    0.57388
572280.0000    0.32141
572320.0000   -0.05383
572360.0000    0.39102
572400.0000   -0.22541
572440.0000    0.05811
572480.0000    0.26539
572520.0000    0.58457
572560.0000    0.50895
572600.0000    0.33750
572640.0000    0.35911
572680.0000    0.36482
572720.0000    0.33020
572760.0000    0.42861
572800.0000    0.61717
572840.0000    0.35367
572880.0000    0.36536
572920.0000    0.52456
572960.0000    0.45108
573000.0000    0.51113
573040.0000    0.39951
573080.0000    0.68257
573120.0000    0.52570
573160.0000    0.46682
573200.0000    0.24014
573240.0000    0.39800
573280.0000    0.44275
573320.0000    0.15856
573360.0000    0.30084
573400.0000    0.24421
573440.0000    0.08136
573480.0000    0.37542
573520.0000    0.23627
573560.0000    0.21381
573600.0000    0.28500
573640.0000    0.02677
573680.0000    0.23378
573720.0000    0.24826
573760.0000    0.21674
573800.0000    0.41002
573840.0000    0.19178
573880.0000    0.20963
573920.0000    0.45853
573960.0000    0.19778
574000.0000   -0.12408
574040.0000   -0.40645
574080.0000   -0.24199
574120.0000   -0.04288
574160.0000   -0.08160
574200.0000    0.22363
574240.0000    0.02653
574280.0000   -0.09958
574320.0000    0.29682
574360.0000   -0.01939
574400.0000   -0.46123
574440.0000   -0.23621
574480.0000   -0.23192
574520.0000   -0.79056
574560.0000   -0.03213
574600.0000    0.15875
574640.0000   -0.30664
574680.0000    0.08406
574720.0000   -0.17091
574760.0000   -0.26569
574800.0000    0.09720
574840.0000    0.16991
574880.0000    0.08838
574920.0000    0.03142
574960.0000   -0.42128
575000.0000   -0.16332
575040.0000   -0.49273
575080.0000   -0.20626
575120.0000   -0.20820
575160.0000    0.00752
575200.0000   -0.17826
575240.0000   -0.20556
575280.0000   -0.08563
575320.0000   -0.11068
575360.0000   -0.42623
575400.0000   -0.51213
575440.0000   -0.53307
575480.0000   -0.34510
575520.0000   -0.11003
575560.0000    0.00511
575600.0000   -0.10841
575640.0000    0.07663
575680.0000   -0.29493
575720.0000   -0.22388
575760.0000   -0.44720
575800.0000   -0.47455
575840.0000   -0.40158
575880.0000   -0.31029
575920.0000   -0.44698
575960.0000   -0.38624
576000.0000   -0.20927
576040.0000   -0.05630
576080.0000   -0.09747
576120.0000   -0.24520
576160.0000   -0.25649
576200.0000   -0.31088
576240.0000   -0.13554
576280.0000   -0.11027
576320.0000    0.16384
576360.0000    0.58635
576400.0000    0.45424
576440.0000    0.52421
576480.0000    0.36227
576520.0000    0.07843
576560.0000    0.38388
576600.0000    0.43981
576640.0000    0.30143
576680.0000    0.39085
576720.0000    0.44131
576760.0000    0.39967
576800.0000    0.31153
576840.0000    0.49940
576880.0000    0.48808
576920.0000    0.35735
576960.0000    0.54315
577000.0000    0.42802
577040.0000    0.29894
577080.0000    0.52522
577120.0000    0.58827
577160.0000    0.49442
577200.0000    0.64380
577240.0000    0.63316
577280.0000    0.64778
577320.0000    0.67551
577360.0000    0.65129
577400.0000    0.57856
577440.0000    0.45738
577480.0000    0.49341
577520.0000    0.58175
577560.0000    0.56768
577600.0000    0.57675
577640.0000    0.46177
577680.0000    0.77936
577720.0000    0.35663
577760.0000    0.59762
577800.0000    0.58497
577840.0000    0.56679
577880.0000    0.57231
577920.0000    0.44607
577960.0000    0.66636
578000.0000    0.28003
578040.0000    0.34373
578080.0000    0.48361
578120.0000    0.25117
578160.0000    0.45120
578200.0000    0.21980
578240.0000    0.42186
578280.0000    0.50289
578320.0000    0.41384
578360.0000    0.47351
578400.0000    0.60159
578440.0000    0.49438
578480.0000    0.35885
578520.0000    0.31511
578560.0000    0.35006
578600.0000    0.39020
578640.0000    0.26903
578680.0000    0.33832
578720.0000    0.62534
578760.0000    0.40924
578800.0000    0.25825
578840.0000    0.49580
578880.0000    0.69023
578920.0000    0.31303
578960.0000    0.34302
579000.0000    0.34558
579040.0000    0.60770
579080.0000    0.65461
579120.0000    0.40392
579160.0000    0.34762
579200.0000    0.36831
579240.0000    0.45265
579280.0000    0.41940
579320.0000    0.24580
579360.0000    0.30935
579400.0000    0.59258
579440.0000    0.35638
579480.0000    0.58089
579520.0000    0.20936
579560.0000    0.58067
579600.0000    0.35591
579640.0000    0.61613
579680.0000    0.49568
579720.0000    0.33252
579760.0000    0.50928
579800.0000    0.56300
579840.0000    0.50175
579880.0000    0.45996
579920.0000    0.31537
579960.0000    0.35466
580000.0000    0.41258
580040.0000    0.30803
580080.0000    0.45491
580120.0000    0.54737
580160.0000    0.49989
580200.0000    0.55626
580240.0000    0.59824
580280.0000    0.54945
580320.0000    0.56940
580360.0000    0.43830
580400.0000    0.42691
580440.0000    0.38861
580480.0000    0.47158
580520.0000    0.40002
580560.0000    0.51552
580600.0000    0.39996
580640.0000    0.47357
580680.0000    0.50519
580720.0000    0.38239
580760.0000    0.46008
580800.0000    0.51212
580840.0000    0.58187
580880.0000    0.60672
580920.0000    0.50166
580960.0000    0.61145
581000.0000    0.52560
581040.0000    0.47407
581080.0000    0.44808
581120.0000    0.39147
581160.0000    0.39642
581200.0000    0.52180
581240.0000    0.75950
581280.0000    0.56826
581320.0000    0.63359
581360.0000    0.59396
581400.0000    0.51485
581440.0000    0.62048
581480.0000    0.46058
581520.0000    0.45470
581560.0000    0.78510
581600.0000    0.49761
581640.0000    0.62134
581680.0000    0.50793
581720.0000    0.59171
581760.0000    0.55946
581800.0000    0.56793
581840.0000    0.32451
581880.0000    0.68115
581920.0000    0.47537
581960.0000    0.42769
582000.0000    0.49740
582040.0000    0.65555
582080.0000    0.21352
582120.0000    0.46509
582160.0000    0.46583
582200.0000    0.28605
582240.0000    0.45434
582280.0000    0.66501
582320.0000    0.61592
582360.0000    0.41745
582400.0000    0.55078
582440.0000    0.64661
582480.0000    0.55093
582520.0000    0.61303
582560.0000    0.74951
582600.0000    0.72167
582640.0000    0.62378
582680.0000    0.29238
582720.0000    0.34947
582760.0000    0.43900
582800.0000    0.52893
582840.0000    0.37941
582880.0000    0.32499
582920.0000    0.49603
582960.0000    0.32382
583000.0000    0.30587
583040.0000    0.35986
583080.0000    0.21647
583120.0000    0.16489
583160.0000    0.36290
583200.0000    0.42210
583240.0000    0.25491
583280.0000    0.33367
583320.0000    0.38796
583360.0000    0.50502
583400.0000    0.17708
583440.0000    0.21440
583480.0000    0.18257
583520.0000    0.35108
583560.0000    0.31150
583600.0000    0.26507
583640.0000    0.34142
583680.0000    0.38376
583720.0000    0.53074
583760.0000    0.68623
583800.0000    0.33697
583840.0000    0.44215
583880.0000    0.48053
583920.0000    0.51140
583960.0000    0.48710
584000.0000    0.35902
584040.0000    0.49530
584080.0000    0.50192
584120.0000    0.20858
584160.0000    0.61436
584200.0000    0.55670
584240.0000    0.46232
584280.0000    0.60484
584320.0000    0.33852
584360.0000    0.11810
584400.0000    0.07601
584440.0000    0.20374
584480.0000    0.06762
584520.0000    0.06733
584560.0000   -0.20128
584600.0000   -0.20320
584640.0000    0.14355
584680.0000    0.02781
584720.0000   -0.16539
584760.0000    0.15665
584800.0000   -0.34260
584840.0000   -0.14941
584880.0000   -0.03342
584920.0000   -0.00573
584960.0000    0.02856
585000.0000    0.11906
585040.0000   -0.15714
585080.0000   -0.05557
585120.0000    0.20372
585160.0000    0.14261
585200.0000    0.28494
585240.0000    0.19110
585280.0000    0.07089
585320.0000   -0.42744
585360.0000   -0.10998
585400.0000   -0.06970
585440.0000    0.07565
585480.0000   -0.38800
585520.0000   -0.15772
585560.0000   -0.13384
585600.0000    0.21820
585640.0000    0.00579
585680.0000    0.08712
585720.0000   -0.03537
585760.0000   -0.06993
585800.0000    0.21817
585840.0000    0.41410
585880.0000    0.22382
585920.0000    0.28817
585960.0000    0.39690
586000.0000    0.38111
586040.0000    0.35933
586080.0000   -0.07100
586120.0000   -0.06435
586160.0000    0.11845
586200.0000    0.13052
586240.0000    0.04423
586280.0000    0.29183
586320.0000    0.04941
586360.0000    0.30613
586400.0000    0.17114
586440.0000    0.24873
586480.0000   -0.37948
586520.0000    0.06380
586560.0000   -0.01355
586600.0000   -0.32141
586640.0000   -0.16647
586680.0000   -0.24370
586720.0000   -0.16982
586760.0000   -0.10990
586800.0000   -0.01694
586840.0000   -0.00438
586880.0000   -0.09265
586920.0000   -0.08016
586960.0000    0.07418
587000.0000    0.40326
587040.0000    0.47245
587080.0000    0.40879
587120.0000    0.22801
587160.0000    0.16941
587200.0000   -0.01036
587240.0000    0.07186
587280.0000    0.02603
587320.0000    0.21934
587360.0000    0.10663
587400.0000    0.10148
587440.0000    0.01533
587480.0000    0.07795
587520.0000    0.02302
587560.0000   -0.00548
587600.0000   -0.21557
587640.0000   -0.09048
587680.0000   -0.01040
587720.0000   -0.49283
587760.0000   -0.14149
587800.0000   -0.17726
587840.0000   -0.22825
587880.0000    0.05541
587920.0000   -0.08088
587960.0000   -0.31228
588000.0000   -0.25142
588040.0000   -0.29537
588080.0000   -0.13223
588120.0000   -0.19154
588160.0000   -0.18022
588200.0000    0.21673
588240.0000   -0.00662
588280.0000   -0.05541
588320.0000    0.00906
588360.0000    0.05620
588400.0000   -0.25843
588440.0000    0.04408
588480.0000    0.09411
588520.0000   -0.09926
588560.0000    0.19715
588600.0000   -0.37203
588640.0000   -0.34833
588680.0000   -0.14410
588720.0000    0.02156
588760.0000    0.10818
588800.0000    0.02056
588840.0000    0.16372
588880.0000    0.03508
588920.0000   -0.15802
588960.0000    0.03225
589000.0000    0.08451
589040.0000    0.03121
589080.0000    0.32596
589120.0000    0.11199
589160.0000    0.16512
589200.0000    0.33957
589240.0000   -0.03525
589280.0000    0.08129
589320.0000   -0.01345
589360.0000    0.08563
589400.0000   -0.08486
589440.0000    0.06739
589480.0000   -0.07832
589520.0000   -0.05406
589560.0000   -0.22112
589600.0000   -0.21748
589640.0000   -0.15524
589680.0000   -0.01871
589720.0000   -0.21114
589760.0000    0.08796
589800.0000   -0.50096
589840.0000   -0.49505
589880.0000   -0.65491
589920.0000   -0.31328
589960.0000   -0.38766
590000.0000   -0.15247
590040.0000   -0.42548
590080.0000   -0.53450
590120.0000   -0.16838
590160.0000   -0.32717
590200.0000   -0.39088
590240.0000   -0.60981
590280.0000   -0.64199
590320.0000   -0.73930
590360.0000   -0.32386
590400.0000   -0.32610
590440.0000    0.07789
590480.0000   -0.30575
590520.0000   -0.24939
590560.0000   -0.32212
590600.0000   -0.14565
590640.0000   -0.57479
590680.0000   -0.55858
590720.0000   -0.63632
590760.0000   -0.48969
590800.0000   -0.41421
590840.0000   -0.30400
590880.0000    0.01608
590920.0000    0.05081
590960.0000   -0.43135
591000.0000   -0.30540
591040.0000   -0.37198
591080.0000   -0.65297
591120.0000   -0.84427
591160.0000   -0.49027
591200.0000   -0.52171
591240.0000    0.04555
591280.0000   -0.35221
591320.0000   -0.27677
591360.0000   -0.48310
591400.0000   -0.53365
591440.0000   -0.36864
591480.0000   -0.26424
591520.0000   -0.25471
591560.0000   -0.62040
591600.0000   -0.48445
591640.0000   -0.51979
591680.0000   -0.68966
591720.0000   -0.54110
591760.0000   -0.63853
591800.0000   -0.79183
591840.0000   -0.83410
591880.0000   -0.69442
591920.0000   -0.58599
591960.0000   -0.58280
592000.0000   -0.60900
592040.0000   -0.34320
592080.0000    0.09963
592120.0000   -0.21769
592160.0000   -0.04584
592200.0000   -0.07358
592240.0000    0.16811
592280.0000   -0.31663
592320.0000   -0.29462
592360.0000   -0.49372
592400.0000   -0.77962
592440.0000   -0.44371
592480.0000   -0.56280
592520.0000   -0.55125
592560.0000   -0.17393
592600.0000   -0.46848
592640.0000   -0.61058
592680.0000   -0.45607
592720.0000   -0.16797
592760.0000   -0.18550
592800.0000   -0.09370
592840.0000   -0.08661
592880.0000    0.11031
592920.0000   -0.17902
592960.0000   -0.09605
593000.0000   -0.04274
593040.0000   -0.37607
593080.0000   -0.13350
593120.0000   -0.10519
593160.0000   -0.22415
593200.0000   -0.27732
593240.0000   -0.06865
593280.0000   -0.20719
593320.0000   -0.15902
593360.0000   -0.28583
593400.0000   -0.13193
593440.0000    0.05347
593480.0000   -0.26663
593520.0000   -0.21045
593560.0000   -0.08796
593600.0000   -0.13420
593640.0000    0.29438
593680.0000   -0.19748
593720.0000    0.00017
593760.0000   -0.31265
593800.0000   -0.40234
593840.0000   -0.48834
593880.0000    0.05866
593920.0000   -0.26973
593960.0000   -0.44317
594000.0000   -0.35919
594040.0000   -0.41919
594080.0000   -0.60043
594120.0000   -0.43974
594160.0000   -0.33879
594200.0000   -0.33545
594240.0000   -0.46355
594280.0000   -0.14988
594320.0000   -0.32307
594360.0000   -0.29660
594400.0000   -0.50539
594440.0000   -0.32044
594480.0000   -0.42748
594520.0000   -0.55730
594560.0000   -0.50258
594600.0000   -0.18335
594640.0000   -0.63926
594680.0000   -0.25160
594720.0000   -0.59309
594760.0000   -0.43952
594800.0000   -0.28201
594840.0000   -0.54427
594880.0000   -0.33150
594920.0000   -0.63279
594960.0000   -0.28185
595000.0000   -0.60358
595040.0000   -0.16767
595080.0000   -0.61574
595120.0000   -0.34055
595160.0000   -0.06914
595200.0000   -0.28061
595240.0000   -0.23152
595280.0000   -0.32700
595320.0000   -0.38717
595360.0000   -0.28543
595400.0000   -0.30619
595440.0000   -0.11010
595480.0000   -0.73138
595520.0000   -0.36836
595560.0000   -0.50233
595600.0000   -0.55529
595640.0000   -0.67351
595680.0000   -0.87145
595720.0000   -0.49563
595760.0000   -0.21596
595800.0000   -0.28996
595840.0000   -0.38070
595880.0000   -0.13950
595920.0000   -0.32361
595960.0000   -0.62556
596000.0000   -0.55802
596040.0000   -0.51548
596080.0000   -0.34638
596120.0000   -0.43775
596160.0000   -0.30088
596200.0000   -0.49348
596240.0000   -0.20797
596280.0000   -0.10772
596320.0000   -0.02741
596360.0000   -0.30211
596400.0000   -0.34186
596440.0000   -0.37804
596480.0000   -0.30727
596520.0000   -0.35222
596560.0000   -0.10141
596600.0000   -0.11815
596640.0000   -0.49809
596680.0000   -0.48192
596720.0000   -0.27661
596760.0000   -0.24268
596800.0000    0.01609
596840.0000   -0.19498
596880.0000   -0.33557
596920.0000   -0.33729
596960.0000   -0.41543
597000.0000   -0.40576
597040.0000   -0.06444
597080.0000   -0.14173
597120.0000   -0.41563
597160.0000   -0.08600
597200.0000   -0.06813
597240.0000   -0.10456
597280.0000   -0.11261
597320.0000   -0.12549
597360.0000   -0.32275
597400.0000   -0.02092
597440.0000   -0.08829
597480.0000    0.24942
597520.0000   -0.08249
597560.0000   -0.23195
597600.0000   -0.02086
597640.0000   -0.06042
597680.0000   -0.03623
597720.0000   -0.22448
597760.0000   -0.01401
597800.0000   -0.11084
597840.0000   -0.16819
597880.0000   -0.28637
597920.0000   -0.41403
597960.0000   -0.37084
598000.0000   -0.44636
598040.0000   -0.01067
598080.0000   -0.36758
598120.0000   -0.40496
598160.0000   -0.58493
598200.0000   -0.38557
598240.0000   -0.46192
598280.0000   -0.37169
598320.0000   -0.40047
598360.0000   -0.14141
598400.0000    0.04900
598440.0000   -0.12438
598480.0000    0.17768
598520.0000    0.26911
598560.0000    0.56049
598600.0000    0.59960
598640.0000    0.30506
598680.0000    0.41674
598720.0000    0.54246
598760.0000    0.16686
598800.0000    0.33417
598840.0000    0.62556
598880.0000    0.65585
598920.0000    0.46721
598960.0000    0.45554
599000.0000    0.42576
599040.0000    0.38319
599080.0000    0.23938
599120.0000    0.24867
599160.0000    0.34903
599200.0000    0.39869
599240.0000    0.66149
599280.0000    0.36487
599320.0000    0.67011
599360.0000    0.53709
599400.0000    0.56613
599440.0000    0.57868
599480.0000    0.53316
599520.0000    0.54264
599560.0000    0.54683
599600.0000    0.63758
599640.0000    0.66325
599680.0000    0.61210
599720.0000    0.50153
599760.0000    0.72677
599800.0000    0.69144
599840.0000    0.58862
599880.0000    0.56309
599920.0000    0.46163
599960.0000    0.62633
600000.0000    0.65331
600040.0000    0.63423
600080.0000    0.31859
600120.0000    0.68289
600160.0000    0.56896
600200.0000    0.43155
600240.0000    0.44190
600280.0000    0.33703
600320.0000    0.32067
600360.0000    0.12103
600400.0000    0.41233
600440.0000    0.29583
600480.0000    0.30396
600520.0000    0.41291
600560.0000    0.36051
600600.0000    0.23968
600640.0000    0.37438
600680.0000    0.43717
600720.0000    0.35964
600760.0000    0.36483
600800.0000    0.25549
600840.0000    0.24083
600880.0000    0.17330
600920.0000    0.20722
600960.0000    0.37701
601000.0000    0.73423
601040.0000    0.52829
601080.0000    0.44828
601120.0000    0.46833
601160.0000    0.37598
601200.0000    0.60828
601240.0000    0.46245
601280.0000    0.50468
601320.0000    0.28393
601360.0000    0.33197
601400.0000    0.46951
601440.0000    0.48870
601480.0000    0.40190
601520.0000    0.34700
601560.0000    0.61323
601600.0000    0.26804
601640.0000    0.34223
601680.0000    0.43174
601720.0000    0.29045
601760.0000    0.33450
601800.0000    0.17800
601840.0000    0.52724
601880.0000    0.40325
601920.0000    0.03256
601960.0000    0.37208
602000.0000    0.42193
602040.0000    0.14976
602080.0000   -0.45379
602120.0000    0.08874
602160.0000   -0.09032
602200.0000   -0.02116
602240.0000    0.45604
602280.0000    0.40028
602320.0000    0.47656
602360.0000    0.11507
602400.0000    0.09736
602440.0000    0.27069
602480.0000    0.29550
602520.0000    0.31031
602560.0000    0.25779
602600.0000   -0.07455
602640.0000    0.34480
602680.0000    0.40265
602720.0000    0.39850
602760.0000    0.38001
602800.0000    0.32375
602840.0000    0.23977
602880.0000    0.33787
602920.0000    0.42649
602960.0000    0.43742
603000.0000    0.42822
603040.0000    0.20824
603080.0000    0.22055
603120.0000    0.24433
603160.0000    0.21999
603200.0000    0.42597
603240.0000    0.00608
603280.0000    0.41786
603320.0000    0.38698
603360.0000    0.35749
603400.0000    0.62832
603440.0000    0.42064
603480.0000    0.17560
603520.0000    0.32022
603560.0000    0.18948
603600.0000    0.31140
603640.0000    0.30470
603680.0000    0.41855
603720.0000    0.29417
603760.0000    0.15227
603800.0000   -0.01645
603840.0000    0.32165
603880.0000    0.40354
603920.0000    0.35943
603960.0000    0.38451
604000.0000    0.32268
604040.0000    0.40760
604080.0000    0.48253
604120.0000    0.30045
604160.0000    0.47569
604200.0000    0.43766
604240.0000    0.27316
604280.0000    0.44877
604320.0000    0.28540
604360.0000    0.36133
604400.0000    0.44305
604440.0000    0.24136
604480.0000    0.45890
604520.0000    0.32327
604560.0000    0.31430
604600.0000    0.35007
604640.0000    0.38565
604680.0000    0.35708
604720.0000    0.50507
604760.0000    0.48280
604800.0000    0.63631
604840.0000    0.41620
604880.0000    0.36544
604920.0000    0.38908
604960.0000    0.41177
605000.0000    0.47568
605040.0000    0.50712
605080.0000    0.58225
605120.0000    0.57868
605160.0000    0.38581
605200.0000    0.28779
605240.0000    0.16274
605280.0000    0.40232
605320.0000    0.42681
605360.0000    0.29224
605400.0000    0.50896
605440.0000    0.32990
605480.0000    0.24836
605520.0000    0.12265
605560.0000    0.26993
605600.0000    0.46492
605640.0000    0.22200
605680.0000    0.24945
605720.0000    0.29891
605760.0000    0.25011
605800.0000    0.25696
605840.0000    0.32256
605880.0000    0.59313
605920.0000    0.45543
605960.0000    0.42757
606000.0000    0.58402
606040.0000    0.27303
606080.0000    0.58457
606120.0000    0.47407
606160.0000    0.51770
606200.0000    0.38901
606240.0000    0.38926
606280.0000    0.28890
606320.0000    0.42839
606360.0000    0.03314
606400.0000    0.45075
606440.0000    0.37161
606480.0000    0.57887
606520.0000    0.36809
606560.0000    0.50108
606600.0000    0.14582
606640.0000    0.18259
606680.0000   -0.30765
606720.0000   -0.40607
606760.0000   -0.26706
606800.0000   -0.53909
606840.0000   -0.19495
606880.0000    0.08986
606920.0000    0.38707
606960.0000    0.28652
607000.0000    0.51618
607040.0000    0.56108
607080.0000    0.49412
607120.0000    0.53023
607160.0000    0.41371
607200.0000    0.31451
607240.0000    0.45457
607280.0000    0.29268
607320.0000    0.40492
607360.0000    0.50827
607400.0000    0.23514
607440.0000    0.50823
607480.0000    0.58748
607520.0000    0.57493
607560.0000    0.49210
607600.0000    0.49212
607640.0000    0.52783
607680.0000    0.60865
607720.0000    0.39134
607760.0000    0.32313
607800.0000    0.55625
607840.0000    0.38668
607880.0000    0.16028
607920.0000    0.29928
607960.0000    0.27151
608000.0000    0.19308
608040.0000    0.12754
608080.0000    0.25877
608120.0000   -0.00018
608160.0000   -0.00529
608200.0000    0.17404
608240.0000   -0.04085
608280.0000    0.26821
608320.0000    0.34171
608360.0000    0.40019
608400.0000    0.37989
608440.0000    0.53509
608480.0000    0.41829
608520.0000    0.35504
608560.0000    0.41798
608600.0000    0.32060
608640.0000    0.42428
608680.0000    0.28434
608720.0000    0.31817
608760.0000    0.07143
608800.0000    0.39088
608840.0000    0.25812
608880.0000    0.34992
608920.0000    0.17224
608960.0000    0.27507
609000.0000    0.32798
609040.0000    0.38059
609080.0000    0.35436
609120.0000    0.30093
609160.0000    0.43380
609200.0000    0.20984
609240.0000    0.29060
609280.0000    0.35690
609320.0000    0.30705
609360.0000    0.24143
609400.0000    0.42776
609440.0000    0.46331
609480.0000    0.37746
609520.0000    0.44662
609560.0000    0.38976
609600.0000    0.09796
609640.0000   -0.19278
609680.0000   -0.00680
609720.0000    0.69549
609760.0000    0.29104
609800.0000    0.45283
609840.0000    0.48464
609880.0000    0.67610
609920.0000    0.56667
609960.0000    0.63780
610000.0000    0.40837
610040.0000    0.25534
610080.0000    0.53473
610120.0000    0.40086
610160.0000    0.43612
610200.0000    0.50116
610240.0000    0.25511
610280.0000    0.32791
610320.0000    0.17970
610360.0000    0.30220
610400.0000    0.35966
610440.0000    0.04049
610480.0000    0.20070
610520.0000    0.24410
610560.0000    0.17606
610600.0000    0.33803
610640.0000    0.32013
610680.0000    0.18852
610720.0000    0.20281
610760.0000    0.34528
610800.0000    0.33496
610840.0000    0.54449
610880.0000    0.43111
610920.0000    0.37605
610960.0000    0.24601
611000.0000    0.38803
611040.0000    0.17243
611080.0000    0.25962
611120.0000    0.39079
611160.0000    0.05075
611200.0000    0.34536
611240.0000    0.09616
611280.0000    0.54030
611320.0000    0.26707
611360.0000    0.28320
611400.0000    0.13970
611440.0000    0.24268
611480.0000    0.13078
611520.0000    0.18328
611560.0000    0.29642
611600.0000    0.14111
611640.0000    0.14204
611680.0000    0.34657
611720.0000    0.29350
611760.0000    0.29683
611800.0000    0.26922
611840.0000   -0.30437
611880.0000   -0.18994
611920.0000   -0.14902
611960.0000   -0.02818
612000.0000   -0.15588
612040.0000   -0.46736
612080.0000   -0.49051
612120.0000    0.20252
612160.0000    0.42585
612200.0000    0.36114
612240.0000    0.31225
612280.0000    0.38008
612320.0000    0.62150
612360.0000    0.00759
612400.0000    0.58252
612440.0000    0.56848
612480.0000    0.41558
612520.0000    0.59193
612560.0000    0.60724
612600.0000    0.72577
612640.0000    0.72663
612680.0000    0.34257
612720.0000    0.12197
612760.0000    0.49476
612800.0000    0.44567
612840.0000    0.40461
612880.0000    0.51937
612920.0000    0.48136
612960.0000    0.45903
613000.0000    0.36935
613040.0000    0.52009
613080.0000    0.50755
613120.0000    0.40002
613160.0000    0.57635
613200.0000    0.59287
613240.0000    0.59833
613280.0000    0.28117
613320.0000    0.41598
613360.0000    0.24508
613400.0000    0.74483
613440.0000    0.22519
613480.0000    0.47337
613520.0000    0.45016
613560.0000    0.62173
613600.0000    0.71317
613640.0000    0.55974
613680.0000    0.64015
613720.0000    0.69672
613760.0000    0.67768
613800.0000    0.46842
613840.0000    0.38333
613880.0000    0.35001
613920.0000    0.39807
613960.0000    0.33856
614000.0000    0.37752
614040.0000    0.34450
614080.0000    0.27925
614120.0000    0.25552
614160.0000    0.22700
614200.0000    0.34702
614240.0000    0.34995
614280.0000    0.17690
614320.0000    0.40362
614360.0000    0.62218
614400.0000    0.31566
614440.0000    0.42054
614480.0000    0.57873
614520.0000    0.58276
614560.0000    0.44276
614600.0000    0.20071
614640.0000    0.31059
614680.0000    0.14249
614720.0000    0.26454
614760.0000    0.25923
614800.0000    0.13361
614840.0000    0.23976
614880.0000    0.43041
614920.0000    0.35055
614960.0000    0.38874
615000.0000    0.30101
615040.0000    0.21801
615080.0000    0.34490
615120.0000    0.46435
615160.0000    0.27160
615200.0000    0.42263
615240.0000    0.28385
615280.0000    0.51435
615320.0000    0.33954
615360.0000    0.19472
615400.0000    0.31647
615440.0000    0.28578
615480.0000    0.40469
615520.0000    0.32944
615560.0000    0.33872
615600.0000    0.43814
615640.0000    0.36736
615680.0000    0.46489
615720.0000    0.23708
615760.0000    0.03866
615800.0000   -0.08293
615840.0000    0.42042
615880.0000    0.34494
615920.0000    0.05707
615960.0000    0.03452
616000.0000    0.21746
616040.0000    0.31855
616080.0000    0.17795
616120.0000    0.22142
616160.0000    0.13174
616200.0000    0.25849
616240.0000    0.37169
616280.0000    0.30413
616320.0000    0.37849
616360.0000    0.36316
616400.0000    0.33449
616440.0000   -0.05686
616480.0000    0.37537
616520.0000    0.25608
616560.0000    0.33461
616600.0000    0.13505
616640.0000    0.17864
616680.0000    0.32019
616720.0000    0.35248
616760.0000    0.54760
616800.0000    0.21017
616840.0000    0.11218
616880.0000    0.25762
616920.0000    0.27824
616960.0000    0.56347
617000.0000    0.23021
617040.0000    0.13237
617080.0000    0.03834
617120.0000    0.34073
617160.0000    0.17155
617200.0000    0.39394
617240.0000    0.13915
617280.0000    0.35331
617320.0000    0.29467
617360.0000    0.24331
617400.0000    0.34032
617440.0000    0.23734
617480.0000    0.17620
617520.0000    0.22186
617560.0000    0.41814
617600.0000    0.33710
617640.0000    0.66670
617680.0000    0.47438
617720.0000    0.49131
617760.0000    0.54166
617800.0000    0.68307
617840.0000    0.57822
617880.0000    0.47071
617920.0000    0.45876
617960.0000    0.47146
618000.0000    0.47562
618040.0000    0.14233
618080.0000    0.21757
618120.0000    0.45059
618160.0000    0.41080
618200.0000    0.32334
618240.0000    0.48599
618280.0000    0.34216
618320.0000    0.39987
618360.0000    0.21803
618400.0000    0.29682
618440.0000    0.34529
618480.0000    0.40231
618520.0000    0.22012
618560.0000    0.35025
618600.0000    0.22089
618640.0000    0.37877
618680.0000    0.35010
618720.0000    0.35679
618760.0000    0.29200
618800.0000    0.30101
618840.0000    0.22752
618880.0000    0.25205
618920.0000    0.49538
618960.0000    0.30156
619000.0000    0.49649
619040.0000    0.32538
619080.0000    0.44089
619120.0000    0.38134
619160.0000    0.24597
619200.0000    0.43794
619240.0000    0.42781
619280.0000    0.26445
619320.0000    0.27103
619360.0000    0.47275
619400.0000    0.36678
619440.0000    0.35149
619480.0000    0.26628
619520.0000    0.24176
619560.0000    0.35202
619600.0000    0.39219
619640.0000    0.37107
619680.0000    0.33254
619720.0000    0.24287
619760.0000    0.29204
619800.0000    0.22472
619840.0000    0.31181
619880.0000    0.35388
619920.0000    0.39811
619960.0000    0.30506
620000.0000    0.30799
620040.0000    0.43333
620080.0000    0.12233
620120.0000    0.57462
620160.0000    0.33358
620200.0000    0.25601
620240.0000    0.33944
620280.0000    0.21707
620320.0000    0.22225
620360.0000    0.46476
620400.0000    0.31513
620440.0000    0.32298
620480.0000    0.09530
620520.0000    0.30486
620560.0000    0.18233
620600.0000    0.20109
620640.0000    0.40384
620680.0000    0.06497
620720.0000    0.36717
620760.0000    0.19414
620800.0000    0.24615
620840.0000    0.19863
620880.0000    0.49038
620920.0000    0.29873
620960.0000    0.29249
621000.0000    0.20867
621040.0000    0.20978
621080.0000    0.31917
621120.0000    0.50655
621160.0000    0.25875
621200.0000   -0.03077
621240.0000    0.17263
621280.0000    0.27721
621320.0000    0.50874
621360.0000    0.35394
621400.0000    0.30217
621440.0000    0.28700
621480.0000    0.39441
621520.0000    0.08434
621560.0000    0.21432
621600.0000    0.04643
621640.0000    0.31837
621680.0000    0.31303
621720.0000    0.47311
621760.0000    0.43804
621800.0000    0.59496
621840.0000    0.43879
621880.0000    0.48080
621920.0000    0.37231
621960.0000    0.33714
622000.0000    0.40667
622040.0000    0.33340
622080.0000    0.54570
622120.0000    0.13655
622160.0000    0.68845
622200.0000    0.60546
622240.0000    0.79961
622280.0000    0.32272
622320.0000    0.46144
622360.0000    0.46498
622400.0000    0.30463
622440.0000    0.26442
622480.0000    0.31980
622520.0000    0.21504
622560.0000    0.23595
622600.0000    0.47632
622640.0000    0.42501
622680.0000    0.35824
622720.0000    0.57206
622760.0000    0.16217
622800.0000    0.34567
622840.0000    0.22371
622880.0000    0.37243
622920.0000    0.31440
622960.0000    0.32591
623000.0000   -0.09815
623040.0000    0.26657
623080.0000    0.36752
623120.0000    0.31898
623160.0000    0.09969
623200.0000    0.30819
623240.0000    0.58791
623280.0000    0.41698
623320.0000    0.33785
623360.0000    0.16546
623400.0000    0.24063
623440.0000    0.16149
623480.0000    0.30205
623520.0000    0.49621
623560.0000    0.21930
623600.0000    0.28827
623640.0000    0.17260
623680.0000    0.42874
623720.0000    0.54187
623760.0000   -0.11263
623800.0000   -0.34890
623840.0000    0.48420
623880.0000   -0.21794
623920.0000    0.17049
623960.0000    0.22680
624000.0000    0.25324
624040.0000    0.32671
624080.0000    0.27483
624120.0000    0.42511
624160.0000    0.28113
624200.0000    0.50590
624240.0000    0.42560
624280.0000    0.36611
624320.0000    0.25530
624360.0000    0.23885
624400.0000    0.26252
624440.0000    0.29404
624480.0000    0.18644
624520.0000    0.26160
624560.0000    0.15705
624600.0000    0.35219
624640.0000    0.37935
624680.0000    0.21877
624720.0000    0.11294
624760.0000    0.11057
624800.0000    0.25651
624840.0000    0.31465
624880.0000    0.44905
624920.0000    0.12924
624960.0000    0.39242
625000.0000    0.43587
625040.0000    0.49740
625080.0000    0.44446
625120.0000    0.44832
625160.0000    0.27350
625200.0000    0.39029
625240.0000    0.27919
625280.0000    0.52843
625320.0000    0.05152
625360.0000    0.29710
625400.0000    0.36153
625440.0000    0.26137
625480.0000    0.37165
625520.0000    0.42080
625560.0000    0.34501
625600.0000    0.06569
625640.0000    0.27089
625680.0000    0.62816
625720.0000    0.50778
625760.0000    0.11402
625800.0000    0.56853
625840.0000    0.45956
625880.0000    0.28965
625920.0000    0.64313
625960.0000    0.48023
626000.0000    0.43731
626040.0000    0.52315
626080.0000    0.53881
626120.0000    0.51615
626160.0000    0.54301
626200.0000    0.68725
626240.0000    0.51196
626280.0000    0.64556
626320.0000    0.49341
626360.0000    0.48021
626400.0000    0.34812
626440.0000    0.64844
626480.0000    0.48099
626520.0000    0.46573
626560.0000    0.21665
626600.0000    0.23417
626640.0000    0.49117
626680.0000    0.57089
626720.0000    0.61062
626760.0000    0.71718
626800.0000    0.65992
626840.0000    0.46920
626880.0000    0.62492
626920.0000    0.41460
626960.0000    0.58560
627000.0000    0.49689
627040.0000    0.53743
627080.0000    0.53459
627120.0000    0.59266
627160.0000    0.35594
627200.0000    0.55158
627240.0000    0.42750
627280.0000    0.38731
627320.0000    0.19109
627360.0000    0.36552
627400.0000    0.39865
627440.0000    0.13123
627480.0000    0.09583
627520.0000    0.28141
627560.0000    0.04110
627600.0000    0.28496
627640.0000    0.34273
627680.0000    0.18438
627720.0000    0.22298
627760.0000    0.22792
627800.0000    0.42458
627840.0000    0.18548
627880.0000    0.33063
627920.0000    0.33919
627960.0000    0.17806
628000.0000    0.21980
628040.0000    0.57158
628080.0000    0.59769
628120.0000    0.46543
628160.0000    0.17250
628200.0000    0.12544
628240.0000    0.10439
628280.0000    0.26799
628320.0000    0.33484
628360.0000    0.23478
628400.0000    0.08274
628440.0000    0.13536
628480.0000    0.25677
628520.0000    0.28977
628560.0000    0.30648
628600.0000    0.27868
628640.0000    0.30020
628680.0000    0.31279
628720.0000    0.37466
628760.0000    0.29780
628800.0000    0.47210
628840.0000    0.19215
628880.0000    0.31852
628920.0000    0.27497
628960.0000    0.26903
629000.0000    0.33950
629040.0000    0.31380
629080.0000    0.26570
629120.0000    0.55156
629160.0000    0.38200
629200.0000    0.27147
629240.0000    0.44351
629280.0000    0.29816
629320.0000    0.36692
629360.0000    0.42868
629400.0000    0.33305
629440.0000    0.55473
629480.0000    0.51744
629520.0000    0.58674
629560.0000    0.67858
629600.0000    0.18165
629640.0000    0.67411
629680.0000    0.46486
629720.0000    0.45819
629760.0000    0.56909
629800.0000    0.45627
629840.0000    0.41488
629880.0000    0.30148
629920.0000    0.39288
629960.0000    0.52196
630000.0000    0.51308
630040.0000    0.37695
630080.0000    0.51527
630120.0000    0.55581
630160.0000    0.59037
630200.0000    0.35136
630240.0000    0.15568
630280.0000    0.28915
630320.0000    0.32367
630360.0000    0.43566
630400.0000    0.40899
630440.0000    0.22321
630480.0000    0.47531
630520.0000    0.40383
630560.0000    0.36189
630600.0000    0.34943
630640.0000    0.38237
630680.0000    0.43994
630720.0000    0.30714
630760.0000    0.38153
630800.0000    0.32561
630840.0000    0.31236
630880.0000    0.25008
630920.0000    0.51709
630960.0000    0.23353
631000.0000    0.52923
631040.0000    0.43846
631080.0000    0.40472
631120.0000    0.64224
631160.0000    0.44976
631200.0000    0.26072
631240.0000    0.20987
631280.0000    0.06716
631320.0000    0.28226
631360.0000    0.36509
631400.0000    0.63478
631440.0000    0.31768
631480.0000    0.48515
631520.0000    0.35712
631560.0000    0.35135
631600.0000    0.16830
631640.0000    0.12099
631680.0000    0.34404
631720.0000    0.18373
631760.0000    0.57221
631800.0000    0.63644
631840.0000    0.68864
631880.0000    0.57740
631920.0000    0.47707
631960.0000    0.64388
632000.0000    0.63693
632040.0000    0.57800
632080.0000    0.68504
632120.0000    0.72659
632160.0000    0.55098
632200.0000    0.51911
632240.0000    0.03290
632280.0000    0.23554
632320.0000    0.47058
632360.0000    0.33406
632400.0000    0.39763
632440.0000    0.45866
632480.0000    0.35278
632520.0000    0.45450
632560.0000    0.76068
632600.0000    0.43063
632640.0000    0.63608
632680.0000    0.37795
632720.0000    0.51597
632760.0000    0.32892
632800.0000    0.40054
632840.0000    0.35830
632880.0000    0.37480
632920.0000    0.33020
632960.0000    0.55557
633000.0000    0.42042
633040.0000    0.26123
633080.0000    0.34076
633120.0000    0.40319
633160.0000    0.14166
633200.0000    0.29188
633240.0000    0.25634
633280.0000    0.21560
633320.0000    0.51516
633360.0000    0.58435
633400.0000    0.61700
633440.0000    0.29807
633480.0000    0.31075
633520.0000    0.40029
633560.0000    0.12447
633600.0000    0.25573
633640.0000    0.37014
633680.0000    0.31332
633720.0000    0.38735
633760.0000    0.29290
633800.0000    0.32261
633840.0000    0.28671
633880.0000    0.19605
633920.0000    0.22464
633960.0000    0.50848
634000.0000    0.45496
634040.0000    0.39589
634080.0000    0.24583
634120.0000    0.26270
634160.0000    0.25468
634200.0000    0.45079
634240.0000    0.25864
634280.0000    0.31306
634320.0000    0.27284
634360.0000    0.16326
634400.0000    0.34032
634440.0000    0.18813
634480.0000    0.09086
634520.0000    0.23262
634560.0000    0.50554
634600.0000    0.34632
634640.0000    0.42269
634680.0000    0.37581
634720.0000    0.15002
634760.0000    0.33097
634800.0000    0.41190
634840.0000    0.52497
634880.0000    0.39757
634920.0000    0.69451
634960.0000    0.51681
635000.0000    0.66394
635040.0000    0.63237
635080.0000    0.28559
635120.0000    0.59067
635160.0000    0.58540
635200.0000    0.62012
635240.0000    0.47126
635280.0000    0.65366
635320.0000    0.61630
635360.0000    0.46107
635400.0000    0.71441
635440.0000    0.53342
635480.0000    0.47220
635520.0000    0.73512
635560.0000    0.55694
635600.0000    0.69880
635640.0000    0.32536
635680.0000    0.56543
635720.0000    0.52927
635760.0000    0.68601
635800.0000    0.63182
635840.0000    0.50544
635880.0000    0.35269
635920.0000    0.43020
635960.0000    0.60756
636000.0000    0.55323
636040.0000    0.48012
636080.0000    0.60486
636120.0000    0.45988
636160.0000    0.50655
636200.0000    0.34881
636240.0000    0.42217
636280.0000    0.52137
636320.0000    0.26212
636360.0000    0.53402
636400.0000    0.34247
636440.0000    0.45226
636480.0000    0.67156
636520.0000    0.16441
636560.0000    0.50841
636600.0000    0.40141
636640.0000    0.31645
636680.0000    0.37849
636720.0000    0.06398
636760.0000    0.11934
636800.0000    0.14200
636840.0000    0.43393
636880.0000    0.34457
636920.0000    0.48204
636960.0000    0.42633
637000.0000    0.21074
637040.0000    0.25136
637080.0000    0.30057
637120.0000    0.47284
637160.0000    0.14430
637200.0000    0.26541
637240.0000    0.24445
637280.0000    0.40613
637320.0000    0.23428
637360.0000    0.41169
637400.0000    0.44866
637440.0000    0.37446
637480.0000    0.42513
637520.0000    0.26789
637560.0000    0.50760
637600.0000    0.24245
637640.0000   -0.04665
637680.0000    0.41368
637720.0000    0.24820
637760.0000    0.33979
637800.0000    0.21577
637840.0000    0.20011
637880.0000    0.22368
637920.0000    0.15697
637960.0000    0.11305
638000.0000    0.18243
638040.0000    0.25667
638080.0000    0.28470
638120.0000    0.10291
638160.0000    0.27668
638200.0000    0.11257
638240.0000    0.19441
638280.0000    0.27401
638320.0000    0.24199
638360.0000    0.03043
638400.0000    0.15326
638440.0000    0.33092
638480.0000    0.19481
638520.0000    0.20926
638560.0000    0.42684
638600.0000    0.22283
638640.0000    0.17895
638680.0000    0.31039
638720.0000    0.35245
638760.0000    0.31658
638800.0000    0.34572
638840.0000    0.34470
638880.0000    0.21050
638920.0000    0.07092
638960.0000    0.39540
639000.0000    0.15370
639040.0000    0.24140
639080.0000    0.38342
639120.0000   -0.21080
639160.0000    0.00006
639200.0000   -0.08240
639240.0000   -0.31748
639280.0000    0.04619
639320.0000    0.03269
639360.0000   -0.01558
639400.0000    0.01656
639440.0000    0.15603
639480.0000   -0.32262
639520.0000    0.15906
639560.0000   -0.31352
639600.0000    0.01344
639640.0000    0.24430
639680.0000   -0.08095
639720.0000   -0.13514
639760.0000    0.05335
639800.0000   -0.08771
639840.0000   -0.07806
639880.0000    0.08172
639920.0000    0.05565
639960.0000   -0.00049
640000.0000   -0.17389
640040.0000   -0.19664
640080.0000   -0.27641
640120.0000   -0.15490
640160.0000    0.02339
640200.0000   -0.16126
640240.0000   -0.16201
640280.0000    0.11037
640320.0000    0.09416
640360.0000   -0.11563
640400.0000    0.19815
640440.0000   -0.03992
640480.0000   -0.10489
640520.0000    0.31709
640560.0000    0.09106
640600.0000    0.04228
640640.0000   -0.05556
640680.0000    0.04792
640720.0000    0.21153
640760.0000    0.08237
640800.0000   -0.32401
640840.0000   -0.48565
640880.0000   -0.41864
640920.0000   -0.21224
640960.0000   -0.18988
641000.0000   -0.25754
641040.0000   -0.44138
641080.0000   -0.26907
641120.0000   -0.14908
641160.0000   -0.42332
641200.0000   -0.20804
641240.0000   -0.05941
641280.0000   -0.26831
641320.0000   -0.31509
641360.0000   -0.05209
641400.0000   -0.07418
641440.0000   -0.27535
641480.0000   -0.21288
641520.0000   -0.18751
641560.0000   -0.29973
641600.0000   -0.09438
641640.0000   -0.07658
641680.0000    0.10434
641720.0000   -0.34299
641760.0000    0.10294
641800.0000    0.16358
641840.0000   -0.06842
641880.0000    0.20780
641920.0000    0.41189
641960.0000    0.57572
642000.0000    0.30700
642040.0000    0.23139
642080.0000   -0.00131
642120.0000   -0.04174
642160.0000   -0.00319
642200.0000    0.33396
642240.0000    0.19539
642280.0000    0.33945
642320.0000    0.41127
642360.0000    0.34385
642400.0000    0.46457
642440.0000    0.30796
642480.0000    0.34619
642520.0000    0.36914
642560.0000    0.44906
642600.0000    0.37471
642640.0000    0.35573
642680.0000    0.44877
642720.0000    0.28792
642760.0000    0.16499
642800.0000    0.33330
642840.0000    0.60869
642880.0000    0.45686
642920.0000    0.46927
642960.0000    0.22478
643000.0000   -0.14746
643040.0000   -0.13836
643080.0000    0.13284
643120.0000   -0.45518
643160.0000   -0.09547
643200.0000   -0.17929
643240.0000   -0.08407
643280.0000   -0.31794
643320.0000   -0.35711
643360.0000   -0.09555
643400.0000    0.10732
643440.0000   -0.05497
643480.0000   -0.33019
643520.0000   -0.03226
643560.0000   -0.23741
643600.0000   -0.01408
643640.0000    0.00614
643680.0000   -0.04471
643720.0000    0.04916
643760.0000   -0.01544
643800.0000   -0.21282
643840.0000   -0.19268
643880.0000    0.02855
643920.0000   -0.08838
643960.0000   -0.43328
644000.0000   -0.37530
644040.0000   -0.03867
644080.0000   -0.14309
644120.0000    0.10253
644160.0000    0.14350
644200.0000    0.30208
644240.0000    0.05166
644280.0000   -0.19738
644320.0000   -0.09061
644360.0000    0.27648
644400.0000    0.34267
644440.0000    0.12974
644480.0000   -0.01835
644520.0000    0.03473
644560.0000    0.27661
644600.0000    0.11067
644640.0000    0.18575
644680.0000    0.07230
644720.0000    0.14208
644760.0000    0.06005
644800.0000   -0.00661
644840.0000    0.22011
644880.0000    0.16688
644920.0000   -0.08827
644960.0000   -0.01772
645000.0000   -0.06038
645040.0000   -0.07970
645080.0000    0.00438
645120.0000   -0.09330
645160.0000   -0.13185
645200.0000   -0.32941
645240.0000    0.09276
645280.0000   -0.16292
645320.0000   -0.20102
645360.0000    0.11919
645400.0000    0.09607
645440.0000   -0.41333
645480.0000   -0.22332
645520.0000   -0.28349
645560.0000   -0.25221
645600.0000   -0.18582
645640.0000   -0.22921
645680.0000   -0.29804
645720.0000   -0.02043
645760.0000   -0.26130
645800.0000   -0.21020
645840.0000   -0.30392
645880.0000   -0.31392
645920.0000   -0.23162
645960.0000   -0.50227
646000.0000   -0.32368
646040.0000   -0.20733
646080.0000   -0.37622
646120.0000   -0.27662
646160.0000   -0.36203
646200.0000   -0.23457
646240.0000   -0.22651
646280.0000    0.17033
646320.0000    0.00901
646360.0000   -0.07608
646400.0000    0.11459
646440.0000    0.09646
646480.0000    0.17544
646520.0000    0.09515
646560.0000   -0.25528
646600.0000   -0.15137
646640.0000    0.03699
646680.0000    0.00985
646720.0000   -0.26429
646760.0000   -0.34352
646800.0000   -0.19475
646840.0000   -0.26553
646880.0000   -0.59903
646920.0000   -0.60045
646960.0000   -0.46433
647000.0000   -0.45507
647040.0000   -0.51615
647080.0000   -0.37453
647120.0000   -0.52093
647160.0000    0.17903
647200.0000    0.07750
647240.0000   -0.17263
647280.0000   -0.06321
647320.0000   -0.18524
647360.0000   -0.16595
647400.0000   -0.04632
647440.0000   -0.15083
647480.0000    0.04660
647520.0000   -0.21081
647560.0000    0.11251
647600.0000    0.12062
647640.0000   -0.09226
647680.0000    0.10129
647720.0000    0.06844
647760.0000   -0.16460
647800.0000   -0.43706
647840.0000   -0.30165
647880.0000   -0.41193
647920.0000   -0.25554
647960.0000   -0.16619
648000.0000   -0.27373
648040.0000   -0.26336
648080.0000   -0.60491
648120.0000   -0.59512
648160.0000   -0.15493
648200.0000    0.00356
648240.0000    0.48269
648280.0000    0.63882
648320.0000    0.28506
648360.0000    0.52954
648400.0000    0.41703
648440.0000    0.41912
648480.0000    0.55234
648520.0000    0.43701
648560.0000    0.61540
648600.0000    0.67515
648640.0000    0.41561
648680.0000    0.41857
648720.0000    0.53461
648760.0000    0.52472
648800.0000    0.43373
648840.0000    0.24314
648880.0000    0.55613
648920.0000    0.55112
648960.0000    0.52219
649000.0000    0.49228
649040.0000    0.33615
649080.0000    0.47227
649120.0000    0.49835
649160.0000    0.40804
649200.0000    0.60782
649240.0000    0.47822
649280.0000    0.44983
649320.0000    0.39028
649360.0000    0.61673
649400.0000    0.58094
649440.0000    0.48347
649480.0000    0.63541
649520.0000    0.60660
649560.0000    0.59276
649600.0000    0.48614
649640.0000    0.53747
649680.0000    0.53284
649720.0000    0.19444
649760.0000    0.22969
649800.0000    0.25925
649840.0000    0.33459
649880.0000   -0.23466
649920.0000   -0.26029
649960.0000   -0.29114
650000.0000   -0.16937
650040.0000   -0.25528
650080.0000   -0.20627
650120.0000    0.00745
650160.0000   -0.24073
650200.0000   -0.00398
650240.0000   -0.45905
650280.0000   -0.60788
650320.0000   -0.44517
650360.0000   -0.60125
650400.0000   -0.35916
650440.0000   -0.09162
650480.0000   -0.36576
650520.0000   -0.16310
650560.0000   -0.40079
650600.0000   -0.32058
650640.0000   -0.02882
650680.0000   -0.14964
650720.0000   -0.12631
650760.0000   -0.20806
650800.0000   -0.09041
650840.0000   -0.10905
650880.0000   -0.13786
650920.0000   -0.40006
650960.0000   -0.11221
651000.0000   -0.05042
651040.0000   -0.10287
651080.0000   -0.17765
651120.0000   -0.33638
651160.0000    0.02639
651200.0000   -0.08969
651240.0000   -0.06924
651280.0000   -0.66712
651320.0000   -0.55083
651360.0000   -0.21696
651400.0000   -0.26573
651440.0000   -0.28618
651480.0000   -0.35093
651520.0000   -0.47422
651560.0000   -0.42961
651600.0000   -0.38743
651640.0000   -0.32947
651680.0000   -0.38724
651720.0000   -0.32100
651760.0000   -0.07365
651800.0000   -0.31127
651840.0000   -0.24217
651880.0000   -0.51463
651920.0000   -0.14360
651960.0000   -0.33320
652000.0000   -0.18654
652040.0000    0.09636
652080.0000    0.05633
652120.0000    0.22372
652160.0000   -0.36760
652200.0000    0.12139
652240.0000    0.04962
652280.0000   -0.37065
652320.0000   -0.34265
652360.0000   -0.24926
652400.0000   -0.31902
652440.0000   -0.10375
652480.0000   -0.17954
652520.0000   -0.14508
652560.0000   -0.31603
652600.0000   -0.46982
652640.0000    0.11273
652680.0000    0.11421
652720.0000   -0.22380
652760.0000   -0.23408
652800.0000   -0.03617
652840.0000    0.11831
652880.0000   -0.17864
652920.0000    0.18664
652960.0000    0.02353
653000.0000   -0.00010
653040.0000   -0.17076
653080.0000   -0.36484
653120.0000   -0.38945
653160.0000   -0.35592
653200.0000   -0.23266
653240.0000   -0.02135
653280.0000   -0.08815
653320.0000   -0.07045
653360.0000   -0.12058
653400.0000    0.02159
653440.0000   -0.21119
653480.0000    0.00611
653520.0000    0.05704
653560.0000   -0.11292
653600.0000    0.14390
653640.0000    0.01439
653680.0000    0.08959
653720.0000   -0.06627
653760.0000    0.02715
653800.0000   -0.10129
653840.0000   -0.42478
653880.0000    0.03658
653920.0000    0.02574
653960.0000    0.11362
654000.0000   -0.25122
654040.0000   -0.10256
654080.0000   -0.11584
654120.0000   -0.08900
654160.0000   -0.17052
654200.0000    0.13554
654240.0000    0.07952
654280.0000    0.45746
654320.0000   -0.02316
654360.0000    0.18620
654400.0000    0.22202
654440.0000    0.11691
654480.0000    0.15680
654520.0000    0.01171
654560.0000    0.16170
654600.0000    0.08247
654640.0000   -0.13149
654680.0000   -0.14020
654720.0000   -0.17075
654760.0000   -0.09365
654800.0000    0.08408
654840.0000    0.12468
654880.0000   -0.10030
654920.0000    0.07404
654960.0000   -0.33735
655000.0000   -0.09590
655040.0000   -0.65297
655080.0000   -0.39054
655120.0000   -0.19251
655160.0000    0.07463
655200.0000   -0.57219
655240.0000   -0.37294
655280.0000   -0.11287
655320.0000   -0.22833
655360.0000    0.06583
655400.0000   -0.38677
655440.0000   -0.19474
655480.0000   -0.39706
655520.0000   -0.40509
655560.0000   -0.48743
655600.0000   -0.49053
655640.0000   -0.42582
655680.0000   -0.50033
655720.0000   -0.55449
655760.0000   -0.69188
655800.0000   -0.73467
655840.0000   -0.59206
655880.0000   -0.08957
655920.0000   -0.25579
655960.0000   -0.42382
656000.0000   -0.28552
656040.0000   -0.46979
656080.0000    0.08163
656120.0000   -0.01405
656160.0000    0.09597
656200.0000    0.09829
656240.0000   -0.00121
656280.0000    0.12204
656320.0000    0.01809
656360.0000   -0.32780
656400.0000   -0.80172
656440.0000   -0.51590
656480.0000   -0.56443
656520.0000   -0.33796
656560.0000   -0.31375
656600.0000   -0.33115
656640.0000   -0.19080
656680.0000   -0.40763
656720.0000   -0.20247
656760.0000   -0.54940
656800.0000   -0.21061
656840.0000   -0.25077
656880.0000   -0.22403
656920.0000   -0.31331
656960.0000   -0.63249
657000.0000   -0.53344
657040.0000   -0.37703
657080.0000   -0.43317
657120.0000   -0.28040
657160.0000   -0.19521
657200.0000   -0.53643
657240.0000   -0.32772
657280.0000   -0.29502
657320.0000   -0.36701
657360.0000   -0.42698
657400.0000   -0.40296
657440.0000   -0.19219
657480.0000   -0.33164
657520.0000   -0.41324
657560.0000   -0.55721
657600.0000   -0.35278
657640.0000   -0.25687
657680.0000   -0.44438
657720.0000   -0.21884
657760.0000   -0.37010
657800.0000   -0.55902
657840.0000   -0.41552
657880.0000   -0.16055
657920.0000   -0.34598
657960.0000   -0.38864
658000.0000   -0.45417
658040.0000   -0.29226
658080.0000   -0.41815
658120.0000   -0.39365
658160.0000   -0.59992
658200.0000   -0.56953
658240.0000   -0.64309
658280.0000   -0.25031
658320.0000   -0.29274
658360.0000   -0.60802
658400.0000   -0.65687
658440.0000   -0.65236
658480.0000   -0.16763
658520.0000   -0.54306
658560.0000   -0.23301
658600.0000   -0.32929
658640.0000   -0.50480
658680.0000   -0.42006
658720.0000   -0.29719
658760.0000   -0.43172
658800.0000   -0.20708
658840.0000   -0.17764
658880.0000   -0.22278
658920.0000   -0.36653
658960.0000   -0.54723
659000.0000   -0.40721
659040.0000   -0.37683
659080.0000   -0.47972
659120.0000   -0.49200
659160.0000   -0.30816
659200.0000   -0.10197
659240.0000   -0.07927
659280.0000   -0.38030
659320.0000   -0.29788
659360.0000   -0.21477
659400.0000   -0.13037
659440.0000   -0.52931
659480.0000   -0.30924
659520.0000   -0.39884
659560.0000   -0.50410
659600.0000   -0.34948
659640.0000   -0.53107
659680.0000   -0.60625
659720.0000   -0.65845
659760.0000   -0.30075
659800.0000   -0.38540
659840.0000   -0.73121
659880.0000   -0.57856
659920.0000   -0.80306
659960.0000   -0.43072
660000.0000   -0.42359
660040.0000   -0.44749
660080.0000   -0.24694
660120.0000   -0.36043
660160.0000   -0.53665
660200.0000   -0.18775
660240.0000   -0.52389
660280.0000   -0.44079
660320.0000   -0.51963
660360.0000   -0.51145
660400.0000   -0.30387
660440.0000   -0.32010
660480.0000   -0.41920
660520.0000   -0.17280
660560.0000   -0.31463
660600.0000   -0.54986
660640.0000   -0.33848
660680.0000   -0.59754
660720.0000   -0.27137
660760.0000   -0.24221
660800.0000   -0.71200
660840.0000   -0.39019
660880.0000   -0.42691
660920.0000   -0.36748
660960.0000   -0.40320
661000.0000   -0.45563
661040.0000   -0.47631
661080.0000   -0.05492
661120.0000   -0.13622
661160.0000   -0.00380
661200.0000   -0.14528
661240.0000   -0.10107
661280.0000   -0.75504
661320.0000   -0.40248
661360.0000   -0.44486
661400.0000   -0.51257
661440.0000   -0.76059
661480.0000   -0.43617
661520.0000   -0.34318
661560.0000   -0.29565
661600.0000   -0.72167
661640.0000   -0.69668
661680.0000   -0.54148
661720.0000   -0.56434
661760.0000   -0.24689
661800.0000   -0.46202
661840.0000   -0.48601
661880.0000   -0.26201
661920.0000   -0.49793
661960.0000   -0.52177
662000.0000   -0.28815
662040.0000   -0.37575
662080.0000   -0.37312
662120.0000   -0.33632
662160.0000   -0.33903
662200.0000   -0.50844
662240.0000   -0.72410
662280.0000   -0.45651
662320.0000   -0.41932
662360.0000   -0.72447
662400.0000   -0.39879
662440.0000   -0.49649
662480.0000   -0.48641
662520.0000   -0.58901
662560.0000   -0.64394
662600.0000   -0.46432
662640.0000   -0.17856
662680.0000   -0.40486
662720.0000   -0.39561
662760.0000   -0.09783
662800.0000   -0.19249
662840.0000   -0.03154
662880.0000   -0.02325
662920.0000   -0.18378
662960.0000   -0.35875
663000.0000   -0.26749
663040.0000   -0.55056
663080.0000   -0.28524
663120.0000   -0.24967
663160.0000   -0.20866
663200.0000   -0.50537
663240.0000   -0.36032
663280.0000   -0.46715
663320.0000   -0.73895
663360.0000   -0.82463
663400.0000   -0.71506
663440.0000   -0.55186
663480.0000   -0.58240
663520.0000   -0.49611
663560.0000   -0.03875
663600.0000   -0.34205
663640.0000   -0.49007
663680.0000   -0.50280
663720.0000   -0.29988
663760.0000   -0.51124
663800.0000   -0.42295
663840.0000   -0.35749
663880.0000   -0.29516
663920.0000   -0.37612
663960.0000   -0.23307
664000.0000   -0.00276
664040.0000   -0.33746
664080.0000   -0.68154
664120.0000   -0.49103
664160.0000   -0.49729
664200.0000   -0.51051
664240.0000   -0.25241
664280.0000   -0.46520
664320.0000   -0.17979
664360.0000   -0.39858
664400.0000   -0.30128
664440.0000   -0.43966
664480.0000   -0.37441
664520.0000   -0.49855
664560.0000   -0.59676
664600.0000   -0.43098
664640.0000   -0.59645
664680.0000   -0.36421
664720.0000   -0.44454
664760.0000   -0.66254
664800.0000   -0.45031
664840.0000   -0.62110
664880.0000   -0.89087
664920.0000   -0.49769
664960.0000   -0.68789
665000.0000   -0.27444
665040.0000   -0.08393
665080.0000   -0.45363
665120.0000    0.06564
665160.0000   -0.35909
665200.0000   -0.31728
665240.0000   -0.09793
665280.0000   -0.42688
665320.0000   -0.48796
665360.0000   -0.55060
665400.0000   -0.14497
665440.0000   -0.24614
665480.0000   -0.40096
665520.0000   -0.49032
665560.0000   -0.41316
665600.0000   -0.34540
665640.0000   -0.42033
665680.0000   -0.31755
665720.0000   -0.32092
665760.0000   -0.39085
665800.0000   -0.25504
665840.0000   -0.63890
665880.0000   -0.37602
665920.0000   -0.40528
665960.0000   -0.07424
666000.0000   -0.12481
666040.0000   -0.19402
666080.0000   -0.15651
666120.0000   -0.45395
666160.0000   -0.32456
666200.0000   -0.57191
666240.0000   -0.39214
666280.0000   -0.33860
666320.0000   -0.47768
666360.0000   -0.32243
666400.0000   -0.38197
666440.0000   -0.08688
666480.0000   -0.28581
666520.0000   -0.53339
666560.0000   -0.05012
666600.0000   -0.40268
666640.0000   -0.29090
666680.0000   -0.33367
666720.0000   -0.39755
666760.0000   -0.50909
666800.0000   -0.54140
666840.0000   -0.54345
666880.0000   -0.66458
666920.0000   -0.42594
666960.0000   -0.47853
667000.0000   -0.59829
667040.0000   -0.53983
667080.0000   -0.58774
667120.0000   -0.92155
667160.0000   -0.46388
667200.0000   -0.37400
667240.0000   -0.32380
667280.0000   -0.49647
667320.0000   -0.65186
667360.0000   -0.25330
667400.0000   -0.60715
667440.0000   -0.53529
667480.0000   -0.23627
667520.0000   -0.54210
667560.0000   -0.41804
667600.0000   -0.80002
667640.0000   -0.41779
667680.0000   -0.38533
667720.0000   -0.57356
667760.0000   -0.38633
667800.0000   -0.35602
667840.0000   -0.67063
667880.0000   -0.26959
667920.0000   -0.21008
667960.0000   -0.37731
668000.0000   -0.29339
668040.0000   -0.89794
668080.0000   -0.40498
668120.0000   -0.46360
668160.0000   -0.37518
668200.0000   -0.52408
668240.0000   -0.32552
668280.0000   -0.54596
668320.0000   -0.40714
668360.0000    0.16649
668400.0000    0.40104
668440.0000   -0.48653
668480.0000   -0.50802
668520.0000   -0.60128
668560.0000   -0.41124
668600.0000   -0.59436
668640.0000   -0.19143
668680.0000   -0.43286
668720.0000   -0.61019
668760.0000   -0.42726
668800.0000   -0.30522
668840.0000   -0.64819
668880.0000   -0.25609
668920.0000   -0.17997
668960.0000   -0.43624
669000.0000   -0.18826
669040.0000   -0.01154
669080.0000   -0.03936
669120.0000   -0.30398
669160.0000   -0.78624
669200.0000   -0.11150
669240.0000   -0.47105
669280.0000   -0.20244
669320.0000   -0.15824
669360.0000   -0.29480
669400.0000   -0.04488
669440.0000   -0.32142
669480.0000   -0.12880
669520.0000    0.01825
669560.0000    0.06386
669600.0000    0.02045
669640.0000   -0.20167
669680.0000   -0.31319
669720.0000   -0.49379
669760.0000   -0.35547
669800.0000   -0.36255
669840.0000   -0.13229
669880.0000   -0.17477
669920.0000   -0.22572
669960.0000   -0.07589
670000.0000   -0.45155
670040.0000   -0.29075
670080.0000   -0.42057
670120.0000   -0.34462
670160.0000   -0.07624
670200.0000    0.03764
670240.0000    0.40726
670280.0000    0.25290
670320.0000    0.10597
670360.0000    0.09584
670400.0000    0.43515
670440.0000    0.28240
670480.0000    0.13587
670520.0000    0.15483
670560.0000    0.28288
670600.0000    0.35991
670640.0000    0.10283
670680.0000    0.07239
670720.0000    0.26937
670760.0000    0.30112
670800.0000    0.39308
670840.0000    0.41647
670880.0000    0.13210
670920.0000    0.31751
670960.0000   -0.15840
671000.0000    0.14116
671040.0000   -0.16185
671080.0000    0.12434
671120.0000   -0.00165
671160.0000   -0.40263
671200.0000   -0.21603
671240.0000   -0.04697
671280.0000   -0.10624
671320.0000    0.18576
671360.0000    0.28491
671400.0000    0.01411
671440.0000    0.05648
671480.0000    0.37855
671520.0000   -0.00401
671560.0000    0.15578
671600.0000    0.06694
671640.0000    0.12222
671680.0000    0.25741
671720.0000    0.14609
671760.0000    0.23834
671800.0000    0.11631
671840.0000    0.49526
671880.0000    0.38790
671920.0000    0.39834
671960.0000    0.34868
672000.0000    0.44261
672040.0000    0.29831
672080.0000   -0.00953
672120.0000    0.22841
672160.0000   -0.13671
672200.0000   -0.01333
672240.0000    0.10530
672280.0000   -0.18096
672320.0000    0.15671
672360.0000    0.12932
672400.0000   -0.02824
672440.0000    0.01913
672480.0000    0.11202
672520.0000    0.09718
672560.0000    0.12721
672600.0000    0.14778
672640.0000    0.10533
672680.0000    0.23057
672720.0000    0.20264
672760.0000    0.04367
672800.0000    0.30988
672840.0000    0.26450
672880.0000    0.23974
672920.0000    0.25766
672960.0000    0.28165
673000.0000    0.21645
673040.0000    0.13016
673080.0000    0.03447
673120.0000    0.10146
673160.0000    0.14128
673200.0000    0.04611
673240.0000    0.19858
673280.0000    0.24295
673320.0000    0.23173
673360.0000    0.26884
673400.0000    0.63302
673440.0000    0.58280
673480.0000    0.47042
673520.0000    0.54717
673560.0000    0.34884
673600.0000    0.46302
673640.0000    0.48651
673680.0000    0.44818
673720.0000    0.34448
673760.0000    0.59915
673800.0000    0.49802
673840.0000    0.53418
673880.0000    0.35012
673920.0000    0.50384
673960.0000    0.49761
674000.0000    0.46677
674040.0000    0.47925
674080.0000    0.49458
674120.0000    0.35284
674160.0000    0.46015
674200.0000    0.52210
674240.0000    0.52388
674280.0000    0.52516
674320.0000    0.50636
674360.0000    0.51846
674400.0000    0.35362
674440.0000    0.20697
674480.0000    0.17289
674520.0000    0.20370
674560.0000    0.16762
674600.0000    0.24680
674640.0000    0.36559
674680.0000    0.38061
674720.0000    0.35327
674760.0000    0.41870
674800.0000    0.42454
674840.0000    0.44117
674880.0000    0.29849
674920.0000    0.58361
674960.0000    0.48595
675000.0000    0.47251
675040.0000    0.53562
675080.0000    0.48731
675120.0000    0.44158
675160.0000    0.27426
675200.0000    0.22704
675240.0000    0.22587
675280.0000    0.24693
675320.0000    0.29478
675360.0000    0.19096
675400.0000    0.26441
675440.0000    0.27874
675480.0000    0.43537
675520.0000    0.31194
675560.0000    0.11690
675600.0000    0.15105
675640.0000    0.21551
675680.0000    0.37148
675720.0000    0.22695
675760.0000    0.23456
675800.0000    0.33303
675840.0000    0.02594
675880.0000    0.18511
675920.0000    0.20540
675960.0000    0.11334
676000.0000    0.35848
676040.0000    0.18033
676080.0000   -0.04599
676120.0000    0.04379
676160.0000    0.12906
676200.0000   -0.01282
676240.0000    0.26753
676280.0000    0.42730
676320.0000    0.02333
676360.0000    0.37089
676400.0000    0.23255
676440.0000    0.19944
676480.0000    0.26913
676520.0000    0.38070
676560.0000    0.35941
676600.0000    0.37501
676640.0000    0.08209
676680.0000    0.43492
676720.0000    0.27199
676760.0000    0.40406
676800.0000    0.41071
676840.0000    0.47094
676880.0000    0.21253
676920.0000    0.43080
676960.0000    0.40221
677000.0000    0.49049
677040.0000    0.49657
677080.0000    0.44644
677120.0000    0.08227
677160.0000    0.09260
677200.0000    0.27809
677240.0000    0.29805
677280.0000    0.10183
677320.0000    0.22485
677360.0000    0.28446
677400.0000    0.21357
677440.0000    0.31991
677480.0000    0.19090
677520.0000    0.17080
677560.0000    0.33411
677600.0000    0.25372
677640.0000    0.24405
677680.0000    0.37669
677720.0000    0.39869
677760.0000    0.22134
677800.0000    0.21987
677840.0000    0.22640
677880.0000    0.28188
677920.0000    0.03480
677960.0000    0.25398
678000.0000    0.20002
678040.0000    0.26343
678080.0000    0.33546
678120.0000    0.23336
678160.0000    0.22209
678200.0000    0.34627
678240.0000    0.29496
678280.0000    0.27173
678320.0000    0.28376
678360.0000    0.22986
678400.0000    0.35755
678440.0000    0.49992
678480.0000    0.55654
678520.0000    0.26833
678560.0000    0.25055
678600.0000    0.31393
678640.0000    0.24732
678680.0000    0.28659
678720.0000    0.42242
678760.0000    0.37203
678800.0000    0.40007
678840.0000    0.17195
678880.0000    0.43288
678920.0000    0.22105
678960.0000    0.44139
679000.0000    0.27035
679040.0000    0.31117
679080.0000    0.10037
679120.0000    0.24513
679160.0000    0.43084
679200.0000    0.25941
679240.0000    0.14856
679280.0000    0.53076
679320.0000    0.44499
679360.0000    0.44759
679400.0000    0.49241
679440.0000    0.30203
679480.0000    0.46977
679520.0000    0.47865
679560.0000    0.32171
679600.0000    0.29595
679640.0000    0.30360
679680.0000    0.35961
679720.0000    0.22582
679760.0000    0.26527
679800.0000    0.24182
679840.0000    0.27438
679880.0000    0.27385
679920.0000    0.01827
679960.0000   -0.06450
680000.0000    0.22099
680040.0000    0.21080
680080.0000    0.09638
680120.0000    0.27401
680160.0000    0.24204
680200.0000    0.30955
680240.0000    0.29022
680280.0000    0.45863
680320.0000    0.33563
680360.0000    0.56691
680400.0000    0.13812
680440.0000    0.26637
680480.0000    0.40479
680520.0000    0.63196
680560.0000    0.56487
680600.0000    0.69456
680640.0000    0.54642
680680.0000    0.54251
680720.0000    0.58973
680760.0000    0.60657
680800.0000    0.14817
680840.0000    0.30245
680880.0000    0.08057
680920.0000    0.53195
680960.0000    0.46155
681000.0000    0.32025
681040.0000    0.16057
681080.0000    0.33458
681120.0000    0.44036
681160.0000    0.30734
681200.0000    0.43778
681240.0000    0.29767
681280.0000    0.52841
681320.0000    0.50921
681360.0000    0.52991
681400.0000    0.26654
681440.0000    0.33011
681480.0000    0.42459
681520.0000    0.20834
681560.0000    0.43591
681600.0000    0.39600
681640.0000    0.35231
681680.0000    0.32302
681720.0000    0.65964
681760.0000    0.27082
681800.0000    0.25959
681840.0000    0.46819
681880.0000    0.41995
681920.0000    0.32985
681960.0000    0.34019
682000.0000    0.11493
682040.0000    0.46929
682080.0000    0.32685
682120.0000    0.49535
682160.0000    0.42211
682200.0000    0.27750
682240.0000    0.45897
682280.0000    0.55926
682320.0000    0.44301
682360.0000    0.37223
682400.0000    0.14184
682440.0000    0.25589
682480.0000    0.40113
682520.0000    0.16997
682560.0000    0.38521
682600.0000    0.20873
682640.0000    0.35230
682680.0000    0.16834
682720.0000    0.44810
682760.0000    0.18291
682800.0000    0.52193
682840.0000    0.55328
682880.0000    0.25932
682920.0000    0.24401
682960.0000    0.05776
683000.0000    0.22425
683040.0000    0.23937
683080.0000    0.20835
683120.0000    0.21712
683160.0000    0.31292
683200.0000    0.23327
683240.0000    0.44915
683280.0000    0.26044
683320.0000    0.07246
683360.0000    0.12676
683400.0000    0.24999
683440.0000    0.12715
683480.0000    0.26512
683520.0000    0.19573
683560.0000    0.39250
683600.0000    0.16536
683640.0000    0.20241
683680.0000    0.32339
683720.0000    0.15664
683760.0000   -0.03422
683800.0000    0.20039
683840.0000   -0.19517
683880.0000   -0.09063
683920.0000   -0.25879
683960.0000   -0.69599
684000.0000   -0.05976
684040.0000   -0.13990
684080.0000   -0.01910
684120.0000    0.13228
684160.0000   -0.44173
684200.0000   -0.40087
684240.0000   -0.31279
684280.0000   -0.29540
684320.0000    0.06488
684360.0000   -0.13310
684400.0000   -0.02224
684440.0000   -0.40201
684480.0000   -0.21742
684520.0000   -0.05238
684560.0000   -0.07062
684600.0000   -0.04449
684640.0000   -0.43478
684680.0000    0.07992
684720.0000   -0.08326
684760.0000   -0.01004
684800.0000   -0.37697
684840.0000   -0.32741
684880.0000   -0.31369
684920.0000   -0.55422
684960.0000   -0.63135
685000.0000   -0.45576
685040.0000   -0.45259
685080.0000   -0.24763
685120.0000   -0.27142
685160.0000   -0.19944
685200.0000   -0.30645
685240.0000   -0.28467
685280.0000   -0.37116
685320.0000   -0.49615
685360.0000   -0.04137
685400.0000   -0.41340
685440.0000   -0.47810
685480.0000   -0.26961
685520.0000   -0.24697
685560.0000   -0.23482
685600.0000   -0.49933
685640.0000   -0.30675
685680.0000   -0.30887
685720.0000   -0.58089
685760.0000   -0.17886
685800.0000   -0.44639
685840.0000   -0.54196
685880.0000   -0.51352
685920.0000   -0.28898
685960.0000    0.04710
686000.0000   -0.22231
686040.0000   -0.27232
686080.0000   -0.18843
686120.0000   -0.34633
686160.0000   -0.27482
686200.0000   -0.26108
686240.0000   -0.52548
686280.0000   -0.45241
686320.0000   -0.50798
686360.0000   -0.46434
686400.0000   -0.46337
686440.0000   -0.50441
686480.0000   -0.34917
686520.0000   -0.13486
686560.0000   -0.46465
686600.0000   -0.39535
686640.0000   -0.43289
686680.0000   -0.39262
686720.0000   -0.27502
686760.0000   -0.22479
686800.0000   -0.80435
686840.0000   -0.79614
686880.0000   -0.60277
686920.0000   -0.27046
686960.0000   -0.43861
687000.0000   -0.60585
687040.0000   -0.46082
687080.0000   -0.54430
687120.0000   -0.52375
687160.0000   -0.20027
687200.0000    0.06230
687240.0000   -0.40995
687280.0000   -0.36049
687320.0000   -0.23047
687360.0000   -0.40851
687400.0000   -0.23991
687440.0000   -0.27159
687480.0000   -0.49683
687520.0000   -0.19251
687560.0000   -0.16945
687600.0000   -0.27095
687640.0000   -0.16265
687680.0000   -0.15016
687720.0000   -0.14636
687760.0000    0.05782
687800.0000   -0.22306
687840.0000    0.05195
687880.0000   -0.16477
687920.0000   -0.17916
687960.0000    0.14497
688000.0000   -0.12959
688040.0000   -0.17060
688080.0000   -0.11803
688120.0000   -0.51118
688160.0000    0.04814
688200.0000   -0.16510
688240.0000    0.09958
688280.0000   -0.19665
688320.0000   -0.25525
688360.0000   -0.25240
688400.0000   -0.05725
688440.0000   -0.07611
688480.0000   -0.20645
688520.0000   -0.22869
688560.0000   -0.30862
688600.0000    0.01606
688640.0000   -0.02222
688680.0000   -0.16508
688720.0000   -0.15173
688760.0000   -0.31781
688800.0000   -0.17355
688840.0000   -0.08307
688880.0000   -0.26365
688920.0000    0.03997
688960.0000    0.07538
689000.0000   -0.39935
689040.0000   -0.17299
689080.0000   -0.20635
689120.0000   -0.21886
689160.0000   -0.08683
689200.0000   -0.22875
689240.0000   -0.14925
689280.0000    0.08796
689320.0000   -0.15671
689360.0000   -0.31047
689400.0000   -0.24864
689440.0000    0.04425
689480.0000   -0.10557
689520.0000   -0.27496
689560.0000   -0.15675
689600.0000   -0.19210
689640.0000   -0.09035
689680.0000   -0.21437
689720.0000   -0.32394
689760.0000   -0.23989
689800.0000   -0.08060
689840.0000   -0.50444
689880.0000   -0.11911
689920.0000   -0.35669
689960.0000    0.05619
690000.0000   -0.35848
690040.0000   -0.32127
690080.0000   -0.42163
690120.0000   -0.37533
690160.0000    0.01696
690200.0000   -0.03549
690240.0000   -0.26003
690280.0000   -0.49543
690320.0000   -0.19808
690360.0000   -0.57681
690400.0000   -0.45347
690440.0000   -0.55878
690480.0000   -0.16226
690520.0000   -0.08294
690560.0000   -0.13915
690600.0000   -0.36066
690640.0000   -0.27879
690680.0000   -0.41128
690720.0000   -0.34926
690760.0000   -0.21795
690800.0000   -0.36500
690840.0000   -0.30087
690880.0000   -0.15878
690920.0000   -0.16698
690960.0000   -0.26181
691000.0000   -0.00438
691040.0000   -0.27184
691080.0000   -0.37072
691120.0000   -0.38551
691160.0000   -0.35172
691200.0000   -0.17408
691240.0000   -0.29568
691280.0000   -0.03900
691320.0000   -0.42049
691360.0000   -0.10232
691400.0000   -0.46146
691440.0000   -0.47665
691480.0000   -0.50991
691520.0000   -0.48102
691560.0000   -0.28663
691600.0000   -0.59783
691640.0000   -0.40776
691680.0000   -0.62122
691720.0000   -0.26839
691760.0000   -0.59286
691800.0000   -0.32084
691840.0000   -0.31665
691880.0000   -0.41939
691920.0000   -0.45437
691960.0000   -0.24494
692000.0000   -0.57852
692040.0000   -0.22584
692080.0000   -0.58278
692120.0000   -0.16879
692160.0000   -0.03217
692200.0000   -0.35747
692240.0000   -0.06118
692280.0000   -0.21019
692320.0000   -0.22418
692360.0000   -0.27464
692400.0000   -0.51114
692440.0000   -0.23004
692480.0000   -0.21199
692520.0000   -0.12202
692560.0000   -0.42679
692600.0000   -0.41661
692640.0000   -0.47824
692680.0000   -0.55162
692720.0000   -0.29580
692760.0000   -0.44750
692800.0000   -0.27891
692840.0000   -0.40666
692880.0000   -0.72975
692920.0000   -0.37522
692960.0000   -0.50169
693000.0000   -0.17827
693040.0000   -0.66933
693080.0000   -0.73033
693120.0000   -0.64696
693160.0000    0.04985
693200.0000   -0.59311
693240.0000   -0.62974
693280.0000   -0.46076
693320.0000   -0.60524
693360.0000   -0.25361
693400.0000   -0.45472
693440.0000   -0.23884
693480.0000   -0.41008
693520.0000   -0.36119
693560.0000    0.00349
693600.0000    0.00839
693640.0000   -0.28383
693680.0000   -0.45302
693720.0000   -0.55749
693760.0000   -0.22446
693800.0000   -0.20344
693840.0000   -0.32848
693880.0000   -0.13821
693920.0000   -0.06607
693960.0000   -0.13865
694000.0000   -0.32712
694040.0000   -0.19399
694080.0000    0.02043
694120.0000   -0.23820
694160.0000   -0.52053
694200.0000   -0.47332
694240.0000   -0.11067
694280.0000   -0.45835
694320.0000   -0.46011
694360.0000   -0.37825
694400.0000   -0.48096
694440.0000   -0.44101
694480.0000   -0.61326
694520.0000   -0.62957
694560.0000   -0.50111
694600.0000   -0.32438
694640.0000   -0.40086
694680.0000   -0.00763
694720.0000   -0.09228
694760.0000   -0.02677
694800.0000   -0.43948
694840.0000   -0.40781
694880.0000   -0.10257
694920.0000   -0.25929
694960.0000   -0.15159
695000.0000   -0.31210
695040.0000   -0.66953
695080.0000   -0.60265
695120.0000   -0.54389
695160.0000   -0.68145
695200.0000   -0.38163
695240.0000   -0.54775
695280.0000   -0.18760
695320.0000   -0.17586
695360.0000   -0.50271
695400.0000   -0.59828
695440.0000   -0.65515
695480.0000   -0.43818
695520.0000   -0.52093
695560.0000   -0.61696
695600.0000   -0.77521
695640.0000   -0.62352
695680.0000   -0.71195
695720.0000   -0.55563
695760.0000   -0.71841
695800.0000   -0.65374
695840.0000   -0.58110
695880.0000   -0.69164
695920.0000   -0.54082
695960.0000   -0.45742
696000.0000   -0.74284
696040.0000   -0.53204
696080.0000   -0.32348
696120.0000   -0.61651
696160.0000   -0.48837
696200.0000   -0.76357
696240.0000   -0.64842
696280.0000   -0.12479
696320.0000    0.27037
696360.0000    0.42344
696400.0000    0.16432
696440.0000    0.33050
696480.0000    0.31529
696520.0000    0.17719
696560.0000    0.27923
696600.0000    0.33760
696640.0000    0.21866
696680.0000    0.36130
696720.0000    0.64522
696760.0000    0.39607
696800.0000    0.27081
696840.0000    0.27109
696880.0000    0.29830
696920.0000    0.10107
696960.0000    0.34987
697000.0000    0.02631
697040.0000    0.17361
697080.0000    0.31072
697120.0000    0.24382
697160.0000    0.08952
697200.0000    0.23499
697240.0000    0.12718
697280.0000    0.20029
697320.0000    0.20280
697360.0000    0.32321
697400.0000    0.31582
697440.0000    0.16927
697480.0000    0.14945
697520.0000    0.34314
697560.0000    0.17232
697600.0000    0.56735
697640.0000    0.09933
697680.0000    0.28520
697720.0000    0.50882
697760.0000    0.16858
697800.0000    0.54235
697840.0000    0.18534
697880.0000    0.35219
697920.0000    0.37994
697960.0000    0.23250
698000.0000    0.39064
698040.0000    0.18526
698080.0000    0.49160
698120.0000    0.11930
698160.0000    0.43311
698200.0000    0.32670
698240.0000    0.28870
698280.0000    0.29453
698320.0000    0.13698
698360.0000   -0.31234
698400.0000   -0.23658
698440.0000   -0.27876
698480.0000   -0.55498
698520.0000   -0.23256
698560.0000   -0.37585
698600.0000   -0.37410
698640.0000   -0.41027
698680.0000   -0.64783
698720.0000   -0.43786
698760.0000   -0.25748
698800.0000   -0.59825
698840.0000   -0.49573
698880.0000   -0.33731
698920.0000   -0.18585
698960.0000   -0.23772
699000.0000   -0.24993
699040.0000   -0.27505
699080.0000   -0.11874
699120.0000   -0.26451
699160.0000   -0.29434
699200.0000   -0.35026
699240.0000   -0.08586
699280.0000   -0.51329
699320.0000   -0.46798
699360.0000   -0.40924
699400.0000   -0.27259
699440.0000   -0.58632
699480.0000   -0.02864
699520.0000   -0.45136
699560.0000   -0.42626
699600.0000   -0.51403
699640.0000   -0.13467
699680.0000    0.10325
699720.0000    0.25875
699760.0000    0.22504
699800.0000   -0.02650
699840.0000    0.07229
699880.0000   -0.15842
699920.0000    0.14569
699960.0000   -0.22859
700000.0000   -0.05530
700040.0000    0.19034
700080.0000    0.21405
700120.0000    0.36054
700160.0000    0.31273
700200.0000    0.25563
700240.0000    0.28426
700280.0000   -0.01654
700320.0000   -0.08369
700360.0000    0.19864
700400.0000    0.15707
700440.0000    0.11926
700480.0000    0.29478
700520.0000    0.17693
700560.0000    0.26316
700600.0000    0.36097
700640.0000    0.41597
700680.0000    0.28909
700720.0000    0.36476
700760.0000    0.15872
700800.0000   -0.32879
700840.0000   -0.23642
700880.0000   -0.52903
700920.0000   -0.33270
700960.0000    0.00390
701000.0000    0.00545
701040.0000    0.27979
701080.0000    0.04828
701120.0000   -0.28182
701160.0000   -0.28438
701200.0000   -0.31195
701240.0000   -0.11768
701280.0000   -0.05006
701320.0000    0.26767
701360.0000   -0.13882
701400.0000   -0.13485
701440.0000   -0.31971
701480.0000   -0.38966
701520.0000   -0.45884
701560.0000   -0.00943
701600.0000   -0.23264
701640.0000    0.21369
701680.0000    0.24768
701720.0000    0.19331
701760.0000    0.37604
701800.0000    0.14640
701840.0000    0.36449
701880.0000    0.28809
701920.0000    0.18928
701960.0000    0.17033
702000.0000    0.19426
702040.0000    0.33639
702080.0000    0.31009
702120.0000    0.33772
702160.0000   -0.10773
702200.0000   -0.05712
702240.0000   -0.02428
702280.0000    0.00340
702320.0000   -0.32930
702360.0000   -0.20056
702400.0000    0.08927
702440.0000   -0.03531
702480.0000    0.10784
702520.0000    0.15170
702560.0000    0.19320
702600.0000    0.12555
702640.0000    0.16646
702680.0000   -0.13556
702720.0000    0.16692
702760.0000   -0.14258
702800.0000    0.32630
702840.0000    0.50327
702880.0000    0.45028
702920.0000    0.28691
702960.0000    0.27949
703000.0000    0.37243
703040.0000    0.32073
703080.0000    0.20409
703120.0000    0.25429
703160.0000    0.07858
703200.0000   -0.31857
703240.0000   -0.15919
703280.0000   -0.06220
703320.0000    0.08785
703360.0000   -0.04833
703400.0000   -0.54967
703440.0000   -0.43888
703480.0000   -0.08448
703520.0000   -0.19372
703560.0000   -0.21379
703600.0000   -0.28611
703640.0000   -0.24550
703680.0000   -0.38186
703720.0000   -0.26828
703760.0000   -0.00908
703800.0000    0.00095
703840.0000   -0.22934
703880.0000   -0.29799
703920.0000   -0.24207
703960.0000   -0.04167
704000.0000   -0.35709
704040.0000    0.01287
704080.0000   -0.38346
704120.0000   -0.30308
704160.0000   -0.35306
704200.0000   -0.30556
704240.0000   -0.15426
704280.0000   -0.23835
704320.0000   -0.17215
704360.0000   -0.02748
704400.0000   -0.02769
704440.0000    0.45253
704480.0000    0.05560
704520.0000    0.24964
704560.0000    0.40803
704600.0000    0.18026
704640.0000    0.30374
704680.0000    0.37214
704720.0000    0.41538
704760.0000    0.40492
704800.0000    0.30875
704840.0000    0.29341
704880.0000    0.46497
704920.0000    0.23100
704960.0000    0.26169
705000.0000    0.43767
705040.0000    0.28060
705080.0000    0.30747
705120.0000    0.24878
705160.0000    0.30148
705200.0000    0.20339
705240.0000    0.48197
705280.0000    0.33456
705320.0000    0.00074
705360.0000   -0.24578
705400.0000   -0.49116
705440.0000   -0.19510
705480.0000   -0.33253
705520.0000   -0.17160
705560.0000   -0.01393
705600.0000   -0.26636
705640.0000   -0.15783
705680.0000    0.06901
705720.0000   -0.17534
705760.0000   -0.17085
705800.0000   -0.60494
705840.0000   -0.51915
705880.0000   -0.77136
705920.0000   -0.72768
705960.0000   -0.23445
706000.0000   -0.40708
706040.0000   -0.11234
706080.0000   -0.35122
706120.0000   -0.11204
706160.0000   -0.68020
706200.0000   -0.39063
706240.0000   -0.45049
706280.0000   -0.41698
706320.0000   -0.69310
706360.0000   -0.71553
706400.0000   -0.27389
706440.0000   -0.37261
706480.0000   -0.25697
706520.0000   -0.21849
706560.0000   -0.33751
706600.0000   -0.29165
706640.0000   -0.25165
706680.0000   -0.33400
706720.0000   -0.31724
706760.0000   -0.20704
706800.0000   -0.06493
706840.0000   -0.33078
706880.0000   -0.35944
706920.0000   -0.42299
706960.0000   -0.46487
707000.0000   -0.21895
707040.0000    0.07547
707080.0000   -0.42681
707120.0000   -0.41872
707160.0000   -0.02268
707200.0000   -0.44574
707240.0000   -0.17471
707280.0000   -0.06446
707320.0000   -0.21585
707360.0000   -0.37946
707400.0000   -0.04697
707440.0000   -0.11623
707480.0000   -0.09557
707520.0000   -0.42002
707560.0000   -0.18040
707600.0000   -0.46425
707640.0000    0.07873
707680.0000   -0.43976
707720.0000   -0.54215
707760.0000   -0.17462
707800.0000   -0.52166
707840.0000   -0.35030
707880.0000   -0.31521
707920.0000   -0.11995
707960.0000   -0.33089
708000.0000   -0.05190
708040.0000   -0.28552
708080.0000   -0.34741
708120.0000   -0.25993
708160.0000   -0.29493
708200.0000   -0.39769
708240.0000   -0.32306
708280.0000   -0.40359
708320.0000   -0.18017
708360.0000   -0.28235
708400.0000   -0.41305
708440.0000   -0.69416
708480.0000   -0.36094
708520.0000   -0.78562
708560.0000   -0.38812
708600.0000   -0.33934
708640.0000   -0.21854
708680.0000   -0.25310
708720.0000   -0.40859
708760.0000   -0.62878
708800.0000   -0.43098
708840.0000   -0.67685
708880.0000   -0.30574
708920.0000   -0.27558
708960.0000   -0.43973
709000.0000   -0.11405
709040.0000   -0.28723
709080.0000   -0.27686
709120.0000   -0.39143
709160.0000   -0.30489
709200.0000   -0.65819
709240.0000   -0.83924
709280.0000   -0.72792
709320.0000   -0.61206
709360.0000   -0.28826
709400.0000   -0.47619
709440.0000   -0.72754
709480.0000   -0.27055
709520.0000   -0.36161
709560.0000   -0.45603
709600.0000   -0.40796
709640.0000   -0.20529
709680.0000   -0.36888
709720.0000   -0.53792
709760.0000   -0.71103
709800.0000   -0.50375
709840.0000   -0.30151
709880.0000   -0.20674
709920.0000   -0.63708
709960.0000   -0.36154
710000.0000   -0.24743
710040.0000   -0.27277
710080.0000   -0.41735
710120.0000   -0.25407
710160.0000   -0.43312
710200.0000   -0.14300
710240.0000   -0.34258
710280.0000   -0.36230
710320.0000   -0.45328
710360.0000   -0.69363
710400.0000   -0.77297
710440.0000   -0.50403
710480.0000   -0.56763
710520.0000   -0.59135
710560.0000   -0.55357
710600.0000   -0.29280
710640.0000   -0.71671
710680.0000   -0.45533
710720.0000   -0.46421
710760.0000   -0.31540
710800.0000   -0.41784
710840.0000   -0.32053
710880.0000   -0.36820
710920.0000   -0.31211
710960.0000   -0.51096
711000.0000   -0.45076
711040.0000   -0.30275
711080.0000   -0.20534
711120.0000   -0.24593
711160.0000   -0.33249
711200.0000   -0.45605
711240.0000   -0.31237
711280.0000   -0.14719
711320.0000   -0.36203
711360.0000   -0.27670
711400.0000   -0.60686
711440.0000   -0.58946
711480.0000   -0.35594
711520.0000   -0.69415
711560.0000   -0.71542
711600.0000   -0.50240
711640.0000   -0.41200
711680.0000   -0.68233
711720.0000   -0.29923
711760.0000   -0.39119
711800.0000   -0.26193
711840.0000   -0.06703
711880.0000   -0.26649
711920.0000   -0.41795
711960.0000   -0.06678
712000.0000   -0.27621
712040.0000   -0.61153
712080.0000   -0.28166
712120.0000   -0.37618
712160.0000   -0.52066
712200.0000   -0.51158
712240.0000   -0.32013
712280.0000   -0.33368
712320.0000   -0.18006
712360.0000   -0.51610
712400.0000   -0.22725
712440.0000   -0.25225
712480.0000   -0.20293
712520.0000   -0.18761
712560.0000   -0.09719
712600.0000   -0.43755
712640.0000   -0.34269
712680.0000   -0.61468
712720.0000   -0.59535
712760.0000   -0.54611
712800.0000   -0.58268
712840.0000   -0.24765
712880.0000   -0.62551
712920.0000   -0.44785
712960.0000   -0.30480
713000.0000   -0.46822
713040.0000   -0.30190
713080.0000   -0.42742
713120.0000   -0.83364
713160.0000   -0.66722
713200.0000   -0.74294
713240.0000   -0.57033
713280.0000   -0.81392
713320.0000   -0.75631
713360.0000   -0.98474
713400.0000   -0.73787
713440.0000   -0.55563
713480.0000   -0.59383
713520.0000   -0.35488
713560.0000   -0.41570
713600.0000   -0.25023
713640.0000   -0.36501
713680.0000   -0.32478
713720.0000   -0.29259
713760.0000   -0.26098
713800.0000   -0.17576
713840.0000   -0.16189
713880.0000   -0.24471
713920.0000   -0.52888
713960.0000   -0.15953
714000.0000   -0.30349
714040.0000   -0.04534
714080.0000   -0.29148
714120.0000   -0.29083
714160.0000   -0.15147
714200.0000   -0.34781
714240.0000   -0.08262
714280.0000   -0.37845
714320.0000   -0.30559
714360.0000   -0.21074
714400.0000   -0.55944
714440.0000   -0.51368
714480.0000   -0.44387
714520.0000   -0.40733
714560.0000   -0.28851
714600.0000   -0.13371
714640.0000   -0.39740
714680.0000   -0.40234
714720.0000   -0.36941
714760.0000   -0.60631
714800.0000   -0.25741
714840.0000   -0.17735
714880.0000   -0.24215
714920.0000   -0.27897
714960.0000   -0.12327
715000.0000   -0.16806
715040.0000   -0.07977
715080.0000   -0.22548
715120.0000   -0.25637
715160.0000   -0.32669
715200.0000   -0.41936
715240.0000   -0.24236
715280.0000   -0.13712
715320.0000   -0.62735
715360.0000   -0.31108
715400.0000   -0.58659
715440.0000   -0.21198
715480.0000   -0.50328
715520.0000   -0.33703
715560.0000   -0.32467
715600.0000   -0.09777
715640.0000   -0.30326
715680.0000   -0.28622
715720.0000   -0.13183
715760.0000   -0.36436
715800.0000   -0.54318
715840.0000   -0.25636
715880.0000   -0.38311
715920.0000   -0.60292
715960.0000   -0.66828
716000.0000   -0.33096
716040.0000   -0.49885
716080.0000   -0.74966
716120.0000   -0.66469
716160.0000   -0.24052
716200.0000   -0.24836
716240.0000   -0.33307
716280.0000   -0.33661
716320.0000   -0.55266
716360.0000   -0.51510
716400.0000   -0.26590
716440.0000   -0.21851
716480.0000   -0.37517
716520.0000   -0.63667
716560.0000   -0.57783
716600.0000   -0.36826
716640.0000   -0.36307
716680.0000   -0.21260
716720.0000   -0.04054
716760.0000   -0.02436
716800.0000   -0.03534
716840.0000   -0.26347
716880.0000   -0.40822
716920.0000    0.06313
716960.0000   -0.27641
717000.0000   -0.28513
717040.0000   -0.15851
717080.0000   -0.04322
717120.0000   -0.25348
717160.0000   -0.17006
717200.0000   -0.45423
717240.0000   -0.41430
717280.0000   -0.26521
717320.0000   -0.09150
717360.0000   -0.37121
717400.0000   -0.33540
717440.0000   -0.17850
717480.0000   -0.34287
717520.0000   -0.42917
717560.0000   -0.32540
717600.0000   -0.09345
717640.0000   -0.23526
717680.0000   -0.31327
717720.0000   -0.38812
717760.0000   -0.12198
717800.0000   -0.35992
717840.0000   -0.30296
717880.0000   -0.23370
717920.0000   -0.32700
717960.0000   -0.04148
718000.0000   -0.27589
718040.0000   -0.02957
718080.0000   -0.22040
718120.0000   -0.29027
718160.0000   -0.27028
718200.0000   -0.51137
718240.0000   -0.06468
718280.0000   -0.13793
718320.0000   -0.19346
718360.0000   -0.35837
718400.0000   -0.09775
718440.0000    0.03215
718480.0000    0.01869
718520.0000   -0.15942
718560.0000   -0.30498
718600.0000   -0.47592
718640.0000   -0.26273
718680.0000   -0.11444
718720.0000   -0.17955
718760.0000   -0.23015
718800.0000   -0.14045
718840.0000   -0.19732
718880.0000   -0.32689
718920.0000   -0.36642
718960.0000   -0.30884
719000.0000   -0.20124
719040.0000   -0.06212
719080.0000   -0.35403
719120.0000   -0.25279
719160.0000   -0.08433
719200.0000   -0.37361
719240.0000   -0.25736
719280.0000   -0.33243
719320.0000   -0.12522
719360.0000   -0.13696
719400.0000   -0.22195
719440.0000   -0.38116
719480.0000   -0.30024
719520.0000   -0.35222
719560.0000   -0.36680
719600.0000   -0.29498
719640.0000   -0.56524
719680.0000   -0.18393
719720.0000   -0.47613
719760.0000   -0.27318
719800.0000   -0.26413
719840.0000   -0.36968
719880.0000   -0.17596
719920.0000   -0.09330
719960.0000   -0.27758
720000.0000   -0.34057
720040.0000   -0.34053
720080.0000   -0.40336
720120.0000   -0.28355
720160.0000   -0.25078
720200.0000   -0.18185
720240.0000   -0.28593
720280.0000   -0.19461
720320.0000   -0.32617
720360.0000   -0.34289
720400.0000   -0.00019
720440.0000   -0.28915
720480.0000   -0.22486
720520.0000   -0.25078
720560.0000   -0.40943
720600.0000   -0.35492
720640.0000   -0.46590
720680.0000   -0.45094
720720.0000   -0.30544
720760.0000   -0.58920
720800.0000   -0.42378
720840.0000   -0.73414
720880.0000   -0.67992
720920.0000   -0.46609
720960.0000   -0.10783
721000.0000   -0.36749
721040.0000   -0.45583
721080.0000   -0.62372
721120.0000   -0.23685
721160.0000   -0.32471
721200.0000   -0.32369
721240.0000   -0.28371
721280.0000   -0.26133
721320.0000   -0.14133
721360.0000   -0.14353
721400.0000   -0.16924
721440.0000   -0.12608
721480.0000   -0.07462
721520.0000   -0.32161
721560.0000   -0.21012
721600.0000   -0.36389
721640.0000   -0.35554
721680.0000   -0.41098
721720.0000   -0.42348
721760.0000   -0.39227
721800.0000   -0.36227
721840.0000   -0.26823
721880.0000   -0.32062
721920.0000   -0.27978
721960.0000   -0.29162
722000.0000   -0.33593
722040.0000   -0.28564
722080.0000   -0.60715
722120.0000   -0.39340
722160.0000   -0.43011
722200.0000   -0.59077
722240.0000   -0.14111
722280.0000   -0.26408
722320.0000   -0.24540
722360.0000   -0.24445
722400.0000   -0.50331
722440.0000   -0.51548
722480.0000   -0.57332
722520.0000   -0.33558
722560.0000   -0.37570
722600.0000   -0.27110
722640.0000   -0.54872
722680.0000   -0.31710
722720.0000   -0.30723
722760.0000   -0.44382
722800.0000   -0.55313
722840.0000   -0.43579
722880.0000   -0.22072
722920.0000   -0.53422
722960.0000   -0.56508
723000.0000   -0.11282
723040.0000   -0.46938
723080.0000   -0.59882
723120.0000   -0.18831
723160.0000   -0.41129
723200.0000   -0.38766
723240.0000   -0.49716
723280.0000   -0.26870
723320.0000   -0.48683
723360.0000   -0.63565
723400.0000   -0.49876
723440.0000   -0.49702
723480.0000   -0.64392
723520.0000   -0.42788
723560.0000   -0.33181
723600.0000   -0.62636
723640.0000   -0.75850
723680.0000   -0.27529
723720.0000   -0.23250
723760.0000   -0.11413
723800.0000   -0.34791
723840.0000   -0.25782
[truncated: 158,795 more chars]
