# Supplementary material for: Comment on 'Valid molecular dynamics simulations of human hemoglobin require a surprisingly large box size'
Source: eLife. 2019 Jun 20;8:e44718. doi: 10.7554/eLife.44718 (PMC6586461; doi:10.7554/eLife.44718)
Supplement: Figure 4—source data 1. — The zip archive contains a README file describing which source files correspond to the different panels. [file elife-44718-fig4-data1.zip › figure4/panels_EF/amber/box1/eq5/proj.xvg]

25000.0000    0.37251
25040.0000    0.47831
25080.0000    0.21812
25120.0000    0.32313
25160.0000    0.23021
25200.0000    0.35835
25240.0000    0.35765
25280.0000    0.44826
25320.0000    0.35926
25360.0000    0.49754
25400.0000    0.67347
25440.0000    0.51894
25480.0000    0.35442
25520.0000    0.47036
25560.0000    0.45546
25600.0000    0.52247
25640.0000    0.32456
25680.0000    0.34571
25720.0000    0.65572
25760.0000    0.57833
25800.0000    0.59040
25840.0000    0.46974
25880.0000    0.40860
25920.0000    0.65213
25960.0000    0.70501
26000.0000    0.43691
26040.0000    0.23953
26080.0000    0.05766
26120.0000    0.39062
26160.0000    0.46392
26200.0000    0.62069
26240.0000    0.43365
26280.0000    0.53766
26320.0000    0.53661
26360.0000    0.50363
26400.0000    0.42735
26440.0000    0.34624
26480.0000    0.31285
26520.0000    0.43287
26560.0000    0.48569
26600.0000    0.52463
26640.0000    0.39085
26680.0000    0.24995
26720.0000    0.56148
26760.0000    0.34865
26800.0000    0.00116
26840.0000    0.05956
26880.0000    0.07111
26920.0000    0.12928
26960.0000    0.18331
27000.0000    0.04388
27040.0000   -0.18238
27080.0000   -0.18825
27120.0000   -0.02074
27160.0000    0.10570
27200.0000    0.16921
27240.0000   -0.19087
27280.0000    0.08564
27320.0000    0.00045
27360.0000    0.12343
27400.0000    0.17612
27440.0000    0.16503
27480.0000    0.24503
27520.0000   -0.03073
27560.0000   -0.33460
27600.0000   -0.36607
27640.0000   -0.07431
27680.0000   -0.09280
27720.0000   -0.05902
27760.0000   -0.16993
27800.0000   -0.19030
27840.0000   -0.62482
27880.0000   -0.38054
27920.0000   -0.41353
27960.0000   -0.06926
28000.0000    0.06763
28040.0000    0.12162
28080.0000   -0.28899
28120.0000   -0.13885
28160.0000   -0.09669
28200.0000   -0.20107
28240.0000   -0.34481
28280.0000   -0.28696
28320.0000   -0.22184
28360.0000   -0.18321
28400.0000    0.03352
28440.0000   -0.20001
28480.0000   -0.02378
28520.0000   -0.36593
28560.0000   -0.46229
28600.0000   -0.10620
28640.0000    0.02058
28680.0000   -0.05666
28720.0000   -0.05685
28760.0000   -0.08899
28800.0000    0.17307
28840.0000    0.31561
28880.0000    0.50376
28920.0000    0.62161
28960.0000    0.33243
29000.0000    0.41881
29040.0000    0.32310
29080.0000    0.42336
29120.0000    0.30144
29160.0000    0.35836
29200.0000    0.54997
29240.0000    0.42781
29280.0000    0.56600
29320.0000    0.50556
29360.0000    0.59379
29400.0000    0.10811
29440.0000    0.17145
29480.0000   -0.17000
29520.0000   -0.09620
29560.0000   -0.25507
29600.0000   -0.15157
29640.0000   -0.24259
29680.0000   -0.39648
29720.0000   -0.65157
29760.0000   -0.65190
29800.0000    0.00580
29840.0000    0.08318
29880.0000   -0.78514
29920.0000   -0.39165
29960.0000   -0.76615
30000.0000   -0.71014
30040.0000   -0.43882
30080.0000   -0.33855
30120.0000   -0.38535
30160.0000   -0.47799
30200.0000   -0.17667
30240.0000   -0.25292
30280.0000   -0.14507
30320.0000    0.26729
30360.0000    0.22985
30400.0000   -0.05059
30440.0000   -0.06518
30480.0000   -0.05537
30520.0000    0.43060
30560.0000    0.38943
30600.0000    0.07614
30640.0000    0.47672
30680.0000    0.28439
30720.0000    0.20256
30760.0000    0.35290
30800.0000    0.06129
30840.0000    0.44406
30880.0000    0.53575
30920.0000    0.35327
30960.0000    0.57250
31000.0000    0.29120
31040.0000    0.53031
31080.0000    0.58362
31120.0000    0.67798
31160.0000    0.48296
31200.0000    0.36534
31240.0000    0.30830
31280.0000    0.54430
31320.0000    0.38082
31360.0000    0.52441
31400.0000    0.49934
31440.0000    0.47809
31480.0000    0.35078
31520.0000    0.15456
31560.0000    0.41971
31600.0000    0.56429
31640.0000    0.57474
31680.0000    0.83902
31720.0000    0.63961
31760.0000    0.17677
31800.0000    0.29253
31840.0000    0.51469
31880.0000    0.33360
31920.0000    0.11785
31960.0000    0.59388
32000.0000    0.00621
32040.0000    0.60809
32080.0000    0.32925
32120.0000    0.22911
32160.0000    0.14555
32200.0000    0.25447
32240.0000    0.45227
32280.0000    0.14989
32320.0000    0.23606
32360.0000    0.47717
32400.0000    0.36487
32440.0000    0.19821
32480.0000    0.42323
32520.0000    0.50372
32560.0000    0.65209
32600.0000    0.69642
32640.0000    0.54189
32680.0000    0.44150
32720.0000    0.55956
32760.0000    0.58694
32800.0000    0.31551
32840.0000    0.34927
32880.0000    0.40935
32920.0000    0.63119
32960.0000    0.70736
33000.0000    0.61698
33040.0000    0.18019
33080.0000    0.20242
33120.0000    0.14349
33160.0000    0.17649
33200.0000   -0.01051
33240.0000    0.02269
33280.0000   -0.07737
33320.0000   -0.36125
33360.0000   -0.26578
33400.0000   -0.01538
33440.0000   -0.37264
33480.0000   -0.09036
33520.0000    0.38221
33560.0000    0.13841
33600.0000   -0.17762
33640.0000   -0.12745
33680.0000   -0.37699
33720.0000   -0.49487
33760.0000   -0.12505
33800.0000   -0.31235
33840.0000   -0.48246
33880.0000   -0.40126
33920.0000   -0.31226
33960.0000   -0.37350
34000.0000   -0.40717
34040.0000   -0.21424
34080.0000   -0.22542
34120.0000   -0.28975
34160.0000   -0.10562
34200.0000   -0.28790
34240.0000   -0.35412
34280.0000    0.13943
34320.0000    0.03162
34360.0000   -0.30889
34400.0000   -0.35872
34440.0000   -0.45575
34480.0000   -0.28448
34520.0000   -0.64968
34560.0000   -0.41000
34600.0000   -0.39899
34640.0000   -0.37462
34680.0000   -0.17834
34720.0000    0.08050
34760.0000   -0.39454
34800.0000    0.12817
34840.0000   -0.05318
34880.0000    0.02347
34920.0000   -0.05218
34960.0000   -0.08333
35000.0000   -0.11469
35040.0000    0.06316
35080.0000   -0.22531
35120.0000   -0.05375
35160.0000   -0.05473
35200.0000    0.02304
35240.0000   -0.00853
35280.0000   -0.13065
35320.0000    0.18084
35360.0000   -0.22879
35400.0000    0.04355
35440.0000    0.07241
35480.0000    0.29545
35520.0000   -0.09920
35560.0000    0.49068
35600.0000    0.23016
35640.0000    0.29095
35680.0000    0.34437
35720.0000    0.12156
35760.0000    0.08957
35800.0000    0.12408
35840.0000    0.16366
35880.0000   -0.10886
35920.0000    0.12843
35960.0000    0.16081
36000.0000    0.03554
36040.0000    0.14023
36080.0000    0.13179
36120.0000   -0.02144
36160.0000    0.03573
36200.0000    0.27707
36240.0000    0.09995
36280.0000   -0.05007
36320.0000    0.03409
36360.0000   -0.28672
36400.0000    0.07634
36440.0000    0.28078
36480.0000    0.46187
36520.0000    0.31004
36560.0000    0.03927
36600.0000    0.30403
36640.0000    0.52910
36680.0000   -0.22342
36720.0000   -0.09290
36760.0000   -0.13065
36800.0000   -0.20931
36840.0000   -0.39252
36880.0000   -0.37483
36920.0000    0.08917
36960.0000    0.37114
37000.0000   -0.24052
37040.0000    0.09255
37080.0000   -0.04561
37120.0000   -0.08380
37160.0000   -0.01271
37200.0000   -0.14284
37240.0000    0.09170
37280.0000   -0.00049
37320.0000   -0.06776
37360.0000   -0.21290
37400.0000   -0.20321
37440.0000    0.01381
37480.0000   -0.12351
37520.0000   -0.29308
37560.0000   -0.14128
37600.0000   -0.10159
37640.0000   -0.38364
37680.0000   -0.19283
37720.0000   -0.47650
37760.0000   -0.36762
37800.0000   -0.28191
37840.0000   -0.21943
37880.0000   -0.57322
37920.0000   -0.14880
37960.0000   -0.33329
38000.0000    0.04306
38040.0000    0.05628
38080.0000    0.07003
38120.0000    0.16181
38160.0000    0.19147
38200.0000    0.02363
38240.0000   -0.13552
38280.0000   -0.04705
38320.0000    0.31359
38360.0000    0.42062
38400.0000    0.31325
38440.0000    0.60853
38480.0000    0.36348
38520.0000    0.28581
38560.0000    0.35790
38600.0000   -0.51716
38640.0000    0.13351
38680.0000    0.05422
38720.0000   -0.29466
38760.0000   -0.04691
38800.0000    0.20732
38840.0000    0.33832
38880.0000   -0.02768
38920.0000   -0.11435
38960.0000   -0.06329
39000.0000    0.01476
39040.0000   -0.00887
39080.0000    0.23442
39120.0000    0.12282
39160.0000    0.63987
39200.0000    0.28397
39240.0000    0.44386
39280.0000    0.62337
39320.0000    0.66364
39360.0000    0.45329
39400.0000    0.27653
39440.0000    0.35607
39480.0000    0.51127
39520.0000    0.46443
39560.0000    0.34056
39600.0000    0.25387
39640.0000    0.41540
39680.0000    0.35229
39720.0000    0.58473
39760.0000    0.33725
39800.0000    0.22376
39840.0000    0.12154
39880.0000    0.38361
39920.0000    0.44600
39960.0000    0.26644
40000.0000    0.22068
40040.0000    0.14961
40080.0000    0.20988
40120.0000    0.08605
40160.0000    0.01403
40200.0000    0.57884
40240.0000    0.12090
40280.0000    0.29662
40320.0000    0.12257
40360.0000    0.27895
40400.0000    0.07494
40440.0000    0.02152
40480.0000    0.02780
40520.0000    0.15968
40560.0000   -0.16045
40600.0000    0.01445
40640.0000    0.06503
40680.0000    0.22463
40720.0000    0.19070
40760.0000   -0.03625
40800.0000    0.01809
40840.0000    0.23797
40880.0000    0.15687
40920.0000   -0.00502
40960.0000    0.14514
41000.0000    0.14382
41040.0000   -0.03397
41080.0000    0.29942
41120.0000   -0.05674
41160.0000    0.08486
41200.0000    0.22502
41240.0000    0.28944
41280.0000    0.21932
41320.0000    0.11304
41360.0000    0.73550
41400.0000    0.81191
41440.0000    0.38914
41480.0000    0.52964
41520.0000    0.43395
41560.0000    0.30052
41600.0000    0.02346
41640.0000   -0.27020
41680.0000    0.10586
41720.0000    0.26293
41760.0000    0.10549
41800.0000    0.23311
41840.0000    0.08574
41880.0000    0.10722
41920.0000   -0.16416
41960.0000   -0.30265
42000.0000   -0.17110
42040.0000   -0.10973
42080.0000   -0.06519
42120.0000    0.51098
42160.0000    0.18743
42200.0000   -0.06698
42240.0000   -0.13077
42280.0000    0.04725
42320.0000   -0.01794
42360.0000   -0.00565
42400.0000    0.18814
42440.0000    0.27351
42480.0000    0.51700
42520.0000    0.57107
42560.0000    0.62639
42600.0000    0.68184
42640.0000    0.50403
42680.0000    0.51616
42720.0000    0.57497
42760.0000    0.63472
42800.0000    0.58959
42840.0000    0.54598
42880.0000    0.24095
42920.0000    0.41126
42960.0000    0.22311
43000.0000    0.34686
43040.0000    0.17161
43080.0000    0.34514
43120.0000    0.21252
43160.0000    0.39911
43200.0000    0.24966
43240.0000    0.24040
43280.0000    0.41808
43320.0000    0.33280
43360.0000    0.17395
43400.0000    0.18416
43440.0000    0.22832
43480.0000   -0.01014
43520.0000    0.34616
43560.0000    0.01850
43600.0000    0.19120
43640.0000    0.26048
43680.0000    0.18461
43720.0000    0.26408
43760.0000    0.28133
43800.0000    0.14422
43840.0000    0.14135
43880.0000    0.09639
43920.0000    0.27176
43960.0000    0.20162
44000.0000    0.03369
44040.0000    0.29498
44080.0000    0.02388
44120.0000    0.29462
44160.0000    0.41525
44200.0000    0.39234
44240.0000    0.59421
44280.0000    0.29612
44320.0000    0.37674
44360.0000    0.16543
44400.0000    0.40197
44440.0000    0.27440
44480.0000    0.40283
44520.0000    0.45921
44560.0000    0.56266
44600.0000    0.28873
44640.0000    0.31082
44680.0000    0.46381
44720.0000    0.40469
44760.0000    0.34003
44800.0000    0.43589
44840.0000    0.44193
44880.0000    0.47158
44920.0000    0.42447
44960.0000    0.21935
45000.0000    0.68908
45040.0000    0.30150
45080.0000    0.68581
45120.0000    0.30779
45160.0000    0.51090
45200.0000    0.32061
45240.0000    0.46998
45280.0000    0.32034
45320.0000    0.29443
45360.0000    0.41885
45400.0000    0.21487
45440.0000    0.37714
45480.0000    0.28272
45520.0000    0.21756
45560.0000    0.24475
45600.0000    0.31400
45640.0000    0.32906
45680.0000    0.69075
45720.0000    0.45665
45760.0000    0.49855
45800.0000    0.45428
45840.0000    0.52557
45880.0000    0.32348
45920.0000    0.07153
45960.0000    0.35126
46000.0000   -0.04065
46040.0000    0.14924
46080.0000    0.19121
46120.0000    0.38796
46160.0000    0.19940
46200.0000    0.33737
46240.0000    0.09750
46280.0000    0.26196
46320.0000    0.23136
46360.0000    0.49951
46400.0000    0.16247
46440.0000    0.37700
46480.0000    0.32975
46520.0000    0.30351
46560.0000    0.19607
46600.0000    0.43260
46640.0000    0.33531
46680.0000    0.29731
46720.0000    0.15782
46760.0000    0.45685
46800.0000    0.37034
46840.0000    0.43633
46880.0000    0.49046
46920.0000    0.33432
46960.0000    0.38040
47000.0000    0.50296
47040.0000    0.42457
47080.0000    0.11145
47120.0000    0.11034
47160.0000    0.47882
47200.0000    0.06706
47240.0000    0.41920
47280.0000    0.39393
47320.0000    0.33369
47360.0000    0.23934
47400.0000    0.46441
47440.0000    0.42742
47480.0000    0.30833
47520.0000    0.39275
47560.0000    0.42489
47600.0000    0.35544
47640.0000    0.23768
47680.0000    0.37695
47720.0000    0.41866
47760.0000    0.55404
47800.0000    0.45737
47840.0000    0.36661
47880.0000    0.32123
47920.0000    0.44582
47960.0000    0.13069
48000.0000    0.13657
48040.0000    0.43061
48080.0000    0.51040
48120.0000    0.41237
48160.0000    0.52415
48200.0000    0.28165
48240.0000    0.35555
48280.0000    0.42443
48320.0000    0.34701
48360.0000    0.27106
48400.0000    0.01236
48440.0000    0.28942
48480.0000   -0.01154
48520.0000    0.23248
48560.0000    0.24406
48600.0000    0.36293
48640.0000    0.35378
48680.0000    0.23734
48720.0000    0.12109
48760.0000    0.18244
48800.0000    0.27166
48840.0000    0.09578
48880.0000    0.21970
48920.0000    0.51692
48960.0000    0.45412
49000.0000    0.41737
49040.0000    0.18284
49080.0000   -0.00705
49120.0000    0.32064
49160.0000    0.45406
49200.0000    0.59899
49240.0000    0.68263
49280.0000    0.47428
49320.0000    0.60897
49360.0000    0.51438
49400.0000    0.56303
49440.0000    0.58706
49480.0000    0.21793
49520.0000    0.44331
49560.0000    0.28550
49600.0000    0.49503
49640.0000    0.14878
49680.0000   -0.05322
49720.0000    0.22080
49760.0000    0.15020
49800.0000    0.43754
49840.0000    0.19985
49880.0000    0.32288
49920.0000    0.28842
49960.0000    0.31769
50000.0000    0.33531
50040.0000    0.28072
50080.0000    0.30711
50120.0000    0.12622
50160.0000    0.43419
50200.0000    0.13421
50240.0000    0.28940
50280.0000    0.12707
50320.0000    0.43798
50360.0000    0.50387
50400.0000    0.34818
50440.0000    0.34273
50480.0000    0.15187
50520.0000    0.21023
50560.0000    0.37261
50600.0000    0.49329
50640.0000    0.52371
50680.0000    0.21491
50720.0000    0.30623
50760.0000    0.39108
50800.0000    0.74423
50840.0000    0.54912
50880.0000    0.48302
50920.0000    0.46132
50960.0000    0.46123
51000.0000    0.74153
51040.0000    0.40426
51080.0000    0.43439
51120.0000    0.25562
51160.0000    0.42758
51200.0000    0.45097
51240.0000    0.66358
51280.0000    0.55895
51320.0000    0.31588
51360.0000    0.55755
51400.0000    0.31942
51440.0000    0.25831
51480.0000    0.28623
51520.0000   -0.08863
51560.0000    0.18868
51600.0000    0.39170
51640.0000    0.29551
51680.0000    0.40623
51720.0000    0.25990
51760.0000    0.27149
51800.0000    0.57431
51840.0000    0.71854
51880.0000    0.48264
51920.0000    0.85496
51960.0000    0.41323
52000.0000    0.39886
52040.0000    0.15271
52080.0000    0.55999
52120.0000    0.51249
52160.0000    0.35620
52200.0000    0.20723
52240.0000    0.28273
52280.0000    0.27589
52320.0000    0.12842
52360.0000    0.16829
52400.0000    0.50665
52440.0000   -0.00691
52480.0000   -0.67287
52520.0000   -0.17663
52560.0000   -0.27640
52600.0000   -0.71475
52640.0000   -0.54636
52680.0000   -0.03840
52720.0000    0.39922
52760.0000    0.29336
52800.0000    0.45194
52840.0000    0.34320
52880.0000    0.38691
52920.0000    0.25200
52960.0000    0.36732
53000.0000    0.54991
53040.0000    0.74264
53080.0000    0.03350
53120.0000   -0.23443
53160.0000    0.18322
53200.0000   -0.18835
53240.0000   -0.07354
53280.0000   -0.43351
53320.0000   -0.61284
53360.0000   -0.55772
53400.0000   -0.51176
53440.0000   -0.63016
53480.0000   -0.37664
53520.0000   -0.24560
53560.0000   -0.31322
53600.0000   -0.46320
53640.0000   -0.45150
53680.0000   -0.61147
53720.0000   -0.39742
53760.0000   -0.46922
53800.0000   -0.32509
53840.0000   -0.67067
53880.0000   -0.33880
53920.0000   -0.65399
53960.0000   -0.24684
54000.0000   -0.02139
54040.0000    0.07886
54080.0000    0.44320
54120.0000    0.28150
54160.0000    0.08054
54200.0000   -0.08940
54240.0000    0.03251
54280.0000    0.02575
54320.0000   -0.30508
54360.0000   -0.42036
54400.0000   -0.66152
54440.0000   -0.07933
54480.0000   -0.07936
54520.0000    0.17092
54560.0000    0.21125
54600.0000    0.11010
54640.0000    0.11261
54680.0000    0.11290
54720.0000    0.19663
54760.0000    0.05025
54800.0000   -0.23490
54840.0000    0.29197
54880.0000    0.01935
54920.0000    0.13015
54960.0000   -0.24606
55000.0000   -0.09331
55040.0000   -0.48772
55080.0000   -0.35793
55120.0000   -0.32361
55160.0000   -0.57174
55200.0000   -0.01052
55240.0000    0.10479
55280.0000   -0.12348
55320.0000    0.28998
55360.0000    0.37960
55400.0000   -0.06773
55440.0000    0.24097
55480.0000   -0.01189
55520.0000    0.17155
55560.0000   -0.35115
55600.0000   -0.07830
55640.0000   -0.34060
55680.0000   -0.24684
55720.0000   -0.33875
55760.0000   -0.22915
55800.0000    0.04544
55840.0000   -0.19537
55880.0000   -0.23096
55920.0000   -0.16373
55960.0000   -0.14890
56000.0000   -0.35358
56040.0000   -0.20573
56080.0000    0.03970
56120.0000    0.01972
56160.0000    0.06996
56200.0000   -0.23065
56240.0000    0.04321
56280.0000   -0.25232
56320.0000   -0.10016
56360.0000   -0.15050
56400.0000   -0.06842
56440.0000   -0.32500
56480.0000   -0.80887
56520.0000   -0.59617
56560.0000   -0.44450
56600.0000   -0.51033
56640.0000   -0.40884
56680.0000   -0.63270
56720.0000   -0.79675
56760.0000   -0.84421
56800.0000   -0.52422
56840.0000   -0.62173
56880.0000   -0.67763
56920.0000   -0.94139
56960.0000   -0.54643
57000.0000   -0.71162
57040.0000   -0.57992
57080.0000   -0.67576
57120.0000   -0.86122
57160.0000   -1.01077
57200.0000   -0.73972
57240.0000   -0.43250
57280.0000   -0.56127
57320.0000   -0.52885
57360.0000   -0.35316
57400.0000   -0.30347
57440.0000   -0.27386
57480.0000   -0.02802
57520.0000   -0.14690
57560.0000   -0.09589
57600.0000   -0.13336
57640.0000   -0.07794
57680.0000   -0.31966
57720.0000   -0.12516
57760.0000    0.04286
57800.0000   -0.22617
57840.0000   -0.11704
57880.0000   -0.16345
57920.0000   -0.08261
57960.0000   -0.15856
58000.0000   -0.32143
58040.0000   -0.07706
58080.0000   -0.16366
58120.0000   -0.11928
58160.0000   -0.23391
58200.0000   -0.05749
58240.0000   -0.20246
58280.0000   -0.11240
58320.0000   -0.20096
58360.0000   -0.20801
58400.0000   -0.05868
58440.0000   -0.46448
58480.0000   -0.04681
58520.0000   -0.15089
58560.0000   -0.33127
58600.0000   -0.42132
58640.0000   -1.03243
58680.0000   -1.16090
58720.0000   -0.36003
58760.0000   -0.43561
58800.0000   -0.11654
58840.0000   -0.32722
58880.0000   -0.33332
58920.0000   -0.10006
58960.0000    0.03318
59000.0000   -0.04633
59040.0000   -0.13236
59080.0000   -0.28667
59120.0000    0.03677
59160.0000    0.12384
59200.0000   -0.03481
59240.0000    0.06024
59280.0000   -0.09866
59320.0000   -0.17353
59360.0000    0.05232
59400.0000   -0.17847
59440.0000   -0.16844
59480.0000   -0.31883
59520.0000    0.17282
59560.0000   -0.31292
59600.0000   -0.33305
59640.0000   -0.52649
59680.0000   -0.00245
59720.0000   -0.21587
59760.0000   -0.34611
59800.0000   -0.54787
59840.0000   -0.25445
59880.0000   -0.53161
59920.0000   -0.46462
59960.0000    0.06094
60000.0000   -0.20232
60040.0000   -0.13769
60080.0000   -0.38632
60120.0000   -0.29001
60160.0000   -0.08292
60200.0000   -0.09138
60240.0000   -0.24225
60280.0000   -0.13147
60320.0000   -0.65705
60360.0000   -0.48321
60400.0000   -0.48308
60440.0000   -0.42498
60480.0000   -0.23340
60520.0000   -0.21812
60560.0000   -0.22353
60600.0000   -0.05168
60640.0000    0.07816
60680.0000    0.24350
60720.0000   -0.09246
60760.0000   -0.27389
60800.0000   -0.06473
60840.0000   -0.02758
60880.0000   -0.21915
60920.0000   -0.32328
60960.0000    0.02416
61000.0000   -0.08750
61040.0000    0.08896
61080.0000   -0.14393
61120.0000   -0.23892
61160.0000   -0.45175
61200.0000   -0.39484
61240.0000   -0.49081
61280.0000    0.15556
61320.0000   -0.21816
61360.0000   -0.07352
61400.0000    0.10278
61440.0000    0.10390
61480.0000   -0.40615
61520.0000   -0.10472
61560.0000    0.08519
61600.0000    0.35636
61640.0000    0.06155
61680.0000    0.17537
61720.0000   -0.03448
61760.0000   -0.08774
61800.0000    0.14742
61840.0000    0.17809
61880.0000    0.12210
61920.0000   -0.07241
61960.0000   -0.34498
62000.0000   -0.13863
62040.0000   -0.17245
62080.0000   -0.22080
62120.0000   -0.18082
62160.0000    0.16912
62200.0000    0.04846
62240.0000    0.39749
62280.0000    0.24367
62320.0000    0.01533
62360.0000    0.05794
62400.0000    0.22086
62440.0000    0.44534
62480.0000    0.08501
62520.0000    0.35432
62560.0000    0.25022
62600.0000   -0.00801
62640.0000    0.18017
62680.0000   -0.09426
62720.0000    0.30441
62760.0000    0.18031
62800.0000    0.24208
62840.0000   -0.04901
62880.0000   -0.15788
62920.0000    0.33720
62960.0000    0.02381
63000.0000    0.19356
63040.0000    0.18157
63080.0000    0.28732
63120.0000    0.20731
63160.0000    0.11607
63200.0000   -0.10792
63240.0000    0.25529
63280.0000   -0.11460
63320.0000    0.01191
63360.0000   -0.30046
63400.0000    0.08833
63440.0000    0.34435
63480.0000    0.08382
63520.0000    0.13584
63560.0000    0.29159
63600.0000   -0.07502
63640.0000    0.14383
63680.0000    0.04473
63720.0000    0.15463
63760.0000    0.04225
63800.0000    0.20087
63840.0000    0.45414
63880.0000    0.28098
63920.0000   -0.00671
63960.0000    0.24529
64000.0000    0.35143
64040.0000    0.15907
64080.0000    0.33000
64120.0000    0.29593
64160.0000   -0.11903
64200.0000    0.07219
64240.0000    0.20438
64280.0000    0.10450
64320.0000    0.14812
64360.0000    0.12904
64400.0000    0.15033
64440.0000    0.13314
64480.0000    0.08202
64520.0000    0.34262
64560.0000    0.20846
64600.0000    0.37656
64640.0000    0.16451
64680.0000    0.24962
64720.0000    0.17015
64760.0000    0.00349
64800.0000    0.07999
64840.0000   -0.01723
64880.0000   -0.01733
64920.0000    0.27821
64960.0000    0.12174
65000.0000   -0.06083
65040.0000    0.10475
65080.0000    0.11699
65120.0000   -0.08543
65160.0000   -0.08689
65200.0000    0.25461
65240.0000   -0.23217
65280.0000   -0.09468
65320.0000    0.06038
65360.0000   -0.02804
65400.0000    0.15556
65440.0000   -0.19092
65480.0000   -0.55739
65520.0000    0.21361
65560.0000   -0.09117
65600.0000   -0.06086
65640.0000   -0.15149
65680.0000    0.10837
65720.0000   -0.02620
65760.0000    0.06577
65800.0000   -0.32202
65840.0000   -0.15052
65880.0000   -0.06267
65920.0000    0.28700
65960.0000    0.30047
66000.0000    0.36991
66040.0000   -0.13116
66080.0000    0.19660
66120.0000    0.04828
66160.0000    0.30870
66200.0000    0.03199
66240.0000    0.25103
66280.0000    0.15324
66320.0000    0.20626
66360.0000    0.12595
66400.0000    0.35379
66440.0000    0.17349
66480.0000    0.16102
66520.0000    0.14619
66560.0000    0.15564
66600.0000    0.07964
66640.0000    0.20153
66680.0000    0.30648
66720.0000   -0.05990
66760.0000    0.40987
66800.0000    0.46971
66840.0000    0.41296
66880.0000    0.57228
66920.0000    0.41934
66960.0000    0.24917
67000.0000    0.60084
67040.0000    0.38627
67080.0000    0.39820
67120.0000    0.55783
67160.0000    0.56031
67200.0000    0.63926
67240.0000    0.39359
67280.0000    0.27743
67320.0000    0.03277
67360.0000    0.23331
67400.0000    0.34005
67440.0000    0.03914
67480.0000   -0.11548
67520.0000   -0.09367
67560.0000    0.22070
67600.0000   -0.05848
67640.0000   -0.06817
67680.0000    0.12765
67720.0000    0.06221
67760.0000    0.16169
67800.0000    0.02792
67840.0000   -0.04130
67880.0000   -0.21108
67920.0000    0.26539
67960.0000   -0.14547
68000.0000   -0.19688
68040.0000    0.09601
68080.0000   -0.39878
68120.0000   -0.16936
68160.0000   -0.21068
68200.0000   -0.13121
68240.0000   -0.00224
68280.0000    0.01321
68320.0000   -0.10853
68360.0000   -0.16611
68400.0000    0.19823
68440.0000    0.08342
68480.0000   -0.00209
68520.0000    0.16544
68560.0000    0.09984
68600.0000    0.01860
68640.0000   -0.22333
68680.0000   -0.15905
68720.0000   -0.40098
68760.0000   -0.34147
68800.0000    0.01754
68840.0000    0.08868
68880.0000   -0.22236
68920.0000   -0.10088
68960.0000   -0.08361
69000.0000    0.01068
69040.0000   -0.29614
69080.0000   -0.00950
69120.0000   -0.07402
69160.0000   -0.06767
69200.0000   -0.09764
69240.0000    0.05728
69280.0000    0.24300
69320.0000   -0.18895
69360.0000   -0.46959
69400.0000   -0.07796
69440.0000    0.09894
69480.0000    0.32411
69520.0000    0.08285
69560.0000   -0.05245
69600.0000    0.03295
69640.0000    0.02477
69680.0000   -0.28585
69720.0000   -0.32053
69760.0000   -0.43214
69800.0000   -0.35416
69840.0000   -0.45751
69880.0000   -0.31584
69920.0000   -0.55946
69960.0000   -0.14039
70000.0000   -0.06265
70040.0000   -0.09382
70080.0000   -0.18018
70120.0000   -0.13590
70160.0000   -0.13520
70200.0000   -0.30735
70240.0000   -0.09248
70280.0000   -0.02747
70320.0000    0.04359
70360.0000    0.14266
70400.0000    0.26018
70440.0000    0.30596
70480.0000    0.16635
70520.0000   -0.05133
70560.0000    0.08060
70600.0000    0.01027
70640.0000    0.24118
70680.0000   -0.03003
70720.0000   -0.53019
70760.0000   -0.31751
70800.0000   -0.00580
70840.0000   -0.08347
70880.0000    0.20156
70920.0000   -0.20271
70960.0000   -0.21614
71000.0000   -0.25241
71040.0000   -0.08300
71080.0000   -0.16968
71120.0000   -0.31690
71160.0000    0.00121
71200.0000   -0.12425
71240.0000   -0.28095
71280.0000   -0.48636
71320.0000   -0.28910
71360.0000   -0.26607
71400.0000   -0.23283
71440.0000   -0.58189
71480.0000   -0.14780
71520.0000   -0.19118
71560.0000   -0.53116
71600.0000   -0.32828
71640.0000   -0.31020
71680.0000   -0.34173
71720.0000   -0.32882
71760.0000   -0.44848
71800.0000   -0.24106
71840.0000   -0.72217
71880.0000   -0.79765
71920.0000   -0.76328
71960.0000   -0.81555
72000.0000   -0.60451
72040.0000   -0.75172
72080.0000   -0.62142
72120.0000   -0.51157
72160.0000   -0.47042
72200.0000   -0.56862
72240.0000   -0.35339
72280.0000   -0.22621
72320.0000   -0.18953
72360.0000   -0.05110
72400.0000   -0.13352
72440.0000   -0.56142
72480.0000   -0.57813
72520.0000   -0.26830
72560.0000   -0.09540
72600.0000   -0.05177
72640.0000   -0.18192
72680.0000   -0.23307
72720.0000   -0.14219
72760.0000   -0.24821
72800.0000   -0.21443
72840.0000   -0.30483
72880.0000   -0.18883
72920.0000   -0.25043
72960.0000   -0.12669
73000.0000    0.01325
73040.0000   -0.10480
73080.0000    0.00790
73120.0000   -0.19392
73160.0000   -0.15155
73200.0000   -0.60365
73240.0000   -0.64333
73280.0000   -0.50505
73320.0000   -0.58275
73360.0000   -0.62893
73400.0000   -0.69102
73440.0000   -0.63737
73480.0000   -0.55381
73520.0000   -0.57708
73560.0000   -0.60671
73600.0000   -0.79094
73640.0000   -0.36890
73680.0000   -0.62512
73720.0000   -0.51965
73760.0000   -0.42821
73800.0000   -0.45004
73840.0000   -0.51295
73880.0000   -0.46674
73920.0000   -0.41812
73960.0000   -0.12271
74000.0000   -0.45681
74040.0000   -0.26326
74080.0000   -0.26696
74120.0000    0.00041
74160.0000   -0.17690
74200.0000   -0.82401
74240.0000   -0.57257
74280.0000   -0.62066
74320.0000   -0.51811
74360.0000   -0.69832
74400.0000   -0.66779
74440.0000   -0.26790
74480.0000   -0.40620
74520.0000   -0.25117
74560.0000   -0.50417
74600.0000   -0.11682
74640.0000   -0.19437
74680.0000   -0.18605
74720.0000   -0.13037
74760.0000   -0.02752
74800.0000   -0.24596
74840.0000   -0.11954
74880.0000   -0.18061
74920.0000   -0.04599
74960.0000   -0.23142
75000.0000   -0.25700
75040.0000   -0.18341
75080.0000   -0.45675
75120.0000   -0.39826
75160.0000    0.10155
75200.0000    0.26086
75240.0000   -0.42277
75280.0000   -0.29533
75320.0000   -0.30520
75360.0000   -0.26769
75400.0000   -0.44683
75440.0000   -0.59844
75480.0000   -0.17250
75520.0000   -0.44007
75560.0000   -0.45514
75600.0000   -0.50599
75640.0000   -0.66468
75680.0000   -0.60937
75720.0000   -0.76300
75760.0000   -0.81010
75800.0000   -0.55084
75840.0000   -0.91311
75880.0000   -0.55228
75920.0000   -0.67171
75960.0000   -0.34037
76000.0000   -0.55206
76040.0000   -1.14741
76080.0000   -0.56873
76120.0000   -0.66849
76160.0000   -0.48265
76200.0000   -0.38575
76240.0000   -0.32038
76280.0000   -0.37090
76320.0000   -0.37862
76360.0000   -0.60872
76400.0000   -0.72024
76440.0000   -0.53936
76480.0000   -0.47258
76520.0000   -0.48892
76560.0000   -0.56934
76600.0000   -0.48709
76640.0000   -0.66584
76680.0000   -0.61619
76720.0000   -0.60479
76760.0000   -0.07416
76800.0000   -0.50025
76840.0000   -0.60334
76880.0000   -0.46186
76920.0000   -0.55541
76960.0000   -0.60770
77000.0000   -0.55067
77040.0000   -0.29585
77080.0000   -0.16989
77120.0000   -0.20363
77160.0000   -0.19330
77200.0000   -0.35247
77240.0000   -0.02298
77280.0000   -0.19467
77320.0000   -0.52638
77360.0000   -0.54404
77400.0000   -0.42457
77440.0000   -0.32758
77480.0000   -0.16437
77520.0000   -0.51726
77560.0000   -0.24197
77600.0000   -0.34285
77640.0000   -0.41749
77680.0000   -0.52365
77720.0000   -0.63278
77760.0000   -0.07850
77800.0000   -0.22008
77840.0000   -0.31440
77880.0000   -0.55149
77920.0000   -0.39445
77960.0000   -0.25750
78000.0000   -0.09923
78040.0000   -0.26662
78080.0000   -0.39137
78120.0000   -0.53787
78160.0000   -0.39695
78200.0000   -0.29294
78240.0000   -0.37362
78280.0000   -0.72936
78320.0000   -0.56258
78360.0000   -0.61295
78400.0000   -0.72226
78440.0000   -0.52733
78480.0000   -0.29563
78520.0000   -0.39437
78560.0000   -0.56036
78600.0000   -0.57393
78640.0000   -0.26559
78680.0000   -0.30140
78720.0000   -0.25720
78760.0000    0.21561
78800.0000    0.07979
78840.0000   -0.02576
78880.0000   -0.04608
78920.0000    0.26767
78960.0000    0.19807
79000.0000    0.01417
79040.0000    0.03137
79080.0000    0.38698
79120.0000    0.29649
79160.0000    0.07219
79200.0000    0.04538
79240.0000   -0.18960
79280.0000    0.03502
79320.0000    0.32278
79360.0000    0.08631
79400.0000   -0.14793
79440.0000   -0.15316
79480.0000   -0.19511
79520.0000   -0.13344
79560.0000   -0.25571
79600.0000   -0.13102
79640.0000   -0.21789
79680.0000   -0.26797
79720.0000   -0.13410
79760.0000   -0.24494
79800.0000   -0.29600
79840.0000   -0.11889
79880.0000   -0.20710
79920.0000   -0.38489
79960.0000   -0.25384
80000.0000   -0.50067
80040.0000   -0.43571
80080.0000   -0.17056
80120.0000   -0.38759
80160.0000   -0.42941
80200.0000   -0.28223
80240.0000   -0.36207
80280.0000   -0.46968
80320.0000   -0.46636
80360.0000   -0.43654
80400.0000   -0.35543
80440.0000   -0.39048
80480.0000   -0.23864
80520.0000   -0.26679
80560.0000   -0.12189
80600.0000   -0.19416
80640.0000   -0.37293
80680.0000    0.00666
80720.0000   -0.46847
80760.0000   -0.34597
80800.0000   -0.21340
80840.0000   -0.29223
80880.0000   -0.24023
80920.0000   -0.13690
80960.0000   -0.05049
81000.0000   -0.29398
81040.0000   -0.17153
81080.0000   -0.37205
81120.0000   -0.32769
81160.0000   -0.13144
81200.0000   -0.47078
81240.0000   -0.32401
81280.0000   -0.11759
81320.0000   -0.25184
81360.0000   -0.27286
81400.0000   -0.21286
81440.0000   -0.44272
81480.0000   -0.38664
81520.0000   -0.43995
81560.0000   -0.47887
81600.0000   -0.33461
81640.0000   -0.26969
81680.0000   -0.09838
81720.0000   -0.31502
81760.0000   -0.61658
81800.0000   -0.38103
81840.0000   -0.51652
81880.0000   -0.13732
81920.0000   -0.23831
81960.0000   -0.15019
82000.0000   -0.11238
82040.0000   -0.01509
82080.0000   -0.27474
82120.0000   -0.40405
82160.0000   -0.24287
82200.0000   -0.24663
82240.0000   -0.33365
82280.0000   -0.18958
82320.0000   -0.28469
82360.0000   -0.38807
82400.0000   -0.10757
82440.0000   -0.02515
82480.0000   -0.18508
82520.0000   -0.09529
82560.0000   -0.17906
82600.0000   -0.43946
82640.0000   -0.40001
82680.0000   -0.13675
82720.0000   -0.28049
82760.0000   -0.23189
82800.0000   -0.32070
82840.0000   -0.23154
82880.0000   -0.31456
82920.0000   -0.23733
82960.0000   -0.20383
83000.0000   -0.24662
83040.0000   -0.10905
83080.0000   -0.35412
83120.0000   -0.23378
83160.0000   -0.26418
83200.0000    0.02785
83240.0000   -0.46097
83280.0000   -0.11350
83320.0000   -0.22202
83360.0000   -0.20637
83400.0000   -0.11270
83440.0000    0.01401
83480.0000   -0.11145
83520.0000   -0.47151
83560.0000   -0.37056
83600.0000   -0.43538
83640.0000   -0.52169
83680.0000   -0.49554
83720.0000   -0.28665
83760.0000   -0.21923
83800.0000   -0.24174
83840.0000   -0.16820
83880.0000   -0.22633
83920.0000   -0.31913
83960.0000   -0.65132
84000.0000   -0.36112
84040.0000   -0.42322
84080.0000   -0.32705
84120.0000   -0.21449
84160.0000   -0.33021
84200.0000   -0.25237
84240.0000   -0.26873
84280.0000   -0.21502
84320.0000   -0.63362
84360.0000   -0.35657
84400.0000   -0.37974
84440.0000   -0.27486
84480.0000   -0.27143
84520.0000   -0.28758
84560.0000   -0.44453
84600.0000   -0.34481
84640.0000   -0.47959
84680.0000   -0.37941
84720.0000   -0.37375
84760.0000   -0.14400
84800.0000   -0.18063
84840.0000   -0.18573
84880.0000   -0.10089
84920.0000   -0.33709
84960.0000   -0.32960
85000.0000   -0.24417
85040.0000   -0.23969
85080.0000   -0.35352
85120.0000   -0.27712
85160.0000   -0.22570
85200.0000   -0.29054
85240.0000   -0.21057
85280.0000   -0.29432
85320.0000   -0.19705
85360.0000   -0.04725
85400.0000   -0.36175
85440.0000   -0.30568
85480.0000   -0.47030
85520.0000    0.14858
85560.0000   -0.01251
85600.0000   -0.16471
85640.0000    0.03035
85680.0000   -0.20474
85720.0000   -0.00786
85760.0000    0.05577
85800.0000   -0.25211
85840.0000   -0.27571
85880.0000   -0.12638
85920.0000   -0.34992
85960.0000   -0.51288
86000.0000   -0.19866
86040.0000   -0.01121
86080.0000   -0.09231
86120.0000    0.01809
86160.0000   -0.16318
86200.0000   -0.09637
86240.0000    0.06738
86280.0000   -0.07394
86320.0000   -0.08376
86360.0000   -0.06304
86400.0000   -0.16632
86440.0000   -0.08429
86480.0000   -0.14351
86520.0000   -0.15673
86560.0000   -0.49423
86600.0000   -0.21393
86640.0000   -0.34469
86680.0000   -0.20023
86720.0000   -0.45458
86760.0000   -0.50804
86800.0000   -0.23910
86840.0000   -0.32438
86880.0000   -0.09809
86920.0000   -0.19557
86960.0000   -0.24586
87000.0000   -0.37950
87040.0000   -0.24650
87080.0000   -0.24075
87120.0000   -0.09915
87160.0000   -0.31301
87200.0000   -0.13788
87240.0000   -0.25927
87280.0000   -0.29414
87320.0000   -0.25479
87360.0000   -0.13076
87400.0000   -0.09773
87440.0000   -0.22059
87480.0000   -0.17006
87520.0000   -0.24288
87560.0000   -0.31546
87600.0000   -0.31334
87640.0000   -0.27360
87680.0000   -0.35817
87720.0000   -0.25714
87760.0000   -0.32291
87800.0000   -0.41032
87840.0000   -0.39972
87880.0000   -0.25132
87920.0000    0.14615
87960.0000   -0.26173
88000.0000   -0.14860
88040.0000    0.11254
88080.0000    0.08709
88120.0000   -0.07347
88160.0000   -0.07386
88200.0000   -0.21431
88240.0000   -0.31231
88280.0000   -0.40137
88320.0000    0.17440
88360.0000    0.05515
88400.0000    0.17469
88440.0000    0.38906
88480.0000    0.20532
88520.0000    0.25044
88560.0000    0.19841
88600.0000    0.29999
88640.0000    0.08406
88680.0000    0.03320
88720.0000   -0.10114
88760.0000   -0.20256
88800.0000   -0.04711
88840.0000   -0.02054
88880.0000    0.19517
88920.0000   -0.31520
88960.0000   -0.19482
89000.0000   -0.35681
89040.0000   -0.02507
89080.0000   -0.07660
89120.0000    0.03069
89160.0000   -0.05092
89200.0000   -0.04229
89240.0000    0.01738
89280.0000    0.29803
89320.0000   -0.06509
89360.0000   -0.47651
89400.0000    0.00688
89440.0000   -0.17043
89480.0000   -0.36115
89520.0000   -0.15334
89560.0000   -0.08662
89600.0000   -0.11137
89640.0000   -0.65829
89680.0000   -0.52593
89720.0000   -0.36763
89760.0000   -0.31856
89800.0000   -0.54385
89840.0000   -0.49239
89880.0000   -0.47097
89920.0000   -0.65153
89960.0000   -0.42172
90000.0000   -0.28172
90040.0000   -0.34056
90080.0000   -0.07678
90120.0000   -0.19753
90160.0000   -0.12455
90200.0000   -0.20543
90240.0000   -0.01819
90280.0000   -0.18206
90320.0000   -0.22744
90360.0000   -0.15818
90400.0000   -0.15872
90440.0000   -0.14944
90480.0000   -0.14249
90520.0000   -0.10900
90560.0000   -0.22697
90600.0000   -0.22717
90640.0000   -0.29977
90680.0000   -0.28103
90720.0000   -0.37556
90760.0000   -0.24074
90800.0000   -0.23979
90840.0000   -0.19093
90880.0000   -0.23931
90920.0000   -0.20254
90960.0000   -0.22768
91000.0000   -0.13150
91040.0000   -0.17807
91080.0000   -0.12607
91120.0000   -0.30632
91160.0000   -0.33303
91200.0000   -0.24833
91240.0000   -0.22303
91280.0000   -0.50795
91320.0000   -0.18071
91360.0000   -0.33367
91400.0000   -0.28951
91440.0000   -0.27564
91480.0000   -0.26786
91520.0000   -0.19270
91560.0000   -0.37170
91600.0000   -0.32687
91640.0000   -0.16059
91680.0000   -0.37370
91720.0000   -0.16683
91760.0000   -0.18639
91800.0000   -0.30100
91840.0000   -0.17528
91880.0000   -0.23484
91920.0000   -0.33903
91960.0000   -0.51606
92000.0000   -0.25972
92040.0000   -0.43075
92080.0000   -0.40505
92120.0000   -0.20412
92160.0000   -0.48516
92200.0000   -0.33555
92240.0000   -0.41470
92280.0000   -0.31268
92320.0000   -0.29788
92360.0000   -0.44062
92400.0000   -0.52937
92440.0000   -0.56238
92480.0000   -0.35143
92520.0000   -0.32163
92560.0000   -0.37774
92600.0000   -0.34158
92640.0000   -0.52645
92680.0000   -0.25719
92720.0000   -0.47097
92760.0000   -0.89832
92800.0000   -1.07663
92840.0000   -0.68221
92880.0000   -0.67171
92920.0000   -0.80430
92960.0000   -0.84328
93000.0000   -0.75487
93040.0000   -0.61349
93080.0000   -0.47595
93120.0000   -0.73865
93160.0000   -0.71790
93200.0000   -0.73905
93240.0000   -0.65346
93280.0000   -0.57318
93320.0000   -0.69738
93360.0000   -0.76622
93400.0000   -0.70112
93440.0000   -0.77318
93480.0000   -0.61638
93520.0000   -0.49955
93560.0000   -0.49753
93600.0000   -0.19371
93640.0000   -0.38167
93680.0000   -0.30047
93720.0000   -0.24293
93760.0000   -0.24117
93800.0000   -0.24433
93840.0000   -0.09270
93880.0000   -0.20463
93920.0000   -0.24293
93960.0000   -0.40323
94000.0000   -0.05418
94040.0000   -0.31647
94080.0000   -0.16625
94120.0000   -0.12584
94160.0000   -0.08192
94200.0000   -0.57813
94240.0000   -0.82131
94280.0000   -0.61821
94320.0000   -0.61888
94360.0000   -0.30933
94400.0000   -0.74455
94440.0000   -0.17229
94480.0000   -0.33901
94520.0000   -0.25590
94560.0000   -0.24555
94600.0000   -0.29023
94640.0000   -0.13135
94680.0000   -0.03180
94720.0000   -0.30379
94760.0000   -0.91292
94800.0000   -0.60626
94840.0000   -0.55095
94880.0000   -0.64072
94920.0000   -0.30153
94960.0000   -0.20776
95000.0000   -0.19026
95040.0000   -0.43732
95080.0000   -0.73841
95120.0000   -0.55519
95160.0000   -0.54428
95200.0000   -0.73728
95240.0000   -0.59778
95280.0000   -0.78595
95320.0000   -0.49900
95360.0000   -0.38539
95400.0000   -0.55253
95440.0000   -0.53313
95480.0000   -0.65052
95520.0000   -0.43655
95560.0000   -0.27683
95600.0000   -0.06370
95640.0000   -0.30721
95680.0000   -0.25257
95720.0000   -0.09031
95760.0000   -0.14782
95800.0000   -0.00999
95840.0000   -0.20541
95880.0000   -0.01723
95920.0000   -0.06663
95960.0000   -0.70977
96000.0000   -0.51196
96040.0000   -0.07625
96080.0000   -0.71074
96120.0000   -0.16927
96160.0000   -0.54738
96200.0000   -0.60450
96240.0000   -0.68181
96280.0000   -0.43582
96320.0000   -0.62187
96360.0000   -0.53984
96400.0000   -1.07359
96440.0000   -0.41755
96480.0000   -0.43177
96520.0000   -0.63482
96560.0000   -0.58777
96600.0000   -0.31191
96640.0000   -0.59436
96680.0000   -0.64710
96720.0000   -0.58788
96760.0000   -0.72289
96800.0000   -0.73726
96840.0000   -0.30927
96880.0000   -0.12014
96920.0000   -0.15812
96960.0000   -0.22073
97000.0000   -0.04257
97040.0000   -0.15314
97080.0000    0.04642
97120.0000   -0.25795
97160.0000   -0.51767
97200.0000   -0.28660
97240.0000   -0.25919
97280.0000   -0.20170
97320.0000   -0.36331
97360.0000   -0.58067
97400.0000   -0.20700
97440.0000   -0.36209
97480.0000   -0.41297
97520.0000   -0.61615
97560.0000   -0.40436
97600.0000   -0.77899
97640.0000   -0.57848
97680.0000   -0.42142
97720.0000   -0.18010
97760.0000   -0.12835
97800.0000   -0.19191
97840.0000   -0.27919
97880.0000   -0.12466
97920.0000   -0.48039
97960.0000   -0.45095
98000.0000   -0.39692
98040.0000   -0.33288
98080.0000   -0.36640
98120.0000   -0.29835
98160.0000   -0.30753
98200.0000   -0.12605
98240.0000   -0.33701
98280.0000   -0.15253
98320.0000   -0.09861
98360.0000   -0.23783
98400.0000   -0.38287
98440.0000   -0.16292
98480.0000   -0.36787
98520.0000   -0.59374
98560.0000   -0.42957
98600.0000   -0.46908
98640.0000   -0.41690
98680.0000   -0.65017
98720.0000   -0.38219
98760.0000   -0.32574
98800.0000   -0.30924
98840.0000   -0.34907
98880.0000   -0.44200
98920.0000   -0.76347
98960.0000   -0.34749
99000.0000   -0.57755
99040.0000   -0.72560
99080.0000   -0.76477
99120.0000   -0.59387
99160.0000   -0.75281
99200.0000   -0.67669
99240.0000   -0.57405
99280.0000   -0.54872
99320.0000   -0.57615
99360.0000   -0.59632
99400.0000   -1.02988
99440.0000   -0.56631
99480.0000   -0.43479
99520.0000   -0.54624
99560.0000   -0.55637
99600.0000   -0.45363
99640.0000   -0.61344
99680.0000   -0.73296
99720.0000   -0.59926
99760.0000   -0.61293
99800.0000   -0.47386
99840.0000   -0.53099
99880.0000   -0.35594
99920.0000   -0.36356
99960.0000   -0.37472
100000.0000   -0.52369
100040.0000   -0.29639
100080.0000   -0.55572
100120.0000   -0.35530
100160.0000   -0.55128
100200.0000   -0.31601
100240.0000   -0.30320
100280.0000   -0.19811
100320.0000   -0.26489
100360.0000   -0.30011
100400.0000   -0.15347
100440.0000   -0.56649
100480.0000   -0.30718
100520.0000   -0.26469
100560.0000   -0.28185
100600.0000   -0.65382
100640.0000   -0.43523
100680.0000   -0.43877
100720.0000   -0.64903
100760.0000   -0.44764
100800.0000   -0.68122
100840.0000   -0.16463
100880.0000   -0.54403
100920.0000   -0.60713
100960.0000   -0.68827
101000.0000   -0.43031
101040.0000   -0.42593
101080.0000   -0.73887
101120.0000   -0.51981
101160.0000   -0.43123
101200.0000   -0.42996
101240.0000   -0.59949
101280.0000   -0.57494
101320.0000   -0.51258
101360.0000   -0.46263
101400.0000   -0.86484
101440.0000   -0.54971
101480.0000   -0.39118
101520.0000   -0.62619
101560.0000   -0.67157
101600.0000   -0.39577
101640.0000   -0.39586
101680.0000   -0.69697
101720.0000   -0.70447
101760.0000   -0.57705
101800.0000   -0.43448
101840.0000   -0.23090
101880.0000   -0.33157
101920.0000   -0.25041
101960.0000   -0.16153
102000.0000   -0.18754
102040.0000   -0.66794
102080.0000   -0.59227
102120.0000   -0.46924
102160.0000   -0.45323
102200.0000   -0.44419
102240.0000   -0.54268
102280.0000   -0.06205
102320.0000   -0.33980
102360.0000   -0.75165
102400.0000   -0.20512
102440.0000   -0.50314
102480.0000   -0.38569
102520.0000   -0.20883
102560.0000   -0.08125
102600.0000   -0.37913
102640.0000   -0.22776
102680.0000   -0.32995
102720.0000   -0.07036
102760.0000   -0.04691
102800.0000    0.24815
102840.0000    0.16184
102880.0000   -0.21480
102920.0000   -0.33609
102960.0000   -0.32001
103000.0000   -0.55172
103040.0000   -0.04733
103080.0000   -0.20390
103120.0000   -0.33572
103160.0000   -0.36794
103200.0000   -0.53330
103240.0000   -0.18332
103280.0000   -0.54537
103320.0000   -0.33248
103360.0000   -0.39130
103400.0000   -0.26356
103440.0000   -0.53737
103480.0000   -0.64516
103520.0000   -0.61479
103560.0000   -0.49649
103600.0000   -0.49483
103640.0000   -0.83849
103680.0000   -0.89035
103720.0000   -0.31714
103760.0000   -0.56192
103800.0000   -0.55774
103840.0000   -0.64172
103880.0000   -0.62125
103920.0000   -0.53349
103960.0000   -0.74790
104000.0000   -0.69333
104040.0000   -0.42384
104080.0000   -0.43604
104120.0000   -0.48698
104160.0000   -0.14965
104200.0000   -0.61473
104240.0000   -0.44639
104280.0000   -0.57934
104320.0000   -0.55527
104360.0000   -0.60139
104400.0000   -0.49731
104440.0000   -0.43191
104480.0000   -0.02740
104520.0000   -0.02970
104560.0000   -0.14100
104600.0000   -0.09705
104640.0000   -0.29092
104680.0000   -0.21369
104720.0000   -0.01268
104760.0000   -0.06635
104800.0000    0.14260
104840.0000    0.23155
104880.0000    0.36128
104920.0000    0.13215
104960.0000    0.18589
105000.0000   -0.19016
105040.0000   -0.44682
105080.0000   -0.46470
105120.0000   -0.21853
105160.0000   -0.53308
105200.0000   -0.08981
105240.0000   -0.49838
105280.0000   -0.28557
105320.0000   -0.47233
105360.0000   -0.54027
105400.0000   -0.67405
105440.0000   -0.63033
105480.0000   -0.49217
105520.0000   -0.57315
105560.0000   -0.46620
105600.0000   -0.34264
105640.0000   -0.69138
105680.0000   -0.54868
105720.0000   -0.73125
105760.0000   -0.60245
105800.0000   -0.57704
105840.0000   -0.71376
105880.0000   -0.49245
105920.0000   -0.29839
105960.0000   -0.79018
106000.0000   -0.68833
106040.0000   -0.53292
106080.0000   -0.49371
106120.0000   -0.52198
106160.0000   -0.08965
106200.0000   -0.42302
106240.0000   -0.38723
106280.0000   -0.72067
106320.0000   -0.64958
106360.0000   -0.44382
106400.0000   -0.30738
106440.0000   -0.24140
106480.0000    0.00419
106520.0000   -0.33805
106560.0000   -0.10923
106600.0000   -0.27355
106640.0000   -0.40438
106680.0000   -0.26029
106720.0000   -0.16186
106760.0000   -0.29196
106800.0000   -0.42187
106840.0000   -0.22224
106880.0000   -0.46325
106920.0000   -0.32873
106960.0000   -0.55338
107000.0000   -0.31697
107040.0000   -0.40660
107080.0000   -0.23016
107120.0000   -0.32695
107160.0000   -0.21755
107200.0000   -0.02139
107240.0000   -0.53703
107280.0000   -0.38243
107320.0000   -0.61430
107360.0000   -0.53175
107400.0000   -0.64703
107440.0000   -0.61370
107480.0000   -0.18298
107520.0000   -0.28480
107560.0000   -0.13125
107600.0000    0.06313
107640.0000   -0.05948
107680.0000   -0.00322
107720.0000    0.15084
107760.0000   -0.23721
107800.0000   -0.08095
107840.0000   -0.02278
107880.0000    0.25932
107920.0000    0.11397
107960.0000    0.11878
108000.0000    0.17089
108040.0000    0.10894
108080.0000    0.15710
108120.0000    0.18522
108160.0000    0.29735
108200.0000    0.22026
108240.0000    0.44261
108280.0000    0.15775
108320.0000    0.28914
108360.0000   -0.00130
108400.0000    0.10872
108440.0000    0.08571
108480.0000   -0.04951
108520.0000    0.07297
108560.0000    0.09442
108600.0000   -0.30888
108640.0000   -0.07104
108680.0000   -0.15231
108720.0000   -0.15292
108760.0000   -0.16750
108800.0000    0.02382
108840.0000   -0.28075
108880.0000   -0.27648
108920.0000   -0.19998
108960.0000   -0.20059
109000.0000   -0.06228
109040.0000   -0.23793
109080.0000   -0.38290
109120.0000   -0.45955
109160.0000   -0.40783
109200.0000   -0.63311
109240.0000   -0.11847
109280.0000   -0.49450
109320.0000   -0.76684
109360.0000   -0.44384
109400.0000   -0.12545
109440.0000   -0.84192
109480.0000   -0.77326
109520.0000   -0.53198
109560.0000   -0.42980
109600.0000   -0.66077
109640.0000   -0.75751
109680.0000   -0.67596
109720.0000   -0.70801
109760.0000   -0.71634
109800.0000   -0.61317
109840.0000   -0.56467
109880.0000   -0.93738
109920.0000   -0.75551
109960.0000   -0.64335
110000.0000   -0.76448
110040.0000   -0.65895
110080.0000   -0.71712
110120.0000   -0.90948
110160.0000   -0.57679
110200.0000   -0.55507
110240.0000   -0.59772
110280.0000   -0.78927
110320.0000   -0.65133
110360.0000   -0.40944
110400.0000   -0.54331
110440.0000   -0.56524
110480.0000   -0.59667
110520.0000   -0.63074
110560.0000   -0.54689
110600.0000   -0.48220
110640.0000   -0.52455
110680.0000   -0.58179
110720.0000   -0.02504
110760.0000   -0.46394
110800.0000   -0.32112
110840.0000   -0.29174
110880.0000   -0.52670
110920.0000   -0.90011
110960.0000   -0.85118
111000.0000   -0.56996
111040.0000   -0.41520
111080.0000   -0.44772
111120.0000   -0.56053
111160.0000   -0.45503
111200.0000   -0.66151
111240.0000   -0.46927
111280.0000   -0.26387
111320.0000   -0.43950
111360.0000   -0.25782
111400.0000   -0.56912
111440.0000   -0.42096
111480.0000   -0.45295
111520.0000   -0.62365
111560.0000   -0.50155
111600.0000   -0.68957
111640.0000   -0.22628
111680.0000    0.04383
111720.0000   -0.00847
111760.0000   -0.64564
111800.0000   -0.89144
111840.0000   -0.81770
111880.0000   -0.50487
111920.0000   -0.55192
111960.0000   -0.09282
112000.0000   -0.73740
112040.0000   -0.80528
112080.0000   -0.80035
112120.0000   -0.56389
112160.0000   -0.85065
112200.0000   -0.68402
112240.0000   -0.68796
112280.0000   -0.36376
112320.0000   -0.64196
112360.0000   -0.55435
112400.0000   -0.53987
112440.0000   -0.43702
112480.0000   -0.30619
112520.0000   -0.21748
112560.0000   -0.14313
112600.0000   -0.65322
112640.0000   -0.65912
112680.0000   -0.47728
112720.0000   -0.72340
112760.0000   -0.18529
112800.0000   -0.12587
112840.0000   -0.31031
112880.0000   -0.06903
112920.0000   -0.24145
112960.0000   -0.30815
113000.0000   -0.72346
113040.0000   -0.49599
113080.0000   -0.28305
113120.0000   -0.48830
113160.0000   -0.00343
113200.0000    0.30591
113240.0000    0.12434
113280.0000   -0.23968
113320.0000   -0.55451
113360.0000    0.01928
113400.0000   -0.14307
113440.0000    0.05892
113480.0000   -0.71675
113520.0000   -1.05582
113560.0000   -0.51322
113600.0000   -0.68623
113640.0000   -0.90219
113680.0000   -0.27582
113720.0000   -0.38436
113760.0000   -0.55297
113800.0000   -0.41063
113840.0000   -0.13748
113880.0000   -0.15746
113920.0000   -0.03181
113960.0000   -0.21134
114000.0000   -0.20512
114040.0000   -0.23096
114080.0000   -0.13304
114120.0000   -0.00502
114160.0000   -0.10310
114200.0000   -0.24095
114240.0000   -0.13798
114280.0000   -0.17639
114320.0000   -0.05160
114360.0000    0.03036
114400.0000   -0.03826
114440.0000    0.00523
114480.0000    0.10792
114520.0000    0.19647
114560.0000    0.24582
114600.0000   -0.07743
114640.0000    0.57522
114680.0000    0.00960
114720.0000    0.07602
114760.0000    0.40473
114800.0000    0.47862
114840.0000   -0.09083
114880.0000    0.44448
114920.0000    0.52896
114960.0000    0.49673
115000.0000    0.47581
115040.0000    0.50570
115080.0000    0.42835
115120.0000    0.55083
115160.0000    0.59169
115200.0000    0.64027
115240.0000    0.51714
115280.0000    0.44277
115320.0000    0.54562
115360.0000    0.66335
115400.0000    0.42859
115440.0000    0.64143
115480.0000    0.42668
115520.0000    0.40901
115560.0000    0.37826
115600.0000    0.41835
115640.0000    0.42593
115680.0000    0.67427
115720.0000    0.55857
115760.0000    0.45852
115800.0000    0.85950
115840.0000    0.61304
115880.0000    0.53671
115920.0000    0.55631
115960.0000    0.46069
116000.0000    0.62989
116040.0000    0.42543
116080.0000    0.23812
116120.0000    0.15577
116160.0000   -0.39646
116200.0000   -0.46427
116240.0000   -0.03048
116280.0000   -0.16651
116320.0000   -0.22544
116360.0000   -0.16796
116400.0000    0.18888
116440.0000    0.07387
116480.0000    0.13040
116520.0000   -0.09879
116560.0000   -0.00527
116600.0000    0.04985
116640.0000    0.23229
116680.0000   -0.47451
116720.0000   -0.20203
116760.0000   -0.06654
116800.0000    0.05530
116840.0000    0.14811
116880.0000    0.23280
116920.0000    0.17616
116960.0000    0.13279
117000.0000    0.01579
117040.0000    0.04465
117080.0000   -0.12685
117120.0000   -0.34619
117160.0000   -0.27711
117200.0000   -0.24981
117240.0000   -0.53286
117280.0000   -0.23972
117320.0000    0.11518
117360.0000   -0.06567
117400.0000   -0.08477
117440.0000    0.10797
117480.0000   -0.24462
117520.0000   -0.56347
117560.0000   -0.48485
117600.0000   -0.41849
117640.0000   -0.36645
117680.0000   -0.03502
117720.0000   -0.57227
117760.0000   -0.54874
117800.0000   -0.33545
117840.0000   -0.36761
117880.0000   -0.13071
117920.0000   -0.15737
117960.0000   -0.00861
118000.0000    0.01499
118040.0000   -0.45775
118080.0000   -0.66443
118120.0000   -0.11143
118160.0000   -0.21727
118200.0000   -0.22416
118240.0000   -0.09454
118280.0000   -0.13889
118320.0000   -0.23105
118360.0000    0.05696
118400.0000    0.05160
118440.0000    0.23309
118480.0000    0.33217
118520.0000    0.24284
118560.0000    0.23291
118600.0000   -0.02721
118640.0000    0.18379
118680.0000   -0.10965
118720.0000    0.02102
118760.0000   -0.44405
118800.0000   -0.50509
118840.0000   -0.32787
118880.0000   -0.47510
118920.0000   -0.20533
118960.0000   -0.02033
119000.0000   -0.19010
119040.0000    0.03145
119080.0000   -0.48307
119120.0000   -0.51455
119160.0000   -0.01227
119200.0000   -0.10182
119240.0000   -0.20146
119280.0000   -0.20813
119320.0000   -0.95707
119360.0000   -0.74701
119400.0000   -0.35682
119440.0000   -0.38730
119480.0000   -0.80438
119520.0000   -0.35582
119560.0000   -0.50618
119600.0000   -0.37304
119640.0000   -0.28877
119680.0000   -0.66381
119720.0000   -0.35298
119760.0000   -0.29484
119800.0000   -0.02268
119840.0000   -0.17405
119880.0000   -0.02284
119920.0000   -0.14807
119960.0000   -0.41595
120000.0000   -0.29012
120040.0000   -0.36755
120080.0000   -0.27234
120120.0000   -0.08736
120160.0000   -0.01384
120200.0000    0.05121
120240.0000   -0.31791
120280.0000   -0.04200
120320.0000   -0.38186
120360.0000    0.03007
120400.0000   -0.09425
120440.0000   -0.24111
120480.0000    0.04822
120520.0000   -0.22005
120560.0000    0.00719
120600.0000   -0.02862
120640.0000    0.09513
120680.0000   -0.26682
120720.0000   -0.08886
120760.0000   -0.28820
120800.0000   -0.29208
120840.0000   -0.43970
120880.0000   -0.09297
120920.0000   -0.04525
120960.0000   -0.44690
121000.0000   -0.10011
121040.0000   -0.14801
121080.0000   -0.39130
121120.0000   -0.14754
121160.0000    0.04969
121200.0000   -0.01791
121240.0000   -0.19397
121280.0000   -0.35757
121320.0000   -0.38362
121360.0000   -0.25497
121400.0000   -0.49830
121440.0000    0.04696
121480.0000   -0.31374
121520.0000   -0.47549
121560.0000   -0.31322
121600.0000   -0.29772
121640.0000   -0.30094
121680.0000   -0.22116
121720.0000   -0.28094
121760.0000   -0.27441
121800.0000   -0.58089
121840.0000   -0.46832
121880.0000   -0.34017
121920.0000   -0.38425
121960.0000   -0.12952
122000.0000   -0.51349
122040.0000   -0.42394
122080.0000   -0.58712
122120.0000   -0.23903
122160.0000   -0.27935
122200.0000   -0.15366
122240.0000   -0.20724
122280.0000   -0.24426
122320.0000   -0.14835
122360.0000   -0.22245
122400.0000   -0.17442
122440.0000   -0.38524
122480.0000   -0.47460
122520.0000   -0.40733
122560.0000   -0.51158
122600.0000   -0.20957
122640.0000   -0.37944
122680.0000   -0.22468
122720.0000   -0.16334
122760.0000   -0.30906
122800.0000   -0.33104
122840.0000   -0.27962
122880.0000   -0.23526
122920.0000   -0.17613
122960.0000    0.11292
123000.0000   -0.06759
123040.0000   -0.20054
123080.0000   -0.07904
123120.0000   -0.43442
123160.0000   -0.26029
123200.0000   -0.15688
123240.0000   -0.24733
123280.0000   -0.09046
123320.0000   -0.42941
123360.0000   -0.25974
123400.0000   -0.08927
123440.0000   -0.46041
123480.0000   -0.32162
123520.0000    0.00998
123560.0000   -0.10488
123600.0000   -0.03501
123640.0000   -0.18340
123680.0000   -0.61722
123720.0000   -0.08713
123760.0000    0.03244
123800.0000   -0.41566
123840.0000   -0.04845
123880.0000    0.08647
123920.0000   -0.19518
123960.0000   -0.25377
124000.0000   -0.09571
124040.0000   -0.23753
124080.0000   -0.30064
124120.0000   -0.21636
124160.0000   -0.14867
124200.0000   -0.29172
124240.0000   -0.09593
124280.0000   -0.10478
124320.0000   -0.43458
124360.0000   -0.24873
124400.0000   -0.01614
124440.0000    0.01708
124480.0000   -0.36184
124520.0000    0.07362
124560.0000    0.08105
124600.0000   -0.38182
124640.0000   -0.37050
124680.0000   -0.12330
124720.0000   -0.19112
124760.0000   -0.65801
124800.0000   -0.57069
124840.0000   -0.02877
124880.0000   -0.28555
124920.0000   -0.20337
124960.0000   -0.06597
125000.0000   -0.41079
125040.0000   -0.29959
125080.0000   -0.18576
125120.0000    0.06455
125160.0000    0.16865
125200.0000   -0.17090
125240.0000   -0.21725
125280.0000   -0.10603
125320.0000   -0.20350
125360.0000    0.03986
125400.0000   -0.04174
125440.0000   -0.04774
125480.0000   -0.06272
125520.0000   -0.25645
125560.0000    0.06149
125600.0000   -0.20737
125640.0000    0.01076
125680.0000   -0.30152
125720.0000   -0.13273
125760.0000    0.14853
125800.0000    0.50386
125840.0000    0.26738
125880.0000    0.29670
125920.0000   -0.26588
125960.0000   -0.20595
126000.0000   -0.06006
126040.0000   -0.39773
126080.0000   -0.41122
126120.0000   -0.07538
126160.0000   -0.28244
126200.0000   -0.16094
126240.0000   -0.13957
126280.0000   -0.06570
126320.0000   -0.05618
126360.0000    0.17008
126400.0000    0.07645
126440.0000   -0.25549
126480.0000    0.23537
126520.0000    0.13259
126560.0000   -0.31968
126600.0000   -0.60622
126640.0000   -0.38584
126680.0000   -0.21746
126720.0000   -0.13775
126760.0000   -0.28258
126800.0000   -0.48265
126840.0000   -0.52882
126880.0000   -0.70865
126920.0000   -0.58480
126960.0000   -0.72359
127000.0000   -0.72398
127040.0000   -0.41423
127080.0000   -0.78570
127120.0000   -0.66979
127160.0000   -0.52208
127200.0000   -0.34274
127240.0000   -0.37578
127280.0000   -0.28489
127320.0000   -0.44793
127360.0000   -0.47707
127400.0000   -0.47718
127440.0000   -0.47058
127480.0000   -0.18707
127520.0000   -0.37097
127560.0000   -0.70250
127600.0000   -0.42593
127640.0000   -0.65444
127680.0000   -0.57688
127720.0000   -0.49769
127760.0000   -0.49534
127800.0000   -0.18118
127840.0000   -0.47051
127880.0000   -0.58598
127920.0000   -0.73257
127960.0000   -0.67083
128000.0000   -0.54741
128040.0000   -0.57419
128080.0000   -0.61465
128120.0000   -0.49582
128160.0000   -0.31218
128200.0000   -0.72076
128240.0000   -0.42216
128280.0000   -0.61801
128320.0000   -0.48524
128360.0000   -0.64958
128400.0000   -0.62348
128440.0000   -0.49480
128480.0000   -0.57665
128520.0000   -0.43964
128560.0000   -0.57772
128600.0000   -0.68973
128640.0000   -0.43401
128680.0000   -0.54829
128720.0000   -0.73585
128760.0000   -0.45235
128800.0000   -0.41667
128840.0000   -0.61081
128880.0000   -0.67571
128920.0000   -0.44011
128960.0000   -0.69235
129000.0000   -0.48636
129040.0000   -0.23981
129080.0000   -0.68088
129120.0000   -0.58226
129160.0000   -0.82513
129200.0000   -0.87429
129240.0000   -0.65603
129280.0000   -0.68086
129320.0000   -0.02040
129360.0000    0.08498
129400.0000   -0.18063
129440.0000   -0.29675
129480.0000   -0.49088
129520.0000   -0.49997
129560.0000   -0.37502
129600.0000   -0.18475
129640.0000   -0.30866
129680.0000   -0.58446
129720.0000   -0.33266
129760.0000   -0.48744
129800.0000   -0.40223
129840.0000   -0.68264
129880.0000   -0.47749
129920.0000   -0.46377
129960.0000   -0.51853
130000.0000   -0.39650
130040.0000   -0.33232
130080.0000   -0.35041
130120.0000   -0.55679
130160.0000   -0.59191
130200.0000   -0.45697
130240.0000   -0.53798
130280.0000   -0.44729
130320.0000   -0.37446
130360.0000   -0.37296
130400.0000   -0.52985
130440.0000   -0.45961
130480.0000   -0.64353
130520.0000   -0.16942
130560.0000   -0.47194
130600.0000   -0.47294
130640.0000   -0.83778
130680.0000   -0.32060
130720.0000   -0.06137
130760.0000   -0.24914
130800.0000   -0.37500
130840.0000   -0.12608
130880.0000   -0.47545
130920.0000   -0.35159
130960.0000   -0.54995
131000.0000   -0.48116
131040.0000   -0.43707
131080.0000   -0.51220
131120.0000   -0.52427
131160.0000   -0.62623
131200.0000   -0.46441
131240.0000   -0.54295
131280.0000   -0.54513
131320.0000   -0.34059
131360.0000   -0.17793
131400.0000   -0.43156
131440.0000   -0.72580
131480.0000   -0.56928
131520.0000   -0.52236
131560.0000   -0.30981
131600.0000   -0.45194
131640.0000   -0.04011
131680.0000   -0.10462
131720.0000   -0.36447
131760.0000   -0.24290
131800.0000   -0.37112
131840.0000   -0.35695
131880.0000   -0.59626
131920.0000   -0.39436
131960.0000   -0.25781
132000.0000   -0.36776
132040.0000   -0.04321
132080.0000   -0.16301
132120.0000   -0.01324
132160.0000   -0.31477
132200.0000   -0.31096
132240.0000   -0.26164
132280.0000   -0.63453
132320.0000   -0.55152
132360.0000   -0.48845
132400.0000   -0.32673
132440.0000   -0.40640
132480.0000   -0.16183
132520.0000   -0.32098
132560.0000   -0.12048
132600.0000   -0.46478
132640.0000   -0.20563
132680.0000   -0.08898
132720.0000    0.02724
132760.0000   -0.00786
132800.0000   -0.47174
132840.0000   -0.22715
132880.0000   -0.55055
132920.0000   -0.46639
132960.0000   -0.45686
133000.0000   -0.28717
133040.0000   -0.59720
133080.0000   -0.69832
133120.0000   -0.81633
133160.0000   -0.37979
133200.0000   -0.70158
133240.0000   -0.37450
133280.0000   -0.75215
133320.0000   -0.36038
133360.0000   -0.44061
133400.0000   -0.35915
133440.0000   -0.59225
133480.0000   -0.49401
133520.0000   -0.06380
133560.0000   -0.15472
133600.0000   -0.39116
133640.0000   -0.19498
133680.0000   -0.16386
133720.0000   -0.38925
133760.0000   -0.21600
133800.0000   -0.03682
133840.0000   -0.32839
133880.0000   -0.40065
133920.0000   -0.69831
133960.0000   -0.60967
134000.0000   -0.56985
134040.0000   -0.27269
134080.0000   -0.38719
134120.0000   -0.04766
134160.0000    0.14406
134200.0000    0.20178
134240.0000    0.51982
134280.0000   -0.28035
134320.0000    0.06152
134360.0000   -0.05914
134400.0000    0.22753
134440.0000    0.08730
134480.0000   -0.28394
134520.0000   -0.17113
134560.0000    0.23810
134600.0000   -0.39709
134640.0000   -0.66809
134680.0000   -0.39281
134720.0000   -0.54569
134760.0000   -0.51600
134800.0000   -1.03939
134840.0000   -0.53400
134880.0000   -0.56095
134920.0000   -1.01097
134960.0000   -0.75956
135000.0000   -0.36392
135040.0000   -0.62123
135080.0000   -0.63690
135120.0000   -0.56323
135160.0000   -0.45568
135200.0000    0.08265
135240.0000   -0.31632
135280.0000   -0.70032
135320.0000   -0.44808
135360.0000   -0.72771
135400.0000   -0.11492
135440.0000   -0.12942
135480.0000   -0.28922
135520.0000   -0.43273
135560.0000   -0.43907
135600.0000   -0.62816
135640.0000   -0.68812
135680.0000   -0.70592
135720.0000   -0.18811
135760.0000   -0.38891
135800.0000   -0.52642
135840.0000   -0.46291
135880.0000   -0.12184
135920.0000   -0.39382
135960.0000    0.08055
136000.0000   -0.40616
136040.0000   -0.71845
136080.0000   -0.98483
136120.0000   -0.76380
136160.0000   -0.75035
136200.0000   -0.77981
136240.0000   -0.32139
136280.0000   -0.56810
136320.0000   -0.10487
136360.0000   -0.17516
136400.0000    0.12720
136440.0000    0.00366
136480.0000   -0.30147
136520.0000    0.03039
136560.0000    0.06290
136600.0000    0.12277
136640.0000   -0.12883
136680.0000   -0.54271
136720.0000   -0.34734
136760.0000   -0.28471
136800.0000   -0.05882
136840.0000   -0.33869
136880.0000   -0.20341
136920.0000   -0.01525
136960.0000    0.04388
137000.0000   -0.19368
137040.0000   -0.40318
137080.0000   -0.09736
137120.0000   -0.11355
137160.0000    0.09176
137200.0000    0.05166
137240.0000    0.09575
137280.0000    0.12913
137320.0000    0.39493
137360.0000    0.54668
137400.0000    0.53040
137440.0000    0.49642
137480.0000    0.35830
137520.0000    0.63240
137560.0000    0.31093
137600.0000    0.62182
137640.0000    0.66520
137680.0000    0.66693
137720.0000    0.61392
137760.0000    0.59078
137800.0000    0.02052
137840.0000    0.40729
137880.0000    0.17076
137920.0000    0.40532
137960.0000    0.15720
138000.0000    0.24891
138040.0000    0.35492
138080.0000    0.31417
138120.0000    0.36653
138160.0000    0.52097
138200.0000    0.48429
138240.0000    0.56608
138280.0000    0.57411
138320.0000    0.48717
138360.0000    0.26158
138400.0000   -0.05070
138440.0000    0.15908
138480.0000    0.44455
138520.0000    0.53641
138560.0000    0.58231
138600.0000    0.28737
138640.0000    0.38225
138680.0000    0.40502
138720.0000    0.53510
138760.0000    0.41323
138800.0000    0.46914
138840.0000    0.53150
138880.0000    0.35652
138920.0000    0.45063
138960.0000    0.28168
139000.0000    0.47545
139040.0000    0.24631
139080.0000    0.36234
139120.0000    0.46312
139160.0000    0.58056
139200.0000    0.42358
139240.0000    0.32256
139280.0000    0.45514
139320.0000    0.33610
139360.0000    0.33236
139400.0000    0.40003
139440.0000    0.48746
139480.0000    0.42122
139520.0000    0.24851
139560.0000    0.37612
139600.0000    0.23816
139640.0000    0.04472
139680.0000    0.29111
139720.0000    0.34173
139760.0000    0.32803
139800.0000    0.24282
139840.0000    0.11039
139880.0000    0.25143
139920.0000    0.37744
139960.0000    0.33413
140000.0000    0.30024
140040.0000    0.23217
140080.0000    0.29105
140120.0000    0.15781
140160.0000    0.40563
140200.0000    0.41532
140240.0000    0.50941
140280.0000    0.30153
140320.0000    0.46112
140360.0000    0.46088
140400.0000    0.37058
140440.0000    0.54435
140480.0000    0.47322
140520.0000    0.54036
140560.0000    0.47525
140600.0000    0.32097
140640.0000    0.48167
140680.0000    0.58937
140720.0000    0.61802
140760.0000    0.39046
140800.0000    0.26485
140840.0000    0.45331
140880.0000    0.27205
140920.0000    0.52444
140960.0000    0.50297
141000.0000    0.55914
141040.0000    0.24673
141080.0000    0.33960
141120.0000    0.40377
141160.0000    0.47123
141200.0000    0.41023
141240.0000    0.46257
141280.0000    0.38037
141320.0000    0.26368
141360.0000    0.50348
141400.0000    0.41990
141440.0000    0.41638
141480.0000    0.29792
141520.0000    0.71850
141560.0000    0.47625
141600.0000    0.37391
141640.0000    0.29486
141680.0000    0.37845
141720.0000    0.28787
141760.0000    0.30786
141800.0000    0.30370
141840.0000    0.44056
141880.0000    0.25766
141920.0000    0.27764
141960.0000    0.30840
142000.0000    0.43323
142040.0000    0.33174
142080.0000    0.51216
142120.0000    0.59941
142160.0000    0.46313
142200.0000    0.33541
142240.0000    0.60860
142280.0000    0.40030
142320.0000    0.50619
142360.0000    0.55950
142400.0000    0.62587
142440.0000    0.58397
142480.0000    0.65928
142520.0000    0.51052
142560.0000    0.58280
142600.0000    0.52380
142640.0000    0.60154
142680.0000    0.47171
142720.0000    0.35298
142760.0000   -0.04924
142800.0000    0.03501
142840.0000    0.21681
142880.0000   -0.07595
142920.0000    0.00269
142960.0000   -0.30366
143000.0000   -0.08037
143040.0000   -0.10124
143080.0000   -0.27399
143120.0000   -0.36168
143160.0000   -0.29643
143200.0000   -0.16405
143240.0000    0.16659
143280.0000    0.31017
143320.0000    0.37134
143360.0000    0.30959
143400.0000    0.19502
143440.0000    0.32713
143480.0000    0.45796
143520.0000    0.02044
143560.0000    0.41930
143600.0000    0.30771
143640.0000    0.29530
143680.0000    0.11657
143720.0000    0.40854
143760.0000    0.30503
143800.0000    0.36160
143840.0000    0.39487
143880.0000    0.22746
143920.0000    0.49173
143960.0000    0.20390
144000.0000    0.30167
144040.0000    0.03069
144080.0000    0.11957
144120.0000    0.38228
144160.0000    0.21764
144200.0000    0.15666
144240.0000    0.29032
144280.0000    0.30741
144320.0000    0.33106
144360.0000    0.54771
144400.0000    0.45434
144440.0000    0.25872
144480.0000    0.43246
144520.0000    0.37120
144560.0000    0.35145
144600.0000    0.28867
144640.0000    0.22626
144680.0000    0.39755
144720.0000    0.36168
144760.0000    0.34889
144800.0000    0.39420
144840.0000    0.33683
144880.0000    0.54652
144920.0000    0.21790
144960.0000    0.54550
145000.0000    0.40125
145040.0000    0.38079
145080.0000    0.34201
145120.0000    0.35044
145160.0000    0.49691
145200.0000    0.40993
145240.0000    0.57268
145280.0000   -0.24498
145320.0000   -0.22336
145360.0000   -0.16801
145400.0000    0.06441
145440.0000   -0.00842
145480.0000    0.24141
145520.0000   -0.37959
145560.0000    0.02620
145600.0000   -0.05682
145640.0000    0.20305
145680.0000   -0.01846
145720.0000   -0.03656
145760.0000    0.19095
145800.0000   -0.66625
145840.0000   -0.18689
145880.0000   -0.14445
145920.0000   -0.13375
145960.0000   -0.32816
146000.0000   -0.72849
146040.0000   -0.83857
146080.0000   -0.53706
146120.0000   -0.24465
146160.0000   -0.68410
146200.0000   -0.50288
146240.0000   -0.50215
146280.0000   -0.27135
146320.0000   -0.31968
146360.0000   -0.27281
146400.0000   -0.30881
146440.0000   -0.32923
146480.0000   -0.70332
146520.0000   -0.42466
146560.0000   -0.43810
146600.0000   -0.54024
146640.0000   -0.36957
146680.0000   -0.37447
146720.0000   -0.36647
146760.0000   -0.57147
146800.0000   -0.57408
146840.0000   -0.64861
146880.0000   -0.58760
146920.0000   -0.29965
146960.0000   -0.42574
147000.0000   -0.46435
147040.0000   -0.53377
147080.0000   -0.35093
147120.0000   -0.23984
147160.0000   -0.52787
147200.0000   -0.51376
147240.0000   -0.50619
147280.0000   -0.56591
147320.0000   -0.29960
147360.0000   -0.47525
147400.0000   -0.59688
147440.0000   -0.56116
147480.0000   -0.34080
147520.0000   -0.45272
147560.0000   -0.43259
147600.0000   -0.42073
147640.0000   -0.56404
147680.0000   -0.47204
147720.0000   -0.63688
147760.0000   -0.70473
147800.0000   -0.70194
147840.0000   -0.61428
147880.0000   -0.64068
147920.0000   -0.62075
147960.0000   -0.52659
148000.0000   -0.61561
148040.0000   -0.55441
148080.0000   -0.70897
148120.0000   -0.54684
148160.0000   -0.39423
148200.0000   -0.62436
148240.0000   -0.54277
148280.0000   -0.01147
148320.0000   -0.20894
148360.0000   -0.44566
148400.0000   -0.11525
148440.0000   -0.00684
148480.0000   -0.05837
148520.0000   -0.23242
148560.0000   -0.07374
148600.0000   -0.24877
148640.0000   -0.20836
148680.0000   -0.45205
148720.0000   -0.33421
148760.0000   -0.31793
148800.0000   -0.52077
148840.0000   -0.53613
148880.0000   -0.86505
148920.0000   -0.91225
148960.0000   -0.51076
149000.0000   -0.63675
149040.0000   -0.76214
149080.0000   -0.80654
149120.0000   -0.56297
149160.0000   -0.86513
149200.0000   -0.81346
149240.0000   -0.85579
149280.0000   -0.65586
149320.0000   -0.87793
149360.0000   -0.75505
149400.0000   -0.88743
149440.0000   -0.88745
149480.0000   -0.74483
149520.0000   -0.75719
149560.0000   -0.69482
149600.0000   -0.69110
149640.0000   -0.70665
149680.0000   -0.83756
149720.0000   -0.90665
149760.0000   -0.72666
149800.0000   -0.62989
149840.0000   -0.75909
149880.0000   -0.22254
149920.0000   -0.40783
149960.0000   -0.56567
150000.0000   -0.03514
150040.0000    0.12108
150080.0000   -0.48363
150120.0000   -0.58599
150160.0000   -0.30043
150200.0000   -0.25568
150240.0000   -0.29903
150280.0000   -0.39730
150320.0000    0.27879
150360.0000   -0.35004
150400.0000   -0.28248
150440.0000   -0.46960
150480.0000   -0.24522
150520.0000   -0.34833
150560.0000   -0.67033
150600.0000   -0.42632
150640.0000   -0.59916
150680.0000   -0.33172
150720.0000   -0.01412
150760.0000   -0.16445
150800.0000   -0.33395
150840.0000   -0.02222
150880.0000   -0.14656
150920.0000    0.13260
150960.0000    0.12326
151000.0000    0.00923
151040.0000   -0.14647
151080.0000   -0.20644
151120.0000   -0.43573
151160.0000   -0.41145
151200.0000   -0.08646
151240.0000   -0.60449
151280.0000   -0.61479
151320.0000   -0.33395
151360.0000   -0.93086
151400.0000   -0.71290
151440.0000   -0.76086
151480.0000   -0.53641
151520.0000   -0.57078
151560.0000   -0.86172
151600.0000   -0.89611
151640.0000   -0.75657
151680.0000   -0.73490
151720.0000   -0.61683
151760.0000   -0.89290
151800.0000   -0.59824
151840.0000   -0.58661
151880.0000   -0.49823
151920.0000   -0.59219
151960.0000   -0.87025
152000.0000   -0.71705
152040.0000   -0.68784
152080.0000   -0.62630
152120.0000   -0.36150
152160.0000   -0.48116
152200.0000   -0.53403
152240.0000   -0.34138
152280.0000   -0.72361
152320.0000   -0.78901
152360.0000   -0.50240
152400.0000   -0.82097
152440.0000   -0.72722
152480.0000   -0.61727
152520.0000   -0.74934
152560.0000   -0.54295
152600.0000   -0.57668
152640.0000   -0.50292
152680.0000   -0.46665
152720.0000   -0.33765
152760.0000   -0.53678
152800.0000   -0.65948
152840.0000   -0.50835
152880.0000   -0.30529
152920.0000   -0.22368
152960.0000   -0.13399
153000.0000   -0.26753
153040.0000   -0.36417
153080.0000   -0.29055
153120.0000   -0.26507
153160.0000   -0.66201
153200.0000   -0.58183
153240.0000   -0.69602
153280.0000   -0.51577
153320.0000   -0.59033
153360.0000   -0.65665
153400.0000   -0.53729
153440.0000   -0.85321
153480.0000   -0.55867
153520.0000   -0.73046
153560.0000   -0.68831
153600.0000   -0.44431
153640.0000   -0.59331
153680.0000   -0.40014
153720.0000   -0.40895
153760.0000   -0.60756
153800.0000   -0.85873
153840.0000   -0.78897
153880.0000   -0.91462
153920.0000   -1.07584
153960.0000   -0.44051
154000.0000   -0.42335
154040.0000   -0.65468
154080.0000   -1.14730
154120.0000   -0.87919
154160.0000   -0.74491
154200.0000   -0.64360
154240.0000   -0.59918
154280.0000   -0.60570
154320.0000   -0.58849
154360.0000   -0.76204
154400.0000   -0.59061
154440.0000   -0.51568
154480.0000   -0.58928
154520.0000   -0.33581
154560.0000   -0.12112
154600.0000   -0.18544
154640.0000   -0.40969
154680.0000   -0.50862
154720.0000   -0.95125
154760.0000   -0.08590
154800.0000   -0.13623
154840.0000    0.01247
154880.0000    0.20334
154920.0000    0.15338
154960.0000    0.03319
155000.0000   -0.24620
155040.0000   -0.01506
155080.0000   -0.33861
155120.0000   -0.25076
155160.0000    0.15657
155200.0000    0.25679
155240.0000    0.23030
155280.0000    0.29506
155320.0000    0.12414
155360.0000   -0.05328
155400.0000   -0.24223
155440.0000   -0.58549
155480.0000   -0.34570
155520.0000   -0.19897
155560.0000   -0.07580
155600.0000   -0.42714
155640.0000   -0.64469
155680.0000   -0.29567
155720.0000   -0.59117
155760.0000   -0.50913
155800.0000   -0.29971
155840.0000   -0.52310
155880.0000   -0.51260
155920.0000   -0.49841
155960.0000   -0.47155
156000.0000   -0.44173
156040.0000   -0.17357
156080.0000   -0.75864
156120.0000   -0.71847
156160.0000   -0.45211
156200.0000    0.06793
156240.0000   -0.11911
156280.0000   -0.39113
156320.0000   -0.47409
156360.0000   -0.55174
156400.0000   -0.09610
156440.0000   -0.25427
156480.0000   -0.29435
156520.0000   -0.44593
156560.0000   -0.34347
156600.0000   -0.27984
156640.0000   -0.05078
156680.0000   -0.16577
156720.0000   -0.48808
156760.0000   -0.13897
156800.0000    0.16194
156840.0000   -0.22867
156880.0000   -0.29710
156920.0000   -0.23661
156960.0000   -0.42507
157000.0000   -0.48794
157040.0000   -0.57002
157080.0000   -0.40521
157120.0000   -0.44120
157160.0000   -0.34020
157200.0000   -0.32700
157240.0000   -0.47406
157280.0000   -0.56628
157320.0000   -0.59606
157360.0000   -0.68817
157400.0000   -0.45464
157440.0000   -0.40890
157480.0000   -0.75843
157520.0000   -1.07370
157560.0000   -0.67340
157600.0000    0.02632
157640.0000   -0.09110
157680.0000   -0.18451
157720.0000   -0.43828
157760.0000   -0.48092
157800.0000   -0.21467
157840.0000   -0.06939
157880.0000   -0.47043
157920.0000   -0.34059
157960.0000   -0.09429
158000.0000   -0.34963
158040.0000   -0.83573
158080.0000   -0.76745
158120.0000   -1.04137
158160.0000   -0.89342
158200.0000   -0.68839
158240.0000   -0.95900
158280.0000   -0.87549
158320.0000   -0.86003
158360.0000   -0.63583
158400.0000   -0.59771
158440.0000   -0.53616
158480.0000   -0.36218
158520.0000   -0.63693
158560.0000   -0.61814
158600.0000   -0.49939
158640.0000   -0.61969
158680.0000   -0.57760
158720.0000   -0.68019
158760.0000   -0.54450
158800.0000   -0.81389
158840.0000   -0.50724
158880.0000   -0.45202
158920.0000   -0.65042
158960.0000   -0.60700
159000.0000   -0.57237
159040.0000   -0.69758
159080.0000   -0.64166
159120.0000   -0.77948
159160.0000   -0.69071
159200.0000   -0.84648
159240.0000   -0.85321
159280.0000   -0.99374
159320.0000   -0.82519
159360.0000   -0.80186
159400.0000   -0.86833
159440.0000   -0.93601
159480.0000   -0.74557
159520.0000   -0.93983
159560.0000   -0.81477
159600.0000   -0.89953
159640.0000   -0.82104
159680.0000   -0.84868
159720.0000   -1.00353
159760.0000   -1.05480
159800.0000   -0.92921
159840.0000   -1.09862
159880.0000   -0.94751
159920.0000   -0.90890
159960.0000   -0.41355
160000.0000   -0.58651
160040.0000   -0.86577
160080.0000   -0.53560
160120.0000   -0.91875
160160.0000   -0.65378
160200.0000   -0.80073
160240.0000   -0.90592
160280.0000   -0.74323
160320.0000   -0.47580
160360.0000   -0.62395
160400.0000   -0.28598
160440.0000   -0.77156
160480.0000   -0.56080
160520.0000   -0.34091
160560.0000   -0.58417
160600.0000   -0.26772
160640.0000   -0.42090
160680.0000   -0.43570
160720.0000   -0.31695
160760.0000   -0.12024
160800.0000   -0.49107
160840.0000   -0.53702
160880.0000   -0.59661
160920.0000   -0.61395
160960.0000   -0.82015
161000.0000   -0.44187
161040.0000   -0.10654
161080.0000   -0.67786
161120.0000   -0.60693
161160.0000   -0.71869
161200.0000   -0.64010
161240.0000   -1.05500
161280.0000   -0.89555
161320.0000   -0.82131
161360.0000   -0.73284
161400.0000   -0.79379
161440.0000   -0.86471
161480.0000   -0.89578
161520.0000   -1.14812
161560.0000   -0.78645
161600.0000   -0.82365
161640.0000   -0.56504
161680.0000   -0.41201
161720.0000   -0.65198
161760.0000   -0.52224
161800.0000   -0.27678
161840.0000   -0.25502
161880.0000   -0.55154
161920.0000   -0.19324
161960.0000   -0.37751
162000.0000   -0.43198
162040.0000   -0.46716
162080.0000   -0.75336
162120.0000   -0.84432
162160.0000   -0.55409
162200.0000   -0.37605
162240.0000   -0.75672
162280.0000   -0.72926
162320.0000   -0.66297
162360.0000   -0.50872
162400.0000   -0.26417
162440.0000    0.02838
162480.0000   -0.13656
162520.0000   -0.17970
162560.0000   -0.20583
162600.0000   -0.28364
162640.0000   -0.52598
162680.0000   -0.28978
162720.0000   -0.58329
162760.0000   -0.35090
162800.0000   -0.35029
162840.0000   -0.65017
162880.0000   -0.49727
162920.0000   -0.40038
162960.0000   -0.62471
163000.0000   -0.34578
163040.0000   -0.43600
163080.0000   -0.29164
163120.0000   -0.56254
163160.0000   -0.20547
163200.0000   -0.29580
163240.0000   -0.45196
163280.0000   -0.56852
163320.0000   -0.68280
163360.0000   -0.36079
163400.0000   -0.57102
163440.0000   -0.55017
163480.0000   -0.87276
163520.0000   -0.35040
163560.0000   -0.13452
163600.0000   -0.35916
163640.0000   -0.00127
163680.0000   -0.49038
163720.0000   -0.41308
163760.0000   -0.32392
163800.0000   -0.19121
163840.0000   -0.28859
163880.0000   -0.63366
163920.0000   -0.60186
163960.0000   -0.65555
164000.0000   -0.13408
164040.0000   -0.17966
164080.0000   -0.10513
164120.0000    0.12066
164160.0000   -0.28485
164200.0000   -0.85382
164240.0000   -0.43737
164280.0000   -0.79179
164320.0000   -0.51866
164360.0000   -0.58566
164400.0000   -0.30010
164440.0000   -0.46132
164480.0000   -0.64452
164520.0000   -0.62828
164560.0000   -0.37370
164600.0000   -0.48621
164640.0000   -0.84637
164680.0000   -0.43250
164720.0000   -0.64099
164760.0000   -0.39259
164800.0000    0.01591
164840.0000   -0.16593
164880.0000    0.02434
164920.0000   -0.33051
164960.0000   -0.21542
165000.0000   -0.10464
165040.0000   -0.05587
165080.0000   -0.19346
165120.0000   -0.05298
165160.0000   -0.01081
165200.0000   -0.71909
165240.0000   -0.52285
165280.0000   -0.50737
165320.0000   -0.43348
165360.0000   -0.48248
165400.0000   -0.50316
165440.0000   -0.51191
165480.0000   -0.54254
165520.0000   -0.59386
165560.0000    0.19196
165600.0000   -0.38098
165640.0000   -0.20166
165680.0000   -0.17449
165720.0000   -0.10040
165760.0000   -0.23187
165800.0000   -0.22036
165840.0000   -0.40062
165880.0000    0.01355
165920.0000   -0.32635
165960.0000   -0.25429
166000.0000   -0.14442
166040.0000    0.10832
166080.0000    0.25883
166120.0000    0.10348
166160.0000    0.42065
166200.0000    0.27402
166240.0000    0.31551
166280.0000    0.24925
166320.0000    0.30224
166360.0000    0.16306
166400.0000    0.13754
166440.0000    0.27766
166480.0000    0.15070
166520.0000    0.23301
166560.0000   -0.16015
166600.0000   -0.53471
166640.0000   -0.42758
166680.0000   -0.15510
166720.0000   -0.52094
166760.0000   -0.63249
166800.0000   -0.45153
166840.0000    0.03466
166880.0000   -0.16396
166920.0000   -0.62891
166960.0000   -0.70967
167000.0000   -0.33701
167040.0000   -0.60428
167080.0000   -0.29840
167120.0000   -0.36035
167160.0000   -0.29171
167200.0000    0.02942
167240.0000    0.20642
167280.0000   -0.04388
167320.0000   -0.05947
167360.0000   -0.30546
167400.0000   -0.16033
167440.0000   -0.34322
167480.0000   -0.50241
167520.0000   -0.42860
167560.0000   -0.27646
167600.0000    0.09976
167640.0000    0.11481
167680.0000   -0.30992
167720.0000   -0.41397
167760.0000   -0.46253
167800.0000   -0.32378
167840.0000   -0.22860
167880.0000   -0.34202
167920.0000   -0.03329
167960.0000   -0.14997
168000.0000   -0.03011
168040.0000    0.00683
168080.0000    0.16230
168120.0000    0.15140
168160.0000    0.04199
168200.0000    0.31046
168240.0000    0.24166
168280.0000    0.24700
168320.0000    0.13269
168360.0000    0.04509
168400.0000    0.02501
168440.0000    0.40549
168480.0000    0.16369
168520.0000    0.18886
168560.0000    0.41827
168600.0000    0.23512
168640.0000    0.15183
168680.0000   -0.14154
168720.0000   -0.05989
168760.0000    0.11752
168800.0000   -0.15418
168840.0000    0.00430
168880.0000   -0.24832
168920.0000   -0.12497
168960.0000   -0.06997
169000.0000    0.01145
169040.0000   -0.05827
169080.0000    0.14166
169120.0000   -0.07436
169160.0000   -0.37918
169200.0000   -0.01340
169240.0000   -0.44802
169280.0000   -0.40965
169320.0000   -0.35727
169360.0000   -0.32306
169400.0000   -0.23242
169440.0000   -0.22416
169480.0000    0.04465
169520.0000   -0.15707
169560.0000   -0.21307
169600.0000   -0.10827
169640.0000   -0.18616
169680.0000   -0.06898
169720.0000   -0.26439
169760.0000   -0.39445
169800.0000   -0.21215
169840.0000   -0.29171
169880.0000   -0.44520
169920.0000   -0.52037
169960.0000   -0.39030
170000.0000   -0.46044
170040.0000   -0.47045
170080.0000   -0.08853
170120.0000   -0.31306
170160.0000   -0.15141
170200.0000   -0.21232
170240.0000   -0.28383
170280.0000   -0.34560
170320.0000   -0.21882
170360.0000   -0.18762
170400.0000   -0.34634
170440.0000   -0.24956
170480.0000   -0.31549
170520.0000   -0.18709
170560.0000   -0.14604
170600.0000   -0.20056
170640.0000    0.04440
170680.0000   -0.15550
170720.0000   -0.27419
170760.0000   -0.37643
170800.0000   -0.35434
170840.0000   -0.44155
170880.0000   -0.02885
170920.0000   -0.33106
170960.0000   -0.03372
171000.0000   -0.34808
171040.0000   -0.33582
171080.0000   -0.51128
171120.0000   -0.37466
171160.0000   -0.23901
171200.0000   -0.21265
171240.0000   -0.12236
171280.0000   -0.00612
171320.0000   -0.22012
171360.0000    0.15078
171400.0000   -0.13830
171440.0000    0.03605
171480.0000   -0.00983
171520.0000    0.09619
171560.0000   -0.16921
171600.0000    0.08019
171640.0000   -0.11059
171680.0000   -0.28321
171720.0000   -0.06942
171760.0000   -0.27170
171800.0000   -0.18884
171840.0000   -0.29993
171880.0000   -0.18242
171920.0000   -0.14445
171960.0000   -0.11373
172000.0000   -0.14281
172040.0000   -0.10809
172080.0000   -0.23907
172120.0000   -0.10897
172160.0000   -0.27106
172200.0000   -0.16320
172240.0000   -0.17503
172280.0000   -0.10455
172320.0000   -0.14821
172360.0000   -0.12544
172400.0000   -0.16413
172440.0000   -0.08428
172480.0000    0.05088
172520.0000   -0.27333
172560.0000   -0.29134
172600.0000   -0.20776
172640.0000   -0.06150
172680.0000   -0.41276
172720.0000   -0.13144
172760.0000    0.01401
172800.0000   -0.05693
172840.0000   -0.07544
172880.0000   -0.16617
172920.0000   -0.04523
172960.0000   -0.05833
173000.0000   -0.02615
173040.0000   -0.02957
173080.0000    0.10650
173120.0000   -0.08504
173160.0000   -0.26074
173200.0000   -0.05969
173240.0000    0.01605
173280.0000   -0.01850
173320.0000   -0.34950
173360.0000   -0.09884
173400.0000   -0.10301
173440.0000   -0.09602
173480.0000   -0.02079
173520.0000   -0.18696
173560.0000   -0.15179
173600.0000   -0.02411
173640.0000   -0.13193
173680.0000   -0.30643
173720.0000    0.05119
173760.0000   -0.05568
173800.0000   -0.16827
173840.0000    0.13173
173880.0000   -0.06861
173920.0000    0.03897
173960.0000   -0.12290
174000.0000   -0.11900
174040.0000    0.08795
174080.0000   -0.09611
174120.0000   -0.21267
174160.0000   -0.24632
174200.0000   -0.30427
174240.0000   -0.18782
174280.0000   -0.00914
174320.0000   -0.08521
174360.0000   -0.03998
174400.0000    0.04085
174440.0000    0.14554
174480.0000   -0.22784
174520.0000    0.09557
174560.0000   -0.07454
174600.0000   -0.01908
174640.0000   -0.18617
174680.0000   -0.02037
174720.0000   -0.10387
174760.0000    0.07885
174800.0000   -0.23183
174840.0000   -0.33342
174880.0000   -0.34001
174920.0000   -0.10240
174960.0000   -0.26209
175000.0000    0.21247
175040.0000   -0.15982
175080.0000   -0.33518
175120.0000   -0.32700
175160.0000   -0.11495
175200.0000   -0.28495
175240.0000   -0.08843
175280.0000   -0.05593
175320.0000   -0.12632
175360.0000    0.02684
175400.0000   -0.13916
175440.0000   -0.23126
175480.0000   -0.03493
175520.0000   -0.29421
175560.0000   -0.26479
175600.0000   -0.12501
175640.0000   -0.29852
175680.0000   -0.04023
175720.0000   -0.16139
175760.0000   -0.38093
175800.0000   -0.37183
175840.0000   -0.13807
175880.0000   -0.21405
175920.0000   -0.08226
175960.0000   -0.12010
176000.0000   -0.26507
176040.0000   -0.31393
176080.0000   -0.26314
176120.0000   -0.25885
176160.0000   -0.16417
176200.0000   -0.19205
176240.0000   -0.37278
176280.0000   -0.31098
176320.0000   -0.31223
176360.0000   -0.13757
176400.0000   -0.13176
176440.0000   -0.23240
176480.0000   -0.19346
176520.0000   -0.23390
176560.0000   -0.16186
176600.0000   -0.21548
176640.0000   -0.25591
176680.0000   -0.08944
176720.0000   -0.28385
176760.0000   -0.14915
176800.0000   -0.32787
176840.0000   -0.30745
176880.0000   -0.24207
176920.0000   -0.12662
176960.0000   -0.13522
177000.0000    0.01510
177040.0000   -0.27241
177080.0000   -0.23024
177120.0000   -0.28747
177160.0000   -0.18053
177200.0000   -0.17974
177240.0000   -0.39635
177280.0000   -0.43560
177320.0000   -0.29002
177360.0000   -0.30161
177400.0000   -0.21446
177440.0000   -0.11655
177480.0000   -0.37417
177520.0000   -0.07965
177560.0000   -0.20861
177600.0000   -0.06896
177640.0000   -0.05644
177680.0000   -0.26644
177720.0000   -0.24149
177760.0000   -0.16248
177800.0000   -0.22057
177840.0000   -0.28211
177880.0000   -0.04932
177920.0000   -0.28620
177960.0000   -0.22971
178000.0000   -0.25135
178040.0000   -0.15590
178080.0000   -0.17627
178120.0000   -0.15670
178160.0000   -0.33226
178200.0000   -0.37363
178240.0000   -0.72904
178280.0000   -0.58106
178320.0000   -0.63197
178360.0000   -0.55291
178400.0000   -0.22901
178440.0000   -0.27572
178480.0000   -0.57256
178520.0000   -0.55623
178560.0000   -0.76003
178600.0000   -0.30296
178640.0000   -0.32697
178680.0000   -0.31632
178720.0000   -0.69878
178760.0000   -0.57477
178800.0000   -0.35759
178840.0000   -0.58829
178880.0000   -0.59519
178920.0000   -0.36185
178960.0000   -0.53608
179000.0000   -0.64701
179040.0000   -0.55217
179080.0000   -0.44249
179120.0000   -0.58497
179160.0000   -0.44274
179200.0000   -0.35936
179240.0000   -0.47108
179280.0000   -0.19445
179320.0000   -0.32274
179360.0000   -0.46852
179400.0000   -0.03315
179440.0000   -0.08815
179480.0000   -0.29567
179520.0000   -0.10644
179560.0000   -0.01379
179600.0000   -0.33361
179640.0000   -0.50253
179680.0000   -0.39253
179720.0000   -0.46778
179760.0000   -0.30476
179800.0000   -0.48866
179840.0000   -0.25409
179880.0000   -0.16871
179920.0000   -0.24745
179960.0000   -0.22199
180000.0000   -0.22469
180040.0000   -0.19110
180080.0000   -0.39942
180120.0000   -0.44611
180160.0000   -0.23694
180200.0000   -0.38323
180240.0000   -0.56341
180280.0000   -0.32071
180320.0000   -0.37357
180360.0000   -0.45038
180400.0000   -0.68886
180440.0000   -0.53674
180480.0000   -0.15646
180520.0000   -0.40728
180560.0000   -0.36120
180600.0000   -0.52846
180640.0000   -0.40596
180680.0000   -0.54372
180720.0000   -0.70984
180760.0000   -0.33265
180800.0000   -0.69158
180840.0000   -0.84134
180880.0000   -0.38488
180920.0000   -0.55405
180960.0000   -0.63240
181000.0000   -0.31012
181040.0000   -0.58884
181080.0000   -0.49607
181120.0000   -0.59970
181160.0000   -0.85255
181200.0000   -0.23336
181240.0000   -0.34939
181280.0000   -0.43129
181320.0000   -0.28209
181360.0000   -0.42341
181400.0000   -0.20594
181440.0000   -0.30000
181480.0000   -0.39554
181520.0000   -0.25529
181560.0000   -0.71364
181600.0000   -0.72503
181640.0000   -0.64255
181680.0000   -0.85823
181720.0000   -0.64030
181760.0000   -0.72866
181800.0000   -0.73298
181840.0000   -0.50115
181880.0000   -0.88997
181920.0000   -0.35665
181960.0000   -0.65595
182000.0000   -0.67495
182040.0000   -0.72358
182080.0000   -0.74210
182120.0000   -0.51048
182160.0000   -0.55116
182200.0000   -0.66214
182240.0000   -0.22433
182280.0000   -0.51834
182320.0000   -0.48765
182360.0000   -0.30091
182400.0000   -0.30585
182440.0000   -0.17909
182480.0000   -0.14110
182520.0000   -0.22538
182560.0000   -0.54129
182600.0000   -0.11334
182640.0000   -0.58795
182680.0000   -0.19623
182720.0000   -0.50115
182760.0000   -0.80219
182800.0000   -0.30565
182840.0000   -0.47298
182880.0000   -0.54386
182920.0000   -0.89542
182960.0000   -0.56811
183000.0000   -0.96166
183040.0000   -0.85556
183080.0000   -0.85641
183120.0000   -0.58552
183160.0000   -1.14882
183200.0000   -1.09098
183240.0000   -1.16577
183280.0000   -0.68902
183320.0000   -0.48242
183360.0000   -0.84575
183400.0000   -1.20412
183440.0000   -0.61692
183480.0000   -0.57270
183520.0000   -0.32043
183560.0000   -0.49886
183600.0000   -0.52283
183640.0000   -0.41649
183680.0000   -0.30932
183720.0000    0.29672
183760.0000    0.49245
183800.0000    0.14448
183840.0000    0.16338
183880.0000    0.25964
183920.0000    0.31253
183960.0000    0.28200
184000.0000    0.13742
184040.0000    0.31371
184080.0000    0.33337
184120.0000    0.23735
184160.0000    0.15773
184200.0000    0.23866
184240.0000    0.36855
184280.0000    0.20583
184320.0000    0.38447
184360.0000    0.13685
184400.0000    0.14994
184440.0000    0.20504
184480.0000    0.16407
184520.0000   -0.22617
184560.0000    0.03145
184600.0000   -0.39693
184640.0000   -0.14291
184680.0000   -0.12882
184720.0000   -0.28080
184760.0000   -0.46778
184800.0000   -0.30113
184840.0000   -0.15945
184880.0000   -0.34908
184920.0000    0.02668
184960.0000    0.22571
185000.0000    0.21187
185040.0000    0.36193
185080.0000    0.14309
185120.0000    0.27371
185160.0000    0.24896
185200.0000    0.32983
185240.0000    0.00052
185280.0000    0.15340
185320.0000    0.09722
185360.0000    0.16930
185400.0000    0.06697
185440.0000    0.27540
185480.0000    0.14091
185520.0000    0.13387
185560.0000    0.25259
185600.0000   -0.07889
185640.0000    0.37830
185680.0000    0.34832
185720.0000    0.14581
185760.0000    0.04574
185800.0000    0.36366
185840.0000    0.11907
185880.0000    0.29427
185920.0000    0.31791
185960.0000    0.15771
186000.0000    0.13567
186040.0000    0.19313
186080.0000    0.05920
186120.0000    0.45200
186160.0000    0.17555
186200.0000    0.32600
186240.0000    0.15853
186280.0000    0.23229
186320.0000    0.21632
186360.0000    0.13351
186400.0000    0.03176
186440.0000    0.35842
186480.0000    0.07242
186520.0000    0.23431
186560.0000    0.47294
186600.0000    0.35673
186640.0000    0.02817
186680.0000    0.00154
186720.0000    0.09843
186760.0000    0.23240
186800.0000    0.42331
186840.0000    0.32108
186880.0000    0.24463
186920.0000    0.30042
186960.0000    0.23619
187000.0000    0.17022
187040.0000    0.06265
187080.0000    0.30607
187120.0000    0.41829
187160.0000    0.33380
187200.0000    0.26340
187240.0000    0.23791
187280.0000    0.29623
187320.0000    0.12952
187360.0000    0.25534
187400.0000    0.42274
187440.0000    0.23712
187480.0000    0.41058
187520.0000    0.07789
187560.0000    0.07866
187600.0000    0.21037
187640.0000    0.23395
187680.0000   -0.03385
187720.0000    0.20875
187760.0000    0.16742
187800.0000    0.18747
187840.0000    0.13928
187880.0000    0.25445
187920.0000    0.20639
187960.0000    0.28877
188000.0000    0.33508
188040.0000   -0.04501
188080.0000   -0.05478
188120.0000    0.28160
188160.0000    0.27916
188200.0000    0.13555
188240.0000    0.18365
188280.0000    0.09046
188320.0000    0.34343
188360.0000    0.19071
188400.0000    0.27044
188440.0000    0.20753
188480.0000    0.38394
188520.0000    0.27418
188560.0000    0.23350
188600.0000    0.11539
188640.0000    0.33869
188680.0000    0.39187
188720.0000    0.20508
188760.0000    0.37269
188800.0000    0.19041
188840.0000    0.18061
188880.0000    0.15118
188920.0000    0.26236
188960.0000    0.22897
189000.0000    0.38521
189040.0000    0.10834
189080.0000    0.23437
189120.0000    0.38122
189160.0000   -0.05353
189200.0000    0.16057
189240.0000    0.27606
189280.0000    0.25788
189320.0000    0.33122
189360.0000    0.48938
189400.0000    0.10143
189440.0000    0.00872
189480.0000    0.29539
189520.0000    0.24871
189560.0000    0.22088
189600.0000    0.31123
189640.0000    0.09799
189680.0000    0.41165
189720.0000    0.20467
189760.0000    0.17732
189800.0000    0.05274
189840.0000    0.35423
189880.0000    0.31923
189920.0000    0.11028
189960.0000    0.09720
190000.0000    0.14252
190040.0000    0.26783
190080.0000    0.14833
190120.0000    0.33042
190160.0000    0.27203
190200.0000   -0.13820
190240.0000   -0.17257
190280.0000   -0.78392
190320.0000   -0.94907
190360.0000   -0.38163
190400.0000   -0.86378
190440.0000   -0.49940
190480.0000   -0.72678
190520.0000   -0.59397
190560.0000   -0.62268
190600.0000   -0.83540
190640.0000   -0.39233
190680.0000   -0.52776
190720.0000   -0.30268
190760.0000   -0.69711
190800.0000   -0.82541
190840.0000   -0.90159
190880.0000   -0.91589
190920.0000   -0.09552
190960.0000    0.05407
191000.0000   -0.00428
191040.0000    0.23729
191080.0000    0.01454
191120.0000   -0.01256
191160.0000   -0.10317
191200.0000    0.18332
191240.0000    0.35793
191280.0000    0.03632
191320.0000    0.28458
191360.0000    0.17554
191400.0000    0.50702
191440.0000    0.24969
191480.0000    0.35403
191520.0000    0.28403
191560.0000    0.30471
191600.0000    0.09711
191640.0000    0.24060
191680.0000    0.34108
191720.0000    0.21928
191760.0000    0.09838
191800.0000    0.17832
191840.0000    0.36451
191880.0000    0.15797
191920.0000    0.11848
191960.0000    0.02964
192000.0000    0.05913
192040.0000    0.23604
192080.0000    0.16402
192120.0000    0.12482
192160.0000    0.28870
192200.0000    0.26336
192240.0000    0.26911
192280.0000    0.40365
192320.0000    0.47218
192360.0000    0.36607
192400.0000    0.34650
192440.0000    0.30028
192480.0000    0.30000
192520.0000    0.26401
192560.0000    0.39849
192600.0000    0.42421
192640.0000    0.39242
192680.0000    0.69035
192720.0000    0.42387
192760.0000    0.42901
192800.0000    0.38523
192840.0000    0.22861
192880.0000    0.33312
192920.0000    0.43107
192960.0000    0.45496
193000.0000    0.35574
193040.0000    0.20911
193080.0000    0.43988
193120.0000    0.42426
193160.0000    0.49509
193200.0000    0.44807
193240.0000    0.24780
193280.0000    0.54746
193320.0000    0.38104
193360.0000    0.20744
193400.0000    0.50459
193440.0000    0.51296
193480.0000    0.48114
193520.0000    0.32641
193560.0000    0.11262
193600.0000    0.31055
193640.0000    0.57844
193680.0000    0.50159
193720.0000    0.57773
193760.0000    0.29870
193800.0000    0.25356
193840.0000    0.22325
193880.0000    0.24792
193920.0000    0.25211
193960.0000    0.45057
194000.0000    0.27552
194040.0000    0.42756
194080.0000    0.61288
194120.0000    0.43333
194160.0000    0.58090
194200.0000    0.32126
194240.0000    0.44755
194280.0000    0.61073
194320.0000    0.65878
194360.0000    0.40441
194400.0000    0.54231
194440.0000    0.30936
194480.0000    0.33954
194520.0000    0.34467
194560.0000    0.38490
194600.0000   -0.04042
194640.0000    0.17676
194680.0000    0.28725
194720.0000    0.34824
194760.0000    0.09228
194800.0000    0.50620
194840.0000    0.34920
194880.0000    0.64363
194920.0000    0.36622
194960.0000    0.32805
195000.0000    0.64482
195040.0000    0.52435
195080.0000    0.26994
195120.0000    0.27852
195160.0000    0.20418
195200.0000    0.15306
195240.0000    0.15287
195280.0000    0.03676
195320.0000    0.20083
195360.0000    0.09251
195400.0000    0.46545
195440.0000    0.34507
195480.0000   -0.13234
195520.0000    0.19186
195560.0000    0.16146
195600.0000    0.33935
195640.0000    0.50198
195680.0000    0.25804
195720.0000    0.23286
195760.0000    0.26338
195800.0000    0.46244
195840.0000    0.37979
195880.0000    0.52870
195920.0000    0.33684
195960.0000    0.04779
196000.0000    0.26962
196040.0000    0.47273
196080.0000    0.40564
196120.0000    0.24617
196160.0000    0.31392
196200.0000    0.19250
196240.0000    0.47790
196280.0000    0.55524
196320.0000    0.47437
196360.0000    0.72473
196400.0000    0.20058
196440.0000    0.36610
196480.0000    0.30242
196520.0000    0.18141
196560.0000    0.22797
196600.0000    0.20257
196640.0000    0.40640
196680.0000    0.35549
196720.0000    0.38030
196760.0000    0.21763
196800.0000    0.29331
196840.0000    0.39066
196880.0000    0.33323
196920.0000    0.01038
196960.0000    0.34717
197000.0000   -0.01474
197040.0000    0.12168
197080.0000    0.10309
197120.0000    0.13129
197160.0000    0.34728
197200.0000    0.25751
197240.0000    0.63167
197280.0000    0.50500
197320.0000    0.25172
197360.0000    0.61168
197400.0000    0.67246
197440.0000    0.41635
197480.0000    0.41085
197520.0000    0.77905
197560.0000    0.70218
197600.0000    0.50870
197640.0000    0.27689
197680.0000    0.29761
197720.0000    0.18644
197760.0000    0.35208
197800.0000    0.32055
197840.0000    0.27113
197880.0000    0.23320
197920.0000    0.26506
197960.0000    0.41123
198000.0000    0.38348
198040.0000    0.56947
198080.0000    0.36685
198120.0000    0.31199
198160.0000    0.35503
198200.0000    0.54338
198240.0000    0.27527
198280.0000    0.34614
198320.0000    0.72664
198360.0000    0.60466
198400.0000    0.43707
198440.0000    0.25644
198480.0000    0.16851
198520.0000    0.00338
198560.0000    0.38970
198600.0000    0.37550
198640.0000    0.41910
198680.0000    0.26571
198720.0000    0.36389
198760.0000    0.30258
198800.0000    0.20435
198840.0000    0.31500
198880.0000    0.29730
198920.0000    0.46721
198960.0000    0.11155
199000.0000    0.21631
199040.0000    0.46682
199080.0000    0.56170
199120.0000    0.58339
199160.0000    0.43812
199200.0000    0.54317
199240.0000    0.34291
199280.0000    0.52158
199320.0000    0.32306
199360.0000    0.28706
199400.0000    0.45253
199440.0000    0.45211
199480.0000    0.31257
199520.0000    0.58037
199560.0000    0.52035
199600.0000    0.41721
199640.0000    0.50042
199680.0000    0.53619
199720.0000    0.53680
199760.0000    0.36316
199800.0000    0.57778
199840.0000    0.47593
199880.0000    0.43818
199920.0000    0.52373
199960.0000    0.54056
200000.0000    0.60509
200040.0000    0.74923
200080.0000    0.51440
200120.0000    0.33132
200160.0000    0.36000
200200.0000    0.55282
200240.0000    0.32742
200280.0000    0.49114
200320.0000    0.18260
200360.0000    0.39144
200400.0000    0.55462
200440.0000    0.48260
200480.0000    0.29256
200520.0000    0.37566
200560.0000    0.42026
200600.0000    0.22958
200640.0000    0.42398
200680.0000    0.30818
200720.0000    0.42053
200760.0000    0.41482
200800.0000    0.44806
200840.0000    0.48412
200880.0000    0.19338
200920.0000    0.31283
200960.0000    0.26634
201000.0000    0.47809
201040.0000    0.40230
201080.0000    0.50947
201120.0000    0.61245
201160.0000    0.52932
201200.0000    0.33760
201240.0000    0.43523
201280.0000    0.39026
201320.0000    0.38729
201360.0000    0.44001
201400.0000    0.35929
201440.0000    0.50621
201480.0000    0.57038
201520.0000    0.24723
201560.0000    0.11881
201600.0000    0.51817
201640.0000    0.48170
201680.0000    0.43233
201720.0000    0.31042
201760.0000    0.47973
201800.0000    0.38194
201840.0000    0.21759
201880.0000    0.38595
201920.0000    0.35307
201960.0000    0.55220
202000.0000    0.33815
202040.0000    0.23155
202080.0000    0.13223
202120.0000    0.32539
202160.0000    0.61268
202200.0000    0.51329
202240.0000    0.59183
202280.0000    0.53371
202320.0000    0.06033
202360.0000   -0.23152
202400.0000   -0.20884
202440.0000   -0.28989
202480.0000   -0.06757
202520.0000   -0.16287
202560.0000   -0.02733
202600.0000   -0.14427
202640.0000    0.28569
202680.0000    0.21917
202720.0000    0.27354
202760.0000    0.37185
202800.0000    0.33594
202840.0000    0.06400
202880.0000    0.09865
202920.0000    0.29108
202960.0000    0.35784
203000.0000    0.29276
203040.0000    0.35109
203080.0000    0.40813
203120.0000    0.33936
203160.0000    0.40805
203200.0000    0.29557
203240.0000    0.28986
203280.0000    0.32484
203320.0000    0.18356
203360.0000    0.32573
203400.0000    0.18033
203440.0000    0.17650
203480.0000    0.39480
203520.0000    0.15627
203560.0000    0.38704
203600.0000    0.43371
203640.0000    0.35874
203680.0000    0.41172
203720.0000    0.47741
203760.0000    0.70155
203800.0000    0.50654
203840.0000    0.39875
203880.0000    0.53326
203920.0000    0.57482
203960.0000    0.39147
204000.0000    0.62040
204040.0000    0.49038
204080.0000    0.54655
204120.0000    0.79331
204160.0000    0.47922
204200.0000    0.53938
204240.0000    0.60273
204280.0000    0.50886
204320.0000    0.60162
204360.0000    0.28469
204400.0000    0.29042
204440.0000    0.46541
204480.0000    0.63540
204520.0000    0.36372
204560.0000    0.31393
204600.0000    0.45982
204640.0000    0.39549
204680.0000    0.29264
204720.0000    0.37450
204760.0000    0.39563
204800.0000    0.55976
204840.0000    0.51536
204880.0000    0.32934
204920.0000    0.48194
204960.0000    0.59201
205000.0000    0.58455
205040.0000    0.35690
205080.0000    0.55831
205120.0000    0.31175
205160.0000    0.42578
205200.0000    0.34458
205240.0000    0.07567
205280.0000    0.22242
205320.0000    0.12332
205360.0000    0.03451
205400.0000    0.07486
205440.0000   -0.08852
205480.0000    0.01358
205520.0000    0.26047
205560.0000    0.18108
205600.0000    0.53205
205640.0000    0.45306
205680.0000    0.42088
205720.0000    0.37919
205760.0000    0.49762
205800.0000    0.54024
205840.0000    0.49147
205880.0000    0.39675
205920.0000    0.55126
205960.0000    0.49713
206000.0000    0.58511
206040.0000    0.36350
206080.0000    0.47080
206120.0000    0.39408
206160.0000    0.29871
206200.0000    0.27161
206240.0000    0.20538
206280.0000    0.38301
206320.0000    0.29510
206360.0000    0.21399
206400.0000    0.29947
206440.0000    0.34666
206480.0000    0.47046
206520.0000    0.39549
206560.0000    0.53784
206600.0000    0.32254
206640.0000    0.52900
206680.0000    0.37222
206720.0000    0.56667
206760.0000    0.46813
206800.0000    0.25413
206840.0000    0.36388
206880.0000    0.37315
206920.0000    0.13618
206960.0000    0.33479
207000.0000    0.19703
207040.0000    0.33020
207080.0000    0.18814
207120.0000    0.48246
207160.0000    0.47514
207200.0000    0.31622
207240.0000    0.30870
207280.0000    0.17160
207320.0000    0.37817
207360.0000    0.50560
207400.0000    0.29536
207440.0000    0.46213
207480.0000    0.30806
207520.0000    0.28336
207560.0000    0.36375
207600.0000    0.27283
207640.0000    0.43456
207680.0000    0.43755
207720.0000    0.40229
207760.0000    0.31670
207800.0000    0.58480
207840.0000    0.46428
207880.0000    0.47227
207920.0000    0.33987
207960.0000    0.48171
208000.0000    0.39801
208040.0000    0.31643
208080.0000    0.52901
208120.0000    0.43453
208160.0000    0.45162
208200.0000    0.45715
208240.0000    0.49853
208280.0000    0.30368
208320.0000    0.27552
208360.0000    0.34727
208400.0000    0.56837
208440.0000    0.52934
208480.0000    0.70066
208520.0000    0.81373
208560.0000    0.69289
208600.0000    0.68753
208640.0000    0.69054
208680.0000    0.55326
208720.0000    0.43366
208760.0000    0.53447
208800.0000    0.55163
208840.0000    0.64012
208880.0000    0.63788
208920.0000    0.47599
208960.0000    0.31265
209000.0000    0.50338
209040.0000    0.57720
209080.0000    0.22741
209120.0000    0.64605
209160.0000    0.59298
209200.0000    0.50006
209240.0000    0.41435
209280.0000    0.32066
209320.0000    0.54142
209360.0000    0.48004
209400.0000    0.37057
209440.0000    0.37382
209480.0000    0.58818
209520.0000    0.56251
209560.0000    0.62847
209600.0000    0.45763
209640.0000    0.30361
209680.0000    0.46359
209720.0000    0.53726
209760.0000    0.61754
209800.0000    0.53362
209840.0000    0.46209
209880.0000    0.43186
209920.0000    0.62915
209960.0000    0.51997
210000.0000    0.78563
210040.0000    0.50160
210080.0000    0.29144
210120.0000    0.63468
210160.0000    0.54507
210200.0000    0.77126
210240.0000    0.56624
210280.0000    0.48585
210320.0000    0.33518
210360.0000    0.39010
210400.0000    0.75076
210440.0000    0.36092
210480.0000    0.62816
210520.0000    0.52812
210560.0000    0.42370
210600.0000    0.55370
210640.0000    0.26460
210680.0000    0.47878
210720.0000    0.43388
210760.0000    0.39642
210800.0000    0.38169
210840.0000    0.40168
210880.0000    0.52275
210920.0000    0.49243
210960.0000    0.47396
211000.0000    0.45598
211040.0000    0.69596
211080.0000    0.69809
211120.0000    0.57715
211160.0000    0.68446
211200.0000    0.43133
211240.0000    0.54616
211280.0000    0.46699
211320.0000    0.57647
211360.0000    0.48502
211400.0000    0.55103
211440.0000    0.71565
211480.0000    0.58944
211520.0000    0.48045
211560.0000    0.59571
211600.0000    0.43974
211640.0000    0.30592
211680.0000    0.38495
211720.0000    0.52663
211760.0000    0.47278
211800.0000    0.47969
211840.0000    0.41047
211880.0000    0.51169
211920.0000    0.48311
211960.0000    0.44265
212000.0000    0.36939
212040.0000    0.41673
212080.0000    0.02748
212120.0000    0.19142
212160.0000    0.23074
212200.0000    0.45697
212240.0000    0.60446
212280.0000    0.60232
212320.0000    0.37454
212360.0000    0.45419
212400.0000    0.48236
212440.0000    0.25059
212480.0000    0.53760
212520.0000    0.39199
212560.0000    0.29929
212600.0000    0.22923
212640.0000    0.15092
212680.0000    0.37040
212720.0000    0.30854
212760.0000    0.24905
212800.0000    0.17431
212840.0000    0.01974
212880.0000    0.36616
212920.0000    0.30144
212960.0000    0.33338
213000.0000    0.25899
213040.0000    0.37596
213080.0000    0.36023
213120.0000    0.31030
213160.0000    0.44817
213200.0000    0.45633
213240.0000    0.33820
213280.0000    0.29845
213320.0000    0.42779
213360.0000    0.22714
213400.0000    0.54064
213440.0000    0.41267
213480.0000    0.52068
213520.0000    0.61748
213560.0000    0.60158
213600.0000    0.40027
213640.0000    0.24963
213680.0000    0.32013
213720.0000    0.61010
213760.0000    0.45351
213800.0000    0.22766
213840.0000    0.50815
213880.0000    0.32063
213920.0000    0.28828
213960.0000    0.41621
214000.0000    0.47360
214040.0000    0.49257
214080.0000    0.35454
214120.0000    0.67113
214160.0000    0.49826
214200.0000    0.26707
214240.0000    0.50509
214280.0000    0.56044
214320.0000    0.56889
214360.0000    0.50969
214400.0000    0.48797
214440.0000    0.42324
214480.0000    0.41346
214520.0000    0.37747
214560.0000    0.31789
214600.0000    0.46416
214640.0000    0.65169
214680.0000    0.71366
214720.0000    0.35997
214760.0000    0.32927
214800.0000    0.44265
214840.0000    0.33912
214880.0000    0.54243
214920.0000    0.33859
214960.0000    0.29199
215000.0000    0.58270
215040.0000    0.42735
215080.0000    0.11555
215120.0000    0.20775
215160.0000    0.14431
215200.0000    0.25161
215240.0000    0.34647
215280.0000    0.33030
215320.0000    0.44911
215360.0000    0.57446
215400.0000    0.28374
215440.0000    0.28486
215480.0000    0.35498
215520.0000    0.59413
215560.0000    0.68251
215600.0000    0.81826
215640.0000    0.50402
215680.0000    0.46470
215720.0000    0.46138
215760.0000    0.37053
215800.0000    0.35693
215840.0000    0.61057
215880.0000    0.35415
215920.0000    0.73421
215960.0000    0.50823
216000.0000    0.44452
216040.0000    0.48812
216080.0000    0.41810
216120.0000    0.45228
216160.0000    0.39924
216200.0000    0.76065
216240.0000    0.56527
216280.0000    0.62705
216320.0000    0.37436
216360.0000    0.51176
216400.0000    0.38917
216440.0000    0.63774
216480.0000    0.39007
216520.0000    0.58322
216560.0000    0.46817
216600.0000    0.53041
216640.0000    0.34706
216680.0000    0.38817
216720.0000    0.27494
216760.0000    0.76683
216800.0000    0.38541
216840.0000    0.18750
216880.0000    0.30909
216920.0000    0.29029
216960.0000   -0.16534
217000.0000   -0.15316
217040.0000   -0.25362
217080.0000   -0.22454
217120.0000   -0.53209
217160.0000   -0.17803
217200.0000    0.00158
217240.0000   -0.05945
217280.0000    0.04702
217320.0000   -0.32333
217360.0000   -0.19003
217400.0000   -0.28868
217440.0000   -0.20504
217480.0000   -0.02204
217520.0000   -0.26013
217560.0000   -0.15962
217600.0000   -0.06655
217640.0000   -0.07194
217680.0000    0.10780
217720.0000    0.02959
217760.0000    0.00393
217800.0000    0.00112
217840.0000    0.06884
217880.0000    0.08980
217920.0000   -0.00978
217960.0000    0.06359
218000.0000    0.28871
218040.0000   -0.02176
218080.0000   -0.08801
218120.0000    0.04332
218160.0000   -0.13953
218200.0000    0.02784
218240.0000   -0.24287
218280.0000   -0.11357
218320.0000   -0.42546
218360.0000   -0.07525
218400.0000   -0.12657
218440.0000   -0.63282
218480.0000   -0.62513
218520.0000   -0.44797
218560.0000   -0.08942
218600.0000   -0.31081
218640.0000   -0.44801
218680.0000   -0.17920
218720.0000   -0.19490
218760.0000   -0.41680
218800.0000   -0.15962
218840.0000   -0.06499
218880.0000   -0.40894
218920.0000   -0.27694
218960.0000   -0.25827
219000.0000   -0.31428
219040.0000   -0.36610
219080.0000   -0.21837
219120.0000    0.10010
219160.0000   -0.13655
219200.0000   -0.37850
219240.0000   -0.40855
219280.0000   -0.32151
219320.0000   -0.47010
219360.0000    0.13836
219400.0000   -0.56776
219440.0000   -0.21812
219480.0000    0.02089
219520.0000   -0.27723
219560.0000   -0.21473
219600.0000    0.03036
219640.0000   -0.40495
219680.0000   -0.16203
219720.0000   -0.34297
219760.0000   -0.19244
219800.0000   -0.14902
219840.0000   -0.12005
219880.0000   -0.22940
219920.0000   -0.37894
219960.0000   -0.01415
220000.0000   -0.48643
220040.0000   -0.34386
220080.0000   -0.15807
220120.0000   -0.10970
220160.0000   -0.05207
220200.0000   -0.30932
220240.0000    0.09304
220280.0000    0.06060
220320.0000   -0.30128
220360.0000    0.03987
220400.0000   -0.11413
220440.0000   -0.34566
220480.0000   -0.05015
220520.0000   -0.21464
220560.0000   -0.19267
220600.0000   -0.03214
220640.0000   -0.14949
220680.0000   -0.18027
220720.0000    0.26091
220760.0000    0.12588
220800.0000    0.21144
220840.0000    0.11616
220880.0000    0.18218
220920.0000   -0.06689
220960.0000   -0.02745
221000.0000   -0.02988
221040.0000    0.11038
221080.0000   -0.05605
221120.0000    0.08620
221160.0000   -0.01831
221200.0000   -0.04837
221240.0000   -0.15506
221280.0000   -0.04418
221320.0000   -0.05357
221360.0000   -0.18967
221400.0000   -0.23955
221440.0000   -0.01308
221480.0000   -0.05191
221520.0000   -0.02706
221560.0000   -0.16210
221600.0000   -0.13394
221640.0000   -0.23751
221680.0000    0.16320
221720.0000   -0.11628
221760.0000    0.01704
221800.0000    0.00740
221840.0000    0.10960
221880.0000    0.04835
221920.0000   -0.11988
221960.0000   -0.23962
222000.0000   -0.15807
222040.0000   -0.35132
222080.0000   -0.41482
222120.0000   -0.27226
222160.0000   -0.34341
222200.0000   -0.35946
222240.0000   -0.36926
222280.0000   -0.29105
222320.0000   -0.50656
222360.0000   -0.26338
222400.0000   -0.14125
222440.0000   -0.47082
222480.0000   -0.68307
222520.0000   -0.33276
222560.0000   -0.59547
222600.0000   -0.26188
222640.0000   -0.13584
222680.0000   -0.41674
222720.0000   -0.38524
222760.0000   -0.09664
222800.0000   -0.08678
222840.0000   -0.11888
222880.0000    0.24502
222920.0000    0.44458
222960.0000    0.70950
223000.0000    0.76276
223040.0000    0.18547
223080.0000    0.43970
223120.0000    0.47886
223160.0000    0.48323
223200.0000    0.50765
223240.0000    0.33664
223280.0000    0.20047
223320.0000    0.42625
223360.0000   -0.17028
223400.0000   -0.34548
223440.0000   -0.16616
223480.0000   -0.23498
223520.0000   -0.35583
223560.0000   -0.39835
223600.0000   -0.52788
223640.0000   -0.11860
223680.0000   -0.31230
223720.0000   -0.19581
223760.0000   -0.43000
223800.0000   -0.32917
223840.0000   -0.25505
223880.0000   -0.44077
223920.0000   -0.42487
223960.0000   -0.43419
224000.0000   -0.32251
224040.0000   -0.35780
224080.0000   -0.07989
224120.0000    0.07647
224160.0000   -0.25312
224200.0000   -0.13602
224240.0000   -0.29586
224280.0000   -0.09288
224320.0000   -0.38517
224360.0000   -0.37173
224400.0000   -0.40934
224440.0000   -0.27800
224480.0000   -0.33982
224520.0000   -0.45273
224560.0000   -0.27026
224600.0000   -0.37738
224640.0000   -0.41892
224680.0000   -0.55187
224720.0000   -0.37598
224760.0000   -0.48676
224800.0000    0.03226
224840.0000   -0.23762
224880.0000   -0.30142
224920.0000    0.02285
224960.0000   -0.13481
225000.0000   -0.40405
225040.0000   -0.68484
225080.0000   -0.19352
225120.0000   -0.60846
225160.0000   -0.38643
225200.0000    0.06840
225240.0000   -0.45044
225280.0000   -0.17077
225320.0000   -0.16680
225360.0000   -0.07965
225400.0000   -0.16185
225440.0000   -0.01886
225480.0000    0.12946
225520.0000   -0.01356
225560.0000   -0.05752
225600.0000    0.18536
225640.0000    0.11170
225680.0000    0.10466
225720.0000    0.20031
225760.0000   -0.15266
225800.0000   -0.00684
225840.0000    0.10690
225880.0000   -0.39370
225920.0000    0.04479
225960.0000   -0.03437
226000.0000   -0.16151
226040.0000   -0.31051
226080.0000   -0.24439
226120.0000   -0.25521
226160.0000   -0.16894
226200.0000   -0.16451
226240.0000    0.04047
226280.0000   -0.09428
226320.0000   -0.46133
226360.0000   -0.51305
226400.0000   -0.10946
226440.0000    0.38077
226480.0000    0.47778
226520.0000    0.09299
226560.0000    0.09722
226600.0000    0.31975
226640.0000    0.35834
226680.0000    0.28324
226720.0000    0.42610
226760.0000    0.42128
226800.0000    0.27139
226840.0000    0.53208
226880.0000    0.40488
226920.0000   -0.14200
226960.0000   -0.16961
227000.0000   -0.36285
227040.0000    0.16463
227080.0000    0.10345
227120.0000   -0.01311
227160.0000    0.19896
227200.0000    0.41633
227240.0000    0.21973
227280.0000    0.29761
227320.0000    0.34636
227360.0000   -0.09255
227400.0000    0.27407
227440.0000    0.43456
227480.0000    0.20640
227520.0000    0.47724
227560.0000    0.46539
227600.0000    0.44484
227640.0000    0.24003
227680.0000   -0.25845
227720.0000   -0.36197
227760.0000    0.01155
227800.0000   -0.37868
227840.0000   -0.32201
227880.0000   -0.41765
227920.0000    0.41925
227960.0000    0.44706
228000.0000    0.01023
228040.0000    0.15763
228080.0000    0.38356
228120.0000    0.37474
228160.0000    0.37943
228200.0000    0.29666
228240.0000    0.31102
228280.0000    0.36970
228320.0000    0.26865
228360.0000    0.46607
228400.0000    0.39526
228440.0000    0.35397
228480.0000    0.62119
228520.0000    0.27896
228560.0000    0.42624
228600.0000    0.48561
228640.0000    0.25807
228680.0000    0.73465
228720.0000    0.49047
228760.0000    0.46281
228800.0000    0.46818
228840.0000    0.29922
228880.0000    0.27962
228920.0000    0.29844
228960.0000    0.63652
229000.0000    0.52030
229040.0000    0.44527
229080.0000    0.43957
229120.0000    0.07990
229160.0000    0.12855
229200.0000   -0.12780
229240.0000   -0.65112
229280.0000   -0.83218
229320.0000   -0.69305
229360.0000   -0.50536
229400.0000   -0.72722
229440.0000   -0.50625
229480.0000   -0.13297
229520.0000    0.00754
229560.0000   -0.52944
229600.0000    0.00695
229640.0000   -0.04914
229680.0000    0.21275
229720.0000    0.15858
229760.0000    0.14929
229800.0000   -0.00436
229840.0000   -0.00752
229880.0000    0.23437
229920.0000   -0.06241
229960.0000   -0.03930
230000.0000    0.13070
230040.0000    0.17944
230080.0000    0.26151
230120.0000    0.19520
230160.0000    0.43569
230200.0000    0.40227
230240.0000    0.32661
230280.0000    0.23713
230320.0000    0.42900
230360.0000    0.07920
230400.0000    0.12365
230440.0000    0.42657
230480.0000    0.20788
230520.0000    0.35829
230560.0000    0.06445
230600.0000    0.49186
230640.0000    0.22523
230680.0000    0.12209
230720.0000    0.32863
230760.0000    0.83761
230800.0000    0.57112
230840.0000    0.46751
230880.0000    0.41557
230920.0000    0.37049
230960.0000    0.08952
231000.0000    0.39047
231040.0000   -0.03684
231080.0000    0.29531
231120.0000    0.16849
231160.0000    0.28827
231200.0000    0.30711
231240.0000    0.15517
231280.0000    0.45041
231320.0000    0.20863
231360.0000    0.35689
231400.0000    0.51466
231440.0000    0.35233
231480.0000    0.30249
231520.0000    0.28048
231560.0000    0.25946
231600.0000    0.19387
231640.0000    0.34601
231680.0000    0.20095
231720.0000    0.25646
231760.0000   -0.08843
231800.0000    0.23627
231840.0000    0.37059
231880.0000    0.41994
231920.0000    0.43263
231960.0000    0.43065
232000.0000    0.33947
232040.0000    0.43964
232080.0000    0.32943
232120.0000    0.07111
232160.0000    0.04652
232200.0000    0.15790
232240.0000    0.05449
232280.0000    0.34489
232320.0000    0.38073
232360.0000    0.38710
232400.0000    0.30513
232440.0000    0.28822
232480.0000    0.34168
232520.0000    0.30274
232560.0000    0.39595
232600.0000    0.47193
232640.0000    0.34938
232680.0000    0.32195
232720.0000    0.43555
232760.0000    0.30770
232800.0000    0.22242
232840.0000    0.39934
232880.0000    0.54089
232920.0000    0.35866
232960.0000    0.36878
233000.0000    0.31934
233040.0000    0.28568
233080.0000    0.48861
233120.0000    0.37293
233160.0000    0.57431
233200.0000    0.52962
233240.0000    0.48905
233280.0000    0.33011
233320.0000    0.27132
233360.0000    0.28376
233400.0000    0.18295
233440.0000    0.45796
233480.0000    0.51385
233520.0000    0.56384
233560.0000    0.37281
233600.0000    0.61005
233640.0000    0.39897
233680.0000    0.40618
233720.0000    0.52946
233760.0000    0.16050
233800.0000    0.34187
233840.0000    0.52914
233880.0000    0.37717
233920.0000    0.50238
233960.0000    0.54874
234000.0000    0.42214
234040.0000    0.43498
234080.0000    0.32421
234120.0000    0.36785
234160.0000    0.39592
234200.0000    0.50707
234240.0000    0.38253
234280.0000    0.42429
234320.0000    0.59050
234360.0000    0.54191
234400.0000    0.59735
234440.0000    0.17253
234480.0000    0.46782
234520.0000    0.31295
234560.0000    0.77555
234600.0000    0.18188
234640.0000    0.25612
234680.0000    0.45162
234720.0000    0.40549
234760.0000    0.51992
234800.0000    0.27166
234840.0000    0.37425
234880.0000   -0.01994
234920.0000    0.53214
234960.0000    0.06515
235000.0000    0.21607
235040.0000    0.32984
235080.0000    0.22490
235120.0000    0.28891
235160.0000    0.46284
235200.0000    0.35469
235240.0000    0.62679
235280.0000    0.48765
235320.0000    0.17616
235360.0000    0.41430
235400.0000    0.29495
235440.0000    0.31308
235480.0000    0.48799
235520.0000    0.41056
235560.0000    0.23337
235600.0000    0.35826
235640.0000    0.21793
235680.0000    0.36109
235720.0000    0.45319
235760.0000    0.42078
235800.0000    0.41494
235840.0000    0.31513
235880.0000    0.39785
235920.0000    0.37647
235960.0000    0.29792
236000.0000    0.17417
236040.0000    0.38178
236080.0000    0.35855
236120.0000    0.39065
236160.0000    0.20456
236200.0000    0.33374
236240.0000    0.22858
236280.0000    0.44451
236320.0000    0.37939
236360.0000    0.16736
236400.0000    0.54110
236440.0000    0.26846
236480.0000    0.37572
236520.0000    0.21490
236560.0000    0.23147
236600.0000    0.34618
236640.0000    0.25610
236680.0000    0.58930
236720.0000    0.20930
236760.0000    0.37747
236800.0000    0.55163
236840.0000    0.49374
236880.0000    0.47847
236920.0000    0.30079
236960.0000    0.49689
237000.0000    0.45284
237040.0000    0.42777
237080.0000    0.49159
237120.0000    0.59591
237160.0000    0.47846
237200.0000    0.55147
237240.0000    0.77228
237280.0000    0.67351
237320.0000    0.40867
237360.0000    0.65194
237400.0000    0.50741
237440.0000    0.40344
237480.0000    0.27820
237520.0000    0.36005
237560.0000    0.40017
237600.0000    0.25623
237640.0000    0.42643
237680.0000    0.48332
237720.0000    0.39739
237760.0000    0.36465
237800.0000    0.18199
237840.0000    0.42584
237880.0000    0.44513
237920.0000    0.45593
237960.0000    0.40717
238000.0000    0.41809
238040.0000    0.33525
238080.0000    0.13180
238120.0000    0.18592
238160.0000    0.50874
238200.0000    0.38546
238240.0000    0.21967
238280.0000    0.29641
238320.0000    0.43938
238360.0000    0.50952
238400.0000    0.23698
238440.0000    0.46767
238480.0000    0.51682
238520.0000    0.45859
238560.0000    0.61694
238600.0000    0.28626
238640.0000    0.47081
238680.0000    0.46175
238720.0000    0.42328
238760.0000    0.39858
238800.0000    0.35054
238840.0000    0.32759
238880.0000    0.30156
238920.0000    0.29519
238960.0000    0.39516
239000.0000    0.52958
239040.0000    0.44178
239080.0000    0.45291
239120.0000    0.29996
239160.0000    0.39646
239200.0000    0.33904
239240.0000    0.34920
239280.0000    0.44031
239320.0000    0.42740
239360.0000    0.33391
239400.0000    0.38855
239440.0000    0.10799
239480.0000    0.34492
239520.0000    0.39575
239560.0000    0.46473
239600.0000    0.22568
239640.0000    0.25643
239680.0000    0.35114
239720.0000    0.29521
239760.0000    0.33127
239800.0000    0.30129
239840.0000    0.40407
239880.0000    0.56260
239920.0000    0.75843
239960.0000    0.52409
240000.0000    0.65486
240040.0000    0.46482
240080.0000    0.29158
240120.0000    0.35762
240160.0000    0.48278
240200.0000    0.48856
240240.0000    0.57355
240280.0000    0.43916
240320.0000    0.41929
240360.0000    0.48349
240400.0000    0.55607
240440.0000    0.35709
240480.0000    0.44483
240520.0000    0.35155
240560.0000    0.45684
240600.0000    0.43251
240640.0000    0.67041
240680.0000    0.48058
240720.0000    0.40422
240760.0000    0.20396
240800.0000    0.31344
240840.0000    0.18345
240880.0000    0.52943
240920.0000    0.42383
240960.0000    0.58228
241000.0000    0.54244
241040.0000    0.34219
241080.0000    0.42179
241120.0000    0.17357
241160.0000    0.31058
241200.0000    0.36570
241240.0000    0.25200
241280.0000    0.28706
241320.0000    0.33921
241360.0000    0.44707
241400.0000    0.28642
241440.0000    0.39709
241480.0000    0.41037
241520.0000    0.44206
241560.0000    0.48672
241600.0000    0.40988
241640.0000    0.56780
241680.0000    0.32758
241720.0000    0.53648
241760.0000    0.36270
241800.0000    0.31376
241840.0000    0.50683
241880.0000    0.30633
241920.0000    0.49274
241960.0000    0.39939
242000.0000    0.15458
242040.0000    0.09977
242080.0000    0.47619
242120.0000    0.32397
242160.0000    0.41665
242200.0000    0.53701
242240.0000    0.12589
242280.0000    0.29061
242320.0000    0.38015
242360.0000    0.28123
242400.0000    0.41222
242440.0000    0.25421
242480.0000    0.34487
242520.0000    0.24731
242560.0000    0.26732
242600.0000    0.40298
242640.0000    0.39320
242680.0000    0.54444
242720.0000    0.48311
242760.0000    0.71063
242800.0000    0.36214
242840.0000    0.33321
242880.0000    0.33293
242920.0000    0.52634
242960.0000    0.60182
243000.0000    0.59562
243040.0000    0.20838
243080.0000    0.21229
243120.0000    0.39098
243160.0000    0.18658
243200.0000    0.35389
243240.0000    0.45481
243280.0000    0.28654
243320.0000    0.22995
243360.0000    0.34822
243400.0000    0.17559
243440.0000    0.22772
243480.0000    0.24886
243520.0000    0.59382
243560.0000    0.24731
243600.0000    0.64759
243640.0000    0.25581
243680.0000   -0.10551
243720.0000    0.37939
243760.0000    0.63887
243800.0000    0.27493
243840.0000    0.26162
243880.0000    0.30162
243920.0000    0.27098
243960.0000    0.38147
244000.0000    0.31681
244040.0000    0.42964
244080.0000    0.38363
244120.0000    0.22409
244160.0000    0.30307
244200.0000    0.24470
244240.0000    0.34559
244280.0000    0.40114
244320.0000    0.32502
244360.0000    0.43392
244400.0000    0.42382
244440.0000    0.66683
244480.0000    0.30672
244520.0000    0.22567
244560.0000    0.41186
244600.0000    0.31579
244640.0000    0.10153
244680.0000    0.43778
244720.0000    0.46723
244760.0000    0.47335
244800.0000    0.38253
244840.0000    0.31348
244880.0000    0.29701
244920.0000    0.36430
244960.0000    0.17095
245000.0000    0.40705
245040.0000    0.29149
245080.0000    0.26361
245120.0000    0.31822
245160.0000    0.31370
245200.0000    0.47143
245240.0000    0.38093
245280.0000    0.26486
245320.0000    0.49167
245360.0000    0.47800
245400.0000    0.28829
245440.0000    0.12318
245480.0000    0.35592
245520.0000    0.41743
245560.0000    0.39897
245600.0000    0.31824
245640.0000    0.18863
245680.0000    0.28990
245720.0000    0.38109
245760.0000    0.35074
245800.0000    0.45616
245840.0000    0.40292
245880.0000    0.48568
245920.0000    0.41949
245960.0000    0.27034
246000.0000    0.23421
246040.0000    0.21880
246080.0000    0.35069
246120.0000    0.28641
246160.0000    0.34327
246200.0000    0.47710
246240.0000    0.25950
246280.0000    0.47207
246320.0000    0.40968
246360.0000    0.53253
246400.0000    0.67305
246440.0000    0.68239
246480.0000    0.70169
246520.0000    0.53846
246560.0000    0.40308
246600.0000    0.55455
246640.0000    0.72758
246680.0000    0.47840
246720.0000    0.41259
246760.0000    0.59555
246800.0000    0.58380
246840.0000    0.49370
246880.0000    0.77938
246920.0000    0.62821
246960.0000    0.47468
247000.0000    0.52416
247040.0000    0.60899
247080.0000    0.68033
247120.0000    0.45722
247160.0000    0.35704
247200.0000    0.55985
247240.0000    0.26332
247280.0000    0.32386
247320.0000    0.52553
247360.0000    0.45265
247400.0000    0.28603
247440.0000    0.29454
247480.0000    0.26778
247520.0000    0.70362
247560.0000    0.66345
247600.0000    0.64015
247640.0000    0.50586
247680.0000    0.46767
247720.0000    0.39291
247760.0000    0.67849
247800.0000    0.63387
247840.0000    0.60251
247880.0000    0.70672
247920.0000    0.72481
247960.0000    0.39279
248000.0000    0.60704
248040.0000    0.51175
248080.0000    0.48068
248120.0000    0.49109
248160.0000    0.36001
248200.0000    0.51829
248240.0000    0.51648
248280.0000    0.49447
248320.0000    0.42378
248360.0000    0.52966
248400.0000    0.49662
248440.0000    0.47788
248480.0000    0.35372
248520.0000    0.49582
248560.0000    0.56249
248600.0000    0.63059
248640.0000    0.39335
248680.0000    0.34404
248720.0000    0.49479
248760.0000    0.40944
248800.0000    0.30166
248840.0000    0.54739
248880.0000    0.64621
248920.0000    0.45239
248960.0000    0.46525
249000.0000    0.38715
249040.0000    0.50487
249080.0000    0.58949
249120.0000    0.53322
249160.0000    0.53540
249200.0000    0.68600
249240.0000    0.21001
249280.0000    0.21078
249320.0000    0.03236
249360.0000   -0.06927
249400.0000    0.08940
249440.0000    0.32466
249480.0000    0.48548
249520.0000    0.16147
249560.0000    0.04184
249600.0000   -0.05476
249640.0000    0.07513
249680.0000   -0.08548
249720.0000   -0.03789
249760.0000    0.28838
249800.0000    0.22061
249840.0000    0.17041
249880.0000   -0.02621
249920.0000    0.35038
249960.0000    0.21373
250000.0000    0.22597
250040.0000    0.20441
250080.0000    0.29801
250120.0000    0.15701
250160.0000    0.18051
250200.0000    0.18053
250240.0000   -0.10240
250280.0000    0.06928
250320.0000    0.06801
250360.0000    0.55290
250400.0000    0.43023
250440.0000    0.11404
250480.0000    0.27707
250520.0000    0.21186
250560.0000   -0.15745
250600.0000   -0.17971
250640.0000    0.00815
250680.0000   -0.15424
250720.0000    0.01777
250760.0000    0.01188
250800.0000   -0.27309
250840.0000   -0.21418
250880.0000   -0.48391
250920.0000   -0.45809
250960.0000   -0.88191
251000.0000   -0.35617
251040.0000   -0.47543
251080.0000   -0.62244
251120.0000   -0.42963
251160.0000   -0.63517
251200.0000   -0.65686
251240.0000   -0.45538
251280.0000   -0.58191
251320.0000   -0.65698
251360.0000   -0.75563
251400.0000   -0.24319
251440.0000   -0.06610
251480.0000   -0.49607
251520.0000   -0.15370
251560.0000   -0.26624
251600.0000   -0.06556
251640.0000   -0.03245
251680.0000   -0.12162
251720.0000    0.05831
251760.0000    0.08623
251800.0000   -0.29196
251840.0000   -0.24098
251880.0000   -0.45402
251920.0000   -0.00732
251960.0000   -0.06613
252000.0000   -0.08503
252040.0000   -0.30807
252080.0000   -0.31297
252120.0000   -0.31419
252160.0000   -0.51031
252200.0000   -0.58881
252240.0000   -0.06956
252280.0000   -0.30598
252320.0000   -0.44444
252360.0000   -0.25770
252400.0000   -0.01890
252440.0000   -0.07007
252480.0000   -0.04306
252520.0000   -0.10032
252560.0000   -0.35742
252600.0000   -0.34604
252640.0000   -0.71643
252680.0000   -0.14184
252720.0000   -0.31649
252760.0000   -0.79951
252800.0000   -0.45360
252840.0000   -0.43027
252880.0000   -0.21771
252920.0000   -0.48091
252960.0000   -0.32976
253000.0000   -0.66019
253040.0000   -0.56166
253080.0000   -0.49443
253120.0000   -0.29074
253160.0000   -0.39519
253200.0000   -0.10326
253240.0000   -0.33568
253280.0000   -0.76537
253320.0000   -0.70802
253360.0000   -0.42622
253400.0000   -0.54853
253440.0000   -0.65787
253480.0000   -0.34781
253520.0000   -0.30719
253560.0000   -0.39267
253600.0000   -0.44632
253640.0000   -0.52135
253680.0000   -0.60095
253720.0000   -0.94333
253760.0000   -0.38854
253800.0000   -0.24519
253840.0000   -0.40989
253880.0000   -0.44792
253920.0000   -0.68058
253960.0000   -0.50248
254000.0000   -0.78165
254040.0000   -0.40529
254080.0000   -0.54530
254120.0000   -0.48088
254160.0000   -0.84002
254200.0000   -0.64650
254240.0000   -0.54107
254280.0000   -0.24710
254320.0000   -0.65221
254360.0000   -1.03601
254400.0000   -0.51892
254440.0000   -0.71883
254480.0000   -0.80928
254520.0000   -0.62805
254560.0000   -0.42454
254600.0000   -0.70023
254640.0000   -0.87230
254680.0000   -0.51472
254720.0000   -0.50510
254760.0000    0.06711
254800.0000   -0.03201
254840.0000   -0.41322
254880.0000   -0.47427
254920.0000   -0.60884
254960.0000   -0.35578
255000.0000   -0.13860
255040.0000    0.30338
255080.0000    0.09801
255120.0000    0.00477
255160.0000   -0.08763
255200.0000   -0.07941
255240.0000    0.03974
255280.0000   -0.02138
255320.0000   -0.24812
255360.0000   -0.20484
255400.0000   -0.70308
255440.0000   -0.65223
255480.0000   -0.66435
255520.0000   -0.55949
255560.0000   -0.45621
255600.0000   -0.56058
255640.0000   -0.57392
255680.0000   -0.51165
255720.0000   -0.59882
255760.0000   -0.52310
255800.0000   -0.40708
255840.0000   -0.12830
255880.0000   -0.53592
255920.0000   -0.44794
255960.0000   -0.66211
256000.0000   -0.54671
256040.0000   -0.71380
256080.0000   -0.74836
256120.0000   -0.76624
256160.0000   -0.64326
256200.0000   -0.63750
256240.0000   -0.70741
256280.0000   -0.61716
256320.0000   -0.83726
256360.0000   -0.47521
256400.0000   -0.34285
256440.0000   -0.64692
256480.0000   -0.67412
256520.0000   -0.54876
256560.0000   -0.34653
256600.0000   -0.23032
256640.0000   -0.09284
256680.0000   -0.05190
256720.0000   -0.61476
256760.0000   -0.15337
256800.0000   -0.51953
256840.0000   -0.36358
256880.0000   -0.45057
256920.0000   -0.46333
256960.0000    0.08586
257000.0000   -0.23684
257040.0000   -0.28353
257080.0000   -0.58405
257120.0000   -0.01631
257160.0000    0.10356
257200.0000   -0.26125
257240.0000    0.21635
257280.0000    0.05778
257320.0000   -0.00769
257360.0000   -0.14266
257400.0000    0.08524
257440.0000   -0.06522
257480.0000   -0.02486
257520.0000   -0.23777
257560.0000   -0.11700
257600.0000   -0.32383
257640.0000   -0.15830
257680.0000   -0.34342
257720.0000   -0.23415
257760.0000   -0.36869
257800.0000   -0.40849
257840.0000   -0.24665
257880.0000   -0.10237
257920.0000   -0.19272
257960.0000   -0.39047
258000.0000   -0.19186
258040.0000   -0.17054
258080.0000   -0.60354
258120.0000   -0.29565
258160.0000   -0.47465
258200.0000   -0.01762
258240.0000   -0.08402
258280.0000   -0.06945
258320.0000    0.14771
258360.0000   -0.09482
258400.0000   -0.07661
258440.0000   -0.47977
258480.0000   -0.29693
258520.0000   -0.42495
258560.0000   -0.62931
258600.0000   -0.38786
258640.0000   -0.43476
258680.0000   -0.11328
258720.0000   -0.28269
258760.0000   -0.41957
258800.0000   -0.29988
258840.0000   -0.40820
258880.0000   -0.50721
258920.0000   -0.05298
258960.0000   -0.15455
259000.0000   -0.30632
259040.0000   -0.36644
259080.0000   -0.45914
259120.0000   -0.10525
259160.0000    0.20343
259200.0000    0.51342
259240.0000    0.55208
259280.0000    0.56011
259320.0000    0.41472
259360.0000    0.57412
259400.0000    0.36039
259440.0000    0.53726
259480.0000    0.58871
259520.0000    0.44592
259560.0000    0.36391
259600.0000    0.38381
259640.0000    0.42746
259680.0000    0.54161
259720.0000    0.71408
259760.0000    0.29431
259800.0000    0.60793
259840.0000    0.53495
259880.0000    0.23403
259920.0000    0.20269
259960.0000   -0.22094
260000.0000   -0.21125
260040.0000   -0.39103
260080.0000   -0.15092
260120.0000    0.00768
260160.0000   -0.02357
260200.0000    0.24758
260240.0000   -0.11354
260280.0000    0.06210
260320.0000   -0.06530
260360.0000   -0.13146
260400.0000    0.19426
260440.0000    0.18841
260480.0000   -0.22856
260520.0000   -0.60112
260560.0000   -0.48123
260600.0000   -0.66941
260640.0000   -0.33336
260680.0000   -0.38523
260720.0000   -0.04009
260760.0000   -0.03426
260800.0000   -0.22355
260840.0000   -0.04770
260880.0000    0.00057
260920.0000    0.30716
260960.0000   -0.18300
261000.0000   -0.10458
261040.0000   -0.20402
261080.0000   -0.35385
261120.0000   -0.19147
261160.0000   -0.17472
261200.0000   -0.15415
261240.0000   -0.11348
261280.0000   -0.16733
261320.0000    0.12066
261360.0000    0.03951
261400.0000    0.02249
261440.0000   -0.00704
261480.0000    0.09576
261520.0000    0.02907
261560.0000   -0.07773
261600.0000   -0.17849
261640.0000    0.25299
261680.0000   -0.11115
261720.0000   -0.43468
261760.0000   -0.52574
261800.0000    0.05936
261840.0000    0.01699
261880.0000    0.08316
261920.0000    0.00768
261960.0000   -0.36653
262000.0000   -0.36319
262040.0000   -0.32612
262080.0000   -0.13124
262120.0000   -0.29069
262160.0000   -0.06989
262200.0000   -0.31615
262240.0000   -0.08231
262280.0000    0.02227
262320.0000    0.00554
262360.0000   -0.16459
262400.0000    0.23783
262440.0000    0.16498
262480.0000    0.75687
262520.0000    0.75478
262560.0000    0.53942
262600.0000    0.31487
262640.0000    0.55900
262680.0000    0.51362
262720.0000    0.69729
262760.0000    0.80486
262800.0000    0.59605
262840.0000    0.59167
262880.0000    0.64805
262920.0000    0.45281
262960.0000    0.63131
263000.0000    0.64266
263040.0000    0.48469
263080.0000    0.48991
263120.0000    0.59541
263160.0000    0.47937
263200.0000    0.24211
263240.0000    0.45668
263280.0000    0.66274
263320.0000    0.46768
263360.0000    0.58840
263400.0000    0.30958
263440.0000   -0.09661
263480.0000   -0.27868
263520.0000   -0.52570
263560.0000   -0.00652
263600.0000   -0.06919
263640.0000    0.25088
263680.0000   -0.48209
263720.0000   -0.13445
263760.0000   -0.42472
263800.0000   -0.03608
263840.0000   -0.57028
263880.0000   -0.70086
263920.0000   -0.37740
263960.0000   -0.39527
264000.0000   -0.07879
264040.0000   -0.48778
264080.0000   -0.01852
264120.0000   -0.43131
264160.0000   -0.45851
264200.0000   -0.53354
264240.0000   -0.56679
264280.0000   -0.35984
264320.0000   -0.51597
264360.0000   -0.41691
264400.0000   -0.55184
264440.0000   -0.34454
264480.0000   -0.21429
264520.0000   -0.45644
264560.0000   -0.13935
264600.0000   -0.38621
264640.0000   -0.28144
264680.0000   -0.23638
264720.0000    0.02319
264760.0000   -0.03154
264800.0000   -0.22991
264840.0000    0.60747
264880.0000    0.40756
264920.0000    0.68328
264960.0000    0.53051
265000.0000    0.55050
265040.0000    0.70224
265080.0000    0.62451
265120.0000    0.48645
265160.0000    0.67128
265200.0000    0.64877
265240.0000    0.49684
265280.0000    0.60416
265320.0000    0.49750
265360.0000    0.27552
265400.0000    0.45689
265440.0000    0.54859
265480.0000    0.29243
265520.0000    0.36748
265560.0000    0.53226
265600.0000    0.34336
265640.0000    0.44072
265680.0000    0.23110
265720.0000    0.55119
265760.0000    0.52160
265800.0000    0.53344
265840.0000    0.42783
265880.0000    0.63966
265920.0000    0.60199
265960.0000    0.69187
266000.0000    0.56429
266040.0000    0.65483
266080.0000    0.59127
266120.0000    0.55244
266160.0000   -0.00497
266200.0000   -0.09027
266240.0000    0.11097
266280.0000   -0.03729
266320.0000    0.03099
266360.0000   -0.08108
266400.0000    0.25858
266440.0000    0.21351
266480.0000   -0.39584
266520.0000   -0.20641
266560.0000   -0.38113
266600.0000   -0.06610
266640.0000   -0.34374
266680.0000   -0.38313
266720.0000   -0.23039
266760.0000   -0.23815
266800.0000   -0.38237
266840.0000   -0.59422
266880.0000   -0.37212
266920.0000   -0.54987
266960.0000   -0.10852
267000.0000   -0.57281
267040.0000   -0.42151
267080.0000   -0.55457
267120.0000   -0.46637
267160.0000   -0.30055
267200.0000   -0.44152
267240.0000   -0.34526
267280.0000   -0.40185
267320.0000   -0.31495
267360.0000   -0.35896
267400.0000    0.12864
267440.0000   -0.30564
267480.0000    0.02329
267520.0000   -0.13164
267560.0000   -0.14804
267600.0000   -0.54222
267640.0000   -0.53775
267680.0000   -0.33974
267720.0000   -0.69360
267760.0000   -0.64694
267800.0000   -0.51127
267840.0000   -0.48875
267880.0000   -0.71516
267920.0000   -0.47600
267960.0000   -0.49387
268000.0000   -0.50435
268040.0000   -0.21581
268080.0000   -0.25205
268120.0000   -0.45420
268160.0000   -0.79887
268200.0000   -0.05463
268240.0000   -0.26629
268280.0000   -0.22873
268320.0000   -0.23281
268360.0000    0.01449
268400.0000   -0.08117
268440.0000    0.02565
268480.0000   -0.56050
268520.0000   -0.35959
268560.0000   -0.39802
268600.0000   -0.24195
268640.0000   -0.35257
268680.0000   -0.43451
268720.0000   -0.58994
268760.0000   -0.64433
268800.0000   -0.44532
268840.0000   -0.37683
268880.0000   -0.39626
268920.0000   -0.63658
268960.0000   -0.55974
269000.0000   -0.46629
269040.0000   -0.46955
269080.0000   -0.45427
269120.0000   -0.21339
269160.0000   -0.36207
269200.0000   -0.52984
269240.0000   -0.30949
269280.0000   -0.23026
269320.0000   -0.22403
269360.0000   -0.35706
269400.0000   -0.42416
269440.0000   -0.55748
269480.0000   -0.20399
269520.0000   -0.56663
269560.0000   -0.37409
269600.0000   -0.37135
269640.0000   -0.41427
269680.0000   -0.28855
269720.0000   -0.42443
269760.0000   -0.13514
269800.0000    0.05711
269840.0000   -0.14080
269880.0000   -0.23137
269920.0000   -0.20261
269960.0000   -0.17718
270000.0000   -0.38939
270040.0000   -0.47606
270080.0000   -0.32615
270120.0000   -0.20360
270160.0000   -0.19167
270200.0000   -0.23285
270240.0000    0.14382
270280.0000    0.01813
270320.0000    0.14282
270360.0000   -0.10486
270400.0000   -0.20513
270440.0000   -0.32056
270480.0000   -0.28639
270520.0000   -0.23938
270560.0000   -0.12466
270600.0000   -0.29091
270640.0000   -0.44271
270680.0000   -0.38543
270720.0000   -0.17979
270760.0000   -0.23101
270800.0000   -0.19788
270840.0000    0.25857
270880.0000    0.04386
270920.0000   -0.41109
270960.0000   -0.36432
271000.0000   -0.09241
271040.0000   -0.06567
271080.0000   -0.10933
271120.0000   -0.22294
271160.0000   -0.46887
271200.0000   -0.30981
271240.0000   -0.16815
271280.0000    0.00079
271320.0000   -0.43678
271360.0000   -0.31794
271400.0000   -0.21760
271440.0000   -0.10757
271480.0000   -0.19221
271520.0000   -0.03900
271560.0000   -0.13583
271600.0000   -0.46741
271640.0000   -0.00964
271680.0000   -0.07884
271720.0000   -0.26352
271760.0000   -0.53951
271800.0000   -0.58684
271840.0000   -0.40023
271880.0000   -0.71386
271920.0000   -0.46695
271960.0000   -0.26433
272000.0000    0.03162
272040.0000   -0.11354
272080.0000   -0.57613
272120.0000   -0.73584
272160.0000   -0.54781
272200.0000   -0.27195
272240.0000   -0.41356
272280.0000   -0.50530
272320.0000   -0.36367
272360.0000   -0.07798
272400.0000   -0.22439
272440.0000   -0.12752
272480.0000   -0.34414
272520.0000   -0.89706
272560.0000   -0.73353
272600.0000   -0.19626
272640.0000    0.00306
272680.0000   -0.01362
272720.0000    0.07017
272760.0000   -0.13158
272800.0000   -0.49727
272840.0000   -0.44425
272880.0000   -0.42844
272920.0000   -0.42319
272960.0000   -0.76408
273000.0000   -0.35936
273040.0000   -0.39611
273080.0000   -0.45973
273120.0000   -0.17338
273160.0000   -0.48032
273200.0000   -0.67218
273240.0000   -0.28248
273280.0000   -0.22650
273320.0000   -0.41043
273360.0000   -0.63292
273400.0000   -0.35073
273440.0000   -0.64058
273480.0000   -0.40724
273520.0000   -0.34955
273560.0000   -0.24466
273600.0000   -0.33302
273640.0000   -0.39710
273680.0000   -0.29447
273720.0000   -0.64243
273760.0000   -0.60078
273800.0000   -0.71251
273840.0000   -0.47657
273880.0000   -0.77045
273920.0000   -0.44219
273960.0000   -0.01283
274000.0000   -0.40123
274040.0000   -0.28318
274080.0000   -0.30855
274120.0000   -0.48276
274160.0000   -0.32997
274200.0000   -0.41770
274240.0000   -0.62833
274280.0000   -0.45047
274320.0000   -0.20190
274360.0000   -0.15838
274400.0000   -0.23431
274440.0000   -0.37605
274480.0000   -0.45238
274520.0000   -0.59618
274560.0000   -0.18535
274600.0000   -0.29112
274640.0000   -0.04807
274680.0000   -0.41409
274720.0000   -0.41186
274760.0000   -0.25559
274800.0000   -0.38624
274840.0000   -0.70603
274880.0000   -0.48216
274920.0000   -0.38272
274960.0000   -0.08941
275000.0000   -0.23273
275040.0000   -0.11608
275080.0000   -0.58652
275120.0000   -0.44187
275160.0000   -0.38540
275200.0000   -0.50107
275240.0000   -0.85493
275280.0000   -0.35351
275320.0000   -0.27361
275360.0000   -0.21966
275400.0000   -0.61387
275440.0000   -0.48817
275480.0000   -0.32279
275520.0000   -0.36871
275560.0000   -0.57264
275600.0000   -0.43100
275640.0000   -0.51060
275680.0000   -0.53510
275720.0000   -0.22486
275760.0000   -0.34885
275800.0000   -0.13253
275840.0000   -0.14438
275880.0000   -0.25519
275920.0000   -0.30743
275960.0000   -0.41957
276000.0000   -0.56309
276040.0000   -0.24973
276080.0000   -0.94083
276120.0000   -0.70651
276160.0000   -0.27189
276200.0000   -0.38880
276240.0000   -0.10298
276280.0000   -0.16554
276320.0000   -0.33268
276360.0000   -0.17000
276400.0000   -0.45472
276440.0000   -0.28453
276480.0000   -0.16968
276520.0000   -0.15847
276560.0000   -0.00432
276600.0000   -0.19411
276640.0000   -0.27994
276680.0000   -0.21742
276720.0000   -0.20942
276760.0000   -0.09186
276800.0000   -0.23373
276840.0000   -0.20012
276880.0000   -0.22105
276920.0000   -0.02953
276960.0000   -0.20754
277000.0000   -0.22692
277040.0000   -0.14747
277080.0000   -0.05129
277120.0000    0.17244
277160.0000   -0.22433
277200.0000    0.05894
277240.0000   -0.26459
277280.0000    0.08416
277320.0000    0.14443
277360.0000   -0.00253
277400.0000   -0.05283
277440.0000   -0.06576
277480.0000   -0.14599
277520.0000   -0.39096
277560.0000   -0.28387
277600.0000   -0.06872
277640.0000    0.03778
277680.0000    0.00536
277720.0000    0.04516
277760.0000   -0.36976
277800.0000   -0.16611
277840.0000   -0.43035
277880.0000   -0.40968
277920.0000   -0.16947
277960.0000    0.06573
278000.0000   -0.04058
278040.0000   -0.06905
278080.0000   -0.26069
278120.0000   -0.07923
278160.0000   -0.12901
278200.0000   -0.32173
278240.0000   -0.21253
278280.0000   -0.25527
278320.0000   -0.46651
278360.0000   -0.35628
278400.0000   -0.35290
278440.0000   -0.26556
278480.0000   -0.47487
278520.0000   -0.41239
278560.0000   -0.41708
278600.0000   -0.34569
278640.0000   -0.14709
278680.0000   -0.40084
278720.0000   -0.28487
278760.0000   -0.38339
278800.0000   -0.38867
278840.0000   -0.41622
278880.0000   -0.46851
278920.0000   -0.15432
278960.0000   -0.55808
279000.0000   -0.21872
279040.0000   -0.01931
279080.0000   -0.16676
279120.0000   -0.24684
279160.0000   -0.11153
279200.0000   -0.07734
279240.0000   -0.40314
279280.0000   -0.49243
279320.0000   -0.55955
279360.0000   -0.76501
279400.0000   -0.22643
279440.0000   -0.08178
279480.0000   -0.27032
279520.0000   -0.26588
279560.0000   -0.89163
279600.0000   -0.47871
279640.0000   -0.65181
279680.0000   -0.82650
279720.0000   -0.70977
279760.0000   -0.60933
279800.0000   -0.53678
279840.0000   -0.45820
279880.0000   -0.24339
279920.0000   -0.42665
279960.0000   -0.59143
280000.0000   -0.65078
280040.0000   -0.59470
280080.0000   -0.45236
280120.0000   -0.67319
280160.0000   -0.77669
280200.0000   -0.77843
280240.0000   -0.35766
280280.0000   -0.69180
280320.0000   -0.52030
280360.0000   -0.65142
280400.0000   -0.54697
280440.0000   -0.74365
280480.0000   -0.71585
280520.0000   -0.54061
280560.0000   -0.43244
280600.0000   -0.62633
280640.0000   -0.60008
280680.0000   -0.91463
280720.0000   -0.00016
280760.0000    0.02829
280800.0000   -0.30064
280840.0000   -0.18978
280880.0000   -0.03001
280920.0000    0.20227
280960.0000    0.06428
281000.0000    0.12546
281040.0000   -0.10125
281080.0000   -0.13982
281120.0000   -0.41655
281160.0000   -0.19555
281200.0000   -0.38151
281240.0000   -0.03028
281280.0000   -0.34297
281320.0000   -0.56215
281360.0000   -0.43945
281400.0000   -0.47658
281440.0000   -0.48961
281480.0000   -0.75104
281520.0000   -0.66518
281560.0000   -0.67058
281600.0000   -0.52495
281640.0000   -0.56306
281680.0000   -0.46633
281720.0000   -0.48776
281760.0000   -0.20063
281800.0000   -0.48687
281840.0000   -0.34423
281880.0000   -0.49023
281920.0000   -0.59223
281960.0000   -0.50303
282000.0000   -0.31549
282040.0000   -0.75067
282080.0000   -0.66503
282120.0000   -0.66002
282160.0000   -0.82090
282200.0000   -0.93272
282240.0000   -0.39137
282280.0000   -0.83235
282320.0000   -0.69263
282360.0000   -0.70474
282400.0000   -0.53723
282440.0000   -0.63179
282480.0000   -0.63974
282520.0000   -0.67533
282560.0000   -0.83259
282600.0000   -0.47918
282640.0000   -0.62588
282680.0000   -0.85141
282720.0000   -0.89036
282760.0000   -0.77935
282800.0000   -0.40855
282840.0000   -0.50751
282880.0000   -0.60930
282920.0000   -0.88888
282960.0000   -0.75913
283000.0000    0.17209
283040.0000   -0.57573
283080.0000   -0.41683
283120.0000   -0.49204
283160.0000   -0.55019
283200.0000   -0.53589
283240.0000   -0.66465
283280.0000   -0.77889
283320.0000   -0.49250
283360.0000   -0.39058
283400.0000   -0.37008
283440.0000   -0.24847
283480.0000   -0.40772
283520.0000   -0.68617
283560.0000   -0.45969
283600.0000   -0.62175
283640.0000   -0.51158
283680.0000   -0.76163
283720.0000   -0.77377
283760.0000   -0.74462
283800.0000   -0.48504
283840.0000   -0.83313
283880.0000   -0.79909
283920.0000   -0.91139
283960.0000   -0.72842
284000.0000   -0.64645
284040.0000   -0.63212
284080.0000   -0.63717
284120.0000   -0.26060
284160.0000   -0.43496
284200.0000   -0.42782
284240.0000   -0.85496
284280.0000   -0.53992
284320.0000   -0.56328
284360.0000   -0.59565
284400.0000   -0.01822
284440.0000    0.03652
284480.0000   -0.40646
284520.0000   -0.72724
284560.0000   -0.70174
284600.0000   -0.81899
284640.0000   -0.78198
284680.0000   -0.89454
284720.0000   -0.82632
284760.0000   -0.69530
284800.0000   -0.73401
284840.0000   -0.55489
284880.0000   -0.64939
284920.0000   -0.42636
284960.0000   -0.78776
285000.0000   -0.19140
285040.0000   -0.51421
285080.0000   -0.75558
285120.0000   -0.66922
285160.0000   -0.79274
285200.0000   -0.62607
285240.0000   -1.03229
285280.0000   -0.87950
285320.0000   -0.88837
285360.0000   -0.87498
285400.0000   -0.82039
285440.0000   -0.64873
285480.0000   -0.66153
285520.0000   -0.68017
285560.0000   -0.44238
285600.0000   -0.41061
285640.0000   -0.62601
285680.0000   -0.73173
285720.0000   -0.88633
285760.0000   -0.62978
285800.0000   -0.75010
285840.0000   -0.95037
285880.0000   -0.68936
285920.0000   -0.74093
285960.0000   -0.56622
286000.0000   -0.20891
286040.0000   -0.50389
286080.0000   -0.33555
286120.0000   -0.63690
286160.0000   -0.07968
286200.0000   -0.13376
286240.0000   -0.15152
286280.0000    0.13104
286320.0000    0.26580
286360.0000    0.49725
286400.0000    0.00591
286440.0000    0.11137
286480.0000   -0.17710
286520.0000    0.29074
286560.0000    0.25118
286600.0000   -0.20439
286640.0000    0.09250
286680.0000   -0.44844
286720.0000    0.27878
286760.0000    0.58564
286800.0000    0.32352
286840.0000    0.36801
286880.0000    0.26866
286920.0000    0.31178
286960.0000    0.44943
287000.0000    0.36593
287040.0000    0.38036
287080.0000    0.47152
287120.0000    0.38164
287160.0000    0.35075
287200.0000    0.45336
287240.0000    0.36613
287280.0000    0.47464
287320.0000    0.48407
287360.0000    0.38551
287400.0000    0.53878
287440.0000    0.44420
287480.0000    0.43231
287520.0000    0.53053
287560.0000    0.51754
287600.0000    0.17808
287640.0000    0.33172
287680.0000    0.40365
287720.0000    0.13702
287760.0000    0.30161
287800.0000    0.22887
287840.0000    0.40609
287880.0000    0.39191
287920.0000    0.30972
287960.0000    0.66674
288000.0000    0.48202
288040.0000    0.44221
288080.0000    0.25235
288120.0000    0.49835
288160.0000    0.52901
288200.0000    0.40862
288240.0000    0.30287
288280.0000    0.66611
288320.0000    0.69784
288360.0000    0.10343
288400.0000    0.21838
288440.0000    0.30371
288480.0000    0.49745
288520.0000    0.44047
288560.0000    0.60569
288600.0000    0.51055
288640.0000    0.54864
288680.0000    0.60058
288720.0000    0.62063
288760.0000    0.22866
288800.0000    0.37990
288840.0000    0.68744
288880.0000    0.59163
288920.0000    0.47133
288960.0000    0.63890
289000.0000    0.38567
289040.0000    0.45577
289080.0000    0.28078
289120.0000    0.40937
289160.0000    0.48784
289200.0000    0.32993
289240.0000    0.62442
289280.0000    0.37312
289320.0000    0.28781
289360.0000    0.31772
289400.0000    0.78271
289440.0000    0.24895
289480.0000    0.27364
289520.0000    0.16613
289560.0000    0.40757
289600.0000    0.06191
289640.0000    0.26751
289680.0000    0.24495
289720.0000    0.40110
289760.0000    0.53027
289800.0000    0.37635
289840.0000    0.23514
289880.0000    0.31425
289920.0000    0.25813
289960.0000    0.13606
290000.0000    0.04402
290040.0000    0.19700
290080.0000    0.01291
290120.0000    0.09508
290160.0000    0.11459
290200.0000   -0.32516
290240.0000   -0.15031
290280.0000   -0.14592
290320.0000   -0.12710
290360.0000    0.09970
290400.0000   -0.02760
290440.0000    0.24871
290480.0000    0.37647
290520.0000    0.31361
290560.0000    0.47906
290600.0000    0.47839
290640.0000    0.33568
290680.0000    0.53591
290720.0000    0.59573
290760.0000    0.48263
290800.0000    0.32410
290840.0000    0.12955
290880.0000    0.22438
290920.0000    0.25941
290960.0000    0.18741
291000.0000    0.23129
291040.0000    0.47697
291080.0000    0.22824
291120.0000    0.66244
291160.0000    0.49614
291200.0000    0.44972
291240.0000    0.53526
291280.0000    0.55235
291320.0000    0.66699
291360.0000    0.70895
291400.0000    0.50544
291440.0000    0.29287
291480.0000    0.50854
291520.0000    0.21057
291560.0000    0.22852
291600.0000    0.53498
291640.0000    0.54359
291680.0000    0.72339
291720.0000    0.63340
291760.0000    0.66672
291800.0000    0.28217
291840.0000    0.43280
291880.0000    0.11710
291920.0000    0.56528
291960.0000    0.45548
292000.0000    0.53923
292040.0000    0.67502
292080.0000    0.36474
292120.0000    0.51869
292160.0000    0.49121
292200.0000    0.36194
292240.0000    0.31236
292280.0000    0.41252
292320.0000    0.17053
292360.0000    0.01876
292400.0000    0.30261
292440.0000    0.25400
292480.0000    0.26661
292520.0000    0.09104
292560.0000    0.26072
292600.0000    0.18109
292640.0000    0.15300
292680.0000    0.24203
292720.0000    0.22226
292760.0000    0.27207
292800.0000    0.34223
292840.0000    0.25241
292880.0000    0.33618
292920.0000    0.26824
292960.0000    0.26435
293000.0000    0.45526
293040.0000    0.33762
293080.0000    0.20815
293120.0000    0.30046
293160.0000    0.18864
293200.0000    0.46586
293240.0000    0.60506
293280.0000    0.35588
293320.0000    0.74838
293360.0000    0.33921
293400.0000    0.18894
293440.0000    0.21238
293480.0000    0.31693
293520.0000    0.28931
293560.0000    0.28779
293600.0000    0.32939
293640.0000    0.39570
293680.0000    0.41508
293720.0000    0.37935
293760.0000    0.49462
293800.0000    0.27751
293840.0000    0.45774
293880.0000    0.18421
293920.0000    0.46218
293960.0000    0.02141
294000.0000   -0.16214
294040.0000   -0.24693
294080.0000   -0.04797
294120.0000    0.04221
294160.0000   -0.34578
294200.0000   -0.21164
294240.0000   -0.13600
294280.0000   -0.21112
294320.0000   -0.11760
294360.0000   -0.01313
294400.0000   -0.19750
294440.0000   -0.46151
294480.0000   -0.52627
294520.0000   -0.45942
294560.0000   -0.27835
294600.0000    0.06838
294640.0000   -0.51240
294680.0000   -0.46767
294720.0000   -0.45270
294760.0000   -0.51314
294800.0000   -0.37529
294840.0000   -0.52177
294880.0000   -0.53025
294920.0000   -0.70881
294960.0000   -0.27936
295000.0000   -0.33031
295040.0000   -0.51435
295080.0000   -0.30121
295120.0000   -0.22351
295160.0000   -0.42985
295200.0000   -0.48450
295240.0000   -0.12877
295280.0000   -0.48857
295320.0000   -0.44345
295360.0000   -0.34770
295400.0000   -0.29448
295440.0000   -0.53422
295480.0000   -0.56576
295520.0000   -0.50948
295560.0000   -0.53353
295600.0000   -0.63008
295640.0000   -0.63996
295680.0000   -0.25048
295720.0000   -0.54140
295760.0000   -0.54690
295800.0000   -0.38469
295840.0000   -0.28100
295880.0000   -0.73054
295920.0000   -0.51664
295960.0000   -0.57711
296000.0000   -0.63022
296040.0000   -0.50060
296080.0000   -0.60430
296120.0000   -0.45151
296160.0000   -0.44820
296200.0000   -0.41226
296240.0000   -0.51757
296280.0000   -0.42174
296320.0000   -0.38286
296360.0000   -0.68620
296400.0000   -0.44303
296440.0000   -0.30045
296480.0000   -0.44438
296520.0000   -0.17934
296560.0000   -0.18273
296600.0000   -0.30508
296640.0000   -0.25226
296680.0000   -0.29350
296720.0000   -0.34402
296760.0000   -0.21981
296800.0000   -0.67146
296840.0000    0.19809
296880.0000   -0.01582
296920.0000   -0.34504
296960.0000    0.28978
297000.0000   -0.16030
297040.0000   -0.01645
297080.0000    0.18029
297120.0000    0.01563
297160.0000   -0.00239
297200.0000    0.08455
297240.0000    0.00540
297280.0000    0.32265
297320.0000    0.32960
297360.0000    0.25574
297400.0000    0.22591
297440.0000    0.21925
297480.0000    0.09765
297520.0000    0.07661
297560.0000    0.11306
297600.0000   -0.01275
297640.0000    0.16992
297680.0000   -0.07279
297720.0000    0.01831
297760.0000    0.58091
297800.0000    0.36424
297840.0000    0.18527
297880.0000    0.44854
297920.0000    0.52901
297960.0000    0.30127
298000.0000    0.24046
298040.0000    0.16270
298080.0000    0.41275
298120.0000    0.24323
298160.0000    0.40129
298200.0000    0.34294
298240.0000    0.58066
298280.0000    0.23681
298320.0000    0.26420
298360.0000    0.11091
298400.0000    0.26616
298440.0000    0.61834
298480.0000    0.31024
298520.0000    0.49812
298560.0000    0.00911
298600.0000    0.24088
298640.0000    0.24722
298680.0000   -0.12093
298720.0000   -0.05711
298760.0000    0.22386
298800.0000    0.34139
298840.0000    0.19656
298880.0000    0.15059
298920.0000    0.15836
298960.0000    0.13222
299000.0000    0.10119
299040.0000    0.09123
299080.0000    0.07369
299120.0000    0.35138
299160.0000    0.19706
299200.0000    0.40414
299240.0000    0.47849
299280.0000    0.37649
299320.0000    0.36801
299360.0000    0.35198
299400.0000    0.57077
299440.0000    0.46814
299480.0000    0.63165
299520.0000    0.17028
299560.0000    0.22848
299600.0000    0.08415
299640.0000    0.30432
299680.0000    0.30733
299720.0000    0.28077
299760.0000    0.45279
299800.0000    0.64509
299840.0000    0.59860
299880.0000    0.46598
299920.0000    0.32912
299960.0000    0.38837
300000.0000    0.42487
300040.0000    0.53952
300080.0000    0.51110
300120.0000    0.43397
300160.0000    0.53844
300200.0000    0.45582
300240.0000    0.28232
300280.0000    0.49872
300320.0000    0.53159
300360.0000    0.28923
300400.0000    0.17048
300440.0000    0.16188
300480.0000    0.27161
300520.0000    0.64355
300560.0000    0.42056
300600.0000    0.46583
300640.0000    0.10379
300680.0000    0.71048
300720.0000    0.37485
300760.0000    0.29986
300800.0000    0.39343
300840.0000   -0.03689
300880.0000   -0.06304
300920.0000   -0.11065
300960.0000    0.34552
301000.0000    0.35655
301040.0000    0.58501
301080.0000    0.31412
301120.0000    0.36432
301160.0000    0.30136
301200.0000    0.42352
301240.0000    0.27126
301280.0000    0.33643
301320.0000    0.53286
301360.0000    0.36342
301400.0000    0.54779
301440.0000    0.35638
301480.0000    0.43935
301520.0000    0.34648
301560.0000    0.26617
301600.0000    0.28995
301640.0000    0.24155
301680.0000    0.29409
301720.0000    0.16378
301760.0000    0.09857
301800.0000    0.56714
301840.0000    0.39701
301880.0000    0.65261
301920.0000    0.46757
301960.0000    0.63071
302000.0000    0.11025
302040.0000    0.09652
302080.0000    0.63361
302120.0000    0.62734
302160.0000    0.42816
302200.0000    0.16846
302240.0000    0.30245
302280.0000    0.47947
302320.0000    0.39639
302360.0000    0.19301
302400.0000    0.15170
302440.0000    0.28707
302480.0000    0.10750
302520.0000    0.46122
302560.0000    0.47136
302600.0000    0.29025
302640.0000    0.54395
302680.0000    0.41775
302720.0000    0.58889
302760.0000    0.16826
302800.0000    0.65240
302840.0000    0.41084
302880.0000    0.31277
302920.0000    0.49669
302960.0000    0.40475
303000.0000    0.16740
303040.0000    0.64057
303080.0000    0.39338
303120.0000    0.34604
303160.0000    0.13847
303200.0000    0.41136
303240.0000    0.50799
303280.0000    0.15426
303320.0000    0.34208
303360.0000   -0.01083
303400.0000    0.19693
303440.0000    0.18342
303480.0000    0.27787
303520.0000    0.51389
303560.0000    0.24302
303600.0000    0.36544
303640.0000    0.34463
303680.0000    0.08893
303720.0000   -0.02414
303760.0000    0.32284
303800.0000    0.04595
303840.0000    0.05741
303880.0000    0.45684
303920.0000    0.44436
303960.0000    0.59340
304000.0000    0.55963
304040.0000    0.59223
304080.0000    0.29423
304120.0000    0.57337
304160.0000    0.61700
304200.0000    0.19483
304240.0000    0.17882
304280.0000    0.43894
304320.0000    0.66008
304360.0000    0.50694
304400.0000    0.57536
304440.0000    0.59352
304480.0000    0.46945
304520.0000    0.22744
304560.0000    0.42207
304600.0000    0.45809
304640.0000    0.32446
304680.0000    0.44078
304720.0000    0.39808
304760.0000    0.27584
304800.0000    0.22260
304840.0000    0.24652
304880.0000    0.46071
304920.0000    0.51286
304960.0000    0.33762
305000.0000    0.51859
305040.0000    0.56221
305080.0000    0.38400
305120.0000    0.44410
305160.0000    0.58085
305200.0000    0.44644
305240.0000    0.23972
305280.0000    0.26854
305320.0000    0.46202
305360.0000    0.39663
305400.0000    0.41448
305440.0000    0.37167
305480.0000    0.22413
305520.0000    0.47002
305560.0000    0.42621
305600.0000    0.53814
305640.0000    0.50448
305680.0000    0.40917
305720.0000    0.55907
305760.0000    0.39107
305800.0000    0.30690
305840.0000    0.66098
305880.0000    0.40412
305920.0000    0.34750
305960.0000    0.53685
306000.0000    0.33590
306040.0000    0.53017
306080.0000    0.64764
306120.0000    0.37397
306160.0000    0.37461
306200.0000    0.41206
306240.0000    0.29653
306280.0000    0.33518
306320.0000    0.55779
306360.0000    0.42781
306400.0000    0.41159
306440.0000    0.48329
306480.0000    0.15648
306520.0000    0.18523
306560.0000    0.13584
306600.0000    0.45819
306640.0000    0.41278
306680.0000    0.51180
306720.0000    0.38949
306760.0000    0.15440
306800.0000    0.38566
306840.0000    0.48218
306880.0000    0.34992
306920.0000    0.55764
306960.0000    0.07955
307000.0000    0.43717
307040.0000    0.12934
307080.0000    0.06334
307120.0000   -0.05321
307160.0000   -0.04136
307200.0000    0.07649
307240.0000    0.33649
307280.0000    0.15236
307320.0000   -0.00122
307360.0000   -0.12737
307400.0000    0.20305
307440.0000   -0.01409
307480.0000   -0.07157
307520.0000   -0.53249
307560.0000   -0.86057
307600.0000   -0.85977
307640.0000   -0.67309
307680.0000   -0.87273
307720.0000   -0.60094
307760.0000   -0.70419
307800.0000   -0.06393
307840.0000    0.16895
307880.0000   -0.45148
307920.0000   -0.02944
307960.0000    0.16120
308000.0000    0.18242
308040.0000    0.30101
308080.0000    0.46135
308120.0000    0.12460
308160.0000    0.10227
308200.0000    0.10868
308240.0000   -0.13234
308280.0000   -0.00523
308320.0000    0.03007
308360.0000    0.19154
308400.0000    0.28577
308440.0000   -0.03251
308480.0000    0.37231
308520.0000    0.36406
308560.0000    0.30111
308600.0000    0.37316
308640.0000    0.31137
308680.0000    0.23160
308720.0000    0.28691
308760.0000    0.16035
308800.0000    0.03766
308840.0000    0.16388
308880.0000    0.09444
308920.0000    0.36077
308960.0000    0.22874
309000.0000    0.24172
309040.0000    0.35196
309080.0000    0.11886
309120.0000    0.33961
309160.0000    0.23480
309200.0000    0.29695
309240.0000    0.29590
309280.0000    0.21392
309320.0000    0.33213
309360.0000    0.33863
309400.0000    0.22248
309440.0000    0.35891
309480.0000    0.09682
309520.0000   -0.09590
309560.0000    0.04447
309600.0000   -0.05328
309640.0000   -0.46098
309680.0000   -0.58772
309720.0000   -0.52863
309760.0000   -0.38917
309800.0000    0.04958
309840.0000   -0.06933
309880.0000   -0.35431
309920.0000   -0.20512
309960.0000   -0.02917
310000.0000   -0.44325
310040.0000   -0.45091
310080.0000   -0.04748
310120.0000    0.32244
310160.0000    0.43571
310200.0000    0.60727
310240.0000    0.45080
310280.0000    0.52890
310320.0000    0.26386
310360.0000    0.48208
310400.0000    0.40315
310440.0000    0.35898
310480.0000    0.27805
310520.0000    0.43335
310560.0000    0.61067
310600.0000    0.40345
310640.0000    0.30195
310680.0000    0.19064
310720.0000    0.26888
310760.0000    0.11682
310800.0000    0.21898
310840.0000   -0.16131
310880.0000   -0.28671
310920.0000    0.32906
310960.0000    0.19198
311000.0000    0.34472
311040.0000    0.28182
311080.0000    0.01337
311120.0000    0.25827
311160.0000    0.45582
311200.0000    0.38324
311240.0000    0.21091
311280.0000    0.26614
311320.0000    0.42270
311360.0000    0.34486
311400.0000    0.34210
311440.0000    0.28873
311480.0000    0.23511
311520.0000    0.34608
311560.0000    0.26545
311600.0000    0.29824
311640.0000    0.34632
311680.0000    0.28719
311720.0000    0.34434
311760.0000    0.11350
311800.0000    0.29896
311840.0000    0.00578
311880.0000    0.12245
311920.0000    0.20097
311960.0000    0.35432
312000.0000    0.36079
312040.0000    0.27947
312080.0000    0.28331
312120.0000    0.41125
312160.0000    0.19892
312200.0000    0.36224
312240.0000    0.24446
312280.0000    0.42028
312320.0000    0.27111
312360.0000    0.32304
312400.0000    0.43082
312440.0000    0.55513
312480.0000    0.41909
312520.0000    0.36766
312560.0000    0.39956
312600.0000    0.40062
312640.0000    0.34507
312680.0000    0.41089
312720.0000    0.42555
312760.0000    0.58785
312800.0000    0.39535
312840.0000    0.38804
312880.0000    0.54787
312920.0000    0.43185
312960.0000    0.44265
313000.0000    0.40670
313040.0000    0.21468
313080.0000    0.18442
313120.0000    0.23306
313160.0000    0.33209
313200.0000    0.26239
313240.0000    0.56241
313280.0000    0.50771
313320.0000    0.31606
313360.0000    0.30276
313400.0000    0.47284
313440.0000    0.22354
313480.0000    0.25028
313520.0000    0.45654
313560.0000    0.41587
313600.0000    0.22769
313640.0000    0.00925
313680.0000    0.09030
313720.0000    0.18561
313760.0000    0.34134
313800.0000    0.26490
313840.0000    0.22562
313880.0000    0.25659
313920.0000    0.21090
313960.0000    0.31927
314000.0000    0.23303
314040.0000    0.26069
314080.0000    0.27111
314120.0000    0.22386
314160.0000    0.10642
314200.0000    0.66005
314240.0000    0.66722
314280.0000    0.22791
314320.0000    0.19537
314360.0000    0.38256
314400.0000    0.42792
314440.0000    0.63063
314480.0000    0.35777
314520.0000    0.39961
314560.0000    0.44390
314600.0000    0.40828
314640.0000    0.37531
314680.0000    0.49154
314720.0000    0.35610
314760.0000    0.21687
314800.0000    0.24953
314840.0000    0.41144
314880.0000    0.55902
314920.0000    0.18978
314960.0000    0.38254
315000.0000    0.33459
315040.0000    0.50676
315080.0000    0.22581
315120.0000    0.31314
315160.0000    0.22928
315200.0000    0.36231
315240.0000    0.30478
315280.0000    0.24772
315320.0000    0.36583
315360.0000    0.18257
315400.0000    0.26513
315440.0000    0.30667
315480.0000    0.18230
315520.0000    0.32600
315560.0000    0.43749
315600.0000    0.26412
315640.0000    0.28666
315680.0000    0.25595
315720.0000    0.46315
315760.0000    0.37435
315800.0000    0.39532
315840.0000    0.47153
315880.0000    0.34016
315920.0000    0.30420
315960.0000    0.42406
316000.0000    0.32656
316040.0000    0.27930
316080.0000    0.31395
316120.0000    0.24276
316160.0000    0.32620
316200.0000    0.27878
316240.0000    0.16566
316280.0000    0.30442
316320.0000    0.23981
316360.0000    0.40033
316400.0000    0.22088
316440.0000    0.01893
316480.0000    0.34119
316520.0000    0.22534
316560.0000    0.30469
316600.0000    0.49661
316640.0000    0.29479
316680.0000    0.41013
316720.0000    0.39301
316760.0000    0.26051
316800.0000    0.29506
316840.0000    0.40437
316880.0000    0.27179
316920.0000    0.25647
316960.0000    0.43645
317000.0000    0.25330
317040.0000    0.58343
317080.0000    0.29582
317120.0000    0.36503
317160.0000    0.30777
317200.0000    0.47932
317240.0000    0.39689
317280.0000    0.31101
317320.0000    0.25563
317360.0000    0.44564
317400.0000    0.41908
317440.0000    0.43063
317480.0000    0.27420
317520.0000    0.35261
317560.0000    0.45099
317600.0000    0.41648
317640.0000    0.27800
317680.0000    0.46950
317720.0000    0.29610
317760.0000    0.33678
317800.0000    0.38453
317840.0000    0.18436
317880.0000    0.23583
317920.0000    0.50480
317960.0000    0.22443
318000.0000    0.31822
318040.0000    0.33674
318080.0000    0.26308
318120.0000    0.29236
318160.0000    0.15572
318200.0000    0.36085
318240.0000    0.40893
318280.0000    0.43637
318320.0000    0.31684
318360.0000    0.34413
318400.0000    0.13423
318440.0000    0.43736
318480.0000    0.34832
318520.0000    0.26660
318560.0000    0.39101
318600.0000    0.25683
318640.0000    0.36387
318680.0000    0.37662
318720.0000    0.51994
318760.0000    0.33964
318800.0000    0.29419
318840.0000    0.27924
318880.0000    0.27298
318920.0000    0.10961
318960.0000    0.41519
319000.0000    0.20729
319040.0000    0.56398
319080.0000    0.41274
319120.0000    0.45930
319160.0000    0.34493
319200.0000    0.41106
319240.0000    0.34883
319280.0000    0.41789
319320.0000    0.18651
319360.0000    0.46070
319400.0000    0.31773
319440.0000    0.33388
319480.0000    0.37964
319520.0000    0.25062
319560.0000    0.39758
319600.0000    0.25952
319640.0000    0.31155
319680.0000    0.20197
319720.0000    0.24293
319760.0000    0.45169
319800.0000    0.12392
319840.0000    0.49789
319880.0000    0.31489
319920.0000    0.29676
319960.0000    0.36011
320000.0000    0.17626
320040.0000    0.24419
320080.0000    0.48976
320120.0000    0.38051
320160.0000    0.30097
320200.0000    0.10156
320240.0000    0.33687
320280.0000    0.29295
320320.0000    0.36413
320360.0000    0.28970
320400.0000    0.36745
320440.0000    0.24559
320480.0000    0.11544
320520.0000    0.08655
320560.0000    0.27765
320600.0000    0.44392
320640.0000    0.17349
320680.0000    0.35206
320720.0000   -0.10239
320760.0000   -0.33435
320800.0000   -0.09823
320840.0000   -0.14307
320880.0000   -0.74833
320920.0000   -0.60563
320960.0000   -0.49921
321000.0000   -0.46732
321040.0000   -0.47045
321080.0000   -0.45806
321120.0000   -0.50200
321160.0000    0.10048
321200.0000    0.42574
321240.0000   -0.08202
321280.0000    0.34859
321320.0000    0.35362
321360.0000    0.43063
321400.0000    0.42179
321440.0000    0.38448
321480.0000    0.45307
321520.0000    0.36811
321560.0000    0.26086
321600.0000    0.19019
321640.0000    0.33269
321680.0000    0.40598
321720.0000    0.47092
321760.0000    0.54161
321800.0000    0.63449
321840.0000    0.30839
321880.0000    0.21438
321920.0000    0.37883
321960.0000    0.21241
322000.0000    0.28033
322040.0000    0.31679
322080.0000    0.40323
322120.0000    0.29772
322160.0000    0.12127
322200.0000    0.43811
322240.0000    0.28423
322280.0000    0.36230
322320.0000   -0.20159
322360.0000    0.04852
322400.0000   -0.03258
322440.0000    0.09964
322480.0000    0.22483
322520.0000    0.24045
322560.0000    0.09121
322600.0000    0.20019
322640.0000    0.53440
322680.0000    0.20154
322720.0000    0.43216
322760.0000    0.40812
322800.0000    0.08994
322840.0000    0.06548
322880.0000   -0.11820
322920.0000    0.14657
322960.0000    0.07856
323000.0000    0.28350
323040.0000    0.19966
323080.0000    0.26294
323120.0000   -0.19175
323160.0000    0.10323
323200.0000    0.03283
323240.0000    0.34446
323280.0000    0.30428
323320.0000    0.28320
323360.0000    0.29162
323400.0000    0.10246
323440.0000    0.12172
323480.0000    0.32655
323520.0000    0.27186
323560.0000    0.41188
323600.0000    0.45451
323640.0000    0.42794
323680.0000    0.16263
323720.0000    0.14252
323760.0000    0.09456
323800.0000    0.14827
323840.0000   -0.01078
323880.0000   -0.12700
323920.0000   -0.55060
323960.0000   -0.26863
324000.0000   -0.39618
324040.0000   -0.79325
324080.0000   -0.19198
324120.0000   -0.57400
324160.0000   -0.34206
324200.0000   -0.45994
324240.0000   -0.49084
324280.0000   -0.85174
324320.0000   -0.59193
324360.0000   -0.58508
324400.0000   -0.43284
324440.0000   -0.32889
324480.0000   -0.08169
324520.0000   -0.27772
324560.0000   -0.60802
324600.0000   -0.36924
324640.0000   -0.06952
324680.0000   -0.24569
324720.0000   -0.25489
324760.0000   -0.34845
324800.0000   -0.47755
324840.0000   -0.01543
324880.0000    0.07272
324920.0000    0.37625
324960.0000    0.12008
325000.0000    0.18367
325040.0000    0.27772
325080.0000    0.52446
325120.0000    0.22262
325160.0000    0.33040
325200.0000    0.43481
325240.0000    0.29926
325280.0000    0.51294
325320.0000    0.21047
325360.0000    0.50768
325400.0000    0.57276
325440.0000    0.15900
325480.0000    0.13040
325520.0000    0.04323
325560.0000    0.18738
325600.0000   -0.05906
325640.0000   -0.10778
325680.0000   -0.08714
325720.0000    0.20268
325760.0000    0.17056
325800.0000    0.11072
325840.0000    0.33569
325880.0000   -0.03543
325920.0000    0.16646
325960.0000    0.31266
326000.0000    0.25135
326040.0000    0.07939
326080.0000    0.30972
326120.0000    0.07873
326160.0000    0.13374
326200.0000    0.22342
326240.0000    0.41814
326280.0000    0.20906
326320.0000    0.36223
326360.0000    0.36960
326400.0000    0.20574
326440.0000    0.17416
326480.0000    0.35241
326520.0000    0.21553
326560.0000    0.12338
326600.0000    0.09687
326640.0000    0.12370
326680.0000   -0.00968
326720.0000   -0.13980
326760.0000    0.20497
326800.0000   -0.08161
326840.0000   -0.01732
326880.0000    0.10688
326920.0000    0.15330
326960.0000    0.24890
327000.0000    0.19931
327040.0000   -0.11381
327080.0000    0.11696
327120.0000    0.08667
327160.0000    0.19244
327200.0000   -0.00770
327240.0000    0.09349
327280.0000    0.14019
327320.0000    0.02802
327360.0000    0.18954
327400.0000    0.03832
327440.0000    0.22017
327480.0000    0.13199
327520.0000    0.16063
327560.0000    0.10071
327600.0000    0.21576
327640.0000    0.16873
327680.0000   -0.23449
327720.0000   -0.95186
327760.0000   -0.49806
327800.0000   -0.58291
327840.0000   -0.86329
327880.0000   -0.79407
327920.0000   -0.36395
327960.0000   -0.38315
328000.0000   -0.21921
328040.0000   -0.06524
328080.0000   -0.07054
328120.0000   -0.02523
328160.0000   -0.32847
328200.0000   -0.72186
328240.0000   -0.54286
328280.0000   -0.26169
328320.0000   -0.18317
328360.0000   -0.05306
328400.0000   -0.19489
328440.0000    0.15595
328480.0000    0.21929
328520.0000    0.24583
328560.0000    0.37283
328600.0000    0.39315
328640.0000    0.48541
328680.0000    0.35202
328720.0000    0.32825
328760.0000    0.33539
328800.0000    0.04882
328840.0000    0.37662
328880.0000    0.45293
328920.0000    0.25272
328960.0000    0.28218
329000.0000    0.56491
329040.0000    0.41905
329080.0000    0.34050
329120.0000    0.53354
329160.0000    0.57424
329200.0000    0.54203
329240.0000    0.73455
329280.0000    0.57046
329320.0000    0.64031
329360.0000    0.26855
329400.0000    0.38650
329440.0000    0.31060
329480.0000    0.07968
329520.0000    0.59029
329560.0000    0.14261
329600.0000    0.16829
329640.0000    0.46117
329680.0000    0.45747
329720.0000    0.10120
329760.0000    0.11923
329800.0000    0.06307
329840.0000   -0.26532
329880.0000   -0.44360
329920.0000   -0.16005
329960.0000   -0.43182
330000.0000   -0.07774
330040.0000    0.05951
330080.0000   -0.11163
330120.0000   -0.30084
330160.0000    0.00929
330200.0000    0.14856
330240.0000    0.27348
330280.0000    0.35291
330320.0000    0.29527
330360.0000    0.47796
330400.0000    0.54474
330440.0000    0.29500
330480.0000    0.21027
330520.0000    0.42147
330560.0000    0.35242
330600.0000    0.28258
330640.0000    0.48574
330680.0000    0.37513
330720.0000    0.43782
330760.0000    0.22655
330800.0000    0.43839
330840.0000    0.41429
330880.0000    0.46236
330920.0000    0.38002
330960.0000    0.28069
331000.0000    0.23735
331040.0000    0.29800
331080.0000    0.60977
331120.0000    0.60440
331160.0000    0.46662
331200.0000    0.55359
331240.0000    0.59033
331280.0000    0.53301
331320.0000    0.44368
331360.0000    0.38757
331400.0000    0.59563
331440.0000    0.71529
331480.0000    0.57690
331520.0000    0.53493
331560.0000    0.44881
331600.0000    0.48791
331640.0000    0.44598
331680.0000    0.23808
331720.0000    0.45170
331760.0000    0.30500
331800.0000    0.29478
331840.0000    0.44699
331880.0000    0.46587
331920.0000    0.52450
331960.0000    0.39147
332000.0000    0.50857
332040.0000    0.37325
332080.0000    0.29805
332120.0000    0.32684
332160.0000    0.38897
332200.0000    0.16876
332240.0000    0.44402
332280.0000    0.42667
332320.0000    0.59709
332360.0000    0.33681
332400.0000    0.32021
332440.0000    0.43023
332480.0000    0.49910
332520.0000    0.46439
332560.0000    0.36847
332600.0000    0.46254
332640.0000    0.43038
332680.0000    0.27817
332720.0000    0.36123
332760.0000    0.34274
332800.0000    0.26266
332840.0000    0.62759
332880.0000    0.41564
332920.0000    0.51402
332960.0000    0.58111
333000.0000    0.39505
333040.0000    0.60178
333080.0000    0.56898
333120.0000    0.31161
333160.0000    0.59081
333200.0000    0.33962
333240.0000    0.63386
333280.0000    0.31267
333320.0000    0.31381
333360.0000    0.53860
333400.0000    0.29441
333440.0000    0.30655
333480.0000    0.24572
333520.0000    0.05414
333560.0000    0.29485
333600.0000    0.27353
333640.0000    0.30911
333680.0000    0.44158
333720.0000    0.21987
333760.0000   -0.19178
333800.0000    0.07688
333840.0000    0.33559
333880.0000    0.33400
333920.0000    0.08916
333960.0000    0.28093
334000.0000    0.27252
334040.0000    0.41844
334080.0000    0.52816
334120.0000    0.15908
334160.0000    0.45695
334200.0000    0.45357
334240.0000    0.29212
334280.0000    0.50569
334320.0000    0.44106
334360.0000    0.19964
334400.0000    0.27498
334440.0000    0.59623
334480.0000    0.51435
334520.0000    0.51464
334560.0000    0.36376
334600.0000    0.49065
334640.0000    0.33125
334680.0000    0.19745
334720.0000    0.61451
334760.0000    0.38391
334800.0000    0.35254
334840.0000    0.34658
334880.0000    0.43508
334920.0000    0.49561
334960.0000    0.36787
335000.0000    0.28226
335040.0000    0.43402
335080.0000    0.38918
335120.0000    0.37545
335160.0000    0.56844
335200.0000    0.43406
335240.0000    0.66572
335280.0000    0.53402
335320.0000    0.44569
335360.0000    0.44988
335400.0000    0.31685
335440.0000    0.38079
335480.0000    0.42557
335520.0000    0.51914
335560.0000    0.61943
335600.0000    0.51778
335640.0000    0.17482
335680.0000    0.36107
335720.0000    0.16813
335760.0000    0.30339
335800.0000    0.45330
335840.0000    0.54798
335880.0000    0.48318
335920.0000    0.42009
335960.0000    0.69770
336000.0000    0.43730
336040.0000    0.47948
336080.0000    0.32515
336120.0000    0.24780
336160.0000    0.39489
336200.0000    0.24853
336240.0000    0.43581
336280.0000    0.36440
336320.0000    0.34891
336360.0000    0.17591
336400.0000    0.41501
336440.0000    0.28321
336480.0000    0.38108
336520.0000    0.36327
336560.0000    0.01629
336600.0000    0.28632
336640.0000    0.52574
336680.0000    0.25371
336720.0000    0.36804
336760.0000    0.33624
336800.0000    0.27716
336840.0000    0.27645
336880.0000    0.34943
336920.0000    0.38137
336960.0000    0.25348
337000.0000    0.33863
337040.0000    0.35328
337080.0000    0.31353
337120.0000    0.27600
337160.0000    0.35207
337200.0000    0.28456
337240.0000    0.19662
337280.0000    0.24157
337320.0000    0.47703
337360.0000    0.41499
337400.0000    0.13508
337440.0000    0.37952
337480.0000    0.45963
337520.0000    0.46435
337560.0000    0.52117
337600.0000    0.37645
337640.0000    0.44807
337680.0000    0.41158
337720.0000    0.37369
337760.0000    0.44478
337800.0000    0.42360
337840.0000    0.19001
337880.0000    0.25689
337920.0000    0.33501
337960.0000    0.35980
338000.0000    0.42954
338040.0000    0.33801
338080.0000    0.15243
338120.0000    0.22837
338160.0000    0.49733
338200.0000    0.32702
338240.0000    0.13442
338280.0000    0.45801
338320.0000    0.23699
338360.0000    0.34592
338400.0000    0.41675
338440.0000    0.33125
338480.0000    0.31690
338520.0000    0.30203
338560.0000    0.64103
338600.0000    0.19703
338640.0000    0.28009
338680.0000    0.26653
338720.0000    0.40572
338760.0000    0.47203
338800.0000    0.55045
338840.0000    0.13720
338880.0000    0.44153
338920.0000    0.32922
338960.0000    0.27816
339000.0000    0.28382
339040.0000    0.36791
339080.0000    0.48362
339120.0000    0.49004
339160.0000    0.40581
339200.0000    0.35361
339240.0000    0.35790
339280.0000    0.35796
339320.0000    0.47541
339360.0000    0.26672
339400.0000    0.38682
339440.0000    0.50585
339480.0000    0.20215
339520.0000    0.33041
339560.0000    0.59037
339600.0000    0.28013
339640.0000    0.12470
339680.0000    0.35976
339720.0000    0.27452
339760.0000    0.33520
339800.0000    0.21949
339840.0000    0.15850
339880.0000    0.18530
339920.0000    0.48113
339960.0000    0.32564
340000.0000    0.21113
340040.0000    0.27095
340080.0000    0.29379
340120.0000    0.26205
340160.0000   -0.00210
340200.0000    0.13373
340240.0000    0.34286
340280.0000    0.42137
340320.0000    0.25202
340360.0000    0.21092
340400.0000    0.06515
340440.0000    0.37884
340480.0000    0.09827
340520.0000   -0.18433
340560.0000    0.37206
340600.0000    0.20635
340640.0000    0.06791
340680.0000    0.22810
340720.0000    0.22699
340760.0000   -0.04312
340800.0000    0.25847
340840.0000    0.28924
340880.0000   -0.03342
340920.0000    0.33568
340960.0000    0.15044
341000.0000    0.36834
341040.0000    0.03770
341080.0000    0.42309
341120.0000    0.33330
341160.0000    0.38261
341200.0000    0.27555
341240.0000    0.37315
341280.0000    0.49379
341320.0000    0.01240
341360.0000    0.22833
341400.0000    0.38604
341440.0000    0.11958
341480.0000    0.24913
341520.0000    0.42526
341560.0000    0.34165
341600.0000    0.26502
341640.0000    0.28211
341680.0000   -0.14851
341720.0000    0.28372
341760.0000    0.13643
341800.0000    0.45561
341840.0000    0.27502
341880.0000    0.28954
341920.0000    0.47145
341960.0000    0.45026
342000.0000    0.47339
342040.0000    0.49200
342080.0000    0.46726
342120.0000    0.17803
342160.0000    0.37696
342200.0000    0.49353
342240.0000    0.34107
342280.0000    0.57602
342320.0000    0.28049
342360.0000    0.50928
342400.0000    0.45939
342440.0000    0.47557
342480.0000    0.23509
342520.0000    0.37201
342560.0000    0.29179
342600.0000    0.21193
342640.0000    0.15160
342680.0000    0.32105
342720.0000    0.34252
342760.0000    0.53099
342800.0000    0.29097
342840.0000    0.25216
342880.0000    0.17271
342920.0000    0.44805
342960.0000    0.16010
343000.0000    0.08301
343040.0000    0.27776
343080.0000    0.48069
343120.0000    0.30144
343160.0000    0.19700
343200.0000    0.24198
343240.0000    0.29472
343280.0000    0.09944
343320.0000    0.19368
343360.0000    0.22244
343400.0000    0.41920
343440.0000    0.22667
343480.0000    0.38737
343520.0000    0.39558
343560.0000    0.51698
343600.0000    0.51543
343640.0000    0.24469
343680.0000    0.39248
343720.0000    0.61778
343760.0000    0.51067
343800.0000    0.56317
343840.0000    0.60542
343880.0000    0.55128
343920.0000    0.87706
343960.0000    0.63852
344000.0000    0.38311
344040.0000    0.46544
344080.0000    0.32890
344120.0000    0.12582
344160.0000    0.40478
344200.0000    0.33992
344240.0000    0.27787
344280.0000    0.33259
344320.0000    0.56766
344360.0000    0.46337
344400.0000    0.21412
344440.0000    0.19918
344480.0000    0.40407
344520.0000    0.56660
344560.0000    0.52191
344600.0000    0.50747
344640.0000    0.28370
344680.0000    0.36513
344720.0000    0.22140
344760.0000    0.24117
344800.0000    0.27925
344840.0000    0.34269
344880.0000    0.37023
344920.0000    0.52829
344960.0000    0.30003
345000.0000    0.19988
345040.0000    0.34649
345080.0000    0.15010
345120.0000    0.08533
345160.0000    0.32695
345200.0000    0.39850
345240.0000    0.46344
345280.0000    0.37124
345320.0000    0.38625
345360.0000    0.13903
345400.0000    0.17738
345440.0000    0.32291
345480.0000    0.14265
345520.0000    0.35465
345560.0000    0.40870
345600.0000    0.35915
345640.0000    0.35744
345680.0000    0.33114
345720.0000    0.44133
345760.0000    0.26627
345800.0000    0.33699
345840.0000    0.43084
345880.0000    0.43011
345920.0000   -0.02587
345960.0000    0.32543
346000.0000    0.24917
346040.0000    0.16971
346080.0000    0.06461
346120.0000    0.34535
346160.0000    0.26978
346200.0000    0.39206
346240.0000    0.33449
346280.0000    0.64640
346320.0000    0.48803
346360.0000    0.44069
346400.0000    0.21777
346440.0000    0.43326
346480.0000    0.53683
346520.0000    0.47198
346560.0000    0.43582
346600.0000    0.36347
346640.0000    0.19680
346680.0000    0.41259
346720.0000    0.43297
346760.0000    0.25868
346800.0000    0.17433
346840.0000    0.19118
346880.0000    0.23062
346920.0000    0.09850
346960.0000    0.21757
347000.0000    0.12143
347040.0000    0.06176
347080.0000    0.30118
347120.0000    0.32449
347160.0000    0.19609
347200.0000    0.32098
347240.0000    0.24803
347280.0000    0.34043
347320.0000    0.25604
347360.0000    0.37999
347400.0000    0.20448
347440.0000    0.37277
347480.0000    0.34015
347520.0000    0.37702
347560.0000    0.51840
347600.0000    0.14599
347640.0000    0.29588
347680.0000    0.31771
347720.0000    0.35065
347760.0000    0.35609
347800.0000    0.32769
347840.0000    0.39538
347880.0000    0.25604
347920.0000    0.16598
347960.0000    0.32681
348000.0000    0.23997
348040.0000    0.50228
348080.0000    0.33405
348120.0000    0.07682
348160.0000    0.61011
348200.0000    0.46900
348240.0000    0.24696
348280.0000    0.33484
348320.0000    0.43114
348360.0000    0.50211
348400.0000    0.50693
348440.0000    0.46816
348480.0000    0.45008
348520.0000    0.56126
348560.0000    0.65493
348600.0000    0.48396
348640.0000    0.57856
348680.0000    0.55727
348720.0000    0.39945
348760.0000    0.31645
348800.0000    0.37629
348840.0000    0.42292
348880.0000    0.43967
348920.0000    0.40106
348960.0000    0.35398
349000.0000    0.27005
349040.0000    0.32978
349080.0000    0.49192
349120.0000    0.48678
349160.0000    0.30803
349200.0000    0.08859
349240.0000    0.30055
349280.0000    0.31858
349320.0000    0.34328
349360.0000    0.45174
349400.0000    0.44120
349440.0000    0.26784
349480.0000    0.24967
349520.0000    0.43425
349560.0000    0.43909
349600.0000    0.18289
349640.0000    0.45545
349680.0000    0.27107
349720.0000    0.34933
349760.0000    0.39278
349800.0000    0.33779
349840.0000    0.37128
349880.0000    0.38854
349920.0000    0.36978
349960.0000    0.42988
350000.0000    0.37311
350040.0000    0.41563
350080.0000    0.23097
350120.0000    0.17142
350160.0000    0.37532
350200.0000    0.73356
350240.0000    0.42919
350280.0000    0.44228
350320.0000    0.58946
350360.0000    0.34154
350400.0000    0.41618
350440.0000    0.37720
350480.0000    0.60908
350520.0000    0.29632
350560.0000    0.06278
350600.0000    0.33694
350640.0000    0.19361
350680.0000    0.24665
350720.0000    0.57643
350760.0000    0.52198
350800.0000    0.54953
350840.0000    0.60230
350880.0000    0.55990
350920.0000    0.33457
350960.0000    0.50164
351000.0000    0.53707
351040.0000    0.49158
351080.0000   -0.21311
351120.0000   -0.27399
351160.0000    0.05614
351200.0000    0.26950
351240.0000    0.50717
351280.0000    0.41533
351320.0000    0.47186
351360.0000    0.48045
351400.0000    0.42708
351440.0000    0.46013
351480.0000    0.40696
351520.0000    0.26588
351560.0000    0.31852
351600.0000    0.29780
351640.0000    0.36007
351680.0000    0.22148
351720.0000    0.27522
351760.0000    0.52760
351800.0000    0.20745
351840.0000    0.29761
351880.0000    0.31807
351920.0000    0.41310
351960.0000    0.12985
352000.0000    0.24371
352040.0000    0.34847
352080.0000    0.32625
352120.0000    0.07111
352160.0000    0.35691
352200.0000    0.39476
352240.0000    0.38967
352280.0000    0.27644
352320.0000    0.05281
352360.0000    0.05529
352400.0000    0.25007
352440.0000    0.08656
352480.0000    0.11242
352520.0000    0.11281
352560.0000    0.24244
352600.0000    0.31159
352640.0000    0.27621
352680.0000    0.28288
352720.0000    0.24053
352760.0000    0.14659
352800.0000    0.44729
352840.0000    0.50382
352880.0000    0.23414
352920.0000    0.44298
352960.0000    0.30654
353000.0000    0.35256
353040.0000    0.20499
353080.0000    0.48430
353120.0000    0.42789
353160.0000    0.41342
353200.0000    0.47297
353240.0000    0.37756
353280.0000    0.22177
353320.0000    0.26384
353360.0000    0.29897
353400.0000    0.25354
353440.0000    0.49588
353480.0000    0.39221
353520.0000    0.24236
353560.0000    0.35351
353600.0000    0.42053
353640.0000    0.30016
353680.0000    0.34446
353720.0000    0.19122
353760.0000    0.31436
353800.0000    0.38893
353840.0000    0.40855
353880.0000    0.27280
353920.0000    0.25906
353960.0000    0.38215
354000.0000    0.44374
354040.0000    0.30580
354080.0000    0.25674
354120.0000    0.38866
354160.0000    0.36729
354200.0000    0.38922
354240.0000    0.33954
354280.0000    0.31931
354320.0000   -0.14068
354360.0000    0.44295
354400.0000    0.27465
354440.0000    0.49397
354480.0000    0.25746
354520.0000    0.36719
354560.0000    0.29089
354600.0000    0.47201
354640.0000    0.34571
354680.0000    0.54959
354720.0000    0.47005
354760.0000    0.38566
354800.0000    0.17237
354840.0000    0.58012
354880.0000    0.33905
354920.0000    0.51680
354960.0000    0.51794
355000.0000    0.24022
355040.0000    0.16493
355080.0000    0.56230
355120.0000    0.43843
355160.0000    0.32786
355200.0000    0.36836
355240.0000    0.55307
355280.0000    0.13151
355320.0000    0.27675
355360.0000    0.18425
355400.0000    0.41619
355440.0000    0.27825
355480.0000    0.39752
355520.0000    0.48641
355560.0000    0.35820
355600.0000    0.24193
355640.0000    0.13589
355680.0000    0.33659
355720.0000    0.26626
355760.0000    0.34418
355800.0000    0.34119
355840.0000    0.25753
355880.0000    0.34259
355920.0000    0.62493
355960.0000    0.35791
356000.0000    0.36922
356040.0000    0.37538
356080.0000    0.30468
356120.0000    0.32975
356160.0000    0.45504
356200.0000    0.51029
356240.0000    0.41863
356280.0000    0.12967
356320.0000    0.36954
356360.0000    0.41664
356400.0000    0.29361
356440.0000    0.41906
356480.0000    0.42607
356520.0000    0.44260
356560.0000    0.22014
356600.0000    0.45316
356640.0000    0.22905
356680.0000    0.43759
356720.0000    0.37483
356760.0000    0.43968
356800.0000    0.38088
356840.0000    0.54484
356880.0000    0.45635
356920.0000    0.18942
356960.0000    0.38193
357000.0000    0.46015
357040.0000    0.56758
357080.0000    0.34545
357120.0000    0.18138
357160.0000    0.45577
357200.0000    0.46001
357240.0000    0.49813
357280.0000    0.33581
357320.0000    0.63107
357360.0000    0.72157
357400.0000    0.61202
357440.0000    0.62983
357480.0000    0.51099
357520.0000    0.33542
357560.0000    0.23437
357600.0000    0.49828
357640.0000    0.43814
357680.0000    0.18313
357720.0000    0.50870
357760.0000    0.36742
357800.0000    0.27747
357840.0000    0.29215
357880.0000    0.45714
357920.0000    0.27191
357960.0000    0.49595
358000.0000    0.28181
358040.0000    0.34432
358080.0000    0.34182
358120.0000    0.44528
358160.0000    0.54861
358200.0000    0.48493
358240.0000    0.70742
358280.0000    0.34553
358320.0000    0.42103
358360.0000    0.43712
358400.0000    0.33008
358440.0000    0.42619
358480.0000    0.44728
358520.0000    0.64741
358560.0000    0.57055
358600.0000    0.37550
358640.0000    0.54140
358680.0000    0.23981
358720.0000    0.37025
358760.0000    0.30789
358800.0000    0.55022
358840.0000    0.35567
358880.0000    0.52786
358920.0000    0.60740
358960.0000    0.45270
359000.0000    0.57747
359040.0000    0.59840
359080.0000    0.47446
359120.0000    0.34035
359160.0000    0.36328
359200.0000    0.29972
359240.0000    0.12629
359280.0000    0.21996
359320.0000    0.34902
359360.0000    0.23136
359400.0000    0.23124
359440.0000    0.39708
359480.0000    0.49220
359520.0000    0.26070
359560.0000    0.42519
359600.0000    0.34816
359640.0000    0.22504
359680.0000    0.23552
359720.0000    0.39350
359760.0000    0.37825
359800.0000    0.30183
359840.0000    0.42234
359880.0000    0.37942
359920.0000    0.32276
359960.0000    0.55835
360000.0000    0.14302
360040.0000    0.53480
360080.0000    0.50646
360120.0000    0.64264
360160.0000    0.45779
360200.0000    0.28966
360240.0000    0.15607
360280.0000   -0.01773
360320.0000    0.47635
360360.0000    0.43422
360400.0000    0.47687
360440.0000    0.21600
360480.0000    0.31654
360520.0000    0.40568
360560.0000    0.61893
360600.0000    0.28908
360640.0000    0.51671
360680.0000    0.32979
360720.0000    0.52551
360760.0000    0.31580
360800.0000    0.33340
360840.0000    0.40154
360880.0000    0.40601
360920.0000    0.37333
360960.0000    0.37951
361000.0000    0.22131
361040.0000    0.66284
361080.0000    0.54933
361120.0000    0.64997
361160.0000    0.28114
361200.0000    0.65902
361240.0000    0.52799
361280.0000    0.57500
361320.0000    0.46062
361360.0000    0.30446
361400.0000    0.44143
361440.0000    0.30077
361480.0000    0.39155
361520.0000    0.36252
361560.0000    0.25144
361600.0000    0.33915
361640.0000    0.64034
361680.0000    0.13939
361720.0000    0.37647
361760.0000    0.28414
361800.0000    0.40714
361840.0000    0.19012
361880.0000    0.41892
361920.0000    0.38417
361960.0000    0.23966
362000.0000    0.18967
362040.0000    0.30405
362080.0000    0.38721
362120.0000    0.30056
362160.0000    0.11173
362200.0000    0.28817
362240.0000    0.42986
362280.0000    0.38433
362320.0000    0.50236
362360.0000    0.37664
362400.0000    0.37942
362440.0000    0.32113
362480.0000    0.51699
362520.0000    0.19479
362560.0000    0.18210
362600.0000    0.48031
362640.0000    0.31165
362680.0000    0.11286
362720.0000    0.34228
362760.0000    0.39116
362800.0000    0.64392
362840.0000    0.36939
362880.0000    0.29215
362920.0000    0.30568
362960.0000    0.42208
363000.0000    0.48531
363040.0000    0.47340
363080.0000    0.55130
363120.0000    0.43438
363160.0000    0.47593
363200.0000    0.63048
363240.0000    0.46837
363280.0000    0.62613
363320.0000    0.48929
363360.0000    0.23335
363400.0000    0.39602
363440.0000    0.60341
363480.0000    0.36085
363520.0000    0.44606
363560.0000    0.44245
363600.0000    0.10535
363640.0000    0.28705
363680.0000    0.16197
363720.0000    0.20377
363760.0000    0.28710
363800.0000   -0.02854
363840.0000    0.44443
363880.0000    0.40976
363920.0000    0.15808
363960.0000    0.14404
364000.0000   -0.00055
364040.0000   -0.03193
364080.0000    0.13412
364120.0000    0.01848
364160.0000    0.24445
364200.0000   -0.04865
364240.0000    0.31233
364280.0000    0.17982
364320.0000    0.20309
364360.0000    0.30281
364400.0000    0.30106
364440.0000    0.25907
364480.0000    0.25500
364520.0000    0.07262
364560.0000    0.40455
364600.0000    0.09655
364640.0000    0.06013
364680.0000    0.52659
364720.0000    0.35930
364760.0000    0.53773
364800.0000    0.46740
364840.0000    0.26335
364880.0000    0.01151
364920.0000    0.05010
364960.0000    0.18383
365000.0000    0.22093
365040.0000    0.34766
365080.0000    0.23220
365120.0000    0.29252
365160.0000    0.02197
365200.0000    0.16791
365240.0000    0.05165
365280.0000    0.18084
365320.0000    0.13456
365360.0000    0.13989
365400.0000    0.18008
365440.0000    0.29987
365480.0000    0.39701
365520.0000    0.42476
365560.0000    0.46588
365600.0000    0.13201
365640.0000    0.20563
365680.0000    0.32924
365720.0000    0.20078
365760.0000    0.05410
365800.0000    0.31043
365840.0000    0.23840
365880.0000    0.41103
365920.0000    0.41575
365960.0000    0.52154
366000.0000    0.23394
366040.0000    0.36317
366080.0000    0.27038
366120.0000    0.27608
366160.0000    0.42616
366200.0000    0.26225
366240.0000    0.24237
366280.0000    0.24650
366320.0000    0.42327
366360.0000   -0.02654
366400.0000    0.26272
366440.0000    0.20673
366480.0000    0.19785
366520.0000    0.21485
366560.0000    0.36755
366600.0000    0.30222
366640.0000    0.32881
366680.0000    0.23274
366720.0000    0.27951
366760.0000    0.39944
366800.0000    0.21435
366840.0000    0.17367
366880.0000    0.22423
366920.0000    0.39413
366960.0000    0.51793
367000.0000    0.39212
367040.0000    0.42560
367080.0000    0.43012
367120.0000    0.54441
367160.0000    0.47874
367200.0000    0.22065
367240.0000    0.18095
367280.0000    0.21603
367320.0000    0.47566
367360.0000    0.08657
367400.0000    0.28174
367440.0000   -0.01978
367480.0000    0.28614
367520.0000    0.39602
367560.0000    0.43229
367600.0000    0.45171
367640.0000    0.38817
367680.0000    0.47526
367720.0000    0.36821
367760.0000    0.15221
367800.0000    0.40943
367840.0000    0.30968
367880.0000    0.42602
367920.0000    0.35961
367960.0000    0.56431
368000.0000    0.31547
368040.0000    0.57615
368080.0000    0.40856
368120.0000    0.49503
368160.0000    0.45043
368200.0000    0.45846
368240.0000    0.37657
368280.0000    0.21024
368320.0000    0.13619
368360.0000    0.05804
368400.0000    0.33125
368440.0000    0.46572
368480.0000    0.18218
368520.0000    0.24932
368560.0000    0.18149
368600.0000    0.14382
368640.0000    0.26801
368680.0000    0.29924
368720.0000    0.46109
368760.0000    0.07670
368800.0000    0.27331
368840.0000    0.55338
368880.0000    0.30021
368920.0000    0.64090
368960.0000    0.38100
369000.0000    0.47851
369040.0000    0.24398
369080.0000    0.33712
369120.0000    0.25591
369160.0000    0.41274
369200.0000    0.28772
369240.0000    0.49238
369280.0000    0.17362
369320.0000    0.31292
369360.0000    0.28580
369400.0000    0.26258
369440.0000    0.23955
369480.0000    0.21903
369520.0000    0.37737
369560.0000    0.28697
369600.0000    0.55146
369640.0000    0.30834
369680.0000    0.17438
369720.0000    0.24310
369760.0000    0.30050
369800.0000    0.25734
369840.0000    0.39844
369880.0000    0.25674
369920.0000    0.27300
369960.0000    0.41353
370000.0000    0.28271
370040.0000    0.40425
370080.0000    0.17477
370120.0000    0.21061
370160.0000    0.23833
370200.0000    0.34779
370240.0000    0.34719
370280.0000    0.34733
370320.0000    0.19239
370360.0000    0.33777
370400.0000    0.53218
370440.0000    0.45764
370480.0000    0.20764
370520.0000    0.41131
370560.0000    0.17494
370600.0000    0.17120
370640.0000    0.45997
370680.0000    0.51840
370720.0000    0.37761
370760.0000    0.46313
370800.0000    0.43549
370840.0000    0.37636
370880.0000    0.33357
370920.0000    0.24936
370960.0000    0.31440
371000.0000    0.35211
371040.0000    0.44120
371080.0000    0.31446
371120.0000    0.40098
371160.0000    0.23173
371200.0000    0.22493
371240.0000    0.40443
371280.0000    0.35318
371320.0000    0.41307
371360.0000    0.04215
371400.0000    0.38369
371440.0000    0.30253
371480.0000    0.39026
371520.0000    0.39858
371560.0000    0.28933
371600.0000    0.05965
371640.0000    0.18786
371680.0000    0.44335
371720.0000    0.51245
371760.0000    0.26107
371800.0000    0.33686
371840.0000    0.53824
371880.0000    0.43451
371920.0000    0.27692
371960.0000    0.34999
372000.0000    0.32978
372040.0000    0.36360
372080.0000    0.32747
372120.0000    0.30737
372160.0000    0.48916
372200.0000    0.49979
372240.0000    0.28955
372280.0000    0.37487
372320.0000    0.36842
372360.0000    0.50659
372400.0000    0.33827
372440.0000    0.31834
372480.0000    0.54565
372520.0000    0.50622
372560.0000    0.63265
372600.0000    0.39187
372640.0000    0.44573
372680.0000    0.42622
372720.0000    0.30163
372760.0000    0.32431
372800.0000    0.57810
372840.0000    0.62469
372880.0000    0.68778
372920.0000    0.65834
372960.0000    0.24639
373000.0000    0.43425
373040.0000    0.28824
373080.0000    0.36619
373120.0000    0.40960
373160.0000    0.44360
373200.0000    0.24156
373240.0000    0.36428
373280.0000    0.23930
373320.0000    0.27141
373360.0000    0.27989
373400.0000    0.18398
373440.0000    0.26280
373480.0000    0.30617
373520.0000    0.09780
373560.0000    0.21793
373600.0000    0.37452
373640.0000    0.43585
373680.0000    0.50540
373720.0000    0.71551
373760.0000    0.55041
373800.0000    0.62560
373840.0000    0.53396
373880.0000    0.33353
373920.0000    0.38943
373960.0000    0.21225
374000.0000    0.43533
374040.0000    0.41284
374080.0000    0.29927
374120.0000    0.42253
374160.0000    0.25645
374200.0000    0.36080
374240.0000    0.53082
374280.0000    0.51246
374320.0000    0.57009
374360.0000    0.38096
374400.0000    0.58589
374440.0000    0.34321
374480.0000    0.46639
374520.0000    0.45329
374560.0000    0.34863
374600.0000    0.53800
374640.0000    0.47565
374680.0000    0.36555
374720.0000    0.39073
374760.0000    0.47918
374800.0000    0.37139
374840.0000    0.30462
374880.0000    0.65065
374920.0000    0.43075
374960.0000    0.35023
375000.0000    0.38678
375040.0000    0.57575
375080.0000    0.53524
375120.0000    0.61941
375160.0000    0.53883
375200.0000    0.65163
375240.0000    0.55840
375280.0000    0.46033
375320.0000    0.55093
375360.0000    0.24622
375400.0000    0.44332
375440.0000    0.59845
375480.0000    0.31724
375520.0000    0.53881
375560.0000    0.75447
375600.0000    0.25776
375640.0000    0.49513
375680.0000    0.31890
375720.0000    0.41542
375760.0000    0.43377
375800.0000    0.44546
375840.0000    0.51750
375880.0000    0.43377
375920.0000    0.37328
375960.0000    0.54224
376000.0000    0.41587
376040.0000    0.57226
376080.0000    0.77517
376120.0000    0.56156
376160.0000    0.67611
376200.0000    0.53559
376240.0000    0.71278
376280.0000    0.64733
376320.0000    0.56308
376360.0000    0.47450
376400.0000    0.29443
376440.0000    0.68493
376480.0000    0.56427
376520.0000    0.62188
376560.0000    0.46659
376600.0000    0.60738
376640.0000    0.45285
376680.0000    0.56748
376720.0000    0.55665
376760.0000    0.31083
376800.0000    0.26046
376840.0000    0.33427
376880.0000    0.58876
376920.0000    0.63093
376960.0000    0.54082
377000.0000    0.70287
377040.0000    0.65466
377080.0000    0.59964
377120.0000    0.63722
377160.0000    0.27202
377200.0000    0.45668
377240.0000    0.50140
377280.0000    0.64199
377320.0000    0.44644
377360.0000    0.35328
377400.0000    0.20451
377440.0000    0.45744
377480.0000    0.39404
377520.0000    0.34913
377560.0000    0.34369
377600.0000    0.52813
377640.0000    0.38330
377680.0000    0.30439
377720.0000    0.28694
377760.0000    0.37391
377800.0000    0.55718
377840.0000    0.31103
377880.0000    0.54255
377920.0000    0.58646
377960.0000    0.62762
378000.0000    0.86709
378040.0000    0.62319
378080.0000    0.41013
378120.0000    0.47721
378160.0000    0.50621
378200.0000    0.51990
378240.0000    0.27383
378280.0000    0.46502
378320.0000    0.55467
378360.0000    0.26848
378400.0000    0.33871
378440.0000    0.35081
378480.0000    0.44884
378520.0000    0.41535
378560.0000    0.29238
378600.0000    0.07465
378640.0000    0.35296
378680.0000    0.21828
378720.0000    0.34085
378760.0000    0.46794
378800.0000    0.74423
378840.0000    0.55125
378880.0000    0.59627
378920.0000    0.28900
378960.0000    0.38228
379000.0000    0.34793
379040.0000    0.47869
379080.0000    0.25354
379120.0000    0.19182
379160.0000    0.34167
379200.0000    0.33397
379240.0000    0.13502
379280.0000    0.00109
379320.0000    0.25895
379360.0000    0.40514
379400.0000    0.32219
379440.0000    0.43794
379480.0000    0.47353
379520.0000    0.25156
379560.0000    0.30296
379600.0000    0.33362
379640.0000    0.16650
379680.0000    0.25432
379720.0000    0.03104
379760.0000    0.38112
379800.0000    0.27863
379840.0000   -0.02755
379880.0000   -0.08040
379920.0000    0.20816
379960.0000    0.40548
380000.0000    0.49858
380040.0000    0.37109
380080.0000    0.07112
380120.0000    0.48723
380160.0000    0.21926
380200.0000   -0.18513
380240.0000   -0.00999
380280.0000    0.26371
380320.0000    0.10425
380360.0000   -0.11111
380400.0000   -0.01745
380440.0000   -0.10812
380480.0000    0.16072
380520.0000    0.38284
380560.0000    0.48346
380600.0000    0.26968
380640.0000    0.41359
380680.0000    0.29826
380720.0000    0.15592
380760.0000    0.44886
380800.0000    0.44448
380840.0000    0.29273
380880.0000    0.25485
380920.0000    0.35615
380960.0000    0.34181
381000.0000    0.51449
381040.0000    0.33931
381080.0000    0.21463
381120.0000    0.41351
381160.0000    0.25439
381200.0000    0.26541
381240.0000    0.43605
381280.0000    0.26666
381320.0000    0.34030
381360.0000    0.46267
381400.0000    0.43756
381440.0000    0.52063
381480.0000    0.70209
381520.0000    0.24096
381560.0000    0.27152
381600.0000    0.34148
381640.0000    0.50315
381680.0000    0.42812
381720.0000    0.39279
381760.0000    0.44823
381800.0000    0.44798
381840.0000    0.45994
381880.0000    0.37759
381920.0000    0.16449
381960.0000    0.07369
382000.0000    0.67626
382040.0000    0.38867
382080.0000    0.38662
382120.0000    0.57857
382160.0000    0.61016
382200.0000    0.58133
382240.0000    0.48159
382280.0000    0.67764
382320.0000    0.40650
382360.0000    0.41325
382400.0000    0.58100
382440.0000    0.41251
382480.0000    0.45911
382520.0000    0.39667
382560.0000    0.41375
382600.0000    0.35391
382640.0000    0.41153
382680.0000    0.37530
382720.0000    0.18234
382760.0000    0.33944
382800.0000    0.35358
382840.0000    0.27807
382880.0000    0.40859
382920.0000    0.40115
382960.0000    0.21703
383000.0000    0.41081
383040.0000    0.45765
383080.0000    0.05269
383120.0000    0.34998
383160.0000    0.46128
383200.0000    0.52988
383240.0000    0.66453
383280.0000    0.78919
383320.0000    0.44116
383360.0000    0.69574
383400.0000    0.54258
383440.0000    0.57572
383480.0000    0.57404
383520.0000    0.38038
383560.0000    0.34824
383600.0000    0.37439
383640.0000    0.55331
383680.0000    0.38020
383720.0000    0.61789
383760.0000    0.52578
383800.0000    0.55488
383840.0000    0.65829
383880.0000    0.42703
383920.0000    0.36455
383960.0000    0.35996
384000.0000    0.43235
384040.0000    0.53701
384080.0000    0.52037
384120.0000    0.64410
384160.0000    0.57976
384200.0000    0.39250
384240.0000    0.45106
384280.0000    0.58961
384320.0000    0.66000
384360.0000    0.54849
384400.0000    0.39798
384440.0000    0.40243
384480.0000    0.43783
384520.0000    0.42175
384560.0000    0.58251
384600.0000    0.36417
384640.0000    0.29412
384680.0000    0.47610
384720.0000    0.38902
384760.0000    0.54513
384800.0000    0.59264
384840.0000    0.68955
384880.0000    0.72196
384920.0000    0.53448
384960.0000    0.53308
385000.0000    0.28733
385040.0000    0.36147
385080.0000    0.65546
385120.0000    0.56669
385160.0000    0.56762
385200.0000    0.48226
385240.0000    0.29613
385280.0000    0.60898
385320.0000    0.55452
385360.0000    0.28431
385400.0000    0.55916
385440.0000    0.45420
385480.0000    0.66655
385520.0000    0.60686
385560.0000    0.67481
385600.0000    0.63132
385640.0000    0.64535
385680.0000    0.75429
385720.0000    0.81221
385760.0000    0.83080
385800.0000    0.53162
385840.0000    0.35542
385880.0000    0.33659
385920.0000    0.40361
385960.0000    0.41396
386000.0000    0.45101
386040.0000    0.20742
386080.0000    0.35855
386120.0000    0.41853
386160.0000    0.54981
386200.0000    0.41247
386240.0000    0.40982
386280.0000    0.34465
386320.0000    0.57259
386360.0000    0.31686
386400.0000    0.27083
386440.0000    0.44849
386480.0000    0.27703
386520.0000    0.24627
386560.0000    0.27120
386600.0000    0.42374
386640.0000    0.47388
386680.0000    0.54037
386720.0000    0.33501
386760.0000    0.34185
386800.0000    0.63866
386840.0000    0.27484
386880.0000    0.37727
386920.0000    0.63598
386960.0000    0.41884
387000.0000    0.26497
387040.0000    0.37598
387080.0000    0.44802
387120.0000    0.36984
387160.0000    0.33305
387200.0000    0.32682
387240.0000   -0.02850
387280.0000   -0.29751
387320.0000   -0.12798
387360.0000   -0.07316
387400.0000   -0.00193
387440.0000   -0.14615
387480.0000   -0.18350
387520.0000   -0.14217
387560.0000   -0.29672
387600.0000   -0.36649
387640.0000   -0.07921
387680.0000   -0.14035
387720.0000   -0.08764
387760.0000   -0.09762
387800.0000   -0.15814
387840.0000   -0.22925
387880.0000   -0.02727
387920.0000   -0.06366
387960.0000   -0.15925
388000.0000   -0.09632
388040.0000   -0.44803
388080.0000   -0.08351
388120.0000   -0.04774
388160.0000   -0.12533
388200.0000    0.06555
388240.0000    0.33385
388280.0000    0.37739
388320.0000    0.33840
388360.0000    0.50765
388400.0000    0.28651
388440.0000    0.41820
388480.0000    0.52008
388520.0000    0.36096
388560.0000    0.25724
388600.0000    0.35394
388640.0000    0.15839
388680.0000    0.35421
388720.0000    0.21658
388760.0000    0.06264
388800.0000    0.35490
388840.0000    0.18637
388880.0000    0.50718
388920.0000    0.30580
388960.0000    0.33684
389000.0000    0.36965
389040.0000    0.09497
389080.0000    0.37830
389120.0000    0.32284
389160.0000    0.26950
389200.0000    0.33443
389240.0000    0.35066
389280.0000    0.45376
389320.0000    0.16933
389360.0000    0.25432
389400.0000    0.42375
389440.0000    0.30736
389480.0000    0.25357
389520.0000    0.37123
389560.0000    0.41809
389600.0000    0.48951
389640.0000    0.50650
389680.0000    0.39765
389720.0000    0.17278
389760.0000    0.12095
389800.0000    0.23321
389840.0000    0.33812
389880.0000   -0.26078
389920.0000   -0.05488
389960.0000   -0.04933
390000.0000    0.33289
390040.0000    0.59868
390080.0000    0.61865
390120.0000    0.05976
390160.0000    0.38253
390200.0000    0.30455
390240.0000    0.39130
390280.0000    0.42018
390320.0000    0.21592
390360.0000    0.38182
390400.0000    0.31765
390440.0000    0.21801
390480.0000    0.29410
390520.0000    0.30230
390560.0000    0.32519
390600.0000    0.26161
390640.0000    0.42978
390680.0000    0.39350
390720.0000    0.47835
390760.0000    0.42113
390800.0000    0.47649
390840.0000    0.42496
390880.0000    0.38431
390920.0000    0.31885
390960.0000    0.35748
391000.0000    0.38199
391040.0000    0.38473
391080.0000    0.31678
391120.0000    0.36930
391160.0000    0.49857
391200.0000    0.40739
391240.0000    0.36587
391280.0000    0.45274
391320.0000    0.17945
391360.0000    0.33968
391400.0000    0.35693
391440.0000    0.28954
391480.0000    0.41851
391520.0000    0.31666
391560.0000    0.48393
391600.0000    0.73031
391640.0000    0.33911
391680.0000    0.44344
391720.0000    0.21378
391760.0000    0.65672
391800.0000    0.21539
391840.0000   -0.04621
391880.0000   -0.38113
391920.0000   -0.42486
391960.0000    0.02887
392000.0000   -0.09646
392040.0000   -0.04508
392080.0000   -0.25202
392120.0000    0.24057
392160.0000   -0.32617
392200.0000   -0.12048
392240.0000   -0.26547
392280.0000    0.13411
392320.0000    0.17902
392360.0000   -0.12899
392400.0000   -0.17885
392440.0000   -0.15725
392480.0000    0.09472
392520.0000   -0.19830
392560.0000   -0.22469
392600.0000   -0.31004
392640.0000    0.07156
392680.0000   -0.33623
392720.0000    0.02136
392760.0000   -0.10886
392800.0000   -0.24994
392840.0000    0.12457
392880.0000   -0.04156
392920.0000   -0.01038
392960.0000    0.08208
393000.0000   -0.02235
393040.0000   -0.18787
393080.0000   -0.13684
393120.0000    0.03718
393160.0000   -0.15209
393200.0000    0.06007
393240.0000   -0.23063
393280.0000   -0.73404
393320.0000   -0.73643
393360.0000   -0.65537
393400.0000   -0.50661
393440.0000   -0.17749
393480.0000   -0.64192
393520.0000   -0.09310
393560.0000    0.10964
393600.0000    0.04895
393640.0000    0.01348
393680.0000   -0.26186
393720.0000   -0.01765
393760.0000   -0.13024
393800.0000   -0.13991
393840.0000    0.18955
393880.0000    0.14600
393920.0000    0.35849
393960.0000    0.06987
394000.0000    0.14533
394040.0000   -0.04169
394080.0000   -0.14715
394120.0000    0.08338
394160.0000    0.14258
394200.0000   -0.06614
394240.0000    0.12415
394280.0000    0.15534
394320.0000    0.14719
394360.0000   -0.02056
394400.0000   -0.01923
394440.0000   -0.08152
394480.0000    0.13278
394520.0000   -0.07519
394560.0000   -0.38522
394600.0000   -0.61352
394640.0000   -0.36470
394680.0000   -0.02786
394720.0000   -0.36224
394760.0000   -0.47956
394800.0000    0.02095
394840.0000    0.01146
394880.0000   -0.41345
394920.0000   -0.60313
394960.0000   -0.70711
395000.0000   -0.65895
395040.0000   -0.34372
395080.0000   -0.54332
395120.0000   -0.08659
395160.0000   -0.83103
395200.0000   -0.52177
395240.0000   -0.60534
395280.0000   -0.13417
395320.0000   -0.36451
395360.0000   -0.36439
395400.0000   -0.04670
395440.0000   -0.13862
395480.0000   -0.02843
395520.0000    0.23065
395560.0000    0.36863
395600.0000    0.24755
395640.0000    0.39357
395680.0000    0.51469
395720.0000    0.44521
395760.0000    0.45310
395800.0000    0.35435
395840.0000    0.57492
395880.0000    0.43697
395920.0000    0.34296
395960.0000    0.71634
396000.0000    0.37825
396040.0000    0.44831
396080.0000    0.56286
396120.0000    0.39608
396160.0000    0.34735
396200.0000    0.33632
396240.0000    0.37507
396280.0000    0.17141
396320.0000   -0.20560
396360.0000    0.11098
396400.0000    0.14824
396440.0000    0.37302
396480.0000    0.45416
396520.0000    0.39290
396560.0000    0.38167
396600.0000    0.44460
396640.0000    0.52449
396680.0000    0.19921
396720.0000    0.50638
396760.0000    0.51227
396800.0000    0.19403
396840.0000    0.41274
396880.0000    0.06192
396920.0000    0.11046
396960.0000    0.10724
397000.0000    0.05308
397040.0000   -0.02917
397080.0000    0.06677
397120.0000    0.12113
397160.0000    0.28918
397200.0000    0.25577
397240.0000    0.14108
397280.0000    0.18692
397320.0000    0.46991
397360.0000    0.26843
397400.0000    0.34897
397440.0000    0.11646
397480.0000    0.30136
397520.0000    0.25061
397560.0000    0.27742
397600.0000    0.06125
397640.0000    0.51281
397680.0000    0.35130
397720.0000    0.43068
397760.0000    0.60861
397800.0000    0.32868
397840.0000    0.32449
397880.0000    0.38692
397920.0000    0.39131
397960.0000    0.15645
398000.0000    0.44779
398040.0000    0.25194
398080.0000    0.33688
398120.0000    0.24891
398160.0000    0.30262
398200.0000    0.36054
398240.0000   -0.02920
398280.0000   -0.11608
398320.0000    0.26693
398360.0000    0.11446
398400.0000    0.01704
398440.0000   -0.05312
398480.0000    0.09179
398520.0000    0.06235
398560.0000    0.18129
398600.0000   -0.04927
398640.0000    0.09776
398680.0000    0.21623
398720.0000    0.43474
398760.0000    0.20785
398800.0000    0.63421
398840.0000    0.19891
398880.0000    0.20668
398920.0000    0.27375
398960.0000    0.18010
399000.0000    0.19009
399040.0000    0.27302
399080.0000    0.13587
399120.0000    0.28015
399160.0000    0.37923
399200.0000    0.10981
399240.0000    0.46684
399280.0000    0.36826
399320.0000    0.46303
399360.0000    0.36946
399400.0000    0.30380
399440.0000    0.22325
399480.0000    0.33775
399520.0000    0.38794
399560.0000    0.48319
399600.0000    0.40629
399640.0000    0.32983
399680.0000    0.24701
399720.0000   -0.02358
399760.0000    0.15729
399800.0000    0.17335
399840.0000   -0.20520
399880.0000   -0.04042
399920.0000    0.08843
399960.0000    0.00050
400000.0000   -0.07177
400040.0000    0.03575
400080.0000   -0.39199
400120.0000   -0.13756
400160.0000   -0.31205
400200.0000   -0.03495
400240.0000    0.24569
400280.0000    0.16433
400320.0000    0.14944
400360.0000   -0.15539
400400.0000   -0.04186
400440.0000    0.18497
400480.0000    0.08331
400520.0000    0.18236
400560.0000    0.57017
400600.0000    0.38543
400640.0000    0.15783
400680.0000    0.27004
400720.0000    0.10596
400760.0000    0.06236
400800.0000    0.00924
400840.0000    0.08862
400880.0000    0.39624
400920.0000    0.22141
400960.0000    0.30925
401000.0000    0.38846
401040.0000    0.39510
401080.0000    0.45801
401120.0000    0.41148
401160.0000    0.11254
401200.0000    0.26738
401240.0000    0.33424
401280.0000    0.19948
401320.0000    0.53992
401360.0000    0.34971
401400.0000    0.27373
401440.0000    0.31256
401480.0000    0.36633
401520.0000    0.14274
401560.0000    0.32071
401600.0000    0.12920
401640.0000    0.21893
401680.0000    0.26159
401720.0000   -0.00536
401760.0000   -0.13324
401800.0000   -0.33672
401840.0000   -0.21112
401880.0000    0.16058
401920.0000   -0.08127
401960.0000   -0.00627
402000.0000    0.48948
402040.0000    0.31531
402080.0000    0.18997
402120.0000    0.17009
402160.0000    0.06255
402200.0000    0.27396
402240.0000    0.26554
402280.0000    0.39124
402320.0000    0.16942
402360.0000    0.21921
402400.0000   -0.07833
402440.0000   -0.06731
402480.0000   -0.28022
402520.0000   -0.01795
402560.0000   -0.35332
402600.0000   -0.16667
402640.0000   -0.05783
402680.0000   -0.15819
402720.0000    0.02420
402760.0000   -0.17639
402800.0000   -0.08306
402840.0000   -0.36530
402880.0000   -0.09365
402920.0000    0.13533
402960.0000   -0.18668
403000.0000    0.30261
403040.0000    0.31113
403080.0000    0.43209
403120.0000   -0.20123
403160.0000    0.18071
403200.0000    0.15728
403240.0000   -0.20991
403280.0000   -0.05325
403320.0000   -0.04610
403360.0000    0.04405
403400.0000    0.02628
403440.0000   -0.19995
403480.0000   -0.01399
403520.0000   -0.09559
403560.0000    0.05216
403600.0000   -0.17218
403640.0000   -0.20497
403680.0000   -0.46236
403720.0000   -0.57900
403760.0000   -0.23570
403800.0000   -0.41965
403840.0000   -0.28141
403880.0000   -0.43258
403920.0000   -0.62907
403960.0000   -0.27629
404000.0000   -0.23754
404040.0000   -0.46082
404080.0000   -0.31989
404120.0000    0.04956
404160.0000   -0.32140
404200.0000   -0.37378
404240.0000   -0.33633
404280.0000   -0.34468
404320.0000   -0.49973
404360.0000   -0.54404
404400.0000   -0.31950
404440.0000    0.21127
404480.0000   -0.18477
404520.0000   -0.51936
404560.0000   -0.59279
404600.0000   -0.64734
404640.0000   -0.44348
404680.0000   -0.35829
404720.0000   -0.13096
404760.0000   -0.28677
404800.0000   -0.23583
404840.0000   -0.10778
404880.0000   -0.10373
404920.0000   -0.29974
404960.0000   -0.22378
405000.0000   -0.34060
405040.0000   -0.19935
405080.0000   -0.31644
405120.0000   -0.34067
405160.0000   -0.41899
405200.0000   -0.23755
405240.0000   -0.64106
405280.0000   -0.28887
405320.0000   -0.29313
405360.0000   -0.13660
405400.0000   -0.17535
405440.0000   -0.25766
405480.0000   -0.31229
405520.0000   -0.30853
405560.0000   -0.07984
405600.0000    0.17298
405640.0000   -0.05719
405680.0000   -0.29519
405720.0000    0.09119
405760.0000   -0.20672
405800.0000   -0.04558
405840.0000   -0.32592
405880.0000    0.10158
405920.0000    0.02306
405960.0000   -0.15727
406000.0000   -0.03035
406040.0000   -0.09278
406080.0000   -0.38637
406120.0000   -0.31239
406160.0000   -0.05723
406200.0000   -0.17073
406240.0000   -0.14528
406280.0000    0.17936
406320.0000    0.21668
406360.0000   -0.29845
406400.0000   -0.49902
406440.0000   -0.12967
406480.0000   -0.13427
406520.0000   -0.46323
406560.0000   -0.60815
406600.0000   -0.32475
406640.0000   -0.75387
406680.0000   -0.23219
406720.0000   -0.33888
406760.0000   -0.22683
406800.0000   -0.18200
406840.0000   -0.01163
406880.0000   -0.35278
406920.0000    0.04917
406960.0000   -0.10181
407000.0000   -0.24613
407040.0000    0.12423
407080.0000   -0.03911
407120.0000   -0.25178
407160.0000    0.06019
407200.0000    0.03280
407240.0000    0.25252
407280.0000   -0.18190
407320.0000    0.02112
407360.0000   -0.24248
407400.0000   -0.08965
407440.0000   -0.25852
407480.0000   -0.18053
407520.0000   -0.05630
407560.0000    0.07247
407600.0000   -0.33004
407640.0000   -0.24649
407680.0000   -0.18007
407720.0000   -0.27492
407760.0000   -0.17484
407800.0000   -0.25310
407840.0000   -0.12674
407880.0000    0.21218
407920.0000    0.15580
407960.0000    0.04212
408000.0000    0.24128
408040.0000    0.28826
408080.0000    0.19598
408120.0000    0.69046
408160.0000    0.49725
408200.0000    0.32168
408240.0000    0.54232
408280.0000   -0.13303
408320.0000   -0.04605
408360.0000   -0.39138
408400.0000   -0.26656
408440.0000   -0.13221
408480.0000   -0.21424
408520.0000   -0.02154
408560.0000   -0.54908
408600.0000   -0.85020
408640.0000   -0.42382
408680.0000   -0.50419
408720.0000   -0.45627
408760.0000   -0.57698
408800.0000   -0.47696
408840.0000   -0.52642
408880.0000   -0.67318
408920.0000   -0.55302
408960.0000   -0.71606
409000.0000   -0.77449
409040.0000   -0.71186
409080.0000   -0.96079
409120.0000   -0.41239
409160.0000   -0.30170
409200.0000   -0.51637
409240.0000   -0.46507
409280.0000   -0.13834
409320.0000   -0.20231
409360.0000   -0.83047
409400.0000   -0.59593
409440.0000   -0.54016
409480.0000   -0.25259
409520.0000   -0.32987
409560.0000   -0.47730
409600.0000   -0.99248
409640.0000   -0.77257
409680.0000   -0.52651
409720.0000   -0.79587
409760.0000   -0.57562
409800.0000   -0.57755
409840.0000   -0.61530
409880.0000   -0.69850
409920.0000   -1.03095
409960.0000   -0.57563
410000.0000   -0.66362
410040.0000   -0.78913
410080.0000   -0.53558
410120.0000   -0.52252
410160.0000   -0.69647
410200.0000   -0.33714
410240.0000   -0.34588
410280.0000   -0.40073
410320.0000   -0.31367
410360.0000   -0.20632
410400.0000   -0.02660
410440.0000    0.18341
410480.0000   -0.48598
410520.0000   -0.64158
410560.0000   -0.82064
410600.0000   -0.56292
410640.0000   -0.22408
410680.0000   -0.10064
410720.0000   -0.20668
410760.0000   -0.40908
410800.0000   -0.22037
410840.0000   -0.59093
410880.0000   -0.49257
410920.0000   -0.71058
410960.0000   -0.69591
411000.0000   -0.39389
411040.0000   -0.48849
411080.0000   -0.23035
411120.0000   -0.43293
411160.0000   -0.23697
411200.0000   -0.26512
411240.0000   -0.08039
411280.0000    0.05174
411320.0000   -0.03800
411360.0000   -0.06235
411400.0000   -0.41992
411440.0000   -0.27765
411480.0000   -0.45079
411520.0000   -0.30354
411560.0000   -0.13143
411600.0000   -0.07386
411640.0000    0.08886
411680.0000    0.32122
411720.0000    0.18987
411760.0000    0.27900
411800.0000    0.19359
411840.0000    0.19725
411880.0000    0.34722
411920.0000    0.10855
411960.0000    0.19004
412000.0000    0.40579
412040.0000    0.47654
412080.0000    0.36694
412120.0000    0.19543
412160.0000    0.47934
412200.0000    0.21739
412240.0000    0.38438
412280.0000    0.07551
412320.0000    0.33219
412360.0000   -0.06050
412400.0000    0.24916
412440.0000   -0.57101
412480.0000   -0.54691
412520.0000    0.04832
412560.0000   -0.38490
412600.0000   -0.05835
412640.0000   -0.27566
412680.0000   -0.25452
412720.0000   -0.49821
412760.0000    0.00935
412800.0000   -0.06040
412840.0000    0.29480
412880.0000    0.17290
412920.0000    0.17653
412960.0000    0.24779
413000.0000    0.31796
413040.0000   -0.23978
413080.0000   -0.01803
413120.0000   -0.18730
413160.0000   -0.34226
413200.0000   -0.16407
413240.0000   -0.20619
413280.0000   -0.18081
413320.0000   -0.16344
413360.0000    0.33761
413400.0000    0.58968
413440.0000    0.46922
413480.0000    0.66268
413520.0000    0.42027
413560.0000    0.53434
413600.0000    0.31859
413640.0000    0.50651
413680.0000    0.54049
413720.0000    0.49119
413760.0000    0.43909
413800.0000    0.44135
413840.0000    0.29834
413880.0000    0.58800
413920.0000    0.48788
413960.0000    0.55327
414000.0000    0.43525
414040.0000    0.60681
414080.0000    0.57752
414120.0000    0.46807
414160.0000    0.21084
414200.0000    0.22325
414240.0000    0.19863
414280.0000    0.45330
414320.0000    0.50341
414360.0000    0.54699
414400.0000    0.40670
414440.0000    0.29554
414480.0000    0.16247
414520.0000    0.20756
414560.0000    0.13657
414600.0000    0.19830
414640.0000    0.43687
414680.0000    0.47221
414720.0000    0.40587
414760.0000    0.31715
414800.0000    0.37174
414840.0000    0.15437
414880.0000    0.28869
414920.0000    0.41808
414960.0000    0.32913
415000.0000    0.33740
415040.0000    0.27094
415080.0000    0.42928
415120.0000    0.40711
415160.0000    0.45784
415200.0000    0.16960
415240.0000    0.38657
415280.0000    0.41642
415320.0000    0.54081
415360.0000    0.36033
415400.0000    0.35477
415440.0000   -0.06812
415480.0000    0.41982
415520.0000   -0.07521
415560.0000    0.14953
415600.0000    0.32861
415640.0000    0.16572
415680.0000    0.38203
415720.0000    0.44045
415760.0000    0.35845
415800.0000    0.39138
415840.0000    0.26026
415880.0000    0.26464
415920.0000    0.32340
415960.0000    0.40422
416000.0000    0.52124
416040.0000    0.31872
416080.0000    0.14932
416120.0000    0.24056
416160.0000    0.49640
416200.0000    0.24322
416240.0000    0.62211
416280.0000    0.10939
416320.0000    0.53195
416360.0000    0.13444
416400.0000    0.19092
416440.0000    0.33155
416480.0000    0.43626
416520.0000    0.28944
416560.0000    0.24438
416600.0000    0.17798
416640.0000    0.27966
416680.0000    0.12329
416720.0000    0.04870
416760.0000   -0.15955
416800.0000   -0.52189
416840.0000   -0.25998
416880.0000   -0.02658
416920.0000   -0.30346
416960.0000   -0.03403
417000.0000   -0.45614
417040.0000   -0.03849
417080.0000   -0.20432
417120.0000   -0.29515
417160.0000   -0.14862
417200.0000   -0.23784
417240.0000    0.13247
417280.0000    0.32925
417320.0000    0.32633
417360.0000    0.29944
417400.0000    0.53057
417440.0000    0.60871
417480.0000    0.41566
417520.0000    0.52150
417560.0000    0.25051
417600.0000    0.30853
417640.0000    0.28856
417680.0000    0.21596
417720.0000    0.45511
417760.0000    0.17945
417800.0000    0.08262
417840.0000   -0.00765
417880.0000    0.28159
417920.0000    0.34885
417960.0000    0.24016
418000.0000    0.08884
418040.0000   -0.09068
418080.0000    0.19128
418120.0000    0.32066
418160.0000    0.42420
418200.0000    0.18631
418240.0000    0.28756
418280.0000    0.42263
418320.0000    0.40478
418360.0000    0.57143
418400.0000    0.52928
418440.0000    0.41134
418480.0000    0.30894
418520.0000    0.47140
418560.0000    0.39398
418600.0000    0.30655
418640.0000    0.41738
418680.0000    0.42573
418720.0000    0.30333
418760.0000    0.09462
418800.0000    0.42132
418840.0000    0.30368
418880.0000    0.35188
418920.0000    0.22645
418960.0000    0.21250
419000.0000    0.41007
419040.0000    0.35832
419080.0000    0.48676
419120.0000    0.43493
419160.0000    0.19151
419200.0000    0.31035
419240.0000    0.52195
419280.0000    0.34175
419320.0000    0.35615
419360.0000    0.34210
419400.0000    0.40765
419440.0000    0.30157
419480.0000    0.24707
419520.0000    0.35048
419560.0000    0.70376
419600.0000    0.23723
419640.0000    0.34242
419680.0000    0.37510
419720.0000    0.53244
419760.0000    0.41186
419800.0000    0.34663
419840.0000    0.37342
419880.0000    0.70267
419920.0000    0.73932
419960.0000    0.90331
420000.0000    0.76853
420040.0000    0.54674
420080.0000    0.50942
420120.0000    0.60324
420160.0000    0.82644
420200.0000    0.93106
420240.0000    0.75990
420280.0000    0.66988
420320.0000    0.82622
420360.0000    0.61280
420400.0000    0.51256
420440.0000    0.47334
420480.0000    0.63135
420520.0000    0.51405
420560.0000    0.55143
420600.0000    0.52374
420640.0000    0.49482
420680.0000    0.42666
420720.0000    0.70631
420760.0000    0.60978
420800.0000    0.56314
420840.0000    0.63433
420880.0000    0.63262
420920.0000    0.48301
420960.0000    0.65181
421000.0000    0.44940
421040.0000    0.69256
421080.0000    0.76227
421120.0000    0.67605
421160.0000    0.59482
421200.0000    0.17973
421240.0000    0.38072
421280.0000    0.54813
421320.0000    0.36508
421360.0000    0.49867
421400.0000    0.59363
421440.0000    0.63783
421480.0000    0.85074
421520.0000    0.94438
421560.0000    0.81399
421600.0000    0.91878
421640.0000    0.87766
421680.0000    0.81482
421720.0000    0.83226
421760.0000    0.92506
421800.0000    0.80181
421840.0000    0.96270
421880.0000    0.76005
421920.0000    0.83039
421960.0000    0.40248
422000.0000    0.54317
422040.0000    0.30577
422080.0000    0.41269
422120.0000    0.53846
422160.0000    0.42752
422200.0000    0.58626
422240.0000    0.74602
422280.0000    0.54547
422320.0000    0.56784
422360.0000    0.48272
422400.0000    0.55787
422440.0000    0.61482
422480.0000    0.48895
422520.0000    0.40163
422560.0000    0.48584
422600.0000    0.51176
422640.0000    0.60957
422680.0000    0.33684
422720.0000    0.42933
422760.0000    0.44393
422800.0000    0.58693
422840.0000    0.62610
422880.0000    0.78087
422920.0000    0.71821
422960.0000    0.58035
423000.0000    0.72953
423040.0000    0.69811
423080.0000    0.42303
423120.0000    0.63035
423160.0000    0.64456
423200.0000    0.51234
423240.0000    0.71723
423280.0000    0.53277
423320.0000    0.55942
423360.0000    0.56251
423400.0000    0.49260
423440.0000    0.12275
423480.0000    0.38592
423520.0000    0.29947
423560.0000    0.54969
423600.0000    0.61256
423640.0000    0.63641
423680.0000    0.36140
423720.0000    0.40340
423760.0000    0.33429
423800.0000    0.52372
423840.0000    0.30052
423880.0000    0.35771
423920.0000    0.41835
423960.0000    0.49240
424000.0000    0.46327
424040.0000    0.52954
424080.0000    0.55491
424120.0000    0.44260
424160.0000    0.55397
424200.0000    0.40229
424240.0000    0.41121
424280.0000    0.45443
424320.0000    0.40095
424360.0000    0.34207
424400.0000    0.51196
424440.0000    0.38248
424480.0000    0.68983
424520.0000    0.63677
424560.0000    0.58576
424600.0000    0.55999
424640.0000    0.47955
424680.0000    0.39778
424720.0000    0.50697
424760.0000    0.38302
424800.0000    0.75661
424840.0000    0.65721
424880.0000    0.53057
424920.0000    0.44531
424960.0000    0.41866
425000.0000    0.57270
425040.0000    0.20578
425080.0000    0.32083
425120.0000    0.66633
425160.0000    0.58158
425200.0000    0.68266
425240.0000    0.49576
425280.0000    0.71243
425320.0000    0.31623
425360.0000    0.62372
425400.0000    0.55450
425440.0000    0.43481
425480.0000    0.55115
425520.0000    0.62333
425560.0000    0.63816
425600.0000    0.65398
425640.0000    0.35136
425680.0000    0.65029
425720.0000    0.61921
425760.0000    0.77812
425800.0000    0.65143
425840.0000    0.42333
425880.0000    0.52905
425920.0000    0.33491
425960.0000    0.76369
426000.0000    0.62220
426040.0000    0.67500
426080.0000    0.63592
426120.0000    0.61803
426160.0000    0.50292
426200.0000    0.41084
426240.0000    0.62061
426280.0000    0.66269
426320.0000    0.53283
426360.0000    0.57462
426400.0000    0.48906
426440.0000    0.58607
426480.0000    0.58449
426520.0000    0.79720
426560.0000    0.86219
426600.0000    0.51931
426640.0000    0.47760
426680.0000    0.23269
426720.0000    0.63121
426760.0000    0.37228
426800.0000    0.37804
426840.0000    0.27726
426880.0000    0.35627
426920.0000    0.35255
426960.0000    0.60296
427000.0000    0.45781
427040.0000    0.50448
427080.0000    0.48743
427120.0000    0.46492
427160.0000    0.20047
427200.0000    0.59449
427240.0000    0.23669
427280.0000    0.32923
427320.0000    0.40997
427360.0000    0.28728
427400.0000    0.28814
427440.0000    0.40966
427480.0000    0.62685
427520.0000    0.47892
427560.0000    0.40990
427600.0000    0.53736
427640.0000    0.47142
427680.0000    0.74872
427720.0000    0.35673
427760.0000    0.34612
427800.0000    0.40902
427840.0000    0.39863
427880.0000    0.49434
427920.0000    0.49940
427960.0000    0.48929
428000.0000    0.46421
428040.0000    0.43587
428080.0000    0.56578
428120.0000    0.47383
428160.0000    0.48747
428200.0000    0.43344
428240.0000    0.48820
428280.0000    0.23784
428320.0000    0.21773
428360.0000    0.29835
428400.0000    0.18897
428440.0000    0.29969
428480.0000    0.22138
428520.0000   -0.03514
428560.0000   -0.26832
428600.0000   -0.51987
428640.0000   -0.21507
428680.0000    0.13375
428720.0000   -0.00681
428760.0000   -0.17250
428800.0000    0.02200
428840.0000   -0.21317
428880.0000   -0.00429
428920.0000    0.11370
428960.0000   -0.10494
429000.0000   -0.27755
429040.0000   -0.31047
429080.0000   -0.19093
429120.0000   -0.04208
429160.0000   -0.13505
429200.0000   -0.54234
429240.0000   -0.02818
429280.0000   -0.31657
429320.0000   -0.00203
429360.0000    0.48553
429400.0000    0.39074
429440.0000    0.44197
429480.0000    0.50035
429520.0000    0.59469
429560.0000    0.71297
429600.0000    0.53499
429640.0000    0.56648
429680.0000    0.50591
429720.0000    0.24311
429760.0000    0.58199
429800.0000    0.42164
429840.0000    0.54809
429880.0000    0.55839
429920.0000    0.57433
429960.0000    0.64665
430000.0000    0.73475
430040.0000    0.57635
430080.0000    0.26143
430120.0000    0.29361
430160.0000    0.65093
430200.0000    0.42498
430240.0000    0.55375
430280.0000    0.72133
430320.0000    0.58529
430360.0000    0.51816
430400.0000    0.49959
430440.0000    0.40633
430480.0000    0.50519
430520.0000    0.40900
430560.0000    0.30149
430600.0000    0.56708
430640.0000    0.56163
430680.0000    0.75534
430720.0000    0.55209
430760.0000   -0.07903
430800.0000   -0.31056
430840.0000   -0.10647
430880.0000   -0.50167
430920.0000   -0.31707
430960.0000    0.30250
431000.0000    0.46863
431040.0000    0.38392
431080.0000    0.44316
431120.0000    0.32972
431160.0000    0.47434
431200.0000    0.31634
431240.0000    0.55489
431280.0000    0.35192
431320.0000    0.22696
431360.0000    0.57449
431400.0000    0.57236
431440.0000    0.24779
431480.0000    0.29784
431520.0000    0.32368
431560.0000    0.40080
431600.0000    0.26274
431640.0000    0.36319
431680.0000    0.20349
431720.0000    0.41726
431760.0000    0.40563
431800.0000    0.40561
431840.0000    0.55010
431880.0000    0.46703
431920.0000    0.42246
431960.0000    0.35319
432000.0000    0.64647
432040.0000    0.57907
432080.0000    0.49739
432120.0000    0.47276
432160.0000    0.29755
432200.0000    0.25465
432240.0000    0.35764
432280.0000    0.47413
432320.0000    0.32528
432360.0000    0.42285
432400.0000    0.18775
432440.0000    0.26633
432480.0000    0.53137
432520.0000    0.25769
432560.0000    0.43241
432600.0000    0.21437
432640.0000    0.46099
432680.0000    0.37876
432720.0000    0.15173
432760.0000    0.40246
432800.0000    0.31240
432840.0000    0.33861
432880.0000    0.64356
432920.0000    0.37833
432960.0000    0.33929
433000.0000    0.42057
433040.0000    0.40455
433080.0000    0.29010
433120.0000    0.26814
433160.0000    0.46023
433200.0000    0.40000
433240.0000    0.50156
433280.0000    0.56146
433320.0000    0.36011
433360.0000    0.24277
433400.0000    0.03678
433440.0000    0.48088
433480.0000    0.29805
433520.0000    0.41850
433560.0000    0.26765
433600.0000    0.07589
433640.0000   -0.12619
433680.0000    0.14708
433720.0000    0.09661
433760.0000   -0.11299
433800.0000    0.12289
433840.0000   -0.02136
433880.0000    0.11844
433920.0000   -0.13279
433960.0000   -0.23581
434000.0000   -0.10893
434040.0000    0.38694
434080.0000    0.22557
434120.0000   -0.04749
434160.0000   -0.25044
434200.0000   -0.41379
434240.0000    0.03741
434280.0000    0.04776
434320.0000    0.27771
434360.0000    0.14707
434400.0000    0.08826
434440.0000    0.12369
434480.0000    0.09542
434520.0000    0.19869
434560.0000    0.12383
434600.0000   -0.23146
434640.0000    0.03834
434680.0000    0.28239
434720.0000   -0.06025
434760.0000   -0.01846
434800.0000   -0.08260
434840.0000   -0.07185
434880.0000    0.18210
434920.0000   -0.26440
434960.0000   -0.08602
435000.0000   -0.05710
435040.0000   -0.08086
435080.0000   -0.12857
435120.0000    0.00965
435160.0000   -0.32822
435200.0000   -0.08235
435240.0000   -0.30970
435280.0000   -0.44922
435320.0000   -0.38071
435360.0000   -0.14247
435400.0000   -0.08157
435440.0000   -0.06440
435480.0000    0.07740
435520.0000    0.15332
435560.0000   -0.35650
435600.0000    0.07730
435640.0000    0.67478
435680.0000    0.48719
435720.0000    0.38720
435760.0000    0.47102
435800.0000    0.50024
435840.0000    0.50680
435880.0000    0.64289
435920.0000    0.44260
435960.0000    0.43688
436000.0000    0.44411
436040.0000    0.46157
436080.0000    0.77575
436120.0000    0.61441
436160.0000    0.30531
436200.0000    0.34113
436240.0000    0.47102
436280.0000    0.27955
436320.0000    0.41184
436360.0000    0.41775
436400.0000    0.42767
436440.0000    0.46190
436480.0000    0.59551
436520.0000    0.56139
436560.0000    0.34958
436600.0000    0.21953
436640.0000    0.56704
436680.0000    0.55572
436720.0000    0.40660
436760.0000    0.34867
436800.0000    0.38847
436840.0000    0.65841
436880.0000    0.73614
436920.0000    0.54387
436960.0000    0.69496
437000.0000    0.52729
437040.0000    0.57351
437080.0000    0.48555
437120.0000    0.53269
437160.0000    0.47721
437200.0000    0.67044
437240.0000    0.52945
437280.0000    0.50199
437320.0000    0.59169
437360.0000    0.53958
437400.0000    0.61889
437440.0000    0.59613
437480.0000    0.36443
437520.0000    0.38781
437560.0000    0.44449
437600.0000    0.40010
437640.0000    0.53550
437680.0000    0.27348
437720.0000    0.25508
437760.0000    0.32045
437800.0000    0.42149
437840.0000    0.65924
437880.0000    0.58819
437920.0000    0.45487
437960.0000    0.40867
438000.0000    0.45392
438040.0000    0.32094
438080.0000    0.31888
438120.0000    0.51331
438160.0000    0.40696
438200.0000    0.54048
438240.0000    0.45430
438280.0000    0.39267
438320.0000    0.35228
438360.0000    0.48576
438400.0000    0.57520
438440.0000    0.51397
438480.0000    0.66765
438520.0000    0.53480
438560.0000    0.50911
438600.0000    0.70264
438640.0000    0.57338
438680.0000    0.44510
438720.0000    0.68284
438760.0000    0.66746
438800.0000    0.47312
438840.0000    0.54237
438880.0000    0.48383
438920.0000    0.51176
438960.0000    0.35881
439000.0000    0.45002
439040.0000    0.73443
439080.0000    0.58058
439120.0000    0.54305
439160.0000    0.41840
439200.0000    0.63155
439240.0000    0.55836
439280.0000    0.44124
439320.0000    0.70116
439360.0000    0.63382
439400.0000    0.51313
439440.0000    0.65710
439480.0000    0.63960
439520.0000    0.49644
439560.0000    0.42102
439600.0000    0.28023
439640.0000    0.35794
439680.0000    0.28648
439720.0000    0.34489
439760.0000    0.50128
439800.0000    0.55900
439840.0000    0.45060
439880.0000    0.52238
439920.0000    0.30307
439960.0000    0.56235
440000.0000    0.26296
440040.0000    0.36700
440080.0000    0.41772
440120.0000    0.47056
440160.0000    0.51540
440200.0000    0.30838
440240.0000    0.46625
440280.0000    0.24485
440320.0000    0.43904
440360.0000    0.36154
440400.0000    0.69777
440440.0000    0.43953
440480.0000    0.38096
440520.0000    0.47802
440560.0000    0.50188
440600.0000    0.75681
440640.0000    0.53887
440680.0000    0.49018
440720.0000    0.61367
440760.0000    0.64115
440800.0000    0.52367
440840.0000    0.53933
440880.0000    0.70805
440920.0000    0.52101
440960.0000    0.65279
441000.0000    0.48733
441040.0000    0.49580
441080.0000    0.50253
441120.0000    0.38810
441160.0000    0.34379
441200.0000    0.72504
441240.0000    0.51279
441280.0000    0.47687
441320.0000    0.46856
441360.0000    0.42602
441400.0000    0.36380
441440.0000    0.50801
441480.0000    0.31256
441520.0000    0.39968
441560.0000    0.38509
441600.0000    0.35502
441640.0000    0.30432
441680.0000    0.32229
441720.0000    0.26935
441760.0000    0.34862
441800.0000    0.10292
441840.0000    0.52197
441880.0000    0.35583
441920.0000    0.31229
441960.0000    0.29895
442000.0000    0.43360
442040.0000    0.56487
442080.0000    0.49123
442120.0000    0.38413
442160.0000    0.35896
442200.0000    0.40638
442240.0000    0.22016
442280.0000    0.39752
442320.0000    0.36704
442360.0000    0.41243
442400.0000    0.59160
442440.0000    0.50432
442480.0000    0.30243
442520.0000    0.38966
442560.0000    0.34137
442600.0000    0.29584
442640.0000    0.43822
442680.0000    0.40795
442720.0000    0.32088
442760.0000    0.40583
442800.0000    0.50030
442840.0000    0.59654
442880.0000    0.34872
442920.0000    0.36288
442960.0000    0.37231
443000.0000    0.23174
443040.0000    0.21281
443080.0000    0.48493
443120.0000    0.33227
443160.0000    0.56887
443200.0000    0.52087
443240.0000    0.49119
443280.0000    0.49111
443320.0000    0.52416
443360.0000    0.30050
443400.0000    0.62858
443440.0000    0.56179
443480.0000    0.44682
443520.0000    0.38586
443560.0000    0.45142
443600.0000    0.49585
443640.0000    0.36027
443680.0000    0.52921
443720.0000    0.53545
443760.0000    0.40733
443800.0000    0.41544
443840.0000    0.37112
443880.0000    0.36233
443920.0000    0.28499
443960.0000    0.18949
444000.0000    0.40389
444040.0000    0.41091
444080.0000    0.36057
444120.0000    0.57010
444160.0000    0.51241
444200.0000    0.53594
444240.0000    0.22232
444280.0000    0.55903
444320.0000    0.31582
444360.0000    0.40995
444400.0000    0.67028
444440.0000    0.77307
444480.0000    0.54558
444520.0000    0.82870
444560.0000    0.58562
444600.0000    0.56085
444640.0000    0.51725
444680.0000    0.63776
444720.0000    0.57453
444760.0000    0.47731
444800.0000    0.51081
444840.0000    0.52514
444880.0000    0.32949
444920.0000    0.56698
444960.0000    0.45811
445000.0000    0.52135
445040.0000    0.61374
445080.0000    0.47479
445120.0000    0.58359
445160.0000    0.48309
445200.0000    0.40170
445240.0000    0.41273
445280.0000    0.35891
445320.0000    0.43141
445360.0000    0.27273
445400.0000    0.11040
445440.0000    0.30630
445480.0000    0.02685
445520.0000    0.03896
445560.0000    0.14902
445600.0000    0.46585
445640.0000    0.40611
445680.0000    0.24658
445720.0000    0.51386
445760.0000    0.56304
445800.0000    0.67496
445840.0000    0.59778
445880.0000    0.43712
445920.0000    0.23054
445960.0000    0.45381
446000.0000    0.55110
446040.0000    0.39723
446080.0000    0.30051
446120.0000    0.39830
446160.0000    0.46025
446200.0000    0.53423
446240.0000    0.43418
446280.0000    0.41903
446320.0000    0.42471
446360.0000    0.42309
446400.0000    0.48760
446440.0000    0.66680
446480.0000    0.54478
446520.0000    0.63983
446560.0000    0.11191
446600.0000    0.26625
446640.0000    0.64681
446680.0000    0.44673
446720.0000    0.49140
446760.0000    0.54291
446800.0000    0.55253
446840.0000    0.57316
446880.0000    0.68757
446920.0000    0.47131
446960.0000    0.68442
447000.0000    0.62425
447040.0000    0.78281
447080.0000    0.62526
447120.0000    0.36196
447160.0000    0.45614
447200.0000    0.87843
447240.0000    0.55699
447280.0000    0.75561
447320.0000    0.33907
447360.0000    0.51311
447400.0000    0.48927
447440.0000    0.36368
447480.0000    0.17314
447520.0000    0.63529
447560.0000    0.53837
447600.0000    0.66481
447640.0000    0.61499
447680.0000    0.47796
447720.0000    0.59685
447760.0000    0.54549
447800.0000    0.64821
447840.0000    0.60840
447880.0000    0.71420
447920.0000    0.69641
447960.0000    0.59598
448000.0000    0.56699
448040.0000    0.46948
448080.0000    0.66956
448120.0000    0.51459
448160.0000    0.52831
448200.0000    0.37623
448240.0000    0.76622
448280.0000    0.66205
448320.0000    0.64866
448360.0000    0.63109
448400.0000    0.63822
448440.0000    0.51160
448480.0000    0.48063
448520.0000    0.49228
448560.0000    0.54602
448600.0000    0.53794
448640.0000    0.68221
448680.0000    0.65191
448720.0000    0.54779
448760.0000    0.44789
448800.0000    0.54861
448840.0000    0.58913
448880.0000    0.40066
448920.0000    0.50551
448960.0000    0.42076
449000.0000    0.45775
449040.0000    0.49714
449080.0000    0.39275
449120.0000    0.43669
449160.0000    0.07211
449200.0000    0.11526
449240.0000    0.37072
449280.0000    0.48209
449320.0000    0.52010
449360.0000    0.56549
449400.0000    0.52232
449440.0000    0.48494
449480.0000    0.54832
449520.0000    0.68348
449560.0000    0.49085
449600.0000    0.56299
449640.0000    0.52454
449680.0000    0.65051
449720.0000    0.49926
449760.0000    0.44557
449800.0000    0.61716
449840.0000    0.45117
449880.0000    0.43462
449920.0000    0.39254
449960.0000    0.25564
450000.0000    0.37088
450040.0000    0.42322
450080.0000    0.42893
450120.0000    0.36949
450160.0000    0.37050
450200.0000    0.53635
450240.0000    0.49641
450280.0000    0.29497
450320.0000    0.33579
450360.0000    0.19628
450400.0000    0.41939
450440.0000    0.40845
450480.0000    0.42937
450520.0000    0.41001
450560.0000    0.47393
450600.0000    0.34284
450640.0000    0.45508
450680.0000    0.32059
450720.0000    0.41196
450760.0000    0.44951
450800.0000    0.49930
450840.0000    0.53689
450880.0000    0.37754
450920.0000    0.38609
450960.0000    0.40640
451000.0000    0.22474
451040.0000    0.38556
451080.0000    0.30308
451120.0000    0.33165
451160.0000    0.64010
451200.0000    0.40962
451240.0000    0.32210
451280.0000    0.54130
451320.0000    0.45968
451360.0000    0.27983
451400.0000    0.61509
451440.0000    0.47860
451480.0000    0.75638
451520.0000    0.39943
451560.0000    0.40696
451600.0000    0.24156
451640.0000    0.42774
451680.0000    0.37184
451720.0000    0.53754
451760.0000    0.51739
451800.0000    0.47233
451840.0000    0.44650
451880.0000    0.56335
451920.0000    0.63016
451960.0000    0.30848
452000.0000    0.62628
452040.0000    0.65253
452080.0000    0.49928
452120.0000    0.46792
452160.0000    0.27694
452200.0000    0.52067
452240.0000    0.42409
452280.0000    0.55303
452320.0000    0.50756
452360.0000    0.43880
452400.0000    0.54308
452440.0000    0.24011
452480.0000    0.55559
452520.0000    0.45979
452560.0000    0.41763
452600.0000    0.58745
452640.0000    0.51561
452680.0000    0.63309
452720.0000    0.45316
452760.0000    0.58881
452800.0000    0.72350
452840.0000    0.64715
452880.0000    0.55785
452920.0000    0.61280
452960.0000    0.56751
453000.0000    0.45549
453040.0000    0.53923
453080.0000    0.35739
453120.0000    0.62645
453160.0000    0.47732
453200.0000    0.63524
453240.0000    0.45762
453280.0000    0.35701
453320.0000    0.37979
453360.0000    0.55637
453400.0000    0.51176
453440.0000    0.57645
453480.0000    0.58691
453520.0000    0.65873
453560.0000    0.68242
453600.0000    0.62853
453640.0000    0.48384
453680.0000    0.59260
453720.0000    0.36291
453760.0000    0.36779
453800.0000    0.59703
453840.0000    0.60334
453880.0000    0.49987
453920.0000    0.36791
453960.0000    0.53791
454000.0000    0.62994
454040.0000    0.44493
454080.0000    0.30281
454120.0000    0.53120
454160.0000    0.64518
454200.0000    0.65406
454240.0000    0.21065
454280.0000    0.36282
454320.0000    0.60777
454360.0000    0.50247
454400.0000    0.46596
454440.0000    0.38002
454480.0000    0.19536
454520.0000    0.52311
454560.0000    0.54983
454600.0000    0.57385
454640.0000    0.61134
454680.0000    0.69075
454720.0000    0.48649
454760.0000    0.71774
454800.0000    0.61339
454840.0000    0.55178
454880.0000    0.53769
454920.0000    0.51871
454960.0000    0.54477
455000.0000    0.45930
455040.0000    0.63202
455080.0000    0.63462
455120.0000    0.25573
455160.0000    0.54530
455200.0000    0.60746
455240.0000    0.60172
455280.0000    0.69580
455320.0000    0.48759
455360.0000    0.50180
455400.0000    0.68981
455440.0000    0.52306
455480.0000    0.56652
455520.0000    0.50955
455560.0000    0.54312
455600.0000    0.37674
455640.0000    0.49366
455680.0000    0.65008
455720.0000    0.55662
455760.0000    0.30901
455800.0000    0.24950
455840.0000    0.39061
455880.0000    0.49890
455920.0000    0.38466
455960.0000    0.44745
456000.0000    0.57133
456040.0000    0.56097
456080.0000    0.51934
456120.0000    0.31521
456160.0000    0.25632
456200.0000    0.51557
456240.0000    0.36088
456280.0000    0.50552
456320.0000    0.15657
456360.0000    0.19350
456400.0000    0.06869
456440.0000    0.13767
456480.0000    0.11993
456520.0000    0.13904
456560.0000    0.19412
456600.0000    0.10503
456640.0000    0.12104
456680.0000    0.20938
456720.0000    0.56628
456760.0000    0.39501
456800.0000    0.02407
456840.0000    0.43973
456880.0000    0.15625
456920.0000    0.48060
456960.0000    0.35867
457000.0000    0.37554
457040.0000    0.49724
457080.0000    0.63251
457120.0000    0.56485
457160.0000    0.53615
457200.0000    0.27112
457240.0000    0.23756
457280.0000    0.59885
457320.0000    0.38934
457360.0000    0.45307
457400.0000    0.38425
457440.0000    0.28683
457480.0000    0.23788
457520.0000    0.22387
457560.0000    0.09526
457600.0000    0.47012
457640.0000    0.48759
457680.0000    0.48324
457720.0000    0.25861
457760.0000    0.58477
457800.0000    0.47916
457840.0000    0.40629
457880.0000    0.39458
457920.0000    0.42342
457960.0000    0.40666
458000.0000    0.40082
458040.0000    0.14242
458080.0000    0.22280
458120.0000    0.21508
458160.0000    0.35580
458200.0000    0.28213
458240.0000    0.37579
458280.0000    0.51444
458320.0000    0.44062
458360.0000    0.47772
458400.0000    0.61305
458440.0000    0.48052
458480.0000    0.42899
458520.0000    0.24169
458560.0000    0.08381
458600.0000    0.06134
458640.0000    0.12367
458680.0000    0.31317
458720.0000    0.15972
458760.0000    0.28468
458800.0000    0.49710
458840.0000    0.45439
458880.0000    0.26577
458920.0000    0.36702
458960.0000    0.46750
459000.0000    0.44275
459040.0000    0.45466
459080.0000    0.43758
459120.0000    0.46276
459160.0000    0.54660
459200.0000    0.46906
459240.0000    0.28474
459280.0000    0.63942
459320.0000    0.53113
459360.0000    0.47451
459400.0000    0.51033
459440.0000    0.62658
459480.0000    0.56729
459520.0000    0.35871
459560.0000    0.33698
459600.0000    0.33748
459640.0000    0.33717
459680.0000    0.43096
459720.0000    0.52159
459760.0000    0.36367
459800.0000    0.18110
459840.0000    0.51623
459880.0000    0.28953
459920.0000    0.32919
459960.0000    0.65958
460000.0000    0.56525
460040.0000    0.51882
460080.0000    0.30374
460120.0000    0.42398
460160.0000    0.26971
460200.0000    0.36901
460240.0000    0.30457
460280.0000    0.50321
460320.0000    0.22044
460360.0000    0.56187
460400.0000    0.48096
460440.0000    0.30664
460480.0000    0.33032
460520.0000    0.54121
460560.0000    0.46782
460600.0000    0.47410
460640.0000    0.33908
460680.0000    0.40632
460720.0000    0.17366
460760.0000    0.49970
460800.0000    0.33530
460840.0000    0.47156
460880.0000    0.48528
460920.0000    0.44371
460960.0000    0.35129
461000.0000    0.18823
461040.0000    0.28910
461080.0000    0.28657
461120.0000    0.41983
461160.0000    0.24803
461200.0000    0.27071
461240.0000    0.35003
461280.0000    0.27177
461320.0000    0.27430
461360.0000    0.19833
461400.0000    0.19425
461440.0000    0.35997
461480.0000    0.23770
461520.0000    0.18590
461560.0000    0.09318
461600.0000    0.15779
461640.0000    0.11015
461680.0000    0.25604
461720.0000    0.49911
461760.0000    0.39337
461800.0000    0.41941
461840.0000   -0.32123
461880.0000    0.08183
461920.0000    0.21411
461960.0000    0.33364
462000.0000    0.20256
462040.0000    0.25375
462080.0000    0.09422
462120.0000    0.33379
462160.0000    0.32265
462200.0000    0.50620
462240.0000    0.42103
462280.0000    0.32684
462320.0000    0.36351
462360.0000    0.59456
462400.0000    0.15286
462440.0000    0.18215
462480.0000    0.26831
462520.0000    0.40213
462560.0000    0.24657
462600.0000    0.24579
462640.0000    0.36141
462680.0000    0.34790
462720.0000    0.13899
462760.0000    0.44072
462800.0000    0.23873
462840.0000    0.40157
462880.0000    0.44056
462920.0000    0.39192
462960.0000    0.31340
463000.0000    0.47977
463040.0000    0.15658
463080.0000    0.18069
463120.0000    0.16517
463160.0000    0.10181
463200.0000    0.37883
463240.0000    0.23173
463280.0000    0.20045
463320.0000    0.40353
463360.0000    0.01319
463400.0000    0.27293
463440.0000    0.25400
463480.0000    0.34891
463520.0000    0.45744
463560.0000    0.48091
463600.0000    0.17376
463640.0000    0.53329
463680.0000    0.48193
463720.0000    0.54967
463760.0000    0.30506
463800.0000    0.22348
463840.0000    0.32294
463880.0000    0.15749
463920.0000    0.24329
463960.0000    0.36977
464000.0000    0.19488
464040.0000    0.30548
464080.0000    0.24749
464120.0000    0.30800
464160.0000    0.33664
464200.0000    0.45230
464240.0000    0.17641
464280.0000    0.36401
464320.0000    0.44469
464360.0000    0.49441
464400.0000    0.44278
464440.0000    0.36959
464480.0000    0.47572
464520.0000    0.25198
464560.0000    0.26373
464600.0000    0.22889
464640.0000    0.18898
464680.0000    0.35210
464720.0000   -0.21011
464760.0000    0.05171
464800.0000    0.40881
464840.0000    0.38858
464880.0000    0.29720
464920.0000    0.40594
464960.0000    0.25180
465000.0000    0.23560
465040.0000    0.07406
465080.0000    0.16426
465120.0000    0.32671
465160.0000    0.38696
465200.0000    0.29805
465240.0000    0.37617
465280.0000    0.36480
465320.0000    0.37799
465360.0000    0.46517
465400.0000    0.42432
465440.0000    0.37607
465480.0000    0.24982
465520.0000    0.33636
465560.0000    0.23395
465600.0000    0.31545
465640.0000    0.14759
465680.0000    0.30006
465720.0000    0.31178
465760.0000    0.35220
465800.0000    0.37653
465840.0000    0.47947
465880.0000    0.25789
465920.0000    0.34241
465960.0000    0.22560
466000.0000    0.35065
466040.0000    0.43775
466080.0000    0.42716
466120.0000    0.37230
466160.0000    0.48607
466200.0000    0.33074
466240.0000    0.31123
466280.0000    0.53091
466320.0000    0.29050
466360.0000    0.43984
466400.0000    0.35798
466440.0000    0.26667
466480.0000    0.42572
466520.0000    0.77641
466560.0000    0.65711
466600.0000    0.56680
466640.0000    0.54748
466680.0000    0.81926
466720.0000    0.59035
466760.0000    0.47438
466800.0000    0.54709
466840.0000    0.20093
466880.0000    0.29915
466920.0000    0.29818
466960.0000    0.47357
467000.0000    0.32437
467040.0000    0.46005
467080.0000    0.50229
467120.0000    0.34311
467160.0000    0.43301
467200.0000    0.24908
467240.0000    0.35464
467280.0000    0.50765
467320.0000    0.37973
467360.0000    0.12075
467400.0000    0.34394
467440.0000    0.16233
467480.0000    0.27517
467520.0000    0.43238
467560.0000    0.42026
467600.0000    0.47795
467640.0000    0.69472
467680.0000    0.55095
467720.0000    0.47379
467760.0000    0.41864
467800.0000    0.17301
467840.0000   -0.00005
467880.0000   -0.36317
467920.0000   -0.22037
467960.0000   -0.29811
468000.0000   -0.24566
468040.0000   -0.31046
468080.0000   -0.11626
468120.0000   -0.25263
468160.0000   -0.47422
468200.0000   -0.20377
468240.0000   -0.04124
468280.0000   -0.28274
468320.0000   -0.52316
468360.0000   -0.31133
468400.0000   -0.08543
468440.0000   -0.11504
468480.0000   -0.11089
468520.0000   -0.47602
468560.0000   -0.43137
468600.0000   -0.48082
468640.0000   -0.50501
468680.0000   -0.75894
468720.0000   -0.44960
468760.0000   -0.37582
468800.0000   -0.67551
468840.0000   -0.35988
468880.0000   -0.36709
468920.0000   -0.04512
468960.0000   -0.44139
469000.0000   -0.48346
469040.0000   -0.38139
469080.0000   -0.29234
469120.0000   -0.37079
469160.0000   -0.56749
469200.0000   -0.36980
469240.0000   -0.40594
469280.0000   -0.42885
469320.0000   -0.29792
469360.0000   -0.50611
469400.0000   -0.35066
469440.0000   -0.51453
469480.0000   -0.58643
469520.0000   -0.44879
469560.0000   -0.37111
469600.0000   -0.32960
469640.0000   -0.52734
469680.0000   -0.25153
469720.0000   -0.39110
469760.0000   -0.21630
469800.0000   -0.10370
469840.0000   -0.23136
469880.0000   -0.16012
469920.0000   -0.40297
469960.0000   -0.32426
470000.0000    0.00206
470040.0000    0.13542
470080.0000   -0.42449
470120.0000   -0.39743
470160.0000   -0.28312
470200.0000    0.18909
470240.0000   -0.07877
470280.0000   -0.44344
470320.0000   -0.10884
470360.0000   -0.09428
470400.0000   -0.34250
470440.0000   -0.02131
470480.0000    0.37071
470520.0000    0.17078
470560.0000    0.20755
470600.0000    0.01664
470640.0000   -0.11797
470680.0000   -0.02944
470720.0000   -0.46987
470760.0000   -0.48483
470800.0000   -0.23727
470840.0000   -0.19956
470880.0000   -0.28931
470920.0000   -0.25975
470960.0000   -0.41593
471000.0000   -0.50644
471040.0000   -0.61028
471080.0000   -0.29411
471120.0000   -0.67093
471160.0000   -0.56807
471200.0000   -0.36487
471240.0000    0.12332
471280.0000    0.14561
471320.0000   -0.05649
471360.0000   -0.14173
471400.0000   -0.08643
471440.0000   -0.23422
471480.0000    0.08008
471520.0000    0.16165
471560.0000    0.10078
471600.0000    0.10525
471640.0000   -0.11235
471680.0000    0.05248
471720.0000    0.00666
471760.0000    0.17911
471800.0000   -0.05985
471840.0000   -0.10327
471880.0000   -0.32718
471920.0000    0.03279
471960.0000    0.19634
472000.0000   -0.14365
472040.0000   -0.55739
472080.0000   -0.38162
472120.0000   -0.41065
472160.0000   -0.41342
472200.0000   -0.14559
472240.0000   -0.27764
472280.0000   -0.01995
472320.0000   -0.17339
472360.0000   -0.14928
472400.0000    0.16778
472440.0000   -0.20447
472480.0000   -0.22532
472520.0000   -0.17204
472560.0000    0.11674
472600.0000   -0.14405
472640.0000    0.01132
472680.0000    0.07641
472720.0000    0.07118
472760.0000    0.02182
472800.0000    0.20120
472840.0000   -0.08943
472880.0000   -0.00810
472920.0000   -0.17701
472960.0000    0.06968
473000.0000   -0.23088
473040.0000    0.26311
473080.0000   -0.18042
473120.0000   -0.14279
473160.0000    0.01757
473200.0000    0.15973
473240.0000   -0.11794
473280.0000   -0.29197
473320.0000    0.00070
473360.0000    0.07772
473400.0000   -0.25128
473440.0000   -0.00739
473480.0000    0.06101
473520.0000    0.15073
473560.0000    0.01786
473600.0000    0.15341
473640.0000   -0.21575
473680.0000    0.01809
473720.0000    0.18224
473760.0000   -0.13338
473800.0000   -0.22609
473840.0000   -0.31200
473880.0000   -0.41287
473920.0000   -0.40601
473960.0000   -0.35899
474000.0000   -0.42809
474040.0000   -0.38919
474080.0000   -0.27814
474120.0000   -0.27858
474160.0000   -0.43855
474200.0000   -0.37597
474240.0000   -0.34175
474280.0000   -0.19917
474320.0000   -0.26560
474360.0000   -0.30774
474400.0000   -0.28365
474440.0000   -0.03132
474480.0000   -0.42085
474520.0000   -0.35468
474560.0000   -0.26710
474600.0000   -0.12887
474640.0000   -0.14858
474680.0000   -0.19824
474720.0000   -0.19612
474760.0000   -0.61341
474800.0000   -0.00686
474840.0000   -0.49236
474880.0000   -0.43223
474920.0000   -0.14728
474960.0000   -0.49070
475000.0000   -0.34049
475040.0000   -0.27095
475080.0000   -0.63554
475120.0000   -0.49244
475160.0000   -0.38146
475200.0000   -0.54264
475240.0000   -0.32632
475280.0000   -0.37845
475320.0000   -0.30879
475360.0000    0.05344
475400.0000   -0.14049
475440.0000   -0.80251
475480.0000   -0.53901
475520.0000   -0.24619
475560.0000   -0.35120
475600.0000   -0.46012
475640.0000   -0.44339
475680.0000    0.03969
475720.0000   -0.02017
475760.0000   -0.08089
475800.0000   -0.18030
475840.0000   -0.18128
475880.0000   -0.23015
475920.0000    0.03772
475960.0000   -0.30636
476000.0000   -0.15983
476040.0000   -0.17767
476080.0000   -0.34632
476120.0000   -0.02901
476160.0000   -0.30984
476200.0000    0.02050
476240.0000   -0.09743
476280.0000    0.06312
476320.0000   -0.28198
476360.0000   -0.26196
476400.0000   -0.22593
476440.0000   -0.46740
476480.0000   -0.35057
476520.0000    0.01103
476560.0000   -0.10770
476600.0000   -0.25013
476640.0000   -0.53144
476680.0000   -0.08485
476720.0000   -0.20347
476760.0000   -0.13825
476800.0000   -0.39507
476840.0000   -0.13430
476880.0000   -0.73033
476920.0000   -0.36220
476960.0000   -0.26829
477000.0000   -0.58586
477040.0000   -0.56822
477080.0000   -0.19373
477120.0000   -0.40875
477160.0000   -0.17631
477200.0000   -0.48888
477240.0000   -0.40076
477280.0000    0.11894
477320.0000    0.04000
477360.0000   -0.21357
477400.0000   -0.13231
477440.0000   -0.10495
477480.0000   -0.03983
477520.0000    0.02492
477560.0000    0.08190
477600.0000   -0.02211
477640.0000   -0.19588
477680.0000    0.11064
477720.0000    0.02722
477760.0000   -0.12239
477800.0000   -0.03960
477840.0000   -0.02626
477880.0000    0.01314
477920.0000   -0.09746
477960.0000   -0.05422
478000.0000   -0.24629
478040.0000   -0.04389
478080.0000   -0.12821
478120.0000   -0.23597
478160.0000   -0.11987
478200.0000    0.01092
478240.0000    0.03342
478280.0000    0.15339
478320.0000    0.10459
478360.0000    0.03503
478400.0000    0.09696
478440.0000    0.12841
478480.0000   -0.22063
478520.0000   -0.04096
478560.0000    0.30060
478600.0000    0.16263
478640.0000    0.48030
478680.0000    0.23152
478720.0000    0.48317
478760.0000    0.44495
478800.0000    0.44437
478840.0000    0.58009
478880.0000    0.54778
478920.0000    0.24446
478960.0000    0.63656
479000.0000    0.49518
479040.0000    0.42564
479080.0000    0.52502
479120.0000    0.60455
479160.0000    0.61222
479200.0000    0.43069
479240.0000    0.45150
479280.0000    0.26388
479320.0000    0.56802
479360.0000    0.50225
479400.0000    0.50923
479440.0000    0.45097
479480.0000    0.50255
479520.0000    0.47432
479560.0000    0.55203
479600.0000    0.36874
479640.0000    0.22086
479680.0000    0.45908
479720.0000    0.37146
479760.0000    0.38833
479800.0000    0.40724
479840.0000    0.05215
479880.0000    0.35119
479920.0000    0.27809
479960.0000    0.28012
480000.0000    0.26548
480040.0000    0.28416
480080.0000    0.24903
480120.0000    0.34835
480160.0000    0.21020
480200.0000    0.15036
480240.0000    0.26676
480280.0000    0.33672
480320.0000    0.23994
480360.0000    0.20137
480400.0000    0.22625
480440.0000    0.13450
480480.0000    0.22177
480520.0000    0.04501
480560.0000    0.36748
480600.0000    0.23908
480640.0000    0.30072
480680.0000    0.07613
480720.0000    0.13244
480760.0000    0.23180
480800.0000    0.18711
480840.0000    0.00056
480880.0000   -0.03714
480920.0000    0.04189
480960.0000    0.46862
481000.0000    0.08498
481040.0000    0.35415
481080.0000    0.38261
481120.0000    0.37775
481160.0000    0.12846
481200.0000    0.25066
481240.0000    0.15406
481280.0000    0.22040
481320.0000    0.55530
481360.0000    0.28288
481400.0000    0.36811
481440.0000    0.63845
481480.0000    0.62454
481520.0000    0.44787
481560.0000    0.49207
481600.0000    0.44105
481640.0000    0.37273
481680.0000    0.41496
481720.0000    0.47290
481760.0000    0.46377
481800.0000    0.48713
481840.0000    0.43888
481880.0000    0.48702
481920.0000    0.47278
481960.0000    0.47549
482000.0000    0.61315
482040.0000    0.51687
482080.0000    0.55811
482120.0000    0.42462
482160.0000    0.39487
482200.0000    0.58831
482240.0000    0.42860
482280.0000    0.52085
482320.0000    0.62344
482360.0000    0.39557
482400.0000    0.39399
482440.0000    0.38535
482480.0000    0.57184
482520.0000    0.55651
482560.0000    0.48590
482600.0000    0.26576
482640.0000    0.46852
482680.0000    0.37913
482720.0000    0.26427
482760.0000    0.15736
482800.0000    0.39032
482840.0000    0.28542
482880.0000    0.32389
482920.0000    0.37404
482960.0000    0.55725
483000.0000    0.30606
483040.0000    0.51459
483080.0000    0.66360
483120.0000    0.49959
483160.0000    0.37156
483200.0000    0.37567
483240.0000    0.53716
483280.0000    0.40271
483320.0000    0.47383
483360.0000    0.43088
483400.0000    0.52946
483440.0000    0.40149
483480.0000    0.33274
483520.0000    0.46534
483560.0000    0.43595
483600.0000    0.35868
483640.0000    0.32514
483680.0000    0.28638
483720.0000    0.26654
483760.0000    0.35513
483800.0000    0.19954
483840.0000    0.27536
483880.0000    0.38647
483920.0000    0.16770
483960.0000    0.46725
484000.0000    0.58064
484040.0000    0.63728
484080.0000    0.62961
484120.0000    0.66645
484160.0000    0.49320
484200.0000    0.53892
484240.0000    0.53207
484280.0000    0.31428
484320.0000    0.27778
484360.0000    0.56270
484400.0000    0.39429
484440.0000    0.32870
484480.0000    0.44698
484520.0000    0.31357
484560.0000    0.39257
484600.0000    0.37101
484640.0000    0.37546
484680.0000    0.16599
484720.0000    0.45388
484760.0000    0.35044
484800.0000    0.37054
484840.0000    0.45574
484880.0000    0.16263
484920.0000    0.24090
484960.0000    0.37117
485000.0000    0.34091
485040.0000    0.40592
485080.0000    0.62050
485120.0000    0.66795
485160.0000    0.67149
485200.0000    0.41172
485240.0000    0.56267
485280.0000    0.55565
485320.0000    0.60326
485360.0000    0.46359
485400.0000    0.37479
485440.0000    0.58764
485480.0000    0.28930
485520.0000    0.48636
485560.0000    0.56684
485600.0000    0.57696
485640.0000    0.59784
485680.0000    0.27668
485720.0000    0.48714
485760.0000    0.41434
485800.0000    0.28335
485840.0000    0.29478
485880.0000    0.28812
485920.0000    0.30076
485960.0000    0.32071
486000.0000    0.30695
486040.0000    0.27094
486080.0000    0.29013
486120.0000    0.33377
486160.0000    0.21199
486200.0000    0.09722
486240.0000    0.33281
486280.0000    0.14742
486320.0000    0.13591
486360.0000    0.21489
486400.0000    0.31687
486440.0000    0.41491
486480.0000    0.16432
486520.0000    0.13308
486560.0000    0.23598
486600.0000    0.03679
486640.0000    0.29919
486680.0000    0.34154
486720.0000    0.27704
486760.0000    0.26208
486800.0000    0.43768
486840.0000    0.32211
486880.0000    0.22460
486920.0000    0.09073
486960.0000    0.49098
487000.0000    0.29529
487040.0000    0.28066
487080.0000    0.23417
487120.0000    0.11591
487160.0000    0.12002
487200.0000    0.09334
487240.0000    0.03179
487280.0000    0.31560
487320.0000    0.26041
487360.0000    0.03057
487400.0000    0.21498
487440.0000    0.38334
487480.0000    0.04080
487520.0000    0.40060
487560.0000    0.26211
487600.0000    0.22869
487640.0000    0.24931
487680.0000    0.29934
487720.0000    0.23194
487760.0000    0.36100
487800.0000    0.31982
487840.0000    0.44236
487880.0000    0.32803
487920.0000    0.16727
487960.0000    0.19224
488000.0000    0.04736
488040.0000    0.26683
488080.0000    0.27387
488120.0000    0.23611
488160.0000    0.56119
488200.0000    0.22717
488240.0000    0.32772
488280.0000    0.10966
488320.0000    0.21134
488360.0000    0.24851
488400.0000    0.27780
488440.0000    0.27405
488480.0000    0.40767
488520.0000    0.32552
488560.0000    0.64030
488600.0000    0.43162
488640.0000    0.48435
488680.0000    0.23158
488720.0000    0.14030
488760.0000    0.24508
488800.0000    0.40604
488840.0000    0.31925
488880.0000    0.45922
488920.0000    0.29083
488960.0000    0.28044
489000.0000    0.19421
489040.0000    0.24820
489080.0000    0.24518
489120.0000    0.44417
489160.0000    0.67449
489200.0000    0.20262
489240.0000    0.45006
489280.0000    0.32324
489320.0000    0.31335
489360.0000    0.35191
489400.0000    0.53430
489440.0000    0.41979
489480.0000    0.49643
489520.0000    0.30738
489560.0000    0.29921
489600.0000    0.44850
489640.0000    0.11961
489680.0000    0.57482
489720.0000    0.56376
489760.0000    0.44121
489800.0000    0.34614
489840.0000    0.52275
489880.0000    0.52472
489920.0000    0.45340
489960.0000    0.44750
490000.0000    0.15185
490040.0000    0.39615
490080.0000    0.35723
490120.0000    0.41988
490160.0000    0.42566
490200.0000    0.33027
490240.0000    0.15160
490280.0000    0.34103
490320.0000    0.33729
490360.0000    0.15847
490400.0000    0.23247
490440.0000    0.33145
490480.0000    0.33494
490520.0000    0.39160
490560.0000    0.46308
490600.0000    0.32031
490640.0000    0.44060
490680.0000    0.56229
490720.0000   -0.12889
490760.0000    0.33858
490800.0000    0.51237
490840.0000    0.37490
490880.0000    0.28095
490920.0000    0.46758
490960.0000    0.36128
491000.0000    0.19681
491040.0000    0.61128
491080.0000    0.38626
491120.0000    0.28124
491160.0000    0.18481
491200.0000    0.27074
491240.0000    0.22737
491280.0000    0.19536
491320.0000    0.35977
491360.0000    0.40313
491400.0000    0.58413
491440.0000    0.18244
491480.0000    0.10808
491520.0000    0.44390
491560.0000    0.40585
491600.0000    0.46867
491640.0000    0.19744
491680.0000    0.44114
491720.0000    0.33818
491760.0000    0.07268
491800.0000    0.34010
491840.0000    0.24374
491880.0000    0.24146
491920.0000    0.45455
491960.0000    0.41197
492000.0000    0.58374
492040.0000    0.34236
492080.0000    0.16415
492120.0000    0.30318
492160.0000    0.38488
492200.0000    0.54395
492240.0000    0.34346
492280.0000    0.30596
492320.0000    0.28467
492360.0000    0.47199
492400.0000    0.27602
492440.0000    0.32244
492480.0000    0.30203
492520.0000    0.31891
492560.0000    0.33148
492600.0000    0.49824
492640.0000    0.45726
492680.0000    0.23414
492720.0000    0.22745
492760.0000    0.37936
492800.0000    0.10831
492840.0000    0.29188
492880.0000    0.08922
492920.0000    0.28335
492960.0000    0.30260
493000.0000    0.33155
493040.0000    0.08755
493080.0000    0.29357
493120.0000    0.35351
493160.0000    0.43726
493200.0000    0.30826
493240.0000    0.36822
493280.0000    0.37383
493320.0000    0.15254
493360.0000    0.33170
493400.0000    0.19983
493440.0000    0.31234
493480.0000    0.49907
493520.0000    0.18767
493560.0000    0.21570
493600.0000    0.21337
493640.0000    0.30096
493680.0000    0.58095
493720.0000    0.40836
493760.0000    0.32092
493800.0000    0.30969
493840.0000    0.29710
493880.0000    0.34118
493920.0000    0.24311
493960.0000    0.44508
494000.0000    0.41402
494040.0000    0.44589
494080.0000    0.40384
494120.0000    0.52946
494160.0000    0.24592
494200.0000    0.35766
494240.0000    0.29105
494280.0000    0.45725
494320.0000    0.40184
494360.0000    0.30749
494400.0000    0.47251
494440.0000    0.38837
494480.0000    0.30080
494520.0000    0.21251
494560.0000    0.17540
494600.0000    0.33157
494640.0000    0.26417
494680.0000    0.32758
494720.0000    0.37992
494760.0000    0.35797
494800.0000    0.34214
494840.0000    0.56397
494880.0000    0.39654
494920.0000    0.37980
494960.0000    0.32879
495000.0000    0.54180
495040.0000    0.36229
495080.0000    0.40548
495120.0000    0.42476
495160.0000    0.42892
495200.0000    0.44907
495240.0000    0.28743
495280.0000    0.31417
495320.0000    0.41532
495360.0000    0.44889
495400.0000    0.51866
495440.0000    0.40804
495480.0000    0.52360
495520.0000    0.02645
495560.0000    0.37717
495600.0000    0.35982
495640.0000    0.47899
495680.0000    0.33377
495720.0000    0.28720
495760.0000    0.29027
495800.0000    0.36013
495840.0000    0.13524
495880.0000   -0.02960
495920.0000    0.41324
495960.0000    0.29136
496000.0000    0.43076
496040.0000    0.41275
496080.0000    0.66282
496120.0000    0.31266
496160.0000    0.31325
496200.0000    0.29971
496240.0000    0.31373
496280.0000    0.49824
496320.0000    0.47397
496360.0000    0.32411
496400.0000    0.59362
496440.0000    0.54884
496480.0000    0.51251
496520.0000    0.40111
496560.0000    0.27568
496600.0000    0.53339
496640.0000    0.30622
496680.0000    0.64224
496720.0000    0.66494
496760.0000    0.41232
496800.0000    0.39407
496840.0000    0.39173
496880.0000    0.55212
496920.0000    0.25228
496960.0000    0.37262
497000.0000    0.49600
497040.0000    0.39483
497080.0000    0.37926
497120.0000    0.49700
497160.0000    0.45883
497200.0000    0.55713
497240.0000    0.37152
497280.0000    0.42200
497320.0000    0.35222
497360.0000    0.35212
497400.0000    0.24108
497440.0000    0.41499
497480.0000    0.26993
497520.0000    0.50980
497560.0000    0.36412
497600.0000    0.23124
497640.0000    0.25636
497680.0000    0.41235
497720.0000    0.10353
497760.0000    0.26222
497800.0000    0.21999
497840.0000    0.24891
497880.0000    0.22825
497920.0000    0.27660
497960.0000    0.22692
498000.0000    0.12296
498040.0000    0.24826
498080.0000    0.32843
498120.0000    0.35723
498160.0000    0.31695
498200.0000    0.23805
498240.0000    0.22597
498280.0000    0.27834
498320.0000    0.27732
498360.0000    0.26876
498400.0000    0.28565
498440.0000    0.37133
498480.0000    0.47484
498520.0000    0.21281
498560.0000    0.22698
498600.0000    0.19753
498640.0000    0.28887
498680.0000    0.30520
498720.0000    0.42810
498760.0000    0.23214
498800.0000    0.43116
498840.0000    0.14867
498880.0000    0.10361
498920.0000    0.21118
498960.0000    0.38613
499000.0000    0.26156
499040.0000    0.34218
499080.0000    0.28669
499120.0000    0.27667
499160.0000    0.23389
499200.0000    0.28946
499240.0000    0.24976
499280.0000    0.28608
499320.0000    0.18623
499360.0000    0.29722
499400.0000    0.25849
499440.0000    0.36984
499480.0000    0.34829
499520.0000    0.32239
499560.0000    0.46326
499600.0000    0.47429
499640.0000    0.19304
499680.0000    0.17091
499720.0000    0.38924
499760.0000    0.42655
499800.0000    0.27281
499840.0000    0.26708
499880.0000    0.48306
499920.0000    0.43130
499960.0000    0.38422
500000.0000    0.22109
500040.0000    0.38051
500080.0000    0.48957
500120.0000    0.43183
500160.0000    0.30807
500200.0000    0.32715
500240.0000    0.38577
500280.0000    0.43562
500320.0000    0.28716
500360.0000    0.21100
500400.0000    0.23278
500440.0000    0.37849
500480.0000    0.33068
500520.0000    0.22979
500560.0000    0.33866
500600.0000    0.27849
500640.0000    0.21608
500680.0000    0.22235
500720.0000    0.27337
500760.0000    0.28051
500800.0000    0.18406
500840.0000    0.24533
500880.0000    0.26177
500920.0000    0.26508
500960.0000    0.28416
501000.0000    0.41168
501040.0000    0.61284
501080.0000    0.27434
501120.0000    0.34505
501160.0000    0.32998
501200.0000    0.22152
501240.0000    0.46219
501280.0000    0.54094
501320.0000    0.44013
501360.0000    0.35351
501400.0000    0.60709
501440.0000    0.30125
501480.0000    0.24275
501520.0000    0.06565
501560.0000    0.12081
501600.0000    0.10642
501640.0000    0.23846
501680.0000    0.30117
501720.0000    0.62128
501760.0000    0.50871
501800.0000    0.44777
501840.0000    0.31595
501880.0000    0.49140
501920.0000    0.25170
501960.0000    0.33320
502000.0000    0.22491
502040.0000    0.23846
502080.0000    0.33953
502120.0000    0.30297
502160.0000    0.58937
502200.0000    0.66078
502240.0000    0.47174
502280.0000    0.52051
502320.0000    0.65689
502360.0000    0.56123
502400.0000    0.66357
502440.0000    0.70962
502480.0000    0.57387
502520.0000    0.14655
502560.0000    0.36115
502600.0000    0.43182
502640.0000    0.43722
502680.0000    0.40192
502720.0000    0.38518
502760.0000    0.52158
502800.0000    0.47546
502840.0000    0.49287
502880.0000    0.37308
502920.0000    0.45348
502960.0000    0.47349
503000.0000    0.43174
503040.0000    0.51661
503080.0000    0.25236
503120.0000    0.36685
503160.0000    0.54945
503200.0000    0.53509
503240.0000    0.45673
503280.0000    0.43199
503320.0000    0.53831
503360.0000    0.29942
503400.0000    0.52743
503440.0000    0.33476
503480.0000    0.50766
503520.0000    0.26797
503560.0000    0.32286
503600.0000    0.33411
503640.0000    0.24468
503680.0000    0.18073
503720.0000    0.03220
503760.0000   -0.04910
503800.0000    0.11587
503840.0000   -0.00681
503880.0000    0.00654
503920.0000    0.10102
503960.0000   -0.01312
504000.0000    0.01151
504040.0000    0.05338
504080.0000   -0.12326
504120.0000   -0.07740
504160.0000    0.32413
504200.0000    0.35609
504240.0000    0.37605
504280.0000    0.27046
504320.0000    0.04969
504360.0000    0.19122
504400.0000    0.28846
504440.0000    0.08122
504480.0000    0.32819
504520.0000    0.34280
504560.0000    0.50512
504600.0000    0.36098
504640.0000    0.25119
504680.0000    0.33470
504720.0000    0.46189
504760.0000    0.50071
504800.0000    0.35867
504840.0000    0.39315
504880.0000    0.47368
504920.0000    0.28516
504960.0000    0.41917
505000.0000    0.28075
505040.0000    0.46596
505080.0000    0.34570
505120.0000    0.26216
505160.0000    0.22075
505200.0000    0.09656
505240.0000    0.37438
505280.0000    0.31276
505320.0000    0.27344
505360.0000    0.21171
505400.0000    0.23666
505440.0000    0.58397
505480.0000    0.44487
505520.0000    0.50218
505560.0000    0.54997
505600.0000    0.55515
505640.0000    0.57362
505680.0000    0.53125
505720.0000    0.22003
505760.0000    0.41813
505800.0000    0.22744
505840.0000    0.43668
505880.0000    0.50696
505920.0000    0.43893
505960.0000    0.25646
506000.0000    0.39499
506040.0000    0.48934
506080.0000    0.34306
506120.0000    0.44581
506160.0000    0.44206
506200.0000    0.36915
506240.0000    0.36835
506280.0000    0.56228
506320.0000    0.26611
506360.0000    0.35665
506400.0000    0.42715
506440.0000    0.24902
506480.0000    0.26562
506520.0000    0.31619
506560.0000    0.39470
506600.0000    0.42821
506640.0000    0.39898
506680.0000    0.53134
506720.0000    0.44591
506760.0000    0.40774
506800.0000    0.34784
506840.0000    0.25371
506880.0000    0.42779
506920.0000    0.27755
506960.0000    0.40756
507000.0000    0.46619
507040.0000    0.37513
507080.0000    0.31820
507120.0000    0.41067
507160.0000    0.45589
507200.0000    0.31357
507240.0000    0.38098
507280.0000    0.35264
507320.0000    0.44500
507360.0000    0.23074
507400.0000    0.39255
507440.0000    0.55909
507480.0000    0.33270
507520.0000    0.20864
507560.0000    0.41541
507600.0000    0.25637
507640.0000    0.31536
507680.0000    0.35207
507720.0000    0.22443
507760.0000    0.13232
507800.0000    0.41425
507840.0000    0.26163
507880.0000    0.10528
507920.0000    0.40540
507960.0000    0.43296
508000.0000    0.73175
508040.0000    0.49795
508080.0000    0.33941
508120.0000    0.14748
508160.0000    0.30025
508200.0000    0.23672
508240.0000    0.35024
508280.0000    0.26256
508320.0000    0.36018
508360.0000    0.28603
508400.0000    0.18174
508440.0000    0.30319
508480.0000    0.15764
508520.0000    0.45686
508560.0000    0.31130
508600.0000    0.47157
508640.0000    0.27879
508680.0000    0.32612
508720.0000    0.38883
508760.0000    0.32818
508800.0000    0.25061
508840.0000    0.26143
508880.0000    0.33634
508920.0000    0.00801
508960.0000   -0.02044
509000.0000    0.03880
509040.0000   -0.15265
509080.0000   -0.44270
509120.0000   -0.18532
509160.0000    0.01564
509200.0000   -0.10686
509240.0000   -0.16005
509280.0000    0.04147
509320.0000    0.09707
509360.0000   -0.28093
509400.0000   -0.35850
509440.0000   -0.13385
509480.0000    0.26541
509520.0000    0.12840
509560.0000    0.29633
509600.0000    0.05320
509640.0000    0.27241
509680.0000    0.04158
509720.0000    0.42469
509760.0000    0.12092
509800.0000    0.17146
509840.0000   -0.08696
509880.0000    0.07223
509920.0000    0.33845
509960.0000    0.21775
510000.0000    0.26042
510040.0000    0.12844
510080.0000   -0.01778
510120.0000    0.27421
510160.0000    0.15716
510200.0000    0.26554
510240.0000    0.31461
510280.0000    0.15817
510320.0000    0.25116
510360.0000    0.14572
510400.0000    0.18651
510440.0000    0.30149
510480.0000    0.18238
510520.0000    0.40666
510560.0000    0.38493
510600.0000    0.53619
510640.0000    0.25691
510680.0000    0.23930
510720.0000    0.02007
510760.0000   -0.08048
510800.0000    0.31549
510840.0000    0.38866
510880.0000    0.35461
510920.0000    0.14806
510960.0000    0.27352
511000.0000    0.35557
511040.0000    0.30407
511080.0000    0.34207
511120.0000    0.15851
511160.0000    0.11545
511200.0000    0.18776
511240.0000    0.11784
511280.0000    0.30245
511320.0000    0.22348
511360.0000    0.21616
511400.0000    0.43438
511440.0000    0.41886
511480.0000    0.06846
511520.0000    0.34978
511560.0000    0.17269
511600.0000    0.13775
511640.0000    0.26447
511680.0000    0.20121
511720.0000    0.21094
511760.0000    0.26254
511800.0000    0.16170
511840.0000    0.21026
511880.0000    0.43419
511920.0000    0.27144
511960.0000    0.26418
512000.0000    0.59542
512040.0000    0.40804
512080.0000    0.28342
512120.0000    0.22821
512160.0000    0.15126
512200.0000    0.34409
512240.0000    0.47049
512280.0000    0.11046
512320.0000    0.19966
512360.0000    0.24046
512400.0000    0.18526
512440.0000    0.26632
512480.0000   -0.04080
512520.0000    0.38325
512560.0000    0.25028
512600.0000    0.20134
512640.0000    0.30024
512680.0000    0.58013
512720.0000    0.36012
512760.0000    0.32528
512800.0000    0.29129
512840.0000    0.42545
512880.0000    0.44947
512920.0000    0.48690
512960.0000    0.35170
513000.0000    0.30526
513040.0000    0.48320
513080.0000    0.35989
513120.0000    0.27204
513160.0000    0.31720
513200.0000    0.13612
513240.0000    0.17587
513280.0000    0.53040
513320.0000    0.24498
513360.0000    0.33923
513400.0000    0.45982
513440.0000    0.45422
513480.0000    0.39765
513520.0000    0.36023
513560.0000    0.33586
513600.0000    0.32748
513640.0000    0.17639
513680.0000    0.19974
513720.0000    0.35092
513760.0000    0.13986
513800.0000    0.18613
513840.0000    0.30116
513880.0000    0.40876
513920.0000    0.24481
513960.0000    0.36911
514000.0000    0.32652
514040.0000    0.23686
514080.0000    0.35253
514120.0000    0.48526
514160.0000    0.31061
514200.0000    0.22805
514240.0000    0.10253
514280.0000    0.29404
514320.0000    0.12497
514360.0000    0.43945
514400.0000    0.36288
514440.0000    0.32294
514480.0000    0.03317
514520.0000    0.24926
514560.0000    0.30769
514600.0000    0.37213
514640.0000    0.60649
514680.0000    0.29997
514720.0000    0.64355
514760.0000    0.49453
514800.0000    0.38170
514840.0000    0.40367
514880.0000    0.49072
514920.0000    0.38030
514960.0000    0.33772
515000.0000    0.35508
515040.0000    0.66361
515080.0000    0.43920
515120.0000    0.26829
515160.0000    0.17461
515200.0000    0.22067
515240.0000    0.16692
515280.0000    0.07806
515320.0000    0.24443
515360.0000    0.20971
515400.0000    0.11423
515440.0000    0.48831
515480.0000    0.37892
515520.0000    0.24530
515560.0000    0.34269
515600.0000    0.39590
515640.0000    0.36213
515680.0000    0.09667
515720.0000    0.40172
515760.0000    0.39576
515800.0000    0.33885
515840.0000    0.10384
515880.0000    0.26086
515920.0000    0.23619
515960.0000    0.23814
516000.0000    0.29436
516040.0000    0.17138
516080.0000    0.19990
516120.0000    0.27406
516160.0000    0.28843
516200.0000    0.33519
516240.0000    0.32199
516280.0000    0.25178
516320.0000    0.29988
516360.0000    0.36744
516400.0000    0.34977
516440.0000    0.17019
516480.0000    0.25473
516520.0000    0.24475
516560.0000    0.10684
516600.0000    0.47017
516640.0000    0.33674
516680.0000    0.40244
516720.0000    0.23950
516760.0000    0.29398
516800.0000    0.28413
516840.0000   -0.23232
516880.0000    0.35567
516920.0000    0.23055
516960.0000   -0.09854
517000.0000    0.12717
517040.0000    0.15988
517080.0000    0.27691
517120.0000    0.21256
517160.0000    0.12077
517200.0000    0.15751
517240.0000    0.12973
517280.0000    0.29451
517320.0000    0.38442
517360.0000    0.15941
517400.0000    0.15850
517440.0000    0.35163
517480.0000    0.20057
517520.0000    0.26970
517560.0000    0.08369
517600.0000    0.40439
517640.0000    0.24542
517680.0000   -0.07851
517720.0000    0.07404
517760.0000   -0.06266
517800.0000    0.10202
517840.0000    0.30656
517880.0000    0.12638
517920.0000    0.22078
517960.0000    0.23525
518000.0000    0.48934
518040.0000    0.34014
518080.0000    0.35284
518120.0000    0.39161
518160.0000    0.29162
518200.0000    0.24397
518240.0000   -0.00182
518280.0000    0.31179
518320.0000    0.37070
518360.0000    0.25873
518400.0000    0.01181
518440.0000    0.03742
518480.0000    0.30803
518520.0000    0.11600
518560.0000    0.10636
518600.0000    0.38707
518640.0000    0.29558
518680.0000    0.23283
518720.0000    0.44606
518760.0000    0.02313
518800.0000    0.29983
518840.0000    0.15541
518880.0000    0.31709
518920.0000    0.31904
518960.0000    0.44624
519000.0000    0.37054
519040.0000    0.36898
519080.0000    0.40898
519120.0000    0.44244
519160.0000    0.36053
519200.0000    0.39982
519240.0000    0.48394
519280.0000    0.39700
519320.0000    0.36388
519360.0000    0.39258
519400.0000    0.35545
519440.0000    0.42178
519480.0000    0.46859
519520.0000    0.35644
519560.0000    0.55917
519600.0000    0.32875
519640.0000    0.68077
519680.0000    0.54482
519720.0000    0.30410
519760.0000    0.65208
519800.0000    0.63345
519840.0000    0.50510
519880.0000    0.37175
519920.0000    0.30156
519960.0000    0.24494
520000.0000    0.36360
520040.0000    0.29969
520080.0000    0.31589
520120.0000    0.29849
520160.0000    0.24039
520200.0000    0.29758
520240.0000    0.18716
520280.0000    0.25602
520320.0000    0.16490
520360.0000    0.54887
520400.0000    0.43305
520440.0000    0.25604
520480.0000    0.36133
520520.0000    0.23674
520560.0000    0.27043
520600.0000    0.35228
520640.0000    0.29906
520680.0000    0.25213
520720.0000    0.28245
520760.0000    0.49786
520800.0000    0.29104
520840.0000    0.45752
520880.0000    0.50321
520920.0000    0.25594
520960.0000    0.10853
521000.0000    0.37045
521040.0000    0.24570
521080.0000    0.24700
521120.0000    0.39938
521160.0000    0.27457
521200.0000    0.46524
521240.0000    0.32676
521280.0000    0.38901
521320.0000    0.33120
521360.0000    0.25387
521400.0000    0.14004
521440.0000    0.44975
521480.0000    0.07632
521520.0000    0.22458
521560.0000    0.38981
521600.0000    0.16203
521640.0000    0.27448
521680.0000    0.23771
521720.0000    0.13566
521760.0000    0.25029
521800.0000   -0.39018
521840.0000   -0.26461
521880.0000    0.13575
521920.0000    0.05954
521960.0000    0.12742
522000.0000   -0.09837
522040.0000   -0.58789
522080.0000   -0.01910
522120.0000   -0.19726
522160.0000   -0.66401
522200.0000   -0.41637
522240.0000    0.19352
522280.0000   -0.27024
522320.0000   -0.23617
522360.0000   -0.19503
522400.0000   -0.05599
522440.0000   -0.06950
522480.0000   -0.12396
522520.0000    0.03808
522560.0000   -0.03241
522600.0000   -0.10787
522640.0000   -0.13219
522680.0000   -0.38762
522720.0000    0.04943
522760.0000    0.13556
522800.0000   -0.34312
522840.0000   -0.32597
522880.0000    0.08185
522920.0000    0.22777
522960.0000    0.37178
523000.0000    0.45409
523040.0000    0.27524
523080.0000    0.31721
523120.0000    0.19606
523160.0000    0.35736
523200.0000    0.33643
523240.0000    0.34037
523280.0000    0.46100
523320.0000    0.35790
523360.0000    0.24675
523400.0000    0.35944
523440.0000    0.28439
523480.0000    0.26986
523520.0000    0.35747
523560.0000    0.38070
523600.0000    0.34861
523640.0000    0.50451
523680.0000    0.58471
523720.0000    0.03872
523760.0000    0.14556
523800.0000   -0.05799
523840.0000   -0.05210
523880.0000    0.02233
523920.0000    0.08925
523960.0000   -0.41036
524000.0000   -0.04843
524040.0000    0.14352
524080.0000    0.06924
524120.0000    0.11467
524160.0000    0.35264
524200.0000    0.21196
524240.0000   -0.07435
524280.0000    0.13188
524320.0000    0.25189
524360.0000    0.20064
524400.0000    0.24647
524440.0000    0.13589
524480.0000    0.11497
524520.0000    0.12255
524560.0000    0.18484
524600.0000   -0.31459
524640.0000   -0.20849
524680.0000    0.07564
524720.0000   -0.23029
524760.0000   -0.55681
524800.0000   -0.58382
524840.0000   -0.76730
524880.0000    0.10544
524920.0000   -0.02283
524960.0000    0.01009
525000.0000    0.07496
525040.0000    0.04753
525080.0000   -0.00669
525120.0000    0.16963
525160.0000    0.05810
525200.0000    0.11779
525240.0000    0.00560
525280.0000   -0.11993
525320.0000    0.20723
525360.0000   -0.19383
525400.0000    0.01624
525440.0000   -0.38081
525480.0000   -0.18453
525520.0000   -0.10436
525560.0000   -0.18106
525600.0000    0.21223
525640.0000    0.48925
525680.0000    0.33375
525720.0000   -0.07835
525760.0000   -0.07611
525800.0000   -0.30797
525840.0000   -0.06282
525880.0000   -0.27546
525920.0000   -0.15253
525960.0000   -0.35524
526000.0000   -0.27065
526040.0000   -0.27390
526080.0000   -0.35847
526120.0000   -0.40298
526160.0000   -0.02019
526200.0000   -0.10761
526240.0000   -0.03127
526280.0000    0.02391
526320.0000    0.05117
526360.0000   -0.12673
526400.0000   -0.12761
526440.0000    0.01269
526480.0000    0.06760
526520.0000   -0.00512
526560.0000    0.18079
526600.0000    0.11978
526640.0000    0.21505
526680.0000    0.30471
526720.0000    0.25917
526760.0000    0.13049
526800.0000    0.25748
526840.0000    0.19061
526880.0000    0.13916
526920.0000    0.20496
526960.0000    0.29366
527000.0000    0.17934
527040.0000    0.24455
527080.0000    0.24467
527120.0000    0.16531
527160.0000    0.07131
527200.0000    0.27704
527240.0000    0.30721
527280.0000    0.28439
527320.0000    0.56479
527360.0000    0.33955
527400.0000    0.36854
527440.0000    0.06809
527480.0000    0.26129
527520.0000    0.17539
527560.0000    0.36641
527600.0000    0.18442
527640.0000    0.05569
527680.0000   -0.10589
527720.0000    0.42372
527760.0000    0.35611
527800.0000    0.35772
527840.0000    0.22507
527880.0000    0.24927
527920.0000    0.27523
527960.0000    0.44381
528000.0000    0.10902
528040.0000    0.19030
528080.0000    0.18086
528120.0000    0.24113
528160.0000    0.51723
528200.0000    0.54731
528240.0000    0.48927
528280.0000    0.62401
528320.0000    0.10969
528360.0000    0.28617
528400.0000    0.15169
528440.0000    0.32248
528480.0000    0.43648
528520.0000    0.36174
528560.0000    0.53698
528600.0000    0.43085
528640.0000    0.16807
528680.0000    0.52042
528720.0000    0.25571
528760.0000    0.46562
528800.0000    0.27938
528840.0000    0.40253
528880.0000    0.41903
528920.0000    0.35210
528960.0000    0.30285
529000.0000    0.45568
529040.0000    0.50484
529080.0000    0.50087
529120.0000    0.19149
529160.0000    0.36884
529200.0000    0.41331
529240.0000    0.47345
529280.0000    0.50808
529320.0000    0.53079
529360.0000    0.49161
529400.0000    0.43923
529440.0000    0.66005
529480.0000    0.45119
529520.0000    0.53333
529560.0000    0.53959
529600.0000    0.55610
529640.0000    0.42218
529680.0000    0.57344
529720.0000    0.48040
529760.0000    0.39716
529800.0000    0.30117
529840.0000    0.24591
529880.0000    0.26714
529920.0000    0.51227
529960.0000    0.20987
530000.0000    0.30152
530040.0000    0.32370
530080.0000    0.27378
530120.0000    0.24420
530160.0000    0.10812
530200.0000    0.07008
530240.0000    0.22087
530280.0000    0.15038
530320.0000    0.37565
530360.0000    0.14511
530400.0000    0.16989
530440.0000    0.23980
530480.0000    0.48235
530520.0000    0.29521
530560.0000    0.47767
530600.0000    0.23660
530640.0000    0.16531
530680.0000    0.21728
530720.0000    0.29627
530760.0000    0.24580
530800.0000    0.22008
530840.0000    0.30257
530880.0000    0.19231
530920.0000    0.39288
530960.0000    0.15701
531000.0000    0.24411
531040.0000    0.39217
531080.0000    0.25899
531120.0000    0.28584
531160.0000    0.09120
531200.0000    0.37901
531240.0000    0.32711
531280.0000    0.16614
531320.0000    0.04898
531360.0000    0.41021
531400.0000    0.31719
531440.0000    0.26331
531480.0000    0.39242
531520.0000    0.39519
531560.0000    0.30809
531600.0000    0.36042
531640.0000    0.18947
531680.0000    0.13974
531720.0000    0.53568
531760.0000    0.22401
531800.0000    0.31935
531840.0000   -0.18234
531880.0000    0.02074
531920.0000   -0.11621
531960.0000   -0.01019
532000.0000   -0.40020
532040.0000   -0.26198
532080.0000    0.12583
532120.0000   -0.27258
532160.0000   -0.21594
532200.0000   -0.20275
532240.0000   -0.18016
532280.0000    0.14912
532320.0000   -0.10952
532360.0000   -0.35518
532400.0000   -0.09965
532440.0000    0.00829
532480.0000   -0.24191
532520.0000    0.01020
532560.0000   -0.32238
532600.0000   -0.43657
532640.0000   -0.35577
532680.0000    0.04627
532720.0000    0.09667
532760.0000    0.02460
532800.0000    0.01043
532840.0000    0.04885
532880.0000    0.36608
532920.0000    0.47154
532960.0000    0.34275
533000.0000    0.38408
533040.0000    0.40784
533080.0000    0.42249
533120.0000    0.42443
533160.0000    0.64318
533200.0000    0.57247
533240.0000    0.33945
533280.0000    0.46240
533320.0000    0.23441
533360.0000    0.49813
533400.0000    0.39504
533440.0000    0.44195
533480.0000    0.46365
533520.0000    0.49219
533560.0000    0.55557
533600.0000    0.61416
533640.0000    0.64024
533680.0000    0.54542
533720.0000    0.59470
533760.0000    0.67475
533800.0000    0.42649
533840.0000    0.42455
533880.0000    0.45372
533920.0000    0.47545
533960.0000    0.34151
534000.0000    0.36967
534040.0000    0.43132
534080.0000    0.47456
534120.0000    0.18018
534160.0000   -0.02852
534200.0000    0.32857
534240.0000    0.28360
534280.0000    0.18571
534320.0000    0.65567
534360.0000    0.29004
534400.0000    0.30273
534440.0000    0.22148
534480.0000    0.15505
534520.0000    0.25217
534560.0000    0.29350
534600.0000   -0.12019
534640.0000    0.31618
534680.0000    0.56396
534720.0000    0.32739
534760.0000    0.38168
534800.0000    0.46590
534840.0000    0.26534
534880.0000    0.27148
534920.0000    0.57876
534960.0000    0.15260
535000.0000   -0.31796
535040.0000   -0.05227
535080.0000   -0.13303
535120.0000    0.04703
535160.0000   -0.03588
535200.0000    0.04573
535240.0000    0.16045
535280.0000    0.04246
535320.0000   -0.07965
535360.0000    0.15770
535400.0000    0.13096
535440.0000    0.00929
535480.0000    0.26126
535520.0000    0.17668
535560.0000   -0.10060
535600.0000    0.03692
535640.0000    0.30967
535680.0000    0.38819
535720.0000    0.33346
535760.0000    0.25407
535800.0000    0.35849
535840.0000    0.29571
535880.0000    0.21389
535920.0000    0.38271
535960.0000    0.25339
536000.0000    0.22146
536040.0000    0.32624
536080.0000    0.34568
536120.0000    0.15145
536160.0000    0.23930
536200.0000    0.34317
536240.0000    0.26363
536280.0000    0.30441
536320.0000    0.17898
536360.0000    0.25066
536400.0000    0.13055
536440.0000    0.52429
536480.0000    0.52308
536520.0000    0.26258
536560.0000    0.15782
536600.0000    0.52944
536640.0000    0.32296
536680.0000    0.18833
536720.0000    0.16341
536760.0000    0.13697
536800.0000    0.10144
536840.0000    0.24646
536880.0000    0.28305
536920.0000    0.28042
536960.0000    0.34029
537000.0000    0.37532
537040.0000    0.25644
537080.0000    0.14011
537120.0000    0.14781
537160.0000    0.32794
537200.0000    0.11371
537240.0000    0.28234
537280.0000    0.30864
537320.0000    0.49153
537360.0000    0.37936
537400.0000    0.34416
537440.0000    0.26940
537480.0000    0.23808
537520.0000    0.49997
537560.0000    0.49201
537600.0000    0.40512
537640.0000    0.34728
537680.0000    0.38025
537720.0000    0.30807
537760.0000    0.22903
537800.0000    0.06298
537840.0000    0.26025
537880.0000    0.36265
537920.0000    0.27636
537960.0000    0.36601
538000.0000    0.32156
538040.0000    0.27272
538080.0000    0.15321
538120.0000    0.40056
538160.0000    0.40446
538200.0000    0.17399
538240.0000    0.24447
538280.0000    0.21276
538320.0000    0.26901
538360.0000    0.20987
538400.0000    0.40323
538440.0000    0.50135
538480.0000    0.34415
538520.0000    0.29862
538560.0000    0.36273
538600.0000    0.43425
538640.0000    0.38199
538680.0000    0.33494
538720.0000    0.29865
538760.0000    0.26923
538800.0000    0.39510
538840.0000    0.33036
538880.0000    0.15227
538920.0000    0.19751
538960.0000    0.55004
539000.0000    0.33616
539040.0000    0.38032
539080.0000    0.40549
539120.0000    0.30072
539160.0000    0.27973
539200.0000    0.47164
539240.0000    0.36712
539280.0000    0.03062
539320.0000    0.50385
539360.0000    0.39662
539400.0000    0.43622
539440.0000    0.39520
539480.0000    0.45736
539520.0000    0.20281
539560.0000    0.41074
539600.0000    0.35314
539640.0000    0.35655
539680.0000    0.21464
539720.0000    0.18243
539760.0000    0.23686
539800.0000    0.26726
539840.0000    0.17593
539880.0000    0.30051
539920.0000    0.16918
539960.0000    0.47742
540000.0000    0.67075
540040.0000    0.29597
540080.0000    0.75631
540120.0000    0.34906
540160.0000    0.60800
540200.0000    0.59653
540240.0000    0.52253
540280.0000    0.30501
540320.0000    0.55369
540360.0000    0.35376
540400.0000    0.20398
540440.0000    0.19941
540480.0000    0.43051
540520.0000    0.42110
540560.0000    0.26994
540600.0000    0.14453
540640.0000    0.28805
540680.0000   -0.33083
540720.0000    0.08200
540760.0000    0.23330
540800.0000    0.21489
540840.0000    0.37837
540880.0000    0.44792
540920.0000    0.65603
540960.0000    0.63964
541000.0000    0.65681
541040.0000    0.25901
541080.0000    0.57092
541120.0000    0.61918
541160.0000    0.58971
541200.0000    0.49318
541240.0000    0.60527
541280.0000    0.58423
541320.0000    0.39623
541360.0000    0.57872
541400.0000    0.52429
541440.0000    0.22056
541480.0000    0.35140
541520.0000    0.36850
541560.0000    0.80254
541600.0000    0.52927
541640.0000    0.50270
541680.0000    0.44286
541720.0000    0.69917
541760.0000    0.61504
541800.0000    0.51415
541840.0000    0.50961
541880.0000    0.65766
541920.0000    0.28176
541960.0000    0.53420
542000.0000    0.45989
542040.0000    0.43975
542080.0000    0.27852
542120.0000    0.33185
542160.0000    0.27174
542200.0000    0.55357
542240.0000    0.38412
542280.0000    0.38646
542320.0000    0.53963
542360.0000    0.49514
542400.0000    0.56538
542440.0000    0.53062
542480.0000    0.20171
542520.0000    0.28628
542560.0000    0.35166
542600.0000    0.29499
542640.0000    0.41248
542680.0000    0.34550
542720.0000    0.18405
542760.0000    0.23981
542800.0000    0.08210
542840.0000    0.11907
542880.0000    0.18037
542920.0000    0.08194
542960.0000    0.18987
543000.0000    0.13070
543040.0000    0.27067
543080.0000    0.26290
543120.0000    0.41382
543160.0000    0.37522
543200.0000    0.20488
543240.0000    0.30049
543280.0000    0.35833
543320.0000    0.23925
543360.0000    0.22004
543400.0000    0.20825
543440.0000    0.17456
543480.0000    0.20386
543520.0000    0.37035
543560.0000    0.30943
543600.0000    0.30817
543640.0000    0.28773
543680.0000    0.40820
543720.0000   -0.12345
543760.0000   -0.20216
543800.0000   -0.29702
543840.0000   -0.31966
543880.0000   -0.46069
543920.0000   -0.47935
543960.0000   -0.45270
544000.0000   -0.25761
544040.0000   -0.50754
544080.0000   -0.27626
544120.0000   -0.52195
544160.0000   -0.26750
544200.0000   -0.48704
544240.0000   -0.47016
544280.0000   -0.49260
544320.0000   -0.41057
544360.0000   -0.66517
544400.0000   -0.25140
544440.0000   -0.15014
544480.0000   -0.45983
544520.0000   -0.47176
544560.0000   -0.62611
544600.0000   -0.11703
544640.0000   -0.35187
544680.0000   -0.27585
544720.0000   -0.51809
544760.0000   -0.30951
544800.0000   -0.55550
544840.0000   -0.48424
544880.0000   -0.46219
544920.0000   -0.71478
544960.0000   -0.68236
545000.0000   -0.52749
545040.0000   -0.27602
545080.0000   -0.75195
545120.0000   -0.27448
545160.0000   -0.21202
545200.0000   -0.66161
545240.0000   -0.53352
545280.0000   -0.46005
545320.0000   -0.47864
545360.0000   -0.44400
545400.0000   -0.35176
545440.0000   -0.36335
545480.0000   -0.36989
545520.0000   -0.30186
545560.0000   -0.22178
545600.0000   -0.26546
545640.0000   -0.39049
545680.0000   -0.38212
545720.0000   -0.41641
545760.0000   -0.30475
545800.0000   -0.24773
545840.0000   -0.39625
545880.0000   -0.12962
545920.0000   -0.38015
545960.0000   -0.27234
546000.0000   -0.21891
546040.0000   -0.44936
546080.0000   -0.63122
546120.0000   -0.19982
546160.0000   -0.32086
546200.0000   -0.19625
546240.0000   -0.27417
546280.0000   -0.44315
546320.0000   -0.56273
546360.0000   -0.25356
546400.0000   -0.24314
546440.0000   -0.10851
546480.0000   -0.07160
546520.0000   -0.26503
546560.0000   -0.36180
546600.0000   -0.18662
546640.0000   -0.23859
546680.0000   -0.14733
546720.0000   -0.22788
546760.0000   -0.25637
546800.0000   -0.25263
546840.0000   -0.19576
546880.0000   -0.14437
546920.0000   -0.02229
546960.0000   -0.10374
547000.0000   -0.24822
547040.0000   -0.28114
547080.0000   -0.27503
547120.0000   -0.11731
547160.0000   -0.23997
547200.0000   -0.04448
547240.0000   -0.00862
547280.0000   -0.11269
547320.0000   -0.49290
547360.0000   -0.02834
547400.0000   -0.17672
547440.0000   -0.16564
547480.0000   -0.03123
547520.0000    0.21882
547560.0000   -0.30189
547600.0000   -0.31681
547640.0000   -0.30101
547680.0000   -0.07785
547720.0000   -0.41720
547760.0000   -0.17449
547800.0000   -0.27171
547840.0000   -0.19286
547880.0000   -0.38828
547920.0000    0.01515
547960.0000   -0.05398
548000.0000   -0.04248
548040.0000   -0.06130
548080.0000    0.08457
548120.0000    0.29184
548160.0000    0.01748
548200.0000   -0.05048
548240.0000   -0.11674
548280.0000   -0.06136
548320.0000    0.19083
548360.0000    0.13135
548400.0000   -0.02474
548440.0000   -0.07403
548480.0000    0.12405
548520.0000   -0.19406
548560.0000    0.01191
548600.0000   -0.07121
548640.0000   -0.10584
548680.0000   -0.17482
548720.0000   -0.21691
548760.0000   -0.13871
548800.0000   -0.20781
548840.0000   -0.19842
548880.0000   -0.03957
548920.0000   -0.16076
548960.0000   -0.33646
549000.0000   -0.26517
549040.0000   -0.14272
549080.0000   -0.46985
549120.0000   -0.51321
549160.0000   -0.36551
549200.0000   -0.48201
549240.0000   -0.47431
549280.0000   -0.26271
549320.0000   -0.53913
549360.0000   -0.56334
549400.0000   -0.45460
549440.0000   -0.48437
549480.0000   -0.51183
549520.0000   -0.20585
549560.0000   -0.45031
549600.0000   -0.37799
549640.0000   -0.52031
549680.0000   -0.25297
549720.0000   -0.19866
549760.0000   -0.00225
549800.0000   -0.28925
549840.0000    0.23955
549880.0000    0.12181
549920.0000    0.14626
549960.0000    0.07716
550000.0000    0.00466
550040.0000    0.15891
550080.0000   -0.19140
550120.0000   -0.12646
550160.0000    0.02089
550200.0000    0.04889
550240.0000   -0.09892
550280.0000   -0.00982
550320.0000    0.14570
550360.0000    0.16158
550400.0000    0.23599
550440.0000    0.33035
550480.0000    0.05738
550520.0000   -0.04466
550560.0000    0.07003
550600.0000    0.04901
550640.0000    0.03551
550680.0000    0.26411
550720.0000    0.59654
550760.0000    0.49100
550800.0000    0.41123
550840.0000    0.52204
550880.0000    0.61814
550920.0000    0.64434
550960.0000    0.25380
551000.0000    0.37809
551040.0000    0.32184
551080.0000    0.50346
551120.0000    0.34804
551160.0000    0.36706
551200.0000    0.30136
551240.0000    0.56007
551280.0000    0.62809
551320.0000    0.48325
551360.0000    0.48552
551400.0000    0.44894
551440.0000    0.28408
551480.0000    0.38839
551520.0000    0.26151
551560.0000    0.26492
551600.0000    0.30828
551640.0000    0.28167
551680.0000    0.48100
551720.0000    0.29032
551760.0000    0.29607
551800.0000    0.17003
551840.0000    0.24485
551880.0000    0.24948
551920.0000    0.26786
551960.0000    0.32572
552000.0000    0.39194
552040.0000    0.17721
552080.0000    0.23884
552120.0000    0.33710
552160.0000    0.17817
552200.0000    0.28218
552240.0000    0.19463
552280.0000    0.45843
552320.0000    0.30121
552360.0000    0.30260
552400.0000    0.35378
552440.0000    0.31467
552480.0000    0.43700
552520.0000    0.45569
552560.0000    0.23137
552600.0000    0.30925
552640.0000    0.21557
552680.0000    0.49445
552720.0000    0.31310
552760.0000    0.33268
552800.0000    0.39981
552840.0000    0.25183
552880.0000    0.32138
552920.0000    0.51220
552960.0000    0.35628
553000.0000    0.50499
553040.0000    0.42123
553080.0000    0.21106
553120.0000    0.31678
553160.0000    0.42546
553200.0000    0.28012
553240.0000    0.30938
553280.0000    0.62042
553320.0000    0.26359
553360.0000    0.50396
553400.0000    0.34476
553440.0000    0.34976
553480.0000    0.59802
553520.0000    0.64791
553560.0000    0.57616
553600.0000    0.43169
553640.0000    0.31783
553680.0000    0.59703
553720.0000    0.38870
553760.0000    0.42647
553800.0000    0.33424
553840.0000    0.47664
553880.0000    0.16239
553920.0000    0.32794
553960.0000    0.23020
554000.0000    0.28994
554040.0000    0.34169
554080.0000    0.30737
554120.0000    0.38107
554160.0000    0.41822
554200.0000    0.42124
554240.0000    0.59327
554280.0000    0.44221
554320.0000    0.36486
554360.0000    0.37793
554400.0000    0.44289
554440.0000    0.51877
554480.0000    0.21450
554520.0000    0.49511
554560.0000    0.47085
554600.0000    0.55223
554640.0000    0.57660
554680.0000    0.47722
554720.0000    0.54349
554760.0000    0.35948
554800.0000    0.42891
554840.0000    0.11841
554880.0000    0.22255
554920.0000    0.43433
554960.0000    0.58041
555000.0000    0.53526
555040.0000    0.44106
555080.0000    0.21130
555120.0000    0.34767
555160.0000    0.57939
555200.0000    0.37276
555240.0000    0.59655
555280.0000    0.53471
555320.0000    0.58353
555360.0000    0.30140
555400.0000    0.52216
555440.0000    0.51860
555480.0000    0.32097
555520.0000    0.56365
555560.0000    0.48593
555600.0000    0.45660
555640.0000    0.32332
555680.0000    0.43845
555720.0000    0.32318
555760.0000    0.54489
555800.0000    0.50457
555840.0000    0.67401
555880.0000    0.44323
555920.0000    0.50221
555960.0000    0.54918
556000.0000    0.55057
556040.0000    0.54129
556080.0000    0.59106
556120.0000    0.51567
556160.0000    0.45020
556200.0000    0.20522
556240.0000    0.33686
556280.0000    0.39907
556320.0000    0.17035
556360.0000    0.22643
556400.0000    0.25856
556440.0000    0.24251
556480.0000    0.41864
556520.0000    0.34001
556560.0000    0.32669
556600.0000    0.29349
556640.0000    0.48458
556680.0000    0.28251
556720.0000    0.45957
556760.0000    0.28017
556800.0000    0.41861
556840.0000    0.51604
556880.0000    0.41854
556920.0000    0.21745
556960.0000    0.30708
557000.0000    0.27159
557040.0000    0.32289
557080.0000    0.11092
557120.0000    0.37937
557160.0000    0.45630
557200.0000    0.45927
557240.0000    0.16466
557280.0000    0.12781
557320.0000    0.33105
557360.0000    0.48355
557400.0000    0.58419
557440.0000    0.44935
557480.0000    0.19298
557520.0000    0.54749
557560.0000    0.33293
557600.0000    0.50845
557640.0000    0.15970
557680.0000    0.41644
557720.0000    0.28350
557760.0000    0.16471
557800.0000    0.11116
557840.0000    0.26130
557880.0000    0.34243
557920.0000    0.32082
557960.0000    0.16540
558000.0000    0.37663
558040.0000    0.61597
558080.0000    0.25118
558120.0000    0.48698
558160.0000    0.36901
558200.0000    0.03554
558240.0000    0.16149
558280.0000    0.36960
558320.0000    0.24188
558360.0000    0.32908
558400.0000    0.42261
558440.0000    0.45536
558480.0000    0.31256
558520.0000    0.32875
558560.0000    0.23127
558600.0000    0.20410
558640.0000    0.26806
558680.0000    0.33971
558720.0000    0.32733
558760.0000    0.59687
558800.0000    0.54784
558840.0000    0.29389
558880.0000    0.24680
558920.0000    0.43532
558960.0000    0.34341
559000.0000    0.39877
559040.0000    0.30196
559080.0000    0.59697
559120.0000    0.34237
559160.0000    0.27622
559200.0000    0.35365
559240.0000    0.34096
559280.0000    0.32357
559320.0000    0.29490
559360.0000    0.15198
559400.0000    0.26290
559440.0000    0.31467
559480.0000    0.15495
559520.0000    0.19119
559560.0000    0.23410
559600.0000    0.32630
559640.0000    0.36320
559680.0000    0.16032
559720.0000    0.24222
559760.0000    0.25254
559800.0000    0.28651
559840.0000    0.54373
559880.0000    0.18885
559920.0000    0.27805
559960.0000    0.10997
560000.0000    0.24765
560040.0000    0.25629
560080.0000    0.04985
560120.0000    0.17758
560160.0000    0.01429
560200.0000    0.21140
560240.0000    0.31272
560280.0000    0.15848
560320.0000    0.26697
560360.0000    0.20864
560400.0000    0.41965
560440.0000    0.42663
560480.0000    0.16937
560520.0000    0.14708
560560.0000    0.23310
560600.0000    0.16962
560640.0000    0.33200
560680.0000    0.11247
560720.0000    0.28976
560760.0000    0.19906
560800.0000   -0.02521
560840.0000    0.27342
560880.0000    0.34859
560920.0000    0.25159
560960.0000   -0.04479
561000.0000    0.00500
561040.0000   -0.11229
561080.0000    0.06854
561120.0000   -0.01120
561160.0000    0.19750
561200.0000    0.07242
561240.0000    0.10390
561280.0000    0.16170
561320.0000    0.10115
561360.0000    0.20817
561400.0000    0.20837
561440.0000    0.18811
561480.0000    0.03726
561520.0000    0.11992
561560.0000    0.03734
561600.0000   -0.15553
561640.0000    0.22967
561680.0000    0.09391
561720.0000   -0.22132
561760.0000   -0.04485
561800.0000   -0.15051
561840.0000    0.41516
561880.0000    0.18743
561920.0000    0.48614
561960.0000    0.64295
562000.0000    0.43113
562040.0000    0.46868
562080.0000    0.27958
562120.0000    0.64642
562160.0000    0.66468
562200.0000    0.46795
562240.0000    0.42684
562280.0000    0.35506
562320.0000    0.22107
562360.0000    0.37746
562400.0000    0.42938
562440.0000    0.36437
562480.0000   -0.12385
562520.0000    0.28753
562560.0000    0.24534
562600.0000    0.27323
562640.0000    0.07404
562680.0000    0.14870
562720.0000    0.13304
562760.0000    0.25496
562800.0000   -0.09493
562840.0000    0.05469
562880.0000    0.15264
562920.0000    0.05310
562960.0000   -0.09275
563000.0000   -0.24296
563040.0000   -0.49826
563080.0000   -0.33526
563120.0000   -0.31319
563160.0000   -0.03058
563200.0000    0.00108
563240.0000    0.13480
563280.0000    0.20699
563320.0000    0.18670
563360.0000    0.29681
563400.0000    0.19620
563440.0000    0.19123
563480.0000    0.19730
563520.0000    0.09808
563560.0000    0.24167
563600.0000    0.23363
563640.0000    0.54321
563680.0000    0.36265
563720.0000    0.40294
563760.0000    0.34419
563800.0000    0.21229
563840.0000    0.19337
563880.0000    0.35509
563920.0000    0.40471
563960.0000    0.77978
564000.0000    0.37442
564040.0000    0.45705
564080.0000    0.71978
564120.0000    0.59519
564160.0000    0.33980
564200.0000    0.29067
564240.0000    0.51861
564280.0000    0.36425
564320.0000    0.52951
564360.0000    0.43524
564400.0000    0.22923
564440.0000    0.30677
564480.0000    0.47590
564520.0000    0.35424
564560.0000    0.34012
564600.0000    0.37109
564640.0000    0.31692
564680.0000    0.24422
564720.0000    0.42849
564760.0000    0.26233
564800.0000    0.42003
564840.0000    0.15320
564880.0000    0.54170
564920.0000    0.21391
564960.0000    0.51879
565000.0000    0.77464
565040.0000    0.42567
565080.0000    0.49423
565120.0000    0.50394
565160.0000    0.39784
565200.0000    0.56787
565240.0000    0.76047
565280.0000    0.32922
565320.0000    0.56372
565360.0000    0.53933
565400.0000    0.40879
565440.0000    0.49218
565480.0000    0.47612
565520.0000    0.60527
565560.0000    0.46125
565600.0000    0.40482
565640.0000    0.19959
565680.0000    0.10523
565720.0000    0.46493
565760.0000    0.22046
565800.0000    0.41421
565840.0000    0.21922
565880.0000    0.13188
565920.0000    0.28316
565960.0000    0.32189
566000.0000    0.56245
566040.0000    0.30115
566080.0000   -0.10824
566120.0000    0.43375
566160.0000    0.39435
566200.0000    0.34017
566240.0000    0.32464
566280.0000    0.31949
566320.0000    0.43736
566360.0000    0.23933
566400.0000    0.47939
566440.0000    0.47969
566480.0000    0.61179
566520.0000    0.54175
566560.0000    0.46889
566600.0000    0.63165
566640.0000    0.58397
566680.0000    0.46158
566720.0000    0.27644
566760.0000    0.23744
566800.0000    0.37719
566840.0000    0.28222
566880.0000    0.31425
566920.0000    0.34635
566960.0000   -0.00424
567000.0000    0.39380
567040.0000    0.22472
567080.0000   -0.12853
567120.0000    0.46189
567160.0000    0.50502
567200.0000    0.29048
567240.0000    0.54775
567280.0000    0.72410
567320.0000    0.44338
567360.0000    0.43957
567400.0000    0.36918
567440.0000    0.60353
567480.0000    0.18704
567520.0000    0.46729
567560.0000    0.37630
567600.0000    0.33755
567640.0000    0.29248
567680.0000    0.43113
567720.0000    0.32021
567760.0000    0.41842
567800.0000    0.19105
567840.0000    0.23334
567880.0000    0.46779
567920.0000    0.27886
567960.0000    0.41260
568000.0000    0.43315
568040.0000    0.33457
568080.0000    0.13280
568120.0000    0.51009
568160.0000    0.22910
568200.0000    0.31945
568240.0000    0.41448
568280.0000    0.13327
568320.0000    0.27717
568360.0000    0.24521
568400.0000    0.42784
568440.0000    0.32215
568480.0000    0.44970
568520.0000    0.46101
568560.0000    0.38315
568600.0000    0.29855
568640.0000    0.14295
568680.0000    0.40523
568720.0000    0.22635
568760.0000    0.59666
568800.0000    0.25827
568840.0000    0.23874
568880.0000    0.44739
568920.0000    0.27431
568960.0000    0.49516
569000.0000    0.27717
569040.0000    0.31091
569080.0000    0.28203
569120.0000    0.31583
569160.0000    0.19858
569200.0000    0.25551
569240.0000    0.42722
569280.0000    0.61327
569320.0000    0.28706
569360.0000    0.43441
569400.0000    0.23577
569440.0000    0.36320
569480.0000    0.43685
569520.0000    0.26541
569560.0000    0.17569
569600.0000    0.24056
569640.0000    0.09323
569680.0000    0.06870
569720.0000    0.22722
569760.0000    0.26484
569800.0000    0.20414
569840.0000    0.32835
569880.0000    0.34833
569920.0000    0.35028
569960.0000    0.15666
570000.0000    0.44287
570040.0000    0.39919
570080.0000    0.32174
570120.0000    0.46204
570160.0000    0.32059
570200.0000    0.23526
570240.0000    0.55151
570280.0000    0.27323
570320.0000    0.42245
570360.0000    0.40476
570400.0000    0.28432
570440.0000    0.49697
570480.0000    0.38963
570520.0000    0.30232
570560.0000    0.47697
570600.0000    0.11956
570640.0000    0.46403
570680.0000    0.35250
570720.0000    0.19280
570760.0000    0.43997
570800.0000    0.19727
570840.0000    0.50699
570880.0000    0.30255
570920.0000    0.23138
570960.0000    0.21737
571000.0000    0.04996
571040.0000    0.23207
571080.0000    0.36884
571120.0000    0.26656
571160.0000    0.21744
571200.0000    0.25779
571240.0000    0.26563
571280.0000    0.30096
571320.0000    0.32498
571360.0000    0.23558
571400.0000    0.18616
571440.0000    0.69259
571480.0000    0.32369
571520.0000    0.38115
571560.0000    0.33656
571600.0000    0.05182
571640.0000    0.21081
571680.0000    0.33451
571720.0000    0.42487
571760.0000    0.28968
571800.0000    0.36587
571840.0000    0.39855
571880.0000    0.31879
571920.0000    0.40282
571960.0000    0.37120
572000.0000    0.04307
572040.0000    0.28121
572080.0000    0.44420
572120.0000    0.19698
572160.0000    0.38203
572200.0000    0.30139
572240.0000    0.29318
572280.0000    0.25383
572320.0000    0.57850
572360.0000    0.59236
572400.0000    0.37528
572440.0000    0.59488
572480.0000    0.46275
572520.0000    0.47837
572560.0000    0.64322
572600.0000    0.32019
572640.0000    0.51331
572680.0000    0.44979
572720.0000    0.30397
572760.0000    0.17917
572800.0000    0.32864
572840.0000    0.31439
572880.0000    0.58930
572920.0000    0.32897
572960.0000    0.51171
573000.0000    0.59689
573040.0000    0.58108
573080.0000    0.33384
573120.0000    0.36859
573160.0000    0.47494
573200.0000    0.21506
573240.0000    0.42423
573280.0000    0.27038
573320.0000    0.13051
573360.0000    0.29427
573400.0000    0.19730
573440.0000    0.38319
573480.0000    0.49057
573520.0000    0.51061
573560.0000    0.03609
573600.0000    0.34676
573640.0000    0.05820
573680.0000    0.25896
573720.0000    0.20976
573760.0000    0.14751
573800.0000    0.06433
573840.0000    0.15000
573880.0000    0.38678
573920.0000    0.30432
573960.0000    0.20265
574000.0000   -0.03151
574040.0000    0.08688
574080.0000    0.14402
574120.0000    0.32060
574160.0000    0.41396
574200.0000    0.14123
574240.0000    0.23697
574280.0000    0.23973
574320.0000    0.24679
574360.0000    0.38371
574400.0000    0.36412
574440.0000    0.34234
574480.0000    0.41310
574520.0000    0.02841
574560.0000    0.15269
574600.0000    0.32023
574640.0000    0.33290
574680.0000   -0.10560
574720.0000    0.27261
574760.0000    0.14613
574800.0000    0.23903
574840.0000    0.16144
574880.0000    0.23503
574920.0000    0.18528
574960.0000    0.39119
575000.0000    0.15165
575040.0000    0.35518
575080.0000    0.37981
575120.0000    0.30028
575160.0000    0.25326
575200.0000    0.28025
575240.0000    0.22744
575280.0000    0.31684
575320.0000    0.28386
575360.0000    0.31793
575400.0000    0.30975
575440.0000    0.57449
575480.0000    0.32327
575520.0000    0.35744
575560.0000    0.11939
575600.0000    0.29804
575640.0000    0.37652
575680.0000    0.33405
575720.0000    0.19928
575760.0000    0.41606
575800.0000    0.30342
575840.0000    0.31405
575880.0000    0.08403
575920.0000    0.36798
575960.0000    0.36720
576000.0000    0.27401
576040.0000    0.36319
576080.0000    0.22133
576120.0000    0.24049
576160.0000    0.11683
576200.0000    0.32163
576240.0000    0.36765
576280.0000    0.17681
576320.0000    0.39530
576360.0000    0.23854
576400.0000    0.32653
576440.0000    0.34682
576480.0000    0.28512
576520.0000    0.25945
576560.0000    0.32022
576600.0000    0.16604
576640.0000    0.53902
576680.0000    0.28296
576720.0000    0.33808
576760.0000    0.24330
576800.0000    0.36683
576840.0000    0.13045
576880.0000    0.35017
576920.0000    0.48746
576960.0000    0.07503
577000.0000   -0.00454
577040.0000    0.36187
577080.0000    0.47264
577120.0000    0.47199
577160.0000    0.38482
577200.0000    0.34032
577240.0000    0.24865
577280.0000   -0.01082
577320.0000    0.28286
577360.0000    0.37427
577400.0000    0.26207
577440.0000    0.20526
577480.0000    0.15382
577520.0000    0.34541
577560.0000    0.29112
577600.0000    0.38890
577640.0000    0.51935
577680.0000    0.42429
577720.0000    0.25666
577760.0000    0.37595
577800.0000    0.01027
577840.0000    0.38654
577880.0000    0.18109
577920.0000    0.25107
577960.0000    0.41968
578000.0000    0.19716
578040.0000    0.38666
578080.0000    0.39287
578120.0000    0.19636
578160.0000    0.43730
578200.0000    0.24751
578240.0000    0.54108
578280.0000    0.37364
578320.0000    0.08295
578360.0000   -0.04359
578400.0000    0.42584
578440.0000    0.25975
578480.0000    0.33663
578520.0000    0.38396
578560.0000    0.25054
578600.0000    0.27269
578640.0000    0.14474
578680.0000    0.46403
578720.0000   -0.14151
578760.0000    0.33389
578800.0000    0.18683
578840.0000    0.23288
578880.0000    0.40995
578920.0000    0.34141
578960.0000    0.32244
579000.0000    0.20753
579040.0000    0.29975
579080.0000    0.35566
579120.0000    0.42359
579160.0000    0.17954
579200.0000    0.36911
579240.0000    0.27641
579280.0000    0.51222
579320.0000    0.68331
579360.0000    0.27822
579400.0000    0.41613
579440.0000    0.32979
579480.0000    0.20733
579520.0000    0.19927
579560.0000    0.34924
579600.0000    0.25922
579640.0000    0.37570
579680.0000    0.22734
579720.0000    0.31953
579760.0000    0.29850
579800.0000    0.29436
579840.0000    0.22924
579880.0000    0.38600
579920.0000    0.17841
579960.0000    0.40944
580000.0000    0.38446
580040.0000    0.13990
580080.0000    0.42613
580120.0000    0.42483
580160.0000    0.27237
580200.0000    0.32869
580240.0000    0.21930
580280.0000    0.23752
580320.0000    0.21282
580360.0000    0.05157
580400.0000    0.48104
580440.0000    0.23342
580480.0000    0.28030
580520.0000    0.42261
580560.0000   -0.01347
580600.0000    0.59736
580640.0000    0.28418
580680.0000    0.42362
580720.0000    0.28513
580760.0000    0.57209
580800.0000    0.48237
580840.0000    0.34079
580880.0000    0.37111
580920.0000    0.47928
580960.0000    0.47130
581000.0000    0.37699
581040.0000    0.08089
581080.0000    0.27867
581120.0000    0.37113
581160.0000    0.23620
581200.0000    0.39278
581240.0000    0.35152
581280.0000    0.37871
581320.0000    0.06742
581360.0000    0.38788
581400.0000    0.50739
581440.0000    0.36719
581480.0000   -0.01569
581520.0000    0.42057
581560.0000    0.19016
581600.0000    0.26006
581640.0000    0.30224
581680.0000    0.44856
581720.0000    0.56827
581760.0000    0.30445
581800.0000    0.43683
581840.0000    0.54813
581880.0000    0.65169
581920.0000    0.51683
581960.0000    0.33776
582000.0000    0.26763
582040.0000    0.38522
582080.0000    0.40554
582120.0000    0.28262
582160.0000    0.32239
582200.0000    0.27824
582240.0000    0.29351
582280.0000    0.42096
582320.0000    0.60217
582360.0000    0.39680
582400.0000    0.24381
582440.0000    0.27264
582480.0000    0.21685
582520.0000    0.22955
582560.0000    0.17313
582600.0000    0.57197
582640.0000    0.21620
582680.0000    0.41689
582720.0000    0.38642
582760.0000    0.16914
582800.0000    0.35104
582840.0000    0.47137
582880.0000    0.23317
582920.0000    0.36414
582960.0000    0.25348
583000.0000    0.23418
583040.0000    0.24942
583080.0000    0.38945
583120.0000    0.41278
583160.0000    0.44630
583200.0000    0.47360
583240.0000    0.41012
583280.0000    0.52200
583320.0000    0.31463
583360.0000    0.29393
583400.0000    0.27580
583440.0000    0.50000
583480.0000    0.12730
583520.0000    0.27157
583560.0000    0.28731
583600.0000    0.29924
583640.0000    0.27195
583680.0000    0.32861
583720.0000    0.14400
583760.0000    0.16324
583800.0000   -0.05560
583840.0000    0.05728
583880.0000   -0.13969
583920.0000   -0.31091
583960.0000   -0.37820
584000.0000   -0.17229
584040.0000   -0.38267
584080.0000   -0.43873
584120.0000   -0.27591
584160.0000   -0.18723
584200.0000   -0.12681
584240.0000   -0.21403
584280.0000   -0.23036
584320.0000    0.00153
584360.0000    0.03970
584400.0000    0.02080
584440.0000    0.12898
584480.0000    0.26226
584520.0000    0.35935
584560.0000    0.47533
584600.0000    0.51230
584640.0000    0.12910
584680.0000    0.29774
584720.0000    0.21469
584760.0000    0.21683
584800.0000    0.23108
584840.0000    0.35663
584880.0000    0.12109
584920.0000    0.32953
584960.0000    0.24178
585000.0000    0.24430
585040.0000    0.11832
585080.0000    0.45490
585120.0000    0.17785
585160.0000    0.35285
585200.0000    0.37891
585240.0000    0.08532
585280.0000    0.14281
585320.0000    0.38655
585360.0000    0.23486
585400.0000    0.53318
585440.0000    0.26665
585480.0000    0.29155
585520.0000    0.19031
585560.0000    0.21097
585600.0000   -0.11275
585640.0000    0.30604
585680.0000    0.26342
585720.0000    0.15265
585760.0000    0.03921
585800.0000    0.24626
585840.0000    0.14476
585880.0000    0.08238
585920.0000    0.04217
585960.0000    0.11296
586000.0000    0.30951
586040.0000    0.23113
586080.0000    0.22047
586120.0000    0.11125
586160.0000    0.19676
586200.0000    0.16049
586240.0000    0.39946
586280.0000    0.06820
586320.0000    0.23113
586360.0000    0.18707
586400.0000    0.11344
586440.0000    0.39111
586480.0000    0.30321
586520.0000    0.11064
586560.0000    0.36562
586600.0000    0.46341
586640.0000    0.24235
586680.0000    0.24948
586720.0000    0.40170
586760.0000    0.19471
586800.0000    0.37669
586840.0000    0.17309
586880.0000    0.10587
586920.0000   -0.01796
586960.0000    0.31229
587000.0000    0.05997
587040.0000    0.21524
587080.0000    0.19740
587120.0000    0.19705
587160.0000    0.20331
587200.0000    0.16608
587240.0000    0.21449
587280.0000    0.22367
587320.0000    0.43124
587360.0000    0.13774
587400.0000    0.25714
587440.0000    0.24562
587480.0000    0.44877
587520.0000    0.17743
587560.0000    0.23900
587600.0000    0.47529
587640.0000    0.29337
587680.0000    0.29166
587720.0000    0.26595
587760.0000    0.48203
587800.0000    0.42518
587840.0000    0.33423
587880.0000    0.43432
587920.0000    0.17704
587960.0000    0.42765
588000.0000    0.32545
588040.0000    0.35317
588080.0000    0.24838
588120.0000    0.29878
588160.0000    0.19416
588200.0000    0.14992
588240.0000   -0.03383
588280.0000    0.11126
588320.0000   -0.01240
588360.0000   -0.08747
588400.0000    0.15918
588440.0000    0.28422
588480.0000    0.07088
588520.0000    0.06042
588560.0000    0.12101
588600.0000    0.22104
588640.0000    0.30970
588680.0000    0.37976
588720.0000    0.33134
588760.0000    0.12647
588800.0000    0.36727
588840.0000    0.24159
588880.0000    0.39830
588920.0000    0.24921
588960.0000    0.17884
589000.0000    0.29794
589040.0000    0.29371
589080.0000    0.51987
589120.0000    0.49865
589160.0000    0.30139
589200.0000    0.35303
589240.0000    0.55532
589280.0000    0.37868
589320.0000    0.26885
589360.0000    0.21389
589400.0000    0.27309
589440.0000    0.17210
589480.0000    0.35922
589520.0000    0.30888
589560.0000    0.28151
589600.0000    0.18221
589640.0000    0.45855
589680.0000    0.32588
589720.0000    0.22126
589760.0000    0.30279
589800.0000    0.27326
589840.0000    0.21404
589880.0000    0.35765
589920.0000    0.35036
589960.0000    0.32182
590000.0000    0.22155
590040.0000    0.31781
590080.0000    0.31379
590120.0000    0.18197
590160.0000    0.14429
590200.0000    0.45094
590240.0000    0.39223
590280.0000    0.34168
590320.0000    0.57102
590360.0000    0.47090
590400.0000    0.31097
590440.0000    0.29088
590480.0000    0.26140
590520.0000    0.04896
590560.0000    0.45675
590600.0000    0.03269
590640.0000    0.12753
590680.0000    0.26413
590720.0000    0.13203
590760.0000    0.20794
590800.0000   -0.01763
590840.0000    0.18447
590880.0000    0.19885
590920.0000    0.35558
590960.0000    0.34309
591000.0000    0.32929
591040.0000    0.41597
591080.0000    0.37239
591120.0000    0.34664
591160.0000    0.32983
591200.0000    0.37301
591240.0000    0.34033
591280.0000    0.31853
591320.0000    0.46504
591360.0000    0.43796
591400.0000    0.67181
591440.0000    0.18670
591480.0000    0.42669
591520.0000    0.17014
591560.0000    0.34920
591600.0000    0.35195
591640.0000    0.22249
591680.0000    0.16395
591720.0000    0.21870
591760.0000    0.31567
591800.0000    0.48442
591840.0000    0.24909
591880.0000    0.37391
591920.0000    0.35978
591960.0000    0.26669
592000.0000    0.35049
592040.0000    0.13636
592080.0000    0.17203
592120.0000    0.25225
592160.0000    0.52563
592200.0000    0.29447
592240.0000    0.22202
592280.0000    0.42789
592320.0000    0.48543
592360.0000    0.40470
592400.0000    0.29015
592440.0000    0.28078
592480.0000    0.15321
592520.0000    0.18516
592560.0000    0.16196
592600.0000    0.57437
592640.0000    0.40658
592680.0000    0.19291
592720.0000    0.30428
592760.0000    0.52020
592800.0000    0.54246
592840.0000    0.09758
592880.0000    0.37017
592920.0000    0.08350
592960.0000    0.20080
593000.0000    0.32419
593040.0000    0.20111
593080.0000    0.19998
593120.0000    0.29192
593160.0000    0.45742
593200.0000    0.26683
593240.0000    0.30353
593280.0000    0.03775
593320.0000    0.24816
593360.0000    0.06293
593400.0000    0.30881
593440.0000    0.24294
593480.0000    0.65011
593520.0000    0.46582
593560.0000    0.34948
593600.0000    0.20453
593640.0000    0.39518
593680.0000    0.37925
593720.0000    0.51821
593760.0000    0.37415
593800.0000   -0.02120
593840.0000   -0.13866
593880.0000    0.53632
593920.0000    0.26930
593960.0000    0.26515
594000.0000    0.54373
594040.0000    0.42234
594080.0000    0.12467
594120.0000    0.24000
594160.0000    0.21865
594200.0000    0.27371
594240.0000    0.23512
594280.0000    0.45420
594320.0000    0.49493
594360.0000    0.24642
594400.0000    0.38610
594440.0000   -0.08405
594480.0000    0.15970
594520.0000   -0.36679
594560.0000   -0.07127
594600.0000   -0.70584
594640.0000   -0.68761
594680.0000   -0.60127
594720.0000   -0.68785
594760.0000   -0.26276
594800.0000   -0.28961
594840.0000   -0.06682
594880.0000    0.15231
594920.0000   -0.34620
594960.0000   -0.44031
595000.0000    0.15575
595040.0000   -0.03748
595080.0000   -0.16783
595120.0000   -0.47209
595160.0000   -0.26291
595200.0000   -0.55913
595240.0000   -0.17345
595280.0000    0.00315
595320.0000   -0.12175
595360.0000   -0.24902
595400.0000   -0.27204
595440.0000   -0.20548
595480.0000   -0.28784
595520.0000    0.07783
595560.0000    0.00151
595600.0000   -0.31526
595640.0000   -0.30747
595680.0000   -0.02308
595720.0000   -0.02079
595760.0000   -0.05520
595800.0000    0.28797
595840.0000    0.06392
595880.0000   -0.06135
595920.0000   -0.03353
595960.0000   -0.19052
596000.0000   -0.35457
596040.0000   -0.10582
596080.0000   -0.60757
596120.0000    0.03954
596160.0000   -0.25776
596200.0000    0.18923
596240.0000   -0.05944
596280.0000   -0.18724
596320.0000   -0.09946
596360.0000   -0.18851
596400.0000   -0.02657
596440.0000    0.09314
596480.0000   -0.05992
596520.0000   -0.17860
596560.0000    0.02277
596600.0000   -0.10648
596640.0000   -0.20511
596680.0000   -0.23259
596720.0000   -0.03624
596760.0000   -0.22513
596800.0000   -0.22086
596840.0000   -0.16384
596880.0000   -0.29581
596920.0000   -0.08089
596960.0000   -0.15161
597000.0000    0.08530
597040.0000   -0.03233
597080.0000    0.06563
597120.0000    0.13280
597160.0000    0.10560
597200.0000    0.22982
597240.0000    0.35866
597280.0000    0.22571
597320.0000    0.40760
597360.0000    0.43010
597400.0000    0.26083
597440.0000    0.35009
597480.0000    0.30894
597520.0000    0.37357
597560.0000    0.14278
597600.0000    0.19846
597640.0000    0.23305
597680.0000    0.32890
597720.0000    0.18127
597760.0000    0.26504
597800.0000    0.33459
597840.0000    0.40217
597880.0000    0.19816
597920.0000    0.23758
597960.0000    0.19674
598000.0000    0.10666
598040.0000    0.17078
598080.0000    0.12998
598120.0000    0.23842
598160.0000    0.09982
598200.0000    0.11535
598240.0000   -0.05693
598280.0000    0.08585
598320.0000   -0.04430
598360.0000   -0.21371
598400.0000   -0.44234
598440.0000   -0.13002
598480.0000    0.05585
598520.0000    0.04330
598560.0000    0.04589
598600.0000    0.12898
598640.0000    0.18265
598680.0000    0.16473
598720.0000   -0.15158
598760.0000   -0.30773
598800.0000   -0.12756
598840.0000   -0.63189
598880.0000    0.02191
598920.0000    0.09576
598960.0000   -0.48800
599000.0000   -0.01686
599040.0000    0.45316
599080.0000    0.32984
599120.0000    0.43520
599160.0000    0.39463
599200.0000    0.36212
599240.0000    0.38659
599280.0000    0.44206
599320.0000    0.27896
599360.0000    0.11730
599400.0000    0.25864
599440.0000    0.48657
599480.0000    0.15386
599520.0000    0.34902
599560.0000    0.30152
599600.0000    0.39125
599640.0000    0.37326
599680.0000    0.20805
599720.0000    0.27743
599760.0000    0.21652
599800.0000    0.31948
599840.0000    0.32235
599880.0000    0.14245
599920.0000    0.25443
599960.0000    0.37700
600000.0000    0.22561
600040.0000    0.32175
600080.0000    0.43616
600120.0000    0.50380
600160.0000    0.19461
600200.0000    0.24310
600240.0000    0.28876
600280.0000    0.31190
600320.0000    0.43417
600360.0000    0.37017
600400.0000    0.29789
600440.0000    0.46223
600480.0000    0.54802
600520.0000    0.37572
600560.0000    0.40697
600600.0000    0.40439
600640.0000    0.08829
600680.0000    0.17524
600720.0000    0.49204
600760.0000    0.40304
600800.0000    0.53545
600840.0000    0.33693
600880.0000    0.35682
600920.0000    0.31260
600960.0000    0.22899
601000.0000    0.08997
601040.0000    0.29013
601080.0000    0.45943
601120.0000    0.25692
601160.0000    0.33020
601200.0000    0.50042
601240.0000    0.44300
601280.0000    0.23143
601320.0000    0.20470
601360.0000    0.31360
601400.0000    0.36339
601440.0000    0.32826
601480.0000    0.30202
601520.0000    0.35968
601560.0000    0.39908
601600.0000    0.34276
601640.0000    0.32135
601680.0000    0.29015
601720.0000    0.49626
601760.0000    0.27455
601800.0000    0.41664
601840.0000    0.31471
601880.0000    0.46527
601920.0000    0.49977
601960.0000    0.49729
602000.0000    0.56063
602040.0000    0.31451
602080.0000    0.38660
602120.0000    0.31145
602160.0000    0.51276
602200.0000    0.38167
602240.0000    0.34706
602280.0000    0.30320
602320.0000    0.40475
602360.0000    0.27486
602400.0000    0.30773
602440.0000    0.32849
602480.0000    0.35391
602520.0000    0.48249
602560.0000    0.29347
602600.0000    0.18525
602640.0000    0.40851
602680.0000    0.48984
602720.0000    0.22993
602760.0000    0.37985
602800.0000    0.26755
602840.0000    0.24320
602880.0000    0.20047
602920.0000    0.28507
602960.0000    0.32471
603000.0000    0.34378
603040.0000    0.32291
603080.0000    0.19884
603120.0000    0.18311
603160.0000    0.36121
603200.0000    0.39684
603240.0000    0.20819
603280.0000    0.22553
603320.0000    0.36779
603360.0000    0.24852
603400.0000    0.47315
603440.0000    0.27529
603480.0000    0.31069
603520.0000    0.48407
603560.0000    0.39056
603600.0000    0.24728
603640.0000    0.23467
603680.0000    0.20921
603720.0000    0.39773
603760.0000    0.46731
603800.0000    0.25726
603840.0000    0.34921
603880.0000    0.28667
603920.0000   -0.12039
603960.0000    0.22339
604000.0000    0.25365
604040.0000    0.43978
604080.0000    0.27132
604120.0000    0.57312
604160.0000    0.27109
604200.0000    0.38192
604240.0000    0.45914
604280.0000    0.43701
604320.0000    0.31821
604360.0000    0.39525
604400.0000    0.34686
604440.0000    0.21132
604480.0000    0.34887
604520.0000    0.11283
604560.0000    0.29772
604600.0000    0.37357
604640.0000   -0.02478
604680.0000    0.34674
604720.0000    0.19824
604760.0000    0.50668
604800.0000    0.72720
604840.0000    0.38277
604880.0000    0.59883
604920.0000    0.52346
604960.0000    0.52363
605000.0000    0.25695
605040.0000    0.58684
605080.0000    0.59512
605120.0000    0.38339
605160.0000    0.26268
605200.0000    0.39405
605240.0000    0.29638
605280.0000    0.18574
605320.0000    0.30099
605360.0000    0.38682
605400.0000    0.37724
605440.0000    0.30738
605480.0000    0.20727
605520.0000    0.62604
605560.0000    0.34869
605600.0000    0.65452
605640.0000    0.25999
605680.0000    0.30761
605720.0000    0.46257
605760.0000    0.41571
605800.0000    0.27315
605840.0000    0.43221
605880.0000    0.66979
605920.0000    0.22069
605960.0000    0.13964
606000.0000    0.25962
606040.0000    0.37255
606080.0000    0.29122
606120.0000    0.22524
606160.0000    0.38286
606200.0000    0.24963
606240.0000    0.35954
606280.0000    0.27673
606320.0000    0.39803
606360.0000    0.55917
606400.0000    0.39150
606440.0000    0.22216
606480.0000    0.29822
606520.0000    0.17213
606560.0000    0.39184
606600.0000    0.15266
606640.0000    0.26723
606680.0000    0.26047
606720.0000    0.58725
606760.0000    0.03271
606800.0000    0.41289
606840.0000    0.50830
606880.0000    0.29880
606920.0000    0.36225
606960.0000    0.40593
607000.0000    0.64620
607040.0000    0.62872
607080.0000    0.69177
607120.0000    0.24825
607160.0000    0.56338
607200.0000    0.48259
607240.0000    0.44101
607280.0000    0.46956
607320.0000    0.51330
607360.0000    0.38822
607400.0000    0.36617
607440.0000    0.28172
607480.0000    0.44213
607520.0000    0.30516
607560.0000    0.19939
607600.0000    0.36350
607640.0000    0.35330
607680.0000    0.16833
607720.0000    0.14908
607760.0000    0.37281
607800.0000    0.16857
607840.0000    0.29446
607880.0000    0.29243
607920.0000    0.47340
607960.0000    0.32633
608000.0000   -0.02155
608040.0000    0.28882
608080.0000    0.37390
608120.0000    0.20561
608160.0000    0.42431
608200.0000    0.43011
608240.0000    0.33112
608280.0000    0.32657
608320.0000    0.34202
608360.0000    0.37878
608400.0000    0.15901
608440.0000   -0.05664
608480.0000    0.39352
608520.0000    0.21553
608560.0000    0.42366
608600.0000    0.35062
608640.0000    0.08670
608680.0000    0.33849
608720.0000    0.55336
608760.0000    0.26999
608800.0000    0.61653
608840.0000    0.17411
608880.0000    0.37790
608920.0000    0.43560
608960.0000    0.45539
609000.0000    0.37033
609040.0000    0.24446
609080.0000    0.32013
609120.0000    0.46746
609160.0000    0.43824
609200.0000    0.26498
609240.0000    0.30048
609280.0000    0.38113
609320.0000    0.47813
609360.0000    0.38085
609400.0000    0.48708
609440.0000    0.30700
609480.0000    0.32646
609520.0000    0.41049
609560.0000    0.41442
609600.0000    0.16103
609640.0000    0.45196
609680.0000    0.49485
609720.0000    0.36386
609760.0000    0.23315
609800.0000    0.13139
609840.0000    0.37649
609880.0000    0.25496
609920.0000    0.42216
609960.0000    0.29145
610000.0000    0.35542
610040.0000    0.36826
610080.0000    0.47434
610120.0000    0.20609
610160.0000    0.37046
610200.0000    0.28882
610240.0000    0.40270
610280.0000    0.27268
610320.0000    0.35471
610360.0000    0.35505
610400.0000    0.08118
610440.0000    0.25411
610480.0000   -0.01031
610520.0000    0.27520
610560.0000    0.24348
610600.0000    0.21555
610640.0000    0.16370
610680.0000    0.09905
610720.0000    0.17013
610760.0000    0.42269
610800.0000    0.37719
610840.0000    0.32227
610880.0000    0.32163
610920.0000    0.10052
610960.0000    0.25816
611000.0000    0.22848
611040.0000    0.49508
611080.0000    0.60136
611120.0000    0.42037
611160.0000    0.45552
611200.0000    0.35629
611240.0000    0.37310
611280.0000    0.49540
611320.0000    0.31336
611360.0000    0.27960
611400.0000    0.32336
611440.0000    0.23973
611480.0000    0.38890
611520.0000    0.45673
611560.0000    0.46083
611600.0000    0.32526
611640.0000    0.28021
611680.0000    0.52780
611720.0000    0.34552
611760.0000    0.39241
611800.0000    0.21289
611840.0000    0.21317
611880.0000   -0.00935
611920.0000    0.40122
611960.0000    0.27514
612000.0000    0.06963
612040.0000    0.20717
612080.0000    0.52947
612120.0000    0.16502
612160.0000    0.37614
612200.0000    0.39218
612240.0000    0.10584
612280.0000    0.51768
612320.0000    0.47078
612360.0000    0.68886
612400.0000    0.33395
612440.0000    0.36423
612480.0000    0.64458
612520.0000    0.62308
612560.0000    0.57990
612600.0000    0.37898
612640.0000    0.49061
612680.0000    0.52681
612720.0000    0.09740
612760.0000    0.31436
612800.0000    0.27336
612840.0000    0.10935
612880.0000   -0.07892
612920.0000    0.18033
612960.0000    0.39661
613000.0000    0.27620
613040.0000    0.29319
613080.0000    0.15247
613120.0000    0.26666
613160.0000    0.32450
613200.0000    0.22527
613240.0000    0.44269
613280.0000    0.18423
613320.0000    0.89997
613360.0000    0.86996
613400.0000    0.93370
613440.0000    0.75170
613480.0000    0.82745
613520.0000    1.13971
613560.0000    0.73311
613600.0000    0.72005
613640.0000    0.72018
613680.0000    0.74845
613720.0000    0.97642
613760.0000    0.63151
613800.0000    0.48221
613840.0000    0.13003
613880.0000    0.09958
613920.0000    0.36900
613960.0000    0.37733
614000.0000    0.23271
614040.0000    0.51224
614080.0000    0.39705
614120.0000    0.63834
614160.0000    0.36599
614200.0000    0.44852
614240.0000    0.15720
614280.0000    0.36296
614320.0000    0.36296
614360.0000    0.21239
614400.0000    0.03661
614440.0000    0.06505
614480.0000    0.26440
614520.0000    0.30005
614560.0000    0.22341
614600.0000    0.22628
614640.0000    0.17961
614680.0000    0.27642
614720.0000    0.23641
614760.0000    0.44092
614800.0000    0.46098
614840.0000    0.54409
614880.0000    0.56635
614920.0000    0.36953
614960.0000    0.12330
615000.0000    0.18886
615040.0000    0.02747
615080.0000   -0.26475
615120.0000    0.11360
615160.0000   -0.23111
615200.0000    0.24292
615240.0000    0.21781
615280.0000    0.11247
615320.0000   -0.06048
615360.0000    0.33524
615400.0000    0.19703
615440.0000    0.41278
615480.0000    0.13308
615520.0000   -0.09235
615560.0000   -0.11387
615600.0000   -0.39019
615640.0000   -0.92412
615680.0000   -0.81318
615720.0000   -0.56722
615760.0000   -0.12580
615800.0000   -0.51588
615840.0000   -0.08129
615880.0000   -0.36010
615920.0000    0.14266
615960.0000   -0.10990
616000.0000   -0.14056
616040.0000   -0.34803
616080.0000   -0.62800
616120.0000   -0.26674
616160.0000   -0.34074
616200.0000   -0.30276
616240.0000   -0.45274
616280.0000   -0.30264
616320.0000   -0.29885
616360.0000   -0.27684
616400.0000   -0.28546
616440.0000   -0.24343
616480.0000   -0.12406
616520.0000    0.07413
616560.0000   -0.12193
616600.0000   -0.41758
616640.0000   -0.20147
616680.0000   -0.73595
616720.0000   -0.68067
616760.0000   -0.56232
616800.0000   -0.40700
616840.0000   -0.61933
616880.0000   -0.39618
616920.0000   -0.24357
616960.0000   -0.29321
617000.0000   -0.07596
617040.0000   -0.01125
617080.0000   -0.00690
617120.0000   -0.14078
617160.0000   -0.25697
617200.0000    0.01445
617240.0000   -0.32640
617280.0000   -0.55077
617320.0000   -0.45319
617360.0000   -0.32886
617400.0000   -0.71680
617440.0000   -0.26970
617480.0000   -0.21284
617520.0000   -0.61663
617560.0000   -0.14166
617600.0000   -0.43242
617640.0000   -0.33775
617680.0000   -0.27832
617720.0000   -0.28131
617760.0000   -0.40178
617800.0000   -0.37244
617840.0000   -0.38344
617880.0000   -0.45478
617920.0000   -0.40233
617960.0000   -0.35982
618000.0000   -0.43090
618040.0000   -0.87217
618080.0000   -0.74700
618120.0000   -0.12725
618160.0000   -0.14950
618200.0000   -0.71217
618240.0000   -0.80591
618280.0000   -0.28991
618320.0000   -0.46792
618360.0000   -0.22229
618400.0000   -0.23631
618440.0000   -0.18337
618480.0000   -0.12434
618520.0000   -0.34066
618560.0000    0.04634
618600.0000   -0.30690
618640.0000   -0.31713
618680.0000   -0.50601
618720.0000   -0.30640
618760.0000   -0.35497
618800.0000   -0.60030
618840.0000   -0.00342
618880.0000   -0.33142
618920.0000   -0.38166
618960.0000   -0.13350
619000.0000   -0.04589
619040.0000   -0.23086
619080.0000   -0.34464
619120.0000   -0.17239
619160.0000   -0.55660
619200.0000   -0.52794
619240.0000   -0.35078
619280.0000   -0.62326
619320.0000   -0.42821
619360.0000   -0.30730
619400.0000   -0.38065
619440.0000   -0.31757
619480.0000   -0.58249
619520.0000   -0.13480
619560.0000   -0.11237
619600.0000   -0.02589
619640.0000   -0.35381
619680.0000   -0.20070
619720.0000   -0.34172
619760.0000   -0.33589
619800.0000   -0.38165
619840.0000   -0.33973
619880.0000   -0.55353
619920.0000   -0.40061
619960.0000   -0.20027
620000.0000   -0.13528
620040.0000   -0.44364
620080.0000   -0.12671
620120.0000   -0.32907
620160.0000   -0.49966
620200.0000   -0.63542
620240.0000   -0.11701
620280.0000   -0.26319
620320.0000   -0.04930
620360.0000   -0.51417
620400.0000   -0.41173
620440.0000   -0.67546
620480.0000   -0.54833
620520.0000   -0.32515
620560.0000   -0.41220
620600.0000   -0.64589
620640.0000   -0.50453
620680.0000   -0.28286
620720.0000   -0.13445
620760.0000   -0.35093
620800.0000   -0.16182
620840.0000   -0.28008
620880.0000   -0.08380
620920.0000   -0.27381
620960.0000   -0.04934
621000.0000    0.01129
621040.0000   -0.27631
621080.0000   -0.44257
621120.0000   -0.56131
621160.0000   -0.26535
621200.0000   -0.27065
621240.0000   -0.29497
621280.0000   -0.03651
621320.0000   -0.37031
621360.0000   -0.36569
621400.0000   -0.51366
621440.0000   -0.74748
621480.0000   -0.68527
621520.0000   -0.52760
621560.0000   -0.48548
621600.0000   -0.55892
621640.0000   -0.47815
621680.0000   -0.25782
621720.0000   -0.48787
621760.0000   -0.34679
621800.0000   -0.20650
621840.0000   -0.40517
621880.0000   -0.28520
621920.0000   -0.20722
621960.0000   -0.27442
622000.0000   -0.25450
622040.0000   -0.03321
622080.0000   -0.09287
622120.0000   -0.35142
622160.0000   -0.53008
622200.0000   -0.15645
622240.0000   -0.63258
622280.0000   -0.81287
622320.0000   -0.57938
622360.0000   -0.74526
622400.0000   -0.66237
622440.0000   -0.98117
622480.0000   -0.77714
622520.0000   -1.02006
622560.0000   -0.63481
622600.0000   -0.74724
622640.0000   -0.80190
622680.0000   -0.93547
622720.0000   -0.65328
622760.0000   -0.80021
622800.0000   -0.73683
622840.0000   -0.66379
622880.0000   -0.39765
622920.0000   -0.71746
622960.0000   -0.39131
623000.0000   -0.79547
623040.0000   -0.41077
623080.0000   -0.78425
623120.0000   -0.76252
623160.0000   -0.77832
623200.0000   -0.75884
623240.0000   -0.83625
623280.0000   -0.87355
623320.0000   -0.83126
623360.0000   -0.62086
623400.0000   -0.51109
623440.0000   -0.41249
623480.0000   -0.58331
623520.0000   -0.50159
623560.0000   -0.47408
623600.0000   -0.32648
623640.0000   -0.34698
623680.0000   -0.46456
623720.0000   -0.35409
623760.0000   -0.33041
623800.0000   -0.53874
623840.0000   -0.46001
623880.0000   -0.13202
623920.0000   -0.64026
623960.0000   -0.80961
624000.0000   -0.57845
624040.0000   -0.29462
624080.0000    0.01080
624120.0000   -0.22498
624160.0000   -0.01462
624200.0000   -0.94149
624240.0000   -1.00671
624280.0000   -0.52696
624320.0000   -0.80211
624360.0000   -0.35312
624400.0000   -0.43865
624440.0000   -0.71053
624480.0000   -0.54515
624520.0000   -0.93022
624560.0000   -0.76453
624600.0000   -0.92462
624640.0000   -0.82137
624680.0000   -0.37664
624720.0000   -0.43326
624760.0000   -0.39363
624800.0000   -0.54788
624840.0000   -0.62619
624880.0000   -0.39930
624920.0000   -0.34203
624960.0000   -0.37729
625000.0000   -0.43173
625040.0000   -0.32563
625080.0000   -0.30083
625120.0000   -0.40303
625160.0000   -0.34220
625200.0000   -0.41725
625240.0000   -0.45349
625280.0000   -0.57537
625320.0000   -0.43805
625360.0000   -0.37286
625400.0000   -0.16826
625440.0000   -0.35860
625480.0000   -0.24597
625520.0000   -0.22851
625560.0000   -0.43715
625600.0000   -0.27763
625640.0000   -0.22218
625680.0000   -0.19435
625720.0000   -0.62279
625760.0000   -0.02625
625800.0000   -0.50217
625840.0000   -0.22705
625880.0000   -0.61206
625920.0000   -0.29239
625960.0000   -0.44668
626000.0000   -0.47479
626040.0000   -0.08801
626080.0000   -0.22198
626120.0000   -0.37671
626160.0000   -0.33028
626200.0000   -0.27855
626240.0000   -1.01021
626280.0000   -0.27825
626320.0000   -0.52614
626360.0000   -0.31228
626400.0000   -0.65339
626440.0000   -0.51491
626480.0000   -0.47519
626520.0000   -0.31530
626560.0000   -0.49818
626600.0000   -0.18166
626640.0000   -0.39273
626680.0000   -0.54075
626720.0000   -0.35641
626760.0000   -0.74974
626800.0000   -0.65041
626840.0000   -0.42831
626880.0000   -0.30651
626920.0000   -0.65895
626960.0000   -0.48025
627000.0000   -0.35625
627040.0000   -0.55788
627080.0000   -0.52193
627120.0000   -0.26827
627160.0000   -0.56545
627200.0000   -0.58748
627240.0000   -0.64291
627280.0000   -0.50881
627320.0000   -0.44225
627360.0000   -0.39304
627400.0000   -0.40183
627440.0000   -0.35593
627480.0000   -0.53099
627520.0000   -0.28017
627560.0000   -0.16717
627600.0000   -0.29547
627640.0000   -0.49823
627680.0000   -0.28934
627720.0000   -0.19472
627760.0000   -0.01452
627800.0000   -0.30287
627840.0000   -0.28567
627880.0000   -0.12458
627920.0000   -0.21897
627960.0000   -0.23119
628000.0000   -0.18868
628040.0000   -0.17080
628080.0000   -0.00032
628120.0000   -0.67561
628160.0000   -0.47269
628200.0000   -0.17119
628240.0000   -0.14716
628280.0000   -0.34517
628320.0000   -0.34180
628360.0000   -0.26994
628400.0000   -0.10247
628440.0000   -0.52541
628480.0000   -0.55013
628520.0000   -0.60752
628560.0000   -0.50440
628600.0000   -0.15414
628640.0000   -0.24845
628680.0000   -0.38002
628720.0000   -0.05452
628760.0000   -0.17523
628800.0000   -0.31007
628840.0000   -0.33250
628880.0000    0.10969
628920.0000   -0.25959
628960.0000   -0.30812
629000.0000   -0.08926
629040.0000   -0.37530
629080.0000   -0.54041
629120.0000   -0.45483
629160.0000   -0.11310
629200.0000   -0.60062
629240.0000   -0.68070
629280.0000   -0.67124
629320.0000   -0.42955
629360.0000   -0.12028
629400.0000   -0.08572
629440.0000   -0.33921
629480.0000   -0.22719
629520.0000   -0.46697
629560.0000   -0.66926
629600.0000   -0.66639
629640.0000   -0.22916
629680.0000   -0.53237
629720.0000   -0.63243
629760.0000   -0.75101
629800.0000   -1.18845
629840.0000   -0.78219
629880.0000   -0.89915
629920.0000   -0.93874
629960.0000   -0.71435
630000.0000   -0.64337
630040.0000   -0.56310
630080.0000   -0.53801
630120.0000    0.12786
630160.0000   -0.36997
630200.0000   -0.47770
630240.0000   -0.98290
630280.0000   -0.38931
630320.0000   -0.24515
630360.0000   -0.23461
630400.0000   -0.98240
630440.0000   -0.60343
630480.0000   -0.57914
630520.0000   -0.59269
630560.0000   -0.35454
630600.0000   -0.48563
630640.0000   -0.25084
630680.0000   -0.35092
630720.0000   -0.31356
630760.0000   -0.30825
630800.0000   -0.15243
630840.0000   -0.68048
630880.0000   -0.22806
630920.0000   -0.58012
630960.0000   -0.50168
631000.0000   -0.25873
631040.0000   -0.29584
631080.0000   -0.47220
631120.0000   -0.56220
631160.0000   -0.50365
631200.0000   -0.49438
631240.0000   -0.44751
631280.0000    0.04718
631320.0000   -0.10106
631360.0000   -0.19418
631400.0000    0.20152
631440.0000    0.34074
631480.0000    0.47893
631520.0000    0.16563
631560.0000    0.39108
631600.0000    0.14587
631640.0000    0.40504
631680.0000    0.34440
631720.0000    0.35785
631760.0000    0.51579
631800.0000    0.58205
631840.0000    0.26601
631880.0000    0.41242
631920.0000    0.46026
631960.0000    0.47218
632000.0000    0.23018
632040.0000    0.18802
632080.0000    0.24106
632120.0000    0.41944
632160.0000    0.37599
632200.0000    0.66871
632240.0000    0.25405
632280.0000    0.27264
632320.0000    0.54028
632360.0000    0.45007
632400.0000    0.34866
632440.0000    0.26422
632480.0000    0.19312
632520.0000    0.14249
632560.0000    0.33567
632600.0000    0.18042
632640.0000    0.33602
632680.0000    0.46802
632720.0000    0.22966
632760.0000    0.12404
632800.0000    0.49958
632840.0000    0.24521
632880.0000    0.24354
632920.0000    0.32255
632960.0000    0.29585
633000.0000    0.35359
633040.0000    0.47529
633080.0000    0.37895
633120.0000    0.27674
633160.0000    0.07374
633200.0000   -0.08816
633240.0000    0.22305
633280.0000    0.20046
633320.0000    0.27789
633360.0000    0.33810
633400.0000    0.42999
633440.0000    0.23875
633480.0000   -0.09976
633520.0000    0.08316
633560.0000    0.20142
633600.0000    0.15657
633640.0000    0.15187
633680.0000    0.23041
633720.0000    0.13485
633760.0000    0.16935
633800.0000    0.56292
633840.0000    0.17701
633880.0000    0.02551
633920.0000   -0.04516
633960.0000    0.09587
634000.0000    0.19612
634040.0000   -0.03957
634080.0000    0.57622
634120.0000    0.52528
634160.0000    0.45786
634200.0000    0.37155
634240.0000    0.31559
634280.0000    0.22659
634320.0000    0.12379
634360.0000    0.24198
634400.0000    0.12534
634440.0000    0.64510
634480.0000    0.43587
634520.0000    0.42570
634560.0000    0.14273
634600.0000    0.31384
634640.0000    0.21275
634680.0000    0.09946
634720.0000    0.41648
634760.0000    0.41068
634800.0000    0.30385
634840.0000    0.28170
634880.0000    0.16500
634920.0000    0.22257
634960.0000    0.08788
635000.0000    0.41779
635040.0000    0.44911
635080.0000    0.44525
635120.0000    0.48111
635160.0000    0.28788
635200.0000    0.28879
635240.0000    0.60813
635280.0000    0.24290
635320.0000    0.35359
635360.0000    0.39455
635400.0000    0.35761
635440.0000    0.69450
635480.0000    0.27914
635520.0000    0.37722
635560.0000    0.29172
635600.0000    0.00550
635640.0000    0.43759
635680.0000    0.27460
635720.0000    0.10598
635760.0000    0.29849
635800.0000    0.37220
635840.0000    0.61162
635880.0000    0.38377
635920.0000    0.34171
635960.0000    0.46698
636000.0000    0.07899
636040.0000    0.13075
636080.0000    0.26982
636120.0000    0.20930
636160.0000    0.43397
636200.0000    0.44836
636240.0000    0.16906
636280.0000    0.39456
636320.0000    0.21279
636360.0000    0.13640
636400.0000    0.13527
636440.0000    0.30119
636480.0000   -0.02300
636520.0000    0.21523
636560.0000    0.01382
636600.0000   -0.02741
636640.0000   -0.10646
636680.0000   -0.52798
636720.0000   -0.30947
636760.0000   -0.20105
636800.0000   -0.56300
636840.0000   -0.20659
636880.0000   -0.19494
636920.0000   -0.16640
636960.0000   -0.20350
637000.0000   -0.18429
637040.0000    0.04085
637080.0000   -0.25494
637120.0000   -0.23806
637160.0000   -0.28899
637200.0000   -0.05909
637240.0000   -0.29836
637280.0000   -0.00789
637320.0000   -0.00177
637360.0000   -0.24395
637400.0000   -0.31870
637440.0000   -0.20248
637480.0000   -0.26784
637520.0000    0.05635
637560.0000    0.01148
637600.0000   -0.01277
637640.0000    0.09548
637680.0000    0.06570
637720.0000   -0.18397
637760.0000   -0.13711
637800.0000   -0.62484
637840.0000   -0.15908
637880.0000   -0.26344
637920.0000   -0.18415
637960.0000    0.03592
638000.0000    0.02745
638040.0000   -0.36007
638080.0000    0.03462
638120.0000    0.03201
638160.0000   -0.01621
638200.0000   -0.15085
638240.0000   -0.34084
638280.0000   -0.23481
638320.0000   -0.30309
638360.0000   -0.31915
638400.0000   -0.55249
638440.0000   -0.21138
638480.0000   -0.17724
638520.0000   -0.12974
638560.0000   -0.78909
638600.0000   -0.80569
638640.0000   -0.45847
638680.0000   -0.57937
638720.0000   -0.48562
638760.0000   -0.70481
638800.0000   -0.65571
638840.0000   -0.87802
638880.0000   -0.34226
638920.0000   -0.80616
638960.0000    0.01227
639000.0000   -0.64442
639040.0000   -0.55850
639080.0000   -0.37914
639120.0000   -0.55798
639160.0000   -0.76708
639200.0000   -0.67165
639240.0000   -0.65680
639280.0000   -0.99625
639320.0000   -0.58038
639360.0000   -0.57841
639400.0000   -0.52816
639440.0000   -0.58507
639480.0000   -0.95597
639520.0000   -0.58394
639560.0000   -0.52245
639600.0000   -0.43965
639640.0000   -0.29192
639680.0000   -0.39470
639720.0000   -0.14220
639760.0000   -0.16664
639800.0000   -0.63659
639840.0000   -0.43277
639880.0000   -0.74839
639920.0000   -0.52577
639960.0000   -0.55092
640000.0000   -0.37351
640040.0000   -0.44395
640080.0000   -0.71086
640120.0000   -0.40472
640160.0000   -0.28676
640200.0000   -0.17330
640240.0000   -0.42227
640280.0000   -0.55519
640320.0000   -0.40823
640360.0000   -0.26206
640400.0000   -0.36413
640440.0000   -0.14013
640480.0000   -0.67851
640520.0000   -0.16047
640560.0000   -0.40011
640600.0000   -0.31995
640640.0000   -0.32231
640680.0000   -0.39561
640720.0000   -0.39076
640760.0000   -0.45852
640800.0000   -0.43049
640840.0000   -0.36190
640880.0000   -0.31196
640920.0000   -0.38918
640960.0000   -0.52959
641000.0000   -0.51265
641040.0000   -0.52473
641080.0000   -0.44870
641120.0000   -0.31693
641160.0000   -0.35806
641200.0000   -0.51433
641240.0000   -0.51523
641280.0000   -0.42979
641320.0000   -0.63874
641360.0000   -0.39911
641400.0000   -0.40574
641440.0000   -0.53396
641480.0000   -0.48272
641520.0000   -0.25287
641560.0000   -0.46159
641600.0000   -0.44522
641640.0000   -0.57411
641680.0000   -0.47688
641720.0000   -0.03230
641760.0000   -0.07121
641800.0000   -0.63756
641840.0000   -0.62374
641880.0000   -0.67296
641920.0000   -0.53955
641960.0000   -0.56731
642000.0000   -0.58953
642040.0000   -0.43422
642080.0000   -0.45812
642120.0000   -0.32342
642160.0000   -0.25756
642200.0000   -0.34065
642240.0000   -0.32006
642280.0000   -0.28761
642320.0000    0.03137
642360.0000   -0.22959
642400.0000   -0.06829
642440.0000   -0.22541
642480.0000   -0.05226
642520.0000    0.02683
642560.0000   -0.19892
642600.0000    0.00939
642640.0000   -0.18565
642680.0000   -0.22288
642720.0000   -0.23337
642760.0000   -0.12946
642800.0000   -0.18278
642840.0000   -0.04299
642880.0000   -0.34148
642920.0000   -0.34444
642960.0000   -0.18239
643000.0000   -0.11225
643040.0000   -0.26229
643080.0000   -0.22729
643120.0000   -0.21018
643160.0000   -0.42078
643200.0000   -0.23067
643240.0000    0.18707
643280.0000   -0.28400
643320.0000   -0.54992
643360.0000   -0.41611
643400.0000   -0.14787
643440.0000   -0.10081
643480.0000   -0.07772
643520.0000   -0.13518
643560.0000    0.15712
643600.0000   -0.02473
643640.0000   -0.24582
643680.0000   -0.08065
643720.0000   -0.20336
643760.0000   -0.15168
643800.0000    0.02675
643840.0000    0.09116
643880.0000   -0.28318
643920.0000   -0.07693
643960.0000    0.05364
644000.0000   -0.11894
644040.0000   -0.15161
644080.0000   -0.08323
644120.0000   -0.13969
644160.0000   -0.04343
644200.0000   -0.07027
644240.0000   -0.27497
644280.0000    0.12012
644320.0000   -0.23255
644360.0000   -0.00713
644400.0000   -0.26043
644440.0000   -0.07241
644480.0000   -0.10147
644520.0000   -0.01028
644560.0000   -0.11638
644600.0000   -0.21047
644640.0000   -0.50366
644680.0000   -0.49739
644720.0000   -0.68246
644760.0000   -0.41610
644800.0000   -0.41397
644840.0000   -0.23783
644880.0000   -0.16763
644920.0000   -0.47111
644960.0000   -0.13392
645000.0000   -0.17041
645040.0000   -0.11817
645080.0000   -0.22575
645120.0000    0.05396
645160.0000   -0.20094
645200.0000   -0.38049
645240.0000   -0.12949
645280.0000    0.06197
645320.0000   -0.33976
645360.0000   -0.52549
645400.0000   -0.42458
645440.0000   -0.25823
645480.0000   -0.37431
645520.0000   -0.13560
645560.0000   -0.13567
645600.0000   -0.00697
645640.0000   -0.02123
645680.0000   -0.51893
645720.0000   -0.54528
645760.0000   -0.54613
645800.0000   -0.64430
645840.0000   -0.81964
645880.0000   -0.54585
645920.0000   -0.31305
645960.0000   -0.29909
646000.0000   -0.43100
646040.0000   -0.29606
646080.0000   -0.30466
646120.0000   -0.38189
646160.0000   -0.58528
646200.0000   -0.70312
646240.0000   -0.47745
646280.0000   -0.43378
646320.0000   -0.58267
646360.0000   -0.24447
646400.0000   -0.21639
646440.0000   -0.50269
646480.0000   -0.25083
646520.0000   -0.07079
646560.0000   -0.27363
646600.0000   -0.43475
646640.0000   -0.32105
646680.0000   -0.43079
646720.0000   -0.47064
646760.0000   -0.72323
646800.0000   -0.25554
646840.0000   -0.42798
646880.0000   -0.49802
646920.0000   -0.36992
646960.0000   -0.58073
647000.0000   -0.51651
647040.0000   -0.47688
647080.0000   -0.58859
647120.0000   -0.56856
647160.0000   -0.48479
647200.0000   -0.79726
647240.0000   -0.46069
647280.0000   -0.45543
647320.0000   -0.24546
647360.0000   -0.35538
647400.0000   -0.54893
647440.0000   -0.58850
647480.0000   -0.55053
647520.0000   -0.62999
647560.0000   -0.32944
647600.0000   -0.60938
647640.0000   -0.32527
647680.0000   -0.62098
647720.0000   -0.34210
647760.0000   -0.53209
647800.0000   -0.44491
647840.0000   -0.52923
647880.0000   -0.33719
647920.0000   -0.37640
647960.0000   -0.26687
648000.0000   -0.33757
648040.0000   -0.40866
648080.0000   -0.31786
648120.0000   -0.13583
648160.0000   -0.24035
648200.0000   -0.46612
648240.0000    0.07410
648280.0000   -0.16811
648320.0000   -0.18875
648360.0000   -0.97222
648400.0000   -0.48124
648440.0000   -0.40529
648480.0000   -0.69365
648520.0000   -0.26515
648560.0000   -0.56732
648600.0000   -0.66966
648640.0000   -0.66374
648680.0000   -0.42488
648720.0000   -0.67301
648760.0000   -0.75615
648800.0000   -0.28475
648840.0000   -0.45266
648880.0000   -0.43557
648920.0000   -0.43109
648960.0000   -0.29355
649000.0000   -0.21489
649040.0000   -0.33155
649080.0000   -0.57884
649120.0000   -0.34804
649160.0000   -0.46716
649200.0000   -0.57496
649240.0000   -0.85267
649280.0000   -0.55903
649320.0000   -0.52826
649360.0000   -0.36142
649400.0000   -0.14709
649440.0000   -0.29329
649480.0000   -0.26139
649520.0000   -0.41454
649560.0000   -0.50076
649600.0000   -0.39827
649640.0000   -0.28075
649680.0000   -0.56807
649720.0000   -0.38657
649760.0000   -0.47208
649800.0000   -0.27081
649840.0000   -0.27484
649880.0000   -0.42931
649920.0000   -0.38998
649960.0000   -0.32007
650000.0000   -0.21009
650040.0000   -0.16018
650080.0000   -0.13912
650120.0000   -0.14933
650160.0000   -0.48701
650200.0000   -0.30520
650240.0000   -0.57594
650280.0000   -0.58226
650320.0000   -0.67799
650360.0000   -0.33128
650400.0000   -0.66768
650440.0000   -0.95436
650480.0000   -0.40421
650520.0000   -0.38685
650560.0000   -0.26904
650600.0000   -0.30077
650640.0000   -0.24794
650680.0000   -0.42342
650720.0000   -0.49447
650760.0000   -0.34443
650800.0000   -0.53078
650840.0000   -0.36084
650880.0000   -0.01540
650920.0000   -0.53764
650960.0000   -0.10295
651000.0000   -0.52132
651040.0000   -0.64040
651080.0000   -0.62692
651120.0000   -0.45623
651160.0000   -0.39018
651200.0000   -0.47591
651240.0000   -0.51603
651280.0000   -0.71919
651320.0000   -0.73753
651360.0000   -0.73413
651400.0000   -0.49669
651440.0000   -0.48411
651480.0000   -0.29317
651520.0000   -0.35853
651560.0000   -0.69337
651600.0000   -0.15434
651640.0000   -0.39251
651680.0000   -0.38340
651720.0000   -0.43799
651760.0000   -0.28298
651800.0000   -0.17615
651840.0000   -0.21065
651880.0000    0.11248
651920.0000   -0.08713
651960.0000   -0.13437
652000.0000   -0.23703
652040.0000   -0.22813
652080.0000   -0.11498
652120.0000    0.04232
652160.0000    0.28458
652200.0000   -0.00808
652240.0000   -0.00184
652280.0000   -0.01515
652320.0000    0.05588
652360.0000   -0.49137
652400.0000    0.08255
652440.0000    0.28347
652480.0000    0.39820
652520.0000    0.46210
652560.0000    0.24591
652600.0000    0.59502
652640.0000    0.64085
652680.0000    0.72695
652720.0000    0.30198
652760.0000    0.53603
652800.0000    0.51252
652840.0000    0.33276
652880.0000    0.39702
652920.0000    0.54205
652960.0000    0.39534
653000.0000    0.30924
653040.0000    0.36679
653080.0000    0.59692
653120.0000    0.44935
653160.0000    0.56465
653200.0000    0.47132
653240.0000    0.64948
653280.0000    0.53996
653320.0000    0.45735
653360.0000    0.55297
653400.0000    0.23330
653440.0000    0.56419
653480.0000    0.66039
653520.0000    0.39503
653560.0000    0.54183
653600.0000    0.36937
653640.0000    0.41098
653680.0000    0.29203
653720.0000    0.51443
653760.0000    0.66157
653800.0000    0.48080
653840.0000    0.29162
653880.0000    0.28976
653920.0000    0.74676
653960.0000    0.63686
654000.0000    0.39065
654040.0000    0.46787
654080.0000    0.66723
654120.0000    0.31290
654160.0000    0.68147
654200.0000    0.50383
654240.0000    0.58262
654280.0000    0.33552
654320.0000    0.38689
654360.0000    0.53648
654400.0000    0.61062
654440.0000    0.56209
654480.0000    0.53872
654520.0000    0.32894
654560.0000    0.52980
654600.0000    0.42916
654640.0000    0.36151
654680.0000    0.79291
654720.0000    0.64160
654760.0000    0.32251
654800.0000    0.62956
654840.0000    0.48599
654880.0000    0.41831
654920.0000    0.49345
654960.0000    0.60888
655000.0000    0.37170
655040.0000    0.67761
655080.0000    0.67051
655120.0000    0.53693
655160.0000    0.38791
655200.0000    0.50171
655240.0000    0.47153
655280.0000    0.48746
655320.0000    0.45962
655360.0000    0.31190
655400.0000    0.59997
655440.0000    0.47621
655480.0000    0.66783
655520.0000    0.66224
655560.0000    0.42145
655600.0000    0.56374
655640.0000    0.63289
655680.0000    0.65259
655720.0000    0.52314
655760.0000    0.60979
655800.0000    0.65579
655840.0000    0.58569
655880.0000    0.11090
655920.0000    0.33194
655960.0000    0.58185
656000.0000    0.43075
656040.0000    0.24510
656080.0000    0.32146
656120.0000    0.33434
656160.0000    0.37986
656200.0000    0.38470
656240.0000    0.52685
656280.0000    0.31866
656320.0000    0.25395
656360.0000    0.09427
656400.0000    0.53347
656440.0000    0.64942
656480.0000    0.64559
656520.0000    0.47629
656560.0000    0.36490
656600.0000    0.44593
656640.0000    0.42928
656680.0000    0.49041
656720.0000    0.61443
656760.0000    0.64473
656800.0000    0.78982
656840.0000    0.32183
656880.0000    0.52691
656920.0000    0.74907
656960.0000    0.57265
657000.0000    0.49786
657040.0000    0.48303
657080.0000    0.54981
657120.0000    0.50082
657160.0000    0.51993
657200.0000    0.43726
657240.0000    0.47574
657280.0000    0.29326
657320.0000    0.23667
657360.0000    0.10158
657400.0000    0.21105
657440.0000    0.17791
657480.0000    0.03325
657520.0000    0.23747
657560.0000    0.51553
657600.0000    0.24962
657640.0000    0.19615
657680.0000    0.40048
657720.0000    0.19238
657760.0000    0.35510
657800.0000    0.43548
657840.0000    0.33493
657880.0000    0.46530
657920.0000    0.65717
657960.0000    0.43715
658000.0000    0.44519
658040.0000    0.33006
658080.0000    0.25217
658120.0000    0.67132
658160.0000    0.26288
658200.0000    0.38837
658240.0000    0.62940
658280.0000    0.25454
658320.0000    0.36153
658360.0000    0.17709
658400.0000    0.35457
658440.0000    0.48993
658480.0000    0.40923
658520.0000    0.56566
658560.0000    0.31133
658600.0000    0.68549
658640.0000    0.41534
658680.0000    0.55800
658720.0000    0.43800
658760.0000    0.37813
658800.0000    0.55605
658840.0000    0.55161
658880.0000    0.49025
658920.0000    0.51930
658960.0000    0.40794
659000.0000    0.49573
659040.0000    0.51119
659080.0000    0.58642
659120.0000    0.50865
659160.0000    0.46139
659200.0000    0.33737
659240.0000    0.55926
659280.0000    0.63705
659320.0000    0.60894
659360.0000    0.44389
659400.0000    0.54641
659440.0000    0.69782
659480.0000    0.51567
659520.0000    0.48711
659560.0000    0.35136
659600.0000    0.57132
659640.0000    0.43048
659680.0000    0.31410
659720.0000    0.44057
659760.0000    0.37879
659800.0000    0.47671
659840.0000    0.33633
659880.0000    0.02629
659920.0000    0.24474
659960.0000   -0.12131
660000.0000    0.30283
660040.0000    0.06508
660080.0000    0.30159
660120.0000    0.49664
660160.0000    0.39652
660200.0000    0.29716
660240.0000    0.38884
660280.0000    0.64251
660320.0000    0.45406
660360.0000    0.59801
660400.0000    0.41355
660440.0000    0.36550
660480.0000    0.35692
660520.0000    0.49183
660560.0000    0.24295
660600.0000    0.41987
660640.0000    0.69720
660680.0000    0.38938
660720.0000    0.21971
660760.0000    0.30760
660800.0000    0.56878
660840.0000    0.54021
660880.0000    0.40657
660920.0000    0.49946
660960.0000    0.64339
661000.0000    0.68084
661040.0000    0.23062
661080.0000    0.23443
661120.0000    0.40255
661160.0000    0.33052
661200.0000    0.35811
661240.0000    0.41009
661280.0000    0.47382
661320.0000    0.38055
661360.0000    0.67087
661400.0000    0.66405
661440.0000    0.53385
661480.0000    0.48740
661520.0000    0.53247
661560.0000    0.34635
661600.0000    0.43287
661640.0000    0.32140
661680.0000    0.33526
661720.0000    0.34709
661760.0000    0.36589
661800.0000    0.54631
661840.0000    0.40650
661880.0000    0.26940
661920.0000    0.55048
661960.0000    0.36182
662000.0000    0.32205
662040.0000    0.39280
662080.0000    0.64123
662120.0000    0.66556
662160.0000    0.36376
662200.0000    0.35570
662240.0000    0.33317
662280.0000    0.33121
662320.0000    0.47412
662360.0000    0.61548
662400.0000    0.55211
662440.0000    0.57818
662480.0000    0.47752
662520.0000    0.46154
662560.0000    0.63967
662600.0000    0.44036
662640.0000    0.52694
662680.0000    0.44367
662720.0000    0.40455
662760.0000    0.58209
662800.0000    0.28037
662840.0000    0.39584
662880.0000    0.44917
662920.0000    0.20254
662960.0000    0.25005
663000.0000    0.37796
663040.0000    0.55182
663080.0000    0.14475
663120.0000    0.26440
663160.0000    0.38644
663200.0000    0.36671
663240.0000    0.47414
663280.0000    0.50875
663320.0000    0.60607
663360.0000    0.26026
663400.0000    0.36747
663440.0000    0.39831
663480.0000    0.21649
663520.0000    0.61335
663560.0000    0.36398
663600.0000    0.32948
663640.0000    0.57957
663680.0000    0.36630
663720.0000    0.48621
663760.0000    0.46561
663800.0000    0.57421
663840.0000    0.35020
663880.0000    0.36561
663920.0000    0.35238
663960.0000    0.64988
664000.0000    0.61133
664040.0000    0.59986
664080.0000    0.38784
664120.0000    0.41291
664160.0000    0.35795
664200.0000    0.40088
664240.0000    0.33302
664280.0000    0.32137
664320.0000    0.43954
664360.0000    0.32711
664400.0000    0.30013
664440.0000    0.16536
664480.0000    0.57107
664520.0000    0.46956
664560.0000    0.31390
664600.0000    0.29046
664640.0000    0.33973
664680.0000    0.37460
664720.0000    0.71807
664760.0000    0.25629
664800.0000    0.58581
664840.0000    0.51613
664880.0000    0.48864
664920.0000    0.29176
664960.0000    0.50285
665000.0000    0.55563
665040.0000    0.43460
665080.0000    0.08014
665120.0000    0.49764
665160.0000    0.34044
665200.0000    0.49400
665240.0000    0.47138
665280.0000    0.62079
665320.0000    0.68059
665360.0000    0.54911
665400.0000    0.62285
665440.0000    0.59867
665480.0000    0.42669
665520.0000    0.36729
665560.0000    0.30856
665600.0000    0.44479
665640.0000    0.21169
665680.0000    0.41825
665720.0000    0.39272
665760.0000    0.34621
665800.0000    0.64508
665840.0000    0.44914
665880.0000    0.39625
665920.0000    0.31819
665960.0000    0.15091
666000.0000    0.31010
666040.0000    0.37184
666080.0000    0.31787
666120.0000    0.58330
666160.0000    0.45177
666200.0000    0.55317
666240.0000    0.47364
666280.0000    0.54473
666320.0000    0.33919
666360.0000    0.47507
666400.0000    0.38218
666440.0000    0.30246
666480.0000    0.31263
666520.0000    0.44022
666560.0000    0.39632
666600.0000    0.41460
666640.0000    0.53037
666680.0000    0.40050
666720.0000    0.30679
666760.0000    0.45156
666800.0000    0.39385
666840.0000    0.29196
666880.0000    0.34869
666920.0000    0.41910
666960.0000    0.51482
667000.0000    0.48720
667040.0000    0.44717
667080.0000    0.46183
667120.0000    0.53828
667160.0000    0.34555
667200.0000    0.25854
667240.0000    0.51408
667280.0000    0.23997
667320.0000    0.26634
667360.0000    0.21636
667400.0000    0.26238
667440.0000    0.22849
667480.0000    0.28900
667520.0000    0.31489
667560.0000    0.55533
667600.0000    0.43195
667640.0000    0.36683
667680.0000    0.60206
667720.0000    0.28836
667760.0000    0.35353
667800.0000    0.46319
667840.0000    0.33032
667880.0000    0.40478
667920.0000    0.40423
667960.0000    0.42018
668000.0000    0.28079
668040.0000    0.36524
668080.0000    0.37210
668120.0000    0.47379
668160.0000    0.57632
668200.0000    0.44046
668240.0000    0.31343
668280.0000    0.37513
668320.0000    0.42106
668360.0000    0.36044
668400.0000    0.34591
668440.0000    0.49439
668480.0000    0.42763
668520.0000    0.68028
668560.0000    0.57196
668600.0000    0.63340
668640.0000    0.57738
668680.0000    0.45257
668720.0000    0.66801
668760.0000    0.41699
668800.0000    0.39398
668840.0000    0.35202
668880.0000    0.48872
668920.0000    0.30839
668960.0000    0.26397
669000.0000    0.20939
669040.0000   -0.08271
669080.0000    0.05804
669120.0000    0.13329
669160.0000   -0.17559
669200.0000    0.10796
669240.0000    0.18696
669280.0000    0.10187
669320.0000   -0.32887
669360.0000   -0.10723
669400.0000    0.04540
669440.0000    0.22962
669480.0000   -0.15578
669520.0000   -0.07109
669560.0000   -0.02173
669600.0000   -0.17109
669640.0000   -0.33507
669680.0000   -0.54290
669720.0000   -0.35812
669760.0000   -0.53095
669800.0000   -0.39915
669840.0000   -0.59446
669880.0000   -0.27718
669920.0000   -0.28247
669960.0000   -0.47657
670000.0000   -0.60640
670040.0000   -0.11487
670080.0000   -0.20710
670120.0000   -0.35253
670160.0000   -0.46353
670200.0000   -0.29739
670240.0000   -0.67075
670280.0000   -0.68716
670320.0000   -0.50160
670360.0000   -0.50870
670400.0000   -0.41820
670440.0000   -0.38815
670480.0000   -0.39622
670520.0000   -0.60483
670560.0000   -0.46793
670600.0000   -0.81412
670640.0000   -0.75557
670680.0000   -0.41541
670720.0000   -0.63831
670760.0000   -0.88362
670800.0000   -0.35804
670840.0000   -0.79944
670880.0000   -0.86206
670920.0000   -0.60261
670960.0000   -0.39805
671000.0000   -0.39829
671040.0000   -0.57764
671080.0000   -1.00272
671120.0000   -0.61526
671160.0000   -0.75183
671200.0000   -0.60809
671240.0000   -0.35170
671280.0000   -0.85419
671320.0000   -0.91362
671360.0000   -0.84543
671400.0000   -0.76220
671440.0000   -0.36545
671480.0000   -0.16564
671520.0000   -0.32009
671560.0000   -0.28438
671600.0000   -0.60148
671640.0000   -0.47441
671680.0000   -0.04882
671720.0000    0.12857
671760.0000   -0.16574
671800.0000   -0.06468
671840.0000   -0.06897
671880.0000   -0.14026
671920.0000   -0.29482
671960.0000   -0.07151
672000.0000    0.00047
672040.0000    0.05008
672080.0000   -0.04952
672120.0000   -0.03369
672160.0000   -0.05025
672200.0000    0.11978
672240.0000   -0.23757
672280.0000   -0.10089
672320.0000   -0.15936
672360.0000   -0.31855
672400.0000   -0.32392
672440.0000   -0.32251
672480.0000   -0.70914
672520.0000   -0.82591
672560.0000   -0.73740
672600.0000   -0.41996
672640.0000   -0.44309
672680.0000   -0.54147
672720.0000   -0.44872
672760.0000   -0.50330
672800.0000   -0.60525
672840.0000   -0.59367
672880.0000   -0.53185
672920.0000   -0.80548
672960.0000   -0.44157
673000.0000   -0.66312
673040.0000   -0.45433
673080.0000   -0.30005
673120.0000   -0.47007
673160.0000   -0.50942
673200.0000   -0.25730
673240.0000   -0.88177
673280.0000   -0.84121
673320.0000   -0.42540
673360.0000   -0.48900
673400.0000   -0.54250
673440.0000   -0.21728
673480.0000   -0.62841
673520.0000   -0.17929
673560.0000   -0.16810
673600.0000    0.24216
673640.0000   -0.01877
673680.0000   -0.39917
673720.0000   -0.08294
673760.0000    0.22896
673800.0000   -0.12004
673840.0000   -0.15009
673880.0000   -0.34270
673920.0000   -0.15233
673960.0000   -0.74541
674000.0000   -0.51072
674040.0000   -0.50970
674080.0000   -0.47484
674120.0000   -0.54328
674160.0000   -0.56133
674200.0000   -0.56487
674240.0000   -0.73082
674280.0000   -0.70836
674320.0000   -0.91489
674360.0000   -0.91530
674400.0000   -0.62046
674440.0000   -0.86803
674480.0000   -0.72401
674520.0000   -0.50674
674560.0000   -0.58267
674600.0000   -0.76649
674640.0000   -0.66035
674680.0000   -0.70032
674720.0000   -0.59886
674760.0000   -0.47701
674800.0000   -0.64433
674840.0000   -0.84375
674880.0000   -0.82489
674920.0000   -0.62542
674960.0000   -0.56090
675000.0000   -0.55114
675040.0000   -0.60169
675080.0000   -0.43100
675120.0000   -0.50154
675160.0000   -0.37506
675200.0000    0.02017
675240.0000   -0.50831
675280.0000   -0.26805
675320.0000   -0.53967
675360.0000   -0.49785
675400.0000   -0.52657
675440.0000   -0.50067
675480.0000   -0.44300
675520.0000   -0.38230
675560.0000   -0.53720
675600.0000   -0.41234
675640.0000   -0.48859
675680.0000   -0.58746
675720.0000   -0.65320
675760.0000   -0.81906
675800.0000   -0.69248
675840.0000   -0.61346
675880.0000   -0.73329
675920.0000   -0.71990
675960.0000   -0.55121
676000.0000   -0.59878
676040.0000   -0.61004
676080.0000   -0.35241
676120.0000   -0.40851
676160.0000   -0.47475
676200.0000   -0.46900
676240.0000   -0.52869
676280.0000   -0.43872
676320.0000   -0.55973
676360.0000   -0.59977
676400.0000   -0.30471
676440.0000   -0.33630
676480.0000   -0.29237
676520.0000   -0.30898
676560.0000   -0.17816
676600.0000   -0.56107
676640.0000   -0.15874
676680.0000   -0.46142
676720.0000   -0.47072
676760.0000   -0.61794
676800.0000   -0.50607
676840.0000   -0.46999
676880.0000   -0.42454
676920.0000   -0.43450
676960.0000   -0.84278
677000.0000   -0.60446
677040.0000   -0.44958
677080.0000   -0.66658
677120.0000   -0.99078
677160.0000   -0.93641
677200.0000   -0.45442
677240.0000   -0.74189
677280.0000   -0.82686
677320.0000   -0.77221
677360.0000   -0.35143
677400.0000   -0.75817
677440.0000   -0.83235
677480.0000   -0.54729
677520.0000   -0.26795
677560.0000   -0.18803
677600.0000   -0.42577
677640.0000   -0.52210
677680.0000   -0.68957
677720.0000   -0.45536
677760.0000   -0.44231
677800.0000   -0.16423
677840.0000   -0.58333
677880.0000   -0.49689
677920.0000   -0.49040
677960.0000   -0.62685
678000.0000   -0.59164
678040.0000   -0.77479
678080.0000   -0.45588
678120.0000   -0.19845
678160.0000   -0.13078
678200.0000   -0.24747
678240.0000   -0.21649
678280.0000   -0.13261
678320.0000   -0.43812
678360.0000   -0.53504
678400.0000   -0.68305
678440.0000   -0.69145
678480.0000   -0.75296
678520.0000   -0.97566
678560.0000   -0.51451
678600.0000   -0.47193
678640.0000   -0.73649
678680.0000   -0.27546
678720.0000   -0.64366
678760.0000   -0.17765
678800.0000   -0.42769
678840.0000   -0.39640
678880.0000   -0.68759
678920.0000   -0.35183
678960.0000   -0.70214
679000.0000   -0.51249
679040.0000   -0.75187
679080.0000   -0.71265
679120.0000   -0.45488
679160.0000   -0.60617
679200.0000   -0.51696
679240.0000   -0.34677
679280.0000   -0.97417
679320.0000   -0.76321
679360.0000   -0.71159
679400.0000   -0.72472
679440.0000   -0.51333
679480.0000   -0.25029
679520.0000   -0.38884
679560.0000   -0.40762
679600.0000   -0.64880
679640.0000   -0.44284
679680.0000   -0.54339
679720.0000   -0.68936
679760.0000   -0.45975
679800.0000   -0.20253
679840.0000   -0.61290
679880.0000   -0.85820
679920.0000   -0.72353
679960.0000   -0.38694
680000.0000   -0.52002
680040.0000   -0.37658
680080.0000   -0.42776
680120.0000   -0.65369
680160.0000   -0.50962
680200.0000   -0.24250
680240.0000   -0.66293
680280.0000   -0.64262
680320.0000   -0.50591
680360.0000   -0.31888
680400.0000   -0.25244
680440.0000   -0.38783
680480.0000   -0.43827
680520.0000   -0.20947
680560.0000   -0.12183
680600.0000   -0.07052
680640.0000   -0.25325
680680.0000    0.00369
680720.0000   -0.03321
680760.0000   -0.07283
680800.0000   -0.08938
680840.0000   -0.01816
680880.0000   -0.06473
680920.0000   -0.42106
680960.0000    0.07969
681000.0000   -0.11539
681040.0000    0.13058
681080.0000   -0.15282
681120.0000   -0.39592
681160.0000   -0.40234
681200.0000   -0.02179
681240.0000    0.54297
681280.0000    0.30854
681320.0000    0.24960
681360.0000    0.36365
681400.0000    0.45173
681440.0000    0.29859
681480.0000    0.38447
681520.0000    0.41895
681560.0000   -0.06700
681600.0000    0.19896
681640.0000    0.58515
681680.0000    0.44515
681720.0000    0.51210
681760.0000    0.54572
681800.0000    0.54051
681840.0000    0.54282
681880.0000    0.24053
681920.0000    0.42100
681960.0000    0.40306
682000.0000    0.28882
682040.0000    0.43832
682080.0000    0.48325
682120.0000    0.29022
682160.0000    0.42324
682200.0000    0.39688
682240.0000    0.34274
682280.0000    0.48668
682320.0000    0.34485
682360.0000    0.49053
682400.0000    0.57080
682440.0000    0.36676
682480.0000    0.60324
682520.0000    0.50117
682560.0000    0.78279
682600.0000    0.48671
682640.0000    0.46327
682680.0000    0.53293
682720.0000    0.32040
682760.0000    0.27701
682800.0000    0.45168
682840.0000    0.39188
682880.0000    0.12585
682920.0000    0.33615
682960.0000    0.21643
683000.0000    0.27827
683040.0000    0.26019
683080.0000    0.21548
683120.0000    0.27833
683160.0000    0.34843
683200.0000    0.34680
683240.0000    0.31055
683280.0000    0.59301
683320.0000    0.46563
683360.0000    0.67590
683400.0000    0.59082
683440.0000    0.31459
683480.0000    0.39743
683520.0000    0.35580
683560.0000    0.27801
683600.0000    0.52381
683640.0000    0.69261
683680.0000    0.48917
683720.0000    0.51194
683760.0000    0.42173
683800.0000    0.29979
683840.0000    0.36647
683880.0000    0.47334
683920.0000    0.55751
683960.0000    0.35736
684000.0000    0.31666
684040.0000    0.15099
684080.0000    0.39083
684120.0000    0.34674
684160.0000    0.18395
684200.0000    0.15484
684240.0000    0.32964
684280.0000    0.15100
684320.0000    0.37066
684360.0000    0.42254
684400.0000    0.29052
684440.0000    0.42002
684480.0000    0.33932
684520.0000    0.47398
684560.0000    0.23295
684600.0000    0.28358
684640.0000    0.42842
684680.0000    0.51176
684720.0000    0.25106
684760.0000    0.79628
684800.0000    0.51588
684840.0000    0.27932
684880.0000    0.24592
684920.0000    0.24128
684960.0000    0.12928
685000.0000    0.38876
685040.0000    0.20387
685080.0000    0.29387
685120.0000    0.29962
685160.0000    0.26146
685200.0000    0.26754
685240.0000    0.31869
685280.0000    0.09889
685320.0000    0.17215
685360.0000   -0.31798
685400.0000   -0.48447
685440.0000   -0.18103
685480.0000    0.17110
685520.0000    0.08442
685560.0000    0.09472
685600.0000    0.22528
685640.0000    0.58815
685680.0000    0.35252
685720.0000    0.28725
685760.0000    0.56088
685800.0000    0.47854
685840.0000    0.29779
685880.0000    0.29831
685920.0000    0.36536
685960.0000    0.28683
686000.0000    0.48790
686040.0000    0.06765
686080.0000    0.33005
686120.0000    0.34670
686160.0000    0.36469
686200.0000    0.27447
686240.0000    0.35795
686280.0000    0.29518
686320.0000    0.27052
686360.0000    0.41927
686400.0000    0.28999
686440.0000    0.32575
686480.0000    0.31058
686520.0000    0.67152
686560.0000    0.58596
686600.0000    0.47236
686640.0000    0.44762
686680.0000    0.40826
686720.0000    0.58022
686760.0000    0.67020
686800.0000    0.53773
686840.0000    0.38111
686880.0000    0.22587
686920.0000    0.45394
686960.0000    0.52983
687000.0000    0.35452
687040.0000    0.36778
687080.0000    0.43091
687120.0000    0.84442
687160.0000    0.57580
687200.0000    0.38024
687240.0000    0.41420
687280.0000    0.59270
687320.0000    0.32543
687360.0000    0.43978
687400.0000    0.30304
687440.0000    0.40533
687480.0000    0.43464
687520.0000    0.22131
687560.0000    0.50202
687600.0000    0.40918
687640.0000    0.39427
687680.0000    0.43538
687720.0000    0.17925
687760.0000    0.57772
687800.0000    0.30285
687840.0000    0.40995
687880.0000    0.29846
687920.0000    0.48843
687960.0000    0.23688
688000.0000    0.13552
688040.0000    0.22113
688080.0000    0.34202
688120.0000    0.24332
688160.0000    0.00713
688200.0000    0.32334
688240.0000    0.24369
688280.0000    0.43022
688320.0000    0.19353
688360.0000    0.17363
688400.0000    0.36572
688440.0000    0.31275
688480.0000    0.42198
688520.0000    0.11335
688560.0000    0.35644
688600.0000   -0.03171
688640.0000   -0.05426
688680.0000    0.03357
688720.0000    0.30683
688760.0000    0.58068
688800.0000    0.33498
688840.0000    0.55542
688880.0000    0.56970
688920.0000    0.31530
688960.0000    0.19616
689000.0000    0.21354
689040.0000    0.33032
689080.0000    0.30372
689120.0000    0.60163
689160.0000    0.31564
689200.0000    0.40090
689240.0000    0.46527
689280.0000    0.37517
689320.0000    0.61808
689360.0000    0.47196
689400.0000    0.41168
689440.0000    0.57204
689480.0000    0.49110
689520.0000    0.46109
689560.0000    0.53233
689600.0000    0.48538
689640.0000    0.52085
689680.0000    0.62838
689720.0000    0.27640
689760.0000    0.53624
689800.0000    0.57583
689840.0000    0.43481
689880.0000    0.35555
689920.0000    0.43159
689960.0000    0.44742
690000.0000    0.56731
690040.0000    0.63027
690080.0000    0.51825
690120.0000    0.42684
690160.0000    0.47154
690200.0000    0.49658
690240.0000    0.47758
690280.0000    0.50136
690320.0000    0.48431
690360.0000    0.55124
690400.0000    0.41572
690440.0000    0.39138
690480.0000    0.46201
690520.0000    0.28088
690560.0000    0.72502
690600.0000    0.62687
690640.0000    0.45952
690680.0000    0.32864
690720.0000    0.45847
690760.0000    0.56557
690800.0000    0.33110
690840.0000    0.46249
690880.0000    0.26244
690920.0000    0.07029
690960.0000    0.65709
691000.0000    0.51201
691040.0000    0.26323
691080.0000    0.33097
691120.0000    0.74657
691160.0000    0.46535
691200.0000    0.47709
691240.0000    0.36037
691280.0000    0.67563
691320.0000    0.49595
691360.0000    0.37778
691400.0000    0.50127
691440.0000    0.42515
691480.0000    0.57238
691520.0000    0.39893
691560.0000    0.61145
691600.0000    0.54595
691640.0000    0.34731
691680.0000    0.15800
691720.0000   -0.06022
691760.0000    0.38695
691800.0000    0.22067
691840.0000   -0.00962
691880.0000    0.26172
691920.0000    0.13793
691960.0000   -0.07461
692000.0000    0.25284
692040.0000    0.03253
692080.0000    0.32498
692120.0000    0.02534
692160.0000    0.39904
692200.0000    0.23480
692240.0000    0.16796
692280.0000    0.29184
692320.0000    0.43271
692360.0000    0.44563
692400.0000    0.46300
692440.0000    0.21973
692480.0000    0.12510
692520.0000    0.36623
692560.0000    0.22668
692600.0000    0.40994
692640.0000    0.48028
692680.0000    0.51600
692720.0000    0.27958
692760.0000    0.56602
692800.0000    0.23773
692840.0000    0.62461
692880.0000    0.46497
692920.0000    0.45019
692960.0000    0.49648
693000.0000    0.43444
693040.0000    0.39458
693080.0000    0.66969
693120.0000    0.45356
693160.0000    0.35001
693200.0000    0.53275
693240.0000    0.58407
693280.0000    0.56849
693320.0000    0.45094
693360.0000    0.52802
693400.0000    0.55657
693440.0000    0.45157
693480.0000    0.59754
693520.0000    0.64029
693560.0000    0.37630
693600.0000    0.41355
693640.0000    0.35159
693680.0000    0.32150
693720.0000    0.27319
693760.0000    0.56194
693800.0000    0.42331
693840.0000    0.41524
693880.0000    0.42304
693920.0000    0.73484
693960.0000    0.45664
694000.0000    0.29494
694040.0000    0.29803
694080.0000    0.59701
694120.0000    0.28039
694160.0000    0.59056
694200.0000    0.41940
694240.0000    0.45589
694280.0000    0.42644
694320.0000    0.45959
694360.0000    0.48897
694400.0000    0.08173
694440.0000    0.53321
694480.0000    0.47404
694520.0000    0.37452
694560.0000    0.47127
694600.0000    0.43276
694640.0000    0.51484
694680.0000    0.40790
694720.0000    0.44967
694760.0000    0.48385
694800.0000    0.20989
694840.0000    0.31913
694880.0000    0.31329
694920.0000    0.31717
694960.0000    0.55166
695000.0000    0.22165
695040.0000    0.26981
695080.0000    0.21669
695120.0000    0.21426
695160.0000    0.54131
695200.0000    0.50923
695240.0000    0.46657
695280.0000    0.50997
695320.0000    0.19352
695360.0000    0.09423
695400.0000    0.47383
695440.0000    0.39939
695480.0000    0.26266
695520.0000    0.45682
695560.0000    0.23894
695600.0000    0.25637
695640.0000   -0.14784
695680.0000    0.22098
695720.0000    0.37296
695760.0000    0.51155
695800.0000   -0.10571
695840.0000   -0.03068
695880.0000    0.41115
695920.0000    0.36619
695960.0000    0.33681
696000.0000    0.37913
696040.0000    0.46661
696080.0000    0.37553
696120.0000    0.19797
696160.0000    0.43995
696200.0000    0.50300
696240.0000    0.62618
696280.0000    0.27091
696320.0000    0.46579
696360.0000    0.60495
696400.0000    0.37127
696440.0000    0.26880
696480.0000    0.19213
696520.0000    0.41383
696560.0000    0.32974
696600.0000    0.29630
696640.0000    0.36863
696680.0000    0.25636
696720.0000    0.12234
696760.0000    0.14303
696800.0000    0.33394
696840.0000    0.42842
696880.0000    0.25879
696920.0000    0.16608
696960.0000    0.19298
697000.0000    0.34993
697040.0000    0.34641
697080.0000    0.20690
697120.0000    0.41285
697160.0000    0.40589
697200.0000    0.34081
697240.0000    0.56186
697280.0000    0.27569
697320.0000    0.41303
697360.0000    0.28815
697400.0000    0.15603
697440.0000    0.44994
697480.0000    0.43276
697520.0000    0.50443
697560.0000    0.56109
697600.0000    0.48498
697640.0000    0.15662
697680.0000    0.43887
697720.0000    0.46717
697760.0000    0.29216
697800.0000    0.37252
697840.0000    0.31888
697880.0000    0.40209
697920.0000    0.48657
697960.0000    0.35188
698000.0000    0.29196
698040.0000    0.45564
698080.0000    0.42234
698120.0000    0.32910
698160.0000    0.50763
698200.0000    0.16966
698240.0000    0.28002
698280.0000    0.20490
698320.0000    0.34292
698360.0000    0.37625
698400.0000    0.44416
698440.0000    0.48990
698480.0000    0.43906
698520.0000    0.39500
698560.0000    0.34061
698600.0000    0.22211
698640.0000    0.66374
698680.0000    0.66300
698720.0000    0.42036
698760.0000    0.32495
698800.0000    0.36733
698840.0000    0.38754
698880.0000    0.37890
698920.0000    0.38326
698960.0000    0.39139
699000.0000    0.31889
699040.0000    0.53468
699080.0000    0.52650
699120.0000    0.38888
699160.0000    0.50560
699200.0000    0.25496
699240.0000    0.36578
699280.0000    0.50048
699320.0000    0.41968
699360.0000    0.43343
699400.0000    0.18904
699440.0000    0.42084
699480.0000    0.53966
699520.0000    0.61749
699560.0000    0.31374
699600.0000    0.37710
699640.0000    0.34477
699680.0000    0.12998
699720.0000    0.31756
699760.0000    0.25689
699800.0000    0.45044
699840.0000    0.21876
699880.0000    0.15184
699920.0000    0.09687
699960.0000    0.26852
700000.0000    0.21104
700040.0000    0.11912
700080.0000    0.33726
700120.0000    0.17732
700160.0000   -0.01249
700200.0000    0.38743
700240.0000    0.35344
700280.0000   -0.03613
700320.0000   -0.05291
700360.0000    0.13434
700400.0000    0.06958
700440.0000    0.35044
700480.0000    0.47659
700520.0000    0.37214
700560.0000    0.47274
700600.0000    0.34260
700640.0000    0.07742
700680.0000    0.38603
700720.0000    0.29137
700760.0000   -0.09482
700800.0000    0.25188
700840.0000   -0.02645
700880.0000    0.48563
700920.0000    0.49145
700960.0000    0.36959
701000.0000    0.32280
701040.0000    0.39925
701080.0000    0.57348
701120.0000    0.39594
701160.0000    0.29139
701200.0000    0.11279
701240.0000    0.34041
701280.0000    0.09750
701320.0000    0.19481
701360.0000    0.22716
701400.0000    0.26746
701440.0000    0.27922
701480.0000    0.22933
701520.0000    0.49240
701560.0000    0.52651
701600.0000    0.37942
701640.0000    0.32235
701680.0000    0.22524
701720.0000    0.23564
701760.0000    0.19842
701800.0000    0.18170
701840.0000    0.44247
701880.0000    0.37370
701920.0000    0.39616
701960.0000    0.26859
702000.0000    0.25547
702040.0000    0.39512
702080.0000    0.28443
702120.0000    0.39359
702160.0000    0.44685
702200.0000    0.33532
702240.0000    0.15710
702280.0000    0.01449
702320.0000   -0.26341
702360.0000    0.20798
702400.0000   -0.36233
702440.0000   -0.73535
702480.0000   -0.68858
702520.0000   -0.33716
702560.0000   -0.83287
702600.0000   -0.15842
702640.0000    0.34240
702680.0000   -0.17580
702720.0000   -0.44250
702760.0000    0.02968
702800.0000    0.19368
702840.0000   -0.11115
702880.0000    0.16834
702920.0000   -0.13260
702960.0000    0.05636
703000.0000   -0.03234
703040.0000   -0.49355
703080.0000   -0.19602
703120.0000   -0.37675
703160.0000   -0.47926
703200.0000   -0.03095
703240.0000    0.16655
703280.0000   -0.32153
703320.0000   -0.08250
703360.0000   -0.04546
703400.0000   -0.11044
703440.0000    0.00780
703480.0000    0.43019
703520.0000    0.20622
703560.0000    0.16727
703600.0000    0.04589
703640.0000   -0.07431
703680.0000    0.30976
703720.0000    0.29102
703760.0000    0.25343
703800.0000    0.50703
703840.0000    0.27888
703880.0000    0.53517
703920.0000    0.43958
703960.0000    0.55059
704000.0000    0.30257
704040.0000    0.18095
704080.0000    0.34800
704120.0000    0.31325
704160.0000    0.28532
704200.0000    0.29016
704240.0000    0.19959
704280.0000    0.30837
704320.0000    0.20127
704360.0000    0.26535
704400.0000    0.15093
704440.0000    0.35659
704480.0000    0.49186
704520.0000    0.19434
704560.0000    0.24649
704600.0000    0.49629
704640.0000    0.32989
704680.0000    0.40628
704720.0000    0.14700
704760.0000    0.35257
704800.0000    0.28189
704840.0000    0.45809
704880.0000    0.53897
704920.0000    0.17759
704960.0000    0.21469
705000.0000    0.18907
705040.0000    0.45235
705080.0000    0.35052
705120.0000    0.21778
705160.0000    0.15756
705200.0000    0.13681
705240.0000    0.12731
705280.0000    0.32622
705320.0000    0.41119
705360.0000    0.54342
705400.0000    0.18948
705440.0000    0.06502
705480.0000    0.32263
705520.0000    0.15052
705560.0000    0.38700
705600.0000    0.45728
705640.0000    0.29269
705680.0000    0.42061
705720.0000    0.32249
705760.0000    0.33888
705800.0000    0.23755
705840.0000    0.40686
705880.0000    0.21322
705920.0000    0.40897
705960.0000    0.60818
706000.0000    0.21466
706040.0000    0.03836
706080.0000   -0.18098
706120.0000   -0.26429
706160.0000   -0.35373
706200.0000   -0.97778
706240.0000   -0.67004
706280.0000   -0.25770
706320.0000   -0.72151
706360.0000   -0.90562
706400.0000   -0.74660
706440.0000   -0.98589
706480.0000   -0.80162
706520.0000   -1.13159
706560.0000   -1.03937
706600.0000   -0.87819
706640.0000   -0.65439
706680.0000   -0.68622
706720.0000   -0.32683
706760.0000   -0.85014
706800.0000   -0.84397
706840.0000   -1.07103
706880.0000   -0.85695
706920.0000   -0.82621
706960.0000   -0.55810
707000.0000   -0.47838
707040.0000   -0.80554
707080.0000   -0.61856
707120.0000   -0.66879
707160.0000   -0.51605
707200.0000   -0.56151
707240.0000   -0.46477
707280.0000   -0.21359
707320.0000   -0.02174
707360.0000   -0.39427
707400.0000   -0.43783
707440.0000   -0.63931
707480.0000   -0.04599
707520.0000   -0.33962
707560.0000   -0.17720
707600.0000   -0.01396
707640.0000    0.00656
707680.0000   -0.32347
707720.0000   -0.25572
707760.0000   -0.25024
707800.0000   -0.43309
707840.0000   -0.20074
707880.0000   -0.47286
707920.0000   -0.07605
707960.0000   -0.31864
708000.0000   -0.15105
708040.0000   -0.11320
708080.0000   -0.17280
708120.0000    0.00432
708160.0000   -0.07851
708200.0000   -0.31846
708240.0000   -0.20409
708280.0000   -0.24466
708320.0000   -0.22501
708360.0000   -0.25212
708400.0000   -0.54087
708440.0000   -0.22483
708480.0000   -0.32639
708520.0000   -0.11817
708560.0000    0.08010
708600.0000   -0.29569
708640.0000   -0.25048
708680.0000   -0.11114
708720.0000   -0.00916
708760.0000    0.08626
708800.0000   -0.02010
708840.0000   -0.28457
708880.0000    0.02809
708920.0000   -0.05160
708960.0000   -0.18837
709000.0000    0.13757
709040.0000   -0.04304
709080.0000   -0.19520
709120.0000   -0.56182
709160.0000   -0.58060
709200.0000    0.11038
709240.0000    0.01201
709280.0000   -0.14476
709320.0000    0.05887
709360.0000   -0.71913
709400.0000    0.06301
709440.0000    0.04588
709480.0000   -0.37756
709520.0000   -0.27913
709560.0000   -0.61997
709600.0000   -0.53427
709640.0000   -0.34219
709680.0000   -0.50167
709720.0000   -0.33107
709760.0000   -0.41716
709800.0000   -0.23552
709840.0000   -0.17349
709880.0000   -0.12660
709920.0000   -0.19234
709960.0000    0.12558
710000.0000    0.20204
710040.0000    0.06174
710080.0000    0.10791
710120.0000   -0.22775
710160.0000   -0.16120
710200.0000   -0.20494
710240.0000    0.04193
710280.0000   -0.29538
710320.0000    0.25898
710360.0000    0.04929
710400.0000    0.10827
710440.0000   -0.02526
710480.0000   -0.14697
710520.0000   -0.42239
710560.0000   -0.28629
710600.0000   -0.30163
710640.0000   -0.30307
710680.0000   -0.30075
710720.0000   -0.03985
710760.0000   -0.37036
710800.0000   -0.49869
710840.0000   -0.36345
710880.0000   -0.46085
710920.0000   -0.68181
710960.0000   -0.42199
711000.0000   -0.43731
711040.0000   -0.48560
711080.0000   -0.12732
711120.0000   -0.04766
711160.0000   -0.19991
711200.0000    0.04760
711240.0000   -0.01561
711280.0000    0.14853
711320.0000    0.09283
711360.0000    0.04325
711400.0000   -0.19876
711440.0000   -0.03534
711480.0000    0.02904
711520.0000   -0.01255
711560.0000   -0.07592
711600.0000   -0.14533
711640.0000   -0.10399
711680.0000   -0.23357
711720.0000   -0.37039
711760.0000   -0.19170
711800.0000   -0.36732
711840.0000   -0.22120
711880.0000   -0.47328
711920.0000    0.15086
711960.0000   -0.47283
712000.0000   -0.35591
712040.0000   -0.36748
712080.0000   -0.44525
712120.0000   -0.34796
712160.0000   -0.31281
712200.0000   -0.25669
712240.0000   -0.35755
712280.0000   -0.19136
712320.0000   -0.46993
712360.0000    0.17557
712400.0000   -0.28915
712440.0000    0.12004
712480.0000   -0.02706
712520.0000   -0.14090
712560.0000   -0.10066
712600.0000   -0.26272
712640.0000   -0.00551
712680.0000   -0.22177
712720.0000   -0.42330
712760.0000   -0.29399
712800.0000   -0.59334
712840.0000   -0.29772
712880.0000   -0.62768
712920.0000   -0.27163
712960.0000   -0.67337
713000.0000   -0.35097
713040.0000   -0.32136
713080.0000   -0.52558
713120.0000   -0.41622
713160.0000   -0.59943
713200.0000   -0.52847
713240.0000   -0.46154
713280.0000   -0.54708
713320.0000   -0.68798
713360.0000   -0.54992
713400.0000   -0.19646
713440.0000   -0.26668
713480.0000   -0.51172
713520.0000   -0.47216
713560.0000   -0.44713
713600.0000   -0.38801
713640.0000   -0.51654
713680.0000   -0.70162
713720.0000   -0.73353
713760.0000   -0.33812
713800.0000   -0.40206
713840.0000   -0.43236
713880.0000   -0.88268
713920.0000   -0.48876
713960.0000   -0.23929
714000.0000   -0.45788
714040.0000   -0.50198
714080.0000   -0.40849
714120.0000   -0.45239
714160.0000   -0.70731
714200.0000   -0.33085
714240.0000   -0.48064
714280.0000   -0.37536
714320.0000   -0.43339
714360.0000   -0.31118
714400.0000   -0.43786
714440.0000   -0.50298
714480.0000   -0.56716
714520.0000   -0.60774
714560.0000   -0.54769
714600.0000   -0.83223
714640.0000   -0.65469
714680.0000   -0.65586
714720.0000   -0.46295
714760.0000   -0.69732
714800.0000   -0.42337
714840.0000   -0.64274
714880.0000   -0.54937
714920.0000   -0.33217
714960.0000   -0.50972
715000.0000   -0.93229
715040.0000   -0.67390
715080.0000   -0.97549
715120.0000   -0.48532
715160.0000   -0.43767
715200.0000   -0.43895
715240.0000   -0.42222
715280.0000   -0.46850
715320.0000   -0.39814
715360.0000   -0.22584
715400.0000   -0.43144
715440.0000   -0.13260
715480.0000   -0.52066
715520.0000   -0.17560
715560.0000   -0.20403
715600.0000   -0.40971
715640.0000   -0.46400
715680.0000   -0.72469
715720.0000   -0.48717
715760.0000   -0.33606
715800.0000   -0.38431
715840.0000   -0.51715
715880.0000   -0.71295
715920.0000   -0.40680
715960.0000   -0.42581
716000.0000   -0.36150
716040.0000   -0.60251
716080.0000   -0.46703
716120.0000   -0.62275
716160.0000   -0.61580
716200.0000    0.06013
716240.0000   -0.35438
716280.0000   -0.19980
716320.0000   -0.29592
716360.0000   -0.46619
716400.0000   -0.56060
716440.0000   -0.42605
716480.0000   -0.73481
716520.0000   -0.50245
716560.0000   -1.03564
716600.0000   -0.86962
716640.0000   -0.73040
716680.0000   -0.63812
716720.0000   -0.62303
716760.0000   -0.98195
716800.0000   -1.17664
716840.0000   -0.90588
716880.0000   -0.99900
716920.0000   -0.82486
716960.0000   -0.62685
717000.0000   -0.81782
717040.0000   -0.80267
717080.0000   -0.80628
717120.0000   -1.01184
717160.0000   -1.15231
717200.0000   -1.00022
717240.0000   -0.66679
717280.0000   -0.87027
717320.0000   -1.02015
717360.0000   -0.70223
717400.0000   -0.70035
717440.0000   -0.41674
717480.0000   -0.80663
717520.0000   -0.73148
717560.0000   -0.69913
717600.0000   -1.00238
717640.0000   -0.86499
717680.0000   -0.66306
717720.0000   -0.54467
717760.0000   -0.57197
717800.0000   -0.55120
717840.0000   -0.48463
717880.0000   -0.61907
717920.0000   -0.65271
717960.0000   -1.17638
718000.0000   -0.88542
718040.0000   -0.26414
718080.0000   -0.36624
718120.0000   -0.42354
718160.0000   -0.41875
718200.0000   -0.40252
718240.0000   -0.15541
718280.0000   -0.33279
718320.0000   -0.18022
718360.0000   -0.26082
718400.0000   -0.18284
718440.0000   -0.06143
718480.0000   -0.20505
718520.0000   -0.17427
718560.0000   -0.66654
718600.0000   -0.06918
718640.0000   -0.42897
718680.0000    0.05753
718720.0000   -0.04311
718760.0000    0.13272
718800.0000    0.40544
718840.0000    0.05945
718880.0000    0.29717
718920.0000    0.33552
718960.0000    0.43430
719000.0000    0.27868
719040.0000    0.45723
719080.0000    0.46757
719120.0000    0.33346
719160.0000    0.34907
719200.0000    0.04636
719240.0000   -0.47832
719280.0000   -0.42417
719320.0000   -0.51369
719360.0000   -0.54296
719400.0000   -0.31786
719440.0000   -0.24767
719480.0000    0.16068
719520.0000    0.21695
719560.0000   -0.04111
719600.0000   -0.43475
719640.0000   -0.07926
719680.0000   -0.16288
719720.0000   -0.21430
719760.0000   -0.25792
719800.0000   -0.29395
719840.0000   -0.03306
719880.0000    0.16672
719920.0000    0.32473
719960.0000   -0.16348
720000.0000   -0.30142
720040.0000   -0.21600
720080.0000   -0.30575
720120.0000   -0.07379
720160.0000   -0.34646
720200.0000   -0.17593
720240.0000   -0.58404
720280.0000   -0.50557
720320.0000   -0.47907
720360.0000   -0.90552
720400.0000   -0.70512
720440.0000   -0.48428
720480.0000   -0.71708
720520.0000   -0.79194
720560.0000   -0.62609
720600.0000   -0.59628
720640.0000   -0.66677
720680.0000   -0.44257
720720.0000   -0.56393
720760.0000   -0.59369
720800.0000   -0.50004
720840.0000   -0.47468
720880.0000   -0.68857
720920.0000   -0.45692
720960.0000   -0.76628
721000.0000   -0.69516
721040.0000   -0.63265
721080.0000   -0.76777
721120.0000   -0.60284
721160.0000   -0.43748
721200.0000   -0.36019
721240.0000   -0.64496
721280.0000   -0.66207
721320.0000   -0.30168
721360.0000   -0.40958
721400.0000   -0.44252
721440.0000   -0.39593
721480.0000   -0.78787
721520.0000   -0.64917
721560.0000   -0.60208
721600.0000   -0.40886
721640.0000   -0.35144
721680.0000   -0.52288
721720.0000   -0.49247
721760.0000   -0.48604
721800.0000   -0.46785
721840.0000   -0.36199
721880.0000   -0.61416
721920.0000   -0.44165
721960.0000   -0.46420
722000.0000   -0.73069
722040.0000   -0.76629
722080.0000   -0.64613
722120.0000   -0.52358
722160.0000   -0.40941
722200.0000   -0.06624
722240.0000   -0.30070
722280.0000    0.05030
722320.0000   -0.31244
722360.0000   -0.43856
722400.0000   -0.30939
722440.0000    0.04046
722480.0000   -0.11553
722520.0000    0.04483
722560.0000   -0.38539
722600.0000   -0.26695
722640.0000   -0.34084
722680.0000   -0.52262
722720.0000   -0.55419
722760.0000   -0.62545
722800.0000   -0.69114
722840.0000   -0.59808
722880.0000   -0.19648
722920.0000   -0.78298
722960.0000   -0.36032
723000.0000   -0.09360
723040.0000   -0.46651
723080.0000   -0.30116
723120.0000   -0.22411
723160.0000   -0.05488
723200.0000   -0.18150
723240.0000    0.01422
723280.0000   -0.26813
723320.0000   -0.24087
723360.0000   -0.29324
723400.0000   -0.41031
723440.0000   -0.13895
723480.0000   -0.04146
723520.0000   -0.33540
723560.0000   -0.20637
723600.0000    0.00457
723640.0000   -0.07575
723680.0000   -0.25538
723720.0000    0.02979
723760.0000   -0.03066
723800.0000   -0.30680
723840.0000   -0.21931
[truncated: 158,795 more chars]
