# Supplementary material for: Comment on 'Valid molecular dynamics simulations of human hemoglobin require a surprisingly large box size'
Source: eLife. 2019 Jun 20;8:e44718. doi: 10.7554/eLife.44718 (PMC6586461; doi:10.7554/eLife.44718)
Supplement: Figure 4—source data 1. — The zip archive contains a README file describing which source files correspond to the different panels. [file elife-44718-fig4-data1.zip › figure4/panels_EF/amber/box1/eq13/proj.xvg]

25000.0000    0.01808
25040.0000    0.07953
25080.0000    0.02444
25120.0000   -0.09081
25160.0000   -0.05316
25200.0000   -0.21598
25240.0000   -0.16229
25280.0000   -0.15397
25320.0000    0.05479
25360.0000    0.07255
25400.0000   -0.05464
25440.0000   -0.21981
25480.0000   -0.12515
25520.0000    0.08209
25560.0000    0.00698
25600.0000    0.23358
25640.0000   -0.06218
25680.0000    0.11822
25720.0000   -0.07376
25760.0000   -0.20214
25800.0000    0.21233
25840.0000   -0.14041
25880.0000   -0.02323
25920.0000   -0.07168
25960.0000   -0.07289
26000.0000   -0.01994
26040.0000   -0.13224
26080.0000   -0.16557
26120.0000   -0.13453
26160.0000   -0.07538
26200.0000   -0.10208
26240.0000   -0.20014
26280.0000   -0.12520
26320.0000   -0.02691
26360.0000   -0.06341
26400.0000   -0.01012
26440.0000   -0.29550
26480.0000   -0.11355
26520.0000   -0.00655
26560.0000   -0.10536
26600.0000   -0.19253
26640.0000   -0.10793
26680.0000   -0.28093
26720.0000   -0.08750
26760.0000   -0.28309
26800.0000   -0.36470
26840.0000   -0.17854
26880.0000   -0.31243
26920.0000   -0.23668
26960.0000   -0.14360
27000.0000   -0.21993
27040.0000   -0.29435
27080.0000   -0.56154
27120.0000   -0.15331
27160.0000   -0.40593
27200.0000   -0.13543
27240.0000   -0.37353
27280.0000   -0.29658
27320.0000   -0.36398
27360.0000   -0.18573
27400.0000   -0.14064
27440.0000    0.15221
27480.0000    0.30479
27520.0000    0.46913
27560.0000    0.38837
27600.0000    0.21744
27640.0000    0.16670
27680.0000    0.50739
27720.0000    0.34008
27760.0000    0.28274
27800.0000    0.54383
27840.0000    0.35901
27880.0000    0.35480
27920.0000    0.39021
27960.0000    0.39716
28000.0000    0.56102
28040.0000    0.46148
28080.0000    0.54024
28120.0000    0.39048
28160.0000    0.30250
28200.0000    0.19189
28240.0000    0.44671
28280.0000    0.32386
28320.0000    0.48596
28360.0000    0.35800
28400.0000    0.33001
28440.0000    0.41241
28480.0000    0.26862
28520.0000    0.29368
28560.0000    0.35031
28600.0000    0.28295
28640.0000    0.33450
28680.0000    0.46257
28720.0000    0.48278
28760.0000    0.57553
28800.0000    0.31749
28840.0000    0.37321
28880.0000    0.51636
28920.0000    0.48774
28960.0000    0.49424
29000.0000    0.46309
29040.0000    0.22235
29080.0000    0.46614
29120.0000    0.09322
29160.0000    0.44150
29200.0000    0.57618
29240.0000    0.55503
29280.0000    0.70387
29320.0000    0.38500
29360.0000    0.36341
29400.0000    0.42089
29440.0000    0.49814
29480.0000    0.46683
29520.0000    0.52608
29560.0000    0.26851
29600.0000    0.43825
29640.0000    0.29252
29680.0000    0.20338
29720.0000    0.56948
29760.0000    0.27221
29800.0000    0.46192
29840.0000    0.42306
29880.0000    0.41031
29920.0000    0.37254
29960.0000    0.25385
30000.0000    0.39607
30040.0000    0.37122
30080.0000    0.46337
30120.0000    0.52363
30160.0000    0.61574
30200.0000    0.37591
30240.0000    0.53837
30280.0000    0.38793
30320.0000    0.39721
30360.0000    0.20446
30400.0000    0.43240
30440.0000    0.34000
30480.0000    0.45438
30520.0000    0.39699
30560.0000    0.23709
30600.0000    0.30600
30640.0000    0.50978
30680.0000    0.57321
30720.0000    0.44161
30760.0000    0.38283
30800.0000    0.39682
30840.0000    0.35888
30880.0000    0.47955
30920.0000    0.40156
30960.0000    0.37932
31000.0000    0.42270
31040.0000    0.42210
31080.0000    0.46323
31120.0000    0.31361
31160.0000    0.36602
31200.0000    0.40602
31240.0000    0.38962
31280.0000    0.44400
31320.0000    0.45360
31360.0000    0.36496
31400.0000    0.30884
31440.0000    0.31402
31480.0000    0.36538
31520.0000    0.45332
31560.0000    0.42350
31600.0000    0.43341
31640.0000    0.44670
31680.0000    0.29213
31720.0000    0.44690
31760.0000    0.27083
31800.0000    0.43070
31840.0000    0.25977
31880.0000    0.40094
31920.0000    0.55360
31960.0000    0.42267
32000.0000    0.31149
32040.0000    0.34181
32080.0000    0.31130
32120.0000    0.15202
32160.0000    0.23725
32200.0000    0.43629
32240.0000    0.28749
32280.0000    0.17730
32320.0000    0.08901
32360.0000    0.45892
32400.0000    0.45122
32440.0000    0.28819
32480.0000    0.26670
32520.0000    0.17937
32560.0000    0.32308
32600.0000    0.26313
32640.0000    0.22438
32680.0000    0.36930
32720.0000    0.30834
32760.0000    0.25280
32800.0000    0.36155
32840.0000    0.25131
32880.0000    0.54591
32920.0000    0.14930
32960.0000    0.28507
33000.0000    0.15155
33040.0000    0.37430
33080.0000    0.26338
33120.0000   -0.06426
33160.0000    0.27479
33200.0000    0.41527
33240.0000    0.17818
33280.0000    0.27182
33320.0000    0.62948
33360.0000    0.20596
33400.0000    0.31935
33440.0000    0.57111
33480.0000    0.25983
33520.0000    0.31191
33560.0000    0.37631
33600.0000    0.10648
33640.0000    0.21978
33680.0000    0.17675
33720.0000    0.24178
33760.0000    0.24304
33800.0000   -0.00490
33840.0000    0.24136
33880.0000    0.08998
33920.0000    0.09155
33960.0000    0.30300
34000.0000    0.53161
34040.0000    0.23840
34080.0000    0.29809
34120.0000    0.31562
34160.0000    0.46519
34200.0000    0.33309
34240.0000    0.14588
34280.0000   -0.04190
34320.0000    0.29287
34360.0000    0.29561
34400.0000    0.29049
34440.0000    0.14019
34480.0000    0.38221
34520.0000    0.20350
34560.0000    0.32390
34600.0000    0.35221
34640.0000    0.11148
34680.0000    0.33184
34720.0000    0.22217
34760.0000    0.33203
34800.0000    0.21688
34840.0000    0.18649
34880.0000    0.08684
34920.0000    0.30834
34960.0000    0.32629
35000.0000    0.35836
35040.0000    0.16298
35080.0000    0.32312
35120.0000    0.30867
35160.0000    0.30172
35200.0000    0.34787
35240.0000    0.39621
35280.0000    0.33511
35320.0000    0.35485
35360.0000    0.45723
35400.0000    0.34592
35440.0000    0.55842
35480.0000    0.55958
35520.0000    0.33807
35560.0000    0.24995
35600.0000    0.44523
35640.0000    0.34673
35680.0000    0.35964
35720.0000    0.36584
35760.0000    0.03727
35800.0000    0.31215
35840.0000    0.25874
35880.0000    0.25807
35920.0000    0.29458
35960.0000    0.22552
36000.0000    0.32168
36040.0000    0.26297
36080.0000    0.40903
36120.0000    0.31645
36160.0000    0.20020
36200.0000    0.17229
36240.0000    0.36910
36280.0000    0.30877
36320.0000    0.32371
36360.0000    0.22510
36400.0000    0.35697
36440.0000    0.15249
36480.0000    0.15308
36520.0000    0.22654
36560.0000    0.37649
36600.0000    0.40745
36640.0000    0.31199
36680.0000    0.45835
36720.0000    0.09633
36760.0000    0.49629
36800.0000    0.47875
36840.0000    0.44471
36880.0000    0.23431
36920.0000    0.53034
36960.0000    0.23262
37000.0000    0.05022
37040.0000   -0.41277
37080.0000   -0.84486
37120.0000   -0.37458
37160.0000   -0.43140
37200.0000   -0.42957
37240.0000   -0.39732
37280.0000   -0.45952
37320.0000   -0.63467
37360.0000   -0.51038
37400.0000   -0.44284
37440.0000    0.06518
37480.0000   -0.48114
37520.0000   -0.27111
37560.0000   -0.28341
37600.0000   -0.46903
37640.0000   -0.35042
37680.0000   -0.44425
37720.0000   -0.43596
37760.0000   -0.38706
37800.0000   -0.61318
37840.0000   -0.18180
37880.0000   -0.13618
37920.0000    0.09109
37960.0000   -0.17819
38000.0000   -0.10338
38040.0000    0.63371
38080.0000    0.38457
38120.0000    0.48139
38160.0000    0.03649
38200.0000    0.37965
38240.0000    0.14395
38280.0000    0.19955
38320.0000    0.18421
38360.0000    0.24516
38400.0000    0.36429
38440.0000    0.40268
38480.0000    0.44921
38520.0000    0.55080
38560.0000    0.40428
38600.0000    0.26777
38640.0000    0.63246
38680.0000    0.45088
38720.0000    0.54664
38760.0000    0.44587
38800.0000    0.57736
38840.0000    0.68040
38880.0000    0.31128
38920.0000    0.58482
38960.0000    0.47567
39000.0000    0.40515
39040.0000   -0.40310
39080.0000   -0.04526
39120.0000   -0.18531
39160.0000   -0.01759
39200.0000   -0.21276
39240.0000   -0.44156
39280.0000   -0.16370
39320.0000   -0.27144
39360.0000   -0.52893
39400.0000   -0.28461
39440.0000   -0.13106
39480.0000   -0.36044
39520.0000   -0.41342
39560.0000   -0.32843
39600.0000   -0.52253
39640.0000   -0.66325
39680.0000   -0.45209
39720.0000   -0.44920
39760.0000   -0.56334
39800.0000   -0.53054
39840.0000   -0.70181
39880.0000   -0.56228
39920.0000   -0.41859
39960.0000   -0.38318
40000.0000   -0.10136
40040.0000   -0.24353
40080.0000   -0.17905
40120.0000   -0.14388
40160.0000   -0.49978
40200.0000   -0.20420
40240.0000   -0.31446
40280.0000   -0.52479
40320.0000   -0.41037
40360.0000   -0.07597
40400.0000   -0.41020
40440.0000   -0.65932
40480.0000   -0.59288
40520.0000   -0.75020
40560.0000   -0.15134
40600.0000   -0.43992
40640.0000   -0.35842
40680.0000   -0.55310
40720.0000   -0.68805
40760.0000   -0.79640
40800.0000   -0.39579
40840.0000   -0.45885
40880.0000   -0.66596
40920.0000   -0.46809
40960.0000   -0.39182
41000.0000   -0.38681
41040.0000   -0.49295
41080.0000   -0.54413
41120.0000   -0.15917
41160.0000   -0.35027
41200.0000   -0.57632
41240.0000   -0.41512
41280.0000   -0.35176
41320.0000   -0.49029
41360.0000   -0.47356
41400.0000   -0.39849
41440.0000   -0.18340
41480.0000    0.15343
41520.0000   -0.18968
41560.0000   -0.19494
41600.0000   -0.22124
41640.0000   -0.06703
41680.0000   -0.11441
41720.0000   -0.42491
41760.0000   -0.17944
41800.0000   -0.55476
41840.0000   -0.32504
41880.0000   -0.58108
41920.0000   -0.17772
41960.0000   -0.13735
42000.0000   -0.13872
42040.0000   -0.14460
42080.0000   -0.10508
42120.0000   -0.21284
42160.0000   -0.25940
42200.0000   -0.15186
42240.0000   -0.14970
42280.0000   -0.11221
42320.0000   -0.01078
42360.0000   -0.21186
42400.0000   -0.01524
42440.0000    0.03101
42480.0000   -0.21141
42520.0000   -0.38744
42560.0000   -0.54009
42600.0000   -0.06616
42640.0000   -0.18342
42680.0000   -0.10857
42720.0000   -0.22532
42760.0000   -0.49622
42800.0000   -0.15022
42840.0000   -0.21700
42880.0000   -0.16233
42920.0000   -0.27097
42960.0000   -0.29794
43000.0000   -0.34954
43040.0000   -0.29160
43080.0000   -0.62925
43120.0000   -0.47064
43160.0000   -0.22711
43200.0000   -0.60098
43240.0000   -0.45088
43280.0000   -0.54140
43320.0000   -0.62194
43360.0000   -0.39659
43400.0000   -0.32051
43440.0000   -0.32536
43480.0000   -0.31126
43520.0000   -0.41180
43560.0000   -0.29921
43600.0000   -0.21763
43640.0000   -0.27869
43680.0000   -0.51826
43720.0000   -0.40706
43760.0000   -0.49712
43800.0000   -0.66302
43840.0000   -0.62380
43880.0000   -0.51982
43920.0000   -0.41845
43960.0000   -0.49744
44000.0000   -0.66386
44040.0000   -0.57689
44080.0000   -0.71994
44120.0000   -0.67656
44160.0000   -0.49947
44200.0000   -0.79478
44240.0000   -0.48449
44280.0000   -0.28608
44320.0000   -0.06363
44360.0000   -0.45678
44400.0000   -0.53829
44440.0000   -0.28334
44480.0000   -0.22225
44520.0000   -0.18959
44560.0000   -0.20423
44600.0000   -0.33305
44640.0000   -0.71115
44680.0000   -0.95510
44720.0000   -0.18126
44760.0000   -0.15931
44800.0000   -0.23209
44840.0000   -0.21595
44880.0000    0.06221
44920.0000    0.29899
44960.0000    0.10817
45000.0000    0.07482
45040.0000   -0.34128
45080.0000   -0.28267
45120.0000   -0.25122
45160.0000   -0.24849
45200.0000   -0.15925
45240.0000    0.05654
45280.0000   -0.39196
45320.0000    0.11796
45360.0000   -0.04064
45400.0000   -0.48912
45440.0000   -0.37545
45480.0000   -0.91337
45520.0000   -0.40600
45560.0000   -0.64454
45600.0000   -0.38554
45640.0000   -0.56234
45680.0000   -0.38192
45720.0000   -0.31653
45760.0000   -0.30094
45800.0000   -0.25953
45840.0000   -0.52082
45880.0000   -0.49635
45920.0000   -0.27054
45960.0000   -0.51324
46000.0000   -0.46326
46040.0000   -0.25783
46080.0000   -0.24863
46120.0000   -0.46324
46160.0000   -0.24268
46200.0000   -0.15051
46240.0000   -0.17545
46280.0000   -0.57447
46320.0000   -0.09657
46360.0000    0.09136
46400.0000    0.08764
46440.0000    0.23942
46480.0000    0.20507
46520.0000    0.22355
46560.0000    0.41751
46600.0000   -0.02586
46640.0000   -0.03121
46680.0000   -0.34022
46720.0000    0.20806
46760.0000    0.01524
46800.0000   -0.16495
46840.0000   -0.22412
46880.0000   -0.26209
46920.0000   -0.04417
46960.0000   -0.22957
47000.0000   -0.25416
47040.0000    0.07093
47080.0000   -0.00062
47120.0000   -0.06566
47160.0000    0.34820
47200.0000    0.31337
47240.0000    0.06871
47280.0000    0.22004
47320.0000    0.26158
47360.0000   -0.05132
47400.0000   -0.06658
47440.0000   -0.35478
47480.0000   -0.59791
47520.0000   -0.49201
47560.0000   -0.51470
47600.0000   -0.22005
47640.0000   -0.09193
47680.0000   -0.01899
47720.0000   -0.33914
47760.0000   -0.26713
47800.0000   -0.49860
47840.0000   -0.29213
47880.0000   -0.00197
47920.0000    0.03675
47960.0000   -0.15787
48000.0000   -0.46679
48040.0000   -0.16991
48080.0000   -0.09115
48120.0000   -0.34821
48160.0000   -0.04741
48200.0000    0.05422
48240.0000   -0.13873
48280.0000    0.02670
48320.0000   -0.09969
48360.0000    0.10754
48400.0000    0.12839
48440.0000    0.54448
48480.0000    0.26117
48520.0000    0.04879
48560.0000    0.18636
48600.0000    0.35588
48640.0000    0.16309
48680.0000   -0.00527
48720.0000   -0.11339
48760.0000   -0.22581
48800.0000   -0.04519
48840.0000   -0.09182
48880.0000   -0.22968
48920.0000    0.07259
48960.0000    0.01859
49000.0000    0.11619
49040.0000    0.15710
49080.0000   -0.19233
49120.0000    0.01193
49160.0000   -0.10528
49200.0000   -0.10549
49240.0000   -0.13059
49280.0000    0.19486
49320.0000   -0.28415
49360.0000   -0.36902
49400.0000   -0.51522
49440.0000   -0.16991
49480.0000   -0.50771
49520.0000   -0.27504
49560.0000   -0.21999
49600.0000   -0.44737
49640.0000   -0.22747
49680.0000   -0.59001
49720.0000   -0.30714
49760.0000   -0.25030
49800.0000   -0.64273
49840.0000   -0.49068
49880.0000   -0.57243
49920.0000   -0.23984
49960.0000   -0.47226
50000.0000   -0.28824
50040.0000   -0.48622
50080.0000   -0.23520
50120.0000   -0.49288
50160.0000   -0.85764
50200.0000   -0.42820
50240.0000   -0.47662
50280.0000   -0.76703
50320.0000   -0.55127
50360.0000   -0.57284
50400.0000   -0.62026
50440.0000   -0.54064
50480.0000   -0.65226
50520.0000   -0.15278
50560.0000   -0.09338
50600.0000   -0.11970
50640.0000   -0.16032
50680.0000   -0.35709
50720.0000   -0.65961
50760.0000   -0.51540
50800.0000   -0.62984
50840.0000   -0.24398
50880.0000   -0.41930
50920.0000   -0.50013
50960.0000   -0.36997
51000.0000   -0.18469
51040.0000   -0.22641
51080.0000   -0.44751
51120.0000   -0.42910
51160.0000   -0.71751
51200.0000    0.00999
51240.0000   -0.16310
51280.0000   -0.71178
51320.0000   -0.74315
51360.0000   -0.87032
51400.0000   -0.59992
51440.0000   -0.58014
51480.0000   -0.71819
51520.0000   -0.54912
51560.0000   -0.52143
51600.0000   -0.34551
51640.0000   -0.64921
51680.0000   -0.81295
51720.0000   -0.09195
51760.0000   -0.64587
51800.0000   -0.47827
51840.0000   -0.39482
51880.0000   -0.45438
51920.0000   -0.46165
51960.0000   -0.45761
52000.0000   -0.42866
52040.0000   -0.12790
52080.0000   -0.37660
52120.0000   -0.52064
52160.0000   -0.57172
52200.0000    0.00566
52240.0000   -0.09576
52280.0000   -0.27698
52320.0000   -0.07226
52360.0000   -0.38666
52400.0000   -0.44059
52440.0000   -0.27149
52480.0000   -0.57738
52520.0000   -0.80656
52560.0000   -0.38944
52600.0000   -0.35023
52640.0000   -0.42225
52680.0000   -0.04363
52720.0000   -0.63220
52760.0000   -0.65245
52800.0000   -0.79942
52840.0000   -0.54162
52880.0000   -0.60851
52920.0000   -0.52265
52960.0000   -0.34961
53000.0000   -0.51495
53040.0000   -0.36111
53080.0000   -0.47798
53120.0000   -0.86033
53160.0000   -0.77427
53200.0000   -0.85862
53240.0000   -0.65409
53280.0000   -0.75486
53320.0000   -0.87524
53360.0000   -0.75173
53400.0000   -0.60445
53440.0000   -0.61172
53480.0000   -0.43547
53520.0000   -0.43101
53560.0000   -0.83636
53600.0000   -0.72098
53640.0000   -0.72656
53680.0000   -0.51351
53720.0000   -0.69765
53760.0000   -0.42865
53800.0000   -0.75393
53840.0000   -0.54656
53880.0000   -0.28767
53920.0000   -0.50724
53960.0000   -0.51401
54000.0000   -0.64762
54040.0000   -0.50975
54080.0000   -0.68799
54120.0000   -0.55813
54160.0000   -0.37838
54200.0000   -0.24090
54240.0000   -0.39148
54280.0000   -0.31926
54320.0000   -0.84013
54360.0000   -0.56107
54400.0000   -0.64872
54440.0000   -0.85603
54480.0000   -0.67455
54520.0000   -0.48753
54560.0000   -0.83608
54600.0000   -0.56304
54640.0000   -0.76630
54680.0000   -0.67651
54720.0000   -0.55781
54760.0000   -0.82649
54800.0000   -0.28718
54840.0000   -0.09802
54880.0000   -0.10034
54920.0000    0.14525
54960.0000   -0.08609
55000.0000   -0.10949
55040.0000   -0.25329
55080.0000    0.07148
55120.0000   -0.25659
55160.0000   -0.08308
55200.0000   -0.33182
55240.0000   -0.29288
55280.0000   -0.16786
55320.0000   -0.19438
55360.0000   -0.29621
55400.0000   -0.12531
55440.0000   -0.27129
55480.0000   -0.15616
55520.0000   -0.19023
55560.0000   -0.15029
55600.0000   -0.26708
55640.0000   -0.34785
55680.0000   -0.28666
55720.0000   -0.38175
55760.0000   -0.09815
55800.0000   -0.07773
55840.0000   -0.38793
55880.0000   -0.21055
55920.0000   -0.11638
55960.0000   -0.38569
56000.0000   -0.17095
56040.0000   -0.19580
56080.0000   -0.35203
56120.0000   -0.34670
56160.0000   -0.41577
56200.0000   -0.41960
56240.0000   -0.48003
56280.0000   -0.13088
56320.0000   -0.14066
56360.0000   -0.03471
56400.0000   -0.32398
56440.0000   -0.30884
56480.0000   -0.25763
56520.0000   -0.35866
56560.0000    0.07610
56600.0000   -0.22315
56640.0000   -0.15744
56680.0000   -0.05736
56720.0000   -0.24820
56760.0000   -0.17751
56800.0000   -0.30348
56840.0000    0.03949
56880.0000   -0.24589
56920.0000   -0.45929
56960.0000   -0.18007
57000.0000   -0.32577
57040.0000   -0.19444
57080.0000   -0.15623
57120.0000   -0.27416
57160.0000   -0.30420
57200.0000   -0.00087
57240.0000   -0.22371
57280.0000   -0.11464
57320.0000   -0.22424
57360.0000   -0.26962
57400.0000   -0.12241
57440.0000   -0.38753
57480.0000   -0.06871
57520.0000   -0.17328
57560.0000   -0.20871
57600.0000   -0.66701
57640.0000   -0.36903
57680.0000   -0.44735
57720.0000   -0.30325
57760.0000   -0.05273
57800.0000    0.29507
57840.0000    0.41130
57880.0000    0.32247
57920.0000    0.01644
57960.0000    0.19010
58000.0000    0.06381
58040.0000   -0.19586
58080.0000   -0.20134
58120.0000    0.00219
58160.0000   -0.27451
58200.0000   -0.21349
58240.0000    0.17843
58280.0000   -0.28688
58320.0000   -0.00234
58360.0000   -0.39688
58400.0000   -0.15998
58440.0000   -0.24530
58480.0000   -0.11437
58520.0000   -0.08523
58560.0000   -0.25857
58600.0000   -0.12048
58640.0000   -0.27956
58680.0000    0.00372
58720.0000    0.07015
58760.0000   -0.21908
58800.0000    0.05757
58840.0000   -0.07774
58880.0000   -0.33518
58920.0000   -0.12440
58960.0000    0.00252
59000.0000   -0.12275
59040.0000   -0.44075
59080.0000   -0.19956
59120.0000    0.01257
59160.0000    0.25501
59200.0000   -0.07725
59240.0000   -0.12395
59280.0000   -0.06155
59320.0000   -0.10884
59360.0000   -0.17215
59400.0000   -0.08085
59440.0000   -0.09383
59480.0000   -0.08976
59520.0000   -0.17346
59560.0000   -0.12763
59600.0000   -0.03891
59640.0000   -0.19740
59680.0000   -0.05283
59720.0000   -0.33674
59760.0000   -0.19702
59800.0000   -0.16755
59840.0000   -0.33834
59880.0000   -0.51768
59920.0000   -0.40718
59960.0000   -0.40336
60000.0000   -0.32205
60040.0000   -0.31909
60080.0000   -0.29049
60120.0000   -0.04563
60160.0000   -0.12327
60200.0000   -0.04802
60240.0000   -0.20082
60280.0000   -0.10438
60320.0000    0.11015
60360.0000   -0.09981
60400.0000   -0.09566
60440.0000   -0.04635
60480.0000   -0.07638
60520.0000   -0.48467
60560.0000   -0.05289
60600.0000   -0.08896
60640.0000   -0.37534
60680.0000   -0.09861
60720.0000   -0.03944
60760.0000   -0.10693
60800.0000   -0.25059
60840.0000   -0.15771
60880.0000   -0.37393
60920.0000   -0.38384
60960.0000   -0.26734
61000.0000   -0.50991
61040.0000   -0.42953
61080.0000   -0.31135
61120.0000   -0.30980
61160.0000   -0.54305
61200.0000   -0.37994
61240.0000   -0.26057
61280.0000   -0.31515
61320.0000   -0.51269
61360.0000   -0.49319
61400.0000   -0.33622
61440.0000    0.03102
61480.0000    0.13871
61520.0000   -0.45619
61560.0000   -0.82243
61600.0000   -0.62403
61640.0000   -0.69643
61680.0000   -0.36948
61720.0000   -0.08441
61760.0000   -0.23354
61800.0000   -0.11873
61840.0000   -0.16487
61880.0000   -0.23660
61920.0000   -0.30706
61960.0000   -0.33581
62000.0000   -0.40856
62040.0000   -0.20443
62080.0000   -0.15299
62120.0000   -0.25128
62160.0000   -0.12368
62200.0000   -0.15806
62240.0000   -0.15184
62280.0000   -0.14865
62320.0000   -0.28072
62360.0000   -0.33381
62400.0000   -0.11499
62440.0000   -0.40008
62480.0000   -0.24635
62520.0000   -0.19712
62560.0000   -0.48667
62600.0000   -0.24338
62640.0000   -0.16582
62680.0000   -0.31481
62720.0000   -0.34811
62760.0000   -0.23655
62800.0000   -0.56926
62840.0000   -0.46508
62880.0000   -0.16409
62920.0000   -0.38614
62960.0000   -0.12200
63000.0000   -0.21458
63040.0000   -0.45798
63080.0000   -0.26073
63120.0000   -0.50228
63160.0000   -0.38606
63200.0000   -0.44457
63240.0000   -0.36642
63280.0000   -0.38147
63320.0000   -0.25179
63360.0000   -0.18318
63400.0000   -0.00130
63440.0000    0.01798
63480.0000   -0.20996
63520.0000    0.00498
63560.0000    0.02995
63600.0000    0.20238
63640.0000    0.43834
63680.0000    0.45584
63720.0000    0.11114
63760.0000    0.31161
63800.0000    0.40534
63840.0000    0.43562
63880.0000    0.28659
63920.0000   -0.35550
63960.0000   -0.37591
64000.0000   -0.49373
64040.0000   -0.44166
64080.0000   -0.45989
64120.0000   -0.27083
64160.0000   -0.18123
64200.0000   -0.38753
64240.0000   -0.43773
64280.0000   -0.16503
64320.0000   -0.32984
64360.0000   -0.46864
64400.0000   -0.37468
64440.0000   -0.19564
64480.0000   -0.37272
64520.0000   -0.12478
64560.0000   -0.26851
64600.0000   -0.43031
64640.0000   -0.34682
64680.0000   -0.50816
64720.0000   -0.39485
64760.0000   -0.32692
64800.0000   -0.38595
64840.0000   -0.42418
64880.0000   -0.49901
64920.0000   -0.40836
64960.0000   -0.43612
65000.0000   -0.34066
65040.0000   -0.29004
65080.0000   -0.13417
65120.0000   -0.27794
65160.0000   -0.27938
65200.0000   -0.14534
65240.0000   -0.20692
65280.0000   -0.11971
65320.0000   -0.35244
65360.0000   -0.09683
65400.0000   -0.37435
65440.0000   -0.33125
65480.0000   -0.50679
65520.0000   -0.40191
65560.0000   -0.41123
65600.0000   -0.29523
65640.0000   -0.25667
65680.0000   -0.48471
65720.0000   -0.31707
65760.0000   -0.43329
65800.0000   -0.21119
65840.0000   -0.37284
65880.0000   -0.18227
65920.0000   -0.24119
65960.0000   -0.30955
66000.0000   -0.26286
66040.0000   -0.34317
66080.0000   -0.28085
66120.0000   -0.09523
66160.0000   -0.14496
66200.0000   -0.15328
66240.0000   -0.24944
66280.0000   -0.19543
66320.0000   -0.05915
66360.0000   -0.20595
66400.0000   -0.26783
66440.0000   -0.14075
66480.0000   -0.22682
66520.0000   -0.23999
66560.0000   -0.23287
66600.0000   -0.17802
66640.0000   -0.24110
66680.0000    0.00228
66720.0000   -0.18993
66760.0000   -0.20778
66800.0000   -0.40139
66840.0000   -0.39423
66880.0000   -0.20644
66920.0000   -0.20416
66960.0000   -0.23658
67000.0000   -0.23684
67040.0000   -0.21682
67080.0000   -0.08846
67120.0000   -0.28945
67160.0000   -0.26573
67200.0000   -0.28937
67240.0000   -0.35266
67280.0000   -0.28967
67320.0000   -0.20169
67360.0000   -0.25678
67400.0000   -0.37713
67440.0000   -0.23493
67480.0000   -0.31348
67520.0000   -0.29635
67560.0000   -0.27361
67600.0000   -0.32238
67640.0000   -0.30566
67680.0000   -0.17536
67720.0000   -0.03673
67760.0000   -0.37320
67800.0000   -0.24579
67840.0000   -0.17945
67880.0000   -0.29238
67920.0000   -0.05614
67960.0000   -0.11228
68000.0000   -0.28994
68040.0000   -0.17737
68080.0000   -0.12846
68120.0000   -0.25983
68160.0000   -0.37729
68200.0000   -0.42743
68240.0000   -0.07125
68280.0000   -0.29352
68320.0000   -0.16881
68360.0000   -0.17185
68400.0000   -0.28631
68440.0000   -0.20919
68480.0000   -0.18573
68520.0000   -0.29448
68560.0000   -0.34032
68600.0000   -0.33757
68640.0000   -0.15935
68680.0000   -0.27239
68720.0000   -0.20356
68760.0000   -0.06433
68800.0000   -0.19451
68840.0000   -0.15053
68880.0000   -0.13336
68920.0000   -0.17898
68960.0000   -0.24165
69000.0000   -0.17658
69040.0000   -0.03405
69080.0000   -0.05330
69120.0000    0.00184
69160.0000   -0.17010
69200.0000   -0.03974
69240.0000   -0.17679
69280.0000   -0.23805
69320.0000   -0.16682
69360.0000   -0.12475
69400.0000   -0.14754
69440.0000   -0.19823
69480.0000   -0.21982
69520.0000   -0.14182
69560.0000   -0.12131
69600.0000   -0.23112
69640.0000   -0.23405
69680.0000   -0.18250
69720.0000   -0.20779
69760.0000   -0.24099
69800.0000   -0.23448
69840.0000   -0.26837
69880.0000   -0.25464
69920.0000   -0.02992
69960.0000   -0.20732
70000.0000   -0.26251
70040.0000   -0.20765
70080.0000   -0.10027
70120.0000   -0.33969
70160.0000   -0.12773
70200.0000   -0.22614
70240.0000   -0.21821
70280.0000   -0.08475
70320.0000   -0.29408
70360.0000   -0.28782
70400.0000   -0.34129
70440.0000   -0.34147
70480.0000   -0.28116
70520.0000   -0.31001
70560.0000   -0.27817
70600.0000   -0.61824
70640.0000   -0.31611
70680.0000   -0.28143
70720.0000   -0.29306
70760.0000   -0.43812
70800.0000   -0.23827
70840.0000   -0.18587
70880.0000   -0.23182
70920.0000   -0.15933
70960.0000   -0.34019
71000.0000   -0.34151
71040.0000   -0.16413
71080.0000   -0.11296
71120.0000   -0.15196
71160.0000   -0.26922
71200.0000   -0.16491
71240.0000   -0.28951
71280.0000   -0.09139
71320.0000   -0.28670
71360.0000   -0.22943
71400.0000   -0.27166
71440.0000   -0.16606
71480.0000   -0.02802
71520.0000   -0.15715
71560.0000   -0.11544
71600.0000   -0.12157
71640.0000   -0.11784
71680.0000   -0.14137
71720.0000   -0.18325
71760.0000   -0.18033
71800.0000   -0.09837
71840.0000   -0.16346
71880.0000   -0.20751
71920.0000   -0.30914
71960.0000   -0.27700
72000.0000   -0.11809
72040.0000   -0.16561
72080.0000   -0.33557
72120.0000   -0.04699
72160.0000   -0.22723
72200.0000   -0.61546
72240.0000   -0.25847
72280.0000    0.05494
72320.0000   -0.19350
72360.0000   -0.07265
72400.0000   -0.11383
72440.0000   -0.23764
72480.0000   -0.12326
72520.0000   -0.08574
72560.0000   -0.21442
72600.0000   -0.38729
72640.0000   -0.17217
72680.0000   -0.10250
72720.0000   -0.19669
72760.0000   -0.41913
72800.0000   -0.41638
72840.0000   -0.41714
72880.0000   -0.06567
72920.0000   -0.31480
72960.0000   -0.06373
73000.0000   -0.24865
73040.0000   -0.21134
73080.0000   -0.49968
73120.0000   -0.44264
73160.0000   -0.25272
73200.0000   -0.22885
73240.0000   -0.38412
73280.0000   -0.35597
73320.0000   -0.01498
73360.0000   -0.41133
73400.0000   -0.23824
73440.0000   -0.38842
73480.0000   -0.28619
73520.0000   -0.30315
73560.0000   -0.16321
73600.0000   -0.12668
73640.0000   -0.21341
73680.0000    0.00179
73720.0000    0.02012
73760.0000   -0.11061
73800.0000   -0.20836
73840.0000   -0.10238
73880.0000   -0.04812
73920.0000   -0.27483
73960.0000   -0.12833
74000.0000   -0.50040
74040.0000   -0.37214
74080.0000   -0.25061
74120.0000   -0.65076
74160.0000   -0.37559
74200.0000   -0.60887
74240.0000   -0.28915
74280.0000   -0.10063
74320.0000   -0.35947
74360.0000   -0.28412
74400.0000   -0.23440
74440.0000   -0.35053
74480.0000   -0.21746
74520.0000   -0.35718
74560.0000   -0.31456
74600.0000   -0.16779
74640.0000   -0.19711
74680.0000   -0.41362
74720.0000   -0.17634
74760.0000   -0.38633
74800.0000   -0.27847
74840.0000   -0.11514
74880.0000   -0.25146
74920.0000   -0.20803
74960.0000   -0.05235
75000.0000   -0.01425
75040.0000   -0.36851
75080.0000   -0.28458
75120.0000   -0.56978
75160.0000   -0.41358
75200.0000   -0.08711
75240.0000   -0.41104
75280.0000   -0.46714
75320.0000   -0.30022
75360.0000   -0.31760
75400.0000   -0.09083
75440.0000   -0.37452
75480.0000   -0.37123
75520.0000   -0.24690
75560.0000   -0.42822
75600.0000   -0.49904
75640.0000   -0.48665
75680.0000   -0.18949
75720.0000   -0.27315
75760.0000   -0.15174
75800.0000   -0.24891
75840.0000   -0.16291
75880.0000   -0.07831
75920.0000   -0.31970
75960.0000   -0.41691
76000.0000   -0.28841
76040.0000    0.13288
76080.0000   -0.15125
76120.0000   -0.30431
76160.0000   -0.20051
76200.0000    0.14038
76240.0000    0.16563
76280.0000   -0.04304
76320.0000   -0.29169
76360.0000    0.12299
76400.0000   -0.03092
76440.0000    0.09937
76480.0000    0.34161
76520.0000    0.15421
76560.0000   -0.39206
76600.0000   -0.09197
76640.0000   -0.37869
76680.0000   -0.30652
76720.0000   -0.15248
76760.0000   -0.03839
76800.0000   -0.30680
76840.0000    0.11010
76880.0000   -0.10066
76920.0000   -0.08062
76960.0000   -0.05439
77000.0000   -0.01604
77040.0000    0.14839
77080.0000    0.20436
77120.0000   -0.10887
77160.0000    0.04520
77200.0000    0.51615
77240.0000    0.54212
77280.0000    0.52204
77320.0000    0.63796
77360.0000    0.36424
77400.0000    0.42018
77440.0000    0.52194
77480.0000    0.20181
77520.0000    0.44473
77560.0000    0.30566
77600.0000    0.27849
77640.0000    0.28905
77680.0000    0.40379
77720.0000    0.51508
77760.0000    0.38799
77800.0000    0.23707
77840.0000    0.39938
77880.0000    0.34573
77920.0000    0.23138
77960.0000    0.31818
78000.0000    0.16179
78040.0000    0.41308
78080.0000    0.41642
78120.0000    0.29155
78160.0000    0.37201
78200.0000    0.33209
78240.0000    0.54630
78280.0000    0.34678
78320.0000    0.30942
78360.0000    0.16469
78400.0000    0.10897
78440.0000    0.33190
78480.0000    0.29220
78520.0000    0.32728
78560.0000    0.28110
78600.0000    0.21188
78640.0000    0.16877
78680.0000    0.01325
78720.0000   -0.00974
78760.0000   -0.06193
78800.0000   -0.21062
78840.0000   -0.21897
78880.0000   -0.46193
78920.0000   -0.04357
78960.0000    0.02683
79000.0000   -0.27760
79040.0000   -0.13145
79080.0000   -0.00870
79120.0000    0.04784
79160.0000   -0.06132
79200.0000   -0.10628
79240.0000   -0.55567
79280.0000   -0.82103
79320.0000   -1.01689
79360.0000   -0.87388
79400.0000   -0.48118
79440.0000   -0.52024
79480.0000   -0.61085
79520.0000   -0.55908
79560.0000   -0.60872
79600.0000   -0.50713
79640.0000   -0.37358
79680.0000   -0.47326
79720.0000   -0.57796
79760.0000   -0.55005
79800.0000   -0.76237
79840.0000   -0.43550
79880.0000   -0.75210
79920.0000   -0.69208
79960.0000   -0.67077
80000.0000   -0.72002
80040.0000   -0.26242
80080.0000   -0.53162
80120.0000   -0.51793
80160.0000   -0.52764
80200.0000   -0.40173
80240.0000   -0.45801
80280.0000   -0.45033
80320.0000   -0.36881
80360.0000   -0.55136
80400.0000   -0.34859
80440.0000   -0.33043
80480.0000   -0.33670
80520.0000   -0.65356
80560.0000   -0.54161
80600.0000   -0.62731
80640.0000   -0.38785
80680.0000   -0.58394
80720.0000   -0.26106
80760.0000   -0.74326
80800.0000   -0.50113
80840.0000   -0.70107
80880.0000   -0.49955
80920.0000   -0.41251
80960.0000   -0.33324
81000.0000   -0.40648
81040.0000   -0.56990
81080.0000   -0.73477
81120.0000   -0.44829
81160.0000   -0.24422
81200.0000   -0.24916
81240.0000   -0.28732
81280.0000   -0.38832
81320.0000   -0.54073
81360.0000   -0.20321
81400.0000   -0.23306
81440.0000   -0.26890
81480.0000   -0.12722
81520.0000   -0.26113
81560.0000   -0.27492
81600.0000   -0.72124
81640.0000   -0.36091
81680.0000   -0.50537
81720.0000   -0.36597
81760.0000   -0.55966
81800.0000   -0.18521
81840.0000   -0.44009
81880.0000   -0.41884
81920.0000   -0.25067
81960.0000   -0.38985
82000.0000   -0.57883
82040.0000   -0.20119
82080.0000    0.15733
82120.0000   -0.28189
82160.0000   -0.09137
82200.0000   -0.30530
82240.0000   -0.23237
82280.0000   -0.47668
82320.0000   -0.68690
82360.0000   -0.42763
82400.0000   -0.46189
82440.0000   -0.61849
82480.0000   -0.41938
82520.0000   -0.30844
82560.0000   -0.18829
82600.0000   -0.31223
82640.0000   -0.56926
82680.0000   -0.23878
82720.0000   -0.27879
82760.0000   -0.18270
82800.0000   -0.20882
82840.0000   -0.13343
82880.0000   -0.16612
82920.0000    0.15311
82960.0000    0.07894
83000.0000   -0.21871
83040.0000   -0.24842
83080.0000   -0.66720
83120.0000   -0.88108
83160.0000   -0.28812
83200.0000   -0.26688
83240.0000   -0.04354
83280.0000   -0.12082
83320.0000   -0.14016
83360.0000    0.04035
83400.0000    0.01783
83440.0000   -0.42609
83480.0000   -0.14857
83520.0000   -0.23148
83560.0000   -0.13234
83600.0000   -0.28756
83640.0000   -0.52120
83680.0000   -0.28732
83720.0000   -0.51723
83760.0000   -0.29635
83800.0000   -0.15994
83840.0000   -0.10435
83880.0000   -0.19964
83920.0000   -0.48547
83960.0000   -0.70419
84000.0000   -0.46215
84040.0000   -0.25177
84080.0000   -0.22225
84120.0000   -0.26005
84160.0000   -0.25570
84200.0000   -0.14356
84240.0000   -0.27387
84280.0000   -0.19169
84320.0000   -0.34625
84360.0000   -0.36871
84400.0000   -0.42765
84440.0000   -0.49683
84480.0000   -0.10733
84520.0000   -0.15365
84560.0000   -0.09995
84600.0000   -0.17319
84640.0000   -0.11144
84680.0000   -0.01580
84720.0000   -0.01842
84760.0000   -0.29409
84800.0000    0.15488
84840.0000   -0.06314
84880.0000    0.07214
84920.0000    0.13697
84960.0000   -0.12872
85000.0000   -0.12804
85040.0000    0.10995
85080.0000   -0.09515
85120.0000   -0.05896
85160.0000   -0.25552
85200.0000    0.04790
85240.0000   -0.58572
85280.0000   -0.62611
85320.0000   -0.12896
85360.0000   -0.29204
85400.0000   -0.29292
85440.0000    0.08346
85480.0000   -0.06764
85520.0000   -0.04645
85560.0000   -0.13153
85600.0000   -0.19730
85640.0000   -0.06592
85680.0000    0.09666
85720.0000   -0.15215
85760.0000   -0.04732
85800.0000   -0.07408
85840.0000    0.23534
85880.0000    0.24050
85920.0000    0.20072
85960.0000    0.31374
86000.0000    0.19027
86040.0000    0.24810
86080.0000    0.05484
86120.0000    0.26847
86160.0000    0.14417
86200.0000    0.38085
86240.0000    0.23830
86280.0000    0.27133
86320.0000    0.35252
86360.0000    0.39598
86400.0000    0.31041
86440.0000    0.09919
86480.0000    0.17823
86520.0000    0.12423
86560.0000    0.58952
86600.0000    0.54577
86640.0000    0.20201
86680.0000    0.20523
86720.0000    0.36882
86760.0000   -0.03492
86800.0000   -0.39058
86840.0000   -0.48219
86880.0000   -0.38573
86920.0000   -0.39796
86960.0000   -0.29690
87000.0000   -0.15233
87040.0000   -0.10748
87080.0000   -0.10057
87120.0000   -0.17802
87160.0000   -0.38150
87200.0000   -0.19263
87240.0000   -0.33287
87280.0000   -0.37978
87320.0000   -0.36506
87360.0000   -0.44034
87400.0000   -0.56085
87440.0000   -0.01448
87480.0000   -0.11380
87520.0000   -0.04879
87560.0000   -0.51970
87600.0000   -0.35680
87640.0000   -0.23891
87680.0000   -0.42273
87720.0000   -0.41756
87760.0000   -0.44109
87800.0000   -0.43665
87840.0000   -0.45791
87880.0000   -0.51941
87920.0000   -0.39845
87960.0000   -0.40802
88000.0000   -0.19206
88040.0000   -0.10568
88080.0000   -0.51246
88120.0000   -0.56474
88160.0000   -0.71860
88200.0000   -0.27761
88240.0000   -0.44315
88280.0000   -0.40369
88320.0000   -0.49433
88360.0000   -0.39653
88400.0000   -0.59519
88440.0000   -0.25957
88480.0000   -0.29322
88520.0000   -0.48954
88560.0000   -0.55373
88600.0000   -0.35334
88640.0000   -0.66811
88680.0000   -0.40648
88720.0000   -0.75820
88760.0000   -0.70017
88800.0000   -0.61506
88840.0000   -0.72637
88880.0000   -0.61649
88920.0000   -0.68001
88960.0000   -0.48945
89000.0000   -0.69922
89040.0000   -0.39862
89080.0000   -0.48848
89120.0000   -0.52881
89160.0000   -0.72157
89200.0000   -0.81040
89240.0000   -0.72107
89280.0000   -0.66217
89320.0000   -0.45225
89360.0000   -0.43916
89400.0000   -0.67533
89440.0000   -0.43352
89480.0000   -0.41434
89520.0000   -0.41873
89560.0000   -0.04206
89600.0000   -0.34764
89640.0000   -0.01010
89680.0000   -0.14485
89720.0000    0.04491
89760.0000   -0.10567
89800.0000    0.13173
89840.0000   -0.57061
89880.0000   -0.35421
89920.0000   -0.33133
89960.0000   -0.32743
90000.0000   -0.24179
90040.0000   -0.26582
90080.0000   -0.06243
90120.0000   -0.52330
90160.0000   -0.33417
90200.0000   -0.35591
90240.0000   -0.67775
90280.0000   -0.14328
90320.0000   -0.65125
90360.0000   -0.70641
90400.0000   -0.48407
90440.0000   -0.40214
90480.0000   -0.24551
90520.0000   -0.03715
90560.0000   -0.37806
90600.0000   -0.14984
90640.0000   -0.13042
90680.0000    0.00807
90720.0000   -0.16561
90760.0000    0.02309
90800.0000   -0.06529
90840.0000   -0.57026
90880.0000   -0.67774
90920.0000   -0.49732
90960.0000   -0.55136
91000.0000   -0.53200
91040.0000   -0.46397
91080.0000   -0.36616
91120.0000   -0.45469
91160.0000   -0.10354
91200.0000   -0.20479
91240.0000   -0.21276
91280.0000   -0.17585
91320.0000   -0.32908
91360.0000   -0.33763
91400.0000   -0.19348
91440.0000   -0.26790
91480.0000   -0.37445
91520.0000   -0.26176
91560.0000   -0.16926
91600.0000   -0.16636
91640.0000   -0.29828
91680.0000   -0.30067
91720.0000   -0.46965
91760.0000   -0.40302
91800.0000   -0.36965
91840.0000   -0.49035
91880.0000   -0.82377
91920.0000   -0.37431
91960.0000   -0.23965
92000.0000   -0.49186
92040.0000   -0.36103
92080.0000   -0.25427
92120.0000   -0.57786
92160.0000   -0.37941
92200.0000   -0.83226
92240.0000   -0.43122
92280.0000   -0.36373
92320.0000   -0.51899
92360.0000   -0.64140
92400.0000   -0.83552
92440.0000   -0.35803
92480.0000   -0.58063
92520.0000   -0.34733
92560.0000   -0.23932
92600.0000   -0.17892
92640.0000    0.17098
92680.0000    0.15452
92720.0000   -0.11583
92760.0000   -0.30653
92800.0000   -0.34339
92840.0000   -0.31797
92880.0000   -0.33867
92920.0000   -0.29869
92960.0000   -0.31799
93000.0000   -0.15001
93040.0000   -0.31418
93080.0000   -0.20821
93120.0000   -0.17505
93160.0000   -0.33769
93200.0000   -0.45881
93240.0000   -0.19596
93280.0000   -0.02866
93320.0000   -0.09899
93360.0000   -0.05137
93400.0000   -0.02751
93440.0000   -0.06199
93480.0000   -0.10711
93520.0000   -0.32867
93560.0000   -0.44653
93600.0000   -0.78115
93640.0000   -0.51916
93680.0000   -0.71744
93720.0000   -0.62763
93760.0000   -0.76329
93800.0000   -0.67844
93840.0000   -0.15223
93880.0000   -0.25132
93920.0000    0.03251
93960.0000   -0.38101
94000.0000   -0.27648
94040.0000   -0.22122
94080.0000   -0.04574
94120.0000   -0.00577
94160.0000    0.32033
94200.0000    0.47237
94240.0000    0.33724
94280.0000    0.33752
94320.0000    0.39855
94360.0000    0.30372
94400.0000    0.45075
94440.0000    0.39257
94480.0000    0.15593
94520.0000    0.21831
94560.0000   -0.06614
94600.0000   -0.32301
94640.0000   -0.29001
94680.0000   -0.18282
94720.0000   -0.23502
94760.0000   -0.21222
94800.0000   -0.22160
94840.0000   -0.07329
94880.0000   -0.23347
94920.0000   -0.64454
94960.0000   -0.41661
95000.0000   -0.45469
95040.0000   -0.31294
95080.0000   -0.30616
95120.0000   -0.44048
95160.0000   -0.52977
95200.0000   -0.49829
95240.0000   -0.34940
95280.0000   -0.24624
95320.0000   -0.41487
95360.0000   -0.52676
95400.0000   -0.66551
95440.0000   -0.60732
95480.0000   -0.67167
95520.0000   -0.75876
95560.0000   -0.81384
95600.0000   -0.69984
95640.0000   -0.59040
95680.0000   -0.71688
95720.0000   -0.72141
95760.0000   -0.35472
95800.0000   -0.45159
95840.0000   -0.59997
95880.0000   -0.63984
95920.0000   -0.58670
95960.0000   -0.76981
96000.0000   -0.22650
96040.0000   -0.24129
96080.0000   -0.71797
96120.0000   -0.61538
96160.0000   -0.62188
96200.0000   -0.61415
96240.0000   -0.74070
96280.0000   -0.80091
96320.0000   -0.62310
96360.0000   -0.63494
96400.0000   -0.64196
96440.0000   -0.64287
96480.0000   -0.77674
96520.0000   -0.75200
96560.0000   -0.65532
96600.0000   -0.77057
96640.0000   -0.73266
96680.0000   -0.58219
96720.0000   -0.58647
96760.0000   -0.79985
96800.0000   -0.69920
96840.0000   -0.59454
96880.0000   -0.19438
96920.0000   -0.47450
96960.0000   -0.13150
97000.0000   -0.28956
97040.0000   -0.33670
97080.0000   -0.39730
97120.0000   -0.28204
97160.0000   -0.53990
97200.0000   -0.57552
97240.0000   -0.68519
97280.0000   -0.49093
97320.0000   -0.55993
97360.0000   -0.40216
97400.0000   -0.39740
97440.0000   -0.55418
97480.0000   -0.68391
97520.0000   -0.56837
97560.0000   -0.55746
97600.0000   -0.89831
97640.0000   -0.75712
97680.0000   -0.57224
97720.0000   -0.37251
97760.0000   -0.44922
97800.0000   -0.45920
97840.0000   -0.56296
97880.0000   -0.51246
97920.0000   -0.61841
97960.0000   -0.41027
98000.0000   -0.22185
98040.0000   -0.37641
98080.0000   -0.35894
98120.0000   -0.28115
98160.0000   -0.33159
98200.0000   -0.36715
98240.0000   -0.42692
98280.0000   -0.42280
98320.0000   -0.66799
98360.0000   -0.64411
98400.0000   -0.43949
98440.0000   -0.61798
98480.0000   -0.39777
98520.0000   -0.45949
98560.0000   -0.57013
98600.0000   -0.73430
98640.0000   -0.74459
98680.0000   -0.52247
98720.0000   -0.41226
98760.0000   -0.41809
98800.0000   -0.16605
98840.0000   -0.34559
98880.0000   -0.19899
98920.0000   -0.31404
98960.0000   -0.61740
99000.0000   -0.55713
99040.0000   -0.57171
99080.0000   -0.46424
99120.0000   -0.57056
99160.0000   -0.41731
99200.0000   -0.30611
99240.0000   -0.40246
99280.0000   -0.70674
99320.0000   -0.83705
99360.0000   -0.57972
99400.0000   -0.33263
99440.0000   -0.22955
99480.0000   -0.31667
99520.0000   -0.55029
99560.0000   -0.44207
99600.0000   -0.51815
99640.0000   -0.26027
99680.0000   -0.52317
99720.0000   -0.40228
99760.0000   -0.34277
99800.0000   -0.44433
99840.0000   -0.37667
99880.0000   -0.42030
99920.0000   -0.22403
99960.0000   -0.32663
100000.0000   -0.66611
100040.0000   -0.66271
100080.0000   -0.17331
100120.0000   -0.25301
100160.0000   -0.18062
100200.0000   -0.48269
100240.0000   -0.51083
100280.0000   -0.48393
100320.0000   -0.78968
100360.0000   -0.88779
100400.0000   -0.53464
100440.0000   -0.41736
100480.0000   -0.36780
100520.0000   -0.45586
100560.0000   -0.50059
100600.0000   -0.52267
100640.0000   -0.58030
100680.0000   -0.55624
100720.0000   -0.50376
100760.0000   -0.60973
100800.0000   -0.66934
100840.0000   -0.51519
100880.0000   -0.57006
100920.0000   -0.60519
100960.0000   -0.36852
101000.0000   -0.45695
101040.0000   -0.53185
101080.0000   -0.55617
101120.0000   -0.81236
101160.0000   -0.24029
101200.0000   -0.42593
101240.0000   -0.63185
101280.0000   -0.54617
101320.0000   -0.71902
101360.0000   -0.47049
101400.0000   -0.42846
101440.0000   -0.32085
101480.0000   -0.52738
101520.0000   -0.53125
101560.0000   -0.57927
101600.0000   -0.13364
101640.0000   -0.30473
101680.0000   -0.44446
101720.0000   -0.27500
101760.0000   -0.37016
101800.0000   -0.34550
101840.0000   -0.54367
101880.0000    0.02825
101920.0000   -0.33585
101960.0000   -0.55343
102000.0000   -0.47894
102040.0000   -0.30860
102080.0000   -0.29657
102120.0000   -0.30961
102160.0000   -0.35499
102200.0000   -0.81505
102240.0000   -0.57498
102280.0000   -0.84754
102320.0000   -0.55425
102360.0000   -0.61144
102400.0000   -0.75096
102440.0000   -0.47944
102480.0000   -0.51717
102520.0000   -0.43628
102560.0000   -0.26806
102600.0000   -0.26725
102640.0000   -0.40167
102680.0000   -0.49629
102720.0000   -0.34215
102760.0000   -0.21141
102800.0000   -0.35491
102840.0000   -0.32501
102880.0000   -0.18447
102920.0000   -0.24416
102960.0000   -0.36757
103000.0000   -0.64167
103040.0000   -0.17795
103080.0000    0.12843
103120.0000    0.25170
103160.0000    0.30735
103200.0000    0.16335
103240.0000    0.12482
103280.0000    0.16666
103320.0000    0.24330
103360.0000    0.12765
103400.0000   -0.27388
103440.0000   -0.26778
103480.0000   -0.18648
103520.0000   -0.20508
103560.0000   -0.19510
103600.0000   -0.15068
103640.0000   -0.28198
103680.0000   -0.27338
103720.0000   -0.11172
103760.0000    0.07831
103800.0000   -0.43059
103840.0000   -0.09800
103880.0000   -0.13494
103920.0000   -0.30368
103960.0000   -0.16699
104000.0000   -0.19634
104040.0000   -0.12098
104080.0000   -0.11753
104120.0000   -0.34059
104160.0000   -0.14732
104200.0000   -0.27138
104240.0000   -0.27596
104280.0000   -0.33957
104320.0000    0.03012
104360.0000    0.27360
104400.0000    0.24648
104440.0000   -0.31570
104480.0000   -0.11142
104520.0000   -0.44360
104560.0000   -0.79270
104600.0000   -0.22275
104640.0000   -0.25326
104680.0000   -0.12756
104720.0000   -0.39076
104760.0000   -0.51043
104800.0000   -0.69479
104840.0000   -0.18718
104880.0000   -0.23526
104920.0000   -0.52708
104960.0000   -0.44417
105000.0000   -0.70572
105040.0000   -0.72050
105080.0000   -0.66306
105120.0000   -0.83627
105160.0000   -0.73498
105200.0000   -0.57097
105240.0000   -0.92269
105280.0000   -0.71713
105320.0000   -0.63780
105360.0000   -0.51948
105400.0000   -0.40381
105440.0000   -0.18883
105480.0000   -0.12417
105520.0000   -0.34148
105560.0000   -0.20317
105600.0000   -0.00294
105640.0000   -0.23398
105680.0000   -0.11998
105720.0000   -0.17843
105760.0000   -0.13867
105800.0000   -0.18710
105840.0000   -0.30716
105880.0000   -0.08030
105920.0000   -0.15366
105960.0000   -0.23473
106000.0000   -0.38090
106040.0000   -0.28194
106080.0000   -0.26832
106120.0000   -0.33859
106160.0000   -0.71292
106200.0000   -0.45971
106240.0000   -0.22735
106280.0000   -0.40544
106320.0000   -0.34443
106360.0000   -0.27605
106400.0000   -0.25951
106440.0000   -0.06732
106480.0000   -0.13580
106520.0000   -0.22659
106560.0000   -0.14591
106600.0000   -0.25356
106640.0000   -0.41537
106680.0000   -0.25712
106720.0000   -0.46074
106760.0000   -0.55704
106800.0000   -0.32599
106840.0000   -0.32564
106880.0000   -0.67694
106920.0000   -0.34738
106960.0000   -0.30345
107000.0000   -0.17066
107040.0000   -0.24032
107080.0000   -0.46110
107120.0000   -0.21672
107160.0000   -0.45303
107200.0000   -0.29698
107240.0000   -0.34071
107280.0000   -0.44707
107320.0000   -0.51522
107360.0000   -0.33117
107400.0000   -0.46977
107440.0000   -0.37789
107480.0000   -0.41585
107520.0000   -0.66036
107560.0000   -0.56995
107600.0000   -0.14577
107640.0000   -0.54244
107680.0000   -0.60100
107720.0000   -0.38425
107760.0000   -0.37535
107800.0000   -0.46897
107840.0000   -0.68185
107880.0000   -0.38577
107920.0000   -0.57181
107960.0000   -0.50820
108000.0000   -0.72811
108040.0000   -0.46376
108080.0000   -0.57397
108120.0000   -0.62032
108160.0000   -0.84273
108200.0000   -0.71086
108240.0000   -0.49558
108280.0000   -0.70841
108320.0000   -0.53941
108360.0000   -0.64426
108400.0000   -0.70197
108440.0000   -0.67173
108480.0000   -0.56570
108520.0000   -0.47917
108560.0000   -0.55722
108600.0000   -0.71786
108640.0000   -0.62960
108680.0000   -0.33364
108720.0000   -0.28061
108760.0000   -0.41507
108800.0000   -0.37117
108840.0000   -0.64725
108880.0000   -0.48979
108920.0000   -0.59986
108960.0000   -0.55602
109000.0000   -0.57361
109040.0000   -0.57438
109080.0000   -0.58171
109120.0000   -0.47191
109160.0000   -0.70956
109200.0000   -0.24454
109240.0000   -0.40390
109280.0000   -0.41343
109320.0000   -0.29664
109360.0000   -0.60585
109400.0000   -0.42570
109440.0000   -0.60912
109480.0000   -0.44316
109520.0000   -0.66859
109560.0000   -0.32069
109600.0000   -0.55231
109640.0000   -0.35996
109680.0000   -0.57961
109720.0000   -0.47749
109760.0000   -0.42760
109800.0000   -0.33798
109840.0000   -0.44248
109880.0000   -0.52802
109920.0000   -0.68821
109960.0000   -0.25007
110000.0000   -0.45982
110040.0000   -0.46115
110080.0000   -0.38464
110120.0000   -0.09690
110160.0000   -0.41555
110200.0000   -0.30856
110240.0000   -0.12538
110280.0000   -0.29780
110320.0000   -0.15076
110360.0000   -0.00105
110400.0000   -0.10841
110440.0000   -0.13177
110480.0000   -0.03754
110520.0000   -0.10075
110560.0000   -0.11443
110600.0000   -0.12042
110640.0000   -0.25499
110680.0000    0.06596
110720.0000   -0.36341
110760.0000   -0.13288
110800.0000   -0.19346
110840.0000   -0.47771
110880.0000   -0.19766
110920.0000   -0.19852
110960.0000   -0.29131
111000.0000   -0.47552
111040.0000   -0.07688
111080.0000   -0.33229
111120.0000   -0.16892
111160.0000   -0.21571
111200.0000   -0.65389
111240.0000   -0.42337
111280.0000   -0.50453
111320.0000   -0.51302
111360.0000   -0.33749
111400.0000   -0.19067
111440.0000   -0.25964
111480.0000   -0.32398
111520.0000   -0.43172
111560.0000   -0.67281
111600.0000   -0.32592
111640.0000   -0.58380
111680.0000   -0.82954
111720.0000   -0.50041
111760.0000   -0.41537
111800.0000   -0.24532
111840.0000   -0.21051
111880.0000   -0.25162
111920.0000   -0.50216
111960.0000   -0.67236
112000.0000   -0.30627
112040.0000   -0.55241
112080.0000   -0.35629
112120.0000   -0.70589
112160.0000   -0.59787
112200.0000   -0.25811
112240.0000   -0.28462
112280.0000   -0.18742
112320.0000   -0.15273
112360.0000   -0.45818
112400.0000   -0.35079
112440.0000   -0.29828
112480.0000   -0.32802
112520.0000   -0.50386
112560.0000   -0.37537
112600.0000   -0.38371
112640.0000   -0.61338
112680.0000   -0.13399
112720.0000   -0.33015
112760.0000   -0.42584
112800.0000   -0.68726
112840.0000   -0.64099
112880.0000   -0.48737
112920.0000   -0.29797
112960.0000   -0.62828
113000.0000   -0.26144
113040.0000   -0.37689
113080.0000   -0.59933
113120.0000   -0.59163
113160.0000   -0.66160
113200.0000   -0.60748
113240.0000   -0.91182
113280.0000   -0.66737
113320.0000   -0.53364
113360.0000   -0.20430
113400.0000   -0.44588
113440.0000   -0.35779
113480.0000   -0.65481
113520.0000   -0.59417
113560.0000   -0.76890
113600.0000   -0.82529
113640.0000   -0.49521
113680.0000   -0.43015
113720.0000   -0.31450
113760.0000   -0.23149
113800.0000   -0.40422
113840.0000   -0.29438
113880.0000   -0.33062
113920.0000   -0.18169
113960.0000   -0.44938
114000.0000   -0.45702
114040.0000   -0.29686
114080.0000   -0.47364
114120.0000   -0.14360
114160.0000   -0.17127
114200.0000   -0.77387
114240.0000   -0.98747
114280.0000   -1.06106
114320.0000   -0.76233
114360.0000   -0.41969
114400.0000   -0.24742
114440.0000   -0.45418
114480.0000   -0.44641
114520.0000   -0.20554
114560.0000   -0.32448
114600.0000   -0.21223
114640.0000   -0.01318
114680.0000   -0.21337
114720.0000   -0.06217
114760.0000   -0.23561
114800.0000   -0.10719
114840.0000   -0.34453
114880.0000   -0.31595
114920.0000   -0.15265
114960.0000   -0.29725
115000.0000   -0.23476
115040.0000   -0.20552
115080.0000   -0.20170
115120.0000   -0.38181
115160.0000   -0.44002
115200.0000   -0.32546
115240.0000   -0.38637
115280.0000   -0.51590
115320.0000   -0.45374
115360.0000   -0.16306
115400.0000   -0.71182
115440.0000   -0.49167
115480.0000   -0.75468
115520.0000   -0.65090
115560.0000   -0.68592
115600.0000   -0.79737
115640.0000   -0.76650
115680.0000   -0.75656
115720.0000   -0.69995
115760.0000   -0.62280
115800.0000   -0.47530
115840.0000   -0.58995
115880.0000   -0.54317
115920.0000   -0.53692
115960.0000   -0.44417
116000.0000   -0.68598
116040.0000   -0.57772
116080.0000   -0.58550
116120.0000   -0.72511
116160.0000   -0.75636
116200.0000   -0.63845
116240.0000   -0.41036
116280.0000   -0.68131
116320.0000   -0.52999
116360.0000   -0.53712
116400.0000   -0.76917
116440.0000   -0.51121
116480.0000   -0.45416
116520.0000   -0.57894
116560.0000   -0.48875
116600.0000   -0.27641
116640.0000   -0.26042
116680.0000   -0.32130
116720.0000   -0.42629
116760.0000   -0.62062
116800.0000   -0.61099
116840.0000   -0.45831
116880.0000   -0.72333
116920.0000   -0.83180
116960.0000   -0.94295
117000.0000   -0.42341
117040.0000   -0.40556
117080.0000   -0.10648
117120.0000   -0.21706
117160.0000   -0.19302
117200.0000   -0.23224
117240.0000   -0.27137
117280.0000   -0.20125
117320.0000   -0.18202
117360.0000   -0.21493
117400.0000   -0.29692
117440.0000   -0.40094
117480.0000   -0.31300
117520.0000   -0.28723
117560.0000   -0.34806
117600.0000   -0.47188
117640.0000   -0.46570
117680.0000   -0.45318
117720.0000   -0.76757
117760.0000   -0.74322
117800.0000   -0.51759
117840.0000   -0.59593
117880.0000   -0.46064
117920.0000   -0.15066
117960.0000   -0.16883
118000.0000   -0.08734
118040.0000   -0.58300
118080.0000   -0.20402
118120.0000   -0.38456
118160.0000   -0.16706
118200.0000   -0.02750
118240.0000    0.31997
118280.0000    0.26823
118320.0000    0.13715
118360.0000    0.25049
118400.0000    0.18404
118440.0000    0.06994
118480.0000    0.23357
118520.0000   -0.16965
118560.0000   -0.00248
118600.0000   -0.03561
118640.0000    0.01297
118680.0000    0.22328
118720.0000    0.06714
118760.0000    0.22009
118800.0000    0.07530
118840.0000    0.45532
118880.0000    0.29295
118920.0000    0.36930
118960.0000    0.47816
119000.0000    0.28691
119040.0000    0.36783
119080.0000    0.41774
119120.0000    0.39939
119160.0000    0.33419
119200.0000    0.29655
119240.0000    0.10821
119280.0000    0.42616
119320.0000    0.37324
119360.0000    0.33155
119400.0000    0.38018
119440.0000    0.49947
119480.0000    0.11989
119520.0000    0.50095
119560.0000    0.46498
119600.0000    0.52396
119640.0000    0.48905
119680.0000    0.57945
119720.0000    0.40351
119760.0000    0.30444
119800.0000    0.27346
119840.0000    0.21344
119880.0000    0.32865
119920.0000    0.47737
119960.0000    0.43216
120000.0000    0.60664
120040.0000    0.39788
120080.0000    0.47321
120120.0000    0.37745
120160.0000    0.25897
120200.0000    0.37868
120240.0000    0.46349
120280.0000    0.49174
120320.0000    0.42406
120360.0000    0.37103
120400.0000    0.31706
120440.0000    0.53024
120480.0000    0.43082
120520.0000    0.68697
120560.0000    0.27263
120600.0000    0.45186
120640.0000    0.46077
120680.0000    0.54410
120720.0000    0.34254
120760.0000    0.34112
120800.0000    0.43984
120840.0000    0.33317
120880.0000    0.32049
120920.0000    0.30832
120960.0000    0.42480
121000.0000    0.38807
121040.0000    0.43574
121080.0000    0.46085
121120.0000    0.29199
121160.0000    0.37097
121200.0000    0.14054
121240.0000    0.51082
121280.0000    0.59715
121320.0000    0.58013
121360.0000    0.17921
121400.0000    0.46281
121440.0000    0.34447
121480.0000    0.46992
121520.0000    0.42158
121560.0000    0.38264
121600.0000    0.34311
121640.0000    0.21279
121680.0000    0.34573
121720.0000    0.41702
121760.0000    0.25765
121800.0000    0.23868
121840.0000    0.28521
121880.0000    0.32976
121920.0000    0.35713
121960.0000    0.16988
122000.0000    0.32136
122040.0000    0.41239
122080.0000    0.11882
122120.0000    0.13887
122160.0000    0.17623
122200.0000    0.24887
122240.0000    0.13916
122280.0000    0.26862
122320.0000    0.29494
122360.0000    0.39336
122400.0000    0.39154
122440.0000    0.28547
122480.0000    0.42329
122520.0000    0.26637
122560.0000    0.36719
122600.0000    0.22943
122640.0000    0.47897
122680.0000    0.36204
122720.0000    0.24377
122760.0000    0.35413
122800.0000    0.40417
122840.0000    0.36682
122880.0000    0.30766
122920.0000    0.10562
122960.0000    0.32014
123000.0000    0.32002
123040.0000    0.41584
123080.0000    0.33783
123120.0000    0.41012
123160.0000    0.26152
123200.0000    0.37733
123240.0000    0.26617
123280.0000    0.36142
123320.0000    0.37649
123360.0000    0.33778
123400.0000    0.49818
123440.0000    0.24933
123480.0000    0.23794
123520.0000    0.38366
123560.0000    0.18528
123600.0000    0.39397
123640.0000    0.31548
123680.0000    0.26995
123720.0000    0.41061
123760.0000    0.41925
123800.0000    0.35743
123840.0000    0.26492
123880.0000    0.41295
123920.0000    0.44092
123960.0000    0.35632
124000.0000    0.32041
124040.0000    0.33778
124080.0000    0.32987
124120.0000    0.38603
124160.0000    0.52031
124200.0000    0.36979
124240.0000    0.36130
124280.0000    0.29643
124320.0000    0.21143
124360.0000    0.10207
124400.0000    0.18157
124440.0000    0.24112
124480.0000   -0.01807
124520.0000    0.11267
124560.0000    0.27680
124600.0000    0.32403
124640.0000    0.12689
124680.0000    0.25254
124720.0000    0.20921
124760.0000    0.29739
124800.0000    0.28963
124840.0000    0.55387
124880.0000    0.20633
124920.0000    0.29694
124960.0000    0.40764
125000.0000    0.29732
125040.0000    0.15795
125080.0000    0.23351
125120.0000    0.33888
125160.0000    0.13395
125200.0000    0.40262
125240.0000    0.30776
125280.0000    0.23944
125320.0000    0.22399
125360.0000    0.21735
125400.0000    0.43869
125440.0000    0.59451
125480.0000    0.14104
125520.0000    0.04270
125560.0000    0.45667
125600.0000    0.34663
125640.0000    0.58076
125680.0000    0.60475
125720.0000    0.46780
125760.0000    0.58511
125800.0000    0.29601
125840.0000    0.34402
125880.0000    0.30684
125920.0000    0.67279
125960.0000    0.41853
126000.0000    0.55921
126040.0000    0.42918
126080.0000    0.33074
126120.0000    0.33653
126160.0000    0.19554
126200.0000    0.38165
126240.0000    0.41581
126280.0000    0.44772
126320.0000   -0.20855
126360.0000    0.12759
126400.0000    0.02792
126440.0000    0.41887
126480.0000    0.24207
126520.0000    0.10949
126560.0000    0.10201
126600.0000    0.05055
126640.0000    0.12264
126680.0000   -0.07062
126720.0000    0.56987
126760.0000    0.52743
126800.0000    0.44772
126840.0000    0.43053
126880.0000    0.43244
126920.0000    0.33491
126960.0000    0.37291
127000.0000    0.39132
127040.0000    0.47447
127080.0000    0.52534
127120.0000    0.58232
127160.0000    0.48226
127200.0000    0.38107
127240.0000    0.21584
127280.0000    0.16825
127320.0000    0.38703
127360.0000    0.28979
127400.0000    0.44573
127440.0000    0.38789
127480.0000    0.55641
127520.0000    0.26368
127560.0000    0.53496
127600.0000    0.56774
127640.0000   -0.01042
127680.0000   -0.13458
127720.0000   -0.32895
127760.0000   -0.31106
127800.0000   -0.13554
127840.0000   -0.40544
127880.0000   -0.10783
127920.0000    0.05459
127960.0000   -0.03984
128000.0000    0.06411
128040.0000    0.00048
128080.0000   -0.06052
128120.0000   -0.03146
128160.0000    0.07932
128200.0000    0.21309
128240.0000    0.01192
128280.0000    0.30769
128320.0000    0.38662
128360.0000    0.24049
128400.0000    0.40812
128440.0000    0.28373
128480.0000    0.40177
128520.0000   -0.04006
128560.0000    0.39324
128600.0000    0.59845
128640.0000    0.50260
128680.0000    0.61507
128720.0000    0.64910
128760.0000    0.67197
128800.0000    0.49726
128840.0000    0.50778
128880.0000    0.66007
128920.0000    0.61654
128960.0000    0.72543
129000.0000    0.55398
129040.0000    0.42157
129080.0000    0.55068
129120.0000    0.47615
129160.0000    0.47329
129200.0000    0.55004
129240.0000    0.49834
129280.0000    0.49211
129320.0000    0.55997
129360.0000    0.50605
129400.0000    0.44848
129440.0000    0.53749
129480.0000    0.46615
129520.0000    0.55146
129560.0000    0.51253
129600.0000    0.49309
129640.0000    0.19939
129680.0000    0.22031
129720.0000    0.13834
129760.0000    0.35756
129800.0000    0.48589
129840.0000    0.34576
129880.0000    0.08811
129920.0000    0.10646
129960.0000    0.38052
130000.0000    0.53030
130040.0000    0.69045
130080.0000    0.35165
130120.0000    0.69130
130160.0000    0.52541
130200.0000    0.34989
130240.0000    0.73177
130280.0000    0.40262
130320.0000    0.50176
130360.0000    0.40417
130400.0000    0.39438
130440.0000    0.24863
130480.0000    0.48823
130520.0000    0.38496
130560.0000    0.51372
130600.0000    0.31342
130640.0000    0.46416
130680.0000    0.57831
130720.0000    0.65017
130760.0000    0.63215
130800.0000    0.35832
130840.0000    0.45247
130880.0000    0.24938
130920.0000    0.44992
130960.0000    0.40428
131000.0000    0.52704
131040.0000    0.40407
131080.0000    0.28593
131120.0000    0.21944
131160.0000    0.40883
131200.0000    0.25830
131240.0000    0.20986
131280.0000    0.18032
131320.0000    0.00870
131360.0000    0.41697
131400.0000    0.14631
131440.0000    0.19683
131480.0000    0.09584
131520.0000    0.34769
131560.0000    0.19627
131600.0000    0.24062
131640.0000    0.26899
131680.0000    0.16842
131720.0000    0.48926
131760.0000    0.28851
131800.0000    0.19257
131840.0000    0.29874
131880.0000    0.52370
131920.0000    0.54152
131960.0000    0.53050
132000.0000    0.49200
132040.0000    0.38469
132080.0000    0.22964
132120.0000    0.42070
132160.0000    0.55512
132200.0000    0.71302
132240.0000    0.58761
132280.0000    0.57848
132320.0000    0.51907
132360.0000    0.23688
132400.0000    0.50692
132440.0000    0.42155
132480.0000    0.54158
132520.0000    0.33633
132560.0000    0.54933
132600.0000    0.26381
132640.0000    0.47772
132680.0000    0.38006
132720.0000    0.32159
132760.0000    0.39282
132800.0000    0.33906
132840.0000    0.42883
132880.0000    0.35457
132920.0000    0.42758
132960.0000    0.34953
133000.0000    0.20486
133040.0000    0.40355
133080.0000    0.39529
133120.0000    0.42170
133160.0000    0.43952
133200.0000    0.53498
133240.0000    0.46865
133280.0000    0.39311
133320.0000    0.47954
133360.0000    0.36736
133400.0000    0.27464
133440.0000    0.65579
133480.0000    0.43515
133520.0000    0.47565
133560.0000    0.43079
133600.0000    0.42926
133640.0000    0.48152
133680.0000    0.40160
133720.0000    0.42564
133760.0000    0.53059
133800.0000    0.64002
133840.0000    0.45508
133880.0000    0.39871
133920.0000    0.52924
133960.0000    0.39782
134000.0000    0.35154
134040.0000    0.40689
134080.0000    0.51429
134120.0000    0.30816
134160.0000    0.29494
134200.0000    0.17591
134240.0000    0.18309
134280.0000    0.32079
134320.0000    0.41485
134360.0000    0.59460
134400.0000    0.43323
134440.0000    0.44223
134480.0000    0.38988
134520.0000    0.29279
134560.0000    0.50105
134600.0000    0.36248
134640.0000    0.52729
134680.0000    0.36277
134720.0000    0.23936
134760.0000    0.47218
134800.0000    0.29212
134840.0000    0.23294
134880.0000    0.18603
134920.0000    0.53438
134960.0000    0.56693
135000.0000    0.51093
135040.0000    0.44721
135080.0000    0.33708
135120.0000    0.36426
135160.0000    0.48924
135200.0000    0.41959
135240.0000    0.41258
135280.0000    0.39843
135320.0000    0.34770
135360.0000    0.35290
135400.0000    0.36606
135440.0000    0.14466
135480.0000    0.34363
135520.0000    0.31611
135560.0000    0.26369
135600.0000    0.42994
135640.0000    0.34888
135680.0000    0.22044
135720.0000    0.33619
135760.0000    0.44047
135800.0000    0.28239
135840.0000    0.26467
135880.0000    0.30420
135920.0000    0.55738
135960.0000    0.33863
136000.0000    0.26796
136040.0000    0.35668
136080.0000    0.15954
136120.0000    0.24633
136160.0000    0.51310
136200.0000    0.57434
136240.0000    0.42529
136280.0000    0.63046
136320.0000    0.36982
136360.0000    0.40275
136400.0000    0.33825
136440.0000    0.39263
136480.0000    0.40820
136520.0000    0.14187
136560.0000    0.44151
136600.0000    0.41434
136640.0000    0.38839
136680.0000    0.27224
136720.0000    0.26177
136760.0000    0.08562
136800.0000    0.17681
136840.0000    0.45265
136880.0000    0.37163
136920.0000    0.29428
136960.0000    0.27191
137000.0000    0.23889
137040.0000    0.32656
137080.0000    0.28505
137120.0000    0.25290
137160.0000    0.19446
137200.0000    0.15733
137240.0000    0.31549
137280.0000    0.36831
137320.0000    0.38060
137360.0000    0.59710
137400.0000    0.40695
137440.0000    0.36360
137480.0000    0.51682
137520.0000    0.41625
137560.0000    0.30594
137600.0000    0.30781
137640.0000    0.33951
137680.0000    0.14408
137720.0000    0.40007
137760.0000    0.44748
137800.0000    0.44725
137840.0000    0.52299
137880.0000    0.45970
137920.0000    0.47163
137960.0000    0.43280
138000.0000    0.52444
138040.0000    0.27119
138080.0000    0.18916
138120.0000    0.48303
138160.0000    0.33656
138200.0000    0.44010
138240.0000    0.14004
138280.0000    0.36382
138320.0000    0.48418
138360.0000    0.35075
138400.0000    0.39595
138440.0000    0.30120
138480.0000    0.05156
138520.0000    0.36493
138560.0000    0.35797
138600.0000    0.28021
138640.0000    0.20958
138680.0000    0.21907
138720.0000    0.30994
138760.0000    0.36973
138800.0000    0.22413
138840.0000    0.32050
138880.0000    0.27589
138920.0000    0.31195
138960.0000    0.27190
139000.0000    0.19916
139040.0000    0.37532
139080.0000    0.30935
139120.0000    0.15817
139160.0000    0.20101
139200.0000    0.13796
139240.0000    0.28951
139280.0000    0.35228
139320.0000    0.15799
139360.0000    0.29908
139400.0000    0.16873
139440.0000    0.43089
139480.0000    0.40632
139520.0000    0.41372
139560.0000    0.32294
139600.0000    0.54582
139640.0000    0.22223
139680.0000    0.38994
139720.0000    0.28069
139760.0000    0.23455
139800.0000    0.21831
139840.0000    0.39556
139880.0000    0.33148
139920.0000    0.46771
139960.0000    0.36533
140000.0000    0.32142
140040.0000    0.39801
140080.0000    0.44436
140120.0000    0.52952
140160.0000    0.28711
140200.0000    0.25440
140240.0000    0.41252
140280.0000    0.28451
140320.0000    0.50694
140360.0000    0.33692
140400.0000    0.39007
140440.0000    0.21842
140480.0000    0.24239
140520.0000    0.41638
140560.0000    0.43143
140600.0000    0.28151
140640.0000    0.38658
140680.0000    0.30024
140720.0000    0.19666
140760.0000    0.73594
140800.0000    0.48490
140840.0000    0.18294
140880.0000    0.34613
140920.0000    0.40900
140960.0000    0.30086
141000.0000    0.42154
141040.0000    0.48998
141080.0000    0.44012
141120.0000    0.32534
141160.0000    0.25117
141200.0000    0.04184
141240.0000   -0.00769
141280.0000    0.03480
141320.0000   -0.01409
141360.0000   -0.11948
141400.0000   -0.22112
141440.0000   -0.12649
141480.0000   -0.07088
141520.0000    0.42978
141560.0000    0.27487
141600.0000    0.17670
141640.0000    0.23552
141680.0000    0.12658
141720.0000    0.41696
141760.0000    0.59547
141800.0000    0.04405
141840.0000    0.35348
141880.0000    0.47831
141920.0000    0.68268
141960.0000    0.26093
142000.0000    0.36969
142040.0000    0.23627
142080.0000    0.15297
142120.0000    0.04254
142160.0000    0.32888
142200.0000    0.25053
142240.0000    0.21852
142280.0000    0.05891
142320.0000    0.25950
142360.0000    0.26717
142400.0000    0.37552
142440.0000    0.37643
142480.0000    0.31581
142520.0000    0.27855
142560.0000    0.42972
142600.0000    0.35259
142640.0000   -0.03064
142680.0000    0.35887
142720.0000    0.40232
142760.0000    0.32962
142800.0000    0.38177
142840.0000    0.18968
142880.0000    0.38066
142920.0000    0.24308
142960.0000    0.15473
143000.0000    0.29884
143040.0000    0.43803
143080.0000    0.47870
143120.0000    0.29590
143160.0000    0.55871
143200.0000    0.27208
143240.0000    0.32554
143280.0000    0.21170
143320.0000    0.32494
143360.0000    0.39667
143400.0000    0.27627
143440.0000    0.28172
143480.0000    0.43990
143520.0000    0.25792
143560.0000    0.38901
143600.0000    0.25251
143640.0000    0.39691
143680.0000    0.39175
143720.0000    0.34468
143760.0000    0.35393
143800.0000    0.35671
143840.0000    0.22597
143880.0000    0.45102
143920.0000    0.33186
143960.0000    0.32910
144000.0000    0.16539
144040.0000    0.44197
144080.0000    0.45186
144120.0000    0.45016
144160.0000    0.31561
144200.0000    0.29416
144240.0000    0.36158
144280.0000    0.36687
144320.0000    0.10809
144360.0000    0.37363
144400.0000    0.28093
144440.0000    0.35488
144480.0000    0.24763
144520.0000    0.35656
144560.0000    0.40054
144600.0000    0.32288
144640.0000    0.46638
144680.0000    0.44800
144720.0000    0.33461
144760.0000    0.24429
144800.0000    0.34196
144840.0000    0.43248
144880.0000    0.42087
144920.0000    0.20377
144960.0000    0.38301
145000.0000    0.07154
145040.0000    0.38184
145080.0000    0.10706
145120.0000    0.18710
145160.0000    0.29336
145200.0000    0.41590
145240.0000    0.26488
145280.0000    0.34728
145320.0000    0.60633
145360.0000    0.30795
145400.0000    0.32891
145440.0000    0.34796
145480.0000    0.21469
145520.0000    0.29622
145560.0000    0.39512
145600.0000    0.43689
145640.0000    0.21810
145680.0000    0.28950
145720.0000    0.52920
145760.0000    0.20985
145800.0000    0.31029
145840.0000    0.32884
145880.0000    0.23434
145920.0000    0.25953
145960.0000    0.06572
146000.0000    0.13118
146040.0000    0.24949
146080.0000    0.26983
146120.0000    0.27664
146160.0000    0.52518
146200.0000    0.31511
146240.0000    0.19248
146280.0000    0.37205
146320.0000    0.49914
146360.0000    0.32804
146400.0000    0.24096
146440.0000    0.24143
146480.0000    0.59798
146520.0000    0.54350
146560.0000    0.34756
146600.0000    0.48376
146640.0000    0.56373
146680.0000    0.33385
146720.0000    0.42526
146760.0000    0.23818
146800.0000    0.35468
146840.0000    0.31027
146880.0000    0.49281
146920.0000    0.29467
146960.0000    0.34659
147000.0000    0.32802
147040.0000    0.31460
147080.0000    0.25882
147120.0000    0.39136
147160.0000    0.67606
147200.0000    0.59353
147240.0000    0.44937
147280.0000    0.28623
147320.0000    0.45797
147360.0000    0.63926
147400.0000    0.56687
147440.0000    0.42250
147480.0000    0.44737
147520.0000    0.33652
147560.0000    0.48715
147600.0000    0.53197
147640.0000    0.58589
147680.0000    0.34914
147720.0000    0.42931
147760.0000    0.26401
147800.0000    0.53702
147840.0000    0.30933
147880.0000    0.55175
147920.0000    0.55626
147960.0000    0.44671
148000.0000    0.30024
148040.0000    0.31803
148080.0000    0.41131
148120.0000    0.54414
148160.0000    0.34332
148200.0000    0.48407
148240.0000    0.54497
148280.0000    0.44351
148320.0000    0.15364
148360.0000    0.39174
148400.0000    0.33395
148440.0000    0.55600
148480.0000    0.47172
148520.0000    0.37993
148560.0000    0.35137
148600.0000    0.44476
148640.0000    0.42959
148680.0000    0.34659
148720.0000    0.40949
148760.0000    0.29949
148800.0000    0.15849
148840.0000    0.44920
148880.0000    0.24570
148920.0000    0.53159
148960.0000    0.42965
149000.0000    0.25713
149040.0000    0.31716
149080.0000    0.33307
149120.0000    0.41651
149160.0000    0.23534
149200.0000    0.19818
149240.0000    0.30924
149280.0000    0.52128
149320.0000    0.60863
149360.0000    0.54999
149400.0000    0.64159
149440.0000    0.51257
149480.0000    0.53367
149520.0000    0.47997
149560.0000    0.37716
149600.0000    0.13662
149640.0000    0.55717
149680.0000    0.55255
149720.0000    0.38241
149760.0000    0.43723
149800.0000    0.25869
149840.0000    0.39136
149880.0000    0.61076
149920.0000    0.69703
149960.0000    0.27763
150000.0000    0.51762
150040.0000    0.41712
150080.0000    0.46227
150120.0000    0.30879
150160.0000    0.43589
150200.0000    0.29363
150240.0000    0.51011
150280.0000    0.34727
150320.0000    0.66546
150360.0000    0.49821
150400.0000    0.56982
150440.0000    0.56417
150480.0000    0.74644
150520.0000    0.65045
150560.0000    0.58876
150600.0000    0.53422
150640.0000    0.50267
150680.0000    0.63598
150720.0000    0.59843
150760.0000    0.75204
150800.0000    0.67138
150840.0000    0.58346
150880.0000    0.39195
150920.0000    0.61438
150960.0000    0.36009
151000.0000    0.73891
151040.0000    0.63784
151080.0000    0.74018
151120.0000    0.66857
151160.0000    0.41576
151200.0000    0.42756
151240.0000    0.61615
151280.0000    0.52884
151320.0000    0.29407
151360.0000    0.42664
151400.0000    0.44986
151440.0000    0.59528
151480.0000    0.46890
151520.0000    0.72570
151560.0000    0.61034
151600.0000    0.62208
151640.0000    0.39142
151680.0000    0.34999
151720.0000    0.75791
151760.0000    0.31659
151800.0000    0.35649
151840.0000    0.51118
151880.0000    0.39138
151920.0000    0.59894
151960.0000    0.47540
152000.0000    0.60498
152040.0000    0.57397
152080.0000    0.45112
152120.0000    0.44731
152160.0000    0.41037
152200.0000    0.59821
152240.0000    0.51316
152280.0000    0.40929
152320.0000    0.58099
152360.0000    0.60440
152400.0000    0.60524
152440.0000    0.46309
152480.0000    0.55525
152520.0000    0.42310
152560.0000    0.52425
152600.0000    0.44417
152640.0000    0.48053
152680.0000    0.60874
152720.0000    0.51915
152760.0000    0.53772
152800.0000    0.52504
152840.0000    0.43451
152880.0000    0.54773
152920.0000    0.57413
152960.0000    0.54835
153000.0000    0.68360
153040.0000    0.59783
153080.0000    0.49588
153120.0000    0.63525
153160.0000    0.52511
153200.0000    0.62837
153240.0000    0.45230
153280.0000    0.60262
153320.0000    0.59996
153360.0000    0.61718
153400.0000    0.53280
153440.0000    0.21606
153480.0000    0.49152
153520.0000    0.41831
153560.0000    0.22430
153600.0000    0.21062
153640.0000    0.24899
153680.0000    0.09870
153720.0000    0.12144
153760.0000    0.30865
153800.0000    0.23956
153840.0000    0.36658
153880.0000    0.25210
153920.0000    0.39975
153960.0000    0.23081
154000.0000    0.02549
154040.0000    0.12901
154080.0000    0.15153
154120.0000    0.32594
154160.0000    0.35946
154200.0000    0.29230
154240.0000    0.38708
154280.0000    0.26110
154320.0000    0.10398
154360.0000    0.15791
154400.0000   -0.18824
154440.0000   -0.25289
154480.0000   -0.26758
154520.0000   -0.25598
154560.0000   -0.03264
154600.0000   -0.11317
154640.0000   -0.13464
154680.0000    0.34640
154720.0000    0.14257
154760.0000    0.41595
154800.0000    0.02632
154840.0000    0.16601
154880.0000    0.42863
154920.0000    0.33464
154960.0000    0.47549
155000.0000    0.14863
155040.0000    0.22171
155080.0000    0.26521
155120.0000    0.30843
155160.0000    0.19101
155200.0000    0.31916
155240.0000    0.09695
155280.0000    0.27420
155320.0000    0.27049
155360.0000    0.42177
155400.0000    0.46599
155440.0000    0.26405
155480.0000    0.65031
155520.0000    0.39311
155560.0000    0.35155
155600.0000    0.36356
155640.0000    0.26943
155680.0000    0.20156
155720.0000   -0.26813
155760.0000    0.01001
155800.0000   -0.04387
155840.0000   -0.01043
155880.0000   -0.32400
155920.0000   -0.02827
155960.0000   -0.45394
156000.0000   -0.18648
156040.0000   -0.07820
156080.0000    0.17686
156120.0000    0.29182
156160.0000    0.40533
156200.0000    0.40983
156240.0000   -0.23685
156280.0000   -0.45411
156320.0000   -0.04336
156360.0000   -0.27574
156400.0000   -0.46862
156440.0000   -0.65067
156480.0000   -0.32769
156520.0000   -0.17151
156560.0000   -0.21265
156600.0000   -0.29941
156640.0000   -0.50546
156680.0000   -0.57711
156720.0000   -0.44482
156760.0000   -0.64158
156800.0000   -0.44319
156840.0000   -0.26475
156880.0000   -0.41860
156920.0000   -0.40946
156960.0000   -0.38958
157000.0000   -0.33195
157040.0000    0.20150
157080.0000    0.34629
157120.0000    0.42662
157160.0000    0.35810
157200.0000    0.07579
157240.0000    0.44290
157280.0000    0.49819
157320.0000    0.58325
157360.0000    0.32900
157400.0000    0.70598
157440.0000    0.57897
157480.0000    0.67376
157520.0000    0.47021
157560.0000    0.43711
157600.0000    0.52479
157640.0000    0.56591
157680.0000    0.69318
157720.0000    0.49395
157760.0000    0.73458
157800.0000    0.57693
157840.0000    0.70688
157880.0000    0.69297
157920.0000    0.50780
157960.0000    0.63384
158000.0000    0.43878
158040.0000    0.38129
158080.0000    0.27923
158120.0000    0.34120
158160.0000    0.45272
158200.0000    0.45648
158240.0000    0.47917
158280.0000    0.69826
158320.0000    0.64751
158360.0000    0.54233
158400.0000    0.43559
158440.0000    0.29282
158480.0000    0.49346
158520.0000    0.47350
158560.0000    0.27231
158600.0000    0.67730
158640.0000    0.73968
158680.0000    0.57148
158720.0000    0.29953
158760.0000    0.24188
158800.0000    0.63827
158840.0000    0.59780
158880.0000    0.56364
158920.0000    0.62087
158960.0000    0.52827
159000.0000    0.51602
159040.0000    0.62983
159080.0000    0.67267
159120.0000    0.38424
159160.0000    0.50389
159200.0000    0.56055
159240.0000    0.55793
159280.0000    0.50670
159320.0000    0.51828
159360.0000    0.60632
159400.0000    0.58103
159440.0000    0.54185
159480.0000    0.70119
159520.0000    0.63123
159560.0000    0.54256
159600.0000    0.46804
159640.0000    0.36640
159680.0000    0.62988
159720.0000    0.57148
159760.0000    0.57755
159800.0000    0.53391
159840.0000    0.58783
159880.0000    0.46973
159920.0000    0.30438
159960.0000    0.55253
160000.0000    0.60994
160040.0000    0.41246
160080.0000    0.42104
160120.0000    0.47278
160160.0000    0.33896
160200.0000    0.30230
160240.0000    0.49261
160280.0000    0.56028
160320.0000    0.47706
160360.0000    0.15599
160400.0000    0.48868
160440.0000    0.52721
160480.0000    0.27161
160520.0000    0.73400
160560.0000    0.67676
160600.0000    0.58433
160640.0000    0.48586
160680.0000    0.64957
160720.0000    0.58829
160760.0000    0.46710
160800.0000    0.62658
160840.0000    0.60178
160880.0000    0.50750
160920.0000    0.50805
160960.0000    0.34445
161000.0000    0.26458
161040.0000    0.35748
161080.0000    0.31513
161120.0000    0.27249
161160.0000    0.46826
161200.0000    0.25360
161240.0000    0.35510
161280.0000    0.33042
161320.0000    0.53279
161360.0000    0.65209
161400.0000    0.74530
161440.0000    0.35701
161480.0000    0.40700
161520.0000    0.27621
161560.0000    0.66158
161600.0000    0.38868
161640.0000    0.63433
161680.0000    0.66526
161720.0000    0.68291
161760.0000    0.64076
161800.0000    0.61439
161840.0000    0.60015
161880.0000    0.45116
161920.0000    0.60270
161960.0000    0.61003
162000.0000    0.47346
162040.0000    0.55246
162080.0000    0.41544
162120.0000    0.29254
162160.0000    0.44424
162200.0000    0.41585
162240.0000    0.58524
162280.0000    0.47911
162320.0000    0.61498
162360.0000    0.50735
162400.0000    0.53835
162440.0000    0.52847
162480.0000    0.57096
162520.0000    0.48482
162560.0000    0.48086
162600.0000    0.39965
162640.0000    0.56955
162680.0000    0.67669
162720.0000    0.52155
162760.0000    0.56665
162800.0000    0.60717
162840.0000    0.60573
162880.0000    0.38684
162920.0000    0.54913
162960.0000    0.42634
163000.0000    0.66233
163040.0000    0.47806
163080.0000    0.66809
163120.0000    0.58789
163160.0000    0.39176
163200.0000    0.38137
163240.0000    0.17423
163280.0000    0.23705
163320.0000    0.44691
163360.0000    0.18599
163400.0000    0.44311
163440.0000    0.29726
163480.0000    0.38877
163520.0000    0.54180
163560.0000    0.52026
163600.0000    0.50521
163640.0000    0.67938
163680.0000    0.55635
163720.0000    0.66161
163760.0000    0.40361
163800.0000    0.63442
163840.0000    0.58124
163880.0000    0.35321
163920.0000    0.30982
163960.0000    0.58036
164000.0000    0.22035
164040.0000    0.35662
164080.0000    0.16885
164120.0000   -0.00510
164160.0000    0.04956
164200.0000    0.38573
164240.0000    0.24251
164280.0000   -0.00285
164320.0000    0.27100
164360.0000    0.38734
164400.0000    0.37813
164440.0000    0.37734
164480.0000    0.43677
164520.0000    0.62926
164560.0000    0.56360
164600.0000    0.41877
164640.0000    0.51424
164680.0000    0.35733
164720.0000    0.45034
164760.0000    0.31162
164800.0000    0.28069
164840.0000    0.51911
164880.0000    0.52962
164920.0000    0.52270
164960.0000    0.49255
165000.0000    0.50565
165040.0000    0.46280
165080.0000    0.49466
165120.0000    0.33320
165160.0000    0.39840
165200.0000    0.63246
165240.0000    0.29755
165280.0000    0.32595
165320.0000    0.34408
165360.0000    0.05006
165400.0000    0.31435
165440.0000    0.36918
165480.0000    0.33835
165520.0000    0.55980
165560.0000    0.38652
165600.0000    0.30913
165640.0000    0.29550
165680.0000    0.44916
165720.0000    0.26497
165760.0000    0.23734
165800.0000    0.47813
165840.0000    0.36845
165880.0000    0.58783
165920.0000    0.33313
165960.0000    0.22085
166000.0000    0.42055
166040.0000    0.26139
166080.0000    0.43177
166120.0000    0.48431
166160.0000    0.38906
166200.0000    0.22070
166240.0000    0.25767
166280.0000    0.36086
166320.0000    0.39682
166360.0000    0.40848
166400.0000    0.32889
166440.0000    0.34985
166480.0000    0.38397
166520.0000    0.50827
166560.0000    0.46581
166600.0000    0.44272
166640.0000    0.50140
166680.0000    0.42395
166720.0000    0.44687
166760.0000    0.48061
166800.0000    0.36878
166840.0000    0.46270
166880.0000    0.42052
166920.0000    0.40209
166960.0000    0.34264
167000.0000    0.35193
167040.0000    0.46238
167080.0000    0.51028
167120.0000    0.58480
167160.0000    0.72246
167200.0000    0.49875
167240.0000    0.08177
167280.0000    0.26710
167320.0000    0.32201
167360.0000    0.19072
167400.0000    0.04094
167440.0000    0.39914
167480.0000    0.22093
167520.0000    0.21971
167560.0000    0.28144
167600.0000    0.21153
167640.0000    0.08569
167680.0000    0.14961
167720.0000   -0.02371
167760.0000    0.21370
167800.0000    0.39136
167840.0000    0.26388
167880.0000    0.13578
167920.0000    0.05594
167960.0000    0.34228
168000.0000    0.28811
168040.0000    0.26377
168080.0000    0.20940
168120.0000    0.24393
168160.0000    0.12054
168200.0000    0.31678
168240.0000    0.00142
168280.0000    0.35877
168320.0000    0.15547
168360.0000    0.52864
168400.0000    0.25667
168440.0000    0.31801
168480.0000    0.24882
168520.0000    0.45223
168560.0000    0.23218
168600.0000    0.19437
168640.0000    0.45378
168680.0000    0.44560
168720.0000    0.41708
168760.0000    0.22981
168800.0000    0.32464
168840.0000    0.31475
168880.0000    0.25257
168920.0000    0.22859
168960.0000    0.47035
169000.0000    0.33086
169040.0000    0.30515
169080.0000    0.44485
169120.0000    0.40892
169160.0000    0.24001
169200.0000    0.27193
169240.0000    0.35666
169280.0000    0.31966
169320.0000    0.44707
169360.0000    0.33468
169400.0000    0.30703
169440.0000    0.34881
169480.0000    0.16184
169520.0000    0.40146
169560.0000    0.41298
169600.0000    0.24135
169640.0000    0.31651
169680.0000    0.51813
169720.0000    0.26730
169760.0000    0.50905
169800.0000    0.43508
169840.0000    0.42517
169880.0000    0.38098
169920.0000    0.48406
169960.0000    0.53854
170000.0000    0.40659
170040.0000    0.58480
170080.0000    0.34782
170120.0000    0.38025
170160.0000    0.41691
170200.0000    0.16312
170240.0000    0.22687
170280.0000    0.18361
170320.0000    0.16680
170360.0000    0.56917
170400.0000    0.45703
170440.0000    0.36368
170480.0000    0.16904
170520.0000    0.05702
170560.0000    0.34080
170600.0000    0.38247
170640.0000    0.20812
170680.0000    0.56172
170720.0000    0.15563
170760.0000    0.13230
170800.0000    0.08577
170840.0000    0.39816
170880.0000    0.24953
170920.0000    0.29036
170960.0000    0.13890
171000.0000    0.19832
171040.0000    0.56086
171080.0000    0.29809
171120.0000    0.14008
171160.0000    0.35456
171200.0000    0.17305
171240.0000    0.35021
171280.0000    0.06473
171320.0000    0.04075
171360.0000    0.21251
171400.0000    0.39368
171440.0000    0.05426
171480.0000    0.23737
171520.0000    0.27412
171560.0000    0.20338
171600.0000    0.23212
171640.0000    0.41643
171680.0000    0.32690
171720.0000    0.19443
171760.0000    0.27040
171800.0000    0.28010
171840.0000    0.30537
171880.0000    0.43065
171920.0000    0.23607
171960.0000    0.32361
172000.0000    0.27933
172040.0000    0.09456
172080.0000    0.18968
172120.0000    0.55103
172160.0000    0.33617
172200.0000    0.18494
172240.0000    0.26118
172280.0000   -0.00388
172320.0000    0.31695
172360.0000    0.12071
172400.0000    0.21222
172440.0000    0.26117
172480.0000    0.24241
172520.0000    0.13527
172560.0000    0.17495
172600.0000    0.06510
172640.0000    0.41385
172680.0000    0.26192
172720.0000    0.31020
172760.0000    0.20958
172800.0000    0.41070
172840.0000    0.00488
172880.0000    0.41678
172920.0000    0.35710
172960.0000    0.51596
173000.0000    0.30436
173040.0000    0.37350
173080.0000    0.20568
173120.0000    0.22245
173160.0000    0.30121
173200.0000    0.25402
173240.0000    0.12278
173280.0000    0.36959
173320.0000    0.30759
173360.0000    0.45901
173400.0000    0.58030
173440.0000    0.24563
173480.0000    0.19174
173520.0000    0.15585
173560.0000    0.53003
173600.0000    0.37944
173640.0000    0.38801
173680.0000    0.39303
173720.0000    0.16031
173760.0000    0.33582
173800.0000    0.05456
173840.0000    0.34065
173880.0000    0.24542
173920.0000    0.28903
173960.0000    0.18326
174000.0000    0.38831
174040.0000    0.28726
174080.0000    0.23600
174120.0000   -0.02092
174160.0000    0.28853
174200.0000    0.29927
174240.0000    0.36262
174280.0000   -0.05238
174320.0000    0.23248
174360.0000    0.36324
174400.0000    0.14104
174440.0000    0.31052
174480.0000    0.28414
174520.0000    0.35566
174560.0000    0.29012
174600.0000    0.43272
174640.0000    0.30996
174680.0000    0.14974
174720.0000    0.57129
174760.0000    0.39131
174800.0000    0.39456
174840.0000    0.12926
174880.0000    0.27690
174920.0000    0.08553
174960.0000    0.22574
175000.0000    0.26281
175040.0000    0.34583
175080.0000    0.64764
175120.0000    0.21791
175160.0000    0.19354
175200.0000    0.24538
175240.0000    0.23801
175280.0000    0.39835
175320.0000    0.30363
175360.0000    0.30564
175400.0000    0.24113
175440.0000    0.35472
175480.0000    0.38390
175520.0000    0.31379
175560.0000    0.42419
175600.0000    0.19236
175640.0000    0.21389
175680.0000    0.28513
175720.0000    0.24150
175760.0000    0.15566
175800.0000    0.14512
175840.0000    0.21599
175880.0000    0.20145
175920.0000    0.36172
175960.0000   -0.03059
176000.0000    0.09868
176040.0000    0.54089
176080.0000    0.10542
176120.0000    0.19371
176160.0000    0.13247
176200.0000    0.24201
176240.0000    0.52108
176280.0000    0.55427
176320.0000    0.47893
176360.0000    0.28658
176400.0000    0.18396
176440.0000   -0.12112
176480.0000    0.32800
176520.0000   -0.06392
176560.0000    0.36111
176600.0000    0.14463
176640.0000    0.13148
176680.0000    0.11380
176720.0000    0.29314
176760.0000    0.27226
176800.0000    0.25100
176840.0000    0.28855
176880.0000    0.23213
176920.0000    0.11601
176960.0000    0.12364
177000.0000    0.14059
177040.0000    0.27130
177080.0000    0.31285
177120.0000    0.29909
177160.0000    0.18983
177200.0000    0.24405
177240.0000    0.35859
177280.0000    0.49592
177320.0000    0.16604
177360.0000    0.19599
177400.0000    0.17927
177440.0000    0.19787
177480.0000    0.21609
177520.0000    0.23339
177560.0000    0.24983
177600.0000    0.27280
177640.0000    0.30682
177680.0000    0.27618
177720.0000    0.20259
177760.0000    0.05169
177800.0000    0.21881
177840.0000    0.30274
177880.0000    0.26774
177920.0000    0.13529
177960.0000    0.30447
178000.0000    0.17563
178040.0000    0.38212
178080.0000    0.34154
178120.0000    0.17869
178160.0000    0.23923
178200.0000    0.10121
178240.0000    0.08422
178280.0000    0.16608
178320.0000    0.14298
178360.0000    0.15955
178400.0000    0.22314
178440.0000    0.27683
178480.0000    0.16508
178520.0000    0.23326
178560.0000    0.33100
178600.0000    0.24191
178640.0000    0.28902
178680.0000    0.26172
178720.0000    0.21787
178760.0000    0.26960
178800.0000   -0.00446
178840.0000    0.26548
178880.0000    0.20226
178920.0000    0.18928
178960.0000    0.22603
179000.0000    0.11810
179040.0000    0.14081
179080.0000    0.30067
179120.0000    0.23702
179160.0000    0.20536
179200.0000    0.23363
179240.0000    0.45073
179280.0000    0.13689
179320.0000    0.28862
179360.0000    0.31931
179400.0000    0.10725
179440.0000    0.38744
179480.0000    0.24211
179520.0000    0.29627
179560.0000    0.35958
179600.0000    0.19625
179640.0000    0.15995
179680.0000    0.10499
179720.0000    0.20138
179760.0000    0.16664
179800.0000    0.25642
179840.0000    0.35003
179880.0000    0.38399
179920.0000    0.24089
179960.0000    0.26369
180000.0000    0.47267
180040.0000   -0.11761
180080.0000    0.37408
180120.0000    0.45296
180160.0000    0.46524
180200.0000    0.55244
180240.0000    0.23595
180280.0000    0.19851
180320.0000    0.28186
180360.0000    0.42486
180400.0000    0.40045
180440.0000    0.36824
180480.0000    0.33123
180520.0000    0.58295
180560.0000    0.54379
180600.0000    0.31277
180640.0000    0.29830
180680.0000    0.26040
180720.0000    0.19436
180760.0000    0.29657
180800.0000    0.34106
180840.0000    0.41198
180880.0000    0.15627
180920.0000    0.56111
180960.0000    0.53353
181000.0000    0.16508
181040.0000    0.27258
181080.0000   -0.09231
181120.0000    0.12584
181160.0000    0.37035
181200.0000    0.34881
181240.0000    0.19647
181280.0000    0.45216
181320.0000    0.41273
181360.0000    0.42321
181400.0000    0.44444
181440.0000    0.28562
181480.0000    0.38965
181520.0000    0.58300
181560.0000    0.38388
181600.0000    0.48413
181640.0000    0.52719
181680.0000    0.78612
181720.0000    0.69488
181760.0000    0.56504
181800.0000    0.48675
181840.0000    0.62751
181880.0000    0.45617
181920.0000    0.47229
181960.0000    0.51541
182000.0000    0.62402
182040.0000    0.48940
182080.0000    0.46646
182120.0000    0.30963
182160.0000    0.21401
182200.0000    0.30828
182240.0000    0.32892
182280.0000    0.38697
182320.0000    0.29876
182360.0000    0.43577
182400.0000    0.53447
182440.0000    0.48132
182480.0000    0.38048
182520.0000    0.30091
182560.0000    0.58897
182600.0000    0.50212
182640.0000    0.08963
182680.0000   -0.06598
182720.0000   -0.19908
182760.0000   -0.04639
182800.0000   -0.29177
182840.0000   -0.18176
182880.0000   -0.29646
182920.0000   -0.18118
182960.0000    0.04600
183000.0000   -0.18496
183040.0000   -0.30732
183080.0000   -0.03673
183120.0000   -0.02350
183160.0000   -0.00814
183200.0000   -0.35959
183240.0000   -0.35240
183280.0000   -0.28925
183320.0000   -0.14388
183360.0000    0.06680
183400.0000   -0.00083
183440.0000   -0.07254
183480.0000   -0.44212
183520.0000   -0.14155
183560.0000   -0.26040
183600.0000   -0.49650
183640.0000   -0.17815
183680.0000   -0.43214
183720.0000   -0.59560
183760.0000   -0.47220
183800.0000   -0.26765
183840.0000   -0.43114
183880.0000   -0.48134
183920.0000   -0.24106
183960.0000   -0.30771
184000.0000   -0.34471
184040.0000   -0.71633
184080.0000   -0.25643
184120.0000   -0.41355
184160.0000   -0.22169
184200.0000   -0.40861
184240.0000   -0.35697
184280.0000   -0.39236
184320.0000   -0.33845
184360.0000   -0.44780
184400.0000   -0.39228
184440.0000   -0.82657
184480.0000   -0.65987
184520.0000   -0.33440
184560.0000   -0.61581
184600.0000   -0.59485
184640.0000   -0.61780
184680.0000   -0.37708
184720.0000   -0.65902
184760.0000   -0.36141
184800.0000   -0.29771
184840.0000   -0.54255
184880.0000   -0.40312
184920.0000   -0.42938
184960.0000   -0.27648
185000.0000   -0.19920
185040.0000   -0.08816
185080.0000   -0.22097
185120.0000   -0.06117
185160.0000   -0.25119
185200.0000   -0.24523
185240.0000    0.07601
185280.0000   -0.24747
185320.0000   -0.47309
185360.0000   -0.13015
185400.0000   -0.09919
185440.0000    0.04561
185480.0000   -0.27009
185520.0000   -0.23100
185560.0000   -0.39396
185600.0000   -0.30029
185640.0000   -0.29745
185680.0000    0.15837
185720.0000    0.01856
185760.0000   -0.17029
185800.0000    0.26373
185840.0000    0.31962
185880.0000    0.19942
185920.0000    0.36793
185960.0000    0.21488
186000.0000    0.31924
186040.0000    0.02245
186080.0000    0.26592
186120.0000    0.18194
186160.0000    0.27146
186200.0000    0.30882
186240.0000    0.20422
186280.0000   -0.23864
186320.0000   -0.03631
186360.0000   -0.19574
186400.0000   -0.04499
186440.0000   -0.11267
186480.0000    0.10395
186520.0000   -0.15921
186560.0000   -0.31823
186600.0000    0.01852
186640.0000   -0.38709
186680.0000   -0.24118
186720.0000   -0.15931
186760.0000   -0.00657
186800.0000   -0.01083
186840.0000   -0.16728
186880.0000   -0.19588
186920.0000    0.10805
186960.0000    0.25196
187000.0000    0.02213
187040.0000    0.08292
187080.0000    0.22229
187120.0000    0.40099
187160.0000    0.41364
187200.0000    0.41497
187240.0000    0.47198
187280.0000    0.32260
187320.0000    0.38400
187360.0000    0.40878
187400.0000    0.07291
187440.0000    0.37378
187480.0000    0.25747
187520.0000    0.01093
187560.0000    0.21899
187600.0000    0.36442
187640.0000    0.18709
187680.0000    0.22051
187720.0000    0.17485
187760.0000   -0.05414
187800.0000    0.12038
187840.0000    0.28487
187880.0000    0.22768
187920.0000    0.19341
187960.0000    0.20306
188000.0000    0.21168
188040.0000    0.09291
188080.0000    0.06193
188120.0000    0.20226
188160.0000    0.11855
188200.0000    0.16640
188240.0000    0.02831
188280.0000    0.44052
188320.0000    0.06166
188360.0000    0.40413
188400.0000   -0.06436
188440.0000   -0.16655
188480.0000   -0.29515
188520.0000   -0.26274
188560.0000    0.06407
188600.0000    0.07037
188640.0000   -0.03111
188680.0000   -0.24739
188720.0000   -0.09278
188760.0000   -0.14456
188800.0000   -0.24601
188840.0000   -0.18146
188880.0000    0.01973
188920.0000   -0.10790
188960.0000   -0.35576
189000.0000   -0.15729
189040.0000   -0.04782
189080.0000   -0.13119
189120.0000   -0.10334
189160.0000    0.00080
189200.0000    0.02659
189240.0000   -0.16998
189280.0000   -0.32362
189320.0000   -0.17907
189360.0000   -0.29690
189400.0000   -0.25470
189440.0000   -0.38757
189480.0000   -0.50553
189520.0000   -0.15930
189560.0000    0.03165
189600.0000    0.08534
189640.0000   -0.06358
189680.0000   -0.17014
189720.0000   -0.21769
189760.0000   -0.43585
189800.0000   -0.26216
189840.0000   -0.23701
189880.0000   -0.27407
189920.0000   -0.30307
189960.0000   -0.18878
190000.0000   -0.22359
190040.0000   -0.13250
190080.0000   -0.17199
190120.0000   -0.05215
190160.0000   -0.08800
190200.0000   -0.52657
190240.0000   -0.52402
190280.0000   -0.23156
190320.0000   -0.23818
190360.0000   -0.28413
190400.0000   -0.16664
190440.0000   -0.33646
190480.0000    0.17511
190520.0000    0.01643
190560.0000    0.11286
190600.0000   -0.16737
190640.0000   -0.14320
190680.0000   -0.21274
190720.0000   -0.26386
190760.0000    0.04864
190800.0000   -0.04360
190840.0000   -0.07867
190880.0000    0.11347
190920.0000   -0.26271
190960.0000   -0.12776
191000.0000   -0.04898
191040.0000   -0.23512
191080.0000    0.10746
191120.0000   -0.27058
191160.0000   -0.08207
191200.0000   -0.04421
191240.0000   -0.03063
191280.0000   -0.22388
191320.0000   -0.02598
191360.0000    0.04726
191400.0000   -0.17948
191440.0000   -0.26426
191480.0000   -0.12582
191520.0000   -0.25528
191560.0000   -0.06056
191600.0000    0.06906
191640.0000   -0.03314
191680.0000    0.09237
191720.0000   -0.00416
191760.0000    0.17177
191800.0000    0.36718
191840.0000    0.09418
191880.0000   -0.53249
191920.0000   -0.33858
191960.0000   -0.31703
192000.0000   -0.60280
192040.0000   -0.32412
192080.0000   -0.43399
192120.0000   -0.24643
192160.0000   -0.15985
192200.0000    0.00705
192240.0000    0.05218
192280.0000   -0.11860
192320.0000   -0.02523
192360.0000   -0.22431
192400.0000   -0.64988
192440.0000   -0.39074
192480.0000   -0.16864
192520.0000    0.05948
192560.0000    0.05825
192600.0000    0.09740
192640.0000    0.10131
192680.0000    0.31036
192720.0000    0.40735
192760.0000    0.32034
192800.0000    0.03240
192840.0000    0.10050
192880.0000    0.21263
192920.0000   -0.16469
192960.0000   -0.07859
193000.0000   -0.24808
193040.0000    0.33398
193080.0000    0.10718
193120.0000   -0.11432
193160.0000   -0.07187
193200.0000   -0.26035
193240.0000    0.13556
193280.0000    0.26170
193320.0000    0.30409
193360.0000    0.49295
193400.0000    0.40375
193440.0000    0.35075
193480.0000    0.32501
193520.0000    0.44666
193560.0000    0.34693
193600.0000    0.47248
193640.0000    0.42242
193680.0000    0.25507
193720.0000    0.28423
193760.0000    0.58996
193800.0000    0.58680
193840.0000    0.45841
193880.0000    0.62411
193920.0000    0.42305
193960.0000    0.45658
194000.0000    0.26044
194040.0000    0.63179
194080.0000    0.50004
194120.0000    0.53983
194160.0000    0.55222
194200.0000    0.69092
194240.0000    0.45722
194280.0000    0.24721
194320.0000    0.51188
194360.0000    0.39102
194400.0000    0.25819
194440.0000    0.42492
194480.0000    0.47894
194520.0000    0.46015
194560.0000    0.37861
194600.0000    0.30111
194640.0000    0.57096
194680.0000    0.44175
194720.0000    0.37603
194760.0000    0.52358
194800.0000    0.33210
194840.0000    0.70077
194880.0000    0.55263
194920.0000    0.57001
194960.0000    0.49232
195000.0000    0.45823
195040.0000    0.56741
195080.0000    0.58454
195120.0000    0.46605
195160.0000    0.73509
195200.0000    0.35423
195240.0000    0.59177
195280.0000    0.67254
195320.0000    0.54292
195360.0000    0.66037
195400.0000    0.44971
195440.0000    0.38565
195480.0000    0.54685
195520.0000    0.43899
195560.0000    0.46031
195600.0000    0.78467
195640.0000    0.59976
195680.0000    0.55388
195720.0000    0.64213
195760.0000    0.62256
195800.0000    0.50735
195840.0000    0.73406
195880.0000    0.51469
195920.0000    0.55903
195960.0000    0.66428
196000.0000    0.49622
196040.0000    0.54176
196080.0000    0.47752
196120.0000    0.50432
196160.0000    0.50201
196200.0000    0.63615
196240.0000    0.64424
196280.0000    0.39187
196320.0000    0.35911
196360.0000    0.38851
196400.0000    0.60477
196440.0000    0.57894
196480.0000    0.52291
196520.0000    0.68483
196560.0000    0.24337
196600.0000    0.53445
196640.0000    0.45458
196680.0000    0.42264
196720.0000    0.53468
196760.0000    0.34535
196800.0000    0.55619
196840.0000    0.61172
196880.0000    0.62017
196920.0000    0.43878
196960.0000    0.67649
197000.0000    0.61110
197040.0000    0.44790
197080.0000    0.64975
197120.0000    0.47003
197160.0000    0.37590
197200.0000    0.23827
197240.0000    0.48896
197280.0000    0.39732
197320.0000    0.20688
197360.0000    0.21208
197400.0000    0.64619
197440.0000    0.49648
197480.0000    0.54955
197520.0000    0.61674
197560.0000    0.31259
197600.0000    0.32370
197640.0000    0.08532
197680.0000    0.01772
197720.0000   -0.28786
197760.0000   -0.14119
197800.0000   -0.20486
197840.0000   -0.10348
197880.0000   -0.09016
197920.0000    0.09364
197960.0000   -0.13545
198000.0000   -0.09210
198040.0000   -0.47118
198080.0000   -0.32159
198120.0000   -0.85283
198160.0000   -0.17142
198200.0000   -0.32510
198240.0000   -0.23684
198280.0000   -0.21579
198320.0000   -0.03170
198360.0000   -0.18025
198400.0000   -0.41273
198440.0000    0.03931
198480.0000   -0.11614
198520.0000   -0.32480
198560.0000   -0.10921
198600.0000   -0.29508
198640.0000   -0.05485
198680.0000    0.05136
198720.0000   -0.55262
198760.0000   -0.40245
198800.0000   -0.55829
198840.0000   -0.47848
198880.0000   -0.50635
198920.0000   -0.38119
198960.0000   -0.33297
199000.0000   -0.61319
199040.0000   -0.28910
199080.0000   -0.40765
199120.0000   -0.55278
199160.0000   -0.42068
199200.0000   -0.36820
199240.0000   -0.05686
199280.0000   -0.26497
199320.0000   -0.53021
199360.0000   -0.33718
199400.0000   -0.50224
199440.0000   -0.11572
199480.0000   -0.25820
199520.0000   -0.34819
199560.0000   -0.40080
199600.0000   -0.49901
199640.0000   -0.22938
199680.0000   -0.55254
199720.0000   -0.32366
199760.0000   -0.26306
199800.0000    0.05827
199840.0000   -0.41369
199880.0000   -0.21910
199920.0000   -0.32704
199960.0000   -0.47005
200000.0000   -0.53883
200040.0000   -0.35150
200080.0000   -0.03211
200120.0000   -0.33028
200160.0000   -0.40758
200200.0000   -0.54562
200240.0000   -0.14199
200280.0000   -0.14080
200320.0000   -0.19864
200360.0000   -0.38946
200400.0000   -0.33462
200440.0000   -0.06399
200480.0000    0.11150
200520.0000   -0.14216
200560.0000   -0.17638
200600.0000   -0.15009
200640.0000   -0.43059
200680.0000   -0.23734
200720.0000    0.14898
200760.0000   -0.17839
200800.0000   -0.56128
200840.0000   -0.75914
200880.0000   -0.71746
200920.0000   -0.60314
200960.0000   -0.63989
201000.0000   -0.61576
201040.0000   -0.29817
201080.0000   -0.33986
201120.0000   -0.20918
201160.0000   -0.58073
201200.0000   -0.14534
201240.0000   -0.35603
201280.0000   -0.69083
201320.0000   -0.56252
201360.0000   -0.42977
201400.0000   -0.33267
201440.0000   -0.53584
201480.0000   -0.24556
201520.0000   -0.30330
201560.0000   -0.24868
201600.0000    0.21369
201640.0000    0.17532
201680.0000    0.54400
201720.0000    0.31661
201760.0000    0.20483
201800.0000    0.15717
201840.0000    0.56763
201880.0000    0.45858
201920.0000    0.20499
201960.0000    0.26892
202000.0000    0.30362
202040.0000    0.15247
202080.0000    0.30409
202120.0000    0.38447
202160.0000    0.48215
202200.0000    0.57785
202240.0000    0.54049
202280.0000    0.41601
202320.0000    0.19575
202360.0000    0.33305
202400.0000    0.50001
202440.0000    0.36409
202480.0000    0.52893
202520.0000    0.42586
202560.0000    0.32094
202600.0000    0.14795
202640.0000    0.57383
202680.0000    0.00232
202720.0000    0.22355
202760.0000    0.11571
202800.0000   -0.18930
202840.0000    0.24159
202880.0000    0.34195
202920.0000    0.25389
202960.0000    0.43876
203000.0000    0.27955
203040.0000    0.24822
203080.0000    0.29966
203120.0000    0.03009
203160.0000    0.30381
203200.0000    0.38160
203240.0000    0.51763
203280.0000    0.27380
203320.0000    0.44265
203360.0000    0.50542
203400.0000    0.32902
203440.0000    0.23846
203480.0000    0.24725
203520.0000    0.36920
203560.0000    0.49106
203600.0000    0.54359
203640.0000    0.36537
203680.0000    0.11638
203720.0000    0.21324
203760.0000   -0.04648
203800.0000    0.39466
203840.0000    0.16590
203880.0000    0.24467
203920.0000    0.21305
203960.0000    0.47923
204000.0000    0.22521
204040.0000    0.55780
204080.0000    0.17924
204120.0000    0.40717
204160.0000    0.52057
204200.0000    0.25916
204240.0000    0.58223
204280.0000    0.53979
204320.0000    0.64841
204360.0000    0.31892
204400.0000    0.38908
204440.0000    0.48880
204480.0000    0.49416
204520.0000    0.36218
204560.0000    0.34615
204600.0000    0.54073
204640.0000    0.36628
204680.0000    0.34684
204720.0000    0.46850
204760.0000    0.61766
204800.0000    0.46350
204840.0000    0.30202
204880.0000    0.19929
204920.0000    0.35814
204960.0000    0.58035
205000.0000    0.53140
205040.0000    0.36314
205080.0000    0.32325
205120.0000    0.26669
205160.0000    0.37456
205200.0000    0.29387
205240.0000    0.44360
205280.0000    0.33727
205320.0000    0.30861
205360.0000    0.10244
205400.0000    0.22037
205440.0000    0.46490
205480.0000    0.48973
205520.0000    0.28189
205560.0000    0.42842
205600.0000    0.62309
205640.0000    0.49820
205680.0000    0.33516
205720.0000    0.29565
205760.0000    0.29871
205800.0000    0.66379
205840.0000    0.52346
205880.0000    0.21855
205920.0000    0.31227
205960.0000    0.32796
206000.0000    0.46289
206040.0000    0.42215
206080.0000    0.40525
206120.0000    0.27386
206160.0000    0.31491
206200.0000    0.49894
206240.0000    0.29808
206280.0000    0.40853
206320.0000    0.40486
206360.0000    0.37047
206400.0000    0.40193
206440.0000    0.42054
206480.0000    0.37355
206520.0000    0.25891
206560.0000    0.25810
206600.0000    0.33464
206640.0000    0.41165
206680.0000    0.31609
206720.0000    0.62951
206760.0000    0.46378
206800.0000    0.62241
206840.0000    0.41780
206880.0000    0.38310
206920.0000    0.11166
206960.0000    0.36086
207000.0000    0.40030
207040.0000    0.03143
207080.0000    0.21600
207120.0000    0.33536
207160.0000    0.18461
207200.0000    0.44033
207240.0000    0.44812
207280.0000    0.46890
207320.0000    0.29961
207360.0000    0.25219
207400.0000    0.29714
207440.0000    0.49484
207480.0000    0.27547
207520.0000    0.25962
207560.0000    0.39340
207600.0000    0.19011
207640.0000    0.44545
207680.0000    0.37971
207720.0000    0.36443
207760.0000    0.23645
207800.0000    0.51030
207840.0000    0.37409
207880.0000    0.51392
207920.0000    0.29099
207960.0000    0.40105
208000.0000    0.62438
208040.0000    0.42842
208080.0000    0.32667
208120.0000    0.37503
208160.0000    0.23908
208200.0000    0.16747
208240.0000    0.40838
208280.0000    0.36833
208320.0000    0.43406
208360.0000    0.21449
208400.0000    0.24957
208440.0000    0.23961
208480.0000    0.42316
208520.0000    0.33043
208560.0000    0.09241
208600.0000    0.14384
208640.0000    0.45124
208680.0000    0.37342
208720.0000    0.16234
208760.0000    0.31175
208800.0000    0.32751
208840.0000    0.27765
208880.0000   -0.11883
208920.0000    0.15970
208960.0000    0.18076
209000.0000    0.29033
209040.0000    0.38408
209080.0000    0.44278
209120.0000    0.16592
209160.0000    0.20517
209200.0000    0.26732
209240.0000    0.49550
209280.0000    0.13319
209320.0000    0.00796
209360.0000    0.06320
209400.0000    0.18413
209440.0000    0.16995
209480.0000    0.18876
209520.0000    0.35744
209560.0000    0.21157
209600.0000    0.05491
209640.0000    0.09844
209680.0000    0.41627
209720.0000    0.38608
209760.0000    0.16152
209800.0000    0.21386
209840.0000    0.26037
209880.0000    0.15260
209920.0000    0.06181
209960.0000   -0.03197
210000.0000    0.30489
210040.0000    0.34432
210080.0000    0.32654
210120.0000    0.51042
210160.0000    0.36506
210200.0000    0.57887
210240.0000    0.20693
210280.0000    0.42097
210320.0000    0.51020
210360.0000    0.33333
210400.0000    0.31114
210440.0000    0.72441
210480.0000    0.58728
210520.0000    0.58564
210560.0000    0.60565
210600.0000    0.29135
210640.0000    0.51199
210680.0000    0.51741
210720.0000    0.49123
210760.0000    0.32681
210800.0000    0.18938
210840.0000    0.24872
210880.0000    0.12565
210920.0000    0.34536
210960.0000    0.17413
211000.0000    0.10626
211040.0000    0.15061
211080.0000    0.22949
211120.0000    0.41625
211160.0000    0.32093
211200.0000    0.35113
211240.0000    0.19609
211280.0000    0.25347
211320.0000    0.01454
211360.0000    0.27256
211400.0000    0.33937
211440.0000    0.31631
211480.0000    0.15135
211520.0000    0.21692
211560.0000    0.27166
211600.0000    0.32261
211640.0000    0.20621
211680.0000    0.31284
211720.0000    0.49517
211760.0000    0.17789
211800.0000    0.43582
211840.0000    0.53629
211880.0000    0.31047
211920.0000    0.43860
211960.0000    0.43352
212000.0000    0.45477
212040.0000    0.13387
212080.0000    0.41593
212120.0000    0.40532
212160.0000    0.45695
212200.0000    0.34488
212240.0000    0.30744
212280.0000    0.27073
212320.0000    0.31707
212360.0000    0.39945
212400.0000    0.49903
212440.0000    0.50113
212480.0000    0.17482
212520.0000    0.01683
212560.0000    0.15538
212600.0000    0.22620
212640.0000    0.04093
212680.0000    0.12032
212720.0000    0.23514
212760.0000    0.24448
212800.0000    0.39589
212840.0000    0.30343
212880.0000    0.25122
212920.0000    0.40103
212960.0000    0.39609
213000.0000    0.18363
213040.0000    0.35164
213080.0000    0.39059
213120.0000    0.31335
213160.0000    0.33219
213200.0000    0.39987
213240.0000    0.29251
213280.0000    0.50339
213320.0000    0.00425
213360.0000    0.28606
213400.0000    0.41288
213440.0000    0.46890
213480.0000    0.31548
213520.0000    0.38228
213560.0000    0.32724
213600.0000    0.31531
213640.0000    0.40063
213680.0000    0.39104
213720.0000    0.32936
213760.0000    0.46953
213800.0000    0.42669
213840.0000    0.25140
213880.0000    0.38204
213920.0000    0.25566
213960.0000    0.37562
214000.0000    0.16871
214040.0000    0.43229
214080.0000    0.28187
214120.0000    0.10355
214160.0000    0.21575
214200.0000    0.06516
214240.0000   -0.03531
214280.0000    0.01798
214320.0000    0.30755
214360.0000    0.42616
214400.0000    0.32548
214440.0000    0.22432
214480.0000    0.12931
214520.0000    0.27922
214560.0000    0.14543
214600.0000    0.10638
214640.0000    0.19168
214680.0000   -0.19696
214720.0000    0.27084
214760.0000    0.17815
214800.0000    0.31910
214840.0000   -0.01534
214880.0000   -0.41386
214920.0000   -0.32225
214960.0000   -0.21349
215000.0000    0.13942
215040.0000    0.00889
215080.0000    0.25009
215120.0000    0.31928
215160.0000    0.03808
215200.0000    0.09273
215240.0000   -0.08001
215280.0000   -0.05494
215320.0000   -0.21433
215360.0000   -0.54097
215400.0000   -0.68544
215440.0000   -0.44684
215480.0000   -0.01090
215520.0000   -0.08510
215560.0000   -0.24652
215600.0000   -0.17798
215640.0000   -0.09376
215680.0000   -0.08463
215720.0000   -0.06528
215760.0000   -0.51535
215800.0000   -0.50858
215840.0000   -0.52667
215880.0000   -0.43455
215920.0000   -0.71311
215960.0000   -0.40621
216000.0000   -0.29946
216040.0000    0.24577
216080.0000   -0.05478
216120.0000   -0.27242
216160.0000   -0.00264
216200.0000   -0.00301
216240.0000    0.24574
216280.0000    0.10750
216320.0000    0.15792
216360.0000    0.10856
216400.0000   -0.09818
216440.0000   -0.36257
216480.0000   -0.04738
216520.0000   -0.31110
216560.0000   -0.11718
216600.0000   -0.08901
216640.0000   -0.09814
216680.0000    0.21934
216720.0000   -0.12275
216760.0000   -0.01962
216800.0000   -0.20474
216840.0000   -0.32284
216880.0000   -0.26746
216920.0000   -0.48204
216960.0000    0.23554
217000.0000   -0.02644
217040.0000   -0.01155
217080.0000   -0.20346
217120.0000   -0.06339
217160.0000   -0.44793
217200.0000   -0.34388
217240.0000   -0.08746
217280.0000   -0.00037
217320.0000   -0.26114
217360.0000   -0.32534
217400.0000   -0.36855
217440.0000   -0.10981
217480.0000   -0.23887
217520.0000   -0.29084
217560.0000   -0.10508
217600.0000    0.24613
217640.0000    0.24331
217680.0000   -0.13127
217720.0000    0.17149
217760.0000    0.24288
217800.0000    0.34361
217840.0000    0.25418
217880.0000    0.40827
217920.0000    0.06882
217960.0000    0.42643
218000.0000    0.22278
218040.0000    0.44087
218080.0000    0.16343
218120.0000    0.23154
218160.0000    0.25828
218200.0000    0.16040
218240.0000    0.38528
218280.0000    0.63333
218320.0000    0.36623
218360.0000    0.35625
218400.0000    0.21110
218440.0000    0.53869
218480.0000    0.11784
218520.0000    0.27456
218560.0000    0.39687
218600.0000    0.35752
218640.0000    0.44851
218680.0000    0.48593
218720.0000    0.25353
218760.0000    0.37965
218800.0000    0.28479
218840.0000    0.27106
218880.0000    0.17108
218920.0000    0.24338
218960.0000    0.31559
219000.0000    0.40882
219040.0000    0.23816
219080.0000    0.41393
219120.0000    0.37547
219160.0000    0.17079
219200.0000    0.16505
219240.0000    0.32242
219280.0000    0.04318
219320.0000    0.30445
219360.0000    0.46136
219400.0000    0.43022
219440.0000    0.35007
219480.0000    0.38638
219520.0000    0.33328
219560.0000    0.22004
219600.0000    0.34720
219640.0000    0.39194
219680.0000    0.23562
219720.0000    0.30121
219760.0000    0.34083
219800.0000    0.16321
219840.0000   -0.05786
219880.0000    0.10024
219920.0000    0.12449
219960.0000    0.13913
220000.0000    0.07167
220040.0000    0.21622
220080.0000    0.09360
220120.0000    0.15351
220160.0000    0.39853
220200.0000    0.42784
220240.0000    0.26188
220280.0000    0.15721
220320.0000    0.18711
220360.0000    0.47947
220400.0000    0.54635
220440.0000    0.42380
220480.0000    0.55247
220520.0000    0.02904
220560.0000    0.15737
220600.0000    0.28447
220640.0000    0.16479
220680.0000    0.28326
220720.0000    0.02608
220760.0000    0.27720
220800.0000    0.23937
220840.0000    0.26149
220880.0000    0.43537
220920.0000    0.30777
220960.0000    0.34340
221000.0000    0.35682
221040.0000    0.21792
221080.0000    0.28390
221120.0000    0.24247
221160.0000    0.19320
221200.0000    0.01223
221240.0000    0.28479
221280.0000    0.48918
221320.0000    0.12693
221360.0000    0.58285
221400.0000    0.34342
221440.0000    0.39210
221480.0000    0.34620
221520.0000    0.34392
221560.0000    0.41453
221600.0000    0.45988
221640.0000    0.38530
221680.0000    0.03825
221720.0000    0.20326
221760.0000    0.14550
221800.0000    0.48781
221840.0000    0.21228
221880.0000    0.09494
221920.0000    0.32752
221960.0000    0.15171
222000.0000   -0.05367
222040.0000   -0.38930
222080.0000   -0.71523
222120.0000   -0.25304
222160.0000   -0.24486
222200.0000   -0.69163
222240.0000   -0.16295
222280.0000   -0.09147
222320.0000    0.11555
222360.0000   -0.30154
222400.0000   -0.43680
222440.0000   -0.19159
222480.0000   -0.12260
222520.0000   -0.34667
222560.0000   -0.39862
222600.0000   -0.23615
222640.0000   -0.09709
222680.0000    0.09222
222720.0000    0.02964
222760.0000   -0.46895
222800.0000   -0.14131
222840.0000   -0.05782
222880.0000   -0.02930
222920.0000   -0.16931
222960.0000   -0.10903
223000.0000   -0.34793
223040.0000   -0.03288
223080.0000   -0.38032
223120.0000   -0.61847
223160.0000   -0.54455
223200.0000   -0.22148
223240.0000   -0.23644
223280.0000   -0.27339
223320.0000   -0.04468
223360.0000   -0.17900
223400.0000   -0.24885
223440.0000   -0.35755
223480.0000   -0.46747
223520.0000   -0.44934
223560.0000   -0.40252
223600.0000   -0.37739
223640.0000   -0.31870
223680.0000   -0.15881
223720.0000   -0.34710
223760.0000   -0.47794
223800.0000   -0.34182
223840.0000   -0.39082
223880.0000   -0.42361
223920.0000   -0.47299
223960.0000   -0.41814
224000.0000   -0.60524
224040.0000   -0.52844
224080.0000   -0.32526
224120.0000   -0.43178
224160.0000   -0.35361
224200.0000   -0.28302
224240.0000   -0.29951
224280.0000   -0.53214
224320.0000   -0.64167
224360.0000   -0.30815
224400.0000   -0.25901
224440.0000   -0.44013
224480.0000   -0.15456
224520.0000   -0.66362
224560.0000   -0.59853
224600.0000   -0.16336
224640.0000   -0.24798
224680.0000   -0.51591
224720.0000   -0.57311
224760.0000   -0.42698
224800.0000   -0.33506
224840.0000   -0.56997
224880.0000   -0.24091
224920.0000   -0.31040
224960.0000   -0.12952
225000.0000   -0.25028
225040.0000   -0.41083
225080.0000   -0.26921
225120.0000   -0.23590
225160.0000   -0.31202
225200.0000   -0.42718
225240.0000   -0.18149
225280.0000   -0.30977
225320.0000   -0.31771
225360.0000   -0.16583
225400.0000   -0.13277
225440.0000   -0.37653
225480.0000   -0.55883
225520.0000   -0.18910
225560.0000   -0.35224
225600.0000   -0.07853
225640.0000   -0.28448
225680.0000   -0.25883
225720.0000   -0.22415
225760.0000   -0.32597
225800.0000   -0.09760
225840.0000   -0.23717
225880.0000   -0.36417
225920.0000    0.15646
225960.0000   -0.05645
226000.0000   -0.08507
226040.0000   -0.20084
226080.0000   -0.13138
226120.0000    0.07948
226160.0000   -0.09234
226200.0000   -0.30227
226240.0000   -0.34890
226280.0000   -0.08036
226320.0000    0.05336
226360.0000   -0.25178
226400.0000    0.05790
226440.0000   -0.00759
226480.0000   -0.28024
226520.0000   -0.37935
226560.0000   -0.70118
226600.0000   -0.63194
226640.0000   -0.43306
226680.0000   -0.31243
226720.0000   -0.09366
226760.0000   -0.19763
226800.0000    0.02858
226840.0000   -0.03320
226880.0000   -0.29337
226920.0000   -0.38826
226960.0000   -0.32494
227000.0000   -0.10595
227040.0000   -0.32892
227080.0000   -0.38285
227120.0000    0.08463
227160.0000   -0.40971
227200.0000   -0.39330
227240.0000   -0.30061
227280.0000   -0.11458
227320.0000   -0.31755
227360.0000   -0.07085
227400.0000   -0.44098
227440.0000   -0.20194
227480.0000   -0.41923
227520.0000   -0.54876
227560.0000   -0.64224
227600.0000   -0.67701
227640.0000   -0.66958
227680.0000   -0.56202
227720.0000   -0.17877
227760.0000   -0.50602
227800.0000   -0.17855
227840.0000   -0.34439
227880.0000   -0.22758
227920.0000   -0.04131
227960.0000   -0.33344
228000.0000   -0.57747
228040.0000   -0.52627
228080.0000   -0.48109
228120.0000   -0.59716
228160.0000   -0.73429
228200.0000   -0.65785
228240.0000   -0.39620
228280.0000   -0.46879
228320.0000   -0.54321
228360.0000   -0.04241
228400.0000   -0.39463
228440.0000   -0.02333
228480.0000   -0.45746
228520.0000   -0.04091
228560.0000   -0.42643
228600.0000   -0.46023
228640.0000   -0.36086
228680.0000   -0.56343
228720.0000   -0.17562
228760.0000   -0.08607
228800.0000   -0.34150
228840.0000   -0.44952
228880.0000    0.08044
228920.0000   -0.02708
228960.0000    0.04116
229000.0000   -0.15763
229040.0000   -0.09027
229080.0000    0.17662
229120.0000    0.04986
229160.0000    0.10704
229200.0000    0.11218
229240.0000    0.19735
229280.0000    0.67265
229320.0000    0.38457
229360.0000    0.24160
229400.0000    0.61003
229440.0000    0.54749
229480.0000    0.43956
229520.0000   -0.08760
229560.0000    0.05548
229600.0000   -0.07022
229640.0000   -0.07876
229680.0000   -0.00678
229720.0000    0.05187
229760.0000   -0.29983
229800.0000   -0.16643
229840.0000   -0.13007
229880.0000   -0.16124
229920.0000   -0.14909
229960.0000   -0.09789
230000.0000   -0.04319
230040.0000   -0.21613
230080.0000    0.02415
230120.0000   -0.18225
230160.0000   -0.07074
230200.0000   -0.30370
230240.0000    0.01251
230280.0000   -0.09800
230320.0000   -0.11772
230360.0000   -0.18590
230400.0000    0.32272
230440.0000   -0.04952
230480.0000    0.48751
230520.0000    0.37555
230560.0000    0.61704
230600.0000    0.42351
230640.0000    0.48789
230680.0000    0.69172
230720.0000    0.59181
230760.0000    0.35174
230800.0000    0.35439
230840.0000    0.61028
230880.0000    0.42168
230920.0000    0.56366
230960.0000    0.38992
231000.0000    0.46368
231040.0000    0.33080
231080.0000    0.40092
231120.0000    0.58766
231160.0000    0.60784
231200.0000    0.31974
231240.0000    0.43077
231280.0000    0.43940
231320.0000    0.58295
231360.0000    0.47736
231400.0000    0.46752
231440.0000    0.32792
231480.0000    0.50808
231520.0000    0.43857
231560.0000    0.09664
231600.0000    0.55696
231640.0000    0.14946
231680.0000    0.44109
231720.0000    0.66175
231760.0000    0.29217
231800.0000    0.36770
231840.0000    0.39738
231880.0000    0.49926
231920.0000    0.28009
231960.0000    0.23631
232000.0000    0.22770
232040.0000    0.12625
232080.0000    0.32310
232120.0000    0.49811
232160.0000    0.35511
232200.0000    0.32677
232240.0000    0.21368
232280.0000    0.20326
232320.0000    0.43461
232360.0000    0.06139
232400.0000    0.35935
232440.0000    0.33057
232480.0000    0.44314
232520.0000    0.45451
232560.0000    0.76868
232600.0000    0.42726
232640.0000    0.47002
232680.0000    0.36960
232720.0000    0.25806
232760.0000   -0.03768
232800.0000    0.06593
232840.0000    0.47226
232880.0000    0.35239
232920.0000    0.17228
232960.0000    0.36308
233000.0000    0.30632
233040.0000    0.37173
233080.0000    0.25006
233120.0000    0.43513
233160.0000    0.17234
233200.0000    0.25637
233240.0000    0.38594
233280.0000    0.07887
233320.0000    0.26199
233360.0000    0.48855
233400.0000    0.44076
233440.0000    0.50798
233480.0000    0.61456
233520.0000    0.45705
233560.0000    0.60786
233600.0000    0.47055
233640.0000    0.54099
233680.0000    0.71292
233720.0000    0.54347
233760.0000    0.43466
233800.0000    0.66506
233840.0000    0.31680
233880.0000    0.30393
233920.0000    0.12494
233960.0000    0.51334
234000.0000    0.59850
234040.0000    0.45476
234080.0000    0.20362
234120.0000    0.30790
234160.0000    0.43560
234200.0000    0.45686
234240.0000    0.57497
234280.0000    0.46878
234320.0000    0.38067
234360.0000    0.46522
234400.0000    0.36859
234440.0000    0.27960
234480.0000    0.23672
234520.0000    0.45741
234560.0000    0.34831
234600.0000    0.61725
234640.0000    0.28004
234680.0000    0.42000
234720.0000    0.31590
234760.0000    0.33647
234800.0000    0.31739
234840.0000    0.56938
234880.0000    0.37179
234920.0000    0.35338
234960.0000    0.40718
235000.0000    0.49802
235040.0000    0.41633
235080.0000    0.33790
235120.0000    0.32112
235160.0000    0.62571
235200.0000    0.56857
235240.0000    0.56891
235280.0000    0.54577
235320.0000    0.26201
235360.0000    0.31769
235400.0000    0.46488
235440.0000    0.42271
235480.0000    0.45564
235520.0000    0.55202
235560.0000    0.55670
235600.0000    0.62051
235640.0000    0.33838
235680.0000    0.42274
235720.0000    0.40831
235760.0000    0.59242
235800.0000    0.53008
235840.0000    0.42375
235880.0000    0.37209
235920.0000    0.28247
235960.0000    0.23768
236000.0000    0.42428
236040.0000    0.32861
236080.0000    0.39199
236120.0000    0.36907
236160.0000    0.11562
236200.0000    0.39712
236240.0000    0.62667
236280.0000    0.38830
236320.0000    0.50396
236360.0000    0.46118
236400.0000    0.34399
236440.0000    0.50028
236480.0000    0.53582
236520.0000    0.47894
236560.0000    0.70762
236600.0000    0.55168
236640.0000    0.45910
236680.0000    0.65950
236720.0000    0.49716
236760.0000    0.45162
236800.0000    0.60079
236840.0000    0.43284
236880.0000    0.67575
236920.0000    0.62980
236960.0000    0.53464
237000.0000    0.46278
237040.0000    0.52660
237080.0000    0.54437
237120.0000    0.50062
237160.0000    0.39282
237200.0000    0.60353
237240.0000    0.34348
237280.0000    0.45332
237320.0000    0.59250
237360.0000    0.84293
237400.0000    0.63038
237440.0000    0.57962
237480.0000    0.64287
237520.0000    0.52078
237560.0000    0.65214
237600.0000    0.54849
237640.0000    0.44339
237680.0000    0.51324
237720.0000    0.51480
237760.0000    0.50547
237800.0000    0.57922
237840.0000    0.75458
237880.0000    0.68512
237920.0000    0.32553
237960.0000    0.57367
238000.0000    0.54889
238040.0000    0.62527
238080.0000    0.56100
238120.0000    0.50980
238160.0000    0.59094
238200.0000    0.73465
238240.0000    0.40993
238280.0000    0.21421
238320.0000    0.10654
238360.0000    0.55027
238400.0000    0.73708
238440.0000    0.39326
238480.0000    0.38540
238520.0000    0.47365
238560.0000    0.28655
238600.0000    0.33468
238640.0000    0.30287
238680.0000    0.14908
238720.0000    0.18442
238760.0000    0.15919
238800.0000    0.24467
238840.0000    0.30156
238880.0000    0.32354
238920.0000    0.43314
238960.0000    0.74200
239000.0000    0.45735
239040.0000    0.64386
239080.0000    0.65478
239120.0000    0.43834
239160.0000    0.59351
239200.0000    0.62565
239240.0000    0.70409
239280.0000    0.57289
239320.0000    0.50738
239360.0000    0.71309
239400.0000    0.41882
239440.0000    0.56556
239480.0000    0.44056
239520.0000    0.37046
239560.0000    0.59733
239600.0000    0.38231
239640.0000    0.63229
239680.0000    0.54349
239720.0000    0.48844
239760.0000    0.53953
239800.0000    0.37846
239840.0000    0.50331
239880.0000    0.63256
239920.0000    0.44793
239960.0000    0.47046
240000.0000    0.45852
240040.0000    0.54701
240080.0000    0.48596
240120.0000    0.55736
240160.0000    0.51145
240200.0000    0.43109
240240.0000    0.42943
240280.0000    0.40876
240320.0000    0.53140
240360.0000    0.50599
240400.0000    0.41841
240440.0000    0.57479
240480.0000    0.44506
240520.0000    0.50479
240560.0000    0.63569
240600.0000    0.59208
240640.0000    0.44244
240680.0000    0.52927
240720.0000    0.34404
240760.0000    0.33174
240800.0000    0.49477
240840.0000    0.44515
240880.0000    0.50669
240920.0000    0.52524
240960.0000    0.32269
241000.0000    0.41973
241040.0000    0.46274
241080.0000    0.46318
241120.0000    0.57630
241160.0000    0.64454
241200.0000    0.57176
241240.0000    0.40095
241280.0000    0.52281
241320.0000    0.51298
241360.0000    0.62524
241400.0000    0.59879
241440.0000    0.45411
241480.0000    0.56646
241520.0000    0.73107
241560.0000    0.53740
241600.0000    0.59808
241640.0000    0.53319
241680.0000    0.58420
241720.0000    0.47769
241760.0000    0.48455
241800.0000    0.60907
241840.0000    0.57742
241880.0000    0.60251
241920.0000    0.63614
241960.0000    0.38052
242000.0000    0.32371
242040.0000    0.35137
242080.0000    0.58448
242120.0000    0.54956
242160.0000    0.72579
242200.0000    0.69874
242240.0000    0.61943
242280.0000    0.45599
242320.0000    0.64283
242360.0000    0.49884
242400.0000    0.61009
242440.0000    0.37443
242480.0000    0.51163
242520.0000    0.44204
242560.0000    0.37216
242600.0000    0.30995
242640.0000    0.37282
242680.0000    0.59604
242720.0000    0.62056
242760.0000    0.52877
242800.0000    0.61776
242840.0000    0.48890
242880.0000    0.68322
242920.0000    0.61510
242960.0000    0.55651
243000.0000    0.51275
243040.0000    0.48346
243080.0000    0.44351
243120.0000    0.25958
243160.0000    0.24830
243200.0000    0.24003
243240.0000    0.29997
243280.0000    0.43490
243320.0000    0.29352
243360.0000    0.20539
243400.0000    0.26793
243440.0000    0.13794
243480.0000    0.28685
243520.0000    0.31809
243560.0000    0.34106
243600.0000    0.36816
243640.0000    0.42888
243680.0000    0.52979
243720.0000    0.69506
243760.0000    0.27959
243800.0000    0.46441
243840.0000    0.57131
243880.0000    0.40112
243920.0000    0.42996
243960.0000    0.46272
244000.0000    0.57879
244040.0000    0.41163
244080.0000    0.41592
244120.0000    0.38287
244160.0000    0.52196
244200.0000    0.58872
244240.0000    0.68303
244280.0000    0.53468
244320.0000    0.42287
244360.0000    0.70911
244400.0000    0.10501
244440.0000    0.33061
244480.0000    0.70081
244520.0000    0.56727
244560.0000    0.66866
244600.0000    0.28831
244640.0000    0.35122
244680.0000    0.31296
244720.0000    0.51611
244760.0000    0.25123
244800.0000    0.31970
244840.0000    0.31729
244880.0000   -0.00268
244920.0000    0.35224
244960.0000    0.38680
245000.0000    0.44579
245040.0000    0.52518
245080.0000    0.37097
245120.0000    0.25447
245160.0000    0.47954
245200.0000    0.45616
245240.0000    0.43820
245280.0000    0.50685
245320.0000    0.47073
245360.0000    0.30955
245400.0000    0.57303
245440.0000    0.50410
245480.0000    0.49053
245520.0000    0.51491
245560.0000    0.39087
245600.0000    0.33244
245640.0000    0.37882
245680.0000    0.43309
245720.0000    0.53337
245760.0000    0.51062
245800.0000    0.58044
245840.0000    0.61043
245880.0000    0.45398
245920.0000    0.64523
245960.0000    0.71651
246000.0000    0.61290
246040.0000    0.63129
246080.0000    0.47815
246120.0000    0.59658
246160.0000    0.53863
246200.0000    0.60661
246240.0000    0.65766
246280.0000    0.31929
246320.0000    0.33795
246360.0000    0.00425
246400.0000    0.08164
246440.0000   -0.26895
246480.0000   -0.22011
246520.0000   -0.15855
246560.0000   -0.07159
246600.0000    0.08090
246640.0000   -0.17314
246680.0000   -0.33207
246720.0000   -0.08470
246760.0000   -0.13932
246800.0000    0.39358
246840.0000    0.31346
246880.0000    0.38242
246920.0000    0.52611
246960.0000    0.53315
247000.0000    0.58788
247040.0000    0.61612
247080.0000    0.64028
247120.0000    0.61966
247160.0000    0.46921
247200.0000    0.57505
247240.0000    0.59771
247280.0000    0.48935
247320.0000    0.36579
247360.0000    0.65125
247400.0000    0.47469
247440.0000    0.49341
247480.0000    0.72738
247520.0000    0.52054
247560.0000    0.56746
247600.0000    0.50741
247640.0000    0.41018
247680.0000    0.41976
247720.0000    0.46511
247760.0000    0.55495
247800.0000    0.56021
247840.0000    0.49990
247880.0000    0.56976
247920.0000    0.46706
247960.0000    0.46330
248000.0000    0.40996
248040.0000    0.40663
248080.0000    0.42607
248120.0000    0.33907
248160.0000    0.47357
248200.0000    0.49459
248240.0000    0.36873
248280.0000    0.53744
248320.0000    0.73328
248360.0000    0.64129
248400.0000    0.62767
248440.0000    0.59795
248480.0000    0.65213
248520.0000    0.49017
248560.0000    0.49934
248600.0000    0.60194
248640.0000    0.64790
248680.0000    0.49722
248720.0000    0.54233
248760.0000    0.62061
248800.0000    0.58871
248840.0000    0.60581
248880.0000    0.43727
248920.0000    0.41147
248960.0000    0.41161
249000.0000    0.47084
249040.0000    0.51801
249080.0000    0.53549
249120.0000    0.41298
249160.0000    0.43448
249200.0000    0.49456
249240.0000    0.46063
249280.0000    0.48663
249320.0000    0.61231
249360.0000    0.45975
249400.0000    0.45671
249440.0000    0.47564
249480.0000    0.69386
249520.0000    0.44270
249560.0000    0.48867
249600.0000    0.53450
249640.0000    0.62335
249680.0000    0.63684
249720.0000    0.64510
249760.0000    0.66396
249800.0000    0.73422
249840.0000    0.10985
249880.0000    0.52064
249920.0000    0.49643
249960.0000    0.49509
250000.0000    0.60923
250040.0000    0.57913
250080.0000    0.59963
250120.0000    0.68780
250160.0000    0.41450
250200.0000    0.24643
250240.0000    0.32483
250280.0000    0.41303
250320.0000    0.14139
250360.0000    0.29431
250400.0000    0.55584
250440.0000    0.46358
250480.0000    0.50590
250520.0000    0.34428
250560.0000    0.14796
250600.0000    0.39022
250640.0000    0.34080
250680.0000    0.29272
250720.0000    0.17714
250760.0000    0.42567
250800.0000    0.33542
250840.0000    0.52803
250880.0000    0.42031
250920.0000    0.39753
250960.0000    0.36162
251000.0000    0.32548
251040.0000    0.42021
251080.0000    0.29157
251120.0000    0.24668
251160.0000    0.27265
251200.0000    0.42190
251240.0000    0.31030
251280.0000    0.26793
251320.0000    0.43952
251360.0000    0.31170
251400.0000    0.23385
251440.0000    0.41477
251480.0000    0.50507
251520.0000    0.29138
251560.0000    0.30814
251600.0000    0.40303
251640.0000    0.64514
251680.0000    0.38297
251720.0000    0.31604
251760.0000    0.23402
251800.0000    0.20820
251840.0000    0.15219
251880.0000    0.36800
251920.0000    0.16573
251960.0000    0.36176
252000.0000    0.27017
252040.0000    0.36890
252080.0000    0.32951
252120.0000    0.30962
252160.0000    0.40935
252200.0000    0.37911
252240.0000    0.40753
252280.0000    0.35182
252320.0000    0.42195
252360.0000    0.31878
252400.0000    0.41397
252440.0000    0.28499
252480.0000    0.30235
252520.0000    0.40547
252560.0000    0.24586
252600.0000    0.53152
252640.0000    0.71149
252680.0000    0.44805
252720.0000    0.31391
252760.0000    0.57654
252800.0000    0.53900
252840.0000    0.34973
252880.0000    0.28197
252920.0000    0.61652
252960.0000    0.58676
253000.0000    0.25081
253040.0000    0.45242
253080.0000    0.23867
253120.0000    0.23353
253160.0000    0.14400
253200.0000    0.26463
253240.0000    0.34706
253280.0000    0.31049
253320.0000    0.49573
253360.0000    0.30968
253400.0000   -0.03080
253440.0000    0.16552
253480.0000    0.31899
253520.0000    0.51747
253560.0000    0.22088
253600.0000    0.39333
253640.0000    0.45754
253680.0000    0.47671
253720.0000    0.35828
253760.0000    0.20086
253800.0000    0.36456
253840.0000    0.57070
253880.0000    0.76589
253920.0000    0.44105
253960.0000    0.22898
254000.0000    0.40169
254040.0000    0.13829
254080.0000    0.32455
254120.0000    0.28498
254160.0000    0.33736
254200.0000    0.30656
254240.0000    0.40468
254280.0000    0.23052
254320.0000    0.36983
254360.0000    0.34016
254400.0000    0.08030
254440.0000    0.40671
254480.0000    0.44930
254520.0000    0.36235
254560.0000    0.51346
254600.0000    0.47502
254640.0000    0.43200
254680.0000    0.37784
254720.0000    0.29240
254760.0000    0.53535
254800.0000    0.47683
254840.0000    0.39849
254880.0000    0.27291
254920.0000    0.29628
254960.0000    0.23281
255000.0000    0.60279
255040.0000    0.40658
255080.0000    0.31905
255120.0000    0.62128
255160.0000    0.52891
255200.0000    0.70248
255240.0000    0.35779
255280.0000    0.67991
255320.0000    0.46063
255360.0000    0.49228
255400.0000    0.39811
255440.0000    0.50528
255480.0000    0.49070
255520.0000    0.50273
255560.0000    0.19683
255600.0000    0.29447
255640.0000    0.48164
255680.0000    0.65940
255720.0000    0.43977
255760.0000    0.63864
255800.0000    0.53825
255840.0000    0.29166
255880.0000    0.35688
255920.0000    0.51246
255960.0000    0.43929
256000.0000    0.41591
256040.0000    0.46625
256080.0000    0.66445
256120.0000    0.36907
256160.0000    0.46416
256200.0000    0.42108
256240.0000    0.29734
256280.0000    0.43120
256320.0000    0.40441
256360.0000    0.46601
256400.0000    0.50497
256440.0000    0.50169
256480.0000    0.43796
256520.0000    0.57543
256560.0000    0.65959
256600.0000    0.51443
256640.0000    0.34725
256680.0000    0.34780
256720.0000    0.28004
256760.0000    0.67167
256800.0000    0.40159
256840.0000    0.28711
256880.0000    0.35380
256920.0000    0.38365
256960.0000    0.35485
257000.0000    0.44141
257040.0000    0.27211
257080.0000    0.54519
257120.0000    0.62659
257160.0000    0.46558
257200.0000    0.47572
257240.0000    0.25583
257280.0000    0.39266
257320.0000    0.26079
257360.0000    0.45940
257400.0000    0.57395
257440.0000    0.67749
257480.0000    0.35917
257520.0000    0.50063
257560.0000    0.57455
257600.0000    0.49519
257640.0000    0.48214
257680.0000    0.31507
257720.0000    0.47184
257760.0000    0.18059
257800.0000    0.28249
257840.0000    0.27768
257880.0000    0.22433
257920.0000    0.24202
257960.0000    0.60406
258000.0000    0.43413
258040.0000    0.53243
258080.0000    0.63160
258120.0000    0.67619
258160.0000    0.62086
258200.0000    0.56740
258240.0000    0.76625
258280.0000    0.58416
258320.0000    0.61257
258360.0000    0.60833
258400.0000    0.32465
258440.0000    0.56253
258480.0000    0.47871
258520.0000    0.58912
258560.0000    0.40042
258600.0000    0.46363
258640.0000    0.30980
258680.0000    0.33474
258720.0000    0.41788
258760.0000    0.48883
258800.0000    0.17615
258840.0000    0.29894
258880.0000    0.29749
258920.0000    0.34013
258960.0000    0.58880
259000.0000    0.64573
259040.0000    0.47178
259080.0000    0.39157
259120.0000    0.43030
259160.0000    0.49731
259200.0000    0.60017
259240.0000    0.53751
259280.0000    0.26979
259320.0000    0.51906
259360.0000    0.61922
259400.0000    0.44409
259440.0000    0.62542
259480.0000    0.46372
259520.0000    0.26342
259560.0000    0.34663
259600.0000    0.44161
259640.0000    0.39415
259680.0000    0.46924
259720.0000    0.61241
259760.0000    0.57310
259800.0000    0.52503
259840.0000    0.63044
259880.0000    0.52882
259920.0000    0.41716
259960.0000    0.52916
260000.0000    0.39045
260040.0000    0.58097
260080.0000    0.59020
260120.0000    0.58416
260160.0000    0.26118
260200.0000    0.64401
260240.0000    0.30800
260280.0000    0.47228
260320.0000    0.35651
260360.0000    0.39589
260400.0000    0.37170
260440.0000    0.57328
260480.0000    0.49352
260520.0000    0.44286
260560.0000    0.67029
260600.0000    0.47765
260640.0000    0.51709
260680.0000    0.63391
260720.0000    0.50835
260760.0000    0.73749
260800.0000    0.50206
260840.0000    0.65596
260880.0000    0.51681
260920.0000    0.60512
260960.0000    0.62876
261000.0000    0.58080
261040.0000    0.63583
261080.0000    0.47041
261120.0000    0.71390
261160.0000    0.55202
261200.0000    0.40085
261240.0000    0.54948
261280.0000    0.46021
261320.0000    0.47582
261360.0000    0.32967
261400.0000    0.43329
261440.0000    0.38518
261480.0000    0.40585
261520.0000    0.43843
261560.0000    0.43213
261600.0000    0.72797
261640.0000    0.56951
261680.0000    0.45492
261720.0000    0.34393
261760.0000    0.30430
261800.0000    0.52573
261840.0000    0.63881
261880.0000    0.35681
261920.0000    0.19888
261960.0000    0.21623
262000.0000    0.38711
262040.0000    0.23103
262080.0000    0.69727
262120.0000    0.61556
262160.0000    0.58386
262200.0000    0.45271
262240.0000    0.47530
262280.0000    0.50108
262320.0000    0.53344
262360.0000    0.46310
262400.0000    0.40905
262440.0000    0.56733
262480.0000    0.47151
262520.0000    0.55070
262560.0000    0.61762
262600.0000    0.40408
262640.0000    0.71099
262680.0000    0.62686
262720.0000    0.67553
262760.0000    0.53996
262800.0000    0.52900
262840.0000    0.52892
262880.0000    0.55753
262920.0000    0.70879
262960.0000    0.50288
263000.0000    0.70280
263040.0000    0.74196
263080.0000    0.31796
263120.0000    0.13733
263160.0000    0.26842
263200.0000    0.23127
263240.0000    0.32401
263280.0000    0.31094
263320.0000    0.48395
263360.0000    0.25580
263400.0000    0.23357
263440.0000    0.35258
263480.0000    0.37904
263520.0000    0.24231
263560.0000    0.40227
263600.0000    0.47192
263640.0000    0.40694
263680.0000    0.59484
263720.0000    0.68961
263760.0000    0.31701
263800.0000    0.51940
263840.0000    0.34829
263880.0000    0.38422
263920.0000    0.43785
263960.0000    0.60516
264000.0000    0.49761
264040.0000    0.64870
264080.0000    0.36503
264120.0000    0.39710
264160.0000    0.37573
264200.0000    0.49287
264240.0000    0.67145
264280.0000    0.60229
264320.0000    0.59753
264360.0000    0.73392
264400.0000    0.53240
264440.0000    0.57966
264480.0000    0.72746
264520.0000    0.41783
264560.0000    0.41194
264600.0000    0.53752
264640.0000    0.36897
264680.0000    0.37123
264720.0000    0.60246
264760.0000    0.66644
264800.0000    0.48836
264840.0000    0.67950
264880.0000    0.65082
264920.0000    0.53791
264960.0000    0.66927
265000.0000    0.41493
265040.0000    0.63373
265080.0000    0.62373
265120.0000    0.61973
265160.0000    0.34138
265200.0000    0.45532
265240.0000    0.54174
265280.0000    0.53089
265320.0000    0.32229
265360.0000    0.38425
265400.0000    0.59697
265440.0000    0.60333
265480.0000    0.31787
265520.0000    0.46724
265560.0000    0.66903
265600.0000    0.54283
265640.0000    0.29160
265680.0000    0.50274
265720.0000    0.65099
265760.0000    0.36114
265800.0000    0.69345
265840.0000    0.46883
265880.0000    0.37400
265920.0000    0.59278
265960.0000    0.70727
266000.0000    0.48754
266040.0000    0.48108
266080.0000    0.34260
266120.0000    0.65023
266160.0000    0.54993
266200.0000    0.59780
266240.0000    0.60199
266280.0000    0.59166
266320.0000    0.47823
266360.0000    0.75257
266400.0000    0.76470
266440.0000    0.70053
266480.0000    0.62982
266520.0000    0.80060
266560.0000    0.70686
266600.0000    0.52891
266640.0000    0.46221
266680.0000    0.63939
266720.0000    0.76167
266760.0000    0.62572
266800.0000    0.65385
266840.0000    0.54740
266880.0000    0.62063
266920.0000    0.27272
266960.0000    0.52601
267000.0000    0.53236
267040.0000    0.30890
267080.0000    0.51483
267120.0000    0.56978
267160.0000    0.50358
267200.0000    0.40777
267240.0000    0.32172
267280.0000    0.42795
267320.0000    0.49493
267360.0000    0.34389
267400.0000    0.58686
267440.0000    0.05231
267480.0000    0.23932
267520.0000    0.30571
267560.0000    0.43199
267600.0000    0.28164
267640.0000    0.43650
267680.0000    0.42688
267720.0000    0.62008
267760.0000    0.41539
267800.0000    0.56303
267840.0000    0.40532
267880.0000    0.39251
267920.0000    0.56079
267960.0000    0.41005
268000.0000    0.42782
268040.0000    0.52376
268080.0000    0.29305
268120.0000    0.42693
268160.0000    0.60339
268200.0000    0.50687
268240.0000    0.58172
268280.0000    0.39289
268320.0000    0.35808
268360.0000    0.43994
268400.0000    0.47357
268440.0000    0.40471
268480.0000    0.44650
268520.0000    0.24304
268560.0000    0.35490
268600.0000    0.28252
268640.0000    0.43767
268680.0000    0.32264
268720.0000    0.58414
268760.0000    0.28340
268800.0000    0.55156
268840.0000    0.38925
268880.0000    0.50225
268920.0000    0.52002
268960.0000    0.54513
269000.0000    0.63199
269040.0000    0.52301
269080.0000    0.42216
269120.0000    0.46017
269160.0000    0.15088
269200.0000    0.43883
269240.0000    0.30432
269280.0000    0.29070
269320.0000    0.41024
269360.0000    0.50406
269400.0000    0.19144
269440.0000    0.56592
269480.0000    0.30659
269520.0000    0.38626
269560.0000    0.42886
269600.0000    0.58774
269640.0000    0.37848
269680.0000    0.59208
269720.0000    0.65728
269760.0000    0.49846
269800.0000    0.57944
269840.0000    0.52476
269880.0000    0.55132
269920.0000    0.66189
269960.0000    0.63069
270000.0000    0.75724
270040.0000    0.51812
270080.0000    0.56145
270120.0000    0.76824
270160.0000    0.68362
270200.0000    0.48624
270240.0000    0.17504
270280.0000    0.35391
270320.0000    0.28638
270360.0000    0.31855
270400.0000    0.42925
270440.0000    0.29373
270480.0000    0.21231
270520.0000    0.22796
270560.0000    0.47975
270600.0000    0.39002
270640.0000    0.43137
270680.0000    0.35178
270720.0000    0.30057
270760.0000    0.30093
270800.0000    0.27963
270840.0000    0.43182
270880.0000    0.54958
270920.0000    0.26742
270960.0000    0.31233
271000.0000    0.32784
271040.0000    0.23944
271080.0000    0.56173
271120.0000    0.14405
271160.0000    0.58770
271200.0000    0.37129
271240.0000    0.57368
271280.0000    0.49543
271320.0000    0.52462
271360.0000    0.25109
271400.0000    0.22085
271440.0000    0.46529
271480.0000    0.28271
271520.0000    0.49159
271560.0000    0.56665
271600.0000    0.44399
271640.0000    0.65754
271680.0000    0.46048
271720.0000    0.51385
271760.0000    0.64356
271800.0000    0.54263
271840.0000    0.50660
271880.0000    0.51407
271920.0000    0.54220
271960.0000    0.34181
272000.0000    0.37465
272040.0000    0.55119
272080.0000    0.48706
272120.0000    0.45192
272160.0000    0.46368
272200.0000    0.29575
272240.0000    0.48182
272280.0000   -0.03287
272320.0000    0.42480
272360.0000    0.39740
272400.0000    0.32108
272440.0000    0.58253
272480.0000    0.29000
272520.0000    0.44184
272560.0000    0.24366
272600.0000    0.12036
272640.0000    0.25484
272680.0000    0.55453
272720.0000    0.74277
272760.0000    0.72242
272800.0000    0.72106
272840.0000    0.67947
272880.0000    0.62667
272920.0000    0.61886
272960.0000    0.59654
273000.0000    0.84385
273040.0000    0.77095
273080.0000    0.86264
273120.0000    0.34388
273160.0000    0.33690
273200.0000    0.49581
273240.0000    0.59077
273280.0000    0.62906
273320.0000    0.46952
273360.0000    0.52373
273400.0000    0.38651
273440.0000    0.46742
273480.0000    0.37544
273520.0000    0.43121
273560.0000    0.41475
273600.0000    0.20257
273640.0000    0.46358
273680.0000    0.16606
273720.0000    0.26630
273760.0000    0.38017
273800.0000    0.32384
273840.0000    0.38607
273880.0000    0.48455
273920.0000    0.45212
273960.0000    0.21010
274000.0000    0.21158
274040.0000    0.35057
274080.0000    0.30428
274120.0000    0.34384
274160.0000    0.38174
274200.0000    0.11791
274240.0000    0.28752
274280.0000    0.46110
274320.0000    0.26636
274360.0000    0.50090
274400.0000    0.47254
274440.0000    0.30447
274480.0000    0.30988
274520.0000    0.26905
274560.0000    0.20597
274600.0000    0.32996
274640.0000    0.47130
274680.0000    0.54363
274720.0000    0.47694
274760.0000    0.39518
274800.0000    0.26651
274840.0000    0.78914
274880.0000    0.62223
274920.0000    0.20065
274960.0000    0.59126
275000.0000    0.64412
275040.0000    0.70060
275080.0000    0.53129
275120.0000    0.48724
275160.0000    0.36487
275200.0000    0.61484
275240.0000    0.43167
275280.0000    0.43263
275320.0000    0.35231
275360.0000    0.46943
275400.0000    0.36356
275440.0000    0.54579
275480.0000    0.43211
275520.0000    0.43666
275560.0000    0.57919
275600.0000    0.47504
275640.0000    0.35779
275680.0000    0.36013
275720.0000    0.68306
275760.0000    0.52093
275800.0000    0.70689
275840.0000    0.45120
275880.0000    0.55543
275920.0000    0.52782
275960.0000    0.63011
276000.0000    0.68272
276040.0000    0.42600
276080.0000    0.39941
276120.0000    0.33253
276160.0000    0.43104
276200.0000    0.41302
276240.0000    0.62856
276280.0000    0.38709
276320.0000    0.57715
276360.0000    0.47144
276400.0000    0.54038
276440.0000    0.46803
276480.0000    0.64218
276520.0000    0.57142
276560.0000    0.54567
276600.0000    0.42965
276640.0000    0.47780
276680.0000    0.44097
276720.0000    0.42061
276760.0000    0.56556
276800.0000    0.57772
276840.0000    0.49067
276880.0000    0.56575
276920.0000    0.49548
276960.0000    0.45875
277000.0000    0.70817
277040.0000    0.47456
277080.0000    0.76777
277120.0000    0.60780
277160.0000    0.50095
277200.0000    0.50313
277240.0000    0.30773
277280.0000    0.42970
277320.0000    0.30811
277360.0000    0.37689
277400.0000    0.57480
277440.0000    0.44559
277480.0000    0.56408
277520.0000    0.60062
277560.0000    0.45352
277600.0000    0.62642
277640.0000    0.51051
277680.0000    0.54589
277720.0000    0.31224
277760.0000    0.54199
277800.0000    0.43490
277840.0000    0.31978
277880.0000    0.40518
277920.0000    0.49914
277960.0000    0.26429
278000.0000    0.52042
278040.0000    0.33584
278080.0000    0.43858
278120.0000    0.53252
278160.0000    0.67284
278200.0000    0.37481
278240.0000    0.21060
278280.0000    0.53364
278320.0000    0.15807
278360.0000    0.26264
278400.0000    0.22529
278440.0000    0.40572
278480.0000    0.24466
278520.0000    0.47738
278560.0000    0.26837
278600.0000    0.22216
278640.0000    0.70777
278680.0000    0.41614
278720.0000    0.43099
278760.0000    0.20463
278800.0000   -0.01923
278840.0000    0.26242
278880.0000    0.15562
278920.0000    0.45163
278960.0000    0.66342
279000.0000    0.59052
279040.0000    0.54745
279080.0000    0.65383
279120.0000    0.37049
279160.0000    0.34299
279200.0000    0.29100
279240.0000    0.28770
279280.0000    0.34934
279320.0000    0.12477
279360.0000    0.03352
279400.0000    0.48634
279440.0000    0.53405
279480.0000    0.33084
279520.0000    0.29772
279560.0000    0.52417
279600.0000    0.60896
279640.0000    0.40038
279680.0000    0.31284
279720.0000    0.40164
279760.0000    0.32269
279800.0000    0.15041
279840.0000    0.25507
279880.0000    0.10278
279920.0000    0.28083
279960.0000    0.16751
280000.0000    0.05920
280040.0000    0.41711
280080.0000    0.30191
280120.0000    0.27765
280160.0000    0.41659
280200.0000    0.25303
280240.0000    0.29704
280280.0000    0.45793
280320.0000    0.39487
280360.0000    0.19508
280400.0000    0.20939
280440.0000    0.23203
280480.0000    0.29379
280520.0000   -0.10598
280560.0000   -0.20678
280600.0000   -0.08501
280640.0000   -0.18653
280680.0000   -0.40750
280720.0000   -0.11106
280760.0000    0.16076
280800.0000   -0.53254
280840.0000    0.03917
280880.0000   -0.39649
280920.0000   -0.22886
280960.0000   -0.18273
281000.0000   -0.50901
281040.0000   -0.72893
281080.0000   -0.15201
281120.0000    0.34308
281160.0000   -0.04688
281200.0000   -0.46005
281240.0000   -0.28427
281280.0000   -0.56943
281320.0000   -0.46564
281360.0000   -0.38639
281400.0000   -0.58324
281440.0000   -0.38968
281480.0000   -0.53563
281520.0000   -0.28700
281560.0000    0.31009
281600.0000   -0.20251
281640.0000    0.03451
281680.0000   -0.20193
281720.0000   -0.29297
281760.0000    0.03703
281800.0000   -0.24843
281840.0000   -0.19576
281880.0000   -0.26513
281920.0000    0.05640
281960.0000   -0.09399
282000.0000   -0.00439
282040.0000   -0.37415
282080.0000   -0.41211
282120.0000   -0.07945
282160.0000   -0.54096
282200.0000   -0.35380
282240.0000   -0.15877
282280.0000   -0.19837
282320.0000   -0.09694
282360.0000   -0.05488
282400.0000   -0.16875
282440.0000   -0.11757
282480.0000    0.09334
282520.0000   -0.16486
282560.0000    0.09015
282600.0000   -0.06344
282640.0000   -0.26290
282680.0000   -0.13603
282720.0000   -0.33662
282760.0000   -0.08976
282800.0000   -0.32704
282840.0000   -0.09261
282880.0000   -0.32480
282920.0000    0.08163
282960.0000   -0.10712
283000.0000    0.04679
283040.0000   -0.15738
283080.0000   -0.31437
283120.0000   -0.26715
283160.0000   -0.06018
283200.0000   -0.24459
283240.0000   -0.05957
283280.0000   -0.01726
283320.0000    0.29424
283360.0000   -0.11161
283400.0000    0.04551
283440.0000   -0.11438
283480.0000   -0.01888
283520.0000   -0.07628
283560.0000   -0.15380
283600.0000    0.11443
283640.0000   -0.01113
283680.0000   -0.22501
283720.0000   -0.03686
283760.0000   -0.17593
283800.0000   -0.07771
283840.0000   -0.29824
283880.0000   -0.05244
283920.0000    0.34223
283960.0000    0.60435
284000.0000    0.38536
284040.0000    0.44456
284080.0000    0.31173
284120.0000    0.25428
284160.0000    0.18295
284200.0000    0.54233
284240.0000    0.38779
284280.0000    0.22012
284320.0000    0.38406
284360.0000    0.45939
284400.0000    0.39534
284440.0000    0.47454
284480.0000    0.45724
284520.0000    0.44544
284560.0000    0.21954
284600.0000    0.28133
284640.0000    0.21991
284680.0000    0.36029
284720.0000    0.36497
284760.0000    0.35665
284800.0000    0.10535
284840.0000    0.28470
284880.0000    0.28248
284920.0000    0.43520
284960.0000    0.15882
285000.0000    0.27293
285040.0000    0.38428
285080.0000    0.44933
285120.0000    0.64875
285160.0000    0.69202
285200.0000    0.49122
285240.0000    0.62748
285280.0000    0.73151
285320.0000    0.56045
285360.0000    0.07074
285400.0000    0.31951
285440.0000    0.20367
285480.0000    0.33435
285520.0000    0.17589
285560.0000    0.29426
285600.0000    0.44066
285640.0000    0.17493
285680.0000    0.20490
285720.0000    0.31333
285760.0000    0.44147
285800.0000    0.29785
285840.0000    0.02824
285880.0000    0.30592
285920.0000    0.02931
285960.0000    0.05675
286000.0000    0.12579
286040.0000   -0.63623
286080.0000   -0.55157
286120.0000   -0.17749
286160.0000   -0.01633
286200.0000   -0.41868
286240.0000    0.06239
286280.0000   -0.07262
286320.0000    0.15288
286360.0000   -0.09444
286400.0000   -0.14240
286440.0000    0.06443
286480.0000   -0.32102
286520.0000   -0.35996
286560.0000   -0.06832
286600.0000   -0.34436
286640.0000   -0.02581
286680.0000   -0.58475
286720.0000   -0.94429
286760.0000   -0.25938
286800.0000   -0.28315
286840.0000   -0.37887
286880.0000   -0.55297
286920.0000   -0.23809
286960.0000   -0.16536
287000.0000   -0.04123
287040.0000   -0.27812
287080.0000    0.05482
287120.0000   -0.33339
287160.0000   -0.36902
287200.0000   -0.11672
287240.0000   -0.16205
287280.0000   -0.29169
287320.0000   -0.25853
287360.0000   -0.25720
287400.0000    0.01108
287440.0000   -0.43664
287480.0000   -0.16796
287520.0000   -0.24042
287560.0000   -0.31877
287600.0000   -0.39217
287640.0000   -0.23963
287680.0000   -0.07440
287720.0000   -0.48750
287760.0000   -0.25417
287800.0000   -0.35828
287840.0000   -0.44245
287880.0000   -0.01424
287920.0000    0.31096
287960.0000    0.13999
288000.0000    0.10722
288040.0000    0.06857
288080.0000   -0.05799
288120.0000   -0.10247
288160.0000   -0.29197
288200.0000   -0.12418
288240.0000   -0.13305
288280.0000    0.08613
288320.0000   -0.18410
288360.0000   -0.04876
288400.0000   -0.16663
288440.0000    0.16761
288480.0000   -0.12040
288520.0000    0.05915
288560.0000   -0.09926
288600.0000   -0.10732
288640.0000   -0.05984
288680.0000   -0.01916
288720.0000   -0.00916
288760.0000   -0.00037
288800.0000    0.05585
288840.0000    0.24019
288880.0000   -0.09793
288920.0000    0.25128
288960.0000   -0.15061
289000.0000    0.01884
289040.0000    0.07829
289080.0000   -0.16538
289120.0000   -0.10730
289160.0000    0.03549
289200.0000    0.24852
289240.0000    0.24671
289280.0000    0.07829
289320.0000    0.33370
289360.0000    0.31776
289400.0000    0.26778
289440.0000    0.25056
289480.0000    0.23800
289520.0000    0.29313
289560.0000    0.45635
289600.0000    0.22086
289640.0000    0.18048
289680.0000    0.22924
289720.0000    0.05204
289760.0000    0.02854
289800.0000   -0.00155
289840.0000   -0.06412
289880.0000    0.06415
289920.0000   -0.04486
289960.0000    0.11328
290000.0000   -0.12251
290040.0000    0.29299
290080.0000    0.06234
290120.0000   -0.08579
290160.0000   -0.40514
290200.0000   -0.14960
290240.0000   -0.47688
290280.0000   -0.54172
290320.0000   -0.32931
290360.0000   -0.18576
290400.0000    0.02849
290440.0000   -0.08060
290480.0000    0.04131
290520.0000   -0.40465
290560.0000   -0.33445
290600.0000   -0.03824
290640.0000    0.11289
290680.0000   -0.27824
290720.0000   -0.24596
290760.0000   -0.38076
290800.0000   -0.18201
290840.0000    0.21796
290880.0000   -0.22838
290920.0000   -0.46559
290960.0000    0.22376
291000.0000    0.01840
291040.0000   -0.15958
291080.0000   -0.12682
291120.0000   -0.21012
291160.0000   -0.47512
291200.0000   -0.34533
291240.0000    0.10889
291280.0000   -0.36618
291320.0000   -0.36654
291360.0000   -0.38008
291400.0000   -0.23958
291440.0000   -0.56653
291480.0000   -0.69263
291520.0000   -0.40905
291560.0000   -0.12543
291600.0000   -0.76365
291640.0000   -0.35883
291680.0000   -0.43754
291720.0000   -0.41396
291760.0000   -0.50543
291800.0000   -0.09496
291840.0000   -0.64727
291880.0000   -0.79973
291920.0000   -0.36092
291960.0000   -0.37586
292000.0000   -0.65420
292040.0000   -0.10335
292080.0000   -0.36592
292120.0000   -0.32502
292160.0000   -0.16101
292200.0000   -0.17117
292240.0000   -0.18554
292280.0000   -0.32615
292320.0000   -0.27577
292360.0000   -0.62629
292400.0000   -0.35952
292440.0000   -0.04700
292480.0000   -0.05767
292520.0000    0.03319
292560.0000   -0.20828
292600.0000   -0.18399
292640.0000   -0.22852
292680.0000   -0.53734
292720.0000   -0.54926
292760.0000   -0.07930
292800.0000   -0.01260
292840.0000    0.05209
292880.0000    0.14941
292920.0000    0.08838
292960.0000    0.21268
293000.0000   -0.01077
293040.0000   -0.14643
293080.0000    0.19293
293120.0000    0.19923
293160.0000    0.20037
293200.0000    0.33005
293240.0000    0.28413
293280.0000    0.31611
293320.0000    0.32290
293360.0000    0.26465
293400.0000    0.32853
293440.0000    0.33272
293480.0000    0.25923
293520.0000    0.13023
293560.0000   -0.06360
293600.0000   -0.01399
293640.0000    0.24212
293680.0000    0.24509
293720.0000   -0.05023
293760.0000    0.05791
293800.0000    0.46399
293840.0000   -0.00631
293880.0000    0.05421
293920.0000    0.10360
293960.0000   -0.00613
294000.0000    0.33560
294040.0000    0.12037
294080.0000   -0.03888
294120.0000    0.14850
294160.0000    0.03385
294200.0000    0.13348
294240.0000    0.18516
294280.0000    0.04270
294320.0000    0.01213
294360.0000   -0.15897
294400.0000   -0.11048
294440.0000   -0.04292
294480.0000   -0.16319
294520.0000    0.01546
294560.0000   -0.21264
294600.0000    0.02014
294640.0000   -0.15084
294680.0000   -0.34124
294720.0000   -0.36262
294760.0000   -0.42232
294800.0000   -0.42553
294840.0000   -0.16740
294880.0000   -0.74058
294920.0000   -0.32275
294960.0000   -0.13537
295000.0000   -0.39364
295040.0000   -0.39664
295080.0000   -0.12462
295120.0000    0.03600
295160.0000    0.02188
295200.0000   -0.57076
295240.0000   -0.02761
295280.0000   -0.17540
295320.0000   -0.06703
295360.0000    0.12488
295400.0000   -0.13857
295440.0000   -0.29948
295480.0000   -0.17618
295520.0000   -0.01678
295560.0000    0.14509
295600.0000   -0.04797
295640.0000   -0.27872
295680.0000    0.10441
295720.0000   -0.12710
295760.0000   -0.05996
295800.0000   -0.10476
295840.0000    0.02537
295880.0000   -0.08329
295920.0000   -0.23598
295960.0000   -0.00592
296000.0000   -0.26053
296040.0000   -0.21610
296080.0000   -0.42008
296120.0000   -0.26533
296160.0000   -0.19221
296200.0000    0.19084
296240.0000   -0.11378
296280.0000   -0.17978
296320.0000   -0.09444
296360.0000    0.02848
296400.0000   -0.49910
296440.0000   -0.09042
296480.0000   -0.17102
296520.0000   -0.45432
296560.0000   -0.29514
296600.0000   -0.03639
296640.0000    0.03456
296680.0000    0.17964
296720.0000    0.31445
296760.0000    0.17889
296800.0000    0.57569
296840.0000    0.45515
296880.0000    0.37209
296920.0000    0.37045
296960.0000    0.28301
297000.0000    0.21284
297040.0000    0.20323
297080.0000    0.13584
297120.0000    0.43524
297160.0000    0.02434
297200.0000    0.14665
297240.0000    0.11171
297280.0000    0.40399
297320.0000    0.27184
297360.0000    0.38062
297400.0000    0.33594
297440.0000    0.27398
297480.0000    0.30207
297520.0000    0.29608
297560.0000    0.60561
297600.0000    0.34888
297640.0000    0.58388
297680.0000    0.42457
297720.0000    0.63739
297760.0000    0.34708
297800.0000    0.34390
297840.0000    0.40490
297880.0000    0.24969
297920.0000    0.01655
297960.0000    0.38233
298000.0000    0.18112
298040.0000    0.37317
298080.0000    0.18405
298120.0000    0.29188
298160.0000    0.13839
298200.0000    0.40585
298240.0000    0.05791
298280.0000   -0.10178
298320.0000   -0.09572
298360.0000    0.04745
298400.0000    0.17360
298440.0000    0.09572
298480.0000    0.21184
298520.0000    0.27471
298560.0000    0.36380
298600.0000    0.34687
298640.0000    0.31242
298680.0000    0.38766
298720.0000    0.33098
298760.0000    0.23450
298800.0000    0.17656
298840.0000    0.30010
298880.0000    0.24016
298920.0000    0.38109
298960.0000    0.19478
299000.0000    0.33776
299040.0000    0.33021
299080.0000    0.18070
299120.0000    0.17641
299160.0000    0.05363
299200.0000    0.34727
299240.0000    0.34717
299280.0000    0.41004
299320.0000    0.38544
299360.0000    0.33380
299400.0000    0.38431
299440.0000    0.29965
299480.0000    0.36631
299520.0000    0.25995
299560.0000    0.31482
299600.0000    0.41095
299640.0000    0.24163
299680.0000    0.32123
299720.0000    0.20132
299760.0000    0.33746
299800.0000    0.09683
299840.0000    0.27928
299880.0000    0.41876
299920.0000    0.21314
299960.0000    0.31843
300000.0000    0.29049
300040.0000    0.20400
300080.0000    0.43031
300120.0000    0.37251
300160.0000    0.39650
300200.0000    0.37726
300240.0000    0.19689
300280.0000    0.38698
300320.0000    0.41803
300360.0000    0.34381
300400.0000    0.48363
300440.0000    0.24032
300480.0000    0.32004
300520.0000    0.28657
300560.0000    0.32141
300600.0000    0.14105
300640.0000    0.40052
300680.0000    0.44826
300720.0000    0.36653
300760.0000    0.49398
300800.0000    0.25463
300840.0000    0.47257
300880.0000    0.29088
300920.0000    0.32086
300960.0000    0.31977
301000.0000    0.38747
301040.0000    0.46566
301080.0000    0.47067
301120.0000    0.34674
301160.0000    0.43576
301200.0000    0.24574
301240.0000    0.38890
301280.0000    0.40486
301320.0000    0.04332
301360.0000    0.33982
301400.0000    0.26355
301440.0000    0.27117
301480.0000    0.38846
301520.0000    0.47574
301560.0000    0.42209
301600.0000    0.48568
301640.0000    0.35160
301680.0000    0.23656
301720.0000    0.49563
301760.0000    0.38013
301800.0000    0.37569
301840.0000    0.44500
301880.0000    0.48524
301920.0000    0.24378
301960.0000    0.19820
302000.0000    0.59252
302040.0000    0.27458
302080.0000    0.23372
302120.0000    0.37238
302160.0000    0.53109
302200.0000    0.38085
302240.0000    0.37851
302280.0000    0.43907
302320.0000    0.32393
302360.0000    0.24897
302400.0000    0.40883
302440.0000    0.38433
302480.0000    0.15531
302520.0000    0.28036
302560.0000    0.35191
302600.0000    0.07728
302640.0000    0.39696
302680.0000    0.26429
302720.0000    0.40613
302760.0000    0.47668
302800.0000    0.44474
302840.0000    0.37347
302880.0000    0.32603
302920.0000    0.49144
302960.0000    0.61934
303000.0000    0.56028
303040.0000    0.37597
303080.0000    0.25242
303120.0000    0.35247
303160.0000    0.47475
303200.0000    0.31140
303240.0000    0.53737
303280.0000    0.20499
303320.0000    0.37540
303360.0000    0.25645
303400.0000    0.42791
303440.0000    0.33665
303480.0000    0.29337
303520.0000    0.27213
303560.0000    0.46000
303600.0000    0.48521
303640.0000    0.47719
303680.0000    0.39231
303720.0000    0.34300
303760.0000    0.26801
303800.0000    0.37343
303840.0000    0.47378
303880.0000    0.52590
303920.0000    0.50593
303960.0000    0.48345
304000.0000    0.74095
304040.0000    0.41320
304080.0000    0.27702
304120.0000    0.35538
304160.0000    0.24679
304200.0000    0.26979
304240.0000    0.37829
304280.0000    0.18052
304320.0000    0.33125
304360.0000    0.19705
304400.0000    0.06440
304440.0000    0.00452
304480.0000    0.33676
304520.0000    0.33260
304560.0000    0.31815
304600.0000    0.30083
304640.0000    0.28765
304680.0000    0.19928
304720.0000    0.39076
304760.0000    0.30756
304800.0000    0.39367
304840.0000    0.39445
304880.0000    0.23286
304920.0000    0.58893
304960.0000    0.37551
305000.0000    0.43675
305040.0000    0.45697
305080.0000    0.28107
305120.0000    0.45475
305160.0000    0.46552
305200.0000    0.27946
305240.0000    0.19104
305280.0000    0.10872
305320.0000    0.52962
305360.0000    0.40280
305400.0000    0.44816
305440.0000    0.24934
305480.0000    0.24451
305520.0000    0.25594
305560.0000    0.33992
305600.0000    0.33254
305640.0000    0.29845
305680.0000    0.40984
305720.0000    0.24473
305760.0000    0.30700
305800.0000    0.19459
305840.0000    0.78757
305880.0000    0.42188
305920.0000    0.29620
305960.0000    0.38155
306000.0000    0.25330
306040.0000    0.16301
306080.0000    0.40059
306120.0000    0.34593
306160.0000    0.31656
306200.0000    0.48876
306240.0000    0.47957
306280.0000    0.24077
306320.0000    0.27199
306360.0000    0.33436
306400.0000    0.55654
306440.0000    0.35451
306480.0000    0.36939
306520.0000    0.41783
306560.0000    0.23316
306600.0000    0.53811
306640.0000    0.40692
306680.0000    0.71711
306720.0000    0.45235
306760.0000    0.03774
306800.0000    0.02297
306840.0000    0.12297
306880.0000   -0.24600
306920.0000   -0.12747
306960.0000    0.13217
307000.0000   -0.32656
307040.0000    0.20996
307080.0000   -0.01719
307120.0000    0.37193
307160.0000   -0.32644
307200.0000   -0.03581
307240.0000   -0.36874
307280.0000   -0.95499
307320.0000   -0.42715
307360.0000   -0.09438
307400.0000    0.03810
307440.0000    0.05143
307480.0000    0.04473
307520.0000    0.09921
307560.0000    0.08805
307600.0000   -0.06872
307640.0000    0.26950
307680.0000   -0.09821
307720.0000    0.07844
307760.0000    0.06870
307800.0000    0.06256
307840.0000    0.08663
307880.0000    0.21566
307920.0000   -0.09109
307960.0000   -0.00923
308000.0000    0.17010
308040.0000   -0.13980
308080.0000   -0.09580
308120.0000    0.03334
308160.0000    0.13687
308200.0000   -0.42007
308240.0000   -0.32416
308280.0000    0.06915
308320.0000    0.17334
308360.0000   -0.20000
308400.0000    0.11090
308440.0000   -0.01321
308480.0000    0.02147
308520.0000   -0.01057
308560.0000    0.20343
308600.0000   -0.20109
308640.0000   -0.14547
308680.0000    0.03856
308720.0000    0.11615
308760.0000    0.24790
308800.0000    0.03377
308840.0000   -0.02432
308880.0000    0.06533
308920.0000    0.06591
308960.0000    0.00128
309000.0000   -0.16794
309040.0000    0.03939
309080.0000   -0.10575
309120.0000   -0.00714
309160.0000    0.23761
309200.0000    0.31614
309240.0000    0.23098
309280.0000   -0.54806
309320.0000    0.08643
309360.0000    0.01519
309400.0000    0.14873
309440.0000    0.02765
309480.0000    0.06424
309520.0000    0.05864
309560.0000    0.04059
309600.0000    0.08815
309640.0000   -0.15197
309680.0000   -0.24867
309720.0000    0.08447
309760.0000    0.03650
309800.0000    0.08394
309840.0000    0.13324
309880.0000    0.10808
309920.0000    0.14929
309960.0000    0.08819
310000.0000   -0.02265
310040.0000    0.03452
310080.0000    0.04348
310120.0000    0.05158
310160.0000   -0.18430
310200.0000   -0.02262
310240.0000   -0.16638
310280.0000    0.19717
310320.0000    0.09542
310360.0000    0.12596
310400.0000    0.19366
310440.0000   -0.22967
310480.0000   -0.27644
310520.0000   -0.36943
310560.0000    0.02036
310600.0000   -0.31169
310640.0000   -0.00955
310680.0000   -0.03074
310720.0000   -0.21923
310760.0000   -0.04004
310800.0000   -0.34604
310840.0000   -0.38905
310880.0000   -0.29098
310920.0000   -0.11004
310960.0000   -0.26075
311000.0000    0.04414
311040.0000    0.11155
311080.0000   -0.18407
311120.0000   -0.26173
311160.0000   -0.10796
311200.0000   -0.39641
311240.0000   -0.05169
311280.0000   -0.26362
311320.0000   -0.40787
311360.0000   -0.28348
311400.0000   -0.50654
311440.0000   -0.37523
311480.0000   -0.25897
311520.0000   -0.37596
311560.0000   -0.23324
311600.0000   -0.56534
311640.0000   -0.46264
311680.0000   -0.43402
311720.0000   -0.19852
311760.0000   -0.61674
311800.0000   -0.50957
311840.0000   -0.57589
311880.0000   -0.47003
311920.0000   -0.26983
311960.0000   -0.32668
312000.0000   -0.31623
312040.0000   -0.10784
312080.0000    0.17226
312120.0000   -0.35437
312160.0000   -0.12726
312200.0000   -0.49686
312240.0000   -0.61784
312280.0000   -0.21057
312320.0000    0.04471
312360.0000   -0.27883
312400.0000   -0.07699
312440.0000   -0.54420
312480.0000   -0.60568
312520.0000    0.08741
312560.0000    0.24478
312600.0000    0.06392
312640.0000    0.01454
312680.0000    0.11857
312720.0000    0.13207
312760.0000    0.43688
312800.0000    0.43490
312840.0000    0.21732
312880.0000    0.49936
312920.0000    0.23962
312960.0000    0.20978
313000.0000    0.28095
313040.0000    0.44621
313080.0000    0.34575
313120.0000    0.25248
313160.0000    0.31636
313200.0000    0.50865
313240.0000    0.24463
313280.0000    0.57898
313320.0000    0.42512
313360.0000    0.41108
313400.0000    0.45312
313440.0000    0.35113
313480.0000    0.31529
313520.0000    0.20246
313560.0000    0.36893
313600.0000    0.41014
313640.0000    0.35694
313680.0000    0.34167
313720.0000    0.27841
313760.0000    0.13608
313800.0000    0.30333
313840.0000    0.40675
313880.0000    0.38271
313920.0000    0.46662
313960.0000    0.61900
314000.0000    0.54227
314040.0000    0.27957
314080.0000    0.29926
314120.0000    0.41096
314160.0000    0.50694
314200.0000    0.30247
314240.0000    0.39429
314280.0000    0.48996
314320.0000    0.47293
314360.0000    0.26137
314400.0000    0.31114
314440.0000    0.13491
314480.0000    0.14349
314520.0000    0.37400
314560.0000    0.26447
314600.0000    0.45811
314640.0000    0.44205
314680.0000    0.18605
314720.0000    0.32730
314760.0000    0.27997
314800.0000    0.29212
314840.0000    0.31179
314880.0000    0.13813
314920.0000    0.36308
314960.0000    0.23815
315000.0000    0.26095
315040.0000    0.42591
315080.0000    0.27877
315120.0000    0.37859
315160.0000    0.14828
315200.0000    0.28646
315240.0000    0.34968
315280.0000    0.36573
315320.0000    0.35989
315360.0000    0.37887
315400.0000    0.07958
315440.0000    0.12388
315480.0000    0.26578
315520.0000    0.29514
315560.0000    0.27939
315600.0000    0.18912
315640.0000    0.05708
315680.0000    0.40602
315720.0000    0.36204
315760.0000    0.39777
315800.0000    0.07274
315840.0000    0.25416
315880.0000    0.34790
315920.0000    0.32847
315960.0000    0.33952
316000.0000    0.70996
316040.0000    0.31189
316080.0000    0.23523
316120.0000    0.21153
316160.0000    0.19247
316200.0000    0.22741
316240.0000    0.38103
316280.0000    0.33215
316320.0000    0.10146
316360.0000    0.33046
316400.0000    0.04426
316440.0000    0.09626
316480.0000    0.40532
316520.0000    0.24242
316560.0000    0.18129
316600.0000    0.15069
316640.0000    0.40319
316680.0000    0.53171
316720.0000    0.51066
316760.0000    0.14425
316800.0000    0.27311
316840.0000    0.24921
316880.0000    0.33914
316920.0000    0.50090
316960.0000    0.50598
317000.0000    0.53407
317040.0000    0.55329
317080.0000    0.13361
317120.0000    0.37191
317160.0000    0.49516
317200.0000    0.09438
317240.0000    0.21579
317280.0000    0.22878
317320.0000    0.40271
317360.0000    0.18308
317400.0000    0.27779
317440.0000    0.25672
317480.0000    0.38391
317520.0000    0.31203
317560.0000    0.39012
317600.0000    0.10308
317640.0000    0.40137
317680.0000    0.50778
317720.0000    0.33099
317760.0000    0.47452
317800.0000    0.50878
317840.0000    0.49142
317880.0000    0.46928
317920.0000    0.46962
317960.0000    0.48356
318000.0000    0.22574
318040.0000    0.31538
318080.0000    0.60085
318120.0000    0.28310
318160.0000    0.32324
318200.0000    0.37938
318240.0000    0.19837
318280.0000    0.31494
318320.0000    0.32181
318360.0000    0.26449
318400.0000    0.38414
318440.0000    0.39802
318480.0000   -0.02377
318520.0000    0.04420
318560.0000    0.25283
318600.0000    0.33854
318640.0000    0.49853
318680.0000    0.32142
318720.0000    0.53997
318760.0000   -0.03312
318800.0000    0.38660
318840.0000    0.34683
318880.0000    0.33642
318920.0000    0.38278
318960.0000    0.37663
319000.0000    0.29950
319040.0000    0.43916
319080.0000    0.27767
319120.0000    0.21437
319160.0000    0.20922
319200.0000    0.20554
319240.0000    0.26923
319280.0000    0.22223
319320.0000    0.57986
319360.0000    0.19390
319400.0000    0.53515
319440.0000    0.55162
319480.0000    0.64531
319520.0000    0.13128
319560.0000    0.28911
319600.0000    0.33495
319640.0000    0.38338
319680.0000    0.53141
319720.0000    0.47709
319760.0000    0.31058
319800.0000    0.61671
319840.0000    0.23962
319880.0000    0.49503
319920.0000    0.26065
319960.0000    0.27593
320000.0000    0.34870
320040.0000    0.26678
320080.0000    0.24604
320120.0000    0.51699
320160.0000    0.29554
320200.0000    0.29550
320240.0000    0.39797
320280.0000    0.39457
320320.0000    0.43129
320360.0000    0.20074
320400.0000    0.51705
320440.0000    0.32628
320480.0000    0.30069
320520.0000    0.36347
320560.0000    0.46526
320600.0000    0.60548
320640.0000    0.33860
320680.0000    0.12448
320720.0000    0.39354
320760.0000    0.40068
320800.0000    0.38837
320840.0000    0.30422
320880.0000    0.37689
320920.0000    0.43493
320960.0000    0.41082
321000.0000    0.54378
321040.0000    0.32774
321080.0000    0.44319
321120.0000    0.57183
321160.0000    0.33413
321200.0000    0.20114
321240.0000    0.48617
321280.0000    0.59457
321320.0000    0.58414
321360.0000    0.55544
321400.0000    0.43620
321440.0000    0.39343
321480.0000    0.73016
321520.0000    0.28976
321560.0000    0.45708
321600.0000    0.53980
321640.0000    0.33770
321680.0000    0.52689
321720.0000    0.47678
321760.0000    0.41678
321800.0000    0.71373
321840.0000    0.61795
321880.0000    0.54231
321920.0000    0.37193
321960.0000    0.49868
322000.0000    0.53824
322040.0000    0.47012
322080.0000    0.51557
322120.0000    0.64307
322160.0000    0.40544
322200.0000    0.51043
322240.0000    0.16153
322280.0000    0.14407
322320.0000    0.14141
322360.0000    0.28261
322400.0000   -0.02427
322440.0000   -0.56064
322480.0000   -0.25123
322520.0000    0.28604
322560.0000    0.24098
322600.0000    0.05885
322640.0000    0.00021
322680.0000    0.37023
322720.0000    0.34750
322760.0000    0.38085
322800.0000   -0.22871
322840.0000    0.01558
322880.0000    0.01089
322920.0000    0.09950
322960.0000    0.27714
323000.0000    0.22374
323040.0000    0.12031
323080.0000    0.13130
323120.0000   -0.03815
323160.0000    0.17027
323200.0000    0.27179
323240.0000    0.02018
323280.0000   -0.29595
323320.0000    0.26376
323360.0000    0.01466
323400.0000    0.21567
323440.0000    0.51510
323480.0000    0.31194
323520.0000    0.11332
323560.0000    0.36765
323600.0000    0.15741
323640.0000    0.31048
323680.0000    0.46792
323720.0000    0.26305
323760.0000    0.19158
323800.0000    0.22977
323840.0000    0.30229
323880.0000    0.39366
323920.0000    0.21383
323960.0000    0.46463
324000.0000    0.31477
324040.0000    0.33796
324080.0000    0.30552
324120.0000    0.17148
324160.0000    0.34572
324200.0000    0.21950
324240.0000    0.02409
324280.0000    0.19105
324320.0000    0.19239
324360.0000   -0.29857
324400.0000    0.02901
324440.0000   -0.62031
324480.0000   -0.70840
324520.0000   -0.19657
324560.0000   -0.24229
324600.0000   -0.40268
324640.0000   -0.32775
324680.0000   -0.21691
324720.0000   -0.44066
324760.0000   -0.47654
324800.0000   -0.20938
324840.0000   -0.14532
324880.0000   -0.36715
324920.0000   -0.20938
324960.0000    0.15575
325000.0000   -0.24906
325040.0000   -0.39016
325080.0000   -0.18975
325120.0000   -0.44521
325160.0000   -0.29777
325200.0000   -0.22775
325240.0000   -0.19971
325280.0000   -0.03192
325320.0000    0.04867
325360.0000    0.24252
325400.0000    0.07195
325440.0000    0.27304
325480.0000    0.05426
325520.0000    0.10122
325560.0000    0.05381
325600.0000   -0.00697
325640.0000    0.00373
325680.0000    0.08076
325720.0000    0.35254
325760.0000    0.28273
325800.0000    0.55424
325840.0000    0.51418
325880.0000    0.52566
325920.0000    0.61200
325960.0000    0.58750
326000.0000    0.54774
326040.0000    0.36215
326080.0000    0.54406
326120.0000    0.63852
326160.0000    0.47070
326200.0000    0.44925
326240.0000    0.38117
326280.0000    0.31039
326320.0000    0.57752
326360.0000    0.44981
326400.0000    0.62101
326440.0000    0.45110
326480.0000    0.49664
326520.0000    0.37993
326560.0000    0.36580
326600.0000    0.42014
326640.0000    0.45578
326680.0000    0.22038
326720.0000    0.60246
326760.0000    0.39750
326800.0000    0.53925
326840.0000    0.28470
326880.0000    0.34707
326920.0000    0.44593
326960.0000    0.62887
327000.0000    0.46682
327040.0000    0.44123
327080.0000    0.67242
327120.0000    0.51472
327160.0000    0.50886
327200.0000    0.64548
327240.0000    0.48340
327280.0000    0.27168
327320.0000    0.44293
327360.0000    0.84022
327400.0000    0.46176
327440.0000    0.43085
327480.0000    0.38626
327520.0000    0.32390
327560.0000    0.31824
327600.0000    0.45583
327640.0000    0.56809
327680.0000    0.47532
327720.0000    0.39025
327760.0000    0.18595
327800.0000    0.18573
327840.0000   -0.59409
327880.0000   -0.66410
327920.0000   -0.41747
327960.0000   -0.82890
328000.0000   -0.28899
328040.0000   -0.74313
328080.0000   -0.85638
328120.0000   -0.77196
328160.0000   -0.24198
328200.0000    0.07164
328240.0000   -0.32438
328280.0000    0.24066
328320.0000   -0.08207
328360.0000    0.26443
328400.0000    0.35764
328440.0000    0.30361
328480.0000    0.41123
328520.0000    0.38758
328560.0000    0.47305
328600.0000    0.48312
328640.0000    0.64605
328680.0000    0.43986
328720.0000    0.44330
328760.0000    0.45868
328800.0000    0.50857
328840.0000    0.53701
328880.0000    0.56294
328920.0000    0.58234
328960.0000    0.30472
329000.0000    0.43115
329040.0000    0.26296
329080.0000    0.28833
329120.0000    0.28704
329160.0000    0.47794
329200.0000    0.37863
329240.0000    0.63437
329280.0000    0.46684
329320.0000    0.13039
329360.0000    0.27902
329400.0000    0.49595
329440.0000    0.41647
329480.0000    0.37103
329520.0000    0.36024
329560.0000    0.37747
329600.0000    0.58603
329640.0000    0.42230
329680.0000    0.55622
329720.0000    0.21459
329760.0000    0.38437
329800.0000    0.45920
329840.0000    0.64868
329880.0000    0.35055
329920.0000    0.44648
329960.0000    0.51394
330000.0000    0.45412
330040.0000    0.30392
330080.0000    0.32400
330120.0000    0.55447
330160.0000    0.24295
330200.0000   -0.06315
330240.0000    0.31087
330280.0000    0.22417
330320.0000    0.28152
330360.0000    0.14922
330400.0000    0.22597
330440.0000    0.30119
330480.0000    0.13552
330520.0000    0.24129
330560.0000    0.43808
330600.0000    0.22949
330640.0000    0.36385
330680.0000    0.48986
330720.0000    0.05136
330760.0000   -0.15417
330800.0000    0.16278
330840.0000    0.21612
330880.0000    0.31971
330920.0000    0.43799
330960.0000    0.18377
331000.0000    0.05762
331040.0000    0.13997
331080.0000    0.24487
331120.0000    0.08468
331160.0000    0.60769
331200.0000    0.26977
331240.0000    0.00080
331280.0000   -0.26359
331320.0000   -0.48221
331360.0000   -0.56952
331400.0000   -0.65369
331440.0000    0.13805
331480.0000   -0.04009
331520.0000    0.09157
331560.0000    0.23089
331600.0000   -0.16421
331640.0000    0.07839
331680.0000    0.46516
331720.0000    0.30835
331760.0000    0.35686
331800.0000    0.02015
331840.0000   -0.69682
331880.0000   -0.40236
331920.0000   -0.34045
331960.0000   -0.28269
332000.0000   -0.41083
332040.0000   -0.55887
332080.0000   -0.41146
332120.0000   -0.32025
332160.0000    0.02478
332200.0000    0.20941
332240.0000   -0.21523
332280.0000    0.00843
332320.0000    0.00220
332360.0000    0.24955
332400.0000   -0.25044
332440.0000    0.04012
332480.0000    0.07294
332520.0000   -0.18700
332560.0000   -0.21637
332600.0000   -0.00542
332640.0000    0.08785
332680.0000    0.08471
332720.0000    0.18490
332760.0000   -0.05276
332800.0000   -0.10627
332840.0000    0.46826
332880.0000    0.28683
332920.0000    0.47752
332960.0000    0.27082
333000.0000    0.32161
333040.0000    0.30339
333080.0000    0.28920
333120.0000    0.20761
333160.0000    0.16097
333200.0000    0.24077
333240.0000    0.28780
333280.0000    0.23914
333320.0000    0.11473
333360.0000    0.27512
333400.0000    0.36992
333440.0000    0.33941
333480.0000    0.21894
333520.0000   -0.02609
333560.0000   -0.10386
333600.0000    0.13344
333640.0000    0.36314
333680.0000    0.02292
333720.0000    0.02633
333760.0000   -0.12963
333800.0000   -0.25532
333840.0000    0.20796
333880.0000    0.15232
333920.0000   -0.16238
333960.0000    0.05070
334000.0000    0.13944
334040.0000    0.17228
334080.0000   -0.20802
334120.0000   -0.18479
334160.0000    0.16585
334200.0000    0.20017
334240.0000   -0.17877
334280.0000    0.09256
334320.0000    0.16136
334360.0000    0.36373
334400.0000    0.30480
334440.0000    0.34551
334480.0000    0.25584
334520.0000    0.16769
334560.0000    0.42807
334600.0000    0.18356
334640.0000    0.15538
334680.0000    0.06608
334720.0000    0.14536
334760.0000    0.14312
334800.0000    0.20246
334840.0000    0.26054
334880.0000    0.05012
334920.0000    0.32801
334960.0000    0.45447
335000.0000    0.40556
335040.0000    0.19329
335080.0000    0.07196
335120.0000    0.27217
335160.0000    0.04906
335200.0000    0.12305
335240.0000    0.13317
335280.0000    0.17481
335320.0000   -0.06339
335360.0000   -0.11959
335400.0000    0.02297
335440.0000    0.32386
335480.0000    0.25380
335520.0000    0.45036
335560.0000    0.03564
335600.0000    0.19005
335640.0000    0.11509
335680.0000    0.39737
335720.0000    0.19542
335760.0000    0.12551
335800.0000    0.23155
335840.0000    0.29038
335880.0000    0.25699
335920.0000    0.26513
335960.0000    0.28698
336000.0000    0.33842
336040.0000    0.17725
336080.0000    0.15619
336120.0000    0.22323
336160.0000    0.02750
336200.0000    0.05165
336240.0000    0.09411
336280.0000   -0.09953
336320.0000    0.11434
336360.0000   -0.27217
336400.0000    0.03943
336440.0000    0.05506
336480.0000    0.30099
336520.0000    0.50992
336560.0000    0.05841
336600.0000    0.07907
336640.0000   -0.02622
336680.0000    0.15736
336720.0000    0.24617
336760.0000    0.46145
336800.0000    0.32639
336840.0000    0.40310
336880.0000    0.07571
336920.0000    0.70630
336960.0000    0.38160
337000.0000    0.41426
337040.0000    0.14395
337080.0000    0.15645
337120.0000    0.14235
337160.0000    0.07217
337200.0000    0.05318
337240.0000    0.33425
337280.0000    0.21546
337320.0000    0.33423
337360.0000    0.50736
337400.0000    0.59144
337440.0000    0.61869
337480.0000    0.44736
337520.0000    0.46754
337560.0000    0.04535
337600.0000    0.20393
337640.0000    0.17473
337680.0000    0.16525
337720.0000    0.05441
337760.0000    0.19230
337800.0000    0.17188
337840.0000    0.09126
337880.0000   -0.13022
337920.0000    0.21743
337960.0000    0.05307
338000.0000    0.33427
338040.0000    0.28662
338080.0000    0.19351
338120.0000    0.26640
338160.0000    0.34773
338200.0000    0.46046
338240.0000   -0.13871
338280.0000   -0.02631
338320.0000   -0.04528
338360.0000    0.06137
338400.0000    0.11746
338440.0000   -0.18765
338480.0000    0.13780
338520.0000    0.20303
338560.0000   -0.13188
338600.0000   -0.03034
338640.0000    0.17738
338680.0000   -0.06547
338720.0000   -0.17656
338760.0000   -0.08881
338800.0000    0.01716
338840.0000   -0.10183
338880.0000    0.06609
338920.0000    0.01607
338960.0000    0.04573
339000.0000    0.04284
339040.0000    0.27608
339080.0000    0.21219
339120.0000   -0.00308
339160.0000   -0.03372
339200.0000    0.02221
339240.0000    0.06907
339280.0000    0.09877
339320.0000    0.14944
339360.0000    0.32399
339400.0000    0.23442
339440.0000    0.31949
339480.0000    0.30944
339520.0000    0.40473
339560.0000    0.09257
339600.0000    0.01027
339640.0000    0.06383
339680.0000    0.17742
339720.0000    0.01840
339760.0000    0.30263
339800.0000    0.07658
339840.0000    0.41591
339880.0000    0.17625
339920.0000    0.36180
339960.0000    0.12021
340000.0000    0.19294
340040.0000    0.15293
340080.0000    0.17288
340120.0000    0.20768
340160.0000    0.25312
340200.0000    0.17485
340240.0000    0.34040
340280.0000    0.36437
340320.0000    0.31734
340360.0000    0.30140
340400.0000    0.40810
340440.0000    0.19187
340480.0000    0.40879
340520.0000    0.56645
340560.0000    0.58616
340600.0000    0.42690
340640.0000    0.57921
340680.0000    0.26644
340720.0000    0.18406
340760.0000    0.15829
340800.0000    0.32066
340840.0000    0.40636
340880.0000    0.51035
340920.0000    0.29950
340960.0000    0.42912
341000.0000    0.32471
341040.0000    0.56154
341080.0000    0.60964
341120.0000    0.07467
341160.0000    0.44079
341200.0000    0.07421
341240.0000    0.24345
341280.0000    0.23046
341320.0000    0.12874
341360.0000    0.20143
341400.0000    0.09246
341440.0000    0.34452
341480.0000    0.45763
341520.0000    0.25664
341560.0000    0.41427
341600.0000    0.49959
341640.0000    0.63168
341680.0000    0.53708
341720.0000   -0.08423
341760.0000    0.13595
341800.0000   -0.00234
341840.0000    0.20768
341880.0000    0.29865
341920.0000    0.16232
341960.0000    0.15496
342000.0000    0.56289
342040.0000    0.47448
342080.0000    0.44026
342120.0000    0.02443
342160.0000   -0.32556
342200.0000   -0.08202
342240.0000    0.07901
342280.0000    0.24344
342320.0000    0.02936
342360.0000    0.07491
342400.0000    0.04669
342440.0000    0.15217
342480.0000    0.14428
342520.0000   -0.11831
342560.0000    0.23451
342600.0000   -0.11787
342640.0000   -0.41695
342680.0000    0.12299
342720.0000    0.27676
342760.0000   -0.28719
342800.0000   -0.16442
342840.0000   -0.31275
342880.0000   -0.15006
342920.0000    0.05846
342960.0000   -0.25306
343000.0000    0.09310
343040.0000   -0.20233
343080.0000   -0.00048
343120.0000   -0.39463
343160.0000   -0.54099
343200.0000   -0.29183
343240.0000   -0.02640
343280.0000   -0.03418
343320.0000   -0.23471
343360.0000   -0.34277
343400.0000   -0.60862
343440.0000   -0.31006
343480.0000   -0.13588
343520.0000   -0.43273
343560.0000   -0.34499
343600.0000   -0.46239
343640.0000    0.03536
343680.0000   -0.13093
343720.0000   -0.03031
343760.0000   -0.16559
343800.0000    0.04538
343840.0000    0.07050
343880.0000   -0.04145
343920.0000   -0.04266
343960.0000   -0.13187
344000.0000    0.10171
344040.0000   -0.28968
344080.0000   -0.21460
344120.0000   -0.27716
344160.0000   -0.20441
344200.0000    0.00671
344240.0000   -0.03744
344280.0000    0.09819
344320.0000    0.23860
344360.0000    0.42219
344400.0000    0.40452
344440.0000    0.33210
344480.0000    0.35886
344520.0000    0.14447
344560.0000    0.20573
344600.0000    0.31981
344640.0000    0.35592
344680.0000    0.48441
344720.0000    0.36526
344760.0000    0.33078
344800.0000    0.43402
344840.0000    0.39399
344880.0000    0.35159
344920.0000    0.28690
344960.0000    0.47462
345000.0000    0.43377
345040.0000    0.29946
345080.0000    0.30130
345120.0000    0.47180
345160.0000    0.28709
345200.0000    0.27449
345240.0000    0.27607
345280.0000   -0.12896
345320.0000    0.10915
345360.0000    0.41358
345400.0000    0.27465
345440.0000    0.22993
345480.0000    0.30533
345520.0000    0.17438
345560.0000    0.30825
345600.0000    0.14370
345640.0000    0.14853
345680.0000    0.19192
345720.0000    0.33405
345760.0000    0.25020
345800.0000    0.21922
345840.0000    0.06643
345880.0000    0.28661
345920.0000    0.04774
345960.0000   -0.00260
346000.0000    0.16404
346040.0000   -0.02855
346080.0000    0.16673
346120.0000    0.18979
346160.0000    0.45279
346200.0000   -0.10810
346240.0000    0.17087
346280.0000    0.06771
346320.0000   -0.12491
346360.0000    0.43047
346400.0000   -0.26824
346440.0000    0.19095
346480.0000    0.16077
346520.0000    0.12639
346560.0000    0.10269
346600.0000    0.22044
346640.0000   -0.21623
346680.0000   -0.03802
346720.0000   -0.23774
346760.0000   -0.14622
346800.0000    0.16364
346840.0000    0.09015
346880.0000    0.23184
346920.0000   -0.15413
346960.0000   -0.30192
347000.0000   -0.07547
347040.0000   -0.17259
347080.0000   -0.10498
347120.0000    0.06024
347160.0000   -0.00574
347200.0000   -0.00633
347240.0000   -0.14485
347280.0000   -0.02236
347320.0000   -0.00883
347360.0000    0.10043
347400.0000   -0.16867
347440.0000    0.07531
347480.0000   -0.42758
347520.0000   -0.75830
347560.0000   -0.28172
347600.0000   -0.29027
347640.0000    0.11586
347680.0000   -0.14238
347720.0000   -0.20082
347760.0000    0.17264
347800.0000   -0.28661
347840.0000   -0.12326
347880.0000   -0.04819
347920.0000    0.01850
347960.0000   -0.09050
348000.0000   -0.24979
348040.0000   -0.12840
348080.0000   -0.13830
348120.0000    0.17035
348160.0000   -0.43430
348200.0000   -0.34568
348240.0000   -0.47320
348280.0000   -0.42552
348320.0000   -0.45602
348360.0000   -0.61008
348400.0000   -0.55981
348440.0000   -0.38996
348480.0000   -0.35631
348520.0000   -0.35480
348560.0000   -0.24290
348600.0000   -0.30514
348640.0000   -0.35301
348680.0000   -0.56152
348720.0000   -0.61443
348760.0000   -0.18504
348800.0000   -0.45209
348840.0000   -0.34889
348880.0000   -0.38289
348920.0000   -0.34926
348960.0000   -0.90815
349000.0000   -0.52615
349040.0000   -0.60775
349080.0000   -0.60494
349120.0000   -0.34118
349160.0000   -0.46561
349200.0000   -0.45876
349240.0000   -0.55216
349280.0000   -0.88770
349320.0000   -0.50160
349360.0000   -0.60677
349400.0000   -0.64390
349440.0000   -0.44688
349480.0000   -0.60058
349520.0000   -0.63970
349560.0000   -0.62781
349600.0000   -0.62334
349640.0000   -0.31570
349680.0000    0.01101
349720.0000   -0.10848
349760.0000   -0.07305
349800.0000   -0.58913
349840.0000   -0.52302
349880.0000   -0.32514
349920.0000   -0.59419
349960.0000   -0.66254
350000.0000   -0.22632
350040.0000   -0.47147
350080.0000   -0.44528
350120.0000   -0.22117
350160.0000   -0.12822
350200.0000   -0.52050
350240.0000   -0.13867
350280.0000   -0.30260
350320.0000   -0.66724
350360.0000   -0.46429
350400.0000   -0.31027
350440.0000   -0.12523
350480.0000   -0.06553
350520.0000    0.15611
350560.0000   -0.03502
350600.0000    0.32996
350640.0000    0.12476
350680.0000    0.12308
350720.0000    0.38017
350760.0000    0.32865
350800.0000    0.16841
350840.0000    0.25516
350880.0000    0.51312
350920.0000    0.33646
350960.0000    0.26630
351000.0000    0.11746
351040.0000    0.42065
351080.0000    0.41439
351120.0000    0.48346
351160.0000    0.19468
351200.0000    0.17250
351240.0000    0.13302
351280.0000    0.18633
351320.0000    0.36250
351360.0000    0.26539
351400.0000    0.19809
351440.0000    0.27457
351480.0000    0.29999
351520.0000    0.36237
351560.0000    0.32555
351600.0000    0.35686
351640.0000    0.37461
351680.0000    0.01462
351720.0000    0.33076
351760.0000    0.32897
351800.0000    0.71562
351840.0000    0.43697
351880.0000    0.44708
351920.0000    0.34978
351960.0000    0.48261
352000.0000    0.44112
352040.0000    0.39664
352080.0000    0.51766
352120.0000    0.44906
352160.0000    0.45044
352200.0000    0.13382
352240.0000    0.21393
352280.0000    0.53039
352320.0000    0.26996
352360.0000    0.31495
352400.0000    0.34946
352440.0000    0.55936
352480.0000    0.40289
352520.0000    0.22788
352560.0000    0.46534
352600.0000    0.30555
352640.0000    0.45868
352680.0000    0.21305
352720.0000    0.26417
352760.0000    0.31581
352800.0000    0.33791
352840.0000    0.45912
352880.0000    0.48195
352920.0000    0.30481
352960.0000    0.29040
353000.0000    0.25214
353040.0000    0.03931
353080.0000    0.48692
353120.0000    0.46685
353160.0000    0.54739
353200.0000    0.57846
353240.0000    0.39840
353280.0000    0.47470
353320.0000   -0.02325
353360.0000   -0.24501
353400.0000   -0.13959
353440.0000   -0.48158
353480.0000   -0.19384
353520.0000   -0.23777
353560.0000    0.06174
353600.0000    0.01733
353640.0000    0.25820
353680.0000    0.17188
353720.0000   -0.02050
353760.0000   -0.09312
353800.0000    0.38906
353840.0000    0.50519
353880.0000    0.68021
353920.0000    0.44367
353960.0000    0.42540
354000.0000    0.33960
354040.0000    0.35602
354080.0000    0.26850
354120.0000    0.38708
354160.0000    0.47148
354200.0000    0.57402
354240.0000    0.56186
354280.0000    0.48946
354320.0000    0.41945
354360.0000    0.55783
354400.0000    0.43411
354440.0000    0.40816
354480.0000    0.65700
354520.0000    0.28484
354560.0000    0.50785
354600.0000    0.32564
354640.0000    0.42144
354680.0000    0.48754
354720.0000    0.48471
354760.0000    0.30357
354800.0000    0.24386
354840.0000    0.29955
354880.0000    0.30651
354920.0000    0.31615
354960.0000    0.24110
355000.0000    0.48926
355040.0000    0.40576
355080.0000    0.18963
355120.0000    0.44658
355160.0000    0.30022
355200.0000    0.46135
355240.0000    0.30502
355280.0000    0.43402
355320.0000    0.39150
355360.0000    0.33420
355400.0000    0.29843
355440.0000    0.36651
355480.0000    0.28457
355520.0000    0.28736
355560.0000    0.42460
355600.0000    0.44272
355640.0000    0.26696
355680.0000    0.36931
355720.0000    0.19441
355760.0000    0.07028
355800.0000    0.31832
355840.0000    0.32673
355880.0000    0.40373
355920.0000    0.24069
355960.0000    0.45152
356000.0000    0.26939
356040.0000    0.34091
356080.0000    0.24768
356120.0000    0.41935
356160.0000    0.32903
356200.0000    0.26976
356240.0000    0.44632
356280.0000    0.17668
356320.0000    0.30204
356360.0000    0.29939
356400.0000    0.04008
356440.0000    0.20289
356480.0000    0.21474
356520.0000    0.05127
356560.0000    0.15773
356600.0000   -0.00339
356640.0000    0.20579
356680.0000    0.25404
356720.0000    0.37615
356760.0000    0.18580
356800.0000    0.31541
356840.0000    0.34692
356880.0000    0.24504
356920.0000    0.38564
356960.0000    0.48610
357000.0000    0.33514
357040.0000    0.36608
357080.0000    0.34804
357120.0000    0.21592
357160.0000    0.10772
357200.0000    0.19841
357240.0000    0.19497
357280.0000    0.23934
357320.0000    0.29397
357360.0000    0.26934
357400.0000    0.31428
357440.0000    0.01434
357480.0000    0.39276
357520.0000    0.38744
357560.0000    0.42580
357600.0000    0.52771
357640.0000    0.31078
357680.0000    0.37157
357720.0000    0.22888
357760.0000    0.44089
357800.0000   -0.00597
357840.0000    0.04922
357880.0000    0.49664
357920.0000    0.43593
357960.0000    0.00837
358000.0000    0.24159
358040.0000    0.29120
358080.0000   -0.02455
358120.0000    0.33311
358160.0000    0.42316
358200.0000    0.40663
358240.0000    0.31473
358280.0000    0.19673
358320.0000    0.32064
358360.0000    0.16544
358400.0000    0.39447
358440.0000    0.07084
358480.0000    0.31967
358520.0000    0.45485
358560.0000    0.24439
358600.0000    0.04671
358640.0000    0.02116
358680.0000    0.16892
358720.0000    0.14898
358760.0000    0.26993
358800.0000    0.30306
358840.0000    0.64194
358880.0000    0.51617
358920.0000    0.23238
358960.0000    0.56755
359000.0000    0.45370
359040.0000    0.09881
359080.0000    0.35302
359120.0000    0.32214
359160.0000    0.17421
359200.0000    0.42238
359240.0000    0.45447
359280.0000    0.20577
359320.0000    0.07999
359360.0000    0.29169
359400.0000    0.37428
359440.0000    0.46466
359480.0000    0.00088
359520.0000    0.22678
359560.0000    0.00554
359600.0000    0.12010
359640.0000    0.39732
359680.0000    0.29474
359720.0000    0.31079
359760.0000    0.18020
359800.0000    0.27901
359840.0000    0.14424
359880.0000    0.07390
359920.0000    0.31851
359960.0000    0.14289
360000.0000    0.16122
360040.0000    0.01234
360080.0000    0.12951
360120.0000    0.21850
360160.0000    0.40466
360200.0000    0.54946
360240.0000    0.49863
360280.0000    0.23081
360320.0000   -0.03500
360360.0000    0.03354
360400.0000    0.06378
360440.0000    0.16445
360480.0000    0.21192
360520.0000    0.32591
360560.0000    0.18012
360600.0000    0.14702
360640.0000    0.25142
360680.0000    0.63774
360720.0000    0.50794
360760.0000    0.43316
360800.0000    0.41588
360840.0000    0.50514
360880.0000    0.75142
360920.0000    0.39641
360960.0000    0.37942
361000.0000    0.32705
361040.0000    0.40998
361080.0000    0.53278
361120.0000    0.38275
361160.0000    0.39304
361200.0000    0.49778
361240.0000    0.37518
361280.0000    0.35476
361320.0000    0.28784
361360.0000    0.18047
361400.0000    0.59475
361440.0000    0.53300
361480.0000    0.26249
361520.0000    0.05786
361560.0000   -0.05612
361600.0000    0.14564
361640.0000    0.24284
361680.0000    0.47027
361720.0000    0.14310
361760.0000    0.61572
361800.0000    0.51584
361840.0000    0.55519
361880.0000    0.34454
361920.0000    0.32515
361960.0000    0.38303
362000.0000    0.39254
362040.0000    0.42525
362080.0000    0.41157
362120.0000    0.35412
362160.0000    0.43117
362200.0000    0.26311
362240.0000    0.49244
362280.0000    0.44740
362320.0000    0.32897
362360.0000    0.40795
362400.0000    0.39117
362440.0000    0.11497
362480.0000    0.24315
362520.0000    0.45001
362560.0000    0.45130
362600.0000    0.49272
362640.0000    0.39225
362680.0000    0.40101
362720.0000    0.49912
362760.0000    0.27172
362800.0000    0.41021
362840.0000    0.12117
362880.0000    0.29692
362920.0000    0.52975
362960.0000    0.38566
363000.0000    0.39274
363040.0000    0.34234
363080.0000    0.30796
363120.0000    0.29025
363160.0000    0.33364
363200.0000    0.42169
363240.0000    0.30632
363280.0000    0.35046
363320.0000    0.15609
363360.0000    0.22729
363400.0000    0.28314
363440.0000    0.35015
363480.0000    0.29739
363520.0000    0.31775
363560.0000    0.58790
363600.0000    0.48692
363640.0000    0.55304
363680.0000    0.66303
363720.0000    0.58610
363760.0000    0.36638
363800.0000    0.47839
363840.0000    0.47219
363880.0000    0.41234
363920.0000    0.42442
363960.0000    0.54664
364000.0000    0.52035
364040.0000    0.24083
364080.0000    0.39619
364120.0000    0.35564
364160.0000    0.33185
364200.0000    0.25953
364240.0000    0.08927
364280.0000    0.33699
364320.0000    0.23147
364360.0000    0.27519
364400.0000    0.26396
364440.0000    0.07055
364480.0000    0.36851
364520.0000    0.27670
364560.0000    0.07146
364600.0000    0.26780
364640.0000   -0.05102
364680.0000    0.31417
364720.0000    0.15643
364760.0000    0.20537
364800.0000    0.18516
364840.0000    0.20026
364880.0000    0.24618
364920.0000    0.17370
364960.0000    0.41364
365000.0000    0.39097
365040.0000    0.18929
365080.0000    0.28573
365120.0000    0.30958
365160.0000    0.28712
365200.0000    0.26716
365240.0000    0.26853
365280.0000    0.26846
365320.0000    0.15516
365360.0000    0.24264
365400.0000    0.23283
365440.0000    0.28511
365480.0000    0.21217
365520.0000    0.32420
365560.0000    0.25175
365600.0000    0.37764
365640.0000    0.38973
365680.0000    0.28520
365720.0000    0.29470
365760.0000    0.43449
365800.0000    0.31284
365840.0000    0.27005
365880.0000    0.40140
365920.0000    0.29596
365960.0000    0.27629
366000.0000    0.56680
366040.0000    0.16975
366080.0000    0.54624
366120.0000    0.37466
366160.0000    0.36528
366200.0000    0.34639
366240.0000   -0.01537
366280.0000    0.33433
366320.0000    0.24925
366360.0000    0.41979
366400.0000    0.35306
366440.0000    0.38429
366480.0000    0.32897
366520.0000    0.26932
366560.0000    0.51488
366600.0000    0.45114
366640.0000    0.27099
366680.0000    0.37154
366720.0000    0.48152
366760.0000    0.16435
366800.0000    0.17282
366840.0000   -0.02000
366880.0000    0.14220
366920.0000    0.37996
366960.0000    0.07821
367000.0000    0.47782
367040.0000    0.10729
367080.0000    0.29662
367120.0000    0.10123
367160.0000    0.09536
367200.0000    0.04672
367240.0000    0.36137
367280.0000    0.22662
367320.0000    0.15532
367360.0000    0.21399
367400.0000    0.07448
367440.0000    0.21217
367480.0000    0.14766
367520.0000    0.18217
367560.0000   -0.10262
367600.0000    0.06313
367640.0000    0.33317
367680.0000    0.24716
367720.0000    0.05822
367760.0000    0.24454
367800.0000    0.27244
367840.0000    0.26367
367880.0000    0.25678
367920.0000    0.46429
367960.0000    0.48898
368000.0000    0.41425
368040.0000    0.57531
368080.0000    0.10631
368120.0000    0.09687
368160.0000    0.49802
368200.0000    0.45393
368240.0000    0.51947
368280.0000    0.24469
368320.0000    0.41191
368360.0000    0.41105
368400.0000    0.29554
368440.0000    0.27627
368480.0000    0.50453
368520.0000   -0.02790
368560.0000    0.30202
368600.0000    0.24928
368640.0000   -0.02802
368680.0000    0.29470
368720.0000    0.06340
368760.0000   -0.23766
368800.0000   -0.19033
368840.0000   -0.36472
368880.0000   -0.06969
368920.0000   -0.00602
368960.0000   -0.38572
369000.0000   -0.10963
369040.0000    0.06936
369080.0000   -0.11692
369120.0000   -0.35360
369160.0000   -0.24409
369200.0000   -0.61592
369240.0000   -0.11356
369280.0000   -0.21949
369320.0000   -0.41953
369360.0000   -0.17413
369400.0000   -0.16857
369440.0000   -0.19502
369480.0000   -0.41116
369520.0000   -0.14641
369560.0000   -0.29273
369600.0000   -0.36258
369640.0000   -0.25364
369680.0000   -0.40947
369720.0000   -0.33329
369760.0000   -0.04357
369800.0000   -0.08643
369840.0000   -0.50267
369880.0000   -0.35948
369920.0000   -0.17356
369960.0000    0.08186
370000.0000    0.58928
370040.0000    0.30389
370080.0000    0.22381
370120.0000    0.23814
370160.0000    0.39975
370200.0000    0.26562
370240.0000    0.22779
370280.0000    0.28714
370320.0000    0.17438
370360.0000    0.35329
370400.0000    0.23743
370440.0000    0.35699
370480.0000    0.40819
370520.0000    0.38517
370560.0000    0.34063
370600.0000    0.07716
370640.0000    0.27311
370680.0000    0.38410
370720.0000    0.40965
370760.0000    0.44668
370800.0000    0.58363
370840.0000    0.57763
370880.0000    0.54965
370920.0000    0.34024
370960.0000    0.34531
371000.0000    0.69387
371040.0000    0.11692
371080.0000    0.47227
371120.0000    0.27571
371160.0000    0.41438
371200.0000    0.29183
371240.0000    0.34921
371280.0000    0.11736
371320.0000    0.26422
371360.0000    0.30317
371400.0000    0.05774
371440.0000    0.20003
371480.0000    0.44651
371520.0000   -0.00107
371560.0000    0.28970
371600.0000   -0.00747
371640.0000    0.15602
371680.0000    0.33185
371720.0000    0.44571
371760.0000    0.20849
371800.0000    0.29089
371840.0000    0.05661
371880.0000    0.14222
371920.0000    0.48837
371960.0000    0.37586
372000.0000    0.40574
372040.0000    0.20812
372080.0000    0.38454
372120.0000    0.38838
372160.0000   -0.03806
372200.0000    0.28366
372240.0000    0.20416
372280.0000    0.25181
372320.0000    0.28368
372360.0000    0.26272
372400.0000    0.37394
372440.0000    0.07460
372480.0000    0.43374
372520.0000    0.19794
372560.0000    0.33838
372600.0000    0.35982
372640.0000    0.68420
372680.0000    0.40116
372720.0000    0.50746
372760.0000    0.56234
372800.0000    0.46677
372840.0000    0.39932
372880.0000    0.33495
372920.0000    0.07239
372960.0000    0.24787
373000.0000    0.27978
373040.0000    0.09609
373080.0000    0.27232
373120.0000    0.31066
373160.0000    0.29119
373200.0000    0.26834
373240.0000    0.30379
373280.0000    0.10385
373320.0000    0.28072
373360.0000    0.47693
373400.0000    0.50639
373440.0000    0.32859
373480.0000    0.31072
373520.0000    0.15038
373560.0000    0.17793
373600.0000    0.54754
373640.0000    0.55877
373680.0000    0.41995
373720.0000    0.39348
373760.0000    0.48492
373800.0000    0.33041
373840.0000    0.54057
373880.0000    0.26076
373920.0000    0.35579
373960.0000    0.49717
374000.0000    0.43014
374040.0000    0.30291
374080.0000    0.25162
374120.0000    0.35950
374160.0000    0.48290
374200.0000    0.19786
374240.0000    0.31378
374280.0000    0.48559
374320.0000    0.32691
374360.0000    0.43131
374400.0000    0.53426
374440.0000    0.40582
374480.0000    0.24570
374520.0000    0.36940
374560.0000    0.28520
374600.0000    0.34945
374640.0000    0.22356
374680.0000    0.29207
374720.0000    0.35669
374760.0000    0.21774
374800.0000    0.25145
374840.0000    0.44804
374880.0000    0.25410
374920.0000    0.46158
374960.0000    0.16584
375000.0000    0.35808
375040.0000    0.45911
375080.0000    0.17328
375120.0000    0.20424
375160.0000    0.42253
375200.0000    0.26075
375240.0000    0.14948
375280.0000    0.23618
375320.0000    0.42166
375360.0000    0.36256
375400.0000    0.07538
375440.0000    0.45386
375480.0000    0.38613
375520.0000    0.40578
375560.0000    0.56747
375600.0000    0.24638
375640.0000    0.34678
375680.0000    0.27177
375720.0000    0.15246
375760.0000    0.29914
375800.0000    0.46223
375840.0000    0.45227
375880.0000    0.30964
375920.0000    0.40987
375960.0000    0.27607
376000.0000    0.19639
376040.0000    0.30131
376080.0000    0.29520
376120.0000    0.54235
376160.0000    0.35903
376200.0000    0.27518
376240.0000    0.21887
376280.0000    0.17494
376320.0000    0.31122
376360.0000    0.28223
376400.0000    0.49505
376440.0000    0.26806
376480.0000    0.29404
376520.0000    0.36642
376560.0000    0.51471
376600.0000    0.47513
376640.0000    0.31294
376680.0000    0.27543
376720.0000    0.59871
376760.0000    0.23119
376800.0000    0.11544
376840.0000    0.42023
376880.0000    0.38534
376920.0000    0.33840
376960.0000    0.43474
377000.0000    0.33549
377040.0000    0.19770
377080.0000    0.50419
377120.0000    0.60067
377160.0000    0.58079
377200.0000    0.47222
377240.0000    0.39682
377280.0000    0.32905
377320.0000    0.11973
377360.0000    0.38133
377400.0000    0.07212
377440.0000    0.30697
377480.0000    0.30427
377520.0000    0.32959
377560.0000   -0.04825
377600.0000    0.25163
377640.0000    0.34929
377680.0000    0.55411
377720.0000    0.42598
377760.0000    0.45383
377800.0000    0.24287
377840.0000    0.43332
377880.0000    0.44832
377920.0000    0.23320
377960.0000    0.40773
378000.0000    0.40232
378040.0000    0.39596
378080.0000    0.30713
378120.0000    0.40212
378160.0000    0.29105
378200.0000    0.39312
378240.0000    0.36187
378280.0000    0.31048
378320.0000    0.22396
378360.0000    0.20620
378400.0000    0.34677
378440.0000    0.40480
378480.0000    0.27466
378520.0000    0.21951
378560.0000    0.39992
378600.0000    0.36366
378640.0000    0.47606
378680.0000    0.31571
378720.0000    0.19938
378760.0000    0.20029
378800.0000    0.18687
378840.0000    0.41857
378880.0000    0.37010
378920.0000    0.25950
378960.0000    0.43400
379000.0000    0.36957
379040.0000    0.28886
379080.0000    0.46835
379120.0000    0.43605
379160.0000    0.60237
379200.0000    0.27940
379240.0000    0.25534
379280.0000    0.38616
379320.0000    0.01025
379360.0000    0.33320
379400.0000    0.50663
379440.0000    0.60017
379480.0000    0.22639
379520.0000    0.56080
379560.0000    0.36567
379600.0000    0.30183
379640.0000    0.36980
379680.0000    0.15530
379720.0000    0.14517
379760.0000    0.25996
379800.0000    0.40871
379840.0000    0.17683
379880.0000    0.29135
379920.0000    0.15173
379960.0000    0.29442
380000.0000    0.26529
380040.0000    0.29521
380080.0000    0.05585
380120.0000    0.19983
380160.0000    0.35734
380200.0000    0.18359
380240.0000    0.22488
380280.0000    0.16424
380320.0000    0.38261
380360.0000    0.24565
380400.0000    0.26161
380440.0000    0.10829
380480.0000    0.20598
380520.0000    0.36934
380560.0000    0.07647
380600.0000    0.17783
380640.0000    0.30832
380680.0000    0.37779
380720.0000    0.44806
380760.0000    0.25358
380800.0000    0.19822
380840.0000    0.39180
380880.0000    0.31952
380920.0000    0.38402
380960.0000    0.27288
381000.0000    0.18985
381040.0000    0.29575
381080.0000    0.24329
381120.0000    0.32506
381160.0000    0.28959
381200.0000    0.12184
381240.0000    0.28887
381280.0000    0.43329
381320.0000    0.03956
381360.0000    0.33828
381400.0000    0.08628
381440.0000    0.16943
381480.0000    0.18166
381520.0000    0.37095
381560.0000    0.33112
381600.0000    0.21373
381640.0000   -0.07528
381680.0000    0.11985
381720.0000    0.30788
381760.0000    0.30824
381800.0000    0.20649
381840.0000    0.43338
381880.0000    0.09385
381920.0000    0.25898
381960.0000    0.04289
382000.0000    0.17361
382040.0000    0.29072
382080.0000    0.26405
382120.0000    0.36654
382160.0000    0.34926
382200.0000    0.16124
382240.0000    0.23236
382280.0000    0.15908
382320.0000    0.06114
382360.0000    0.23393
382400.0000    0.15011
382440.0000    0.31547
382480.0000    0.25767
382520.0000    0.03882
382560.0000   -0.03854
382600.0000    0.14190
382640.0000    0.15338
382680.0000    0.35793
382720.0000    0.14280
382760.0000    0.35355
382800.0000    0.33010
382840.0000    0.24302
382880.0000    0.23510
382920.0000    0.56675
382960.0000    0.09862
383000.0000    0.24817
383040.0000    0.35622
383080.0000    0.29243
383120.0000    0.47258
383160.0000    0.57935
383200.0000    0.38199
383240.0000    0.25725
383280.0000    0.04023
383320.0000    0.40406
383360.0000    0.24557
383400.0000    0.28688
383440.0000    0.32243
383480.0000    0.19018
383520.0000    0.20701
383560.0000    0.21459
383600.0000    0.44015
383640.0000    0.28922
383680.0000    0.21482
383720.0000    0.18940
383760.0000    0.44014
383800.0000    0.44411
383840.0000    0.36805
383880.0000    0.30412
383920.0000    0.36035
383960.0000    0.36709
384000.0000    0.33232
384040.0000    0.45403
384080.0000    0.23903
384120.0000    0.25743
384160.0000    0.37420
384200.0000    0.43093
384240.0000    0.40452
384280.0000    0.22970
384320.0000    0.48682
384360.0000    0.40493
384400.0000    0.22472
384440.0000    0.40860
384480.0000    0.48058
384520.0000    0.44002
384560.0000    0.55509
384600.0000    0.33076
384640.0000    0.33758
384680.0000    0.20748
384720.0000    0.47058
384760.0000    0.18392
384800.0000    0.19081
384840.0000    0.00921
384880.0000   -0.03425
384920.0000    0.04054
384960.0000    0.01918
385000.0000    0.44072
385040.0000    0.45937
385080.0000    0.34903
385120.0000    0.01213
385160.0000    0.49331
385200.0000    0.41666
385240.0000    0.24242
385280.0000    0.70080
385320.0000    0.35572
385360.0000    0.31671
385400.0000    0.42548
385440.0000    0.36585
385480.0000    0.34348
385520.0000    0.43458
385560.0000    0.49586
385600.0000    0.25704
385640.0000    0.40042
385680.0000    0.40115
385720.0000    0.27280
385760.0000    0.39644
385800.0000    0.44931
385840.0000    0.45133
385880.0000    0.38735
385920.0000    0.27129
385960.0000    0.33785
386000.0000    0.38274
386040.0000    0.30924
386080.0000    0.40466
386120.0000    0.46593
386160.0000    0.36983
386200.0000    0.40413
386240.0000    0.54395
386280.0000    0.39193
386320.0000    0.58522
386360.0000    0.44204
386400.0000    0.36440
386440.0000    0.40722
386480.0000    0.46883
386520.0000    0.39862
386560.0000    0.39449
386600.0000    0.23906
386640.0000    0.46525
386680.0000    0.51799
386720.0000    0.38966
386760.0000    0.53499
386800.0000    0.48406
386840.0000    0.39862
386880.0000    0.44926
386920.0000    0.47377
386960.0000    0.45345
387000.0000    0.25847
387040.0000    0.40498
387080.0000    0.46782
387120.0000    0.54566
387160.0000    0.43457
387200.0000    0.48472
387240.0000    0.62421
387280.0000    0.47731
387320.0000    0.56700
387360.0000    0.44051
387400.0000    0.36089
387440.0000    0.25618
387480.0000    0.36984
387520.0000    0.44797
387560.0000    0.54593
387600.0000    0.55896
387640.0000    0.51778
387680.0000    0.43396
387720.0000    0.50160
387760.0000    0.39841
387800.0000    0.58322
387840.0000    0.51454
387880.0000    0.59905
387920.0000    0.56560
387960.0000    0.45255
388000.0000    0.42845
388040.0000    0.57985
388080.0000    0.46369
388120.0000    0.41421
388160.0000    0.41635
388200.0000    0.51850
388240.0000    0.44953
388280.0000    0.47805
388320.0000    0.40448
388360.0000    0.52832
388400.0000    0.30096
388440.0000    0.66150
388480.0000    0.47556
388520.0000    0.37866
388560.0000    0.36567
388600.0000    0.32389
388640.0000    0.34310
388680.0000    0.03956
388720.0000    0.23102
388760.0000    0.32083
388800.0000    0.32182
388840.0000    0.26020
388880.0000    0.39222
388920.0000    0.28031
388960.0000    0.30934
389000.0000    0.49762
389040.0000    0.09268
389080.0000    0.46094
389120.0000    0.36978
389160.0000    0.40402
389200.0000    0.45090
389240.0000    0.58110
389280.0000    0.54037
389320.0000    0.49489
389360.0000   -0.41220
389400.0000    0.01083
389440.0000   -0.08270
389480.0000    0.21445
389520.0000   -0.36993
389560.0000    0.46403
389600.0000    0.06710
389640.0000    0.15158
389680.0000    0.24378
389720.0000    0.37348
389760.0000    0.21559
389800.0000    0.27251
389840.0000    0.33655
389880.0000    0.23665
389920.0000    0.37021
389960.0000   -0.30106
390000.0000    0.01225
390040.0000   -0.19358
390080.0000    0.11329
390120.0000    0.03810
390160.0000    0.13089
390200.0000    0.32128
390240.0000    0.36002
390280.0000    0.58181
390320.0000    0.56010
390360.0000    0.50362
390400.0000    0.46925
390440.0000    0.44861
390480.0000    0.49817
390520.0000    0.43993
390560.0000    0.67455
390600.0000    0.29177
390640.0000    0.34749
390680.0000    0.41167
390720.0000    0.48817
390760.0000    0.36075
390800.0000    0.42412
390840.0000    0.38115
390880.0000    0.30653
390920.0000    0.24235
390960.0000    0.37505
391000.0000    0.05357
391040.0000    0.32276
391080.0000    0.24707
391120.0000    0.37986
391160.0000    0.29852
391200.0000    0.16481
391240.0000    0.36617
391280.0000    0.27324
391320.0000    0.35471
391360.0000    0.40977
391400.0000    0.02020
391440.0000    0.34740
391480.0000    0.21615
391520.0000    0.10854
391560.0000    0.35435
391600.0000    0.31752
391640.0000    0.43753
391680.0000    0.15524
391720.0000    0.16510
391760.0000    0.49025
391800.0000    0.32657
391840.0000    0.47432
391880.0000    0.39588
391920.0000    0.19406
391960.0000    0.17628
392000.0000    0.19375
392040.0000    0.22946
392080.0000    0.34947
392120.0000    0.34202
392160.0000    0.47673
392200.0000    0.30431
392240.0000    0.51615
392280.0000    0.32442
392320.0000    0.22759
392360.0000    0.54285
392400.0000    0.37197
392440.0000    0.33260
392480.0000    0.55088
392520.0000    0.46504
392560.0000    0.32122
392600.0000    0.41484
392640.0000    0.47192
392680.0000    0.19200
392720.0000    0.25642
392760.0000    0.41676
392800.0000    0.17785
392840.0000    0.45252
392880.0000    0.28808
392920.0000    0.16830
392960.0000   -0.45033
393000.0000    0.08795
393040.0000   -0.24903
393080.0000   -0.22717
393120.0000    0.10304
393160.0000    0.21656
393200.0000   -0.06890
393240.0000   -0.50101
393280.0000   -0.51465
393320.0000   -0.37645
393360.0000   -0.51139
393400.0000   -0.44964
393440.0000   -0.35920
393480.0000   -0.18050
393520.0000   -0.59764
393560.0000   -0.24297
393600.0000   -0.09859
393640.0000   -0.28969
393680.0000   -0.08904
393720.0000   -0.46764
393760.0000   -0.21079
393800.0000   -0.24971
393840.0000   -0.09889
393880.0000   -0.10315
393920.0000    0.06576
393960.0000   -0.50275
394000.0000   -0.13934
394040.0000   -0.42130
394080.0000   -0.42092
394120.0000   -0.39778
394160.0000   -0.26673
394200.0000   -0.21018
394240.0000   -0.20077
394280.0000   -0.32695
394320.0000   -0.12048
394360.0000   -0.23893
394400.0000   -0.28630
394440.0000   -0.35222
394480.0000   -0.47952
394520.0000   -0.25185
394560.0000   -0.51048
394600.0000   -0.21067
394640.0000    0.01389
394680.0000    0.10188
394720.0000   -0.03303
394760.0000    0.08534
394800.0000    0.20082
394840.0000    0.18545
394880.0000    0.03150
394920.0000    0.05255
394960.0000    0.12981
395000.0000    0.13131
395040.0000    0.12758
395080.0000    0.15992
395120.0000    0.51965
395160.0000    0.19375
395200.0000    0.24493
395240.0000    0.14285
395280.0000   -0.00613
395320.0000    0.01003
395360.0000    0.64819
395400.0000    0.39221
395440.0000    0.33186
395480.0000    0.31518
395520.0000    0.41502
395560.0000    0.52254
395600.0000    0.29493
395640.0000    0.29226
395680.0000   -0.25393
395720.0000   -0.08387
395760.0000   -0.06971
395800.0000   -0.01105
395840.0000    0.43051
395880.0000    0.18535
395920.0000    0.19642
395960.0000    0.39514
396000.0000    0.35945
396040.0000    0.19020
396080.0000    0.34224
396120.0000    0.26262
396160.0000    0.30527
396200.0000    0.51737
396240.0000    0.54542
396280.0000    0.17247
396320.0000    0.31380
396360.0000    0.31162
396400.0000    0.26337
396440.0000    0.32514
396480.0000    0.32203
396520.0000    0.25584
396560.0000    0.56020
396600.0000    0.28829
396640.0000    0.44227
396680.0000    0.20121
396720.0000    0.30558
396760.0000    0.35214
396800.0000    0.71731
396840.0000    0.37777
396880.0000    0.32067
396920.0000    0.08557
396960.0000    0.39421
397000.0000    0.34220
397040.0000    0.40217
397080.0000    0.40027
397120.0000    0.49211
397160.0000    0.14611
397200.0000    0.41124
397240.0000    0.18009
397280.0000    0.36417
397320.0000    0.23589
397360.0000    0.42627
397400.0000    0.36062
397440.0000    0.49983
397480.0000    0.14188
397520.0000    0.11998
397560.0000    0.24164
397600.0000    0.41536
397640.0000    0.41941
397680.0000    0.39397
397720.0000    0.07721
397760.0000    0.25697
397800.0000    0.19881
397840.0000    0.04515
397880.0000    0.08835
397920.0000    0.13992
397960.0000    0.29083
398000.0000    0.26851
398040.0000    0.12290
398080.0000    0.42842
398120.0000    0.12961
398160.0000    0.10064
398200.0000    0.35974
398240.0000    0.00244
398280.0000    0.00293
398320.0000    0.30906
398360.0000    0.31962
398400.0000    0.27108
398440.0000    0.27166
398480.0000    0.18241
398520.0000    0.09536
398560.0000   -0.01933
398600.0000    0.30245
398640.0000    0.19583
398680.0000    0.17549
398720.0000    0.25521
398760.0000    0.19287
398800.0000    0.43340
398840.0000    0.32332
398880.0000    0.26568
398920.0000    0.51300
398960.0000    0.30288
399000.0000    0.26664
399040.0000    0.56825
399080.0000   -0.07933
399120.0000   -0.23339
399160.0000   -0.15341
399200.0000   -0.12158
399240.0000   -0.35302
399280.0000   -0.73902
399320.0000   -0.15946
399360.0000   -0.33472
399400.0000   -0.35508
399440.0000   -0.36434
399480.0000   -0.46958
399520.0000   -0.36728
399560.0000   -0.56296
399600.0000   -0.62527
399640.0000   -0.38177
399680.0000   -0.09935
399720.0000   -0.47119
399760.0000   -0.60733
399800.0000   -0.23017
399840.0000    0.03336
399880.0000    0.12071
399920.0000    0.13844
399960.0000   -0.02741
400000.0000    0.34678
400040.0000    0.28362
400080.0000    0.05294
400120.0000    0.06678
400160.0000    0.22551
400200.0000    0.30184
400240.0000    0.04150
400280.0000    0.37323
400320.0000    0.30825
400360.0000    0.25616
400400.0000    0.16533
400440.0000    0.26491
400480.0000    0.17874
400520.0000    0.27761
400560.0000    0.41232
400600.0000    0.37902
400640.0000    0.43750
400680.0000    0.35988
400720.0000    0.31035
400760.0000    0.32604
400800.0000    0.43351
400840.0000    0.47489
400880.0000    0.55589
400920.0000    0.51090
400960.0000    0.34394
401000.0000    0.23607
401040.0000    0.37028
401080.0000    0.49854
401120.0000    0.62480
401160.0000    0.42371
401200.0000    0.50799
401240.0000    0.35819
401280.0000    0.33205
401320.0000    0.51123
401360.0000    0.48034
401400.0000    0.30996
401440.0000    0.51009
401480.0000    0.54986
401520.0000    0.56256
401560.0000    0.32907
401600.0000    0.31466
401640.0000    0.51991
401680.0000    0.27200
401720.0000    0.38593
401760.0000    0.39350
401800.0000    0.46790
401840.0000    0.42870
401880.0000    0.54018
401920.0000    0.69037
401960.0000    0.42451
402000.0000    0.45898
402040.0000    0.73471
402080.0000    0.69755
402120.0000    0.57269
402160.0000    0.59755
402200.0000    0.50847
402240.0000    0.29780
402280.0000    0.36274
402320.0000    0.24773
402360.0000    0.32015
402400.0000    0.28344
402440.0000    0.39048
402480.0000    0.41960
402520.0000    0.16169
402560.0000    0.38831
402600.0000    0.39948
402640.0000    0.39322
402680.0000    0.50381
402720.0000    0.50123
402760.0000    0.67792
402800.0000    0.53233
402840.0000    0.31345
402880.0000    0.46949
402920.0000    0.39370
402960.0000    0.38732
403000.0000    0.48970
403040.0000    0.29262
403080.0000    0.36889
403120.0000    0.50659
403160.0000    0.62299
403200.0000    0.54164
403240.0000    0.61260
403280.0000    0.53318
403320.0000    0.51818
403360.0000    0.48396
403400.0000    0.35144
403440.0000    0.25419
403480.0000    0.35878
403520.0000    0.33925
403560.0000    0.34919
403600.0000    0.42614
403640.0000    0.24806
403680.0000    0.31951
403720.0000    0.34764
403760.0000    0.45811
403800.0000    0.32921
403840.0000    0.55368
403880.0000    0.29895
403920.0000    0.32879
403960.0000    0.51425
404000.0000    0.33222
404040.0000    0.45597
404080.0000    0.65670
404120.0000    0.37444
404160.0000    0.36144
404200.0000    0.41548
404240.0000    0.42396
404280.0000    0.37319
404320.0000    0.45113
404360.0000    0.43037
404400.0000    0.41124
404440.0000    0.51596
404480.0000    0.62246
404520.0000    0.65207
404560.0000    0.42425
404600.0000    0.37760
404640.0000    0.18831
404680.0000    0.35688
404720.0000    0.43476
404760.0000    0.64941
404800.0000    0.42806
404840.0000    0.00117
404880.0000    0.43563
404920.0000    0.33642
404960.0000    0.20729
405000.0000    0.34180
405040.0000    0.05742
405080.0000    0.45074
405120.0000    0.25797
405160.0000    0.29618
405200.0000    0.28942
405240.0000    0.31321
405280.0000    0.22418
405320.0000    0.33659
405360.0000    0.17949
405400.0000    0.24156
405440.0000    0.29269
405480.0000    0.46633
405520.0000    0.28926
405560.0000    0.56563
405600.0000    0.31131
405640.0000    0.30408
405680.0000    0.26541
405720.0000    0.23822
405760.0000    0.50960
405800.0000    0.19859
405840.0000    0.27703
405880.0000    0.40760
405920.0000    0.36677
405960.0000    0.08941
406000.0000    0.48278
406040.0000    0.27482
406080.0000    0.52716
406120.0000    0.28352
406160.0000    0.31973
406200.0000    0.49903
406240.0000    0.48403
406280.0000    0.44661
406320.0000    0.33072
406360.0000    0.51132
406400.0000    0.41079
406440.0000    0.36046
406480.0000    0.39493
406520.0000    0.34895
406560.0000    0.22929
406600.0000   -0.03693
406640.0000    0.07989
406680.0000    0.36738
406720.0000    0.33171
406760.0000    0.29430
406800.0000    0.43577
406840.0000    0.40339
406880.0000    0.43266
406920.0000    0.32379
406960.0000    0.37971
407000.0000    0.44494
407040.0000    0.19959
407080.0000    0.26205
407120.0000    0.55683
407160.0000    0.26558
407200.0000    0.39603
407240.0000    0.39379
407280.0000    0.43280
407320.0000    0.56954
407360.0000    0.48945
407400.0000    0.42467
407440.0000    0.36092
407480.0000    0.22959
407520.0000    0.66641
407560.0000    0.24542
407600.0000    0.31593
407640.0000    0.60110
407680.0000    0.35252
407720.0000    0.45034
407760.0000    0.37194
407800.0000    0.44497
407840.0000    0.42051
407880.0000    0.43351
407920.0000    0.28085
407960.0000    0.58484
408000.0000    0.61600
408040.0000    0.41259
408080.0000    0.40579
408120.0000    0.38931
408160.0000    0.20950
408200.0000    0.34258
408240.0000    0.28180
408280.0000    0.40593
408320.0000    0.40014
408360.0000    0.42829
408400.0000    0.53237
408440.0000    0.44420
408480.0000    0.35377
408520.0000    0.58915
408560.0000   -0.06261
408600.0000    0.27143
408640.0000    0.21414
408680.0000    0.14199
408720.0000    0.36562
408760.0000    0.42164
408800.0000    0.58891
408840.0000    0.42219
408880.0000    0.12387
408920.0000    0.61244
408960.0000    0.62847
409000.0000    0.55981
409040.0000    0.29762
409080.0000    0.51497
409120.0000    0.49048
409160.0000    0.30688
409200.0000    0.34283
409240.0000    0.18749
409280.0000    0.34587
409320.0000    0.34539
409360.0000    0.46719
409400.0000    0.45971
409440.0000    0.41269
409480.0000    0.40382
409520.0000    0.40375
409560.0000    0.40483
409600.0000    0.41440
409640.0000    0.39543
409680.0000    0.32221
409720.0000    0.38931
409760.0000    0.36895
409800.0000    0.39135
409840.0000    0.32226
409880.0000    0.28548
409920.0000    0.28722
409960.0000    0.40311
410000.0000    0.19601
410040.0000    0.71873
410080.0000    0.33325
410120.0000    0.49005
410160.0000   -0.09638
410200.0000   -0.26780
410240.0000   -0.67648
410280.0000   -0.74239
410320.0000   -0.20434
410360.0000   -0.14944
410400.0000    0.03187
410440.0000   -0.11551
410480.0000   -0.42992
410520.0000   -0.65843
410560.0000   -0.76075
410600.0000   -0.72392
410640.0000   -0.67760
410680.0000   -0.59626
410720.0000   -0.58258
410760.0000   -0.90372
410800.0000   -0.87454
410840.0000   -0.71534
410880.0000   -0.45770
410920.0000   -0.48404
410960.0000    0.11835
411000.0000   -0.07939
411040.0000   -0.23805
411080.0000   -0.27642
411120.0000    0.20006
411160.0000   -0.02139
411200.0000   -0.27798
411240.0000   -0.07782
411280.0000   -0.06209
411320.0000   -0.02581
411360.0000   -0.25108
411400.0000   -0.30185
411440.0000   -0.73359
411480.0000   -0.41727
411520.0000   -0.71441
411560.0000   -0.51389
411600.0000   -0.44917
411640.0000   -0.42814
411680.0000   -0.50017
411720.0000   -0.70652
411760.0000   -0.43627
411800.0000   -0.43350
411840.0000   -0.38023
411880.0000   -0.52388
411920.0000   -0.54052
411960.0000   -0.38551
412000.0000   -0.12524
412040.0000   -0.18526
412080.0000   -0.38313
412120.0000   -0.29343
412160.0000   -0.59955
412200.0000   -0.72512
412240.0000   -0.85286
412280.0000   -0.67256
412320.0000   -0.77827
412360.0000   -0.72172
412400.0000   -0.39322
412440.0000   -0.55498
412480.0000   -0.64959
412520.0000   -0.33276
412560.0000   -0.53675
412600.0000   -0.41784
412640.0000   -0.32093
412680.0000   -0.73828
412720.0000   -0.69815
412760.0000   -0.60467
412800.0000   -0.71361
412840.0000   -0.40755
412880.0000   -0.50451
412920.0000   -0.54415
412960.0000   -0.42972
413000.0000   -0.37661
413040.0000   -0.14180
413080.0000   -0.40857
413120.0000   -0.37563
413160.0000   -0.24282
413200.0000   -0.33908
413240.0000   -0.44070
413280.0000   -0.84131
413320.0000   -0.57447
413360.0000   -0.56372
413400.0000   -0.14741
413440.0000   -0.23062
413480.0000   -0.32051
413520.0000   -0.26518
413560.0000   -0.36891
413600.0000   -0.28996
413640.0000   -0.30920
413680.0000   -0.47238
413720.0000   -0.31215
413760.0000   -0.31137
413800.0000   -0.31527
413840.0000   -0.28399
413880.0000   -0.30475
413920.0000   -0.15981
413960.0000   -0.50567
414000.0000   -0.53246
414040.0000   -0.32093
414080.0000   -0.36634
414120.0000   -0.49311
414160.0000   -0.47971
414200.0000   -0.53375
414240.0000   -0.28841
414280.0000   -0.30004
414320.0000   -0.31290
414360.0000   -0.39067
414400.0000   -0.33633
414440.0000   -0.29237
414480.0000   -0.22455
414520.0000   -0.65609
414560.0000   -0.37602
414600.0000   -0.38710
414640.0000   -0.54832
414680.0000   -0.54621
414720.0000   -0.68764
414760.0000   -0.60567
414800.0000   -0.83128
414840.0000   -0.53551
414880.0000   -0.74117
414920.0000   -0.60012
414960.0000   -0.65619
415000.0000   -0.60536
415040.0000   -0.39972
415080.0000   -0.53977
415120.0000   -0.47891
415160.0000   -0.31089
415200.0000   -0.54576
415240.0000   -0.44586
415280.0000   -0.56802
415320.0000   -0.48045
415360.0000   -0.36728
415400.0000   -0.52832
415440.0000   -0.38757
415480.0000   -0.27492
415520.0000   -0.50141
415560.0000   -0.51516
415600.0000   -0.47396
415640.0000   -0.61331
415680.0000   -0.47071
415720.0000   -0.77344
415760.0000   -0.55946
415800.0000   -0.22077
415840.0000   -0.27873
415880.0000   -0.17726
415920.0000   -0.13436
415960.0000   -0.26465
416000.0000   -0.69134
416040.0000   -0.35970
416080.0000   -0.10791
416120.0000    0.04964
416160.0000    0.13879
416200.0000   -0.44423
416240.0000   -0.48559
416280.0000   -0.18100
416320.0000   -0.36667
416360.0000   -0.12132
416400.0000    0.00765
416440.0000    0.11042
416480.0000   -0.01790
416520.0000   -0.18708
416560.0000   -0.13849
416600.0000   -0.44632
416640.0000   -0.54895
416680.0000   -0.11517
416720.0000   -0.08402
416760.0000   -0.04769
416800.0000   -0.24663
416840.0000   -0.51237
416880.0000   -0.27314
416920.0000   -0.31522
416960.0000   -0.63929
417000.0000   -0.28986
417040.0000   -0.42302
417080.0000   -0.39663
417120.0000   -0.02011
417160.0000    0.00603
417200.0000   -0.11786
417240.0000    0.15507
417280.0000   -0.30226
417320.0000   -0.12476
417360.0000   -0.14693
417400.0000   -0.41120
417440.0000   -0.48972
417480.0000   -0.58048
417520.0000   -0.25128
417560.0000   -0.42400
417600.0000   -0.21439
417640.0000   -0.30099
417680.0000   -0.28035
417720.0000   -0.04272
417760.0000   -0.25276
417800.0000   -0.25330
417840.0000   -0.14784
417880.0000   -0.27355
417920.0000   -0.60172
417960.0000   -0.51130
418000.0000   -0.34000
418040.0000   -0.17274
418080.0000   -0.09901
418120.0000   -0.05221
418160.0000   -0.03591
418200.0000   -0.25308
418240.0000    0.07335
418280.0000    0.51911
418320.0000    0.10749
418360.0000    0.12772
418400.0000    0.14451
418440.0000   -0.10580
418480.0000   -0.01032
418520.0000   -0.15879
418560.0000   -0.32547
418600.0000    0.15020
418640.0000    0.26924
418680.0000   -0.17135
418720.0000   -0.18850
418760.0000   -0.38606
418800.0000   -0.36246
418840.0000   -0.49663
418880.0000    0.01071
418920.0000   -0.26680
418960.0000   -0.30251
419000.0000   -0.52865
419040.0000   -0.22352
419080.0000   -0.32643
419120.0000   -0.71937
419160.0000   -0.63375
419200.0000   -0.45497
419240.0000   -0.69080
419280.0000   -0.90555
419320.0000   -0.54749
419360.0000   -0.45877
419400.0000   -0.65521
419440.0000   -0.98851
419480.0000   -0.88007
419520.0000   -0.86204
419560.0000   -0.68610
419600.0000   -0.66943
419640.0000   -0.68899
419680.0000   -0.96391
419720.0000   -0.60910
419760.0000   -0.72473
419800.0000   -0.42631
419840.0000   -0.73828
419880.0000   -0.68093
419920.0000   -0.58735
419960.0000   -0.72055
420000.0000   -0.84881
420040.0000   -0.75798
420080.0000   -0.80017
420120.0000   -0.52955
420160.0000   -0.99201
420200.0000   -0.84826
420240.0000   -0.39578
420280.0000   -0.59240
420320.0000   -0.64788
420360.0000   -0.54929
420400.0000   -0.92948
420440.0000   -0.59220
420480.0000   -0.71169
420520.0000   -0.47392
420560.0000   -0.81023
420600.0000   -0.66395
420640.0000   -0.68526
420680.0000   -0.47045
420720.0000    0.05278
420760.0000    0.03935
420800.0000   -0.22562
420840.0000   -0.26048
420880.0000   -0.29982
420920.0000   -0.45301
420960.0000   -0.40596
421000.0000   -0.49490
421040.0000   -0.06942
421080.0000   -0.36334
421120.0000   -0.38701
421160.0000   -0.31612
421200.0000   -0.17651
421240.0000   -0.27351
421280.0000   -0.42693
421320.0000   -0.61010
421360.0000   -0.32757
421400.0000   -0.42657
421440.0000   -0.09031
421480.0000   -0.67586
421520.0000   -0.65239
421560.0000   -0.32405
421600.0000   -0.42220
421640.0000   -0.30775
421680.0000   -0.16580
421720.0000   -0.55357
421760.0000   -0.38145
421800.0000   -0.48685
421840.0000   -0.60012
421880.0000   -0.52536
421920.0000   -0.47374
421960.0000   -0.80899
422000.0000   -0.70894
422040.0000   -0.60733
422080.0000   -0.33558
422120.0000   -0.27332
422160.0000   -0.16626
422200.0000   -0.25375
422240.0000   -0.38709
422280.0000   -0.38237
422320.0000   -0.65565
422360.0000   -0.58031
422400.0000   -0.55047
422440.0000   -0.37946
422480.0000   -0.60068
422520.0000   -0.65164
422560.0000   -0.49405
422600.0000   -0.70461
422640.0000   -0.62613
422680.0000   -0.71045
422720.0000   -0.63041
422760.0000   -0.57113
422800.0000   -0.65436
422840.0000   -0.59809
422880.0000   -0.44834
422920.0000   -0.24108
422960.0000   -0.29594
423000.0000   -0.18583
423040.0000   -0.08333
423080.0000   -0.34600
423120.0000    0.18399
423160.0000   -0.30193
423200.0000   -0.28749
423240.0000   -0.22788
423280.0000   -0.59403
423320.0000   -0.47146
423360.0000   -0.26491
423400.0000   -0.56640
423440.0000   -0.66021
423480.0000   -0.53821
423520.0000   -0.59803
423560.0000   -0.47700
423600.0000   -0.71932
423640.0000   -0.74721
423680.0000   -0.68106
423720.0000   -0.77027
423760.0000   -0.75262
423800.0000   -0.82672
423840.0000   -0.51059
423880.0000   -0.43832
423920.0000   -0.56146
423960.0000   -0.97676
424000.0000   -0.74611
424040.0000   -0.36821
424080.0000   -0.57976
424120.0000   -0.49724
424160.0000   -0.27882
424200.0000   -0.63507
424240.0000   -0.23336
424280.0000   -0.24787
424320.0000   -0.19163
424360.0000   -0.38914
424400.0000   -0.21787
424440.0000   -0.42512
424480.0000    0.03391
424520.0000   -0.16984
424560.0000   -0.23838
424600.0000   -0.39187
424640.0000   -0.51534
424680.0000   -0.62129
424720.0000   -0.48902
424760.0000   -0.61002
424800.0000   -0.62252
424840.0000   -0.64627
424880.0000   -0.88002
424920.0000   -0.29780
424960.0000   -0.49732
425000.0000   -0.47064
425040.0000   -0.63886
425080.0000   -0.62128
425120.0000   -0.48473
425160.0000   -0.15628
425200.0000   -0.26734
425240.0000   -0.26355
425280.0000   -0.36465
425320.0000   -0.07253
425360.0000   -0.24542
425400.0000   -0.07632
425440.0000   -0.19473
425480.0000   -0.30648
425520.0000   -0.02551
425560.0000   -0.23027
425600.0000   -0.39778
425640.0000   -0.23991
425680.0000   -0.44819
425720.0000   -0.26577
425760.0000   -0.36864
425800.0000   -0.44645
425840.0000   -0.36335
425880.0000   -0.45374
425920.0000   -0.28616
425960.0000   -0.22759
426000.0000   -0.33424
426040.0000   -0.35401
426080.0000   -0.05150
426120.0000   -0.17070
426160.0000   -0.05198
426200.0000   -0.22728
426240.0000   -0.01033
426280.0000   -0.28291
426320.0000   -0.16911
426360.0000   -0.26014
426400.0000   -0.20792
426440.0000    0.10883
426480.0000    0.21784
426520.0000    0.41548
426560.0000    0.76346
426600.0000    0.41072
426640.0000    0.43473
426680.0000    0.31671
426720.0000    0.37336
426760.0000    0.44171
426800.0000    0.59631
426840.0000    0.41363
426880.0000    0.30473
426920.0000    0.43548
426960.0000    0.41905
427000.0000    0.41218
427040.0000    0.42982
427080.0000    0.46704
427120.0000    0.41032
427160.0000    0.46929
427200.0000    0.12809
427240.0000    0.13634
427280.0000    0.34738
427320.0000    0.60247
427360.0000    0.21997
427400.0000    0.36694
427440.0000    0.38428
427480.0000    0.19831
427520.0000    0.32656
427560.0000    0.49890
427600.0000    0.13913
427640.0000    0.32857
427680.0000    0.27388
427720.0000    0.52883
427760.0000    0.47967
427800.0000    0.29557
427840.0000    0.48604
427880.0000    0.51612
427920.0000    0.35094
427960.0000    0.34989
428000.0000    0.42229
428040.0000    0.43655
428080.0000    0.26070
428120.0000    0.24340
428160.0000    0.27238
428200.0000    0.33633
428240.0000    0.25332
428280.0000    0.35529
428320.0000    0.42294
428360.0000    0.42009
428400.0000    0.49662
428440.0000    0.13567
428480.0000    0.10302
428520.0000    0.08007
428560.0000    0.39168
428600.0000    0.30197
428640.0000    0.30987
428680.0000    0.44112
428720.0000    0.37350
428760.0000    0.33885
428800.0000    0.32198
428840.0000    0.27764
428880.0000    0.37430
428920.0000    0.41823
428960.0000    0.42222
429000.0000    0.27906
429040.0000    0.40594
429080.0000    0.22719
429120.0000    0.37966
429160.0000    0.36976
429200.0000    0.42698
429240.0000    0.44982
429280.0000    0.46206
429320.0000    0.22112
429360.0000    0.43754
429400.0000    0.32149
429440.0000    0.50078
429480.0000    0.32874
429520.0000    0.41145
429560.0000    0.38061
429600.0000    0.27141
429640.0000    0.26020
429680.0000    0.43826
429720.0000    0.25280
429760.0000    0.16866
429800.0000    0.18590
429840.0000    0.31192
429880.0000    0.27667
429920.0000    0.21610
429960.0000    0.26325
430000.0000    0.29056
430040.0000    0.27005
430080.0000    0.34656
430120.0000    0.36898
430160.0000    0.35883
430200.0000    0.24772
430240.0000    0.37739
430280.0000    0.11299
430320.0000    0.12568
430360.0000    0.44708
430400.0000    0.26907
430440.0000    0.17463
430480.0000    0.33623
430520.0000    0.21528
430560.0000    0.20132
430600.0000    0.21510
430640.0000    0.19818
430680.0000    0.40081
430720.0000    0.26137
430760.0000    0.46634
430800.0000    0.59883
430840.0000    0.22719
430880.0000    0.49134
430920.0000   -0.06494
430960.0000   -0.32724
431000.0000   -0.17564
431040.0000   -0.13734
431080.0000   -0.32980
431120.0000   -0.12489
431160.0000   -0.42878
431200.0000   -0.31247
431240.0000   -0.43784
431280.0000   -0.55246
431320.0000   -0.70739
431360.0000   -0.42109
431400.0000   -0.84541
431440.0000   -0.45303
431480.0000   -0.51470
431520.0000   -0.41824
431560.0000   -0.00144
431600.0000   -0.27179
431640.0000   -0.47204
431680.0000   -0.50898
431720.0000   -0.66854
431760.0000   -0.76150
431800.0000   -0.64633
431840.0000   -0.40964
431880.0000   -0.18144
431920.0000   -0.25010
431960.0000   -0.10088
432000.0000   -0.00794
432040.0000   -0.22216
432080.0000   -0.25372
432120.0000    0.07597
432160.0000   -0.16018
432200.0000   -0.26694
432240.0000   -0.24092
432280.0000   -0.12704
432320.0000   -0.35424
432360.0000   -0.67326
432400.0000   -0.72955
432440.0000   -0.74369
432480.0000   -0.70580
432520.0000   -0.28947
432560.0000   -0.16908
432600.0000   -0.32032
432640.0000   -0.26722
432680.0000   -0.69550
432720.0000   -0.53512
432760.0000   -0.58567
432800.0000   -0.46068
432840.0000   -0.21695
432880.0000   -0.15698
432920.0000   -0.24898
432960.0000   -0.04246
433000.0000   -0.24955
433040.0000    0.00498
433080.0000   -0.18222
433120.0000    0.01348
433160.0000   -0.30177
433200.0000   -0.21553
433240.0000   -0.22511
433280.0000   -0.29053
433320.0000   -0.23682
433360.0000   -0.36992
433400.0000   -0.04533
433440.0000   -0.42860
433480.0000   -0.52153
433520.0000   -0.83124
433560.0000   -0.13829
433600.0000   -0.34648
433640.0000   -0.20225
433680.0000   -0.56505
433720.0000   -0.16866
433760.0000   -0.19306
433800.0000   -0.18934
433840.0000   -0.03664
433880.0000   -0.26670
433920.0000   -0.28382
433960.0000   -0.35877
434000.0000   -0.14728
434040.0000   -0.38992
434080.0000   -0.23742
434120.0000   -0.25377
434160.0000   -0.16793
434200.0000   -0.00276
434240.0000   -0.21303
434280.0000   -0.42701
434320.0000   -0.44572
434360.0000   -0.30632
434400.0000   -0.31178
434440.0000   -0.47258
434480.0000   -0.45114
434520.0000   -0.59537
434560.0000   -0.54048
434600.0000   -0.40079
434640.0000   -0.45162
434680.0000   -0.51538
434720.0000   -0.38985
434760.0000   -0.24018
434800.0000   -0.87315
434840.0000   -0.86521
434880.0000   -0.48912
434920.0000   -0.61205
434960.0000   -0.38083
435000.0000   -0.50466
435040.0000   -0.53765
435080.0000   -0.51167
435120.0000   -0.27085
435160.0000   -0.35229
435200.0000   -0.15879
435240.0000   -0.36912
435280.0000   -0.25415
435320.0000   -0.22168
435360.0000   -0.33668
435400.0000   -0.30264
435440.0000   -0.34883
435480.0000   -0.43694
435520.0000   -0.13206
435560.0000   -0.51053
435600.0000   -0.43882
435640.0000   -0.38103
435680.0000   -0.39433
435720.0000   -0.28319
435760.0000    0.05251
435800.0000   -0.18633
435840.0000   -0.31509
435880.0000   -0.32769
435920.0000   -0.52204
435960.0000   -0.57015
436000.0000   -0.69211
436040.0000   -0.54300
436080.0000   -0.73716
436120.0000   -0.63588
436160.0000   -0.44181
436200.0000   -0.49403
436240.0000   -0.66741
436280.0000   -0.42810
436320.0000   -0.65735
436360.0000   -0.52899
436400.0000   -0.67313
436440.0000   -0.72255
436480.0000   -0.65664
436520.0000   -0.93737
436560.0000   -0.78522
436600.0000   -0.89926
436640.0000   -0.78326
436680.0000   -0.68600
436720.0000   -0.61097
436760.0000   -0.72517
436800.0000   -0.68907
436840.0000   -0.37965
436880.0000   -0.08204
436920.0000   -0.15785
436960.0000   -0.13216
437000.0000   -0.24180
437040.0000   -0.03023
437080.0000   -0.35966
437120.0000   -0.43426
437160.0000   -0.55043
437200.0000   -0.37234
437240.0000   -0.93232
437280.0000   -0.18809
437320.0000   -0.47714
437360.0000   -0.56717
437400.0000   -0.74606
437440.0000   -0.46794
437480.0000   -0.42208
437520.0000   -0.11823
437560.0000   -0.22100
437600.0000   -0.29143
437640.0000   -0.13132
437680.0000    0.08791
437720.0000   -0.10219
437760.0000    0.03163
437800.0000   -0.32666
437840.0000    0.19373
437880.0000   -0.46001
437920.0000   -0.16443
437960.0000   -0.84698
438000.0000   -0.52017
438040.0000   -0.27905
438080.0000   -0.50841
438120.0000   -0.64679
438160.0000   -0.53490
438200.0000   -0.60600
438240.0000   -0.43425
438280.0000   -0.54364
438320.0000   -0.61341
438360.0000   -0.66065
438400.0000   -0.69004
438440.0000   -0.79165
438480.0000   -0.58719
438520.0000   -0.54252
438560.0000   -0.55385
438600.0000   -1.09901
438640.0000   -0.96876
438680.0000   -0.77720
438720.0000   -0.40165
438760.0000   -0.43719
438800.0000   -0.74615
438840.0000   -0.93575
438880.0000   -0.59252
438920.0000   -0.71172
438960.0000   -0.52339
439000.0000   -0.82655
439040.0000   -0.65764
439080.0000   -0.67691
439120.0000   -0.76834
439160.0000   -0.35927
439200.0000   -0.47566
439240.0000   -0.35110
439280.0000   -0.48157
439320.0000   -0.43667
439360.0000   -0.61496
439400.0000   -0.58206
439440.0000   -0.56399
439480.0000   -0.65925
439520.0000   -0.58183
439560.0000   -0.67100
439600.0000   -0.79705
439640.0000   -0.59418
439680.0000   -0.86862
439720.0000   -0.94765
439760.0000   -0.68250
439800.0000   -0.74139
439840.0000   -1.14793
439880.0000   -1.25026
439920.0000   -0.86119
439960.0000   -0.66891
440000.0000   -0.65031
440040.0000   -0.54444
440080.0000   -0.31144
440120.0000   -0.65238
440160.0000   -0.39089
440200.0000   -0.67724
440240.0000   -0.45296
440280.0000   -0.58433
440320.0000   -0.53989
440360.0000   -0.46352
440400.0000   -0.42718
440440.0000   -0.20301
440480.0000   -0.20521
440520.0000   -0.19383
440560.0000   -0.37759
440600.0000   -0.49062
440640.0000   -0.39942
440680.0000   -0.12626
440720.0000    0.05207
440760.0000    0.00047
440800.0000    0.40947
440840.0000    0.18418
440880.0000    0.16777
440920.0000    0.10315
440960.0000   -0.05876
441000.0000   -0.29390
441040.0000    0.10046
441080.0000    0.01495
441120.0000    0.02766
441160.0000    0.40111
441200.0000    0.16095
441240.0000    0.03709
441280.0000   -0.09909
441320.0000   -0.08172
441360.0000   -0.22745
441400.0000   -0.20019
441440.0000    0.05835
441480.0000   -0.09552
441520.0000   -0.42028
441560.0000   -0.21716
441600.0000   -0.02674
441640.0000   -0.07843
441680.0000   -0.14432
441720.0000   -0.57185
441760.0000   -0.60596
441800.0000   -0.22149
441840.0000   -0.24087
441880.0000   -0.27282
441920.0000   -0.34877
441960.0000    0.11213
442000.0000   -0.00309
442040.0000    0.30424
442080.0000   -0.22562
442120.0000   -0.19512
442160.0000   -0.17163
442200.0000    0.11688
442240.0000   -0.27237
442280.0000   -0.20118
442320.0000   -0.38292
442360.0000   -0.51115
442400.0000   -0.05215
442440.0000   -0.18863
442480.0000   -0.42121
442520.0000   -0.24507
442560.0000   -0.01707
442600.0000   -0.08871
442640.0000    0.03862
442680.0000   -0.06717
442720.0000   -0.10865
442760.0000    0.06004
442800.0000   -0.06817
442840.0000    0.13006
442880.0000    0.19064
442920.0000    0.06005
442960.0000    0.15129
443000.0000   -0.00052
443040.0000    0.00886
443080.0000    0.02271
443120.0000    0.05005
443160.0000   -0.21219
443200.0000   -0.17647
443240.0000   -0.03490
443280.0000   -0.14661
443320.0000    0.20072
443360.0000    0.42859
443400.0000    0.28469
443440.0000    0.24812
443480.0000   -0.05949
443520.0000   -0.02484
443560.0000    0.02257
443600.0000   -0.51867
443640.0000    0.11297
443680.0000   -0.02571
443720.0000    0.26806
443760.0000    0.27469
443800.0000    0.02915
443840.0000    0.09525
443880.0000    0.02094
443920.0000    0.13524
443960.0000    0.36075
444000.0000    0.06732
444040.0000    0.24237
444080.0000    0.25502
444120.0000    0.07325
444160.0000    0.25945
444200.0000    0.44231
444240.0000    0.03888
444280.0000    0.22400
444320.0000    0.14397
444360.0000    0.15982
444400.0000    0.21298
444440.0000    0.24167
444480.0000    0.21232
444520.0000    0.54543
444560.0000    0.22102
444600.0000    0.48578
444640.0000    0.36443
444680.0000    0.27224
444720.0000    0.23644
444760.0000    0.02078
444800.0000   -0.04743
444840.0000   -0.08027
444880.0000    0.11230
444920.0000    0.26848
444960.0000    0.47411
445000.0000    0.01080
445040.0000   -0.07164
445080.0000    0.16227
445120.0000    0.23509
445160.0000    0.21238
445200.0000   -0.03589
445240.0000    0.21123
445280.0000    0.25882
445320.0000    0.37213
445360.0000    0.14788
445400.0000    0.40198
445440.0000    0.13008
445480.0000   -0.13966
445520.0000   -0.26449
445560.0000   -0.28119
445600.0000   -0.33818
445640.0000   -0.39386
445680.0000   -0.44396
445720.0000   -0.44730
445760.0000   -0.09236
445800.0000   -0.24791
445840.0000    0.00565
445880.0000    0.00499
445920.0000   -0.31008
445960.0000   -0.06955
446000.0000   -0.10457
446040.0000   -0.22277
446080.0000   -0.16178
446120.0000   -0.08665
446160.0000   -0.17528
446200.0000   -0.16158
446240.0000    0.11879
446280.0000    0.03020
446320.0000   -0.07799
446360.0000    0.02523
446400.0000   -0.27681
446440.0000   -0.01751
446480.0000   -0.00281
446520.0000   -0.21427
446560.0000    0.19876
446600.0000   -0.21400
446640.0000   -0.13981
446680.0000   -0.08137
446720.0000   -0.05234
446760.0000   -0.09316
446800.0000    0.05613
446840.0000    0.15640
446880.0000    0.11166
446920.0000   -0.06721
446960.0000   -0.07117
447000.0000    0.00210
447040.0000    0.03718
447080.0000    0.00984
447120.0000    0.08027
447160.0000   -0.03114
447200.0000   -0.06939
447240.0000   -0.07171
447280.0000    0.17380
447320.0000   -0.07681
447360.0000   -0.15700
447400.0000   -0.18676
447440.0000   -0.23777
447480.0000   -0.24213
447520.0000   -0.06206
447560.0000   -0.09973
447600.0000    0.00210
447640.0000   -0.02636
447680.0000    0.04454
447720.0000   -0.07928
447760.0000   -0.03446
447800.0000   -0.28156
447840.0000    0.10211
447880.0000   -0.08939
447920.0000    0.10322
447960.0000    0.12296
448000.0000   -0.07395
448040.0000   -0.08002
448080.0000    0.12090
448120.0000   -0.13112
448160.0000   -0.06276
448200.0000   -0.33625
448240.0000   -0.00788
448280.0000    0.06164
448320.0000   -0.08815
448360.0000   -0.04893
448400.0000   -0.23517
448440.0000    0.09362
448480.0000   -0.15577
448520.0000   -0.10858
448560.0000    0.05195
448600.0000   -0.16767
448640.0000   -0.23476
448680.0000   -0.14391
448720.0000   -0.07793
448760.0000   -0.18957
448800.0000   -0.13017
448840.0000   -0.07841
448880.0000   -0.15137
448920.0000   -0.05819
448960.0000   -0.27900
449000.0000   -0.45723
449040.0000   -0.24933
449080.0000   -0.18837
449120.0000   -0.29320
449160.0000   -0.24391
449200.0000   -0.50448
449240.0000   -0.41872
449280.0000   -0.60310
449320.0000   -0.12624
449360.0000   -0.33459
449400.0000   -0.30317
449440.0000   -0.37569
449480.0000   -0.45247
449520.0000   -0.51710
449560.0000   -0.50939
449600.0000   -0.37393
449640.0000   -0.48324
449680.0000   -0.18298
449720.0000   -0.05392
449760.0000   -0.51842
449800.0000   -0.45192
449840.0000   -0.38222
449880.0000   -0.32303
449920.0000   -0.10526
449960.0000   -0.31236
450000.0000   -0.15926
450040.0000   -0.14626
450080.0000   -0.38091
450120.0000   -0.32617
450160.0000   -0.30242
450200.0000   -0.20743
450240.0000   -0.18682
450280.0000   -0.22219
450320.0000    0.09929
450360.0000   -0.15763
450400.0000    0.05991
450440.0000   -0.14485
450480.0000   -0.02137
450520.0000   -0.08974
450560.0000   -0.11973
450600.0000   -0.44125
450640.0000   -0.21636
450680.0000   -0.25405
450720.0000   -0.31803
450760.0000   -0.22493
450800.0000    0.09603
450840.0000    0.11959
450880.0000    0.22323
450920.0000   -0.16883
450960.0000   -0.23360
451000.0000   -0.22481
451040.0000   -0.25061
451080.0000   -0.28959
451120.0000   -0.35087
451160.0000   -0.41804
451200.0000   -0.27672
451240.0000   -0.37160
451280.0000   -0.58586
451320.0000   -0.18220
451360.0000   -0.09541
451400.0000   -0.16846
451440.0000   -0.06854
451480.0000   -0.14538
451520.0000   -0.06613
451560.0000   -0.13529
451600.0000   -0.14524
451640.0000   -0.10227
451680.0000   -0.15016
451720.0000   -0.31437
451760.0000   -0.36039
451800.0000   -0.20685
451840.0000   -0.29848
451880.0000   -0.32490
451920.0000   -0.40792
451960.0000   -0.36234
452000.0000   -0.35982
452040.0000   -0.42145
452080.0000   -0.29395
452120.0000   -0.10707
452160.0000   -0.18094
452200.0000   -0.25400
452240.0000   -0.23098
452280.0000   -0.22894
452320.0000   -0.35170
452360.0000   -0.48941
452400.0000    0.02811
452440.0000   -0.16010
452480.0000   -0.11175
452520.0000   -0.04118
452560.0000   -0.17569
452600.0000   -0.15544
452640.0000   -0.23915
452680.0000    0.02948
452720.0000   -0.11624
452760.0000   -0.34609
452800.0000   -0.46861
452840.0000   -0.36313
452880.0000   -0.24222
452920.0000   -0.45066
452960.0000   -0.24775
453000.0000   -0.05241
453040.0000   -0.10495
453080.0000   -0.11247
453120.0000   -0.28190
453160.0000   -0.54788
453200.0000   -0.49810
453240.0000   -0.41440
453280.0000   -0.28566
453320.0000   -0.38603
453360.0000   -0.34678
453400.0000   -0.02741
453440.0000   -0.26573
453480.0000   -0.29819
453520.0000   -0.16935
453560.0000   -0.27448
453600.0000   -0.18271
453640.0000   -0.54221
453680.0000   -0.16444
453720.0000   -0.14029
453760.0000   -0.44458
453800.0000   -0.31113
453840.0000   -0.38284
453880.0000   -0.47868
453920.0000   -0.39910
453960.0000   -0.33187
454000.0000   -0.33846
454040.0000   -0.32034
454080.0000   -0.19261
454120.0000   -0.48728
454160.0000   -0.13263
454200.0000   -0.52944
454240.0000   -0.50103
454280.0000   -0.38891
454320.0000   -0.68029
454360.0000   -0.41126
454400.0000   -0.46634
454440.0000   -0.63505
454480.0000   -0.76172
454520.0000   -0.62896
454560.0000   -0.45906
454600.0000   -0.21328
454640.0000   -0.44906
454680.0000   -0.45015
454720.0000   -0.53858
454760.0000   -0.62340
454800.0000   -0.32670
454840.0000   -0.47513
454880.0000   -0.61365
454920.0000   -0.58455
454960.0000   -0.57411
455000.0000   -0.55070
455040.0000   -0.69213
455080.0000   -0.79077
455120.0000   -0.64663
455160.0000   -1.01961
455200.0000   -0.72195
455240.0000   -0.43933
455280.0000   -0.75017
455320.0000   -0.55560
455360.0000   -0.60317
455400.0000   -0.69659
455440.0000   -0.97251
455480.0000   -0.65742
455520.0000   -0.87937
455560.0000   -0.75986
455600.0000   -0.88940
455640.0000   -0.80636
455680.0000   -0.86995
455720.0000   -0.92946
455760.0000   -0.86105
455800.0000   -0.73118
455840.0000   -0.46230
455880.0000   -0.86515
455920.0000   -0.61990
455960.0000   -0.71631
456000.0000   -0.64088
456040.0000   -0.62074
456080.0000   -0.51247
456120.0000   -0.57320
456160.0000   -0.49702
456200.0000   -0.38484
456240.0000   -0.24663
456280.0000   -0.20733
456320.0000   -0.10176
456360.0000   -0.35972
456400.0000    0.08782
456440.0000   -0.06746
456480.0000   -0.07847
456520.0000   -0.25381
456560.0000   -0.21786
456600.0000   -0.40517
456640.0000   -0.28488
456680.0000   -0.31968
456720.0000   -0.25109
456760.0000   -0.42639
456800.0000   -0.17340
456840.0000   -0.19667
456880.0000   -0.30542
456920.0000   -0.40208
456960.0000   -0.54823
457000.0000   -0.09754
457040.0000   -0.36512
457080.0000   -0.23790
457120.0000   -0.36502
457160.0000   -0.43236
457200.0000   -0.51027
457240.0000   -0.38609
457280.0000   -0.25693
457320.0000   -0.15254
457360.0000    0.36742
457400.0000    0.51702
457440.0000    0.10247
457480.0000   -0.08688
457520.0000   -0.52153
457560.0000   -0.41646
457600.0000   -0.35838
457640.0000    0.03554
457680.0000   -0.20458
457720.0000   -0.39004
457760.0000   -0.33646
457800.0000   -0.33575
457840.0000   -0.40021
457880.0000   -0.21847
457920.0000   -0.24727
457960.0000   -0.27782
458000.0000   -0.55462
458040.0000   -0.36425
458080.0000   -0.35578
458120.0000   -0.28538
458160.0000   -0.34559
458200.0000   -0.42628
458240.0000   -0.04525
458280.0000   -0.10701
458320.0000   -0.11531
458360.0000    0.04434
458400.0000   -0.30236
458440.0000   -0.27137
458480.0000   -0.48856
458520.0000   -0.38594
458560.0000   -0.66189
458600.0000   -0.38601
458640.0000   -0.46242
458680.0000   -0.35886
458720.0000   -0.38164
458760.0000   -0.44344
458800.0000   -0.12739
458840.0000   -0.44256
458880.0000    0.02681
458920.0000   -0.23800
458960.0000   -0.39239
459000.0000   -0.29748
459040.0000   -0.26246
459080.0000   -0.12874
459120.0000   -0.22160
459160.0000   -0.33265
459200.0000   -0.21608
459240.0000   -0.13745
459280.0000   -0.14085
459320.0000   -0.35524
459360.0000   -0.47957
459400.0000   -0.17203
459440.0000   -0.22759
459480.0000   -0.27291
459520.0000   -0.41292
459560.0000   -0.24397
459600.0000    0.05949
459640.0000    0.01603
459680.0000    0.14512
459720.0000   -0.26569
459760.0000   -0.25950
459800.0000   -0.15745
459840.0000    0.19828
459880.0000   -0.43556
459920.0000   -0.32742
459960.0000   -0.23033
460000.0000   -0.29935
460040.0000   -0.44037
460080.0000   -0.41669
460120.0000   -0.12346
460160.0000   -0.26998
460200.0000   -0.25531
460240.0000   -0.48800
460280.0000   -0.21491
460320.0000   -0.41152
460360.0000   -0.35620
460400.0000   -0.51904
460440.0000   -0.21655
460480.0000   -0.13821
460520.0000   -0.07409
460560.0000   -0.31709
460600.0000    0.00523
460640.0000   -0.11089
460680.0000    0.02313
460720.0000   -0.17158
460760.0000   -0.22064
460800.0000   -0.30322
460840.0000    0.03333
460880.0000   -0.41194
460920.0000   -0.11703
460960.0000    0.10094
461000.0000   -0.68453
461040.0000   -0.15122
461080.0000   -0.43643
461120.0000   -0.22554
461160.0000   -0.29785
461200.0000   -0.09868
461240.0000   -0.06669
461280.0000    0.15744
461320.0000    0.17573
461360.0000   -0.01901
461400.0000    0.15391
461440.0000    0.36549
461480.0000    0.25182
461520.0000    0.42291
461560.0000    0.30565
461600.0000    0.49785
461640.0000    0.44113
461680.0000    0.34616
461720.0000    0.50022
461760.0000    0.45890
461800.0000    0.34417
461840.0000    0.42990
461880.0000    0.49514
461920.0000    0.71812
461960.0000    0.63087
462000.0000    0.79014
462040.0000    0.48137
462080.0000    0.31256
462120.0000    0.48178
462160.0000    0.51793
462200.0000    0.21636
462240.0000    0.40379
462280.0000    0.58250
462320.0000    0.29086
462360.0000    0.40461
462400.0000    0.29872
462440.0000    0.56783
462480.0000    0.79612
462520.0000    0.17066
462560.0000    0.37639
462600.0000    0.35719
462640.0000    0.27753
462680.0000    0.40264
462720.0000    0.19160
462760.0000    0.27963
462800.0000    0.30256
462840.0000    0.07003
462880.0000    0.11950
462920.0000   -0.04825
462960.0000   -0.00712
463000.0000    0.29708
463040.0000    0.41757
463080.0000    0.48914
463120.0000    0.26831
463160.0000    0.15760
463200.0000    0.36585
463240.0000    0.27401
463280.0000    0.32181
463320.0000    0.17020
463360.0000    0.27435
463400.0000    0.03399
463440.0000    0.29636
463480.0000    0.44981
463520.0000    0.45324
463560.0000    0.37500
463600.0000    0.30518
463640.0000    0.26199
463680.0000    0.44359
463720.0000    0.43525
463760.0000    0.34078
463800.0000    0.33272
463840.0000    0.24992
463880.0000    0.47834
463920.0000    0.28401
463960.0000    0.20533
464000.0000    0.53099
464040.0000    0.16300
464080.0000    0.37164
464120.0000    0.27176
464160.0000    0.57146
464200.0000    0.38730
464240.0000    0.58530
464280.0000    0.42759
464320.0000    0.36333
464360.0000    0.44828
464400.0000    0.55388
464440.0000    0.55580
464480.0000    0.50337
464520.0000    0.51786
464560.0000    0.52377
464600.0000    0.31796
464640.0000    0.40185
464680.0000    0.50714
464720.0000    0.46114
464760.0000    0.35175
464800.0000    0.36110
464840.0000    0.16082
464880.0000    0.50205
464920.0000    0.35166
464960.0000    0.28039
465000.0000    0.40225
465040.0000    0.39753
465080.0000    0.51363
465120.0000    0.55622
465160.0000    0.16052
465200.0000    0.34114
465240.0000    0.39851
465280.0000    0.35465
465320.0000    0.30469
465360.0000    0.29354
465400.0000    0.34358
465440.0000    0.39494
465480.0000    0.42493
465520.0000    0.22476
465560.0000    0.53080
465600.0000    0.53368
465640.0000    0.25772
465680.0000    0.56366
465720.0000    0.40538
465760.0000    0.27069
465800.0000    0.40150
465840.0000    0.38839
465880.0000   -0.02353
465920.0000    0.25777
465960.0000    0.40119
466000.0000    0.36413
466040.0000    0.39494
466080.0000    0.13911
466120.0000    0.28599
466160.0000    0.31930
466200.0000   -0.05657
466240.0000    0.23946
466280.0000    0.25365
466320.0000    0.22361
466360.0000    0.52324
466400.0000    0.45824
466440.0000    0.34541
466480.0000    0.22641
466520.0000    0.49617
466560.0000    0.49990
466600.0000    0.49056
466640.0000    0.47308
466680.0000    0.22320
466720.0000    0.46249
466760.0000    0.32264
466800.0000    0.38804
466840.0000    0.34813
466880.0000    0.35462
466920.0000    0.28026
466960.0000    0.35931
467000.0000    0.44767
467040.0000    0.35088
467080.0000    0.21956
467120.0000    0.46408
467160.0000    0.37039
467200.0000    0.29887
467240.0000    0.34392
467280.0000    0.34659
467320.0000    0.43538
467360.0000    0.23930
467400.0000    0.35800
467440.0000    0.48387
467480.0000    0.45489
467520.0000    0.38938
467560.0000    0.48167
467600.0000    0.37932
467640.0000    0.81893
467680.0000    0.18881
467720.0000    0.32058
467760.0000    0.40833
467800.0000    0.33012
467840.0000    0.21089
467880.0000    0.34928
467920.0000    0.44189
467960.0000    0.28300
468000.0000    0.31488
468040.0000    0.39378
468080.0000    0.18413
468120.0000    0.27300
468160.0000    0.33277
468200.0000    0.36099
468240.0000    0.48644
468280.0000    0.28623
468320.0000    0.63425
468360.0000    0.36376
468400.0000    0.51204
468440.0000    0.38095
468480.0000    0.31784
468520.0000    0.52718
468560.0000    0.46086
468600.0000    0.44359
468640.0000    0.49769
468680.0000    0.51057
468720.0000    0.74968
468760.0000    0.51676
468800.0000    0.35023
468840.0000    0.29159
468880.0000    0.53727
468920.0000    0.25394
468960.0000    0.34542
469000.0000    0.32113
469040.0000    0.66211
469080.0000    0.54234
469120.0000    0.59552
469160.0000    0.50632
469200.0000    0.51031
469240.0000    0.37324
469280.0000    0.46514
469320.0000    0.41116
469360.0000    0.29632
469400.0000    0.22999
469440.0000    0.34810
469480.0000    0.23335
469520.0000    0.42163
469560.0000    0.59528
469600.0000    0.30631
469640.0000    0.48356
469680.0000    0.57450
469720.0000    0.38220
469760.0000    0.42545
469800.0000    0.51490
469840.0000    0.53309
469880.0000    0.44677
469920.0000    0.43518
469960.0000    0.28422
470000.0000    0.34231
470040.0000    0.46043
470080.0000    0.45632
470120.0000    0.71009
470160.0000    0.60378
470200.0000    0.30366
470240.0000    0.25694
470280.0000    0.35821
470320.0000    0.30638
470360.0000    0.33669
470400.0000    0.59074
470440.0000    0.48530
470480.0000    0.35046
470520.0000    0.36497
470560.0000    0.48036
470600.0000    0.28871
470640.0000    0.21697
470680.0000    0.20775
470720.0000    0.10087
470760.0000    0.40610
470800.0000    0.45886
470840.0000    0.50685
470880.0000    0.49254
470920.0000    0.45936
470960.0000    0.43102
471000.0000    0.51889
471040.0000    0.45648
471080.0000    0.48851
471120.0000    0.42274
471160.0000    0.33667
471200.0000    0.36040
471240.0000    0.33358
471280.0000    0.34259
471320.0000    0.25950
471360.0000    0.27068
471400.0000    0.34133
471440.0000    0.41394
471480.0000    0.11942
471520.0000    0.30844
471560.0000    0.28485
471600.0000    0.44429
471640.0000    0.49078
471680.0000    0.23405
471720.0000    0.37259
471760.0000    0.61096
471800.0000    0.42951
471840.0000    0.33119
471880.0000    0.48087
471920.0000    0.25823
471960.0000    0.27722
472000.0000    0.32002
472040.0000    0.19178
472080.0000    0.21645
472120.0000    0.33295
472160.0000    0.43798
472200.0000    0.24105
472240.0000    0.37004
472280.0000    0.46383
472320.0000    0.27460
472360.0000    0.30929
472400.0000    0.42037
472440.0000    0.42185
472480.0000    0.18458
472520.0000    0.11605
472560.0000    0.24494
472600.0000    0.05440
472640.0000    0.46903
472680.0000    0.50293
472720.0000    0.23684
472760.0000    0.07675
472800.0000    0.46114
472840.0000    0.16634
472880.0000    0.36093
472920.0000    0.50689
472960.0000    0.08277
473000.0000    0.21982
473040.0000    0.13956
473080.0000    0.46803
473120.0000    0.40068
473160.0000    0.46266
473200.0000    0.60329
473240.0000    0.44511
473280.0000    0.36590
473320.0000    0.24449
473360.0000    0.36786
473400.0000    0.34211
473440.0000    0.47441
473480.0000    0.43657
473520.0000    0.65440
473560.0000    0.61390
473600.0000    0.52908
473640.0000    0.34675
473680.0000    0.28830
473720.0000    0.38693
473760.0000    0.40009
473800.0000    0.40950
473840.0000    0.33425
473880.0000    0.26639
473920.0000    0.07092
473960.0000    0.20220
474000.0000    0.28931
474040.0000    0.30889
474080.0000    0.42968
474120.0000    0.38506
474160.0000    0.28767
474200.0000    0.32917
474240.0000    0.16906
474280.0000    0.09417
474320.0000   -0.04420
474360.0000    0.16892
474400.0000    0.19042
474440.0000    0.41924
474480.0000    0.12441
474520.0000    0.28428
474560.0000    0.47634
474600.0000    0.37904
474640.0000    0.10461
474680.0000    0.37509
474720.0000    0.46823
474760.0000    0.11436
474800.0000    0.02644
474840.0000    0.25364
474880.0000    0.06062
474920.0000    0.28457
474960.0000    0.20654
475000.0000    0.35045
475040.0000    0.42017
475080.0000    0.23944
475120.0000    0.44435
475160.0000    0.53035
475200.0000    0.61572
475240.0000    0.51002
475280.0000    0.42927
475320.0000    0.31374
475360.0000   -0.09230
475400.0000   -0.11468
475440.0000   -0.19530
475480.0000   -0.08918
475520.0000   -0.21003
475560.0000    0.23101
475600.0000    0.34569
475640.0000    0.24467
475680.0000    0.13873
475720.0000    0.19322
475760.0000    0.28386
475800.0000    0.40085
475840.0000    0.08587
475880.0000   -0.41092
475920.0000   -0.08582
475960.0000   -0.45877
476000.0000   -0.56065
476040.0000   -0.66850
476080.0000   -0.40859
476120.0000    0.01514
476160.0000    0.21045
476200.0000   -0.40758
476240.0000   -0.85886
476280.0000   -0.63102
476320.0000   -0.60756
476360.0000   -0.75878
476400.0000   -0.90305
476440.0000   -0.83706
476480.0000   -0.88299
476520.0000   -0.06367
476560.0000    0.07361
476600.0000   -0.04119
476640.0000    0.11933
476680.0000   -0.03069
476720.0000    0.45328
476760.0000    0.35405
476800.0000    0.18758
476840.0000   -0.06113
476880.0000    0.08787
476920.0000    0.04266
476960.0000    0.06424
477000.0000    0.32433
477040.0000   -0.09349
477080.0000   -0.08505
477120.0000    0.14428
477160.0000    0.00096
477200.0000    0.12836
477240.0000   -0.13127
477280.0000   -0.31936
477320.0000   -0.44873
477360.0000   -0.35869
477400.0000   -0.25697
477440.0000   -0.07255
477480.0000   -0.27509
477520.0000   -0.32153
477560.0000   -0.33553
477600.0000   -0.67534
477640.0000   -0.65528
477680.0000   -0.42068
477720.0000   -0.57276
477760.0000   -0.22228
477800.0000   -0.61128
477840.0000   -0.14529
477880.0000   -0.02451
477920.0000   -0.33472
477960.0000    0.16305
478000.0000    0.14008
478040.0000    0.42095
478080.0000    0.53497
478120.0000    0.37121
478160.0000    0.58163
478200.0000    0.35413
478240.0000    0.27572
478280.0000    0.56174
478320.0000    0.66370
478360.0000    0.38741
478400.0000    0.52941
478440.0000    0.59524
478480.0000    0.29880
478520.0000    0.42304
478560.0000    0.29367
478600.0000    0.29179
478640.0000    0.37373
478680.0000    0.25860
478720.0000    0.33875
478760.0000    0.52650
478800.0000    0.35352
478840.0000    0.33095
478880.0000    0.31851
478920.0000    0.33721
478960.0000    0.40143
479000.0000    0.43297
479040.0000    0.37626
479080.0000    0.54914
479120.0000    0.15841
479160.0000    0.19181
479200.0000    0.46628
479240.0000    0.43562
479280.0000    0.63208
479320.0000    0.48214
479360.0000    0.20141
479400.0000    0.29666
479440.0000    0.13133
479480.0000    0.16759
479520.0000    0.36959
479560.0000    0.32996
479600.0000    0.25577
479640.0000    0.31732
479680.0000    0.49140
479720.0000    0.41763
479760.0000    0.47500
479800.0000    0.24837
479840.0000    0.53639
479880.0000    0.47339
479920.0000    0.25248
479960.0000    0.19965
480000.0000    0.39162
480040.0000    0.28978
480080.0000    0.20660
480120.0000    0.15330
480160.0000    0.30808
480200.0000    0.12860
480240.0000    0.54242
480280.0000    0.30304
480320.0000    0.32907
480360.0000    0.10215
480400.0000    0.08145
480440.0000    0.25935
480480.0000    0.36676
480520.0000    0.39004
480560.0000    0.30961
480600.0000    0.01734
480640.0000    0.10136
480680.0000    0.24745
480720.0000   -0.02902
480760.0000   -0.34269
480800.0000    0.15910
480840.0000   -0.06413
480880.0000   -0.14797
480920.0000   -0.35532
480960.0000   -0.18335
481000.0000   -0.17901
481040.0000   -0.29225
481080.0000   -0.17149
481120.0000   -0.39178
481160.0000   -0.04545
481200.0000   -0.17631
481240.0000   -0.14685
481280.0000   -0.04986
481320.0000    0.10812
481360.0000   -0.18223
481400.0000   -0.25444
481440.0000   -0.06495
481480.0000   -0.29424
481520.0000   -0.29075
481560.0000   -0.51875
481600.0000   -0.26430
481640.0000    0.09011
481680.0000    0.03917
481720.0000   -0.45046
481760.0000   -0.35702
481800.0000   -0.42794
481840.0000   -0.38299
481880.0000   -0.26401
481920.0000   -0.16944
481960.0000   -0.14822
482000.0000   -0.31113
482040.0000   -0.39434
482080.0000   -0.24550
482120.0000   -0.35894
482160.0000   -0.21494
482200.0000   -0.13736
482240.0000   -0.03530
482280.0000   -0.57995
482320.0000   -0.70482
482360.0000   -0.14910
482400.0000   -0.49011
482440.0000   -0.31917
482480.0000   -0.55033
482520.0000   -0.73731
482560.0000   -0.11990
482600.0000   -0.42927
482640.0000   -0.36268
482680.0000   -0.28523
482720.0000   -0.48888
482760.0000   -0.51488
482800.0000   -0.63110
482840.0000   -0.44201
482880.0000   -0.60381
482920.0000   -0.15415
482960.0000   -0.34605
483000.0000   -0.51509
483040.0000   -0.52108
483080.0000   -0.36254
483120.0000   -0.40989
483160.0000   -0.18466
483200.0000   -0.38082
483240.0000   -0.40473
483280.0000   -0.39973
483320.0000   -0.21344
483360.0000   -0.37811
483400.0000   -0.40393
483440.0000   -0.50751
483480.0000   -0.52836
483520.0000   -0.18870
483560.0000   -0.88832
483600.0000   -0.60742
483640.0000   -0.61202
483680.0000   -0.60622
483720.0000   -0.46942
483760.0000   -0.56331
483800.0000   -0.07384
483840.0000   -0.29376
483880.0000   -0.45190
483920.0000   -0.32081
483960.0000   -0.44061
484000.0000   -0.18036
484040.0000   -0.15880
484080.0000    0.11007
484120.0000   -0.42120
484160.0000   -0.81111
484200.0000   -0.75083
484240.0000   -0.49518
484280.0000   -0.73318
484320.0000   -0.52507
484360.0000   -0.66672
484400.0000   -0.39680
484440.0000   -0.40711
484480.0000   -0.40468
484520.0000   -0.73134
484560.0000   -0.20089
484600.0000   -0.45135
484640.0000   -0.40062
484680.0000   -0.26840
484720.0000   -0.13955
484760.0000   -0.46892
484800.0000   -0.54770
484840.0000   -0.23055
484880.0000   -0.50410
484920.0000   -0.60396
484960.0000   -0.25209
485000.0000   -0.35957
485040.0000   -0.49031
485080.0000   -0.34581
485120.0000   -0.66245
485160.0000   -0.57080
485200.0000   -0.44249
485240.0000   -0.48644
485280.0000   -0.59446
485320.0000   -0.57849
485360.0000   -0.70223
485400.0000   -0.45899
485440.0000   -0.53052
485480.0000   -0.42537
485520.0000   -0.46038
485560.0000   -0.26950
485600.0000   -0.45477
485640.0000   -0.42037
485680.0000   -0.48621
485720.0000   -0.49292
485760.0000   -0.38947
485800.0000   -0.09272
485840.0000   -0.29672
485880.0000   -0.92610
485920.0000   -0.26771
485960.0000   -0.31402
486000.0000   -0.26685
486040.0000   -0.53994
486080.0000    0.12189
486120.0000   -0.18868
486160.0000   -0.38651
486200.0000   -0.20110
486240.0000   -0.25249
486280.0000   -0.24835
486320.0000   -0.08639
486360.0000   -0.26458
486400.0000   -0.24622
486440.0000   -0.52968
486480.0000   -0.39240
486520.0000   -0.20455
486560.0000   -0.07994
486600.0000   -0.26939
486640.0000   -0.03658
486680.0000   -0.21754
486720.0000   -0.20468
486760.0000   -0.41129
486800.0000   -0.33101
486840.0000   -0.13279
486880.0000   -0.51343
486920.0000   -0.33215
486960.0000   -0.25233
487000.0000   -0.37093
487040.0000   -0.41278
487080.0000   -0.43270
487120.0000   -0.32769
487160.0000   -0.28899
487200.0000   -0.02382
487240.0000    0.14386
487280.0000    0.08772
487320.0000    0.19455
487360.0000   -0.04630
487400.0000    0.05328
487440.0000   -0.09606
487480.0000   -0.26299
487520.0000    0.01363
487560.0000   -0.03970
487600.0000   -0.26650
487640.0000   -0.19574
487680.0000   -0.35163
487720.0000   -0.26608
487760.0000   -0.26909
487800.0000   -0.46732
487840.0000   -0.60342
487880.0000   -0.55432
487920.0000   -0.35825
487960.0000   -0.57810
488000.0000   -0.95003
488040.0000   -0.38994
488080.0000   -0.41321
488120.0000   -0.39814
488160.0000   -0.59863
488200.0000   -0.64060
488240.0000    0.02103
488280.0000    0.03507
488320.0000    0.06885
488360.0000   -0.32749
488400.0000   -0.06777
488440.0000    0.04467
488480.0000   -0.06685
488520.0000   -0.02599
488560.0000   -0.29656
488600.0000   -0.46893
488640.0000   -0.29737
488680.0000   -0.27261
488720.0000   -0.23010
488760.0000   -0.59905
488800.0000   -0.54432
488840.0000   -0.39776
488880.0000   -0.17696
488920.0000   -0.31740
488960.0000   -0.17495
489000.0000    0.11442
489040.0000    0.11247
489080.0000   -0.04571
489120.0000   -0.32760
489160.0000   -0.02699
489200.0000   -0.43812
489240.0000   -0.01422
489280.0000    0.11661
489320.0000   -0.11111
489360.0000   -0.14864
489400.0000   -0.08334
489440.0000   -0.15829
489480.0000    0.00783
489520.0000   -0.10345
489560.0000   -0.40442
489600.0000   -0.00592
489640.0000   -0.47075
489680.0000   -0.32134
489720.0000   -0.29198
489760.0000   -0.34121
489800.0000   -0.11596
489840.0000   -0.33242
489880.0000   -0.12229
489920.0000    0.00628
489960.0000    0.02117
490000.0000   -0.46518
490040.0000   -0.45257
490080.0000   -0.35464
490120.0000   -0.39837
490160.0000   -0.20053
490200.0000   -0.42162
490240.0000   -0.48030
490280.0000   -0.55043
490320.0000   -0.38987
490360.0000   -0.59240
490400.0000   -0.40084
490440.0000   -0.32345
490480.0000   -0.38941
490520.0000   -0.45118
490560.0000   -0.30683
490600.0000   -0.60154
490640.0000   -0.38151
490680.0000   -0.06706
490720.0000    0.01172
490760.0000   -0.04020
490800.0000   -0.13924
490840.0000    0.02634
490880.0000   -0.05196
490920.0000   -0.15656
490960.0000   -0.12275
491000.0000   -0.16254
491040.0000   -0.04064
491080.0000   -0.22480
491120.0000   -0.24104
491160.0000   -0.19429
491200.0000   -0.48323
491240.0000   -0.57683
491280.0000   -0.67043
491320.0000   -0.54999
491360.0000   -0.38240
491400.0000   -0.63610
491440.0000   -0.49361
491480.0000   -0.34229
491520.0000   -0.52020
491560.0000   -0.54203
491600.0000   -0.29700
491640.0000   -0.41790
491680.0000   -0.45930
491720.0000   -0.29916
491760.0000   -0.49635
491800.0000   -0.43546
491840.0000   -0.42417
491880.0000   -0.20960
491920.0000   -0.05041
491960.0000   -0.35799
492000.0000   -0.19202
492040.0000   -0.33599
492080.0000   -0.30454
492120.0000   -0.24080
492160.0000   -0.25884
492200.0000   -0.26545
492240.0000   -0.28203
492280.0000   -0.30777
492320.0000   -0.48073
492360.0000   -0.23778
492400.0000   -0.31492
492440.0000   -0.15689
492480.0000   -0.41840
492520.0000   -0.20643
492560.0000   -0.41864
492600.0000   -0.40974
492640.0000   -0.19401
492680.0000   -0.56351
492720.0000   -0.56806
492760.0000   -0.37825
492800.0000   -0.13311
492840.0000   -0.51381
492880.0000   -0.35698
492920.0000   -0.13296
492960.0000   -0.21520
493000.0000   -0.28905
493040.0000   -0.04069
493080.0000   -0.35568
493120.0000   -0.32519
493160.0000   -0.47042
493200.0000   -0.33631
493240.0000   -0.05546
493280.0000   -0.33513
493320.0000   -0.43760
493360.0000   -0.19273
493400.0000   -0.53305
493440.0000   -0.52381
493480.0000   -0.63674
493520.0000   -0.37474
493560.0000   -0.53248
493600.0000   -0.46257
493640.0000   -0.38566
493680.0000   -0.53613
493720.0000   -0.43504
493760.0000   -0.23845
493800.0000   -0.29408
493840.0000   -0.68713
493880.0000   -0.31956
493920.0000   -0.20536
493960.0000   -0.31607
494000.0000   -0.39542
494040.0000   -0.20162
494080.0000   -0.49454
494120.0000   -0.08351
494160.0000   -0.40723
494200.0000   -0.08770
494240.0000    0.02171
494280.0000    0.04828
494320.0000    0.04413
494360.0000    0.06074
494400.0000   -0.06466
494440.0000   -0.12583
494480.0000   -0.06616
494520.0000   -0.13137
494560.0000   -0.25594
494600.0000   -0.05070
494640.0000   -0.17081
494680.0000   -0.12673
494720.0000   -0.22784
494760.0000   -0.38119
494800.0000   -0.33253
494840.0000   -0.49202
494880.0000   -0.50925
494920.0000   -0.14303
494960.0000   -0.27880
495000.0000    0.11056
495040.0000   -0.17067
495080.0000   -0.10528
495120.0000   -0.20448
495160.0000   -0.21314
495200.0000    0.05264
495240.0000    0.02782
495280.0000   -0.11470
495320.0000   -0.16102
495360.0000   -0.51294
495400.0000   -0.23581
495440.0000    0.01051
495480.0000   -0.51095
495520.0000   -0.18537
495560.0000   -0.18514
495600.0000   -0.46228
495640.0000    0.00548
495680.0000   -0.05782
495720.0000    0.01973
495760.0000   -0.25724
495800.0000   -0.00236
495840.0000   -0.19963
495880.0000   -0.34220
495920.0000   -0.28507
495960.0000   -0.46278
496000.0000   -0.33682
496040.0000   -0.59564
496080.0000   -0.79662
496120.0000   -0.61083
496160.0000   -0.48389
496200.0000   -0.51445
496240.0000   -0.37902
496280.0000   -0.26324
496320.0000   -0.19438
496360.0000   -0.02558
496400.0000   -0.19310
496440.0000   -0.26497
496480.0000   -0.32255
496520.0000   -0.20045
496560.0000   -0.33636
496600.0000   -0.28945
496640.0000   -0.13346
496680.0000   -0.37426
496720.0000   -0.13843
496760.0000   -0.31100
496800.0000   -0.28130
496840.0000   -0.08359
496880.0000   -0.64700
496920.0000   -0.47169
496960.0000   -0.53632
497000.0000   -0.43879
497040.0000   -0.58286
497080.0000   -0.55160
497120.0000   -0.45202
497160.0000   -0.37607
497200.0000   -0.65817
497240.0000   -0.06858
497280.0000   -0.41451
497320.0000   -0.19832
497360.0000   -0.47788
497400.0000   -0.38351
497440.0000   -0.32115
497480.0000   -0.39379
497520.0000   -0.05468
497560.0000   -0.36088
497600.0000   -0.47364
497640.0000   -0.46208
497680.0000   -0.22159
497720.0000   -0.35899
497760.0000    0.01799
497800.0000   -0.54501
497840.0000   -0.29611
497880.0000   -0.13365
497920.0000   -0.19155
497960.0000   -0.26006
498000.0000   -0.28182
498040.0000   -0.45887
498080.0000   -0.48046
498120.0000   -0.25290
498160.0000   -0.22387
498200.0000   -0.33617
498240.0000   -0.49334
498280.0000   -0.38633
498320.0000   -0.20168
498360.0000   -0.29466
498400.0000   -0.09776
498440.0000   -0.00990
498480.0000   -0.53870
498520.0000   -0.38237
498560.0000    0.03271
498600.0000   -0.24046
498640.0000   -0.37668
498680.0000   -0.30834
498720.0000   -0.34148
498760.0000   -0.26438
498800.0000   -0.42000
498840.0000   -0.64758
498880.0000   -0.44082
498920.0000   -0.22699
498960.0000   -0.18583
499000.0000   -0.39548
499040.0000   -0.46661
499080.0000   -0.31929
499120.0000   -0.68005
499160.0000   -0.25517
499200.0000   -0.60857
499240.0000   -0.31195
499280.0000   -0.52067
499320.0000   -0.21685
499360.0000   -0.20420
499400.0000   -0.24537
499440.0000   -0.45522
499480.0000   -0.42323
499520.0000   -0.24868
499560.0000   -0.62245
499600.0000   -0.21118
499640.0000   -0.37321
499680.0000   -0.38605
499720.0000   -0.24618
499760.0000   -0.40808
499800.0000   -0.47298
499840.0000   -0.24370
499880.0000   -0.51607
499920.0000   -0.44523
499960.0000   -0.65614
500000.0000   -0.36183
500040.0000   -0.46463
500080.0000   -0.55118
500120.0000   -0.47316
500160.0000   -0.48427
500200.0000   -0.54332
500240.0000   -0.08686
500280.0000   -0.16119
500320.0000   -0.34435
500360.0000   -0.17109
500400.0000   -0.44919
500440.0000   -0.27541
500480.0000   -0.37969
500520.0000   -0.50269
500560.0000   -0.29320
500600.0000   -0.41979
500640.0000   -0.37490
500680.0000   -0.36481
500720.0000   -0.03971
500760.0000   -0.31209
500800.0000   -0.27291
500840.0000   -0.35489
500880.0000   -0.23993
500920.0000   -0.29284
500960.0000   -0.21484
501000.0000   -0.44237
501040.0000   -0.31925
501080.0000   -0.36817
501120.0000   -0.45279
501160.0000   -0.31877
501200.0000   -0.27933
501240.0000   -0.49243
501280.0000   -0.50592
501320.0000   -0.55342
501360.0000   -0.43150
501400.0000   -0.27419
501440.0000   -0.04773
501480.0000   -0.06252
501520.0000    0.00968
501560.0000   -0.13152
501600.0000   -0.45233
501640.0000   -0.50548
501680.0000   -0.04312
501720.0000   -0.20125
501760.0000   -0.29232
501800.0000   -0.12712
501840.0000   -0.15122
501880.0000   -0.48033
501920.0000   -0.16841
501960.0000   -0.12806
502000.0000   -0.36824
502040.0000   -0.26590
502080.0000   -0.32982
502120.0000   -0.35065
502160.0000   -0.49466
502200.0000   -0.22350
502240.0000   -0.24309
502280.0000   -0.32895
502320.0000   -0.15492
502360.0000   -0.37230
502400.0000   -0.24297
502440.0000   -0.06741
502480.0000   -0.23847
502520.0000   -0.26290
502560.0000   -0.19108
502600.0000   -0.14102
502640.0000   -0.24048
502680.0000    0.11020
502720.0000   -0.14389
502760.0000    0.04774
502800.0000   -0.20651
502840.0000   -0.14733
502880.0000   -0.22045
502920.0000   -0.23667
502960.0000   -0.32914
503000.0000    0.00186
503040.0000   -0.42641
503080.0000   -0.46018
503120.0000   -0.45855
503160.0000   -0.45427
503200.0000   -0.73795
503240.0000   -0.19307
503280.0000   -0.43035
503320.0000   -0.31866
503360.0000   -0.39240
503400.0000   -0.27390
503440.0000   -0.21582
503480.0000    0.06090
503520.0000   -0.11827
503560.0000   -0.12590
503600.0000   -0.09374
503640.0000   -0.42799
503680.0000   -0.16866
503720.0000   -0.26088
503760.0000   -0.32013
503800.0000   -0.26005
503840.0000    0.21052
503880.0000   -0.06283
503920.0000   -0.04396
503960.0000   -0.07646
504000.0000    0.27687
504040.0000   -0.13182
504080.0000   -0.16528
504120.0000   -0.29849
504160.0000    0.43184
504200.0000    0.45914
504240.0000    0.53936
504280.0000    0.54516
504320.0000    0.66943
504360.0000    0.49369
504400.0000    0.41300
504440.0000    0.44519
504480.0000    0.47635
504520.0000    0.31485
504560.0000    0.15905
504600.0000    0.27920
504640.0000    0.36013
504680.0000    0.30863
504720.0000    0.27477
504760.0000    0.32462
504800.0000    0.68593
504840.0000    0.50006
504880.0000    0.53478
504920.0000    0.61240
504960.0000    0.39401
505000.0000    0.60373
505040.0000    0.48111
505080.0000    0.49868
505120.0000    0.53334
505160.0000    0.44028
505200.0000    0.57099
505240.0000    0.25803
505280.0000    0.51154
505320.0000    0.22930
505360.0000    0.12131
505400.0000   -0.15167
505440.0000   -0.07702
505480.0000   -0.14592
505520.0000   -0.21114
505560.0000   -0.36129
505600.0000   -0.17257
505640.0000   -0.48267
505680.0000   -0.25835
505720.0000   -0.12595
505760.0000    0.15372
505800.0000    0.01222
505840.0000    0.10274
505880.0000   -0.06241
505920.0000   -0.23788
505960.0000   -0.06408
506000.0000   -0.35342
506040.0000   -0.56081
506080.0000    0.12544
506120.0000    0.10527
506160.0000    0.12979
506200.0000   -0.30528
506240.0000   -0.36892
506280.0000   -0.39621
506320.0000    0.39522
506360.0000    0.50047
506400.0000    0.32265
506440.0000    0.35215
506480.0000    0.41925
506520.0000    0.37505
506560.0000    0.38400
506600.0000    0.09326
506640.0000    0.44703
506680.0000    0.48966
506720.0000    0.30362
506760.0000    0.38697
506800.0000    0.44130
506840.0000    0.44624
506880.0000    0.39649
506920.0000    0.19486
506960.0000    0.44424
507000.0000    0.17279
507040.0000    0.34116
507080.0000    0.47630
507120.0000    0.26763
507160.0000    0.59308
507200.0000    0.51274
507240.0000    0.37608
507280.0000    0.24327
507320.0000    0.17892
507360.0000    0.44851
507400.0000    0.34939
507440.0000    0.36969
507480.0000    0.16952
507520.0000    0.22122
507560.0000    0.28542
507600.0000    0.29046
507640.0000    0.13906
507680.0000    0.40738
507720.0000    0.40230
507760.0000    0.46979
507800.0000    0.43334
507840.0000    0.22456
507880.0000    0.33512
507920.0000    0.31663
507960.0000    0.15569
508000.0000    0.28942
508040.0000    0.24238
508080.0000    0.17440
508120.0000    0.34676
508160.0000    0.53458
508200.0000    0.28363
508240.0000    0.35956
508280.0000    0.39571
508320.0000    0.51840
508360.0000    0.49005
508400.0000    0.46005
508440.0000    0.55481
508480.0000    0.61059
508520.0000    0.65850
508560.0000    0.59797
508600.0000    0.71197
508640.0000    0.61704
508680.0000    0.62263
508720.0000    0.28752
508760.0000    0.61944
508800.0000    0.44080
508840.0000    0.54979
508880.0000    0.31982
508920.0000    0.31281
508960.0000    0.48074
509000.0000    0.49633
509040.0000    0.65898
509080.0000    0.63523
509120.0000    0.47118
509160.0000    0.57006
509200.0000    0.51909
509240.0000    0.40584
509280.0000    0.22350
509320.0000    0.59692
509360.0000    0.61584
509400.0000    0.52725
509440.0000    0.50131
509480.0000    0.56564
509520.0000    0.54635
509560.0000    0.43948
509600.0000    0.45582
509640.0000    0.56715
509680.0000    0.59963
509720.0000    0.28637
509760.0000    0.34022
509800.0000    0.28404
509840.0000    0.48084
509880.0000    0.40696
509920.0000    0.44294
509960.0000    0.32847
510000.0000    0.38081
510040.0000    0.34975
510080.0000    0.41409
510120.0000    0.26918
510160.0000    0.18462
510200.0000    0.41585
510240.0000    0.30183
510280.0000    0.38700
510320.0000    0.30045
510360.0000    0.46583
510400.0000    0.19621
510440.0000    0.25923
510480.0000    0.16516
510520.0000    0.55006
510560.0000    0.30068
510600.0000    0.32743
510640.0000    0.42232
510680.0000    0.28432
510720.0000    0.45213
510760.0000    0.13924
510800.0000    0.25404
510840.0000    0.32434
510880.0000    0.06292
510920.0000    0.54342
510960.0000    0.18205
511000.0000    0.17184
511040.0000    0.31071
511080.0000    0.28283
511120.0000    0.44003
511160.0000    0.25771
511200.0000    0.45827
511240.0000    0.48106
511280.0000    0.53197
511320.0000    0.45101
511360.0000    0.44487
511400.0000    0.37814
511440.0000    0.12998
511480.0000    0.50135
511520.0000    0.35826
511560.0000    0.20088
511600.0000    0.29997
511640.0000    0.05460
511680.0000    0.37274
511720.0000    0.17309
511760.0000    0.35318
511800.0000    0.17556
511840.0000   -0.03332
511880.0000   -0.01845
511920.0000    0.35762
511960.0000    0.14055
512000.0000    0.12832
512040.0000   -0.13060
512080.0000    0.31389
512120.0000    0.34524
512160.0000    0.33517
512200.0000    0.34753
512240.0000    0.29126
512280.0000    0.41593
512320.0000    0.02692
512360.0000   -0.40069
512400.0000    0.09692
512440.0000    0.47682
512480.0000    0.08439
512520.0000    0.15773
512560.0000    0.55016
512600.0000    0.46826
512640.0000    0.37388
512680.0000    0.12010
512720.0000    0.22905
512760.0000   -0.10753
512800.0000    0.23826
512840.0000    0.21172
512880.0000    0.57018
512920.0000    0.26412
512960.0000    0.46230
513000.0000    0.19626
513040.0000    0.11251
513080.0000    0.53649
513120.0000    0.40188
513160.0000    0.22949
513200.0000    0.27050
513240.0000    0.62498
513280.0000    0.19227
513320.0000    0.24850
513360.0000   -0.04924
513400.0000    0.65331
513440.0000    0.32519
513480.0000    0.47837
513520.0000    0.34290
513560.0000    0.65605
513600.0000    0.49109
513640.0000    0.39878
513680.0000    0.49213
513720.0000    0.37534
513760.0000    0.56264
513800.0000    0.27621
513840.0000    0.22447
513880.0000    0.32301
513920.0000    0.52422
513960.0000    0.57703
514000.0000    0.54370
514040.0000    0.49879
514080.0000    0.44518
514120.0000    0.45675
514160.0000    0.55084
514200.0000    0.41115
514240.0000    0.43622
514280.0000    0.59921
514320.0000    0.58653
514360.0000    0.58975
514400.0000    0.48891
514440.0000    0.50731
514480.0000    0.33677
514520.0000    0.57897
514560.0000    0.25928
514600.0000    0.52758
514640.0000    0.60736
514680.0000    0.46420
514720.0000    0.56694
514760.0000    0.48403
514800.0000    0.43646
514840.0000    0.52694
514880.0000    0.69365
514920.0000    0.59768
514960.0000    0.86240
515000.0000    0.60583
515040.0000    0.40973
515080.0000    0.65972
515120.0000    0.32097
515160.0000    0.53475
515200.0000    0.50565
515240.0000    0.44170
515280.0000    0.28221
515320.0000    0.41657
515360.0000    0.14239
515400.0000    0.62551
515440.0000    0.42486
515480.0000    0.28066
515520.0000    0.46716
515560.0000    0.46352
515600.0000    0.68600
515640.0000    0.68315
515680.0000    0.57797
515720.0000    0.52686
515760.0000    0.71676
515800.0000    0.50163
515840.0000    0.55189
515880.0000    0.61189
515920.0000    0.44905
515960.0000    0.68095
516000.0000    0.48663
516040.0000    0.08156
516080.0000    0.40296
516120.0000    0.29519
516160.0000    0.37217
516200.0000    0.49581
516240.0000    0.02542
516280.0000    0.26479
516320.0000    0.55857
516360.0000    0.30024
516400.0000    0.34056
516440.0000    0.48505
516480.0000    0.56945
516520.0000    0.41102
516560.0000    0.59249
516600.0000    0.45033
516640.0000    0.47018
516680.0000    0.43136
516720.0000    0.53561
516760.0000    0.49075
516800.0000    0.46395
516840.0000    0.56935
516880.0000    0.30292
516920.0000    0.20764
516960.0000    0.34478
517000.0000    0.36632
517040.0000    0.37207
517080.0000    0.48845
517120.0000    0.24988
517160.0000    0.43744
517200.0000    0.57597
517240.0000    0.42448
517280.0000    0.67856
517320.0000    0.62941
517360.0000    0.90892
517400.0000    0.71731
517440.0000    0.89383
517480.0000    0.82716
517520.0000    0.71597
517560.0000    0.49881
517600.0000    0.80015
517640.0000    0.57939
517680.0000    0.54249
517720.0000    0.46276
517760.0000    0.59404
517800.0000    0.41364
517840.0000    0.27214
517880.0000    0.45705
517920.0000    0.55411
517960.0000    0.64072
518000.0000    0.42035
518040.0000    0.47678
518080.0000    0.53808
518120.0000    0.54340
518160.0000    0.50470
518200.0000    0.29789
518240.0000    0.38859
518280.0000    0.60042
518320.0000    0.43344
518360.0000    0.65378
518400.0000    0.16996
518440.0000    0.61260
518480.0000    0.26653
518520.0000    0.39068
518560.0000    0.54850
518600.0000    0.31707
518640.0000    0.72276
518680.0000    0.27777
518720.0000    0.52270
518760.0000    0.43473
518800.0000    0.26966
518840.0000    0.28730
518880.0000    0.60934
518920.0000    0.22856
518960.0000    0.28167
519000.0000    0.44307
519040.0000    0.29565
519080.0000    0.33291
519120.0000    0.40207
519160.0000    0.37954
519200.0000    0.17792
519240.0000    0.38960
519280.0000    0.27789
519320.0000    0.21514
519360.0000    0.06488
519400.0000    0.37571
519440.0000    0.63133
519480.0000    0.60419
519520.0000    0.40034
519560.0000    0.57209
519600.0000    0.48862
519640.0000    0.11924
519680.0000    0.48464
519720.0000    0.59555
519760.0000    0.22714
519800.0000    0.42477
519840.0000    0.57650
519880.0000    0.20219
519920.0000    0.59352
519960.0000    0.59023
520000.0000    0.57634
520040.0000    0.47694
520080.0000    0.27132
520120.0000   -0.01593
520160.0000    0.34541
520200.0000    0.43908
520240.0000    0.50812
520280.0000    0.30375
520320.0000    0.62826
520360.0000    0.59853
520400.0000    0.50638
520440.0000    0.57777
520480.0000    0.55166
520520.0000    0.49032
520560.0000    0.48252
520600.0000    0.35106
520640.0000    0.41404
520680.0000    0.55964
520720.0000    0.43978
520760.0000    0.44157
520800.0000    0.36743
520840.0000    0.63902
520880.0000    0.36374
520920.0000    0.38182
520960.0000    0.39421
521000.0000    0.43165
521040.0000    0.19209
521080.0000    0.32499
521120.0000    0.29323
521160.0000    0.28100
521200.0000    0.20142
521240.0000    0.28698
521280.0000    0.73787
521320.0000    0.31224
521360.0000    0.56086
521400.0000    0.42853
521440.0000    0.56183
521480.0000    0.48632
521520.0000    0.16488
521560.0000    0.40652
521600.0000    0.43835
521640.0000    0.52299
521680.0000    0.34112
521720.0000    0.45934
521760.0000    0.53196
521800.0000    0.36774
521840.0000    0.32517
521880.0000    0.42175
521920.0000    0.28322
521960.0000    0.22188
522000.0000    0.41199
522040.0000    0.44654
522080.0000    0.25915
522120.0000    0.39051
522160.0000    0.28264
522200.0000    0.18241
522240.0000    0.39868
522280.0000    0.41847
522320.0000    0.50597
522360.0000    0.69114
522400.0000    0.63046
522440.0000    0.58565
522480.0000    0.58269
522520.0000    0.45104
522560.0000    0.37014
522600.0000    0.32240
522640.0000    0.22882
522680.0000    0.27423
522720.0000    0.50737
522760.0000    0.10348
522800.0000    0.20861
522840.0000    0.40788
522880.0000    0.26310
522920.0000    0.52068
522960.0000    0.28155
523000.0000    0.26343
523040.0000    0.46475
523080.0000    0.73080
523120.0000    0.56766
523160.0000    0.46852
523200.0000    0.31863
523240.0000    0.63216
523280.0000   -0.03716
523320.0000    0.40743
523360.0000    0.45187
523400.0000    0.15476
523440.0000    0.34253
523480.0000    0.34289
523520.0000    0.45773
523560.0000    0.21160
523600.0000    0.39117
523640.0000    0.41291
523680.0000   -0.04048
523720.0000    0.39267
523760.0000    0.53528
523800.0000    0.48553
523840.0000    0.27033
523880.0000    0.38638
523920.0000    0.21883
523960.0000    0.53236
524000.0000    0.64729
524040.0000    0.47208
524080.0000    0.54344
524120.0000    0.24651
524160.0000    0.37877
524200.0000    0.36773
524240.0000    0.38372
524280.0000    0.37066
524320.0000    0.47897
524360.0000    0.17685
524400.0000    0.19673
524440.0000    0.15765
524480.0000    0.52006
524520.0000    0.38068
524560.0000    0.42984
524600.0000    0.46605
524640.0000    0.39645
524680.0000    0.60611
524720.0000    0.45925
524760.0000    0.59162
524800.0000    0.66053
524840.0000    0.57939
524880.0000    0.46211
524920.0000    0.21616
524960.0000    0.39148
525000.0000    0.56573
525040.0000    0.70119
525080.0000    0.54907
525120.0000    0.41579
525160.0000    0.48287
525200.0000    0.47050
525240.0000    0.42878
525280.0000    0.36892
525320.0000    0.46096
525360.0000    0.26421
525400.0000    0.35490
525440.0000    0.52344
525480.0000    0.31688
525520.0000    0.51542
525560.0000    0.46750
525600.0000    0.36311
525640.0000    0.63065
525680.0000    0.58234
525720.0000    0.39800
525760.0000    0.51573
525800.0000    0.24517
525840.0000    0.29857
525880.0000    0.44943
525920.0000    0.47373
525960.0000    0.43503
526000.0000    0.52718
526040.0000    0.22897
526080.0000    0.43789
526120.0000    0.66634
526160.0000    0.45638
526200.0000    0.43496
526240.0000    0.40333
526280.0000    0.62877
526320.0000    0.39178
526360.0000    0.28433
526400.0000    0.21708
526440.0000    0.66701
526480.0000    0.50361
526520.0000    0.41423
526560.0000    0.11278
526600.0000    0.24993
526640.0000    0.00698
526680.0000    0.25934
526720.0000    0.43614
526760.0000    0.22225
526800.0000    0.18279
526840.0000    0.39776
526880.0000    0.58771
526920.0000    0.18356
526960.0000    0.26300
527000.0000    0.31564
527040.0000    0.23700
527080.0000    0.45793
527120.0000    0.38172
527160.0000    0.35198
527200.0000    0.37012
527240.0000    0.32486
527280.0000    0.22834
527320.0000    0.14418
527360.0000    0.45360
527400.0000    0.09651
527440.0000    0.08120
527480.0000    0.25635
527520.0000    0.54016
527560.0000    0.03426
527600.0000    0.01599
527640.0000    0.07606
527680.0000    0.23350
527720.0000    0.18671
527760.0000    0.18129
527800.0000    0.13861
527840.0000    0.06753
527880.0000    0.29660
527920.0000    0.32387
527960.0000    0.68874
528000.0000    0.37481
528040.0000    0.71891
528080.0000    0.47944
528120.0000    0.43068
528160.0000    0.71435
528200.0000    0.74033
528240.0000    0.49338
528280.0000    0.52248
528320.0000    0.29247
528360.0000    0.39108
528400.0000    0.43017
528440.0000    0.20184
528480.0000    0.31979
528520.0000    0.55723
528560.0000    0.54077
528600.0000    0.73403
528640.0000    0.55470
528680.0000    0.51984
528720.0000    0.50094
528760.0000    0.30373
528800.0000    0.39376
528840.0000    0.32965
528880.0000    0.55448
528920.0000    0.54925
528960.0000    0.53661
529000.0000    0.66702
529040.0000    0.32682
529080.0000    0.37701
529120.0000    0.43320
529160.0000    0.37953
529200.0000    0.63464
529240.0000    0.52573
529280.0000    0.41890
529320.0000    0.43538
529360.0000    0.30287
529400.0000    0.50661
529440.0000    0.47991
529480.0000    0.30887
529520.0000    0.33729
529560.0000    0.35632
529600.0000    0.12026
529640.0000    0.29991
529680.0000    0.19162
529720.0000    0.20695
529760.0000    0.37280
529800.0000    0.35437
529840.0000    0.47119
529880.0000    0.33052
529920.0000    0.36911
529960.0000    0.60186
530000.0000    0.50383
530040.0000    0.38217
530080.0000    0.52587
530120.0000    0.41901
530160.0000    0.47002
530200.0000    0.59609
530240.0000    0.51514
530280.0000    0.50868
530320.0000    0.43682
530360.0000    0.43499
530400.0000    0.43191
530440.0000    0.51295
530480.0000    0.49614
530520.0000    0.49782
530560.0000    0.28612
530600.0000    0.31208
530640.0000    0.24469
530680.0000    0.35849
530720.0000    0.12637
530760.0000    0.23359
530800.0000    0.32544
530840.0000    0.58277
530880.0000    0.32933
530920.0000    0.48547
530960.0000    0.44963
531000.0000    0.50491
531040.0000    0.39673
531080.0000    0.41952
531120.0000    0.54571
531160.0000    0.60662
531200.0000    0.50913
531240.0000    0.41626
531280.0000    0.30092
531320.0000    0.30450
531360.0000    0.62347
531400.0000    0.13687
531440.0000    0.34983
531480.0000    0.34874
531520.0000    0.58041
531560.0000    0.34117
531600.0000    0.30494
531640.0000   -0.17865
531680.0000    0.05584
531720.0000    0.21855
531760.0000    0.43088
531800.0000    0.41814
531840.0000    0.55389
531880.0000    0.52129
531920.0000    0.31129
531960.0000    0.50142
532000.0000    0.26972
532040.0000    0.58231
532080.0000    0.77334
532120.0000    0.60221
532160.0000    0.29185
532200.0000    0.41768
532240.0000    0.16872
532280.0000    0.18800
532320.0000    0.43605
532360.0000    0.32386
532400.0000    0.42205
532440.0000    0.57992
532480.0000    0.49426
532520.0000    0.35609
532560.0000    0.44666
532600.0000    0.46929
532640.0000    0.44072
532680.0000    0.41187
532720.0000    0.27361
532760.0000    0.61176
532800.0000    0.78967
532840.0000    0.48954
532880.0000    0.90397
532920.0000    0.69496
532960.0000    0.65598
533000.0000    0.38774
533040.0000    0.64166
533080.0000    0.75020
533120.0000    0.77177
533160.0000    0.41056
533200.0000    0.51408
533240.0000    0.65821
533280.0000    0.72081
533320.0000    0.55860
533360.0000    0.42368
533400.0000    0.56306
533440.0000    0.47292
533480.0000    0.58952
533520.0000    0.36175
533560.0000    0.75924
533600.0000    0.48766
533640.0000    0.35876
533680.0000    0.61182
533720.0000    0.36065
533760.0000    0.65367
533800.0000    0.53691
533840.0000    0.61307
533880.0000    0.38750
533920.0000    0.56229
533960.0000    0.69870
534000.0000    0.63757
534040.0000    0.56468
534080.0000    0.69647
534120.0000    0.63149
534160.0000    0.77689
534200.0000    0.63845
534240.0000    0.59593
534280.0000    0.36029
534320.0000    0.42807
534360.0000    0.34599
534400.0000    0.53167
534440.0000    0.57575
534480.0000    0.79193
534520.0000    0.56221
534560.0000    0.57536
534600.0000    0.62661
534640.0000    0.63348
534680.0000    0.18134
534720.0000    0.42505
534760.0000    0.48174
534800.0000    0.65805
534840.0000    0.34785
534880.0000    0.33020
534920.0000    0.26137
534960.0000    0.49014
535000.0000    0.50760
535040.0000    0.21548
535080.0000    0.31401
535120.0000    0.40810
535160.0000    0.29528
535200.0000    0.60158
535240.0000    0.38461
535280.0000    0.87414
535320.0000    0.51840
535360.0000    0.45956
535400.0000    0.69400
535440.0000    0.61866
535480.0000    0.53328
535520.0000    0.55748
535560.0000    0.36732
535600.0000    0.64811
535640.0000    0.28576
535680.0000    0.51951
535720.0000    0.64057
535760.0000    0.63027
535800.0000    0.76240
535840.0000    0.59056
535880.0000    0.43175
535920.0000    0.50709
535960.0000    0.51655
536000.0000    0.63485
536040.0000    0.72243
536080.0000    0.57116
536120.0000    0.52368
536160.0000    0.37095
536200.0000    0.23219
536240.0000    0.33827
536280.0000    0.37081
536320.0000    0.36552
536360.0000    0.48871
536400.0000    0.36825
536440.0000    0.32933
536480.0000   -0.33090
536520.0000    0.25684
536560.0000    0.45560
536600.0000    0.52699
536640.0000    0.49920
536680.0000    0.34325
536720.0000    0.34318
536760.0000    0.39289
536800.0000    0.24174
536840.0000    0.14067
536880.0000   -0.02786
536920.0000    0.08782
536960.0000   -0.12560
537000.0000    0.00246
537040.0000    0.42824
537080.0000   -0.14529
537120.0000   -0.15575
537160.0000   -0.11300
537200.0000    0.41772
537240.0000   -0.22655
537280.0000   -0.20082
537320.0000   -0.15876
537360.0000   -0.46975
537400.0000   -0.72792
537440.0000   -0.48765
537480.0000   -0.36678
537520.0000   -0.57111
537560.0000   -0.09153
537600.0000   -0.32887
537640.0000   -0.48705
537680.0000   -0.08146
537720.0000   -0.26774
537760.0000   -0.07986
537800.0000   -0.32766
537840.0000   -0.24663
537880.0000   -0.07549
537920.0000   -0.19835
537960.0000   -0.24240
538000.0000   -0.24361
538040.0000   -0.16339
538080.0000   -0.15853
538120.0000   -0.19869
538160.0000   -0.28232
538200.0000    0.09025
538240.0000   -0.23807
538280.0000   -0.00053
538320.0000    0.17643
538360.0000   -0.13090
538400.0000   -0.18026
538440.0000   -0.64183
538480.0000   -0.51105
538520.0000   -0.61529
538560.0000   -0.39501
538600.0000   -0.39941
538640.0000   -0.52172
538680.0000   -0.87382
538720.0000   -0.78490
538760.0000   -0.31072
538800.0000   -0.55082
538840.0000   -0.39521
538880.0000   -0.50510
538920.0000   -0.57137
538960.0000   -0.51456
539000.0000   -0.49817
539040.0000   -0.58980
539080.0000   -0.43178
539120.0000   -0.24840
539160.0000   -0.43274
539200.0000   -0.37811
539240.0000   -0.41849
539280.0000   -0.33601
539320.0000   -0.49775
539360.0000   -0.61914
539400.0000   -0.48395
539440.0000   -0.43041
539480.0000   -0.28710
539520.0000   -0.69207
539560.0000   -0.68727
539600.0000   -0.76960
539640.0000   -0.39568
539680.0000   -0.33141
539720.0000   -0.45965
539760.0000   -0.44053
539800.0000   -0.44099
539840.0000   -0.42092
539880.0000   -0.63435
539920.0000   -0.09420
539960.0000   -0.43971
540000.0000   -0.19290
540040.0000   -0.26496
540080.0000    0.16099
540120.0000   -0.84203
540160.0000   -0.26346
540200.0000   -0.64996
540240.0000   -0.61028
540280.0000   -0.64651
540320.0000   -0.25467
540360.0000   -0.56545
540400.0000   -0.43155
540440.0000   -0.19531
540480.0000    0.16375
540520.0000   -0.48771
540560.0000   -0.87719
540600.0000   -0.61556
540640.0000   -0.67295
540680.0000   -0.82159
540720.0000   -0.60120
540760.0000   -0.56997
540800.0000   -0.60456
540840.0000   -0.56753
540880.0000   -0.84432
540920.0000   -0.65938
540960.0000   -0.69581
541000.0000   -0.61211
541040.0000   -0.89503
541080.0000   -0.63308
541120.0000   -0.78029
541160.0000   -0.59922
541200.0000   -0.77226
541240.0000   -0.39588
541280.0000   -0.76175
541320.0000   -0.51043
541360.0000   -0.50291
541400.0000   -0.05703
541440.0000   -0.29029
541480.0000   -0.28050
541520.0000   -0.21294
541560.0000   -0.08335
541600.0000   -0.64685
541640.0000   -0.02594
541680.0000   -0.13129
541720.0000   -0.16238
541760.0000    0.00982
541800.0000    0.27622
541840.0000    0.07698
541880.0000    0.18700
541920.0000   -0.04011
541960.0000    0.15517
542000.0000    0.22306
542040.0000    0.02433
542080.0000    0.12175
542120.0000    0.11047
542160.0000   -0.05270
542200.0000    0.13763
542240.0000    0.20491
542280.0000    0.22305
542320.0000    0.05764
542360.0000    0.10811
542400.0000    0.09623
542440.0000    0.34309
542480.0000    0.61998
542520.0000    0.35078
542560.0000    0.37286
542600.0000    0.35510
542640.0000    0.16181
542680.0000    0.25446
542720.0000    0.36194
542760.0000    0.26310
542800.0000    0.16401
542840.0000    0.28034
542880.0000    0.18411
542920.0000    0.15023
542960.0000    0.45227
543000.0000    0.21048
543040.0000    0.22375
543080.0000    0.07750
543120.0000    0.42047
543160.0000    0.19255
543200.0000    0.40124
543240.0000    0.53767
543280.0000    0.46395
543320.0000    0.64098
543360.0000    0.34150
543400.0000    0.24297
543440.0000    0.55254
543480.0000    0.42734
543520.0000    0.49825
543560.0000    0.39227
543600.0000    0.50670
543640.0000    0.29521
543680.0000    0.38838
543720.0000    0.29413
543760.0000    0.41383
543800.0000    0.47095
543840.0000    0.22716
543880.0000    0.13635
543920.0000    0.27633
543960.0000    0.29168
544000.0000    0.29120
544040.0000    0.19803
544080.0000   -0.04446
544120.0000   -0.01668
544160.0000    0.34277
544200.0000    0.05767
544240.0000    0.19533
544280.0000    0.13589
544320.0000    0.18260
544360.0000   -0.47615
544400.0000   -0.52103
544440.0000   -0.40998
544480.0000   -0.31433
544520.0000   -0.37940
544560.0000   -0.61554
544600.0000   -0.23196
544640.0000   -0.43880
544680.0000   -0.44217
544720.0000    0.01239
544760.0000   -0.04122
544800.0000   -0.15928
544840.0000   -0.06005
544880.0000    0.22523
544920.0000   -0.01884
544960.0000    0.35098
545000.0000    0.52090
545040.0000    0.51986
545080.0000    0.68110
545120.0000    0.42969
545160.0000    0.23699
545200.0000    0.11815
545240.0000    0.25650
545280.0000    0.51905
545320.0000    0.54361
545360.0000    0.64556
545400.0000    0.51856
545440.0000    0.41340
545480.0000    0.67268
545520.0000    0.52059
545560.0000    0.68104
545600.0000    0.44894
545640.0000    0.44294
545680.0000    0.51341
545720.0000    0.26533
545760.0000    0.37439
545800.0000    0.45323
545840.0000    0.40394
545880.0000    0.37656
545920.0000    0.25051
545960.0000    0.28651
546000.0000    0.44644
546040.0000    0.51631
546080.0000    0.13173
546120.0000    0.54155
546160.0000    0.67259
546200.0000    0.46474
546240.0000    0.32622
546280.0000    0.55158
546320.0000    0.31054
546360.0000    0.41941
546400.0000    0.40633
546440.0000    0.30557
546480.0000    0.60148
546520.0000    0.19056
546560.0000   -0.10772
546600.0000    0.64624
546640.0000    0.46838
546680.0000    0.38427
546720.0000    0.50636
546760.0000    0.26824
546800.0000    0.56700
546840.0000    0.40639
546880.0000    0.73681
546920.0000    0.85147
546960.0000    0.67088
547000.0000    0.28602
547040.0000    0.37784
547080.0000    0.72689
547120.0000    0.59863
547160.0000    0.35338
547200.0000    0.36199
547240.0000    0.20537
547280.0000    0.41601
547320.0000    0.43405
547360.0000    0.51613
547400.0000    0.47404
547440.0000    0.45788
547480.0000    0.10033
547520.0000    0.35892
547560.0000    0.45429
547600.0000    0.33048
547640.0000    0.34772
547680.0000    0.58569
547720.0000    0.60525
547760.0000    0.20838
547800.0000    0.30969
547840.0000    0.18498
547880.0000    0.38882
547920.0000    0.36009
547960.0000   -0.05381
548000.0000    0.22765
548040.0000    0.22370
548080.0000   -0.18163
548120.0000    0.33401
548160.0000    0.36849
548200.0000    0.28445
548240.0000    0.06908
548280.0000    0.06552
548320.0000    0.40590
548360.0000    0.46764
548400.0000    0.68666
548440.0000    0.51614
548480.0000    0.35727
548520.0000    0.67199
548560.0000    0.11721
548600.0000    0.36705
548640.0000    0.11685
548680.0000    0.11347
548720.0000    0.30160
548760.0000    0.55515
548800.0000    0.19596
548840.0000   -0.12527
548880.0000    0.40165
548920.0000    0.08591
548960.0000    0.03197
549000.0000    0.12455
549040.0000    0.02650
549080.0000   -0.15292
549120.0000   -0.02990
549160.0000    0.04389
549200.0000    0.30352
549240.0000    0.27925
549280.0000    0.24016
549320.0000   -0.24947
549360.0000   -0.36953
549400.0000   -0.45993
549440.0000   -0.06561
549480.0000    0.04024
549520.0000    0.12905
549560.0000   -0.13618
549600.0000   -0.30339
549640.0000   -0.17820
549680.0000   -0.01551
549720.0000   -0.39139
549760.0000   -0.19802
549800.0000   -0.11401
549840.0000   -0.23478
549880.0000   -0.52632
549920.0000   -0.33305
549960.0000   -0.13223
550000.0000   -0.32376
550040.0000   -0.61160
550080.0000   -0.67201
550120.0000   -0.79187
550160.0000   -0.37666
550200.0000   -0.15097
550240.0000   -0.26432
550280.0000   -0.52933
550320.0000   -0.73492
550360.0000   -0.94291
550400.0000   -0.54595
550440.0000   -0.55734
550480.0000   -0.43373
550520.0000   -0.53892
550560.0000   -0.55964
550600.0000   -0.63942
550640.0000   -0.55157
550680.0000   -0.52367
550720.0000   -0.49739
550760.0000   -0.65495
550800.0000   -0.43155
550840.0000   -0.36452
550880.0000   -0.27266
550920.0000   -0.09963
550960.0000   -0.11098
551000.0000   -0.13779
551040.0000   -0.21311
551080.0000   -0.10261
551120.0000   -0.09761
551160.0000   -0.04513
551200.0000    0.04279
551240.0000    0.00623
551280.0000    0.00861
551320.0000    0.06623
551360.0000    0.00110
551400.0000   -0.00303
551440.0000    0.09535
551480.0000   -0.14307
551520.0000    0.13234
551560.0000   -0.07003
551600.0000   -0.12107
551640.0000   -0.20991
551680.0000   -0.07946
551720.0000   -0.42569
551760.0000   -0.19351
551800.0000   -0.21378
551840.0000   -0.70564
551880.0000   -0.65353
551920.0000   -0.34300
551960.0000   -0.78859
552000.0000   -0.73418
552040.0000   -0.26735
552080.0000   -0.70593
552120.0000   -1.13128
552160.0000   -0.48133
552200.0000   -0.71878
552240.0000   -0.65924
552280.0000   -0.58693
552320.0000   -0.55789
552360.0000   -0.53557
552400.0000   -0.71325
552440.0000   -0.62635
552480.0000   -0.55684
552520.0000   -0.43839
552560.0000   -0.56321
552600.0000   -0.47142
552640.0000   -0.39196
552680.0000   -0.33416
552720.0000   -0.13687
552760.0000   -0.43863
552800.0000    0.17754
552840.0000   -0.48485
552880.0000   -0.16798
552920.0000   -0.31947
552960.0000   -0.41007
553000.0000   -0.73448
553040.0000   -0.50185
553080.0000   -0.71480
553120.0000   -0.57846
553160.0000   -0.92716
553200.0000   -0.80630
553240.0000   -0.72431
553280.0000   -0.78272
553320.0000   -0.73950
553360.0000   -0.61278
553400.0000   -0.67746
553440.0000   -0.40928
553480.0000   -0.20439
553520.0000   -0.36921
553560.0000   -0.48050
553600.0000   -0.65281
553640.0000    0.07361
553680.0000   -0.00169
553720.0000    0.10708
553760.0000    0.01844
553800.0000   -0.12831
553840.0000    0.03603
553880.0000   -0.11850
553920.0000   -0.13085
553960.0000   -0.09899
554000.0000   -0.09669
554040.0000   -0.21670
554080.0000   -0.05782
554120.0000    0.08103
554160.0000   -0.09170
554200.0000    0.13241
554240.0000    0.11561
554280.0000    0.17037
554320.0000   -0.08151
554360.0000   -0.00672
554400.0000    0.23224
554440.0000    0.55321
554480.0000    0.18353
554520.0000    0.15089
554560.0000    0.48888
554600.0000    0.47964
554640.0000    0.55929
554680.0000    0.28080
554720.0000    0.17498
554760.0000    0.29036
554800.0000    0.00128
554840.0000   -0.32533
554880.0000   -0.02981
554920.0000    0.09529
554960.0000    0.27904
555000.0000   -0.14519
555040.0000    0.27673
555080.0000    0.38557
555120.0000    0.38023
555160.0000    0.44815
555200.0000    0.60772
555240.0000    0.46429
555280.0000    0.35200
555320.0000    0.43796
555360.0000    0.32548
555400.0000    0.13190
555440.0000    0.53135
555480.0000    0.57536
555520.0000    0.23129
555560.0000    0.14623
555600.0000    0.42926
555640.0000    0.45354
555680.0000    0.51286
555720.0000    0.29825
555760.0000    0.45064
555800.0000    0.47365
555840.0000    0.30909
555880.0000    0.04031
555920.0000   -0.14198
555960.0000    0.04932
556000.0000    0.11767
556040.0000    0.08628
556080.0000   -0.04667
556120.0000    0.00761
556160.0000    0.36512
556200.0000   -0.04816
556240.0000   -0.18074
556280.0000   -0.40447
556320.0000   -0.49968
556360.0000   -0.43290
556400.0000   -0.38859
556440.0000   -0.51170
556480.0000   -0.53501
556520.0000   -0.61210
556560.0000   -0.54078
556600.0000   -0.73507
556640.0000   -0.99251
556680.0000   -0.55511
556720.0000   -0.61838
556760.0000   -0.21372
556800.0000   -0.17731
556840.0000    0.11481
556880.0000   -0.41271
556920.0000   -0.15035
556960.0000   -0.05120
557000.0000   -0.21888
557040.0000   -0.22701
557080.0000   -0.13752
557120.0000   -0.25008
557160.0000   -0.21092
557200.0000   -0.32711
557240.0000   -0.08208
557280.0000    0.03798
557320.0000   -0.37138
557360.0000   -0.30049
557400.0000   -0.12066
557440.0000   -0.69546
557480.0000   -0.27818
557520.0000   -0.33489
557560.0000   -0.12837
557600.0000   -0.27725
557640.0000   -0.34778
557680.0000   -0.30758
557720.0000   -0.50959
557760.0000   -0.28470
557800.0000   -0.49287
557840.0000   -0.41241
557880.0000   -0.37543
557920.0000   -0.37491
557960.0000   -0.17847
558000.0000   -0.09199
558040.0000   -0.37395
558080.0000   -0.61584
558120.0000    0.04300
558160.0000   -0.66990
558200.0000   -0.91854
558240.0000   -0.35921
558280.0000   -0.43238
558320.0000   -0.24674
558360.0000   -0.06677
558400.0000   -0.44259
558440.0000   -0.29996
558480.0000   -0.50819
558520.0000   -0.15092
558560.0000   -0.28596
558600.0000   -0.13586
558640.0000   -0.11216
558680.0000   -0.05581
558720.0000   -0.10413
558760.0000   -0.06042
558800.0000   -0.03686
558840.0000    0.00522
558880.0000    0.20641
558920.0000    0.44811
558960.0000    0.51315
559000.0000    0.57592
559040.0000    0.51536
559080.0000    0.34222
559120.0000    0.38051
559160.0000    0.29477
559200.0000    0.14065
559240.0000   -0.11086
559280.0000   -0.19883
559320.0000    0.44678
559360.0000   -0.12779
559400.0000    0.19029
559440.0000   -0.13380
559480.0000    0.10107
559520.0000   -0.01001
559560.0000   -0.15157
559600.0000    0.40351
559640.0000   -0.24061
559680.0000    0.11912
559720.0000    0.59693
559760.0000    0.42879
559800.0000    0.24181
559840.0000   -0.03197
559880.0000   -0.30159
559920.0000   -0.19293
559960.0000   -0.72475
560000.0000   -0.41289
560040.0000   -0.71458
560080.0000   -0.78817
560120.0000   -0.69447
560160.0000   -0.46071
560200.0000   -0.36054
560240.0000   -0.55118
560280.0000   -0.60761
560320.0000   -0.80298
560360.0000   -0.53859
560400.0000   -0.38848
560440.0000   -0.55703
560480.0000   -0.94404
560520.0000   -0.52141
560560.0000   -0.44156
560600.0000   -0.80269
560640.0000   -0.82402
560680.0000   -0.82778
560720.0000   -0.75736
560760.0000   -0.56776
560800.0000   -0.48349
560840.0000   -0.44282
560880.0000   -0.41695
560920.0000   -0.47213
560960.0000   -0.41293
561000.0000   -0.35992
561040.0000   -0.36876
561080.0000   -0.38024
561120.0000   -0.64761
561160.0000   -0.52024
561200.0000   -0.10130
561240.0000   -0.67146
561280.0000   -0.51763
561320.0000   -0.23234
561360.0000   -0.57902
561400.0000   -0.71038
561440.0000   -0.35037
561480.0000   -0.36707
561520.0000    0.15404
561560.0000    0.35980
561600.0000    0.35564
561640.0000    0.35767
561680.0000    0.31252
561720.0000    0.18405
561760.0000   -0.25776
561800.0000   -0.52510
561840.0000   -0.13696
561880.0000   -0.18967
561920.0000   -0.48673
561960.0000   -0.11305
562000.0000   -0.57586
562040.0000   -0.69593
562080.0000   -0.25197
562120.0000   -0.01948
562160.0000   -0.20213
562200.0000   -0.10081
562240.0000   -0.29967
562280.0000   -0.08628
562320.0000   -0.15135
562360.0000   -0.32169
562400.0000    0.19386
562440.0000    0.35541
562480.0000    0.23199
562520.0000    0.29107
562560.0000    0.33899
562600.0000    0.35590
562640.0000    0.45383
562680.0000    0.26157
562720.0000    0.39711
562760.0000    0.15302
562800.0000    0.31071
562840.0000    0.51995
562880.0000    0.15040
562920.0000    0.27841
562960.0000    0.46691
563000.0000    0.42279
563040.0000    0.51667
563080.0000    0.47066
563120.0000    0.27093
563160.0000    0.36218
563200.0000    0.58021
563240.0000    0.34457
563280.0000    0.60653
563320.0000    0.32660
563360.0000    0.37079
563400.0000    0.47199
563440.0000    0.30992
563480.0000    0.64463
563520.0000    0.54845
563560.0000    0.32548
563600.0000    0.32361
563640.0000    0.53319
563680.0000    0.61342
563720.0000    0.60041
563760.0000    0.70721
563800.0000    0.52156
563840.0000    0.42886
563880.0000    0.36243
563920.0000    0.40567
563960.0000    0.52331
564000.0000    0.54923
564040.0000    0.53014
564080.0000    0.40731
564120.0000    0.55870
564160.0000    0.43102
564200.0000    0.47976
564240.0000    0.22782
564280.0000    0.59971
564320.0000    0.43302
564360.0000    0.55916
564400.0000    0.68547
564440.0000    0.65466
564480.0000    0.50277
564520.0000    0.58501
564560.0000    0.32612
564600.0000    0.39941
564640.0000    0.38208
564680.0000    0.44168
564720.0000    0.24055
564760.0000    0.46887
564800.0000    0.44693
564840.0000    0.46629
564880.0000    0.49483
564920.0000    0.14778
564960.0000   -0.13516
565000.0000    0.33968
565040.0000    0.22682
565080.0000    0.37756
565120.0000    0.32985
565160.0000    0.15075
565200.0000    0.52564
565240.0000    0.30915
565280.0000    0.24496
565320.0000    0.30333
565360.0000    0.40336
565400.0000    0.53639
565440.0000    0.32046
565480.0000    0.45709
565520.0000    0.32235
565560.0000    0.49719
565600.0000    0.41068
565640.0000    0.24525
565680.0000    0.18568
565720.0000    0.38547
565760.0000    0.49196
565800.0000    0.21112
565840.0000    0.17595
565880.0000    0.33669
565920.0000    0.20043
565960.0000    0.47951
566000.0000    0.42145
566040.0000    0.51889
566080.0000    0.45427
566120.0000    0.54097
566160.0000    0.47347
566200.0000    0.48367
566240.0000    0.30640
566280.0000    0.26172
566320.0000    0.29553
566360.0000    0.44864
566400.0000    0.34415
566440.0000    0.37147
566480.0000    0.33599
566520.0000    0.49565
566560.0000    0.56378
566600.0000    0.41367
566640.0000    0.40154
566680.0000    0.30594
566720.0000    0.39604
566760.0000    0.35086
566800.0000    0.38315
566840.0000    0.51805
566880.0000    0.62488
566920.0000    0.27995
566960.0000    0.28116
567000.0000    0.26458
567040.0000    0.59846
567080.0000    0.39987
567120.0000    0.30634
567160.0000    0.54773
567200.0000    0.57430
567240.0000    0.19571
567280.0000    0.42687
567320.0000    0.39554
567360.0000    0.48726
567400.0000    0.25726
567440.0000    0.46910
567480.0000    0.48561
567520.0000    0.43314
567560.0000    0.56945
567600.0000    0.55030
567640.0000    0.33455
567680.0000    0.53599
567720.0000    0.38928
567760.0000    0.57619
567800.0000    0.51892
567840.0000    0.52264
567880.0000    0.60159
567920.0000    0.68113
567960.0000    0.48660
568000.0000    0.43987
568040.0000    0.34539
568080.0000    0.51212
568120.0000    0.41349
568160.0000    0.49495
568200.0000    0.28949
568240.0000    0.51421
568280.0000    0.46820
568320.0000    0.48366
568360.0000    0.21208
568400.0000    0.63415
568440.0000    0.33739
568480.0000    0.38407
568520.0000    0.31091
568560.0000    0.62758
568600.0000    0.55051
568640.0000    0.60180
568680.0000    0.49413
568720.0000    0.50074
568760.0000    0.32293
568800.0000    0.49011
568840.0000    0.33448
568880.0000    0.45647
568920.0000    0.48091
568960.0000    0.29908
569000.0000    0.36635
569040.0000    0.34073
569080.0000    0.36431
569120.0000    0.45983
569160.0000    0.48465
569200.0000    0.60676
569240.0000    0.55919
569280.0000    0.59017
569320.0000    0.38197
569360.0000    0.31458
569400.0000    0.16274
569440.0000    0.26575
569480.0000    0.23350
569520.0000    0.06588
569560.0000    0.34308
569600.0000    0.06974
569640.0000   -0.02948
569680.0000   -0.09341
569720.0000    0.08980
569760.0000   -0.31603
569800.0000   -0.22234
569840.0000   -0.07846
569880.0000   -0.68150
569920.0000   -0.23919
569960.0000   -0.09188
570000.0000   -0.24774
570040.0000   -0.10446
570080.0000   -0.19152
570120.0000   -0.02097
570160.0000   -0.10282
570200.0000    0.34236
570240.0000    0.13868
570280.0000    0.29686
570320.0000    0.27251
570360.0000    0.26471
570400.0000    0.21913
570440.0000    0.24261
570480.0000    0.43655
570520.0000    0.29870
570560.0000    0.26981
570600.0000    0.39549
570640.0000    0.42456
570680.0000    0.47735
570720.0000    0.17628
570760.0000    0.36658
570800.0000    0.35610
570840.0000    0.36368
570880.0000    0.39238
570920.0000    0.27517
570960.0000    0.54530
571000.0000    0.08267
571040.0000    0.23957
571080.0000    0.47482
571120.0000    0.47594
571160.0000    0.48453
571200.0000    0.56957
571240.0000    0.32358
571280.0000    0.31906
571320.0000    0.39914
571360.0000    0.38993
571400.0000    0.69164
571440.0000    0.50342
571480.0000    0.47505
571520.0000    0.44415
571560.0000    0.53767
571600.0000    0.22215
571640.0000    0.48313
571680.0000    0.21489
571720.0000    0.45313
571760.0000    0.47671
571800.0000    0.59450
571840.0000    0.56480
571880.0000    0.74688
571920.0000    0.60547
571960.0000    0.46529
572000.0000    0.46269
572040.0000    0.61472
572080.0000    0.47656
572120.0000    0.39730
572160.0000    0.35326
572200.0000    0.34263
572240.0000    0.62333
572280.0000    0.43127
572320.0000    0.39401
572360.0000    0.25956
572400.0000    0.59883
572440.0000    0.54727
572480.0000    0.46846
572520.0000    0.32918
572560.0000    0.42166
572600.0000    0.35065
572640.0000    0.49268
572680.0000    0.32036
572720.0000    0.32656
572760.0000    0.35744
572800.0000    0.40845
572840.0000    0.35254
572880.0000    0.41939
572920.0000    0.43766
572960.0000    0.46454
573000.0000    0.38657
573040.0000    0.40132
573080.0000    0.28376
573120.0000    0.50952
573160.0000    0.44842
573200.0000    0.29294
573240.0000    0.52990
573280.0000    0.30984
573320.0000    0.28759
573360.0000    0.17399
573400.0000    0.42604
573440.0000    0.30156
573480.0000    0.30160
573520.0000    0.32664
573560.0000    0.39166
573600.0000    0.30621
573640.0000    0.37405
573680.0000    0.15048
573720.0000    0.38865
573760.0000    0.53998
573800.0000    0.28814
573840.0000    0.39519
573880.0000    0.37690
573920.0000    0.38736
573960.0000    0.36441
574000.0000    0.41841
574040.0000    0.21803
574080.0000    0.26557
574120.0000    0.37292
574160.0000    0.54773
574200.0000    0.47226
574240.0000    0.44531
574280.0000    0.32190
574320.0000    0.36042
574360.0000    0.18111
574400.0000    0.22539
574440.0000    0.41304
574480.0000    0.36659
574520.0000    0.36908
574560.0000    0.44604
574600.0000    0.48699
574640.0000    0.33121
574680.0000    0.32697
574720.0000    0.20613
574760.0000    0.44384
574800.0000    0.43692
574840.0000    0.29591
574880.0000    0.31864
574920.0000    0.31874
574960.0000    0.33484
575000.0000    0.29199
575040.0000    0.42265
575080.0000    0.26750
575120.0000    0.33952
575160.0000    0.43987
575200.0000    0.43830
575240.0000    0.36902
575280.0000    0.24382
575320.0000    0.35288
575360.0000    0.40126
575400.0000    0.07847
575440.0000    0.41442
575480.0000    0.69124
575520.0000    0.36453
575560.0000    0.31628
575600.0000    0.42146
575640.0000    0.28001
575680.0000    0.37324
575720.0000    0.48850
575760.0000    0.39624
575800.0000    0.35558
575840.0000    0.43530
575880.0000    0.32673
575920.0000    0.39790
575960.0000    0.26679
576000.0000    0.41462
576040.0000    0.20798
576080.0000    0.40885
576120.0000    0.45288
576160.0000    0.19615
576200.0000    0.19262
576240.0000    0.35900
576280.0000    0.15420
576320.0000    0.14795
576360.0000    0.49891
576400.0000    0.33563
576440.0000    0.56137
576480.0000    0.38652
576520.0000    0.20566
576560.0000    0.56610
576600.0000    0.59820
576640.0000    0.43932
576680.0000    0.29840
576720.0000    0.49898
576760.0000    0.40481
576800.0000    0.36142
576840.0000    0.33780
576880.0000    0.49656
576920.0000    0.32081
576960.0000    0.31602
577000.0000    0.31424
577040.0000    0.26688
577080.0000    0.24234
577120.0000    0.19216
577160.0000    0.48805
577200.0000    0.27691
577240.0000    0.28241
577280.0000    0.49856
577320.0000    0.31739
577360.0000    0.43411
577400.0000    0.71660
577440.0000    0.23219
577480.0000    0.46424
577520.0000    0.32561
577560.0000    0.41394
577600.0000    0.72475
577640.0000    0.86960
577680.0000    0.60695
577720.0000    0.53688
577760.0000    0.70980
577800.0000    0.76231
577840.0000    0.75724
577880.0000    0.79167
577920.0000    0.88908
577960.0000    0.86124
578000.0000    0.79843
578040.0000    0.76182
578080.0000    0.55462
578120.0000    0.62470
578160.0000    0.29088
578200.0000    0.39008
578240.0000    0.28778
578280.0000    0.22170
578320.0000    0.31954
578360.0000    0.37995
578400.0000    0.17596
578440.0000    0.37130
578480.0000    0.39896
578520.0000    0.52931
578560.0000    0.46568
578600.0000    0.39160
578640.0000    0.36441
578680.0000    0.39830
578720.0000    0.32606
578760.0000    0.42903
578800.0000    0.21171
578840.0000    0.22109
578880.0000    0.30739
578920.0000    0.39843
578960.0000    0.23090
579000.0000    0.27406
579040.0000    0.54297
579080.0000    0.47126
579120.0000    0.51700
579160.0000    0.39843
579200.0000    0.36632
579240.0000    0.41181
579280.0000    0.20134
579320.0000    0.29513
579360.0000    0.37009
579400.0000    0.28254
579440.0000    0.34169
579480.0000    0.38457
579520.0000    0.44275
579560.0000    0.29457
579600.0000    0.07014
579640.0000    0.01116
579680.0000    0.06698
579720.0000   -0.36820
579760.0000   -0.34530
579800.0000   -0.29322
579840.0000   -0.06258
579880.0000   -0.19001
579920.0000   -0.15854
579960.0000   -0.24700
580000.0000    0.08320
580040.0000   -0.01875
580080.0000   -0.02150
580120.0000    0.51399
580160.0000    0.25109
580200.0000    0.39760
580240.0000    0.20355
580280.0000    0.16069
580320.0000   -0.07487
580360.0000   -0.28918
580400.0000    0.04887
580440.0000   -0.11176
580480.0000    0.41013
580520.0000    0.30308
580560.0000    0.18660
580600.0000    0.48045
580640.0000    0.70032
580680.0000    0.35292
580720.0000    0.39283
580760.0000    0.49925
580800.0000    0.29844
580840.0000    0.44367
580880.0000    0.55891
580920.0000    0.39827
580960.0000    0.39028
581000.0000    0.47984
581040.0000    0.35983
581080.0000    0.38802
581120.0000    0.48589
581160.0000    0.49516
581200.0000    0.42342
581240.0000    0.31206
581280.0000    0.43809
581320.0000    0.23302
581360.0000    0.44516
581400.0000    0.44986
581440.0000    0.50749
581480.0000    0.34465
581520.0000    0.28143
581560.0000    0.54599
581600.0000    0.35778
581640.0000    0.27521
581680.0000    0.34210
581720.0000    0.48794
581760.0000    0.18868
581800.0000    0.53451
581840.0000    0.36071
581880.0000    0.43792
581920.0000    0.27876
581960.0000    0.30777
582000.0000    0.44771
582040.0000    0.25742
582080.0000    0.40089
582120.0000    0.30436
582160.0000    0.19269
582200.0000    0.29015
582240.0000    0.54823
582280.0000    0.39590
582320.0000    0.28942
582360.0000    0.52176
582400.0000    0.01630
582440.0000    0.56595
582480.0000    0.53312
582520.0000    0.07270
582560.0000    0.27809
582600.0000    0.31096
582640.0000    0.31352
582680.0000    0.27082
582720.0000    0.26794
582760.0000    0.60918
582800.0000    0.44043
582840.0000    0.48013
582880.0000    0.50384
582920.0000    0.38905
582960.0000    0.39293
583000.0000    0.46256
583040.0000    0.17021
583080.0000    0.63324
583120.0000    0.37048
583160.0000    0.15134
583200.0000   -0.11059
583240.0000   -0.06372
583280.0000   -0.19188
583320.0000    0.01435
583360.0000   -0.18065
583400.0000   -0.16223
583440.0000   -0.27683
583480.0000   -0.27180
583520.0000   -0.51804
583560.0000   -0.37784
583600.0000   -0.02451
583640.0000   -0.03239
583680.0000   -0.12075
583720.0000   -0.73893
583760.0000   -0.70337
583800.0000   -0.43420
583840.0000   -0.12986
583880.0000    0.07937
583920.0000   -0.12780
583960.0000   -0.29988
584000.0000    0.11463
584040.0000    0.40684
584080.0000    0.04331
584120.0000    0.27909
584160.0000    0.42036
584200.0000    0.43245
584240.0000    0.25036
584280.0000    0.26712
584320.0000    0.24136
584360.0000    0.44188
584400.0000    0.27229
584440.0000    0.18588
584480.0000    0.41429
584520.0000    0.26143
584560.0000    0.31155
584600.0000    0.48146
584640.0000    0.52604
584680.0000    0.33037
584720.0000    0.40880
584760.0000    0.49774
584800.0000    0.26814
584840.0000    0.26989
584880.0000    0.36343
584920.0000    0.35257
584960.0000    0.47523
585000.0000    0.36460
585040.0000    0.36868
585080.0000    0.30364
585120.0000    0.29984
585160.0000    0.32926
585200.0000    0.42759
585240.0000    0.33436
585280.0000    0.36432
585320.0000    0.44751
585360.0000    0.27123
585400.0000    0.25132
585440.0000    0.29415
585480.0000    0.34166
585520.0000    0.33139
585560.0000    0.37771
585600.0000    0.50431
585640.0000    0.21858
585680.0000    0.39844
585720.0000    0.15113
585760.0000    0.46078
585800.0000    0.28527
585840.0000    0.21021
585880.0000    0.39584
585920.0000    0.45010
585960.0000    0.32461
586000.0000    0.43541
586040.0000    0.40216
586080.0000    0.45787
586120.0000    0.36593
586160.0000    0.31575
586200.0000    0.36273
586240.0000    0.45432
586280.0000    0.39710
586320.0000    0.60470
586360.0000    0.27646
586400.0000    0.45536
586440.0000    0.46894
586480.0000    0.46198
586520.0000    0.30800
586560.0000    0.26316
586600.0000    0.33391
586640.0000    0.27564
586680.0000    0.36501
586720.0000    0.35601
586760.0000    0.39763
586800.0000    0.52412
586840.0000    0.30716
586880.0000    0.39879
586920.0000    0.31619
586960.0000    0.33110
587000.0000    0.28654
587040.0000    0.09848
587080.0000    0.31619
587120.0000    0.42854
587160.0000    0.35183
587200.0000    0.30163
587240.0000    0.52584
587280.0000    0.35234
587320.0000    0.57623
587360.0000    0.55698
587400.0000    0.31222
587440.0000    0.39889
587480.0000    0.39561
587520.0000    0.30220
587560.0000    0.38699
587600.0000    0.40600
587640.0000    0.44685
587680.0000    0.35564
587720.0000    0.54246
587760.0000    0.51585
587800.0000    0.10321
587840.0000    0.35845
587880.0000    0.31520
587920.0000    0.38053
587960.0000    0.16373
588000.0000    0.29466
588040.0000    0.45804
588080.0000    0.25143
588120.0000    0.34423
588160.0000    0.40465
588200.0000    0.24335
588240.0000    0.26439
588280.0000    0.20550
588320.0000    0.42342
588360.0000    0.15757
588400.0000    0.32947
588440.0000    0.50675
588480.0000    0.21259
588520.0000    0.14434
588560.0000   -0.20197
588600.0000   -0.25551
588640.0000   -0.00812
588680.0000    0.13899
588720.0000    0.19708
588760.0000    0.25049
588800.0000    0.45606
588840.0000    0.40373
588880.0000    0.21881
588920.0000    0.41787
588960.0000    0.28470
589000.0000    0.39020
589040.0000    0.38697
589080.0000    0.32949
589120.0000    0.43701
589160.0000    0.25146
589200.0000    0.29907
589240.0000    0.35243
589280.0000    0.14956
589320.0000    0.33846
589360.0000    0.29503
589400.0000    0.40009
589440.0000    0.37323
589480.0000    0.18254
589520.0000    0.36585
589560.0000    0.25839
589600.0000    0.43863
589640.0000    0.40689
589680.0000    0.24089
589720.0000    0.40050
589760.0000    0.34815
589800.0000    0.58446
589840.0000    0.98925
589880.0000    0.64207
589920.0000    0.31537
589960.0000    0.46970
590000.0000    0.29480
590040.0000    0.41115
590080.0000    0.29305
590120.0000    0.42945
590160.0000    0.42987
590200.0000    0.12325
590240.0000    0.46236
590280.0000    0.39742
590320.0000    0.21859
590360.0000    0.36833
590400.0000    0.42153
590440.0000    0.42042
590480.0000    0.47035
590520.0000    0.25757
590560.0000    0.58193
590600.0000    0.66318
590640.0000    0.50704
590680.0000    0.67092
590720.0000    0.59475
590760.0000    0.50733
590800.0000    0.54035
590840.0000    0.12562
590880.0000    0.52507
590920.0000    0.44085
590960.0000    0.41287
591000.0000    0.21720
591040.0000    0.46198
591080.0000    0.33184
591120.0000    0.34479
591160.0000    0.26575
591200.0000    0.24453
591240.0000    0.28176
591280.0000    0.19426
591320.0000   -0.12145
591360.0000    0.25826
591400.0000    0.08884
591440.0000    0.28400
591480.0000    0.39814
591520.0000    0.53725
591560.0000    0.41145
591600.0000    0.35439
591640.0000    0.42628
591680.0000    0.19347
591720.0000    0.43349
591760.0000    0.28930
591800.0000    0.15963
591840.0000    0.23684
591880.0000    0.38085
591920.0000    0.32080
591960.0000    0.29997
592000.0000    0.23416
592040.0000    0.26620
592080.0000    0.53094
592120.0000    0.23297
592160.0000    0.39718
592200.0000    0.41025
592240.0000    0.32477
592280.0000    0.52071
592320.0000    0.23497
592360.0000    0.44270
592400.0000    0.51494
592440.0000    0.39127
592480.0000    0.28785
592520.0000    0.42350
592560.0000    0.24423
592600.0000    0.32692
592640.0000    0.34581
592680.0000   -0.04512
592720.0000    0.17257
592760.0000    0.01277
592800.0000    0.37499
592840.0000    0.50943
592880.0000    0.21865
592920.0000    0.51014
592960.0000    0.29007
593000.0000    0.09780
593040.0000    0.36225
593080.0000    0.37540
593120.0000    0.37684
593160.0000    0.19960
593200.0000    0.24021
593240.0000    0.32544
593280.0000    0.40927
593320.0000    0.43503
593360.0000    0.45669
593400.0000    0.50494
593440.0000    0.29839
593480.0000    0.41593
593520.0000    0.47215
593560.0000    0.41288
593600.0000    0.42367
593640.0000    0.31100
593680.0000    0.29567
593720.0000    0.49706
593760.0000    0.24097
593800.0000    0.32031
593840.0000    0.52903
593880.0000    0.42316
593920.0000    0.30640
593960.0000    0.37991
594000.0000    0.23299
594040.0000    0.32557
594080.0000    0.26101
594120.0000    0.35575
594160.0000    0.37004
594200.0000    0.47791
594240.0000    0.48496
594280.0000    0.32376
594320.0000    0.31559
594360.0000    0.34127
594400.0000    0.41981
594440.0000    0.29633
594480.0000    0.53014
594520.0000    0.30968
594560.0000    0.57688
594600.0000    0.40975
594640.0000    0.36314
594680.0000    0.50377
594720.0000    0.50412
594760.0000    0.28270
594800.0000    0.37620
594840.0000    0.40040
594880.0000    0.67940
594920.0000    0.52422
594960.0000    0.29775
595000.0000    0.30285
595040.0000    0.34327
595080.0000    0.39818
595120.0000    0.26933
595160.0000    0.32438
595200.0000    0.33701
595240.0000    0.46644
595280.0000    0.30074
595320.0000    0.61462
595360.0000    0.46156
595400.0000    0.35775
595440.0000    0.18418
595480.0000    0.55557
595520.0000    0.42105
595560.0000    0.32965
595600.0000    0.36750
595640.0000    0.40877
595680.0000    0.45711
595720.0000    0.34003
595760.0000    0.53114
595800.0000    0.45563
595840.0000    0.40888
595880.0000    0.40907
595920.0000    0.42675
595960.0000    0.51518
596000.0000    0.27747
596040.0000    0.51625
596080.0000    0.53199
596120.0000    0.60307
596160.0000    0.51962
596200.0000    0.31515
596240.0000    0.44023
596280.0000    0.63452
596320.0000    0.44049
596360.0000    0.40861
596400.0000    0.37857
596440.0000    0.31813
596480.0000    0.38727
596520.0000    0.50834
596560.0000    0.28473
596600.0000    0.41944
596640.0000    0.42895
596680.0000    0.11071
596720.0000    0.17212
596760.0000    0.33321
596800.0000    0.30968
596840.0000    0.25835
596880.0000    0.16540
596920.0000    0.21905
596960.0000    0.18810
597000.0000    0.34405
597040.0000    0.41306
597080.0000    0.15511
597120.0000    0.37527
597160.0000    0.12699
597200.0000    0.20596
597240.0000    0.37406
597280.0000    0.17192
597320.0000    0.50774
597360.0000    0.73267
597400.0000    0.63232
597440.0000    0.37789
597480.0000    0.19523
597520.0000   -0.13033
597560.0000    0.25010
597600.0000    0.47795
597640.0000    0.28465
597680.0000    0.22781
597720.0000    0.31294
597760.0000    0.22476
597800.0000    0.50250
597840.0000    0.30901
597880.0000    0.19625
597920.0000    0.30234
597960.0000    0.23000
598000.0000    0.55971
598040.0000    0.39985
598080.0000    0.37334
598120.0000    0.02408
598160.0000    0.23543
598200.0000    0.15278
598240.0000    0.48126
598280.0000    0.46492
598320.0000    0.64986
598360.0000    0.38289
598400.0000    0.18334
598440.0000    0.32049
598480.0000    0.30144
598520.0000    0.14681
598560.0000    0.43735
598600.0000    0.14363
598640.0000    0.26920
598680.0000    0.04099
598720.0000    0.34597
598760.0000    0.35879
598800.0000    0.51439
598840.0000    0.35223
598880.0000    0.32686
598920.0000    0.50573
598960.0000    0.38635
599000.0000    0.03481
599040.0000    0.07334
599080.0000    0.11820
599120.0000    0.37707
599160.0000    0.40758
599200.0000    0.16446
599240.0000    0.38913
599280.0000    0.45035
599320.0000   -0.09453
599360.0000    0.29352
599400.0000    0.23732
599440.0000    0.33684
599480.0000    0.29929
599520.0000    0.64685
599560.0000    0.34779
599600.0000    0.34555
599640.0000    0.39257
599680.0000    0.26378
599720.0000    0.38985
599760.0000    0.35784
599800.0000    0.31997
599840.0000    0.19282
599880.0000    0.32651
599920.0000    0.40005
599960.0000    0.53410
600000.0000    0.26926
600040.0000    0.59277
600080.0000    0.18768
600120.0000    0.19549
600160.0000    0.72501
600200.0000    0.16342
600240.0000    0.38010
600280.0000    0.32672
600320.0000    0.54478
600360.0000    0.33570
600400.0000    0.30223
600440.0000    0.28878
600480.0000    0.55553
600520.0000    0.26249
600560.0000    0.36176
600600.0000    0.49523
600640.0000    0.67823
600680.0000    0.22894
600720.0000    0.18697
600760.0000    0.05967
600800.0000    0.26116
600840.0000    0.42869
600880.0000    0.37810
600920.0000    0.44564
600960.0000    0.33586
601000.0000    0.31841
601040.0000    0.34405
601080.0000    0.09683
601120.0000    0.51653
601160.0000    0.58205
601200.0000    0.27463
601240.0000    0.38795
601280.0000    0.32340
601320.0000   -0.07085
601360.0000   -0.02384
601400.0000    0.24022
601440.0000    0.28451
601480.0000    0.37846
601520.0000    0.31174
601560.0000    0.18112
601600.0000    0.21694
601640.0000    0.34604
601680.0000    0.52452
601720.0000    0.35086
601760.0000    0.38440
601800.0000    0.09599
601840.0000    0.27033
601880.0000    0.54778
601920.0000    0.39070
601960.0000    0.57336
602000.0000    0.55072
602040.0000    0.59068
602080.0000    0.37500
602120.0000    0.48978
602160.0000    0.40920
602200.0000    0.29993
602240.0000    0.31037
602280.0000    0.43780
602320.0000    0.45762
602360.0000    0.58945
602400.0000    0.37158
602440.0000    0.25441
602480.0000    0.45372
602520.0000    0.64163
602560.0000    0.46969
602600.0000    0.21667
602640.0000    0.25328
602680.0000    0.46382
602720.0000    0.44483
602760.0000    0.52341
602800.0000    0.60388
602840.0000    0.25868
602880.0000    0.36144
602920.0000    0.41457
602960.0000    0.59043
603000.0000    0.39581
603040.0000    0.42993
603080.0000    0.36950
603120.0000    0.29841
603160.0000    0.35642
603200.0000    0.17195
603240.0000    0.63038
603280.0000    0.47844
603320.0000    0.40546
603360.0000    0.02932
603400.0000    0.29806
603440.0000    0.06113
603480.0000    0.06832
603520.0000    0.13127
603560.0000    0.13269
603600.0000    0.62338
603640.0000    0.09395
603680.0000    0.21514
603720.0000    0.33037
603760.0000    0.39320
603800.0000    0.38812
603840.0000    0.44931
603880.0000    0.54033
603920.0000    0.24841
603960.0000    0.44499
604000.0000    0.12085
604040.0000    0.16538
604080.0000    0.16878
604120.0000    0.42527
604160.0000    0.52049
604200.0000    0.37289
604240.0000    0.22652
604280.0000    0.25317
604320.0000    0.08528
604360.0000    0.25670
604400.0000    0.02391
604440.0000   -0.05984
604480.0000    0.18461
604520.0000   -0.48867
604560.0000    0.04929
604600.0000   -0.12292
604640.0000    0.13634
604680.0000    0.01018
604720.0000    0.08606
604760.0000   -0.29377
604800.0000   -0.05416
604840.0000    0.12456
604880.0000    0.08007
604920.0000    0.08878
604960.0000    0.23030
605000.0000    0.20583
605040.0000    0.14825
605080.0000    0.16220
605120.0000    0.14962
605160.0000    0.29136
605200.0000    0.25795
605240.0000    0.25072
605280.0000    0.40522
605320.0000    0.26531
605360.0000    0.29620
605400.0000    0.32759
605440.0000    0.42157
605480.0000    0.29930
605520.0000    0.32594
605560.0000    0.23323
605600.0000    0.20768
605640.0000    0.40327
605680.0000    0.39293
605720.0000    0.41386
605760.0000    0.33464
605800.0000    0.30315
605840.0000    0.39270
605880.0000    0.36556
605920.0000    0.28153
605960.0000    0.20141
606000.0000    0.21838
606040.0000    0.48264
606080.0000    0.46594
606120.0000    0.29565
606160.0000    0.36179
606200.0000    0.41294
606240.0000    0.26260
606280.0000    0.22141
606320.0000    0.51369
606360.0000    0.27374
606400.0000   -0.24532
606440.0000    0.00100
606480.0000    0.07138
606520.0000    0.39982
606560.0000    0.13776
606600.0000    0.34159
606640.0000    0.41269
606680.0000    0.65693
606720.0000    0.17222
606760.0000    0.16136
606800.0000   -0.16976
606840.0000   -0.01849
606880.0000   -0.17979
606920.0000   -0.48588
606960.0000   -0.66885
607000.0000   -0.70556
607040.0000   -0.45118
607080.0000   -0.18789
607120.0000   -0.27178
607160.0000   -0.14453
607200.0000   -0.35217
607240.0000   -0.48052
607280.0000   -0.76208
607320.0000   -0.55999
607360.0000   -0.54961
607400.0000   -0.34322
607440.0000   -0.30698
607480.0000   -0.56049
607520.0000   -0.38707
607560.0000   -0.31328
607600.0000   -0.53749
607640.0000   -0.61154
607680.0000   -0.48033
607720.0000   -0.73643
607760.0000   -0.60001
607800.0000   -0.92497
607840.0000   -0.52371
607880.0000   -0.00082
607920.0000   -0.37018
607960.0000   -0.78614
608000.0000   -0.52348
608040.0000   -0.50990
608080.0000   -0.46498
608120.0000   -0.47167
608160.0000   -0.55353
608200.0000   -0.53222
608240.0000   -0.83523
608280.0000   -0.81742
608320.0000   -0.65641
608360.0000   -0.58404
608400.0000   -0.21070
608440.0000   -0.70930
608480.0000   -0.50820
608520.0000   -0.41977
608560.0000   -0.44442
608600.0000   -0.48089
608640.0000   -0.32031
608680.0000   -0.69863
608720.0000   -0.66502
608760.0000   -0.56913
608800.0000   -0.37448
608840.0000   -0.88951
608880.0000   -0.38126
608920.0000   -0.62662
608960.0000   -0.46851
609000.0000   -0.92174
609040.0000   -0.74624
609080.0000   -0.84316
609120.0000   -0.89245
609160.0000   -0.79415
609200.0000   -0.23479
609240.0000   -0.15097
609280.0000   -0.39004
609320.0000   -0.43343
609360.0000   -0.42567
609400.0000   -0.51523
609440.0000   -0.43870
609480.0000   -0.39263
609520.0000   -0.13093
609560.0000   -0.49693
609600.0000   -0.76101
609640.0000   -0.81006
609680.0000   -0.57809
609720.0000   -0.51537
609760.0000   -0.13815
609800.0000   -0.40242
609840.0000   -0.40409
609880.0000   -0.33572
609920.0000   -0.21789
609960.0000    0.01301
610000.0000   -0.07307
610040.0000   -0.47839
610080.0000   -0.54363
610120.0000   -0.25396
610160.0000   -0.88437
610200.0000   -0.45215
610240.0000   -0.42832
610280.0000   -0.33296
610320.0000   -0.25762
610360.0000   -0.78471
610400.0000   -0.90494
610440.0000   -0.92872
610480.0000   -0.57647
610520.0000   -0.93806
610560.0000   -0.56289
610600.0000   -0.76305
610640.0000   -0.42881
610680.0000   -0.19565
610720.0000   -0.51438
610760.0000   -0.31484
610800.0000   -0.33031
610840.0000   -0.63824
610880.0000   -0.69484
610920.0000   -0.70389
610960.0000   -0.55374
611000.0000   -0.67255
611040.0000   -0.73240
611080.0000   -0.25719
611120.0000   -0.68604
611160.0000   -1.00427
611200.0000   -0.46906
611240.0000   -0.31500
611280.0000   -0.24509
611320.0000   -0.18946
611360.0000    0.12651
611400.0000    0.00351
611440.0000   -0.53314
611480.0000   -0.19511
611520.0000    0.22561
611560.0000    0.30182
611600.0000    0.23004
611640.0000    0.25150
611680.0000    0.28440
611720.0000    0.18640
611760.0000    0.33648
611800.0000    0.18990
611840.0000    0.17419
611880.0000    0.02979
611920.0000    0.11681
611960.0000    0.19390
612000.0000    0.12429
612040.0000    0.03606
612080.0000    0.31140
612120.0000    0.30253
612160.0000    0.35981
612200.0000    0.44977
612240.0000    0.31430
612280.0000    0.56317
612320.0000    0.56784
612360.0000    0.38457
612400.0000    0.54152
612440.0000    0.70114
612480.0000    0.57002
612520.0000    0.31627
612560.0000    0.43760
612600.0000    0.42285
612640.0000    0.45137
612680.0000    0.29413
612720.0000    0.35122
612760.0000    0.59303
612800.0000    0.45667
612840.0000    0.44341
612880.0000    0.38625
612920.0000    0.38128
612960.0000    0.31759
613000.0000    0.22420
613040.0000    0.13446
613080.0000    0.09788
613120.0000   -0.06472
613160.0000   -0.14006
613200.0000    0.12940
613240.0000    0.18543
613280.0000    0.20097
613320.0000   -0.24237
613360.0000    0.24346
613400.0000    0.29975
613440.0000    0.39715
613480.0000    0.19924
613520.0000    0.46342
613560.0000    0.22707
613600.0000    0.16512
613640.0000    0.17978
613680.0000   -0.03663
613720.0000    0.37498
613760.0000    0.36401
613800.0000    0.34477
613840.0000    0.50070
613880.0000    0.27674
613920.0000    0.24019
613960.0000    0.30326
614000.0000    0.42758
614040.0000    0.27577
614080.0000    0.33109
614120.0000    0.15498
614160.0000   -0.08016
614200.0000    0.38239
614240.0000    0.36239
614280.0000    0.61631
614320.0000    0.35280
614360.0000    0.04091
614400.0000    0.31469
614440.0000    0.23874
614480.0000    0.38214
614520.0000    0.61493
614560.0000    0.67141
614600.0000    0.17841
614640.0000    0.14831
614680.0000    0.34592
614720.0000    0.35077
614760.0000   -0.03557
614800.0000   -0.39801
614840.0000   -0.46525
614880.0000   -0.12829
614920.0000    0.09591
614960.0000    0.20987
615000.0000    0.54518
615040.0000    0.33935
615080.0000    0.46342
615120.0000   -0.16021
615160.0000   -0.24232
615200.0000   -0.03762
615240.0000    0.15641
615280.0000   -0.15900
615320.0000   -0.30562
615360.0000    0.03096
615400.0000   -0.32233
615440.0000   -0.46825
615480.0000   -0.50652
615520.0000   -0.50349
615560.0000   -0.04240
615600.0000   -0.45075
615640.0000   -0.59602
615680.0000   -0.37157
615720.0000   -0.52451
615760.0000   -0.67886
615800.0000   -0.69721
615840.0000   -0.48803
615880.0000   -0.75180
615920.0000   -0.65933
615960.0000   -0.70482
616000.0000   -0.89819
616040.0000   -0.44972
616080.0000   -0.57600
616120.0000   -0.01096
616160.0000   -0.14651
616200.0000   -0.30892
616240.0000   -0.09795
616280.0000   -0.02343
616320.0000    0.11440
616360.0000    0.40157
616400.0000    0.47371
616440.0000    0.37560
616480.0000    0.23858
616520.0000    0.32788
616560.0000    0.22067
616600.0000    0.24432
616640.0000    0.23311
616680.0000    0.18107
616720.0000    0.22033
616760.0000    0.09152
616800.0000    0.10565
616840.0000    0.10895
616880.0000    0.08644
616920.0000    0.16433
616960.0000    0.20250
617000.0000    0.20046
617040.0000    0.28889
617080.0000    0.07487
617120.0000    0.23958
617160.0000    0.16200
617200.0000    0.31997
617240.0000    0.33293
617280.0000    0.07318
617320.0000   -0.16477
617360.0000    0.13049
617400.0000    0.14562
617440.0000    0.14139
617480.0000    0.15970
617520.0000   -0.13669
617560.0000   -0.04600
617600.0000   -0.31410
617640.0000   -0.16583
617680.0000    0.23330
617720.0000    0.27145
617760.0000    0.27881
617800.0000    0.27623
617840.0000    0.41472
617880.0000    0.30188
617920.0000    0.30287
617960.0000    0.09174
618000.0000    0.38021
618040.0000    0.44212
618080.0000    0.14894
618120.0000   -0.03878
618160.0000    0.15804
618200.0000   -0.01521
618240.0000    0.12469
618280.0000    0.02676
618320.0000   -0.18219
618360.0000   -0.19863
618400.0000   -0.32879
618440.0000   -0.11284
618480.0000   -0.10422
618520.0000   -0.13938
618560.0000   -0.41972
618600.0000   -0.33443
618640.0000   -0.37669
618680.0000   -0.38674
618720.0000   -0.41268
618760.0000   -0.81244
618800.0000   -0.86101
618840.0000   -0.74627
618880.0000   -0.80065
618920.0000   -0.73327
618960.0000   -0.67316
619000.0000   -0.43040
619040.0000   -0.84963
619080.0000   -0.71179
619120.0000   -0.41800
619160.0000   -0.55230
619200.0000    0.06828
619240.0000   -0.28316
619280.0000   -0.09362
619320.0000   -0.05564
619360.0000    0.08391
619400.0000   -0.31684
619440.0000   -0.56945
619480.0000   -0.47069
619520.0000   -0.40575
619560.0000   -0.40210
619600.0000   -0.20252
619640.0000   -0.10643
619680.0000   -0.31057
619720.0000   -0.38940
619760.0000   -0.37197
619800.0000   -0.44254
619840.0000   -0.38877
619880.0000   -0.14998
619920.0000   -0.51590
619960.0000   -0.34539
620000.0000   -0.37865
620040.0000   -0.34105
620080.0000   -0.26135
620120.0000   -0.30343
620160.0000   -0.39159
620200.0000   -0.28066
620240.0000   -0.03744
620280.0000   -0.06172
620320.0000   -0.38817
620360.0000   -0.31842
620400.0000   -0.33395
620440.0000   -0.27805
620480.0000   -0.15884
620520.0000   -0.31710
620560.0000   -0.29404
620600.0000   -0.03593
620640.0000    0.00332
620680.0000   -0.16838
620720.0000   -0.32023
620760.0000   -0.24797
620800.0000   -0.14162
620840.0000   -0.35028
620880.0000   -0.28584
620920.0000   -0.53812
620960.0000   -0.62129
621000.0000   -0.27202
621040.0000   -0.37292
621080.0000   -0.40155
621120.0000   -0.26378
621160.0000   -0.47195
621200.0000   -0.26060
621240.0000   -0.52577
621280.0000   -0.43609
621320.0000   -0.50930
621360.0000   -0.38007
621400.0000   -0.59981
621440.0000   -0.42278
621480.0000   -0.33419
621520.0000   -0.36387
621560.0000   -0.41783
621600.0000   -0.56094
621640.0000   -0.55636
621680.0000   -0.41523
621720.0000   -0.45787
621760.0000   -0.46103
621800.0000   -0.40967
621840.0000   -0.47708
621880.0000   -0.55878
621920.0000   -0.44041
621960.0000   -0.55539
622000.0000   -0.42766
622040.0000   -0.43995
622080.0000   -0.29285
622120.0000   -0.10687
622160.0000   -0.32140
622200.0000   -0.53391
622240.0000   -0.48854
622280.0000   -0.44391
622320.0000   -0.49195
622360.0000   -0.30314
622400.0000   -0.46290
622440.0000   -0.55422
622480.0000   -0.46926
622520.0000   -0.42349
622560.0000   -0.53735
622600.0000   -0.52547
622640.0000   -0.57552
622680.0000   -0.53996
622720.0000   -0.44169
622760.0000   -0.49850
622800.0000   -0.43696
622840.0000   -0.43190
622880.0000   -0.58460
622920.0000   -0.44352
622960.0000   -0.53228
623000.0000   -0.58718
623040.0000   -0.78000
623080.0000   -1.08893
623120.0000   -0.93697
623160.0000   -0.67499
623200.0000   -0.68173
623240.0000   -0.82408
623280.0000   -0.66837
623320.0000   -0.54878
623360.0000   -0.70650
623400.0000   -0.25557
623440.0000   -0.47357
623480.0000   -0.45093
623520.0000   -0.40827
623560.0000   -0.79575
623600.0000   -0.81390
623640.0000   -0.36979
623680.0000   -0.52547
623720.0000   -0.69320
623760.0000   -0.62299
623800.0000   -0.68135
623840.0000   -0.47483
623880.0000   -0.52582
623920.0000   -0.68131
623960.0000   -0.65638
624000.0000   -0.63454
624040.0000   -0.59540
624080.0000   -0.55974
624120.0000   -0.61781
624160.0000   -0.58964
624200.0000   -0.69139
624240.0000   -0.79585
624280.0000   -0.49770
624320.0000   -0.47260
624360.0000   -0.47707
624400.0000   -0.44425
624440.0000   -0.58919
624480.0000   -0.63591
624520.0000   -0.69804
624560.0000   -0.55933
624600.0000   -0.52060
624640.0000   -0.62045
624680.0000   -0.50761
624720.0000   -0.54217
624760.0000   -0.68518
624800.0000   -0.76956
624840.0000   -0.55808
624880.0000   -0.36038
624920.0000   -0.67306
624960.0000   -0.69403
625000.0000   -0.54620
625040.0000   -0.62722
625080.0000   -0.82643
625120.0000   -0.59368
625160.0000   -0.92810
625200.0000   -0.66403
625240.0000   -0.65652
625280.0000   -0.94099
625320.0000   -0.71042
625360.0000   -0.71339
625400.0000   -0.72221
625440.0000   -0.75795
625480.0000   -0.67276
625520.0000   -0.69286
625560.0000   -0.59575
625600.0000   -0.66064
625640.0000   -0.91107
625680.0000   -0.73016
625720.0000   -0.74679
625760.0000   -0.58707
625800.0000   -0.60959
625840.0000   -0.54817
625880.0000   -0.72800
625920.0000   -0.50641
625960.0000   -0.80190
626000.0000   -0.67829
626040.0000   -0.55183
626080.0000   -0.47243
626120.0000   -0.31362
626160.0000   -0.35851
626200.0000   -0.39713
626240.0000   -0.84287
626280.0000   -0.52008
626320.0000   -0.60201
626360.0000   -0.60769
626400.0000   -0.51158
626440.0000   -0.15291
626480.0000   -0.40099
626520.0000   -0.33976
626560.0000   -0.38985
626600.0000   -0.04401
626640.0000   -0.14755
626680.0000   -0.05884
626720.0000   -0.05764
626760.0000   -0.16442
626800.0000   -0.40313
626840.0000   -0.51485
626880.0000   -0.52428
626920.0000   -0.50146
626960.0000   -0.51218
627000.0000   -0.70600
627040.0000   -0.35803
627080.0000   -0.24533
627120.0000   -0.50294
627160.0000   -0.97337
627200.0000   -0.50639
627240.0000   -0.69962
627280.0000   -0.86866
627320.0000   -0.98235
627360.0000   -0.85290
627400.0000   -0.70308
627440.0000   -0.56600
627480.0000   -0.60184
627520.0000   -0.82398
627560.0000   -0.06477
627600.0000   -0.28635
627640.0000   -0.59414
627680.0000   -0.58441
627720.0000   -0.34201
627760.0000   -0.41435
627800.0000   -0.44770
627840.0000   -0.10934
627880.0000   -0.50370
627920.0000   -0.08496
627960.0000   -0.37310
628000.0000   -0.00224
628040.0000   -0.01098
628080.0000   -0.15642
628120.0000    0.01011
628160.0000   -0.10319
628200.0000   -0.56892
628240.0000   -0.20447
628280.0000   -0.08530
628320.0000   -0.18071
628360.0000   -0.39684
628400.0000   -0.38817
628440.0000   -0.08898
628480.0000   -0.26042
628520.0000   -0.06130
628560.0000    0.07846
628600.0000   -0.08522
628640.0000   -0.05839
628680.0000    0.19885
628720.0000   -0.06740
628760.0000   -0.01100
628800.0000    0.06532
628840.0000    0.01290
628880.0000    0.19687
628920.0000   -0.17837
628960.0000    0.08609
629000.0000    0.17900
629040.0000    0.15526
629080.0000    0.09874
629120.0000    0.17517
629160.0000    0.14307
629200.0000   -0.01387
629240.0000   -0.13004
629280.0000    0.02680
629320.0000    0.04734
629360.0000    0.19933
629400.0000    0.11903
629440.0000    0.09225
629480.0000    0.08197
629520.0000    0.13245
629560.0000    0.03210
629600.0000    0.21201
629640.0000    0.17566
629680.0000    0.16724
629720.0000    0.21100
629760.0000    0.05854
629800.0000   -0.09346
629840.0000   -0.14555
629880.0000   -0.05961
629920.0000   -0.15766
629960.0000   -0.04472
630000.0000    0.15555
630040.0000    0.30709
630080.0000    0.46907
630120.0000    0.05379
630160.0000    0.12300
630200.0000    0.37113
630240.0000    0.10667
630280.0000    0.15190
630320.0000    0.32509
630360.0000    0.27779
630400.0000    0.32451
630440.0000    0.30543
630480.0000   -0.03075
630520.0000    0.19486
630560.0000   -0.05588
630600.0000    0.31734
630640.0000    0.21010
630680.0000   -0.48668
630720.0000    0.05758
630760.0000   -0.58506
630800.0000   -0.16063
630840.0000   -0.49609
630880.0000   -0.67569
630920.0000   -0.65658
630960.0000   -0.33687
631000.0000   -0.59938
631040.0000   -0.32594
631080.0000   -0.60997
631120.0000   -0.38650
631160.0000   -0.44498
631200.0000   -0.03658
631240.0000   -0.54727
631280.0000   -0.65111
631320.0000   -0.20757
631360.0000   -0.16349
631400.0000   -0.08810
631440.0000   -0.46179
631480.0000   -0.42229
631520.0000   -0.41317
631560.0000   -0.62535
631600.0000   -0.30818
631640.0000   -0.53512
631680.0000   -0.79416
631720.0000   -0.71440
631760.0000   -0.42262
631800.0000   -0.33576
631840.0000   -0.14658
631880.0000   -0.04360
631920.0000   -0.30990
631960.0000   -0.49761
632000.0000   -0.37405
632040.0000   -0.54992
632080.0000   -0.44951
632120.0000   -0.82241
632160.0000   -0.70030
632200.0000   -0.79601
632240.0000   -0.71987
632280.0000   -0.49330
632320.0000   -0.82536
632360.0000   -0.78830
632400.0000   -0.68846
632440.0000   -0.19660
632480.0000   -0.38277
632520.0000   -0.44560
632560.0000   -0.99717
632600.0000   -0.85892
632640.0000   -0.67649
632680.0000   -0.65616
632720.0000   -0.61760
632760.0000   -0.74955
632800.0000   -0.40727
632840.0000   -0.36492
632880.0000   -0.05691
632920.0000   -0.78680
632960.0000   -0.58241
633000.0000   -0.55790
633040.0000   -0.72927
633080.0000   -0.35076
633120.0000   -0.44909
633160.0000   -0.43613
633200.0000   -0.49804
633240.0000   -0.59258
633280.0000   -0.69428
633320.0000   -0.32432
633360.0000   -0.66945
633400.0000   -0.71932
633440.0000   -0.55774
633480.0000   -0.54946
633520.0000   -0.26244
633560.0000   -0.41360
633600.0000   -0.13888
633640.0000   -0.25542
633680.0000   -0.50904
633720.0000   -0.38427
633760.0000   -0.37074
633800.0000   -0.62190
633840.0000   -0.57138
633880.0000   -0.66057
633920.0000   -0.47854
633960.0000   -0.68936
634000.0000   -0.35514
634040.0000   -0.51164
634080.0000   -0.65106
634120.0000   -0.73841
634160.0000   -0.64834
634200.0000   -0.61580
634240.0000   -0.56119
634280.0000   -0.81738
634320.0000   -0.64501
634360.0000   -0.35011
634400.0000   -0.35763
634440.0000   -0.30958
634480.0000   -0.56524
634520.0000   -0.24240
634560.0000   -0.42122
634600.0000   -0.51880
634640.0000   -0.34139
634680.0000   -0.46115
634720.0000   -0.37676
634760.0000   -0.25336
634800.0000    0.04826
634840.0000   -0.44188
634880.0000   -0.42131
634920.0000   -0.39708
634960.0000   -0.56513
635000.0000   -0.53512
635040.0000   -0.23278
635080.0000   -0.26117
635120.0000   -0.42404
635160.0000   -0.45051
635200.0000   -0.17079
635240.0000   -0.47684
635280.0000   -0.64321
635320.0000   -0.51569
635360.0000   -0.42038
635400.0000   -0.64599
635440.0000   -0.54845
635480.0000   -0.10340
635520.0000   -0.21756
635560.0000   -0.09458
635600.0000   -0.25644
635640.0000   -0.10611
635680.0000   -0.33641
635720.0000   -0.74734
635760.0000   -0.56779
635800.0000   -0.56243
635840.0000   -0.49720
635880.0000   -0.56512
635920.0000   -0.21733
635960.0000   -0.09849
636000.0000   -0.48403
636040.0000   -0.48928
636080.0000   -0.65868
636120.0000   -0.34096
636160.0000   -0.50509
636200.0000   -0.70481
636240.0000   -0.59460
636280.0000   -0.47657
636320.0000   -0.56174
636360.0000   -0.43407
636400.0000   -0.49228
636440.0000   -0.39429
636480.0000   -0.69298
636520.0000   -0.38362
636560.0000   -0.61280
636600.0000   -0.49100
636640.0000   -0.40396
636680.0000   -0.67529
636720.0000   -0.42035
636760.0000   -0.50181
636800.0000   -0.38811
636840.0000   -0.38504
636880.0000   -0.44038
636920.0000   -0.38585
636960.0000   -0.01988
637000.0000   -0.45212
637040.0000   -0.78714
637080.0000   -0.53631
637120.0000   -0.56571
637160.0000   -0.44830
637200.0000   -0.57068
637240.0000   -0.32642
637280.0000   -0.52970
637320.0000   -0.47668
637360.0000   -0.56547
637400.0000   -0.24400
637440.0000   -0.47717
637480.0000   -0.87521
637520.0000   -0.67812
637560.0000   -0.12258
637600.0000   -0.28448
637640.0000   -0.58093
637680.0000   -0.60528
637720.0000   -0.29829
637760.0000   -0.54972
637800.0000   -0.58028
637840.0000   -0.42350
637880.0000   -0.37293
637920.0000   -0.67555
637960.0000   -0.32982
638000.0000   -0.43173
638040.0000   -0.49840
638080.0000   -0.13715
638120.0000   -0.24116
638160.0000    0.09545
638200.0000   -0.62745
638240.0000   -0.39819
638280.0000   -0.34172
638320.0000   -0.28283
638360.0000   -0.35557
638400.0000   -0.31424
638440.0000   -0.35653
638480.0000   -0.39186
638520.0000   -0.42874
638560.0000   -0.43410
638600.0000   -0.32063
638640.0000   -0.21467
638680.0000   -0.49745
638720.0000   -0.63015
638760.0000   -0.60927
638800.0000   -0.49285
638840.0000   -0.77049
638880.0000   -0.21625
638920.0000   -0.16215
638960.0000   -0.46645
639000.0000   -0.47755
639040.0000   -0.25793
639080.0000   -0.49707
639120.0000   -0.65705
639160.0000   -0.06233
639200.0000   -0.57157
639240.0000   -0.40278
639280.0000   -0.49398
639320.0000   -0.33261
639360.0000   -0.31425
639400.0000   -0.19391
639440.0000   -0.20021
639480.0000    0.21680
639520.0000    0.07948
639560.0000   -0.22785
639600.0000    0.13932
639640.0000   -0.19381
639680.0000   -0.27000
639720.0000    0.21060
639760.0000   -0.07361
639800.0000    0.21313
639840.0000    0.47606
639880.0000    0.35064
639920.0000    0.33572
639960.0000    0.27813
640000.0000    0.19366
640040.0000   -0.00528
640080.0000    0.23925
640120.0000   -0.36815
640160.0000   -0.08854
640200.0000   -0.10099
640240.0000   -0.21586
640280.0000   -0.11293
640320.0000    0.23750
640360.0000   -0.28615
640400.0000    0.07378
640440.0000    0.00762
640480.0000   -0.17974
640520.0000   -0.50135
640560.0000   -0.65133
640600.0000   -0.40284
640640.0000    0.06453
640680.0000   -0.65964
640720.0000   -0.29926
640760.0000   -0.00184
640800.0000   -0.52675
640840.0000   -0.44245
640880.0000   -0.59210
640920.0000   -0.56961
640960.0000   -0.80619
641000.0000   -0.49985
641040.0000   -0.43747
641080.0000   -0.31016
641120.0000   -0.11018
641160.0000   -0.00607
641200.0000   -0.12714
641240.0000   -0.39934
641280.0000   -0.42405
641320.0000   -0.48694
641360.0000   -0.70277
641400.0000   -0.31466
641440.0000   -0.12111
641480.0000   -0.14181
641520.0000    0.00952
641560.0000   -0.19051
641600.0000   -0.23952
641640.0000    0.06000
641680.0000   -0.29188
641720.0000   -0.33999
641760.0000   -0.10128
641800.0000    0.08782
641840.0000   -0.53850
641880.0000   -0.30175
641920.0000   -0.51478
641960.0000   -0.48187
642000.0000   -0.48470
642040.0000   -0.39442
642080.0000   -0.51338
642120.0000   -0.59564
642160.0000   -0.52415
642200.0000   -0.72480
642240.0000   -0.46194
642280.0000   -0.23832
642320.0000   -0.19291
642360.0000   -0.30596
642400.0000   -0.23128
642440.0000   -0.68606
642480.0000   -1.05816
642520.0000   -0.55165
642560.0000   -0.44212
642600.0000   -0.50685
642640.0000   -0.58819
642680.0000   -0.71755
642720.0000   -0.44638
642760.0000   -0.27351
642800.0000   -0.41986
642840.0000   -0.94164
642880.0000   -0.64315
642920.0000   -0.56130
642960.0000   -0.81255
643000.0000   -0.66481
643040.0000   -0.73355
643080.0000   -0.37918
643120.0000   -0.13241
643160.0000   -0.32099
643200.0000   -0.75506
643240.0000   -0.83580
643280.0000   -0.44781
643320.0000   -0.47625
643360.0000   -0.41224
643400.0000   -0.25535
643440.0000   -0.53694
643480.0000   -0.64615
643520.0000   -0.83748
643560.0000   -0.94808
643600.0000   -0.43172
643640.0000   -0.57281
643680.0000   -0.94194
643720.0000   -0.85890
643760.0000   -0.70989
643800.0000   -0.81182
643840.0000   -0.46263
643880.0000   -0.51647
643920.0000   -0.59296
643960.0000   -0.69608
644000.0000   -0.54214
644040.0000   -0.59098
644080.0000   -0.63121
644120.0000   -0.53749
644160.0000   -0.73270
644200.0000   -0.66461
644240.0000   -0.54251
644280.0000   -0.44012
644320.0000   -0.55497
644360.0000   -0.48950
644400.0000   -0.66595
644440.0000   -0.68175
644480.0000   -0.55817
644520.0000   -0.58537
644560.0000   -0.70509
644600.0000   -0.40417
644640.0000   -0.50967
644680.0000   -0.65529
644720.0000   -0.78606
644760.0000   -0.37643
644800.0000   -0.78718
644840.0000   -0.87418
644880.0000   -0.73038
644920.0000   -0.70111
644960.0000   -0.58924
645000.0000   -0.13652
645040.0000   -0.56052
645080.0000   -0.58759
645120.0000   -0.36579
645160.0000   -0.49562
645200.0000   -0.08691
645240.0000   -0.19221
645280.0000   -0.12940
645320.0000    0.07889
645360.0000   -0.27070
645400.0000   -0.09865
645440.0000   -0.33844
645480.0000   -0.56489
645520.0000   -0.26642
645560.0000   -0.17123
645600.0000   -0.53469
645640.0000   -0.09488
645680.0000   -0.42746
645720.0000   -0.00315
645760.0000    0.05013
645800.0000   -0.09747
645840.0000   -0.06984
645880.0000   -0.09737
645920.0000   -0.30355
645960.0000   -0.16335
646000.0000   -0.27576
646040.0000   -0.53042
646080.0000   -0.51026
646120.0000   -0.35708
646160.0000   -0.52653
646200.0000   -0.22577
646240.0000   -0.35926
646280.0000   -0.58182
646320.0000   -0.59381
646360.0000   -0.82463
646400.0000   -0.64023
646440.0000   -0.48090
646480.0000   -0.53052
646520.0000   -0.98118
646560.0000   -0.74494
646600.0000   -0.91854
646640.0000   -0.60739
646680.0000   -0.82107
646720.0000   -0.45448
646760.0000   -0.57025
646800.0000   -0.53560
646840.0000   -0.58195
646880.0000   -0.61081
646920.0000   -0.66186
646960.0000   -0.68979
647000.0000   -0.24975
647040.0000   -0.05220
647080.0000   -0.18515
647120.0000   -0.28755
647160.0000   -0.15879
647200.0000   -0.67203
647240.0000   -0.75791
647280.0000   -0.77901
647320.0000   -0.44517
647360.0000   -0.58625
647400.0000   -0.59814
647440.0000   -0.55751
647480.0000   -0.54620
647520.0000   -0.72563
647560.0000   -0.62501
647600.0000   -0.49967
647640.0000   -0.53179
647680.0000   -0.55250
647720.0000   -0.82744
647760.0000   -0.71682
647800.0000   -0.61696
647840.0000   -0.67779
647880.0000   -0.54285
647920.0000   -0.55998
647960.0000   -0.66282
648000.0000   -0.42794
648040.0000   -0.56520
648080.0000   -0.27390
648120.0000   -0.32345
648160.0000   -0.55025
648200.0000   -0.40561
648240.0000   -0.57330
648280.0000   -0.77478
648320.0000   -0.62718
648360.0000   -0.54936
648400.0000   -0.63849
648440.0000   -0.49982
648480.0000   -0.54319
648520.0000   -0.54341
648560.0000   -0.59222
648600.0000   -0.71170
648640.0000   -0.52864
648680.0000   -0.61730
648720.0000   -0.42406
648760.0000   -0.27699
648800.0000   -0.48227
648840.0000   -0.47484
648880.0000   -0.37152
648920.0000   -0.46268
648960.0000   -0.13142
649000.0000   -0.27635
649040.0000   -0.25968
649080.0000   -0.26195
649120.0000   -0.87806
649160.0000   -0.63966
649200.0000   -0.78238
649240.0000   -0.38876
649280.0000   -0.86536
649320.0000   -1.00448
649360.0000   -0.86367
649400.0000   -0.70503
649440.0000   -0.70683
649480.0000   -0.47999
649520.0000   -0.89484
649560.0000   -0.64746
649600.0000   -0.58696
649640.0000   -0.29362
649680.0000   -0.73957
649720.0000   -0.50529
649760.0000   -0.67470
649800.0000   -0.61898
649840.0000   -1.00770
649880.0000   -0.62074
649920.0000   -0.77479
649960.0000   -0.64157
650000.0000   -0.23949
650040.0000   -0.22947
650080.0000   -0.22218
650120.0000   -0.28506
650160.0000   -0.39907
650200.0000   -0.30071
650240.0000   -0.24092
650280.0000   -0.32399
650320.0000   -0.54598
650360.0000   -0.52845
650400.0000   -0.73709
650440.0000   -0.35511
650480.0000   -0.50870
650520.0000   -0.65787
650560.0000   -0.37845
650600.0000   -0.65238
650640.0000   -0.61637
650680.0000   -0.62102
650720.0000   -0.46824
650760.0000   -0.59487
650800.0000   -0.62838
650840.0000   -0.65672
650880.0000   -0.70576
650920.0000   -0.75796
650960.0000   -0.47362
651000.0000   -0.60610
651040.0000   -0.65983
651080.0000   -0.62202
651120.0000   -0.56269
651160.0000   -0.43973
651200.0000   -0.51135
651240.0000   -0.42075
651280.0000   -0.39894
651320.0000   -0.32357
651360.0000   -0.53900
651400.0000   -0.37548
651440.0000   -0.37608
651480.0000   -0.52298
651520.0000   -0.48928
651560.0000   -0.61527
651600.0000   -0.40470
651640.0000   -0.62907
651680.0000   -0.66131
651720.0000   -0.33278
651760.0000   -0.58969
651800.0000   -0.48718
651840.0000   -0.72224
651880.0000   -0.36958
651920.0000   -0.64370
651960.0000   -0.54255
652000.0000   -0.44369
652040.0000   -0.49354
652080.0000   -0.67114
652120.0000   -0.45701
652160.0000   -0.39242
652200.0000   -0.67235
652240.0000   -0.51299
652280.0000   -0.70464
652320.0000   -0.69856
652360.0000   -0.59117
652400.0000   -0.25212
652440.0000   -0.34566
652480.0000   -0.50483
652520.0000   -0.57108
652560.0000   -0.56686
652600.0000   -0.51447
652640.0000   -0.52986
652680.0000   -0.70468
652720.0000   -0.61554
652760.0000   -0.76098
652800.0000   -0.42947
652840.0000   -0.76855
652880.0000   -0.63294
652920.0000   -0.26973
652960.0000   -0.49808
653000.0000   -0.50851
653040.0000   -0.76882
653080.0000   -0.64336
653120.0000   -0.75457
653160.0000   -0.55598
653200.0000   -0.37440
653240.0000   -0.17920
653280.0000   -0.48588
653320.0000   -0.23890
653360.0000   -0.20527
653400.0000   -0.27960
653440.0000   -0.42283
653480.0000   -0.62183
653520.0000   -0.74886
653560.0000   -0.60620
653600.0000   -0.70869
653640.0000   -0.55754
653680.0000   -0.54669
653720.0000   -0.49205
653760.0000   -0.58743
653800.0000   -0.46924
653840.0000   -0.32177
653880.0000   -0.43770
653920.0000   -0.53088
653960.0000   -0.33479
654000.0000   -0.54732
654040.0000   -0.26315
654080.0000   -0.72213
654120.0000   -0.06346
654160.0000   -0.18651
654200.0000   -0.37570
654240.0000   -0.23821
654280.0000   -0.37948
654320.0000   -0.17347
654360.0000   -0.11454
654400.0000   -0.58850
654440.0000   -0.55235
654480.0000   -0.61965
654520.0000   -0.36383
654560.0000   -0.34478
654600.0000   -0.08129
654640.0000   -0.10549
654680.0000   -0.06976
654720.0000   -0.42724
654760.0000    0.02487
654800.0000   -0.23246
654840.0000   -0.51273
654880.0000   -0.47522
654920.0000   -0.66697
654960.0000   -0.61653
655000.0000   -0.15667
655040.0000   -0.53294
655080.0000   -0.30865
655120.0000   -0.39556
655160.0000   -0.36001
655200.0000   -0.48488
655240.0000   -0.33802
655280.0000   -0.53330
655320.0000   -0.14789
655360.0000   -0.14838
655400.0000   -0.13950
655440.0000    0.23170
655480.0000    0.28141
655520.0000   -0.08790
655560.0000   -0.22255
655600.0000   -0.24855
655640.0000   -0.24643
655680.0000   -0.30019
655720.0000   -0.33187
655760.0000   -0.34766
655800.0000   -0.58072
655840.0000   -0.73557
655880.0000   -0.78378
655920.0000   -0.69186
655960.0000   -0.66103
656000.0000   -0.67904
656040.0000   -0.62832
656080.0000   -0.78868
656120.0000   -0.65228
656160.0000   -0.71592
656200.0000   -0.70171
656240.0000   -0.60908
656280.0000   -0.61380
656320.0000   -0.51576
656360.0000   -0.19858
656400.0000   -0.27814
656440.0000   -0.64605
656480.0000   -0.68180
656520.0000   -0.53005
656560.0000   -0.48797
656600.0000   -0.72785
656640.0000   -0.82261
656680.0000   -0.79147
656720.0000   -0.91205
656760.0000   -0.96469
656800.0000   -0.75382
656840.0000   -0.61478
656880.0000   -0.73805
656920.0000   -0.75202
656960.0000   -0.57633
657000.0000   -0.75395
657040.0000   -0.80028
657080.0000   -0.65589
657120.0000   -0.71179
657160.0000   -0.63809
657200.0000   -0.37162
657240.0000   -0.50678
657280.0000   -0.61705
657320.0000   -0.50524
657360.0000   -0.72705
657400.0000   -0.72762
657440.0000   -0.23636
657480.0000   -0.09467
657520.0000   -0.41131
657560.0000   -0.45787
657600.0000   -0.57682
657640.0000   -0.59449
657680.0000   -0.35717
657720.0000   -0.97106
657760.0000   -0.77614
657800.0000   -0.65757
657840.0000   -0.89723
657880.0000   -0.66025
657920.0000   -0.70029
657960.0000   -0.78510
658000.0000   -0.52419
658040.0000   -0.55362
658080.0000   -0.65662
658120.0000   -0.51049
658160.0000   -0.60763
658200.0000   -0.60660
658240.0000   -0.23742
658280.0000    0.00317
658320.0000   -0.39344
658360.0000   -0.20094
658400.0000   -0.37772
658440.0000   -0.31743
658480.0000   -0.19861
658520.0000   -0.30501
658560.0000   -0.28549
658600.0000   -0.48631
658640.0000   -0.20750
658680.0000   -0.20978
658720.0000   -0.18097
658760.0000   -0.28010
658800.0000   -0.19626
658840.0000   -0.43814
658880.0000   -0.48757
658920.0000   -0.25341
658960.0000   -0.08835
659000.0000   -0.34732
659040.0000   -0.47223
659080.0000   -0.51271
659120.0000   -0.20493
659160.0000   -0.15165
659200.0000   -0.41753
659240.0000   -0.38911
659280.0000   -0.71755
659320.0000   -1.02446
659360.0000   -0.90578
659400.0000   -0.69304
659440.0000   -0.60617
659480.0000   -0.84626
659520.0000   -0.65422
659560.0000   -0.61329
659600.0000   -0.74312
659640.0000   -1.04427
659680.0000   -0.67841
659720.0000   -0.85680
659760.0000   -1.15440
659800.0000   -0.89736
659840.0000   -0.98246
659880.0000   -0.89405
659920.0000   -1.05362
659960.0000   -0.98679
660000.0000   -0.91908
660040.0000   -0.76481
660080.0000   -1.08458
660120.0000   -0.50820
660160.0000   -0.80482
660200.0000   -0.44723
660240.0000    0.32225
660280.0000   -0.08464
660320.0000   -0.33945
660360.0000   -0.22664
660400.0000   -0.09041
660440.0000   -0.16138
660480.0000   -0.35852
660520.0000   -0.50229
660560.0000   -0.67172
660600.0000   -0.76086
660640.0000   -0.74774
660680.0000   -0.81999
660720.0000   -0.53979
660760.0000   -0.63055
660800.0000   -0.58800
660840.0000   -0.55303
660880.0000   -0.64342
660920.0000   -0.59355
660960.0000   -0.48393
661000.0000   -0.80014
661040.0000   -0.75168
661080.0000   -0.27176
661120.0000   -0.81940
661160.0000   -0.91086
661200.0000   -1.00262
661240.0000   -0.92120
661280.0000   -1.01518
661320.0000   -0.80066
661360.0000   -0.73713
661400.0000   -0.91136
661440.0000   -0.54577
661480.0000   -0.95058
661520.0000   -0.62789
661560.0000   -1.04394
661600.0000   -0.56865
661640.0000   -0.94947
661680.0000   -1.02181
661720.0000   -0.90135
661760.0000   -0.97838
661800.0000   -1.02478
661840.0000   -0.86369
661880.0000   -0.89655
661920.0000   -0.56806
661960.0000   -0.92616
662000.0000   -0.97929
662040.0000   -0.69375
662080.0000   -1.02748
662120.0000   -1.10455
662160.0000   -1.12832
662200.0000   -0.98140
662240.0000   -0.93856
662280.0000   -0.83697
662320.0000   -0.48461
662360.0000   -0.57332
662400.0000   -0.62444
662440.0000   -0.73316
662480.0000   -0.96801
662520.0000   -0.65956
662560.0000   -0.76110
662600.0000   -0.62761
662640.0000   -0.58938
662680.0000   -0.70959
662720.0000   -0.65779
662760.0000   -0.53322
662800.0000   -0.68506
662840.0000   -0.65361
662880.0000   -0.65704
662920.0000   -0.61428
662960.0000   -0.67948
663000.0000   -0.75226
663040.0000   -0.49908
663080.0000   -0.59746
663120.0000   -0.70240
663160.0000   -0.66093
663200.0000   -0.76855
663240.0000   -0.64955
663280.0000   -0.49389
663320.0000   -0.56455
663360.0000   -0.68626
663400.0000   -0.76463
663440.0000   -0.54771
663480.0000   -0.50653
663520.0000   -0.72118
663560.0000   -0.47379
663600.0000   -0.50713
663640.0000   -0.58284
663680.0000   -0.66204
663720.0000   -0.44699
663760.0000   -0.59863
663800.0000   -1.03620
663840.0000   -0.86834
663880.0000   -0.78836
663920.0000   -0.54287
663960.0000   -0.60004
664000.0000   -0.59967
664040.0000   -1.16296
664080.0000   -1.01273
664120.0000   -0.94470
664160.0000   -0.60126
664200.0000   -0.59139
664240.0000   -0.74334
664280.0000   -0.74119
664320.0000   -0.53456
664360.0000   -0.70991
664400.0000   -0.58488
664440.0000   -0.62610
664480.0000   -0.44198
664520.0000   -0.47469
664560.0000   -0.68776
664600.0000   -0.56740
664640.0000   -0.70089
664680.0000   -0.77542
664720.0000   -0.81132
664760.0000   -0.87806
664800.0000   -0.93324
664840.0000   -0.59455
664880.0000   -0.97879
664920.0000   -0.54610
664960.0000   -0.61741
665000.0000   -0.95142
665040.0000   -0.84285
665080.0000   -0.70548
665120.0000   -0.90469
665160.0000   -0.78934
665200.0000   -0.69576
665240.0000   -0.50504
665280.0000   -0.65256
665320.0000   -0.29142
665360.0000   -0.74597
665400.0000   -0.46061
665440.0000   -0.52353
665480.0000   -0.33775
665520.0000   -0.32500
665560.0000   -0.67159
665600.0000   -0.43931
665640.0000   -0.53069
665680.0000   -0.51579
665720.0000   -0.50903
665760.0000   -0.52588
665800.0000   -0.66758
665840.0000   -0.33131
665880.0000   -0.47095
665920.0000   -0.33525
665960.0000   -0.49262
666000.0000   -0.45861
666040.0000   -0.55172
666080.0000   -0.67176
666120.0000   -0.78051
666160.0000   -0.73817
666200.0000   -0.41229
666240.0000   -0.35963
666280.0000   -0.56724
666320.0000   -0.73672
666360.0000   -0.68249
666400.0000   -0.27723
666440.0000   -0.55302
666480.0000   -0.93453
666520.0000   -0.53797
666560.0000   -0.43067
666600.0000   -0.28515
666640.0000   -0.32807
666680.0000   -0.18861
666720.0000   -0.56340
666760.0000   -0.21714
666800.0000   -0.03052
666840.0000   -0.45728
666880.0000   -0.74208
666920.0000   -0.05064
666960.0000   -0.29417
667000.0000   -0.18013
667040.0000    0.15004
667080.0000   -0.07767
667120.0000   -0.29241
667160.0000    0.07984
667200.0000   -0.35558
667240.0000   -0.68497
667280.0000   -0.36353
667320.0000   -0.60170
667360.0000   -0.47898
667400.0000   -0.36276
667440.0000   -0.33885
667480.0000   -0.26852
667520.0000   -0.08795
667560.0000   -0.44781
667600.0000   -0.48632
667640.0000   -0.34894
667680.0000   -0.46681
667720.0000    0.01067
667760.0000    0.02119
667800.0000    0.24566
667840.0000    0.32479
667880.0000    0.07556
667920.0000   -0.05804
667960.0000   -0.50844
668000.0000   -0.51502
668040.0000   -0.74479
668080.0000   -0.71418
668120.0000   -0.79954
668160.0000   -0.66094
668200.0000   -0.51922
668240.0000   -0.47662
668280.0000   -0.94181
668320.0000   -0.45383
668360.0000   -0.35854
668400.0000   -0.46279
668440.0000   -0.02483
668480.0000   -0.02148
668520.0000   -0.03869
668560.0000   -0.14957
668600.0000   -0.06626
668640.0000   -0.29032
668680.0000   -0.11511
668720.0000   -0.14594
668760.0000   -0.02137
668800.0000    0.19574
668840.0000   -0.00610
668880.0000   -0.39742
668920.0000   -0.75329
668960.0000   -0.63473
669000.0000   -0.83149
669040.0000   -0.68974
669080.0000   -0.92659
669120.0000   -0.68777
669160.0000   -0.14969
669200.0000   -0.11487
669240.0000   -0.60366
669280.0000   -0.83622
669320.0000   -0.70690
669360.0000   -0.77590
669400.0000   -1.02417
669440.0000   -0.85211
669480.0000   -0.76423
669520.0000   -1.02522
669560.0000   -1.08032
669600.0000   -0.47128
669640.0000   -0.66119
669680.0000   -0.18821
669720.0000    0.15134
669760.0000   -0.39828
669800.0000   -0.49646
669840.0000   -0.39860
669880.0000   -0.36624
669920.0000   -0.18926
669960.0000   -0.25975
670000.0000   -0.00554
670040.0000   -0.24244
670080.0000   -0.28628
670120.0000   -0.11026
670160.0000   -0.49181
670200.0000   -0.53104
670240.0000   -0.52719
670280.0000   -0.38122
670320.0000   -0.35274
670360.0000   -0.29351
670400.0000   -0.35785
670440.0000   -0.31225
670480.0000   -0.55656
670520.0000   -0.63791
670560.0000   -0.42215
670600.0000   -0.47616
670640.0000   -0.49350
670680.0000   -0.63958
670720.0000   -0.77164
670760.0000   -0.53042
670800.0000   -0.53940
670840.0000   -0.66828
670880.0000   -0.50651
670920.0000   -0.61922
670960.0000   -0.73075
671000.0000   -0.81156
671040.0000   -0.39928
671080.0000   -0.26237
671120.0000   -0.54849
671160.0000   -0.25075
671200.0000   -0.21039
671240.0000   -0.11081
671280.0000   -0.30460
671320.0000   -0.23530
671360.0000   -0.37405
671400.0000   -0.60061
671440.0000   -0.42488
671480.0000   -0.58165
671520.0000   -0.56076
671560.0000   -0.36495
671600.0000   -0.49970
671640.0000   -0.58447
671680.0000   -0.67163
671720.0000   -0.61296
671760.0000   -0.41933
671800.0000   -0.44285
671840.0000   -0.38727
671880.0000   -0.81352
671920.0000   -0.49893
671960.0000   -0.66081
672000.0000   -0.36812
672040.0000   -0.47731
672080.0000   -0.63415
672120.0000   -0.27783
672160.0000   -0.08888
672200.0000   -0.34779
672240.0000   -0.62259
672280.0000   -0.19293
672320.0000   -0.62268
672360.0000   -0.39160
672400.0000   -0.31050
672440.0000   -0.21352
672480.0000   -0.20482
672520.0000   -0.46939
672560.0000   -0.39430
672600.0000   -0.06989
672640.0000   -0.13644
672680.0000   -0.14923
672720.0000   -0.13254
672760.0000   -0.17597
672800.0000   -0.63715
672840.0000   -0.18659
672880.0000   -0.19332
672920.0000   -0.47181
672960.0000   -0.23807
673000.0000   -0.20033
673040.0000    0.12662
673080.0000   -0.15151
673120.0000   -0.11121
673160.0000    0.04017
673200.0000   -0.35953
673240.0000   -0.15859
673280.0000   -0.17356
673320.0000    0.00154
673360.0000   -0.03377
673400.0000   -0.45532
673440.0000    0.12906
673480.0000   -0.30606
673520.0000    0.01125
673560.0000    0.36228
673600.0000    0.13711
673640.0000    0.18119
673680.0000    0.30477
673720.0000    0.27292
673760.0000    0.29947
673800.0000    0.18797
673840.0000    0.26147
673880.0000   -0.03406
673920.0000   -0.24569
673960.0000   -0.03438
674000.0000    0.33497
674040.0000    0.44309
674080.0000    0.48193
674120.0000   -0.14729
674160.0000   -0.13733
674200.0000    0.20038
674240.0000   -0.17194
674280.0000    0.00365
674320.0000   -0.33676
674360.0000   -0.65379
674400.0000   -0.08742
674440.0000   -0.71448
674480.0000   -0.39243
674520.0000   -0.23026
674560.0000   -0.15286
674600.0000   -0.14364
674640.0000   -0.78047
674680.0000   -0.92688
674720.0000   -0.75016
674760.0000   -0.33661
674800.0000   -0.29658
674840.0000   -0.27777
674880.0000   -0.33519
674920.0000   -0.20461
674960.0000   -0.12828
675000.0000   -0.40612
675040.0000   -0.16043
675080.0000    0.08059
675120.0000    0.48843
675160.0000    0.42301
675200.0000    0.26158
675240.0000    0.32646
675280.0000    0.09791
675320.0000   -0.24712
675360.0000   -0.11399
675400.0000    0.32411
675440.0000   -0.13024
675480.0000   -0.02598
675520.0000   -0.08381
675560.0000   -0.03713
675600.0000    0.05312
675640.0000    0.01533
675680.0000   -0.00561
675720.0000    0.07658
675760.0000    0.08796
675800.0000   -0.00109
675840.0000   -0.05866
675880.0000   -0.11717
675920.0000   -0.81232
675960.0000   -0.37207
676000.0000   -0.32068
676040.0000   -0.18732
676080.0000   -0.06576
676120.0000   -0.11216
676160.0000   -0.17693
676200.0000    0.16533
676240.0000    0.45481
676280.0000    0.28689
676320.0000    0.32971
676360.0000    0.26273
676400.0000   -0.13341
676440.0000   -0.05144
676480.0000   -0.21593
676520.0000   -0.49127
676560.0000   -0.66181
676600.0000   -0.05149
676640.0000   -0.04609
676680.0000   -0.55725
676720.0000   -0.08174
676760.0000   -0.23566
676800.0000   -0.35166
676840.0000   -0.21548
676880.0000   -0.29766
676920.0000   -0.19651
676960.0000   -0.13729
677000.0000   -0.01590
677040.0000    0.03397
677080.0000   -0.33751
677120.0000   -0.07666
677160.0000   -0.08819
677200.0000   -0.26346
677240.0000   -0.16726
677280.0000    0.02752
677320.0000   -0.14726
677360.0000   -0.03087
677400.0000   -0.12548
677440.0000   -0.35825
677480.0000   -0.10587
677520.0000   -0.42625
677560.0000   -0.22722
677600.0000   -0.41793
677640.0000   -0.26095
677680.0000   -0.26941
677720.0000   -0.44074
677760.0000   -0.01975
677800.0000   -0.34556
677840.0000   -0.00342
677880.0000   -0.04814
677920.0000   -0.38571
677960.0000   -0.47757
678000.0000   -0.19792
678040.0000    0.08025
678080.0000   -0.33312
678120.0000    0.04577
678160.0000   -0.73084
678200.0000   -0.28869
678240.0000   -0.29366
678280.0000   -0.45410
678320.0000   -0.48169
678360.0000   -0.81029
678400.0000   -0.03222
678440.0000   -0.22839
678480.0000   -0.17743
678520.0000   -0.20679
678560.0000   -0.16188
678600.0000   -0.14320
678640.0000   -0.23527
678680.0000   -0.31519
678720.0000   -0.34438
678760.0000   -0.64894
678800.0000   -0.25062
678840.0000   -0.26225
678880.0000   -0.39163
678920.0000   -0.33418
678960.0000   -0.55698
679000.0000    0.08962
679040.0000   -0.29022
679080.0000   -0.45048
679120.0000   -0.31857
679160.0000   -0.44678
679200.0000   -0.30478
679240.0000    0.01846
679280.0000   -0.46768
679320.0000   -0.40842
679360.0000   -0.59028
679400.0000   -0.65324
679440.0000   -0.54575
679480.0000   -0.36073
679520.0000   -0.39391
679560.0000   -0.41814
679600.0000   -0.56591
679640.0000   -0.26416
679680.0000   -0.32867
679720.0000   -0.58291
679760.0000   -0.58418
679800.0000   -0.63047
679840.0000   -0.74979
679880.0000   -0.63918
679920.0000   -0.65649
679960.0000   -0.75952
680000.0000   -0.66406
680040.0000   -0.52951
680080.0000   -0.50276
680120.0000   -0.80429
680160.0000   -0.64575
680200.0000   -0.59467
680240.0000   -0.67435
680280.0000   -0.62642
680320.0000   -0.56714
680360.0000   -0.30590
680400.0000   -0.10139
680440.0000   -0.40622
680480.0000   -0.25498
680520.0000   -0.43429
680560.0000   -0.43509
680600.0000   -0.31235
680640.0000   -0.46954
680680.0000   -0.26114
680720.0000   -0.39443
680760.0000   -0.21820
680800.0000   -0.21967
680840.0000   -0.28937
680880.0000   -0.72547
680920.0000   -0.26909
680960.0000   -0.25013
681000.0000   -0.43103
681040.0000   -0.46231
681080.0000   -0.36581
681120.0000   -0.20915
681160.0000   -0.16076
681200.0000   -0.47812
681240.0000   -0.29509
681280.0000   -0.27251
681320.0000   -0.27704
681360.0000   -0.19940
681400.0000   -0.40499
681440.0000   -0.14340
681480.0000   -0.06266
681520.0000   -0.17342
681560.0000   -0.06543
681600.0000   -0.09601
681640.0000   -0.06915
681680.0000   -0.20678
681720.0000   -0.29077
681760.0000   -0.20441
681800.0000   -0.22089
681840.0000   -0.45288
681880.0000   -0.22756
681920.0000   -0.07026
681960.0000   -0.34003
682000.0000   -0.25830
682040.0000    0.00233
682080.0000   -0.29208
682120.0000   -0.77977
682160.0000   -0.49610
682200.0000   -0.22978
682240.0000   -0.50947
682280.0000   -0.54663
682320.0000   -0.93825
682360.0000   -0.63932
682400.0000   -0.67999
682440.0000   -0.76317
682480.0000   -0.44878
682520.0000   -0.75880
682560.0000   -0.68420
682600.0000   -0.51915
682640.0000   -0.48307
682680.0000   -0.36379
682720.0000   -0.20280
682760.0000   -0.52669
682800.0000   -0.36043
682840.0000   -0.49806
682880.0000   -0.56294
682920.0000   -0.49951
682960.0000   -0.66373
683000.0000   -0.21637
683040.0000   -0.58017
683080.0000   -0.57210
683120.0000   -0.65139
683160.0000   -0.26016
683200.0000   -0.28927
683240.0000   -0.39154
683280.0000   -0.25576
683320.0000   -0.70864
683360.0000   -0.55396
683400.0000   -0.49886
683440.0000   -0.26872
683480.0000   -0.34690
683520.0000   -0.53794
683560.0000   -0.37362
683600.0000   -0.18639
683640.0000   -0.24311
683680.0000   -0.32480
683720.0000   -0.30581
683760.0000   -0.61292
683800.0000   -0.64743
683840.0000   -0.47025
683880.0000   -0.52639
683920.0000   -0.48511
683960.0000   -0.51131
684000.0000   -0.48199
684040.0000   -0.45457
684080.0000   -0.30769
684120.0000   -0.62061
684160.0000   -0.73799
684200.0000   -0.45607
684240.0000   -0.69427
684280.0000   -0.52368
684320.0000   -0.49216
684360.0000   -0.64229
684400.0000   -0.57634
684440.0000   -0.49983
684480.0000   -0.06852
684520.0000   -0.07397
684560.0000   -0.13588
684600.0000   -0.36349
684640.0000   -0.19069
684680.0000   -0.16118
684720.0000   -0.36369
684760.0000   -0.31526
684800.0000   -0.10720
684840.0000   -0.75861
684880.0000   -0.67458
684920.0000   -0.45669
684960.0000   -0.49162
685000.0000   -0.73968
685040.0000   -0.83172
685080.0000   -0.72434
685120.0000   -0.63324
685160.0000   -0.41306
685200.0000   -0.35045
685240.0000   -0.29450
685280.0000   -0.13064
685320.0000   -0.64961
685360.0000   -0.29078
685400.0000   -0.38788
685440.0000   -0.59322
685480.0000   -0.71677
685520.0000   -0.40355
685560.0000   -0.56623
685600.0000   -0.05578
685640.0000   -0.39692
685680.0000    0.07953
685720.0000   -0.20436
685760.0000   -0.21278
685800.0000   -0.52647
685840.0000   -0.57452
685880.0000   -0.62252
685920.0000   -0.58236
685960.0000   -0.26687
686000.0000   -0.50598
686040.0000   -0.54956
686080.0000   -0.42174
686120.0000   -0.26660
686160.0000   -0.23392
686200.0000   -0.54515
686240.0000   -0.54642
686280.0000   -0.43862
686320.0000   -0.21863
686360.0000   -0.09474
686400.0000   -0.17420
686440.0000   -0.34050
686480.0000   -0.00271
686520.0000    0.05526
686560.0000    0.02770
686600.0000    0.24934
686640.0000   -0.21724
686680.0000   -0.32474
686720.0000   -0.33348
686760.0000   -0.17637
686800.0000   -0.38997
686840.0000   -0.36573
686880.0000   -0.18916
686920.0000   -0.13671
686960.0000   -0.09250
687000.0000    0.01700
687040.0000   -0.29276
687080.0000   -0.21005
687120.0000   -0.36904
687160.0000   -0.07603
687200.0000    0.08256
687240.0000    0.01911
687280.0000   -0.09072
687320.0000   -0.21980
687360.0000   -0.44839
687400.0000   -0.10605
687440.0000   -0.65752
687480.0000   -0.46754
687520.0000   -0.61760
687560.0000   -0.48836
687600.0000   -0.46843
687640.0000   -0.46103
687680.0000   -0.37151
687720.0000   -0.21470
687760.0000   -0.03197
687800.0000   -0.44395
687840.0000   -0.42764
687880.0000   -0.41125
687920.0000   -0.33552
687960.0000   -0.36641
688000.0000   -0.24012
688040.0000   -0.56976
688080.0000   -0.11788
688120.0000   -0.39721
688160.0000   -0.37653
688200.0000    0.02344
688240.0000    0.40252
688280.0000    0.63506
688320.0000    0.34835
688360.0000    0.41314
688400.0000    0.25441
688440.0000    0.15550
688480.0000    0.35681
688520.0000    0.24277
688560.0000    0.28871
688600.0000    0.48034
688640.0000    0.48396
688680.0000    0.36160
688720.0000    0.27373
688760.0000    0.27427
688800.0000    0.22621
688840.0000    0.32051
688880.0000    0.26675
688920.0000    0.26662
688960.0000    0.23562
689000.0000    0.28177
689040.0000    0.42231
689080.0000    0.52489
689120.0000    0.54698
689160.0000    0.33757
689200.0000    0.35628
689240.0000    0.48147
689280.0000    0.39025
689320.0000    0.25045
689360.0000    0.63101
689400.0000    0.49841
689440.0000    0.56113
689480.0000    0.49559
689520.0000    0.46728
689560.0000    0.74501
689600.0000    0.49025
689640.0000    0.30415
689680.0000    0.49732
689720.0000    0.35695
689760.0000    0.40412
689800.0000    0.36153
689840.0000    0.21087
689880.0000    0.31194
689920.0000    0.33067
689960.0000    0.41360
690000.0000    0.61775
690040.0000    0.37392
690080.0000    0.51096
690120.0000    0.49399
690160.0000    0.44054
690200.0000    0.27936
690240.0000    0.36403
690280.0000    0.50983
690320.0000    0.29040
690360.0000    0.48283
690400.0000    0.30295
690440.0000    0.25476
690480.0000    0.51500
690520.0000    0.43271
690560.0000    0.37414
690600.0000    0.29856
690640.0000    0.43992
690680.0000    0.32640
690720.0000    0.40779
690760.0000    0.58894
690800.0000    0.50176
690840.0000    0.49245
690880.0000    0.35020
690920.0000    0.36026
690960.0000    0.48274
691000.0000    0.36920
691040.0000    0.29960
691080.0000    0.29250
691120.0000    0.45102
691160.0000    0.46302
691200.0000    0.64568
691240.0000    0.40653
691280.0000    0.46805
691320.0000    0.43103
691360.0000    0.38190
691400.0000    0.47641
691440.0000    0.22787
691480.0000    0.59912
691520.0000    0.58734
691560.0000    0.76288
691600.0000    0.61141
691640.0000    0.44285
691680.0000    0.60960
691720.0000    0.64646
691760.0000    0.41611
691800.0000    0.22649
691840.0000    0.47065
691880.0000    0.48374
691920.0000    0.69326
691960.0000    0.37731
692000.0000    0.44319
692040.0000    0.55750
692080.0000    0.55886
692120.0000    0.46976
692160.0000    0.61668
692200.0000    0.62276
692240.0000    0.28176
692280.0000    0.50420
692320.0000    0.54998
692360.0000    0.59873
692400.0000    0.63268
692440.0000    0.37549
692480.0000    0.50659
692520.0000    0.43704
692560.0000    0.44970
692600.0000    0.74277
692640.0000    0.64831
692680.0000    0.30536
692720.0000    0.37829
692760.0000    0.37932
692800.0000    0.59184
692840.0000    0.54811
692880.0000    0.37985
692920.0000    0.45263
692960.0000    0.42559
693000.0000    0.55316
693040.0000    0.39616
693080.0000    0.66226
693120.0000    0.33994
693160.0000    0.42794
693200.0000    0.44497
693240.0000    0.45310
693280.0000    0.28121
693320.0000    0.27691
693360.0000    0.08189
693400.0000    0.29242
693440.0000    0.37169
693480.0000    0.15574
693520.0000    0.42114
693560.0000    0.47028
693600.0000    0.28383
693640.0000    0.29584
693680.0000    0.53735
693720.0000    0.51743
693760.0000    0.58445
693800.0000    0.62911
693840.0000    0.50662
693880.0000    0.49563
693920.0000    0.48681
693960.0000    0.48249
694000.0000    0.52585
694040.0000    0.81858
694080.0000    0.37156
694120.0000    0.62495
694160.0000    0.21052
694200.0000    0.42626
694240.0000    0.40823
694280.0000    0.26174
694320.0000    0.24391
694360.0000    0.22047
694400.0000    0.32028
694440.0000    0.53920
694480.0000    0.21181
694520.0000    0.11390
694560.0000    0.20784
694600.0000    0.25651
694640.0000    0.39319
694680.0000    0.33262
694720.0000    0.36919
694760.0000    0.53236
694800.0000    0.53411
694840.0000    0.37371
694880.0000    0.39391
694920.0000    0.42015
694960.0000    0.28696
695000.0000    0.33489
695040.0000    0.71930
695080.0000    0.31990
695120.0000    0.26549
695160.0000    0.34067
695200.0000    0.43389
695240.0000    0.38028
695280.0000    0.54480
695320.0000    0.47884
695360.0000    0.39096
695400.0000    0.43558
695440.0000    0.41409
695480.0000    0.36238
695520.0000    0.40724
695560.0000    0.25372
695600.0000    0.24094
695640.0000    0.11940
695680.0000    0.35932
695720.0000    0.17115
695760.0000    0.34841
695800.0000    0.41114
695840.0000    0.35676
695880.0000    0.42402
695920.0000    0.15552
695960.0000    0.44990
696000.0000    0.33527
696040.0000    0.31357
696080.0000    0.30522
696120.0000    0.50169
696160.0000    0.49200
696200.0000    0.26548
696240.0000    0.40577
696280.0000    0.28960
696320.0000    0.39811
696360.0000    0.46481
696400.0000    0.49087
696440.0000    0.38276
696480.0000    0.49698
696520.0000    0.07717
696560.0000    0.00556
696600.0000    0.62424
696640.0000    0.23404
696680.0000    0.40467
696720.0000    0.49732
696760.0000    0.40859
696800.0000    0.35516
696840.0000    0.26964
696880.0000    0.30298
696920.0000    0.44242
696960.0000    0.29175
697000.0000    0.50773
697040.0000    0.29543
697080.0000    0.66404
697120.0000    0.27638
697160.0000    0.44455
697200.0000    0.37484
697240.0000    0.63573
697280.0000    0.55866
697320.0000    0.55233
697360.0000    0.56779
697400.0000    0.63861
697440.0000    0.66936
697480.0000    0.52603
697520.0000    0.64129
697560.0000    0.50002
697600.0000    0.59014
697640.0000    0.47230
697680.0000    0.56686
697720.0000    0.54109
697760.0000    0.54106
697800.0000    0.49623
697840.0000    0.56045
697880.0000    0.65904
697920.0000    0.60663
697960.0000    0.56800
698000.0000    0.60218
698040.0000    0.65516
698080.0000    0.66686
698120.0000    0.68071
698160.0000    0.41645
698200.0000    0.77297
698240.0000    0.64959
698280.0000    0.70040
698320.0000    0.73227
698360.0000    0.61816
698400.0000    0.72244
698440.0000    0.81383
698480.0000    0.86538
698520.0000    0.47783
698560.0000    0.31432
698600.0000    0.49304
698640.0000    0.39844
698680.0000    0.36865
698720.0000    0.34175
698760.0000    0.49329
698800.0000    0.26759
698840.0000    0.47202
698880.0000    0.48586
698920.0000    0.43802
698960.0000    0.58199
699000.0000    0.58032
699040.0000    0.40542
699080.0000    0.64199
699120.0000    0.46438
699160.0000    0.37647
699200.0000    0.46369
699240.0000    0.29128
699280.0000    0.49515
699320.0000    0.50897
699360.0000    0.54676
699400.0000    0.55683
699440.0000    0.27731
699480.0000    0.45598
699520.0000    0.35374
699560.0000    0.46966
699600.0000    0.30080
699640.0000    0.28517
699680.0000    0.43836
699720.0000    0.19111
699760.0000    0.54297
699800.0000    0.30144
699840.0000    0.25482
699880.0000    0.29653
699920.0000    0.40200
699960.0000    0.40684
700000.0000    0.79705
700040.0000    0.40124
700080.0000    0.49921
700120.0000    0.62364
700160.0000    0.53372
700200.0000    0.57354
700240.0000    0.48417
700280.0000    0.54595
700320.0000    0.51907
700360.0000    0.28430
700400.0000    0.40882
700440.0000    0.46896
700480.0000    0.61293
700520.0000    0.42347
700560.0000    0.69637
700600.0000    0.50442
700640.0000    0.63308
700680.0000    0.49566
700720.0000    0.46980
700760.0000    0.23561
700800.0000    0.41729
700840.0000    0.51238
700880.0000    0.63113
700920.0000    0.34267
700960.0000    0.35308
701000.0000    0.57084
701040.0000    0.41627
701080.0000    0.39169
701120.0000    0.38268
701160.0000    0.58219
701200.0000    0.73781
701240.0000    0.41082
701280.0000    0.55786
701320.0000    0.36687
701360.0000    0.72368
701400.0000    0.60027
701440.0000    0.58454
701480.0000    0.43051
701520.0000    0.31618
701560.0000    0.39356
701600.0000    0.48593
701640.0000    0.46871
701680.0000    0.57042
701720.0000    0.37020
701760.0000    0.32756
701800.0000    0.48132
701840.0000    0.53453
701880.0000    0.47340
701920.0000    0.36063
701960.0000    0.33903
702000.0000    0.34151
702040.0000    0.19715
702080.0000    0.49248
702120.0000    0.39864
702160.0000    0.26298
702200.0000    0.52912
702240.0000    0.49632
702280.0000    0.41941
702320.0000    0.36367
702360.0000    0.54982
702400.0000    0.53983
702440.0000    0.58880
702480.0000    0.42142
702520.0000    0.41750
702560.0000    0.33090
702600.0000    0.32037
702640.0000    0.57845
702680.0000    0.64871
702720.0000    0.70016
702760.0000    0.34847
702800.0000    0.42762
702840.0000    0.43464
702880.0000    0.62635
702920.0000    0.48263
702960.0000    0.54520
703000.0000    0.67845
703040.0000    0.52591
703080.0000    0.30568
703120.0000    0.19822
703160.0000    0.36381
703200.0000    0.42153
703240.0000    0.69741
703280.0000    0.35880
703320.0000    0.30330
703360.0000    0.68036
703400.0000    0.54249
703440.0000    0.48865
703480.0000    0.67176
703520.0000    0.35701
703560.0000    0.69374
703600.0000    0.61013
703640.0000    0.46272
703680.0000    0.42560
703720.0000    0.50341
703760.0000    0.64453
703800.0000    0.36510
703840.0000    0.62811
703880.0000    0.51309
703920.0000    0.51005
703960.0000    0.58447
704000.0000    0.41778
704040.0000    0.61318
704080.0000    0.59801
704120.0000    0.62142
704160.0000    0.61187
704200.0000    0.53110
704240.0000    0.64478
704280.0000    0.68044
704320.0000    0.57021
704360.0000    0.52295
704400.0000    0.49368
704440.0000    0.41429
704480.0000    0.39640
704520.0000    0.52867
704560.0000    0.55548
704600.0000    0.46426
704640.0000    0.47813
704680.0000    0.10552
704720.0000    0.21687
704760.0000   -0.18588
704800.0000   -0.17819
704840.0000    0.26148
704880.0000    0.33431
704920.0000    0.34519
704960.0000    0.31346
705000.0000    0.19542
705040.0000    0.26554
705080.0000    0.40420
705120.0000    0.53356
705160.0000    0.28194
705200.0000    0.38551
705240.0000    0.06772
705280.0000    0.56039
705320.0000    0.48255
705360.0000    0.68741
705400.0000    0.78180
705440.0000    0.43520
705480.0000    0.45891
705520.0000    0.62081
705560.0000    0.53378
705600.0000    0.49101
705640.0000    0.58373
705680.0000    0.52715
705720.0000    0.40540
705760.0000    0.47325
705800.0000    0.30679
705840.0000    0.21709
705880.0000    0.42571
705920.0000    0.23676
705960.0000    0.32644
706000.0000    0.30323
706040.0000    0.28499
706080.0000    0.29160
706120.0000    0.41270
706160.0000    0.38494
706200.0000    0.07940
706240.0000   -0.09582
706280.0000    0.53957
706320.0000    0.63889
706360.0000    0.46674
706400.0000    0.16811
706440.0000    0.28401
706480.0000    0.29069
706520.0000    0.29939
706560.0000    0.35441
706600.0000    0.46947
706640.0000    0.50563
706680.0000    0.62907
706720.0000    0.21587
706760.0000    0.35853
706800.0000    0.35084
706840.0000    0.37802
706880.0000    0.36167
706920.0000    0.21733
706960.0000    0.22041
707000.0000    0.43838
707040.0000    0.17065
707080.0000    0.28140
707120.0000    0.37650
707160.0000    0.19683
707200.0000    0.38354
707240.0000    0.13473
707280.0000    0.57202
707320.0000    0.36670
707360.0000    0.46958
707400.0000    0.13293
707440.0000    0.29567
707480.0000    0.39505
707520.0000    0.22091
707560.0000    0.64066
707600.0000    0.25061
707640.0000    0.13663
707680.0000    0.33379
707720.0000    0.14109
707760.0000    0.35865
707800.0000    0.28517
707840.0000    0.29178
707880.0000    0.17828
707920.0000    0.39170
707960.0000    0.39266
708000.0000    0.34593
708040.0000    0.30123
708080.0000    0.27654
708120.0000    0.36231
708160.0000    0.29142
708200.0000    0.35534
708240.0000    0.49164
708280.0000    0.23718
708320.0000    0.35014
708360.0000    0.35088
708400.0000    0.27534
708440.0000    0.52226
708480.0000    0.35823
708520.0000    0.44390
708560.0000    0.35023
708600.0000    0.22682
708640.0000    0.15593
708680.0000    0.37467
708720.0000    0.39120
708760.0000    0.36313
708800.0000    0.41371
708840.0000    0.46821
708880.0000    0.42479
708920.0000    0.35579
708960.0000    0.34107
709000.0000    0.37882
709040.0000    0.11232
709080.0000    0.27511
709120.0000    0.25022
709160.0000    0.43864
709200.0000    0.30545
709240.0000    0.18286
709280.0000    0.46131
709320.0000    0.17122
709360.0000    0.42429
709400.0000    0.25995
709440.0000    0.51769
709480.0000    0.48713
709520.0000    0.21748
709560.0000    0.30329
709600.0000    0.44316
709640.0000    0.31349
709680.0000    0.52953
709720.0000    0.29516
709760.0000    0.20949
709800.0000    0.34710
709840.0000    0.24310
709880.0000    0.56617
709920.0000    0.83238
709960.0000    0.33688
710000.0000    0.42542
710040.0000    0.43757
710080.0000    0.53495
710120.0000    0.56076
710160.0000    0.55246
710200.0000    0.62999
710240.0000    0.35528
710280.0000    0.60275
710320.0000    0.48273
710360.0000    0.39981
710400.0000    0.32890
710440.0000    0.45982
710480.0000    0.44583
710520.0000    0.40201
710560.0000    0.36269
710600.0000    0.13557
710640.0000    0.31203
710680.0000    0.42166
710720.0000    0.26994
710760.0000    0.32271
710800.0000    0.33871
710840.0000    0.43165
710880.0000    0.35226
710920.0000    0.36986
710960.0000    0.47553
711000.0000    0.50771
711040.0000    0.07531
711080.0000    0.35603
711120.0000    0.48977
711160.0000    0.45372
711200.0000    0.25656
711240.0000    0.14215
711280.0000    0.28214
711320.0000    0.36679
711360.0000    0.32045
711400.0000    0.40431
711440.0000    0.41865
711480.0000    0.32909
711520.0000    0.48811
711560.0000    0.33893
711600.0000    0.48972
711640.0000    0.43616
711680.0000    0.42869
711720.0000    0.40204
711760.0000    0.32145
711800.0000    0.40627
711840.0000    0.38016
711880.0000    0.40735
711920.0000    0.22130
711960.0000    0.24000
712000.0000    0.26294
712040.0000    0.41318
712080.0000    0.32802
712120.0000    0.44052
712160.0000    0.29912
712200.0000    0.37350
712240.0000    0.29140
712280.0000    0.35258
712320.0000    0.35952
712360.0000    0.41464
712400.0000    0.49344
712440.0000    0.68057
712480.0000    0.53958
712520.0000    0.47382
712560.0000    0.39045
712600.0000    0.56744
712640.0000    0.06357
712680.0000    0.36495
712720.0000    0.53187
712760.0000    0.39958
712800.0000    0.49341
712840.0000    0.46140
712880.0000    0.41708
712920.0000    0.39543
712960.0000    0.35643
713000.0000    0.42569
713040.0000    0.49700
713080.0000    0.48888
713120.0000    0.51644
713160.0000    0.53732
713200.0000    0.49604
713240.0000    0.32506
713280.0000    0.64028
713320.0000    0.69374
713360.0000    0.55251
713400.0000    0.43390
713440.0000    0.19706
713480.0000    0.33191
713520.0000    0.34084
713560.0000    0.30469
713600.0000    0.20020
713640.0000    0.45457
713680.0000    0.33588
713720.0000    0.40602
713760.0000    0.37976
713800.0000    0.52691
713840.0000    0.20107
713880.0000    0.33663
713920.0000    0.30758
713960.0000    0.46308
714000.0000    0.48770
714040.0000    0.39579
714080.0000    0.16851
714120.0000    0.40079
714160.0000    0.54089
714200.0000    0.45276
714240.0000    0.39088
714280.0000    0.30302
714320.0000    0.36353
714360.0000    0.43298
714400.0000    0.43273
714440.0000    0.29558
714480.0000    0.29071
714520.0000    0.29613
714560.0000    0.18981
714600.0000    0.36383
714640.0000    0.29018
714680.0000    0.32250
714720.0000    0.39831
714760.0000    0.29886
714800.0000    0.37981
714840.0000    0.39404
714880.0000    0.28428
714920.0000    0.25381
714960.0000    0.32196
715000.0000    0.38291
715040.0000    0.42696
715080.0000    0.20717
715120.0000    0.43766
715160.0000    0.45380
715200.0000    0.49418
715240.0000    0.30671
715280.0000    0.28619
715320.0000    0.41264
715360.0000    0.26568
715400.0000    0.30898
715440.0000    0.39186
715480.0000    0.44142
715520.0000    0.51080
715560.0000    0.35273
715600.0000    0.24384
715640.0000    0.48781
715680.0000    0.51527
715720.0000    0.37807
715760.0000    0.45797
715800.0000    0.57277
715840.0000    0.38275
715880.0000    0.52764
715920.0000    0.44497
715960.0000    0.54473
716000.0000    0.59968
716040.0000    0.56808
716080.0000    0.63823
716120.0000    0.58842
716160.0000    0.50072
716200.0000    0.73330
716240.0000    0.75749
716280.0000    0.65003
716320.0000    0.78617
716360.0000    0.41933
716400.0000    0.44058
716440.0000    0.52153
716480.0000    0.35862
716520.0000    0.48879
716560.0000    0.45103
716600.0000    0.48522
716640.0000    0.26432
716680.0000    0.53313
716720.0000    0.39102
716760.0000    0.48028
716800.0000    0.54151
716840.0000    0.51577
716880.0000    0.64807
716920.0000    0.69028
716960.0000    0.64829
717000.0000    0.68689
717040.0000    0.61868
717080.0000    0.55207
717120.0000    0.46293
717160.0000    0.34618
717200.0000    0.29991
717240.0000    0.29680
717280.0000    0.65733
717320.0000    0.49235
717360.0000    0.57718
717400.0000    0.58592
717440.0000    0.44987
717480.0000    0.74943
717520.0000    0.64900
717560.0000    0.36204
717600.0000    0.55474
717640.0000    0.50925
717680.0000    0.63076
717720.0000    0.67519
717760.0000    0.33085
717800.0000    0.50895
717840.0000    0.58316
717880.0000    0.59507
717920.0000    0.60164
717960.0000    0.55520
718000.0000    0.64206
718040.0000    0.50026
718080.0000    0.54019
718120.0000    0.69625
718160.0000    0.62132
718200.0000    0.46935
718240.0000    0.32193
718280.0000    0.30060
718320.0000    0.06908
718360.0000    0.27135
718400.0000    0.57175
718440.0000    0.44159
718480.0000    0.29221
718520.0000    0.45437
718560.0000    0.45817
718600.0000    0.39196
718640.0000    0.54500
718680.0000    0.49266
718720.0000    0.45307
718760.0000    0.49197
718800.0000    0.61992
718840.0000    0.55055
718880.0000    0.55332
718920.0000    0.48749
718960.0000    0.48230
719000.0000    0.44932
719040.0000    0.19107
719080.0000    0.32311
719120.0000    0.54328
719160.0000    0.68746
719200.0000    0.60996
719240.0000    0.71534
719280.0000    0.73713
719320.0000    0.62659
719360.0000    0.61229
719400.0000    0.77436
719440.0000    0.60031
719480.0000    0.60415
719520.0000    0.49879
719560.0000    0.60112
719600.0000    0.72537
719640.0000    0.74587
719680.0000    0.60699
719720.0000    0.65027
719760.0000    0.77581
719800.0000    0.73685
719840.0000    0.59960
719880.0000    0.48043
719920.0000    0.44713
719960.0000    0.39499
720000.0000    0.46293
720040.0000    0.36613
720080.0000    0.21881
720120.0000    0.49641
720160.0000    0.68295
720200.0000    0.40285
720240.0000    0.31605
720280.0000    0.34565
720320.0000    0.03400
720360.0000    0.39909
720400.0000    0.30974
720440.0000    0.44986
720480.0000    0.03648
720520.0000    0.25831
720560.0000    0.25459
720600.0000    0.49013
720640.0000    0.46880
720680.0000    0.73893
720720.0000    0.55135
720760.0000    0.18978
720800.0000    0.43698
720840.0000    0.38371
720880.0000    0.40901
720920.0000    0.26813
720960.0000    0.37036
721000.0000    0.21810
721040.0000    0.39629
721080.0000    0.44972
721120.0000    0.49548
721160.0000    0.67206
721200.0000    0.34974
721240.0000    0.18815
721280.0000    0.29815
721320.0000    0.32707
721360.0000    0.37084
721400.0000    0.30572
721440.0000    0.38432
721480.0000    0.39394
721520.0000    0.27921
721560.0000    0.46478
721600.0000    0.55963
721640.0000    0.56020
721680.0000    0.59509
721720.0000    0.31084
721760.0000    0.19482
721800.0000    0.41030
721840.0000    0.36819
721880.0000    0.17875
721920.0000    0.32602
721960.0000    0.31495
722000.0000    0.27347
722040.0000    0.20954
722080.0000    0.25959
722120.0000    0.24551
722160.0000    0.30829
722200.0000    0.62164
722240.0000    0.48122
722280.0000    0.24142
722320.0000    0.46786
722360.0000    0.23854
722400.0000    0.24362
722440.0000    0.06768
722480.0000    0.15841
722520.0000    0.14554
722560.0000    0.15966
722600.0000    0.40218
722640.0000    0.37388
722680.0000    0.13844
722720.0000    0.45516
722760.0000    0.22290
722800.0000    0.35979
722840.0000    0.39537
722880.0000    0.31624
722920.0000    0.35718
722960.0000    0.37463
723000.0000    0.30712
723040.0000    0.33450
723080.0000    0.26353
723120.0000    0.31648
723160.0000    0.46499
723200.0000    0.35580
723240.0000    0.28206
723280.0000    0.30145
723320.0000    0.35022
723360.0000    0.36566
723400.0000    0.21797
723440.0000    0.43347
723480.0000    0.37561
723520.0000    0.22727
723560.0000   -0.01922
723600.0000    0.34593
723640.0000    0.29432
723680.0000    0.19079
723720.0000    0.25630
723760.0000    0.30500
723800.0000    0.24809
723840.0000    0.18650
[truncated: 158,795 more chars]
