# Supplementary material for: Comment on 'Valid molecular dynamics simulations of human hemoglobin require a surprisingly large box size'
Source: eLife. 2019 Jun 20;8:e44718. doi: 10.7554/eLife.44718 (PMC6586461; doi:10.7554/eLife.44718)
Supplement: Figure 4—source data 1. — The zip archive contains a README file describing which source files correspond to the different panels. [file elife-44718-fig4-data1.zip › figure4/panels_EF/amber/box1/eq18/proj.xvg]

25000.0000    0.34025
25040.0000    0.53132
25080.0000    0.40119
25120.0000    0.26054
25160.0000    0.33899
25200.0000    0.47526
25240.0000    0.33845
25280.0000    0.04783
25320.0000    0.24831
25360.0000    0.11481
25400.0000    0.19636
25440.0000    0.25437
25480.0000    0.31634
25520.0000   -0.04276
25560.0000    0.21060
25600.0000   -0.23767
25640.0000    0.09309
25680.0000    0.34044
25720.0000    0.38089
25760.0000    0.13865
25800.0000    0.23503
25840.0000    0.40888
25880.0000    0.31577
25920.0000    0.44907
25960.0000    0.58187
26000.0000    0.40231
26040.0000    0.39579
26080.0000    0.45508
26120.0000    0.30450
26160.0000    0.08520
26200.0000    0.50489
26240.0000    0.44683
26280.0000    0.34872
26320.0000    0.43726
26360.0000    0.52625
26400.0000    0.35584
26440.0000    0.46204
26480.0000    0.43415
26520.0000    0.28563
26560.0000    0.49901
26600.0000    0.35082
26640.0000    0.39898
26680.0000    0.31605
26720.0000    0.28424
26760.0000    0.32348
26800.0000    0.48361
26840.0000    0.50283
26880.0000    0.19586
26920.0000    0.32153
26960.0000    0.16031
27000.0000    0.35704
27040.0000    0.27250
27080.0000    0.43662
27120.0000    0.38677
27160.0000    0.42947
27200.0000    0.42959
27240.0000    0.37074
27280.0000    0.46962
27320.0000    0.40519
27360.0000    0.58707
27400.0000    0.53347
27440.0000    0.47788
27480.0000    0.45260
27520.0000    0.44169
27560.0000    0.38512
27600.0000    0.39786
27640.0000    0.33258
27680.0000    0.35434
27720.0000    0.45589
27760.0000    0.50112
27800.0000    0.52531
27840.0000    0.39804
27880.0000    0.28097
27920.0000    0.51512
27960.0000    0.52466
28000.0000    0.35582
28040.0000    0.50055
28080.0000    0.04328
28120.0000    0.37443
28160.0000    0.30581
28200.0000    0.29247
28240.0000    0.34545
28280.0000    0.13525
28320.0000    0.43291
28360.0000    0.18466
28400.0000    0.11787
28440.0000    0.18706
28480.0000    0.24997
28520.0000    0.38741
28560.0000    0.61044
28600.0000    0.20023
28640.0000    0.31581
28680.0000    0.28402
28720.0000    0.47071
28760.0000    0.17944
28800.0000    0.26654
28840.0000    0.23949
28880.0000    0.31390
28920.0000    0.37151
28960.0000    0.24222
29000.0000    0.40562
29040.0000    0.52302
29080.0000    0.46948
29120.0000    0.24199
29160.0000    0.47391
29200.0000    0.34334
29240.0000    0.26106
29280.0000    0.31058
29320.0000    0.27856
29360.0000    0.34381
29400.0000    0.44152
29440.0000    0.57643
29480.0000    0.37544
29520.0000    0.34866
29560.0000    0.39574
29600.0000    0.26377
29640.0000    0.45412
29680.0000    0.39050
29720.0000    0.31338
29760.0000   -0.07838
29800.0000    0.04788
29840.0000    0.02948
29880.0000   -0.04691
29920.0000    0.22970
29960.0000    0.52998
30000.0000    0.36898
30040.0000    0.36716
30080.0000    0.59748
30120.0000    0.45744
30160.0000    0.57463
30200.0000    0.46720
30240.0000    0.57838
30280.0000    0.57008
30320.0000    0.63066
30360.0000    0.67295
30400.0000    0.74862
30440.0000    0.52044
30480.0000    0.58325
30520.0000    0.27005
30560.0000    0.41833
30600.0000    0.19258
30640.0000    0.16287
30680.0000    0.57477
30720.0000    0.56902
30760.0000    0.68023
30800.0000    0.52965
30840.0000    0.40764
30880.0000    0.41714
30920.0000    0.41617
30960.0000    0.20036
31000.0000    0.39197
31040.0000   -0.03292
31080.0000    0.24122
31120.0000    0.33197
31160.0000    0.35881
31200.0000    0.44572
31240.0000    0.40909
31280.0000    0.57449
31320.0000    0.51096
31360.0000    0.24660
31400.0000    0.39267
31440.0000    0.55100
31480.0000    0.55683
31520.0000    0.62852
31560.0000    0.53135
31600.0000    0.48470
31640.0000    0.41569
31680.0000    0.47396
31720.0000    0.56340
31760.0000    0.42400
31800.0000    0.60031
31840.0000    0.52497
31880.0000    0.42804
31920.0000    0.36611
31960.0000    0.46979
32000.0000    0.60505
32040.0000    0.71874
32080.0000    0.54060
32120.0000    0.53743
32160.0000    0.57382
32200.0000    0.41183
32240.0000    0.51403
32280.0000    0.78651
32320.0000    0.31693
32360.0000    0.70554
32400.0000    0.51395
32440.0000    0.69146
32480.0000    0.46019
32520.0000    0.56397
32560.0000    0.51615
32600.0000    0.43657
32640.0000    0.45352
32680.0000    0.48551
32720.0000    0.70954
32760.0000    0.48828
32800.0000    0.62029
32840.0000    0.31185
32880.0000    0.50797
32920.0000    0.48930
32960.0000    0.55285
33000.0000    0.50795
33040.0000    0.30302
33080.0000    0.31285
33120.0000    0.22229
33160.0000    0.29639
33200.0000    0.42252
33240.0000    0.27066
33280.0000    0.43779
33320.0000    0.28978
33360.0000    0.64422
33400.0000    0.41154
33440.0000    0.47650
33480.0000    0.54392
33520.0000    0.41832
33560.0000    0.58648
33600.0000    0.67005
33640.0000    0.47938
33680.0000    0.50019
33720.0000    0.48414
33760.0000    0.27090
33800.0000    0.44114
33840.0000   -0.04525
33880.0000    0.15637
33920.0000    0.44821
33960.0000    0.32278
34000.0000    0.17208
34040.0000    0.37266
34080.0000    0.48960
34120.0000    0.03246
34160.0000    0.36564
34200.0000    0.28642
34240.0000    0.31644
34280.0000    0.19961
34320.0000    0.34557
34360.0000    0.36779
34400.0000    0.45722
34440.0000    0.32539
34480.0000    0.53603
34520.0000    0.33204
34560.0000    0.29135
34600.0000    0.56728
34640.0000    0.52304
34680.0000    0.47159
34720.0000    0.44478
34760.0000    0.36345
34800.0000    0.29288
34840.0000    0.36074
34880.0000    0.47292
34920.0000    0.45266
34960.0000    0.15441
35000.0000    0.41268
35040.0000    0.31960
35080.0000    0.32801
35120.0000    0.26745
35160.0000    0.34420
35200.0000    0.54719
35240.0000    0.32391
35280.0000    0.34061
35320.0000    0.25044
35360.0000    0.51318
35400.0000    0.30842
35440.0000    0.26326
35480.0000    0.38210
35520.0000    0.33599
35560.0000    0.24470
35600.0000    0.42228
35640.0000    0.40863
35680.0000    0.35239
35720.0000    0.58416
35760.0000    0.45342
35800.0000    0.37609
35840.0000    0.39510
35880.0000    0.24921
35920.0000    0.38600
35960.0000    0.44296
36000.0000    0.36083
36040.0000    0.34620
36080.0000    0.37532
36120.0000    0.35079
36160.0000    0.31636
36200.0000    0.12937
36240.0000    0.39734
36280.0000    0.34200
36320.0000    0.22874
36360.0000    0.38217
36400.0000    0.18242
36440.0000    0.22016
36480.0000    0.55981
36520.0000    0.47232
36560.0000    0.47105
36600.0000    0.34703
36640.0000    0.40843
36680.0000    0.23647
36720.0000    0.49789
36760.0000    0.40322
36800.0000    0.59238
36840.0000    0.49507
36880.0000    0.28808
36920.0000    0.33401
36960.0000    0.34171
37000.0000    0.31914
37040.0000    0.37785
37080.0000    0.36691
37120.0000    0.26687
37160.0000    0.10968
37200.0000    0.39104
37240.0000    0.31811
37280.0000    0.25940
37320.0000    0.19764
37360.0000    0.32150
37400.0000    0.30655
37440.0000    0.38201
37480.0000    0.69598
37520.0000    0.66616
37560.0000    0.67398
37600.0000    0.55181
37640.0000    0.30902
37680.0000    0.38691
37720.0000    0.23871
37760.0000    0.52805
37800.0000   -0.06083
37840.0000    0.51887
37880.0000    0.33682
37920.0000    0.34903
37960.0000    0.43894
38000.0000    0.43252
38040.0000    0.32151
38080.0000    0.48995
38120.0000    0.42008
38160.0000    0.27758
38200.0000    0.46513
38240.0000    0.16122
38280.0000    0.28592
38320.0000    0.11474
38360.0000    0.37464
38400.0000    0.27261
38440.0000    0.34900
38480.0000    0.28783
38520.0000    0.23370
38560.0000    0.45171
38600.0000    0.56841
38640.0000    0.29265
38680.0000    0.54879
38720.0000    0.35117
38760.0000    0.44603
38800.0000    0.43011
38840.0000    0.44157
38880.0000    0.72979
38920.0000    0.61185
38960.0000    0.40242
39000.0000    0.23538
39040.0000    0.55813
39080.0000    0.21068
39120.0000    0.40241
39160.0000    0.52336
39200.0000    0.25002
39240.0000    0.27539
39280.0000    0.08184
39320.0000    0.10824
39360.0000    0.35724
39400.0000    0.26720
39440.0000    0.39117
39480.0000    0.41545
39520.0000    0.62618
39560.0000    0.42575
39600.0000    0.47081
39640.0000    0.20278
39680.0000    0.46017
39720.0000    0.32754
39760.0000    0.31191
39800.0000    0.08445
39840.0000    0.28650
39880.0000    0.39111
39920.0000    0.29094
39960.0000    0.61640
40000.0000    0.44825
40040.0000    0.75012
40080.0000    0.51327
40120.0000    0.57107
40160.0000    0.50810
40200.0000    0.25372
40240.0000    0.01373
40280.0000    0.22588
40320.0000    0.52706
40360.0000    0.16344
40400.0000    0.26688
40440.0000    0.64518
40480.0000    0.40121
40520.0000    0.42986
40560.0000    0.52846
40600.0000    0.45701
40640.0000    0.25585
40680.0000    0.50374
40720.0000    0.25958
40760.0000    0.49700
40800.0000    0.37433
40840.0000    0.07386
40880.0000    0.46705
40920.0000    0.33119
40960.0000    0.43745
41000.0000    0.25108
41040.0000    0.13461
41080.0000    0.27723
41120.0000    0.38126
41160.0000    0.23107
41200.0000   -0.01731
41240.0000    0.34804
41280.0000    0.36073
41320.0000    0.37885
41360.0000    0.45453
41400.0000    0.32244
41440.0000    0.61666
41480.0000    0.39749
41520.0000    0.51343
41560.0000    0.48051
41600.0000    0.41767
41640.0000    0.37924
41680.0000    0.54664
41720.0000    0.34005
41760.0000    0.33876
41800.0000    0.33809
41840.0000    0.54858
41880.0000    0.38840
41920.0000    0.69621
41960.0000    0.77264
42000.0000    0.50416
42040.0000    0.47947
42080.0000    0.49104
42120.0000    0.57009
42160.0000    0.51185
42200.0000    0.22983
42240.0000    0.41533
42280.0000    0.15869
42320.0000    0.31310
42360.0000    0.38726
42400.0000    0.48349
42440.0000    0.41561
42480.0000    0.44801
42520.0000    0.27463
42560.0000    0.40751
42600.0000    0.35179
42640.0000    0.53451
42680.0000    0.43975
42720.0000    0.55491
42760.0000    0.55902
42800.0000    0.44838
42840.0000    0.40836
42880.0000    0.61660
42920.0000    0.71319
42960.0000    0.51030
43000.0000    0.40711
43040.0000    0.61424
43080.0000    0.46272
43120.0000    0.28516
43160.0000    0.41713
43200.0000    0.55016
43240.0000    0.63674
43280.0000    0.50299
43320.0000    0.21110
43360.0000    0.21541
43400.0000    0.38719
43440.0000    0.42831
43480.0000    0.40672
43520.0000    0.51607
43560.0000    0.59493
43600.0000    0.41712
43640.0000    0.51076
43680.0000    0.48217
43720.0000    0.54012
43760.0000    0.40964
43800.0000    0.49691
43840.0000    0.42869
43880.0000    0.44045
43920.0000    0.43962
43960.0000    0.25354
44000.0000    0.48149
44040.0000    0.44507
44080.0000    0.40480
44120.0000    0.27414
44160.0000    0.38361
44200.0000    0.30872
44240.0000    0.29394
44280.0000    0.48614
44320.0000    0.26454
44360.0000    0.21839
44400.0000    0.25241
44440.0000    0.41665
44480.0000    0.08367
44520.0000    0.33330
44560.0000    0.11944
44600.0000    0.28277
44640.0000    0.22399
44680.0000    0.52067
44720.0000    0.24071
44760.0000    0.44932
44800.0000    0.31763
44840.0000    0.55785
44880.0000    0.22068
44920.0000    0.21831
44960.0000    0.39995
45000.0000    0.25768
45040.0000    0.10294
45080.0000    0.30055
45120.0000    0.14520
45160.0000    0.26546
45200.0000    0.39288
45240.0000    0.40958
45280.0000    0.29457
45320.0000    0.36710
45360.0000    0.11275
45400.0000    0.24354
45440.0000   -0.05172
45480.0000    0.07807
45520.0000   -0.01773
45560.0000    0.28668
45600.0000    0.37476
45640.0000    0.24485
45680.0000    0.12723
45720.0000    0.41221
45760.0000    0.32907
45800.0000    0.36738
45840.0000    0.29110
45880.0000    0.30838
45920.0000    0.24514
45960.0000    0.43345
46000.0000    0.45249
46040.0000    0.37135
46080.0000    0.47720
46120.0000    0.31600
46160.0000    0.51057
46200.0000    0.44230
46240.0000    0.18059
46280.0000    0.22986
46320.0000    0.41531
46360.0000    0.44872
46400.0000    0.28990
46440.0000    0.15229
46480.0000    0.25299
46520.0000    0.36525
46560.0000    0.23743
46600.0000    0.33847
46640.0000    0.34841
46680.0000    0.24240
46720.0000    0.38789
46760.0000    0.50112
46800.0000    0.34689
46840.0000    0.21886
46880.0000    0.38387
46920.0000    0.34974
46960.0000    0.51459
47000.0000    0.43461
47040.0000    0.26235
47080.0000    0.71867
47120.0000    0.39079
47160.0000    0.26471
47200.0000    0.32157
47240.0000    0.42347
47280.0000    0.33342
47320.0000    0.39545
47360.0000    0.29189
47400.0000    0.36563
47440.0000    0.48077
47480.0000    0.36765
47520.0000    0.44982
47560.0000    0.44664
47600.0000    0.66027
47640.0000    0.61979
47680.0000    0.53153
47720.0000    0.60396
47760.0000    0.64046
47800.0000    0.36924
47840.0000    0.32347
47880.0000    0.60484
47920.0000    0.46824
47960.0000    0.40433
48000.0000    0.42038
48040.0000    0.35503
48080.0000    0.63215
48120.0000    0.74123
48160.0000    0.48644
48200.0000    0.65152
48240.0000    0.45142
48280.0000    0.44213
48320.0000    0.66616
48360.0000    0.61448
48400.0000    0.55527
48440.0000    0.60418
48480.0000    0.64412
48520.0000    0.43963
48560.0000    0.56926
48600.0000    0.32147
48640.0000    0.40655
48680.0000    0.30160
48720.0000    0.31701
48760.0000    0.33315
48800.0000    0.36059
48840.0000    0.67412
48880.0000    0.55278
48920.0000    0.53758
48960.0000    0.67124
49000.0000    0.57971
49040.0000    0.43663
49080.0000    0.46707
49120.0000    0.26320
49160.0000    0.26009
49200.0000    0.45531
49240.0000    0.25958
49280.0000    0.33737
49320.0000    0.43354
49360.0000    0.54800
49400.0000    0.07444
49440.0000    0.30802
49480.0000    0.53858
49520.0000    0.17771
49560.0000    0.31026
49600.0000    0.38232
49640.0000    0.28513
49680.0000    0.39529
49720.0000    0.28319
49760.0000    0.17426
49800.0000    0.45863
49840.0000    0.48836
49880.0000    0.18010
49920.0000    0.35541
49960.0000    0.53097
50000.0000    0.58031
50040.0000    0.37284
50080.0000    0.28260
50120.0000    0.30138
50160.0000    0.21648
50200.0000    0.27287
50240.0000    0.22666
50280.0000    0.49040
50320.0000    0.54455
50360.0000    0.18504
50400.0000    0.47321
50440.0000    0.58212
50480.0000    0.55299
50520.0000    0.47589
50560.0000    0.41815
50600.0000    0.52451
50640.0000    0.66232
50680.0000    0.57222
50720.0000    0.61263
50760.0000    0.46956
50800.0000    0.42979
50840.0000    0.34378
50880.0000    0.12729
50920.0000    0.25513
50960.0000    0.27445
51000.0000    0.43575
51040.0000    0.29915
51080.0000    0.26468
51120.0000    0.44481
51160.0000    0.50178
51200.0000    0.28865
51240.0000    0.46194
51280.0000    0.35596
51320.0000    0.34889
51360.0000    0.34512
51400.0000    0.32916
51440.0000    0.25670
51480.0000    0.39677
51520.0000    0.31483
51560.0000    0.46962
51600.0000    0.28639
51640.0000    0.33467
51680.0000    0.58291
51720.0000    0.25250
51760.0000    0.36642
51800.0000    0.23199
51840.0000    0.27443
51880.0000    0.34488
51920.0000    0.36257
51960.0000    0.32821
52000.0000    0.41551
52040.0000    0.39221
52080.0000    0.26937
52120.0000    0.33853
52160.0000    0.31274
52200.0000    0.33406
52240.0000    0.39123
52280.0000    0.25643
52320.0000    0.31530
52360.0000    0.16193
52400.0000    0.38090
52440.0000    0.30271
52480.0000    0.39560
52520.0000    0.48404
52560.0000    0.35887
52600.0000    0.31860
52640.0000    0.39938
52680.0000    0.36909
52720.0000    0.44738
52760.0000    0.35414
52800.0000    0.35927
52840.0000    0.32429
52880.0000    0.42303
52920.0000    0.49739
52960.0000    0.44789
53000.0000    0.49360
53040.0000    0.26568
53080.0000    0.48443
53120.0000    0.39395
53160.0000    0.45606
53200.0000    0.36263
53240.0000    0.43059
53280.0000    0.42919
53320.0000    0.46479
53360.0000    0.50033
53400.0000    0.62052
53440.0000    0.58640
53480.0000    0.39082
53520.0000    0.65075
53560.0000    0.60049
53600.0000    0.37010
53640.0000    0.51934
53680.0000    0.57633
53720.0000    0.36905
53760.0000    0.42250
53800.0000    0.56113
53840.0000    0.48622
53880.0000    0.35308
53920.0000    0.30080
53960.0000    0.33712
54000.0000    0.30149
54040.0000    0.50492
54080.0000    0.27644
54120.0000    0.32084
54160.0000    0.21823
54200.0000    0.44062
54240.0000    0.43371
54280.0000    0.27743
54320.0000    0.18164
54360.0000    0.39580
54400.0000    0.34391
54440.0000    0.24572
54480.0000    0.12119
54520.0000    0.20345
54560.0000    0.33276
54600.0000   -0.10350
54640.0000    0.14034
54680.0000    0.25451
54720.0000    0.17229
54760.0000    0.22395
54800.0000   -0.00089
54840.0000    0.17302
54880.0000    0.38325
54920.0000    0.29819
54960.0000    0.28304
55000.0000    0.35883
55040.0000    0.13758
55080.0000   -0.45932
55120.0000   -0.34052
55160.0000   -0.20665
55200.0000    0.11951
55240.0000   -0.20187
55280.0000   -0.01846
55320.0000   -0.05822
55360.0000   -0.30484
55400.0000   -0.10530
55440.0000   -0.43277
55480.0000   -0.11612
55520.0000   -0.11732
55560.0000   -0.20191
55600.0000    0.19143
55640.0000   -0.14064
55680.0000   -0.71607
55720.0000   -0.54290
55760.0000   -0.75460
55800.0000   -0.55088
55840.0000   -0.30143
55880.0000   -0.16737
55920.0000   -0.07864
55960.0000   -0.45267
56000.0000   -0.39471
56040.0000   -0.12551
56080.0000    0.15536
56120.0000    0.04066
56160.0000   -0.09625
56200.0000   -0.04509
56240.0000    0.16061
56280.0000    0.16820
56320.0000   -0.23799
56360.0000   -0.46830
56400.0000   -0.16894
56440.0000   -0.58149
56480.0000   -0.25361
56520.0000   -0.11928
56560.0000    0.14610
56600.0000   -0.16193
56640.0000    0.08164
56680.0000    0.01355
56720.0000   -0.03320
56760.0000   -0.20971
56800.0000    0.15794
56840.0000    0.03620
56880.0000   -0.30197
56920.0000    0.06763
56960.0000   -0.03259
57000.0000    0.44828
57040.0000    0.31241
57080.0000    0.17456
57120.0000    0.04925
57160.0000   -0.21549
57200.0000    0.35817
57240.0000    0.00126
57280.0000   -0.14319
57320.0000    0.24590
57360.0000    0.37927
57400.0000    0.49752
57440.0000    0.46168
57480.0000    0.28107
57520.0000    0.26825
57560.0000   -0.03295
57600.0000    0.22362
57640.0000    0.25476
57680.0000    0.53965
57720.0000    0.22647
57760.0000   -0.07282
57800.0000    0.00285
57840.0000   -0.09248
57880.0000   -0.00230
57920.0000   -0.05309
57960.0000   -0.35266
58000.0000   -0.21875
58040.0000    0.13432
58080.0000   -0.10660
58120.0000   -0.51940
58160.0000    0.17355
58200.0000    0.09423
58240.0000    0.05151
58280.0000   -0.02928
58320.0000   -0.18470
58360.0000   -0.40955
58400.0000   -0.55531
58440.0000   -0.36830
58480.0000   -0.03757
58520.0000   -0.13260
58560.0000   -0.19903
58600.0000    0.11703
58640.0000    0.02587
58680.0000   -0.06158
58720.0000   -0.23331
58760.0000   -0.21056
58800.0000   -0.00754
58840.0000   -0.14487
58880.0000   -0.07060
58920.0000   -0.65363
58960.0000   -0.86660
59000.0000   -0.68424
59040.0000   -0.36149
59080.0000   -0.02867
59120.0000   -0.56798
59160.0000   -0.34748
59200.0000   -0.59316
59240.0000   -0.44660
59280.0000   -0.31769
59320.0000   -0.51881
59360.0000   -0.77915
59400.0000   -0.59948
59440.0000   -0.45925
59480.0000   -0.35287
59520.0000   -0.48395
59560.0000   -0.33065
59600.0000    0.12388
59640.0000   -0.04099
59680.0000    0.02136
59720.0000    0.01190
59760.0000   -0.11851
59800.0000   -0.42510
59840.0000    0.06685
59880.0000   -0.11927
59920.0000   -0.20277
59960.0000    0.06438
60000.0000   -0.24742
60040.0000    0.10043
60080.0000   -0.14381
60120.0000   -0.10576
60160.0000   -0.01960
60200.0000   -0.21415
60240.0000    0.05562
60280.0000   -0.20460
60320.0000    0.09709
60360.0000    0.08574
60400.0000   -0.02259
60440.0000    0.02571
60480.0000   -0.23728
60520.0000   -0.42009
60560.0000    0.12555
60600.0000    0.19344
60640.0000    0.50831
60680.0000    0.30837
60720.0000    0.48456
60760.0000    0.24922
60800.0000   -0.24363
60840.0000   -0.04856
60880.0000    0.01576
60920.0000   -0.16291
60960.0000    0.10779
61000.0000    0.13582
61040.0000   -0.09898
61080.0000    0.04657
61120.0000   -0.10582
61160.0000    0.00963
61200.0000    0.23398
61240.0000   -0.17569
61280.0000    0.00286
61320.0000    0.19132
61360.0000   -0.05326
61400.0000   -0.21665
61440.0000   -0.13308
61480.0000   -0.18284
61520.0000    0.04924
61560.0000   -0.01418
61600.0000   -0.01785
61640.0000   -0.31914
61680.0000    0.03077
61720.0000   -0.11773
61760.0000   -0.07199
61800.0000   -0.21399
61840.0000   -0.31096
61880.0000    0.02548
61920.0000    0.01631
61960.0000   -0.22027
62000.0000   -0.29132
62040.0000   -0.13537
62080.0000   -0.41430
62120.0000   -0.24706
62160.0000   -0.02512
62200.0000   -0.02464
62240.0000   -0.10300
62280.0000   -0.25285
62320.0000   -0.25799
62360.0000   -0.35126
62400.0000   -0.25721
62440.0000    0.03253
62480.0000   -0.06391
62520.0000   -0.23326
62560.0000   -0.43682
62600.0000   -0.17629
62640.0000   -0.42741
62680.0000   -0.47172
62720.0000   -0.10799
62760.0000   -0.28584
62800.0000   -0.45349
62840.0000   -0.31568
62880.0000   -0.28592
62920.0000    0.18452
62960.0000   -0.13615
63000.0000   -0.34967
63040.0000   -0.49257
63080.0000   -0.13922
63120.0000   -0.10172
63160.0000   -0.16552
63200.0000   -0.40701
63240.0000   -0.28358
63280.0000   -0.48817
63320.0000   -0.22878
63360.0000   -0.15081
63400.0000   -0.33041
63440.0000   -0.30944
63480.0000   -0.11319
63520.0000   -0.70567
63560.0000   -0.20322
63600.0000   -0.14579
63640.0000   -0.37724
63680.0000   -0.20725
63720.0000   -0.15536
63760.0000   -0.18076
63800.0000   -0.34960
63840.0000   -0.18976
63880.0000   -0.45027
63920.0000   -0.36785
63960.0000   -0.18135
64000.0000   -0.39695
64040.0000   -0.30068
64080.0000   -0.56839
64120.0000   -0.80245
64160.0000   -0.70560
64200.0000   -0.96461
64240.0000   -0.66743
64280.0000   -0.60747
64320.0000   -0.77114
64360.0000   -0.60936
64400.0000   -0.54745
64440.0000   -0.41986
64480.0000   -0.26864
64520.0000   -0.45337
64560.0000   -0.56048
64600.0000    0.10838
64640.0000    0.18595
64680.0000    0.30125
64720.0000   -0.01520
64760.0000    0.06699
64800.0000   -0.15763
64840.0000   -0.09026
64880.0000   -0.22149
64920.0000   -0.15820
64960.0000   -0.11866
65000.0000    0.13159
65040.0000    0.03316
65080.0000    0.12017
65120.0000   -0.00332
65160.0000   -0.03108
65200.0000   -0.28182
65240.0000   -0.04112
65280.0000    0.13288
65320.0000    0.20079
65360.0000    0.04970
65400.0000    0.06614
65440.0000   -0.02456
65480.0000    0.17361
65520.0000   -0.00078
65560.0000    0.10382
65600.0000   -0.18181
65640.0000   -0.15727
65680.0000    0.06103
65720.0000    0.03911
65760.0000    0.21620
65800.0000   -0.09721
65840.0000   -0.07702
65880.0000   -0.12118
65920.0000   -0.10358
65960.0000   -0.15265
66000.0000   -0.10167
66040.0000   -0.28625
66080.0000    0.02596
66120.0000   -0.28285
66160.0000   -0.25387
66200.0000   -0.21802
66240.0000   -0.30006
66280.0000   -0.23422
66320.0000   -0.44649
66360.0000   -0.21390
66400.0000   -0.29135
66440.0000   -0.05641
66480.0000   -0.19994
66520.0000   -0.54578
66560.0000   -0.47306
66600.0000   -0.40955
66640.0000   -0.27007
66680.0000   -0.50209
66720.0000   -0.57917
66760.0000   -0.40767
66800.0000    0.01077
66840.0000   -0.05688
66880.0000    0.35806
66920.0000    0.10468
66960.0000    0.39466
67000.0000    0.42112
67040.0000    0.16505
67080.0000    0.34586
67120.0000    0.29734
67160.0000    0.31181
67200.0000    0.50996
67240.0000    0.45011
67280.0000    0.06281
67320.0000   -0.11032
67360.0000   -0.14894
67400.0000    0.17823
67440.0000    0.21025
67480.0000    0.22796
67520.0000    0.50307
67560.0000    0.16755
67600.0000    0.22795
67640.0000    0.13400
67680.0000    0.37319
67720.0000    0.41940
67760.0000    0.34795
67800.0000    0.30618
67840.0000    0.37792
67880.0000    0.01004
67920.0000    0.12902
67960.0000    0.28268
68000.0000    0.29347
68040.0000    0.28321
68080.0000   -0.08896
68120.0000   -0.08034
68160.0000   -0.20909
68200.0000   -0.21938
68240.0000   -0.13942
68280.0000    0.01546
68320.0000   -0.12860
68360.0000   -0.08723
68400.0000    0.02893
68440.0000   -0.13767
68480.0000   -0.46068
68520.0000   -0.25037
68560.0000    0.05935
68600.0000   -0.12542
68640.0000   -0.29800
68680.0000   -0.18064
68720.0000   -0.25184
68760.0000   -0.16197
68800.0000   -0.10817
68840.0000    0.00421
68880.0000   -0.05470
68920.0000    0.05088
68960.0000   -0.14875
69000.0000    0.12580
69040.0000   -0.20163
69080.0000   -0.23769
69120.0000   -0.14211
69160.0000   -0.26672
69200.0000   -0.39462
69240.0000   -0.19851
69280.0000   -0.06079
69320.0000   -0.24989
69360.0000   -0.03099
69400.0000   -0.17928
69440.0000   -0.06831
69480.0000   -0.25778
69520.0000    0.02830
69560.0000    0.04623
69600.0000   -0.03658
69640.0000    0.15665
69680.0000   -0.07680
69720.0000   -0.14346
69760.0000    0.30449
69800.0000    0.06089
69840.0000   -0.06949
69880.0000   -0.13861
69920.0000   -0.03170
69960.0000    0.02671
70000.0000   -0.09021
70040.0000    0.07243
70080.0000   -0.09965
70120.0000   -0.20686
70160.0000   -0.20030
70200.0000   -0.04540
70240.0000   -0.04620
70280.0000    0.07914
70320.0000   -0.20959
70360.0000   -0.01506
70400.0000    0.12486
70440.0000   -0.15099
70480.0000   -0.07328
70520.0000    0.14130
70560.0000   -0.00533
70600.0000   -0.02107
70640.0000    0.11252
70680.0000    0.56225
70720.0000    0.47889
70760.0000    0.16804
70800.0000    0.35925
70840.0000    0.25175
70880.0000    0.21504
70920.0000    0.49221
70960.0000    0.18486
71000.0000    0.32809
71040.0000    0.36757
71080.0000    0.39462
71120.0000    0.44797
71160.0000    0.36515
71200.0000    0.16171
71240.0000    0.17629
71280.0000    0.24979
71320.0000    0.39893
71360.0000    0.08891
71400.0000    0.41209
71440.0000    0.38108
71480.0000    0.27330
71520.0000    0.49040
71560.0000    0.22409
71600.0000    0.28158
71640.0000    0.47363
71680.0000    0.55329
71720.0000    0.29715
71760.0000    0.25633
71800.0000    0.60079
71840.0000    0.22747
71880.0000    0.12320
71920.0000    0.39686
71960.0000    0.37752
72000.0000    0.40382
72040.0000    0.26906
72080.0000    0.23860
72120.0000    0.20126
72160.0000    0.29754
72200.0000    0.41582
72240.0000    0.36504
72280.0000    0.38368
72320.0000    0.34700
72360.0000    0.24176
72400.0000    0.39736
72440.0000    0.26293
72480.0000    0.46505
72520.0000    0.51364
72560.0000    0.24700
72600.0000    0.27370
72640.0000    0.17515
72680.0000    0.10394
72720.0000    0.28486
72760.0000    0.32327
72800.0000    0.29146
72840.0000    0.33415
72880.0000    0.41008
72920.0000    0.23131
72960.0000    0.16904
73000.0000    0.37106
73040.0000    0.16327
73080.0000    0.33239
73120.0000    0.26492
73160.0000    0.28304
73200.0000    0.29002
73240.0000    0.15459
73280.0000    0.17609
73320.0000    0.20604
73360.0000    0.37461
73400.0000    0.23112
73440.0000    0.33586
73480.0000    0.25695
73520.0000    0.27232
73560.0000    0.33753
73600.0000    0.28049
73640.0000    0.29409
73680.0000    0.30364
73720.0000    0.48034
73760.0000    0.35713
73800.0000    0.43202
73840.0000    0.27147
73880.0000    0.42215
73920.0000    0.31661
73960.0000    0.28390
74000.0000    0.39399
74040.0000    0.26287
74080.0000    0.19318
74120.0000    0.46691
74160.0000    0.40945
74200.0000    0.45719
74240.0000    0.48870
74280.0000    0.17210
74320.0000    0.25401
74360.0000    0.35752
74400.0000    0.33672
74440.0000    0.28477
74480.0000    0.45801
74520.0000    0.46859
74560.0000    0.14564
74600.0000    0.26909
74640.0000    0.56556
74680.0000    0.32035
74720.0000    0.33717
74760.0000    0.18014
74800.0000    0.38687
74840.0000    0.51998
74880.0000    0.19962
74920.0000    0.20124
74960.0000    0.29852
75000.0000    0.35633
75040.0000    0.34374
75080.0000    0.31537
75120.0000    0.17169
75160.0000    0.65065
75200.0000    0.38597
75240.0000    0.34472
75280.0000    0.38417
75320.0000    0.40349
75360.0000    0.30077
75400.0000    0.32692
75440.0000    0.08184
75480.0000    0.18442
75520.0000    0.28901
75560.0000    0.31015
75600.0000    0.31185
75640.0000    0.43278
75680.0000    0.40425
75720.0000    0.53821
75760.0000    0.40408
75800.0000    0.46961
75840.0000    0.28887
75880.0000    0.32720
75920.0000    0.39162
75960.0000    0.21098
76000.0000    0.12724
76040.0000    0.21395
76080.0000    0.38322
76120.0000    0.28513
76160.0000    0.30542
76200.0000    0.44077
76240.0000    0.28986
76280.0000    0.26224
76320.0000    0.38047
76360.0000    0.15858
76400.0000    0.41119
76440.0000    0.34081
76480.0000    0.33363
76520.0000    0.30151
76560.0000    0.25415
76600.0000    0.25961
76640.0000    0.36323
76680.0000    0.39005
76720.0000    0.24530
76760.0000    0.22158
76800.0000    0.26753
76840.0000    0.35473
76880.0000    0.27689
76920.0000    0.18746
76960.0000    0.09857
77000.0000    0.41265
77040.0000    0.53124
77080.0000    0.29187
77120.0000    0.41891
77160.0000    0.20299
77200.0000    0.22878
77240.0000    0.55837
77280.0000    0.36369
77320.0000    0.29169
77360.0000    0.42108
77400.0000    0.22803
77440.0000    0.29521
77480.0000    0.40182
77520.0000    0.45447
77560.0000    0.28613
77600.0000    0.44989
77640.0000    0.23735
77680.0000    0.44733
77720.0000    0.62428
77760.0000    0.41481
77800.0000    0.42209
77840.0000    0.54647
77880.0000    0.62428
77920.0000    0.66564
77960.0000    0.53251
78000.0000    0.63031
78040.0000    0.66903
78080.0000    0.50611
78120.0000    0.43159
78160.0000    0.27255
78200.0000    0.36703
78240.0000    0.54846
78280.0000    0.16958
78320.0000    0.32279
78360.0000    0.56088
78400.0000    0.45734
78440.0000    0.36347
78480.0000    0.45710
78520.0000    0.50286
78560.0000    0.38510
78600.0000    0.40038
78640.0000    0.32270
78680.0000    0.48964
78720.0000    0.22040
78760.0000    0.29294
78800.0000    0.39444
78840.0000    0.36147
78880.0000    0.39559
78920.0000    0.09344
78960.0000    0.22921
79000.0000    0.27612
79040.0000    0.24310
79080.0000    0.15041
79120.0000    0.12968
79160.0000    0.33577
79200.0000    0.54497
79240.0000    0.37911
79280.0000    0.05410
79320.0000    0.23827
79360.0000    0.32578
79400.0000   -0.04594
79440.0000    0.23680
79480.0000    0.26641
79520.0000    0.09079
79560.0000   -0.27762
79600.0000    0.01707
79640.0000   -0.25450
79680.0000   -0.30008
79720.0000   -0.28416
79760.0000   -0.86858
79800.0000   -0.88579
79840.0000   -0.53807
79880.0000   -0.29322
79920.0000   -0.52362
79960.0000   -0.34032
80000.0000   -0.48367
80040.0000   -0.29107
80080.0000   -0.38388
80120.0000    0.00738
80160.0000   -0.36095
80200.0000   -0.47259
80240.0000   -0.43854
80280.0000   -0.22658
80320.0000    0.07791
80360.0000    0.02278
80400.0000    0.16424
80440.0000   -0.15023
80480.0000   -0.42726
80520.0000   -0.60665
80560.0000   -0.14809
80600.0000    0.03271
80640.0000    0.00095
80680.0000   -0.17363
80720.0000    0.07055
80760.0000   -0.10966
80800.0000   -0.00279
80840.0000   -0.06126
80880.0000   -0.11571
80920.0000   -0.38404
80960.0000   -0.13115
81000.0000   -0.17922
81040.0000   -0.24309
81080.0000   -0.37319
81120.0000   -0.17013
81160.0000    0.04479
81200.0000   -0.24242
81240.0000   -0.45110
81280.0000   -0.45749
81320.0000   -0.42327
81360.0000   -0.57687
81400.0000   -0.49195
81440.0000   -0.57628
81480.0000   -0.46285
81520.0000   -0.61442
81560.0000   -0.90682
81600.0000   -0.68241
81640.0000   -0.17752
81680.0000   -0.32319
81720.0000   -0.48276
81760.0000   -0.46956
81800.0000   -0.47484
81840.0000   -0.27658
81880.0000   -0.28832
81920.0000   -0.22747
81960.0000   -0.25228
82000.0000   -0.19453
82040.0000   -0.58085
82080.0000   -0.77407
82120.0000   -0.52624
82160.0000   -0.73200
82200.0000   -0.56462
82240.0000   -0.69931
82280.0000   -0.78749
82320.0000   -0.85571
82360.0000   -0.93836
82400.0000   -0.98734
82440.0000   -0.87747
82480.0000   -1.00805
82520.0000   -1.21738
82560.0000   -0.70024
82600.0000   -0.40864
82640.0000   -0.32392
82680.0000   -0.21578
82720.0000   -0.31937
82760.0000   -0.20175
82800.0000   -0.34131
82840.0000   -0.18758
82880.0000   -0.31052
82920.0000   -0.16691
82960.0000   -0.17231
83000.0000   -0.39164
83040.0000    0.02814
83080.0000   -0.05428
83120.0000   -0.38816
83160.0000   -0.13274
83200.0000   -0.20508
83240.0000    0.37057
83280.0000    0.24613
83320.0000    0.33965
83360.0000    0.09928
83400.0000    0.40362
83440.0000    0.48703
83480.0000    0.18638
83520.0000    0.34569
83560.0000    0.19607
83600.0000    0.20737
83640.0000    0.62862
83680.0000    0.23813
83720.0000    0.31331
83760.0000    0.33907
83800.0000    0.40905
83840.0000    0.23450
83880.0000    0.12395
83920.0000    0.11797
83960.0000    0.31868
84000.0000    0.12997
84040.0000    0.32293
84080.0000    0.24703
84120.0000    0.17923
84160.0000    0.16645
84200.0000    0.37763
84240.0000    0.23348
84280.0000    0.22681
84320.0000    0.24769
84360.0000   -0.00896
84400.0000   -0.03238
84440.0000   -0.13181
84480.0000   -0.58338
84520.0000   -0.59818
84560.0000   -0.57703
84600.0000   -0.65706
84640.0000   -0.64798
84680.0000   -0.65182
84720.0000   -0.69902
84760.0000   -0.28498
84800.0000   -0.27421
84840.0000   -0.21813
84880.0000   -0.76088
84920.0000   -0.53424
84960.0000   -0.85624
85000.0000   -0.36151
85040.0000   -0.41906
85080.0000   -0.63936
85120.0000   -0.55472
85160.0000   -0.47662
85200.0000   -0.67456
85240.0000   -0.69908
85280.0000   -0.68849
85320.0000   -0.48699
85360.0000   -0.21808
85400.0000   -0.54109
85440.0000   -0.52368
85480.0000   -0.37195
85520.0000   -0.43472
85560.0000   -0.35968
85600.0000   -0.28540
85640.0000   -0.43590
85680.0000   -0.52519
85720.0000   -0.54748
85760.0000   -0.49621
85800.0000   -0.39812
85840.0000   -0.85392
85880.0000   -0.73650
85920.0000   -0.64345
85960.0000   -0.57842
86000.0000   -0.32086
86040.0000   -0.36982
86080.0000   -0.60650
86120.0000   -0.23082
86160.0000   -0.42530
86200.0000    0.04424
86240.0000   -0.33300
86280.0000   -0.15343
86320.0000   -0.35691
86360.0000    0.09311
86400.0000   -0.32643
86440.0000   -0.33392
86480.0000   -0.12308
86520.0000   -0.21443
86560.0000   -0.13053
86600.0000   -0.34886
86640.0000    0.05618
86680.0000   -0.21395
86720.0000   -0.24454
86760.0000   -0.42837
86800.0000   -0.44328
86840.0000   -0.53920
86880.0000   -0.68090
86920.0000   -0.53619
86960.0000   -0.44893
87000.0000    0.08926
87040.0000   -0.40914
87080.0000   -0.51610
87120.0000   -0.39873
87160.0000   -0.32012
87200.0000   -0.42403
87240.0000   -0.41083
87280.0000   -0.64969
87320.0000   -0.52878
87360.0000   -0.46132
87400.0000   -0.46491
87440.0000   -0.48789
87480.0000   -0.67894
87520.0000   -0.59186
87560.0000   -0.70599
87600.0000   -0.79808
87640.0000   -0.58308
87680.0000   -0.40842
87720.0000   -0.71090
87760.0000   -0.65167
87800.0000   -0.54923
87840.0000   -0.62251
87880.0000   -0.64671
87920.0000   -0.45230
87960.0000   -0.61272
88000.0000   -0.58214
88040.0000   -0.48353
88080.0000   -0.19502
88120.0000   -0.86565
88160.0000   -0.61027
88200.0000   -0.62745
88240.0000   -0.53063
88280.0000   -0.46272
88320.0000   -0.73509
88360.0000   -0.58151
88400.0000   -0.44825
88440.0000   -0.20161
88480.0000   -0.26020
88520.0000   -0.51679
88560.0000   -0.44735
88600.0000   -0.21100
88640.0000   -0.34190
88680.0000   -0.21655
88720.0000   -0.42906
88760.0000   -0.46811
88800.0000   -0.43125
88840.0000   -0.44338
88880.0000   -0.57383
88920.0000   -0.26433
88960.0000   -0.14898
89000.0000    0.03019
89040.0000   -0.20419
89080.0000   -0.23138
89120.0000   -0.06943
89160.0000   -0.30568
89200.0000   -0.44389
89240.0000   -0.52512
89280.0000   -0.81588
89320.0000   -0.41269
89360.0000   -0.09220
89400.0000   -0.30313
89440.0000   -0.64810
89480.0000    0.04704
89520.0000   -0.22830
89560.0000   -0.57763
89600.0000   -0.32402
89640.0000    0.01028
89680.0000    0.02009
89720.0000   -0.06221
89760.0000   -0.05013
89800.0000   -0.38466
89840.0000   -0.24919
89880.0000   -0.44095
89920.0000   -0.51366
89960.0000   -0.47944
90000.0000   -0.22620
90040.0000    0.02321
90080.0000   -0.42740
90120.0000   -0.53235
90160.0000   -0.39232
90200.0000   -0.42694
90240.0000   -0.66498
90280.0000   -0.87501
90320.0000   -0.36420
90360.0000   -0.66590
90400.0000   -0.49291
90440.0000   -0.69224
90480.0000   -0.60148
90520.0000   -0.31009
90560.0000   -0.76654
90600.0000   -0.77955
90640.0000   -0.58122
90680.0000   -0.74058
90720.0000   -0.60880
90760.0000   -0.67811
90800.0000   -0.73255
90840.0000   -0.53034
90880.0000   -0.43994
90920.0000   -0.84261
90960.0000   -0.74800
91000.0000   -0.61511
91040.0000   -0.75221
91080.0000   -0.22439
91120.0000   -0.45360
91160.0000   -0.49187
91200.0000   -0.64928
91240.0000   -0.65617
91280.0000   -0.63022
91320.0000   -0.38132
91360.0000   -0.18356
91400.0000   -0.88088
91440.0000   -0.67150
91480.0000   -0.73565
91520.0000   -0.66715
91560.0000   -0.53544
91600.0000   -0.37491
91640.0000   -0.49915
91680.0000   -0.54620
91720.0000   -0.49910
91760.0000   -0.35922
91800.0000   -0.51638
91840.0000   -0.80732
91880.0000   -0.73892
91920.0000   -0.68029
91960.0000   -0.45256
92000.0000   -0.55800
92040.0000   -0.29244
92080.0000   -0.40189
92120.0000   -0.19924
92160.0000   -0.50997
92200.0000   -0.48017
92240.0000   -0.77551
92280.0000   -0.59314
92320.0000   -0.50648
92360.0000   -0.37755
92400.0000   -0.28000
92440.0000   -0.27870
92480.0000   -0.24427
92520.0000   -0.41158
92560.0000   -0.04525
92600.0000    0.02749
92640.0000   -0.27162
92680.0000   -0.44984
92720.0000   -0.42594
92760.0000    0.03107
92800.0000   -0.04430
92840.0000   -0.02833
92880.0000   -0.29572
92920.0000   -0.11881
92960.0000   -0.05139
93000.0000   -0.06862
93040.0000   -0.20209
93080.0000   -0.39734
93120.0000   -0.28180
93160.0000   -0.38127
93200.0000   -0.05587
93240.0000   -0.03129
93280.0000   -0.24678
93320.0000    0.04820
93360.0000   -0.00693
93400.0000   -0.27111
93440.0000   -0.14627
93480.0000   -0.17063
93520.0000   -0.31921
93560.0000   -0.50783
93600.0000   -0.24497
93640.0000   -0.10222
93680.0000   -0.04891
93720.0000   -0.26624
93760.0000   -0.10231
93800.0000   -0.15905
93840.0000   -0.19993
93880.0000   -0.27963
93920.0000   -0.18426
93960.0000   -0.07260
94000.0000    0.01260
94040.0000    0.28247
94080.0000    0.23330
94120.0000    0.14384
94160.0000    0.06305
94200.0000    0.23699
94240.0000    0.14080
94280.0000    0.01349
94320.0000    0.10540
94360.0000    0.12482
94400.0000    0.13496
94440.0000    0.02094
94480.0000    0.27103
94520.0000   -0.11885
94560.0000   -0.28054
94600.0000   -0.29580
94640.0000   -0.25223
94680.0000   -0.14861
94720.0000   -0.14309
94760.0000   -0.17773
94800.0000   -0.15612
94840.0000   -0.06371
94880.0000   -0.06449
94920.0000   -0.17481
94960.0000   -0.15277
95000.0000   -0.28587
95040.0000   -0.39324
95080.0000   -0.30172
95120.0000   -0.45966
95160.0000   -0.41508
95200.0000   -0.06875
95240.0000   -0.06258
95280.0000    0.02459
95320.0000   -0.34773
95360.0000   -0.37881
95400.0000   -0.07296
95440.0000   -0.38516
95480.0000   -0.21285
95520.0000    0.04899
95560.0000    0.52108
95600.0000    0.13006
95640.0000   -0.02574
95680.0000   -0.41856
95720.0000   -0.50490
95760.0000   -0.64138
95800.0000   -0.49514
95840.0000   -0.44270
95880.0000   -0.46855
95920.0000   -0.21123
95960.0000   -0.17331
96000.0000   -0.48950
96040.0000   -0.15885
96080.0000   -0.25748
96120.0000   -0.39554
96160.0000    0.06309
96200.0000   -0.04179
96240.0000   -0.39179
96280.0000   -0.29940
96320.0000   -0.07467
96360.0000   -0.41960
96400.0000   -0.27107
96440.0000   -0.37670
96480.0000   -0.22209
96520.0000    0.22849
96560.0000   -0.63910
96600.0000   -0.85851
96640.0000   -0.75238
96680.0000   -0.78895
96720.0000   -0.95285
96760.0000   -1.06013
96800.0000   -0.94072
96840.0000   -0.75879
96880.0000   -0.64096
96920.0000   -1.09355
96960.0000   -0.93446
97000.0000   -1.13314
97040.0000   -0.80874
97080.0000   -0.96330
97120.0000   -0.83134
97160.0000   -0.37748
97200.0000   -0.60653
97240.0000   -0.69480
97280.0000   -0.79648
97320.0000   -0.70511
97360.0000   -0.70795
97400.0000   -1.05626
97440.0000   -0.49583
97480.0000   -0.38922
97520.0000   -0.61047
97560.0000   -0.19645
97600.0000    0.19060
97640.0000   -0.15550
97680.0000   -0.28452
97720.0000   -0.48868
97760.0000    0.07186
97800.0000    0.14080
97840.0000    0.04051
97880.0000   -0.01527
97920.0000   -0.10987
97960.0000   -0.40391
98000.0000   -0.48334
98040.0000   -0.44003
98080.0000   -0.16590
98120.0000   -0.50106
98160.0000   -0.54859
98200.0000   -0.22762
98240.0000    0.10032
98280.0000   -0.15020
98320.0000   -0.08809
98360.0000   -0.22993
98400.0000   -0.35726
98440.0000   -0.34114
98480.0000   -0.54912
98520.0000    0.06046
98560.0000   -0.25121
98600.0000   -0.27130
98640.0000   -0.25684
98680.0000   -0.33044
98720.0000    0.08373
98760.0000   -0.09561
98800.0000   -0.15945
98840.0000   -0.32611
98880.0000    0.20258
98920.0000   -0.20145
98960.0000   -0.23524
99000.0000   -0.18773
99040.0000   -0.34067
99080.0000   -0.30032
99120.0000   -0.44046
99160.0000    0.06205
99200.0000   -0.37988
99240.0000   -0.18512
99280.0000   -0.40128
99320.0000   -0.60174
99360.0000   -0.47326
99400.0000   -0.01713
99440.0000   -0.28243
99480.0000   -0.09444
99520.0000   -0.67596
99560.0000   -0.18227
99600.0000   -0.15207
99640.0000    0.17157
99680.0000   -0.37288
99720.0000   -0.36164
99760.0000   -0.16107
99800.0000   -0.10585
99840.0000    0.12714
99880.0000   -0.00028
99920.0000    0.07914
99960.0000   -0.51689
100000.0000    0.12945
100040.0000   -0.36394
100080.0000   -0.21121
100120.0000   -0.32140
100160.0000   -0.24259
100200.0000   -0.25971
100240.0000   -0.55943
100280.0000   -0.50977
100320.0000   -0.61876
100360.0000   -0.60616
100400.0000   -0.64000
100440.0000   -0.42822
100480.0000   -0.44973
100520.0000   -0.47914
100560.0000   -0.54246
100600.0000   -0.87991
100640.0000   -0.45028
100680.0000   -0.64845
100720.0000   -0.50241
100760.0000   -0.55917
100800.0000   -0.59543
100840.0000   -0.42113
100880.0000   -0.48084
100920.0000   -0.46015
100960.0000   -0.79678
101000.0000   -0.62759
101040.0000   -0.52703
101080.0000   -0.48877
101120.0000   -0.38789
101160.0000   -0.33427
101200.0000   -0.34648
101240.0000   -0.34205
101280.0000   -0.48163
101320.0000   -0.63481
101360.0000   -0.52216
101400.0000    0.04293
101440.0000   -0.19956
101480.0000   -0.11808
101520.0000   -0.42085
101560.0000   -0.25165
101600.0000   -0.24865
101640.0000   -0.10655
101680.0000   -0.34660
101720.0000   -0.37845
101760.0000   -0.45913
101800.0000   -0.41227
101840.0000   -0.39115
101880.0000   -0.49449
101920.0000   -0.40416
101960.0000   -0.25923
102000.0000   -0.28354
102040.0000   -0.31741
102080.0000   -0.45586
102120.0000   -0.46741
102160.0000   -0.17134
102200.0000   -0.33994
102240.0000   -0.50952
102280.0000   -0.37515
102320.0000   -0.85478
102360.0000   -0.57296
102400.0000   -0.39623
102440.0000   -0.55334
102480.0000   -0.79246
102520.0000   -0.54804
102560.0000   -0.49319
102600.0000   -0.10221
102640.0000   -0.23596
102680.0000   -0.54029
102720.0000   -0.66706
102760.0000   -0.60097
102800.0000   -0.71027
102840.0000   -0.70144
102880.0000   -0.95537
102920.0000   -0.61838
102960.0000   -0.40572
103000.0000   -0.46272
103040.0000   -0.67700
103080.0000   -0.59289
103120.0000   -0.45298
103160.0000   -0.86208
103200.0000   -1.04263
103240.0000   -0.60168
103280.0000   -0.32640
103320.0000   -0.59262
103360.0000   -0.43382
103400.0000   -0.42291
103440.0000   -0.47429
103480.0000   -0.49774
103520.0000   -0.71776
103560.0000   -0.50425
103600.0000   -0.58295
103640.0000   -0.43638
103680.0000   -0.84307
103720.0000   -0.49857
103760.0000   -0.32592
103800.0000   -0.17554
103840.0000   -0.48101
103880.0000   -0.41226
103920.0000   -0.22251
103960.0000   -0.30783
104000.0000   -0.20206
104040.0000   -0.06647
104080.0000   -0.03066
104120.0000   -0.20707
104160.0000   -0.51864
104200.0000   -0.31339
104240.0000   -0.20727
104280.0000   -0.14376
104320.0000   -0.30232
104360.0000   -0.46823
104400.0000   -0.47723
104440.0000   -0.56283
104480.0000   -0.45160
104520.0000   -0.35696
104560.0000   -0.52617
104600.0000   -0.50133
104640.0000   -0.46617
104680.0000   -0.54623
104720.0000   -0.28629
104760.0000   -0.29636
104800.0000   -0.64227
104840.0000   -0.55823
104880.0000   -0.40856
104920.0000   -0.25053
104960.0000   -0.34711
105000.0000   -0.24126
105040.0000    0.27861
105080.0000   -0.15490
105120.0000   -0.42858
105160.0000   -0.15016
105200.0000   -0.06160
105240.0000   -0.20812
105280.0000   -0.34506
105320.0000   -0.21887
105360.0000   -0.15521
105400.0000   -0.26614
105440.0000   -0.28553
105480.0000   -0.27773
105520.0000   -0.24740
105560.0000   -0.36849
105600.0000   -0.42474
105640.0000   -0.20587
105680.0000    0.05002
105720.0000   -0.43286
105760.0000   -0.38607
105800.0000   -0.45522
105840.0000   -0.51561
105880.0000   -0.17527
105920.0000   -0.40205
105960.0000   -0.39332
106000.0000   -0.39518
106040.0000   -0.63390
106080.0000   -0.68361
106120.0000   -0.55527
106160.0000   -0.61492
106200.0000   -0.31258
106240.0000   -0.38159
106280.0000   -0.80083
106320.0000   -0.52787
106360.0000   -0.37411
106400.0000   -0.77648
106440.0000   -0.59393
106480.0000   -0.72163
106520.0000   -0.48395
106560.0000   -0.60943
106600.0000   -0.34069
106640.0000   -0.43378
106680.0000   -0.44385
106720.0000   -0.83517
106760.0000   -0.39103
106800.0000   -0.49951
106840.0000   -0.57681
106880.0000   -0.34534
106920.0000   -0.39783
106960.0000   -0.08153
107000.0000   -0.21328
107040.0000   -0.12063
107080.0000   -0.11557
107120.0000   -0.00257
107160.0000    0.03451
107200.0000    0.18856
107240.0000    0.09291
107280.0000   -0.19587
107320.0000   -0.16375
107360.0000   -0.09026
107400.0000   -0.18369
107440.0000    0.07485
107480.0000    0.04240
107520.0000    0.08131
107560.0000   -0.08073
107600.0000   -0.00452
107640.0000   -0.17586
107680.0000   -0.06285
107720.0000    0.32925
107760.0000   -0.17285
107800.0000    0.03074
107840.0000    0.61529
107880.0000    0.72900
107920.0000    0.48252
107960.0000    0.59583
108000.0000    0.43794
108040.0000    0.29355
108080.0000    0.43910
108120.0000    0.41826
108160.0000    0.16318
108200.0000    0.36615
108240.0000    0.35547
108280.0000    0.46911
108320.0000    0.38749
108360.0000    0.46241
108400.0000    0.20280
108440.0000    0.29736
108480.0000    0.40542
108520.0000    0.35843
108560.0000    0.42962
108600.0000    0.40757
108640.0000    0.42720
108680.0000    0.31923
108720.0000    0.37667
108760.0000    0.64602
108800.0000    0.52680
108840.0000    0.53778
108880.0000    0.50666
108920.0000    0.50342
108960.0000    0.61653
109000.0000    0.31582
109040.0000    0.41520
109080.0000    0.16952
109120.0000    0.51059
109160.0000    0.32616
109200.0000    0.47873
109240.0000    0.63055
109280.0000    0.42758
109320.0000    0.27451
109360.0000    0.01264
109400.0000    0.13762
109440.0000    0.32350
109480.0000    0.63130
109520.0000    0.24265
109560.0000    0.53216
109600.0000    0.30477
109640.0000    0.51313
109680.0000    0.36762
109720.0000    0.38842
109760.0000    0.60387
109800.0000    0.53780
109840.0000    0.36233
109880.0000    0.47421
109920.0000    0.54853
109960.0000    0.33901
110000.0000    0.62609
110040.0000    0.49148
110080.0000    0.41179
110120.0000    0.54316
110160.0000    0.54741
110200.0000    0.45934
110240.0000    0.51778
110280.0000    0.72196
110320.0000    0.71467
110360.0000    0.74105
110400.0000    0.81890
110440.0000    0.73788
110480.0000    0.72511
110520.0000    0.66239
110560.0000    0.68807
110600.0000    0.28287
110640.0000    0.16831
110680.0000    0.15203
110720.0000    0.29781
110760.0000    0.36635
110800.0000    0.54845
110840.0000    0.59574
110880.0000    0.37411
110920.0000    0.53201
110960.0000    0.39600
111000.0000    0.41228
111040.0000    0.19402
111080.0000    0.34682
111120.0000    0.24638
111160.0000    0.33161
111200.0000    0.59727
111240.0000    0.39216
111280.0000    0.47279
111320.0000    0.50863
111360.0000    0.36752
111400.0000    0.44127
111440.0000    0.45096
111480.0000    0.37560
111520.0000    0.50884
111560.0000    0.65447
111600.0000    0.44724
111640.0000    0.38175
111680.0000    0.40623
111720.0000    0.45037
111760.0000    0.44026
111800.0000    0.11955
111840.0000   -0.08290
111880.0000    0.25762
111920.0000    0.11702
111960.0000    0.09903
112000.0000   -0.16241
112040.0000    0.11520
112080.0000    0.10323
112120.0000    0.42204
112160.0000   -0.15049
112200.0000    0.35895
112240.0000    0.31081
112280.0000    0.32279
112320.0000    0.45193
112360.0000    0.33598
112400.0000    0.59293
112440.0000    0.23075
112480.0000    0.43465
112520.0000    0.54718
112560.0000    0.42037
112600.0000    0.44879
112640.0000    0.28466
112680.0000    0.58088
112720.0000    0.45159
112760.0000    0.38749
112800.0000    0.48477
112840.0000    0.32611
112880.0000    0.68047
112920.0000    0.44031
112960.0000    0.54691
113000.0000    0.26099
113040.0000    0.31490
113080.0000    0.26289
113120.0000    0.37219
113160.0000    0.55456
113200.0000    0.47576
113240.0000    0.25334
113280.0000    0.30110
113320.0000    0.29986
113360.0000    0.26576
113400.0000    0.17253
113440.0000    0.48443
113480.0000    0.39990
113520.0000    0.16281
113560.0000    0.19829
113600.0000    0.18785
113640.0000    0.27557
113680.0000    0.20210
113720.0000    0.18222
113760.0000    0.43922
113800.0000    0.13017
113840.0000    0.07458
113880.0000    0.11927
113920.0000    0.24673
113960.0000    0.37901
114000.0000    0.27820
114040.0000    0.21184
114080.0000    0.54229
114120.0000    0.23027
114160.0000    0.39006
114200.0000    0.37101
114240.0000    0.71557
114280.0000    0.53753
114320.0000    0.41104
114360.0000    0.42868
114400.0000    0.39107
114440.0000    0.40051
114480.0000    0.60611
114520.0000    0.61817
114560.0000    0.54422
114600.0000    0.36066
114640.0000    0.56118
114680.0000    0.38310
114720.0000    0.50526
114760.0000    0.55798
114800.0000    0.42402
114840.0000    0.22317
114880.0000    0.58572
114920.0000    0.27486
114960.0000    0.27751
115000.0000    0.50743
115040.0000    0.58433
115080.0000    0.23038
115120.0000    0.56733
115160.0000    0.28271
115200.0000    0.33714
115240.0000    0.08702
115280.0000    0.42028
115320.0000    0.23673
115360.0000    0.03023
115400.0000    0.38573
115440.0000    0.45880
115480.0000    0.24410
115520.0000    0.40754
115560.0000    0.57061
115600.0000    0.25936
115640.0000    0.36798
115680.0000    0.35466
115720.0000    0.45346
115760.0000    0.66272
115800.0000    0.46828
115840.0000    0.48145
115880.0000    0.43635
115920.0000    0.18290
115960.0000   -0.08763
116000.0000    0.47958
116040.0000   -0.24516
116080.0000   -0.34790
116120.0000   -0.18531
116160.0000   -0.09787
116200.0000   -0.10540
116240.0000   -0.24490
116280.0000   -0.35808
116320.0000   -0.24650
116360.0000   -0.45536
116400.0000   -0.56317
116440.0000   -0.43628
116480.0000   -0.68294
116520.0000   -0.46679
116560.0000   -0.68133
116600.0000   -0.23914
116640.0000   -0.20761
116680.0000   -0.04112
116720.0000   -0.14960
116760.0000   -0.21816
116800.0000   -0.13955
116840.0000   -0.18361
116880.0000   -0.11688
116920.0000   -0.09290
116960.0000   -0.13184
117000.0000   -0.49498
117040.0000   -0.34955
117080.0000   -0.42594
117120.0000   -0.40053
117160.0000   -0.14530
117200.0000   -0.66079
117240.0000   -0.59589
117280.0000   -0.47131
117320.0000   -0.82533
117360.0000   -0.50614
117400.0000   -0.49993
117440.0000   -0.44210
117480.0000   -0.43293
117520.0000   -0.13370
117560.0000   -0.10073
117600.0000   -0.29086
117640.0000   -0.00025
117680.0000   -0.39866
117720.0000   -0.54337
117760.0000   -0.42964
117800.0000   -0.45401
117840.0000   -0.28256
117880.0000   -0.51719
117920.0000   -0.07396
117960.0000   -0.03551
118000.0000   -0.22451
118040.0000   -0.37582
118080.0000   -0.10292
118120.0000   -0.26383
118160.0000   -0.03112
118200.0000   -0.84250
118240.0000   -0.45780
118280.0000   -0.66574
118320.0000   -0.79776
118360.0000   -0.53105
118400.0000   -0.72590
118440.0000   -0.58160
118480.0000   -0.55889
118520.0000   -0.78847
118560.0000   -0.60080
118600.0000   -0.31296
118640.0000   -0.40709
118680.0000   -0.60130
118720.0000   -0.35623
118760.0000   -0.28738
118800.0000   -0.29184
118840.0000    0.02685
118880.0000    0.12552
118920.0000    0.23197
118960.0000    0.22449
119000.0000    0.25993
119040.0000   -0.16822
119080.0000   -0.19343
119120.0000    0.13368
119160.0000   -0.05111
119200.0000   -0.34741
119240.0000   -0.13448
119280.0000   -0.00141
119320.0000   -0.10775
119360.0000   -0.65418
119400.0000    0.05176
119440.0000   -0.06179
119480.0000   -0.05766
119520.0000   -0.23130
119560.0000    0.00346
119600.0000   -0.03952
119640.0000    0.21386
119680.0000   -0.04780
119720.0000   -0.13100
119760.0000   -0.16172
119800.0000   -0.50326
119840.0000   -0.75590
119880.0000   -0.66722
119920.0000   -0.48710
119960.0000   -0.12253
120000.0000   -0.32952
120040.0000   -0.42008
120080.0000   -0.44835
120120.0000   -0.21639
120160.0000   -0.05353
120200.0000   -0.27970
120240.0000   -0.15706
120280.0000   -0.28280
120320.0000   -0.25317
120360.0000    0.01148
120400.0000   -0.31995
120440.0000   -0.10497
120480.0000    0.01232
120520.0000   -0.38225
120560.0000   -0.03167
120600.0000   -0.18738
120640.0000   -0.31642
120680.0000   -0.28379
120720.0000   -0.44311
120760.0000   -0.16665
120800.0000   -0.34253
120840.0000   -0.47902
120880.0000   -0.04790
120920.0000   -0.41914
120960.0000   -0.60169
121000.0000   -0.61323
121040.0000   -0.26592
121080.0000   -0.10030
121120.0000   -0.44631
121160.0000   -0.42588
121200.0000   -0.66738
121240.0000   -0.64830
121280.0000   -0.51207
121320.0000   -0.44737
121360.0000   -0.47353
121400.0000   -0.76756
121440.0000   -0.75636
121480.0000   -0.99831
121520.0000   -0.79594
121560.0000   -0.77843
121600.0000   -0.28049
121640.0000   -0.30580
121680.0000   -0.07751
121720.0000   -0.47641
121760.0000   -0.40534
121800.0000   -0.45047
121840.0000   -0.32714
121880.0000   -0.30123
121920.0000   -0.44801
121960.0000   -0.27677
122000.0000   -0.40755
122040.0000   -0.31397
122080.0000   -0.27144
122120.0000   -0.31019
122160.0000   -0.28857
122200.0000   -0.33332
122240.0000   -0.39862
122280.0000   -0.26231
122320.0000   -0.43477
122360.0000   -0.33692
122400.0000   -0.75087
122440.0000   -0.46980
122480.0000   -0.26320
122520.0000   -0.19670
122560.0000   -0.66503
122600.0000   -0.61901
122640.0000   -0.15069
122680.0000   -0.51812
122720.0000   -1.10059
122760.0000   -0.72684
122800.0000   -0.65133
122840.0000   -0.82739
122880.0000   -0.59517
122920.0000   -0.52288
122960.0000   -0.68172
123000.0000   -0.67325
123040.0000   -0.66658
123080.0000   -0.72565
123120.0000   -0.79270
123160.0000   -0.57269
123200.0000   -0.63975
123240.0000   -0.39822
123280.0000   -0.52478
123320.0000   -0.77066
123360.0000   -0.62000
123400.0000   -0.84888
123440.0000   -0.24890
123480.0000   -0.29722
123520.0000    0.01243
123560.0000   -0.43321
123600.0000   -0.04812
123640.0000   -0.78089
123680.0000   -0.62043
123720.0000   -0.50421
123760.0000   -0.55045
123800.0000   -0.53746
123840.0000   -0.68469
123880.0000   -0.43746
123920.0000   -0.59950
123960.0000   -0.56973
124000.0000   -0.46586
124040.0000   -0.26849
124080.0000   -0.74634
124120.0000   -0.61308
124160.0000   -0.60655
124200.0000   -0.44449
124240.0000   -0.51085
124280.0000   -0.55249
124320.0000   -0.63711
124360.0000   -0.42484
124400.0000   -0.34806
124440.0000   -0.42635
124480.0000   -0.33086
124520.0000   -0.07395
124560.0000   -0.52201
124600.0000   -0.62725
124640.0000   -0.34026
124680.0000   -0.36962
124720.0000   -0.42963
124760.0000   -0.85682
124800.0000   -0.77016
124840.0000   -0.81418
124880.0000   -1.03575
124920.0000   -0.65426
124960.0000   -0.96990
125000.0000   -0.53849
125040.0000   -0.56372
125080.0000   -0.62544
125120.0000   -0.69890
125160.0000   -0.72660
125200.0000   -0.56254
125240.0000   -0.96075
125280.0000   -0.42983
125320.0000   -0.72883
125360.0000   -0.59686
125400.0000   -0.61499
125440.0000   -0.69471
125480.0000   -0.64092
125520.0000   -0.34829
125560.0000   -0.46368
125600.0000   -0.56650
125640.0000   -0.56428
125680.0000   -0.44475
125720.0000   -0.60164
125760.0000   -0.24736
125800.0000   -0.16419
125840.0000   -0.51788
125880.0000   -0.51815
125920.0000   -0.27744
125960.0000   -0.36673
126000.0000   -0.42926
126040.0000   -0.40122
126080.0000   -0.27028
126120.0000   -0.47250
126160.0000   -0.35144
126200.0000   -0.19099
126240.0000    0.01002
126280.0000   -0.06457
126320.0000   -0.13645
126360.0000   -0.06333
126400.0000   -0.42683
126440.0000   -0.02060
126480.0000    0.05867
126520.0000   -0.06751
126560.0000   -0.06109
126600.0000    0.42077
126640.0000    0.05584
126680.0000    0.07276
126720.0000    0.26828
126760.0000    0.05592
126800.0000    0.04360
126840.0000    0.49798
126880.0000    0.38858
126920.0000   -0.27918
126960.0000    0.15316
127000.0000    0.00085
127040.0000   -0.34984
127080.0000   -0.17911
127120.0000   -0.36837
127160.0000   -0.12684
127200.0000   -0.19525
127240.0000   -0.09124
127280.0000   -0.35067
127320.0000   -0.35135
127360.0000   -0.42408
127400.0000   -0.81381
127440.0000   -0.31856
127480.0000   -0.59658
127520.0000   -0.67997
127560.0000   -0.58960
127600.0000   -0.74985
127640.0000   -0.30905
127680.0000   -0.18953
127720.0000   -0.38621
127760.0000   -0.35237
127800.0000   -0.24395
127840.0000   -0.12809
127880.0000   -0.24558
127920.0000   -0.22614
127960.0000   -0.04918
128000.0000   -0.09504
128040.0000   -0.05811
128080.0000   -0.02561
128120.0000    0.15227
128160.0000   -0.11135
128200.0000   -0.15078
128240.0000   -0.04109
128280.0000   -0.43828
128320.0000   -0.27625
128360.0000   -0.18898
128400.0000   -0.00688
128440.0000   -0.16507
128480.0000   -0.33300
128520.0000    0.10336
128560.0000    0.14387
128600.0000    0.37538
128640.0000    0.17344
128680.0000    0.24810
128720.0000    0.37500
128760.0000    0.28204
128800.0000    0.38575
128840.0000    0.29146
128880.0000    0.27091
128920.0000    0.19668
128960.0000   -0.08770
129000.0000    0.02131
129040.0000    0.36121
129080.0000    0.08296
129120.0000   -0.02122
129160.0000   -0.34865
129200.0000   -0.60797
129240.0000   -0.68382
129280.0000   -0.60542
129320.0000   -0.79361
129360.0000   -0.76043
129400.0000   -0.44950
129440.0000   -0.55553
129480.0000   -0.20587
129520.0000   -0.37406
129560.0000   -0.43417
129600.0000   -0.24948
129640.0000    0.05800
129680.0000   -0.31897
129720.0000   -0.31965
129760.0000   -0.35170
129800.0000   -0.37106
129840.0000   -0.51786
129880.0000   -0.77294
129920.0000   -1.01388
129960.0000   -0.63984
130000.0000   -0.56024
130040.0000   -0.31269
130080.0000   -0.47279
130120.0000   -0.55987
130160.0000   -0.08669
130200.0000   -0.21463
130240.0000   -0.56471
130280.0000   -0.20091
130320.0000   -0.27705
130360.0000   -0.16217
130400.0000   -0.08780
130440.0000   -0.12219
130480.0000   -0.28225
130520.0000   -0.07943
130560.0000   -0.05253
130600.0000   -0.11835
130640.0000   -0.32803
130680.0000   -0.20860
130720.0000   -0.29308
130760.0000   -0.13416
130800.0000   -0.36787
130840.0000   -0.55236
130880.0000   -0.58602
130920.0000   -0.59738
130960.0000   -0.52790
131000.0000   -0.66776
131040.0000   -0.56929
131080.0000   -0.57040
131120.0000   -0.50835
131160.0000   -0.71276
131200.0000   -0.60937
131240.0000   -0.38601
131280.0000   -0.58449
131320.0000   -0.39934
131360.0000   -0.25167
131400.0000   -0.58643
131440.0000   -0.69511
131480.0000   -0.61290
131520.0000   -0.51743
131560.0000   -0.25603
131600.0000   -0.22885
131640.0000    0.09881
131680.0000   -0.18116
131720.0000    0.24760
131760.0000   -0.03382
131800.0000   -0.14066
131840.0000   -0.18294
131880.0000   -0.02133
131920.0000   -0.07513
131960.0000    0.02404
132000.0000   -0.03186
132040.0000    0.10333
132080.0000   -0.28809
132120.0000   -0.09005
132160.0000   -0.54323
132200.0000   -0.73272
132240.0000   -0.48334
132280.0000    0.10282
132320.0000   -0.29273
132360.0000   -0.19730
132400.0000    0.15370
132440.0000    0.01232
132480.0000    0.12169
132520.0000    0.11916
132560.0000    0.36163
132600.0000   -0.02361
132640.0000   -0.05656
132680.0000   -0.24683
132720.0000   -0.21591
132760.0000   -0.31579
132800.0000   -0.58730
132840.0000   -0.37267
132880.0000   -0.42425
132920.0000   -0.48247
132960.0000   -0.57253
133000.0000   -0.77586
133040.0000   -0.80042
133080.0000   -0.35079
133120.0000   -0.67127
133160.0000   -0.75499
133200.0000   -0.47485
133240.0000   -0.51323
133280.0000   -0.39401
133320.0000   -0.52665
133360.0000   -0.32572
133400.0000   -0.44068
133440.0000   -0.52591
133480.0000   -0.51060
133520.0000   -0.62943
133560.0000   -0.59900
133600.0000    0.10151
133640.0000    0.01080
133680.0000    0.51834
133720.0000   -0.06410
133760.0000   -0.64309
133800.0000   -0.45804
133840.0000   -0.28489
133880.0000    0.10436
133920.0000   -0.43080
133960.0000   -0.51816
134000.0000   -0.47079
134040.0000   -0.42811
134080.0000   -0.30750
134120.0000   -0.38221
134160.0000   -0.24390
134200.0000   -0.61391
134240.0000   -0.21863
134280.0000   -0.07099
134320.0000   -0.33527
134360.0000   -0.12708
134400.0000    0.04804
134440.0000   -0.31037
134480.0000   -0.36481
134520.0000   -0.12897
134560.0000   -0.04234
134600.0000    0.22173
134640.0000    0.11601
134680.0000    0.46293
134720.0000    0.44434
134760.0000    0.11848
134800.0000    0.26839
134840.0000    0.48041
134880.0000    0.30280
134920.0000    0.32047
134960.0000    0.34791
135000.0000    0.17312
135040.0000    0.02456
135080.0000    0.62768
135120.0000    0.65855
135160.0000    0.38858
135200.0000    0.37375
135240.0000    0.35509
135280.0000    0.18708
135320.0000    0.41737
135360.0000   -0.07146
135400.0000    0.17463
135440.0000    0.15741
135480.0000    0.20120
135520.0000    0.27416
135560.0000    0.06029
135600.0000   -0.13315
135640.0000    0.01494
135680.0000    0.02978
135720.0000    0.03585
135760.0000   -0.22005
135800.0000   -0.03855
135840.0000   -0.20367
135880.0000    0.14692
135920.0000    0.20507
135960.0000   -0.01204
136000.0000    0.03148
136040.0000    0.18883
136080.0000    0.19462
136120.0000    0.12172
136160.0000    0.01377
136200.0000   -0.02977
136240.0000   -0.03749
136280.0000   -0.30032
136320.0000   -0.28083
136360.0000   -0.03542
136400.0000    0.09223
136440.0000   -0.01417
136480.0000    0.25236
136520.0000    0.19930
136560.0000   -0.02936
136600.0000    0.04098
136640.0000   -0.06514
136680.0000    0.13013
136720.0000   -0.43105
136760.0000    0.24345
136800.0000   -0.13254
136840.0000    0.01250
136880.0000    0.30919
136920.0000    0.08872
136960.0000    0.02393
137000.0000    0.05319
137040.0000   -0.10453
137080.0000   -0.19612
137120.0000   -0.04386
137160.0000    0.01832
137200.0000    0.21565
137240.0000    0.10814
137280.0000    0.23470
137320.0000    0.00724
137360.0000   -0.01236
137400.0000    0.01596
137440.0000   -0.05261
137480.0000    0.19525
137520.0000    0.01673
137560.0000   -0.05325
137600.0000   -0.05799
137640.0000    0.13929
137680.0000    0.22693
137720.0000    0.49918
137760.0000    0.29384
137800.0000    0.05445
137840.0000    0.17129
137880.0000    0.12785
137920.0000    0.08731
137960.0000    0.15136
138000.0000   -0.13288
138040.0000   -0.03745
138080.0000    0.09588
138120.0000    0.12527
138160.0000    0.06282
138200.0000    0.10288
138240.0000    0.24047
138280.0000    0.48794
138320.0000    0.22963
138360.0000    0.46665
138400.0000    0.53721
138440.0000    0.38012
138480.0000    0.25657
138520.0000    0.20410
138560.0000    0.31452
138600.0000    0.16738
138640.0000   -0.14018
138680.0000   -0.29519
138720.0000   -0.50127
138760.0000   -0.61105
138800.0000   -0.34805
138840.0000   -0.19069
138880.0000   -0.17667
138920.0000   -0.18043
138960.0000   -0.50499
139000.0000   -0.43987
139040.0000   -0.43650
139080.0000   -0.35977
139120.0000   -0.35386
139160.0000   -0.05996
139200.0000   -0.30960
139240.0000   -0.13553
139280.0000   -0.16339
139320.0000   -0.23264
139360.0000   -0.27332
139400.0000   -0.15934
139440.0000   -0.05549
139480.0000   -0.34054
139520.0000   -0.54704
139560.0000   -0.55775
139600.0000   -0.33069
139640.0000   -0.12884
139680.0000   -0.28888
139720.0000   -0.37880
139760.0000   -1.24399
139800.0000   -0.23760
139840.0000   -0.01878
139880.0000    0.01815
139920.0000    0.02858
139960.0000    0.38836
140000.0000    0.23186
140040.0000    0.46997
140080.0000    0.06978
140120.0000    0.28839
140160.0000    0.06985
140200.0000    0.61913
140240.0000    0.47719
140280.0000    0.48847
140320.0000    0.42796
140360.0000    0.29207
140400.0000    0.37774
140440.0000    0.30233
140480.0000    0.37741
140520.0000    0.11391
140560.0000   -0.00715
140600.0000    0.06287
140640.0000    0.10456
140680.0000    0.22759
140720.0000    0.36667
140760.0000    0.15720
140800.0000    0.10615
140840.0000    0.07043
140880.0000    0.16993
140920.0000    0.31064
140960.0000    0.33054
141000.0000    0.15447
141040.0000    0.48816
141080.0000    0.14145
141120.0000    0.56813
141160.0000    0.59443
141200.0000    0.28286
141240.0000   -0.05843
141280.0000   -0.00270
141320.0000    0.04506
141360.0000   -0.18989
141400.0000    0.08054
141440.0000   -0.16195
141480.0000    0.15572
141520.0000    0.09132
141560.0000    0.02357
141600.0000   -0.03074
141640.0000    0.52370
141680.0000    0.36841
141720.0000    0.30980
141760.0000    0.39674
141800.0000    0.33351
141840.0000    0.18441
141880.0000    0.48669
141920.0000    0.48838
141960.0000    0.35116
142000.0000    0.43453
142040.0000    0.31764
142080.0000    0.37462
142120.0000    0.49124
142160.0000    0.44975
142200.0000    0.46557
142240.0000    0.15739
142280.0000    0.41135
142320.0000    0.32357
142360.0000    0.29828
142400.0000    0.44329
142440.0000    0.37809
142480.0000    0.28461
142520.0000    0.36088
142560.0000    0.34199
142600.0000    0.41482
142640.0000    0.37709
142680.0000    0.23848
142720.0000    0.29023
142760.0000    0.20533
142800.0000    0.58399
142840.0000    0.58476
142880.0000    0.39911
142920.0000   -0.03179
142960.0000    0.22629
143000.0000    0.31796
143040.0000    0.19519
143080.0000    0.30342
143120.0000    0.24532
143160.0000    0.50856
143200.0000    0.46305
143240.0000    0.40915
143280.0000    0.42917
143320.0000    0.56411
143360.0000    0.53749
143400.0000    0.43099
143440.0000    0.35115
143480.0000    0.38491
143520.0000    0.28664
143560.0000    0.48328
143600.0000    0.32302
143640.0000    0.47768
143680.0000    0.50894
143720.0000    0.26700
143760.0000    0.45629
143800.0000    0.19109
143840.0000   -0.46415
143880.0000   -0.63173
143920.0000   -0.38342
143960.0000   -0.20733
144000.0000   -0.02446
144040.0000    0.34317
144080.0000    0.27084
144120.0000    0.47372
144160.0000    0.22091
144200.0000    0.35432
144240.0000    0.30056
144280.0000    0.45131
144320.0000    0.51608
144360.0000    0.17930
144400.0000    0.21356
144440.0000   -0.02262
144480.0000    0.33786
144520.0000    0.40527
144560.0000    0.31915
144600.0000    0.32526
144640.0000    0.56684
144680.0000    0.24980
144720.0000    0.33673
144760.0000    0.46613
144800.0000    0.49897
144840.0000    0.31919
144880.0000    0.43628
144920.0000    0.31096
144960.0000    0.19341
145000.0000    0.21338
145040.0000    0.16738
145080.0000    0.22471
145120.0000    0.43803
145160.0000   -0.11700
145200.0000   -0.29300
145240.0000   -0.27067
145280.0000   -0.29071
145320.0000   -0.23044
145360.0000   -0.28879
145400.0000   -0.26100
145440.0000    0.40407
145480.0000    0.42533
145520.0000    0.25145
145560.0000    0.24315
145600.0000    0.29988
145640.0000    0.32118
145680.0000    0.65502
145720.0000    0.32598
145760.0000    0.38991
145800.0000    0.44670
145840.0000    0.41329
145880.0000    0.15275
145920.0000    0.37168
145960.0000    0.12127
146000.0000    0.47445
146040.0000    0.59547
146080.0000    0.44678
146120.0000    0.53103
146160.0000    0.66096
146200.0000    0.22775
146240.0000    0.35757
146280.0000    0.12935
146320.0000    0.28194
146360.0000    0.32920
146400.0000    0.29751
146440.0000    0.38190
146480.0000    0.19311
146520.0000    0.53970
146560.0000    0.40496
146600.0000    0.56953
146640.0000    0.29116
146680.0000    0.28338
146720.0000    0.48320
146760.0000    0.14495
146800.0000    0.32164
146840.0000    0.47526
146880.0000    0.26073
146920.0000    0.19940
146960.0000    0.13356
147000.0000    0.29147
147040.0000    0.55080
147080.0000    0.33098
147120.0000    0.77747
147160.0000    0.44383
147200.0000    0.41450
147240.0000    0.50489
147280.0000    0.49055
147320.0000    0.41800
147360.0000    0.19660
147400.0000    0.49838
147440.0000    0.61463
147480.0000    0.48438
147520.0000    0.22823
147560.0000    0.56347
147600.0000    0.41620
147640.0000    0.46205
147680.0000    0.78129
147720.0000    0.85524
147760.0000    0.69660
147800.0000    0.92581
147840.0000    0.82587
147880.0000    0.75905
147920.0000    0.69399
147960.0000    0.60994
148000.0000    0.56767
148040.0000    0.43380
148080.0000    0.48775
148120.0000    0.42736
148160.0000    0.56727
148200.0000    0.45700
148240.0000    0.40087
148280.0000    0.46628
148320.0000    0.62161
148360.0000    0.55988
148400.0000    0.31529
148440.0000    0.23590
148480.0000    0.31638
148520.0000    0.61680
148560.0000    0.00281
148600.0000   -0.07083
148640.0000    0.46520
148680.0000    0.35470
148720.0000    0.60733
148760.0000    0.26392
148800.0000    0.21331
148840.0000   -0.42540
148880.0000   -0.07030
148920.0000   -0.27890
148960.0000   -0.53960
149000.0000   -0.49663
149040.0000   -0.97776
149080.0000   -0.58643
149120.0000   -0.85922
149160.0000   -0.64770
149200.0000   -0.49341
149240.0000   -0.47326
149280.0000   -0.66231
149320.0000   -0.68592
149360.0000   -0.48302
149400.0000   -0.59092
149440.0000   -0.76697
149480.0000   -0.70184
149520.0000   -0.33187
149560.0000   -0.88490
149600.0000   -0.58893
149640.0000   -0.57067
149680.0000   -0.41065
149720.0000   -0.48955
149760.0000   -0.51777
149800.0000   -0.33568
149840.0000   -0.52352
149880.0000   -0.52920
149920.0000   -0.04118
149960.0000   -0.58392
150000.0000   -0.54436
150040.0000   -0.24812
150080.0000   -0.48431
150120.0000   -0.58918
150160.0000   -0.40122
150200.0000   -0.29107
150240.0000   -0.07036
150280.0000    0.12489
150320.0000   -0.38205
150360.0000   -0.41858
150400.0000   -0.28195
150440.0000   -0.29052
150480.0000   -0.55123
150520.0000    0.11164
150560.0000   -0.13557
150600.0000   -0.20138
150640.0000   -0.48253
150680.0000   -0.15036
150720.0000    0.11475
150760.0000   -0.07191
150800.0000   -0.14727
150840.0000   -0.14408
150880.0000   -0.19611
150920.0000   -0.50789
150960.0000   -0.59375
151000.0000   -0.26222
151040.0000   -0.42031
151080.0000   -0.37733
151120.0000   -0.47190
151160.0000   -0.22657
151200.0000   -0.42285
151240.0000   -0.20565
151280.0000   -0.36028
151320.0000   -0.51758
151360.0000   -0.65395
151400.0000   -0.33738
151440.0000   -0.38066
151480.0000   -0.33827
151520.0000   -0.57138
151560.0000   -0.40895
151600.0000   -0.13707
151640.0000   -0.44959
151680.0000   -0.28590
151720.0000   -0.11679
151760.0000   -0.03236
151800.0000   -0.34781
151840.0000   -0.18181
151880.0000   -0.10862
151920.0000   -0.39971
151960.0000   -0.43180
152000.0000   -0.35915
152040.0000   -0.20600
152080.0000    0.10278
152120.0000    0.06340
152160.0000   -0.05386
152200.0000    0.02140
152240.0000   -0.45682
152280.0000   -0.27589
152320.0000   -0.09970
152360.0000   -0.63924
152400.0000   -0.63360
152440.0000   -0.73327
152480.0000   -0.32525
152520.0000   -0.45133
152560.0000   -0.69902
152600.0000   -0.28335
152640.0000   -0.57632
152680.0000   -0.37673
152720.0000   -0.26479
152760.0000   -0.19523
152800.0000   -0.27777
152840.0000   -0.51737
152880.0000   -0.13322
152920.0000   -0.12639
152960.0000   -0.05198
153000.0000   -0.62249
153040.0000   -0.40184
153080.0000   -0.33117
153120.0000   -0.01423
153160.0000   -0.15680
153200.0000   -0.24620
153240.0000   -0.54694
153280.0000   -0.31282
153320.0000   -0.20045
153360.0000   -0.03018
153400.0000   -0.46018
153440.0000   -0.32227
153480.0000   -0.46821
153520.0000   -0.10290
153560.0000   -0.37796
153600.0000   -0.04378
153640.0000   -0.23925
153680.0000   -0.43238
153720.0000   -0.07802
153760.0000   -0.11809
153800.0000    0.03942
153840.0000   -0.13449
153880.0000    0.08275
153920.0000   -0.05496
153960.0000   -0.63832
154000.0000   -0.11785
154040.0000   -0.09240
154080.0000    0.07035
154120.0000    0.10562
154160.0000    0.09213
154200.0000    0.36861
154240.0000    0.36996
154280.0000    0.26828
154320.0000    0.27772
154360.0000    0.11700
154400.0000    0.21919
154440.0000    0.32423
154480.0000    0.42558
154520.0000    0.48536
154560.0000    0.42670
154600.0000    0.52897
154640.0000    0.26054
154680.0000    0.53921
154720.0000    0.28857
154760.0000    0.30732
154800.0000    0.31421
154840.0000    0.00996
154880.0000    0.10925
154920.0000   -0.00728
154960.0000   -0.03742
155000.0000    0.00655
155040.0000    0.24496
155080.0000    0.11792
155120.0000    0.12857
155160.0000    0.23152
155200.0000    0.19722
155240.0000    0.36449
155280.0000    0.51742
155320.0000    0.48553
155360.0000    0.01499
155400.0000    0.20409
155440.0000    0.50061
155480.0000    0.77155
155520.0000    0.49856
155560.0000    0.43743
155600.0000    0.51583
155640.0000    0.57175
155680.0000    0.21107
155720.0000    0.39468
155760.0000    0.13530
155800.0000    0.37484
155840.0000    0.27678
155880.0000    0.40110
155920.0000    0.39566
155960.0000    0.15948
156000.0000    0.38256
156040.0000    0.40663
156080.0000    0.30588
156120.0000    0.39002
156160.0000    0.60431
156200.0000    0.20881
156240.0000    0.23402
156280.0000    0.35523
156320.0000    0.42508
156360.0000    0.40419
156400.0000    0.26956
156440.0000    0.48565
156480.0000    0.45895
156520.0000    0.49760
156560.0000    0.19850
156600.0000    0.20974
156640.0000    0.41621
156680.0000    0.31103
156720.0000    0.44099
156760.0000    0.41349
156800.0000    0.24296
156840.0000    0.53055
156880.0000    0.45690
156920.0000    0.45542
156960.0000    0.21059
157000.0000    0.12294
157040.0000    0.49829
157080.0000    0.39999
157120.0000    0.12518
157160.0000    0.08818
157200.0000    0.23684
157240.0000   -0.11555
157280.0000   -0.11143
157320.0000   -0.15533
157360.0000   -0.05934
157400.0000   -0.23300
157440.0000   -0.44334
157480.0000   -0.32768
157520.0000   -0.26226
157560.0000   -0.20371
157600.0000   -0.23370
157640.0000   -0.19117
157680.0000    0.05890
157720.0000    0.25026
157760.0000    0.08071
157800.0000    0.00886
157840.0000    0.50959
157880.0000    0.28822
157920.0000    0.49132
157960.0000    0.34858
158000.0000    0.32490
158040.0000    0.32501
158080.0000    0.11783
158120.0000    0.38182
158160.0000    0.13593
158200.0000    0.20427
158240.0000    0.47787
158280.0000    0.13341
158320.0000    0.38476
158360.0000    0.25450
158400.0000    0.38105
158440.0000    0.36091
158480.0000    0.31764
158520.0000    0.26780
158560.0000    0.33579
158600.0000    0.46503
158640.0000    0.53026
158680.0000    0.20073
158720.0000    0.49394
158760.0000    0.39752
158800.0000    0.09158
158840.0000    0.50522
158880.0000    0.33133
158920.0000    0.33526
158960.0000    0.35408
159000.0000    0.44232
159040.0000    0.45356
159080.0000    0.45255
159120.0000    0.63678
159160.0000    0.48722
159200.0000    0.35763
159240.0000    0.49339
159280.0000    0.53517
159320.0000    0.30869
159360.0000    0.44001
159400.0000    0.34100
159440.0000    0.42124
159480.0000    0.47855
159520.0000    0.41187
159560.0000    0.46570
159600.0000    0.43378
159640.0000    0.53461
159680.0000    0.27884
159720.0000    0.36735
159760.0000    0.28198
159800.0000    0.36578
159840.0000    0.55411
159880.0000    0.34241
159920.0000    0.30588
159960.0000    0.07924
160000.0000    0.49663
160040.0000    0.13019
160080.0000   -0.43499
160120.0000   -0.29926
160160.0000   -0.32535
160200.0000   -0.21181
160240.0000   -0.45009
160280.0000    0.05608
160320.0000   -0.36069
160360.0000   -0.07513
160400.0000    0.00903
160440.0000   -0.30091
160480.0000   -0.32496
160520.0000   -0.08149
160560.0000   -0.10699
160600.0000   -0.30599
160640.0000   -0.12651
160680.0000   -0.07029
160720.0000   -0.13060
160760.0000   -0.30586
160800.0000   -0.42236
160840.0000   -0.51519
160880.0000   -0.39394
160920.0000   -0.57844
160960.0000   -0.34014
161000.0000   -0.49028
161040.0000   -0.43334
161080.0000   -0.62697
161120.0000   -0.52100
161160.0000   -0.82706
161200.0000   -0.51518
161240.0000   -1.05015
161280.0000   -0.59332
161320.0000   -0.63856
161360.0000   -0.27849
161400.0000   -1.00569
161440.0000   -0.26524
161480.0000    0.09978
161520.0000   -0.28424
161560.0000   -0.26565
161600.0000   -0.39564
161640.0000   -0.41107
161680.0000   -0.22734
161720.0000   -0.24798
161760.0000   -0.26414
161800.0000   -0.13285
161840.0000    0.07552
161880.0000    0.25549
161920.0000   -0.09425
161960.0000   -0.01235
162000.0000    0.43780
162040.0000    0.22087
162080.0000    0.56960
162120.0000    0.15198
162160.0000    0.49570
162200.0000    0.34829
162240.0000    0.67720
162280.0000    0.44609
162320.0000    0.35080
162360.0000    0.30395
162400.0000    0.41036
162440.0000    0.48059
162480.0000    0.36237
162520.0000    0.33755
162560.0000    0.28248
162600.0000    0.35729
162640.0000    0.52329
162680.0000    0.44620
162720.0000    0.33643
162760.0000    0.35809
162800.0000    0.43194
162840.0000    0.51938
162880.0000    0.40492
162920.0000    0.29076
162960.0000    0.27311
163000.0000    0.27324
163040.0000    0.30233
163080.0000    0.24673
163120.0000    0.44036
163160.0000    0.31381
163200.0000    0.62058
163240.0000    0.23749
163280.0000    0.39364
163320.0000    0.52589
163360.0000    0.40027
163400.0000    0.37418
163440.0000    0.06008
163480.0000    0.14150
163520.0000    0.32925
163560.0000    0.40168
163600.0000    0.37221
163640.0000    0.41002
163680.0000    0.25419
163720.0000    0.41502
163760.0000    0.26682
163800.0000    0.14479
163840.0000    0.63813
163880.0000    0.01358
163920.0000    0.08258
163960.0000    0.02893
164000.0000    0.21725
164040.0000    0.47078
164080.0000    0.19378
164120.0000    0.52159
164160.0000    0.31361
164200.0000    0.49031
164240.0000    0.10191
164280.0000    0.31424
164320.0000    0.35026
164360.0000    0.42358
164400.0000    0.46334
164440.0000    0.21276
164480.0000    0.08879
164520.0000   -0.01180
164560.0000    0.11043
164600.0000   -0.24500
164640.0000    0.42625
164680.0000    0.23963
164720.0000    0.20182
164760.0000    0.24865
164800.0000    0.13653
164840.0000    0.18857
164880.0000    0.24275
164920.0000    0.21306
164960.0000    0.41693
165000.0000    0.44408
165040.0000    0.41909
165080.0000    0.29013
165120.0000    0.28533
165160.0000    0.39363
165200.0000    0.16558
165240.0000   -0.02415
165280.0000    0.52366
165320.0000    0.20811
165360.0000   -0.01668
165400.0000    0.51651
165440.0000   -0.06799
165480.0000    0.40133
165520.0000    0.23425
165560.0000   -0.06582
165600.0000   -0.21317
165640.0000    0.09743
165680.0000    0.16813
165720.0000    0.21456
165760.0000    0.13195
165800.0000    0.19882
165840.0000    0.14708
165880.0000    0.20079
165920.0000    0.25407
165960.0000    0.29766
166000.0000    0.39900
166040.0000    0.09866
166080.0000    0.12389
166120.0000    0.40557
166160.0000    0.01162
166200.0000   -0.00038
166240.0000    0.00271
166280.0000    0.06658
166320.0000   -0.19001
166360.0000   -0.00778
166400.0000    0.30108
166440.0000    0.23149
166480.0000    0.10135
166520.0000   -0.31661
166560.0000   -0.42026
166600.0000   -0.51548
166640.0000   -0.56991
166680.0000   -0.30167
166720.0000    0.03094
166760.0000   -0.13943
166800.0000   -0.03454
166840.0000    0.13250
166880.0000    0.28122
166920.0000    0.13770
166960.0000   -0.03989
167000.0000   -0.03276
167040.0000    0.19049
167080.0000   -0.09415
167120.0000    0.21465
167160.0000    0.11729
167200.0000    0.22086
167240.0000    0.36934
167280.0000    0.50315
167320.0000    0.81265
167360.0000    0.36250
167400.0000    0.03679
167440.0000   -0.03721
167480.0000   -0.19464
167520.0000   -0.17657
167560.0000    0.06919
167600.0000    0.37496
167640.0000    0.34190
167680.0000    0.37225
167720.0000    0.38841
167760.0000    0.36521
167800.0000    0.16354
167840.0000    0.25397
167880.0000    0.25707
167920.0000    0.53829
167960.0000    0.39504
168000.0000    0.58686
168040.0000    0.29728
168080.0000    0.29768
168120.0000    0.47953
168160.0000    0.29436
168200.0000    0.36817
168240.0000    0.45584
168280.0000    0.49863
168320.0000    0.35092
168360.0000    0.34419
168400.0000    0.19683
168440.0000    0.27385
168480.0000   -0.11449
168520.0000    0.15540
168560.0000    0.24638
168600.0000    0.06834
168640.0000   -0.12136
168680.0000   -0.21524
168720.0000   -0.04365
168760.0000   -0.25926
168800.0000    0.16348
168840.0000    0.05270
168880.0000    0.04438
168920.0000   -0.17118
168960.0000   -0.05002
169000.0000   -0.53913
169040.0000   -0.27217
169080.0000   -0.59307
169120.0000   -0.07453
169160.0000   -0.05810
169200.0000    0.12398
169240.0000   -0.04544
169280.0000    0.09872
169320.0000   -0.10861
169360.0000   -0.52825
169400.0000    0.08705
169440.0000    0.02080
169480.0000    0.20684
169520.0000    0.06197
169560.0000    0.17323
169600.0000   -0.16607
169640.0000    0.16146
169680.0000   -0.01987
169720.0000   -0.20823
169760.0000    0.04498
169800.0000   -0.06415
169840.0000   -0.34899
169880.0000   -0.19873
169920.0000   -0.40627
169960.0000   -0.21794
170000.0000   -0.18295
170040.0000   -0.25185
170080.0000   -0.33321
170120.0000   -0.36150
170160.0000   -0.20154
170200.0000    0.04414
170240.0000   -0.17903
170280.0000   -0.25905
170320.0000    0.02336
170360.0000   -0.15726
170400.0000    0.00404
170440.0000   -0.00764
170480.0000   -0.32714
170520.0000   -0.19069
170560.0000   -0.04334
170600.0000   -0.25046
170640.0000   -0.47119
170680.0000   -0.53911
170720.0000   -0.31493
170760.0000   -0.15384
170800.0000    0.08235
170840.0000    0.07997
170880.0000   -0.34173
170920.0000    0.05979
170960.0000    0.07026
171000.0000    0.06197
171040.0000   -0.22984
171080.0000   -0.33621
171120.0000   -0.18556
171160.0000   -0.20311
171200.0000   -0.37999
171240.0000   -0.12385
171280.0000   -0.38921
171320.0000   -0.10717
171360.0000    0.01810
171400.0000   -0.24912
171440.0000   -0.30431
171480.0000   -0.47911
171520.0000   -0.14975
171560.0000   -0.26347
171600.0000   -0.52179
171640.0000   -0.29540
171680.0000   -0.51304
171720.0000   -0.57702
171760.0000   -0.33589
171800.0000   -0.61463
171840.0000   -0.02785
171880.0000   -0.37178
171920.0000   -0.17117
171960.0000   -0.37063
172000.0000   -0.25217
172040.0000   -0.11752
172080.0000   -0.24658
172120.0000    0.00777
172160.0000   -0.15027
172200.0000   -0.47564
172240.0000   -0.08274
172280.0000   -0.17190
172320.0000   -0.33584
172360.0000   -0.14049
172400.0000   -0.09631
172440.0000   -0.25100
172480.0000   -0.41824
172520.0000   -0.24328
172560.0000   -0.28315
172600.0000   -0.42922
172640.0000   -0.22703
172680.0000   -0.29917
172720.0000   -0.21712
172760.0000   -0.21819
172800.0000   -0.05711
172840.0000   -0.19591
172880.0000   -0.08350
172920.0000   -0.19914
172960.0000   -0.44295
173000.0000   -0.47431
173040.0000   -0.47510
173080.0000   -0.22089
173120.0000   -0.33516
173160.0000   -0.11798
173200.0000   -0.54188
173240.0000   -0.61686
173280.0000   -0.41417
173320.0000   -0.50950
173360.0000   -0.24862
173400.0000   -0.00899
173440.0000   -0.18832
173480.0000   -0.37569
173520.0000   -0.44371
173560.0000   -0.02141
173600.0000    0.01810
173640.0000   -0.12100
173680.0000   -0.18562
173720.0000   -0.37831
173760.0000   -0.20336
173800.0000   -0.30527
173840.0000   -0.36231
173880.0000   -0.37393
173920.0000   -0.41518
173960.0000   -0.31984
174000.0000   -0.68796
174040.0000   -0.74368
174080.0000   -0.62497
174120.0000   -0.45990
174160.0000   -0.69034
174200.0000   -0.58424
174240.0000   -0.60372
174280.0000   -0.31378
174320.0000   -0.44098
174360.0000   -0.15059
174400.0000   -0.20221
174440.0000   -0.42548
174480.0000   -0.18390
174520.0000   -0.22276
174560.0000   -0.35534
174600.0000   -0.18950
174640.0000   -0.22174
174680.0000   -0.28017
174720.0000   -0.54491
174760.0000   -0.71854
174800.0000   -0.65842
174840.0000   -0.49282
174880.0000   -0.69494
174920.0000   -0.43392
174960.0000   -0.56723
175000.0000   -0.53164
175040.0000   -0.18367
175080.0000   -0.26522
175120.0000   -0.11188
175160.0000   -0.11123
175200.0000   -0.37919
175240.0000   -0.20157
175280.0000   -0.21575
175320.0000   -0.35947
175360.0000   -0.39999
175400.0000   -0.33626
175440.0000   -0.46116
175480.0000   -0.31799
175520.0000   -0.30951
175560.0000   -0.92205
175600.0000   -0.24329
175640.0000   -0.32038
175680.0000   -0.22448
175720.0000   -0.53441
175760.0000   -0.70200
175800.0000   -0.73784
175840.0000   -0.27840
175880.0000   -0.54779
175920.0000   -0.32464
175960.0000   -0.71825
176000.0000   -0.53931
176040.0000   -0.91036
176080.0000   -0.86709
176120.0000   -0.64468
176160.0000   -0.74547
176200.0000   -0.80622
176240.0000   -0.74634
176280.0000   -0.77124
176320.0000   -0.78932
176360.0000   -0.81329
176400.0000   -0.60424
176440.0000   -0.64376
176480.0000   -0.30203
176520.0000   -0.35208
176560.0000   -0.22630
176600.0000   -0.57199
176640.0000   -0.32923
176680.0000   -0.24490
176720.0000   -0.15331
176760.0000   -0.25328
176800.0000   -0.36926
176840.0000   -0.90327
176880.0000   -0.35503
176920.0000   -0.43509
176960.0000   -0.69194
177000.0000   -0.58336
177040.0000   -0.39110
177080.0000   -0.36288
177120.0000   -0.48095
177160.0000   -0.30295
177200.0000   -0.42479
177240.0000   -0.18455
177280.0000   -0.57014
177320.0000   -0.56851
177360.0000   -0.54050
177400.0000   -0.35600
177440.0000   -0.54415
177480.0000   -0.65469
177520.0000   -0.42762
177560.0000   -0.32768
177600.0000   -0.46326
177640.0000   -0.24197
177680.0000   -0.31039
177720.0000   -0.35816
177760.0000   -0.32704
177800.0000   -0.28093
177840.0000   -0.35480
177880.0000   -0.18904
177920.0000   -0.17935
177960.0000   -0.28047
178000.0000   -0.69851
178040.0000   -0.28161
178080.0000   -0.16623
178120.0000   -0.41321
178160.0000   -0.38024
178200.0000   -0.55209
178240.0000   -0.69423
178280.0000   -0.52865
178320.0000   -0.41250
178360.0000   -0.32314
178400.0000   -0.41693
178440.0000   -0.94734
178480.0000   -0.84041
178520.0000   -0.56401
178560.0000   -0.47346
178600.0000   -0.44037
178640.0000   -0.42245
178680.0000   -0.97931
178720.0000   -0.68114
178760.0000   -0.38923
178800.0000   -0.40754
178840.0000   -0.25887
178880.0000   -0.31004
178920.0000   -0.34087
178960.0000   -0.40908
179000.0000   -0.32281
179040.0000   -0.36560
179080.0000   -0.44343
179120.0000   -0.34926
179160.0000    0.05868
179200.0000   -0.50874
179240.0000   -0.36913
179280.0000   -0.41668
179320.0000   -0.77179
179360.0000   -0.17892
179400.0000   -0.15029
179440.0000   -0.04494
179480.0000    0.18437
179520.0000   -0.10227
179560.0000   -0.13059
179600.0000   -0.18829
179640.0000   -0.32456
179680.0000   -0.05929
179720.0000   -0.06581
179760.0000   -0.26080
179800.0000    0.09765
179840.0000   -0.18377
179880.0000    0.27680
179920.0000    0.54315
179960.0000   -0.04753
180000.0000   -0.11043
180040.0000   -0.10556
180080.0000   -0.15761
180120.0000   -0.09883
180160.0000   -0.28511
180200.0000   -0.34117
180240.0000   -0.06033
180280.0000    0.09077
180320.0000    0.01474
180360.0000    0.05047
180400.0000    0.07022
180440.0000    0.11509
180480.0000   -0.14507
180520.0000   -0.40519
180560.0000   -0.31072
180600.0000   -0.17214
180640.0000   -0.05152
180680.0000   -0.13181
180720.0000   -0.03036
180760.0000    0.01802
180800.0000   -0.57552
180840.0000   -0.63838
180880.0000   -0.68573
180920.0000   -0.55916
180960.0000   -0.11918
181000.0000   -0.03607
181040.0000   -0.23674
181080.0000    0.05313
181120.0000   -0.12846
181160.0000   -0.10464
181200.0000    0.11154
181240.0000   -0.07389
181280.0000    0.06988
181320.0000    0.19807
181360.0000    0.32342
181400.0000    0.42654
181440.0000    0.22559
181480.0000    0.22336
181520.0000    0.13322
181560.0000    0.18970
181600.0000    0.32342
181640.0000    0.19585
181680.0000    0.51550
181720.0000    0.47290
181760.0000    0.29745
181800.0000    0.22831
181840.0000    0.30956
181880.0000    0.33493
181920.0000    0.33434
181960.0000    0.41139
182000.0000    0.23109
182040.0000    0.67895
182080.0000    0.64830
182120.0000    0.16775
182160.0000    0.46757
182200.0000    0.37246
182240.0000    0.45273
182280.0000    0.28686
182320.0000    0.29855
182360.0000    0.28547
182400.0000    0.38178
182440.0000    0.27013
182480.0000    0.33818
182520.0000    0.63550
182560.0000    0.34859
182600.0000    0.59280
182640.0000    0.72047
182680.0000    0.37925
182720.0000    0.27807
182760.0000    0.38186
182800.0000    0.36560
182840.0000    0.59465
182880.0000    0.41682
182920.0000    0.60888
182960.0000    0.32681
183000.0000    0.34149
183040.0000    0.49264
183080.0000    0.39482
183120.0000    0.37781
183160.0000    0.32909
183200.0000    0.08458
183240.0000    0.41163
183280.0000    0.44721
183320.0000    0.29496
183360.0000    0.45190
183400.0000    0.33740
183440.0000    0.27473
183480.0000    0.24814
183520.0000    0.20005
183560.0000    0.43115
183600.0000    0.33036
183640.0000    0.42389
183680.0000    0.30667
183720.0000    0.18710
183760.0000    0.29437
183800.0000    0.45296
183840.0000    0.44571
183880.0000    0.29989
183920.0000    0.10491
183960.0000    0.25296
184000.0000    0.45846
184040.0000    0.42734
184080.0000    0.46526
184120.0000    0.35016
184160.0000    0.41150
184200.0000    0.47305
184240.0000    0.38151
184280.0000    0.67445
184320.0000    0.40993
184360.0000    0.37050
184400.0000    0.59952
184440.0000    0.64989
184480.0000    0.29605
184520.0000    0.44634
184560.0000   -0.00966
184600.0000    0.24375
184640.0000    0.42722
184680.0000    0.28379
184720.0000    0.55930
184760.0000    0.15074
184800.0000    0.34609
184840.0000    0.23031
184880.0000    0.27188
184920.0000    0.13803
184960.0000    0.42367
185000.0000    0.21196
185040.0000    0.34724
185080.0000    0.38075
185120.0000    0.08017
185160.0000    0.43752
185200.0000    0.33743
185240.0000    0.37167
185280.0000    0.23977
185320.0000    0.51014
185360.0000    0.17654
185400.0000    0.58377
185440.0000    0.61484
185480.0000    0.41189
185520.0000    0.31414
185560.0000    0.80824
185600.0000    0.29086
185640.0000    0.15081
185680.0000    0.27713
185720.0000    0.22830
185760.0000    0.34142
185800.0000    0.22965
185840.0000    0.17316
185880.0000    0.14279
185920.0000    0.23060
185960.0000   -0.08009
186000.0000    0.10951
186040.0000    0.30116
186080.0000    0.06842
186120.0000    0.31076
186160.0000    0.18364
186200.0000    0.09632
186240.0000    0.20559
186280.0000    0.30188
186320.0000    0.40798
186360.0000    0.20839
186400.0000    0.25696
186440.0000    0.24447
186480.0000    0.33029
186520.0000    0.51952
186560.0000    0.01290
186600.0000    0.28372
186640.0000    0.35455
186680.0000    0.34466
186720.0000   -0.09681
186760.0000    0.46218
186800.0000    0.37937
186840.0000    0.37221
186880.0000   -0.02483
186920.0000    0.43887
186960.0000    0.34061
187000.0000    0.20058
187040.0000    0.44942
187080.0000    0.05483
187120.0000    0.07229
187160.0000    0.26556
187200.0000    0.56349
187240.0000    0.45854
187280.0000    0.15128
187320.0000    0.48668
187360.0000    0.32393
187400.0000    0.54771
187440.0000    0.34721
187480.0000    0.13912
187520.0000    0.35648
187560.0000    0.15007
187600.0000   -0.04207
187640.0000    0.34176
187680.0000    0.02750
187720.0000    0.40284
187760.0000    0.24648
187800.0000    0.54626
187840.0000    0.41655
187880.0000    0.42680
187920.0000    0.26977
187960.0000    0.32738
188000.0000    0.38475
188040.0000    0.23931
188080.0000    0.10809
188120.0000    0.45062
188160.0000    0.53629
188200.0000    0.59969
188240.0000    0.31991
188280.0000    0.38976
188320.0000    0.26267
188360.0000    0.24679
188400.0000    0.24559
188440.0000    0.28044
188480.0000    0.31266
188520.0000    0.23242
188560.0000    0.48952
188600.0000    0.09278
188640.0000    0.63406
188680.0000    0.51121
188720.0000    0.22823
188760.0000    0.56447
188800.0000    0.48043
188840.0000    0.39817
188880.0000    0.35980
188920.0000    0.34301
188960.0000    0.36896
189000.0000    0.25342
189040.0000    0.24979
189080.0000    0.38068
189120.0000    0.05125
189160.0000    0.32151
189200.0000    0.27057
189240.0000    0.63269
189280.0000    0.25745
189320.0000    0.34042
189360.0000    0.29367
189400.0000    0.47812
189440.0000    0.10759
189480.0000    0.39626
189520.0000    0.48744
189560.0000    0.50091
189600.0000    0.48079
189640.0000    0.50585
189680.0000    0.46643
189720.0000    0.43584
189760.0000    0.22392
189800.0000    0.12323
189840.0000    0.36048
189880.0000    0.31922
189920.0000    0.13844
189960.0000    0.00836
190000.0000   -0.10744
190040.0000    0.30496
190080.0000   -0.06032
190120.0000   -0.09102
190160.0000    0.27599
190200.0000    0.16851
190240.0000    0.21122
190280.0000    0.25400
190320.0000    0.58990
190360.0000    0.43479
190400.0000    0.59711
190440.0000    0.44450
190480.0000    0.49206
190520.0000    0.44006
190560.0000    0.52291
190600.0000    0.60254
190640.0000    0.27686
190680.0000    0.52130
190720.0000    0.48955
190760.0000    0.28327
190800.0000    0.40302
190840.0000    0.06237
190880.0000   -0.00368
190920.0000    0.00802
190960.0000    0.37708
191000.0000    0.22247
191040.0000    0.33632
191080.0000    0.41967
191120.0000    0.50585
191160.0000    0.10917
191200.0000    0.22544
191240.0000    0.23254
191280.0000    0.12713
191320.0000    0.23421
191360.0000    0.35941
191400.0000    0.39562
191440.0000    0.07032
191480.0000    0.34005
191520.0000    0.43902
191560.0000    0.46116
191600.0000    0.55928
191640.0000    0.10819
191680.0000    0.36947
191720.0000    0.23725
191760.0000    0.24144
191800.0000    0.37689
191840.0000    0.36838
191880.0000    0.04331
191920.0000    0.24659
191960.0000    0.01376
192000.0000    0.39404
192040.0000    0.32814
192080.0000    0.53661
192120.0000    0.30787
192160.0000    0.16993
192200.0000    0.24038
192240.0000    0.20764
192280.0000    0.22520
192320.0000    0.44443
192360.0000    0.47215
192400.0000    0.41362
192440.0000    0.50249
192480.0000    0.52647
192520.0000    0.54607
192560.0000    0.59785
192600.0000    0.51301
192640.0000    0.61033
192680.0000    0.54138
192720.0000    0.24152
192760.0000    0.63915
192800.0000    0.64422
192840.0000    0.45991
192880.0000    0.36515
192920.0000    0.44988
192960.0000    0.51566
193000.0000    0.38833
193040.0000    0.45456
193080.0000    0.45791
193120.0000    0.48803
193160.0000    0.38234
193200.0000    0.59423
193240.0000    0.54053
193280.0000    0.22753
193320.0000    0.38505
193360.0000    0.46813
193400.0000    0.21361
193440.0000    0.52856
193480.0000    0.53739
193520.0000    0.30734
193560.0000    0.22525
193600.0000    0.28033
193640.0000    0.34634
193680.0000    0.42427
193720.0000    0.37209
193760.0000    0.32049
193800.0000    0.11741
193840.0000    0.32385
193880.0000    0.38557
193920.0000    0.23523
193960.0000    0.48162
194000.0000    0.44667
194040.0000    0.24855
194080.0000    0.37923
194120.0000    0.36703
194160.0000    0.54779
194200.0000    0.33178
194240.0000    0.56485
194280.0000    0.32502
194320.0000    0.04028
194360.0000    0.28008
194400.0000    0.54294
194440.0000    0.43159
194480.0000    0.43636
194520.0000    0.51170
194560.0000    0.45735
194600.0000    0.37868
194640.0000    0.26040
194680.0000    0.28357
194720.0000    0.29006
194760.0000    0.22740
194800.0000    0.41551
194840.0000    0.35576
194880.0000    0.26203
194920.0000    0.33190
194960.0000    0.51001
195000.0000    0.35475
195040.0000    0.23567
195080.0000    0.33110
195120.0000    0.41339
195160.0000    0.38251
195200.0000    0.49191
195240.0000    0.36102
195280.0000    0.26627
195320.0000    0.22894
195360.0000    0.31337
195400.0000    0.18219
195440.0000    0.26168
195480.0000    0.48772
195520.0000    0.29083
195560.0000    0.24530
195600.0000    0.33750
195640.0000    0.44678
195680.0000    0.20842
195720.0000    0.49669
195760.0000    0.09808
195800.0000    0.11745
195840.0000    0.36568
195880.0000    0.66779
195920.0000    0.60014
195960.0000    0.18756
196000.0000    0.49106
196040.0000    0.36486
196080.0000    0.49705
196120.0000    0.40972
196160.0000    0.41989
196200.0000    0.36096
196240.0000    0.51705
196280.0000    0.41284
196320.0000    0.45937
196360.0000    0.38562
196400.0000    0.59313
196440.0000    0.56767
196480.0000    0.42067
196520.0000    0.30259
196560.0000    0.47195
196600.0000    0.18822
196640.0000    0.39025
196680.0000    0.64266
196720.0000    0.53171
196760.0000    0.20144
196800.0000    0.80173
196840.0000    0.81742
196880.0000    0.72063
196920.0000    0.64190
196960.0000    0.55367
197000.0000    0.66116
197040.0000    0.63075
197080.0000    0.56314
197120.0000    0.67347
197160.0000    0.82172
197200.0000    0.62647
197240.0000    0.47804
197280.0000    0.56002
197320.0000    0.52536
197360.0000    0.47894
197400.0000    0.31160
197440.0000    0.67169
197480.0000    0.26577
197520.0000    0.58310
197560.0000    0.41395
197600.0000    0.68168
197640.0000    0.38606
197680.0000    0.44392
197720.0000    0.46287
197760.0000    0.37752
197800.0000    0.24680
197840.0000    0.21133
197880.0000    0.28415
197920.0000    0.55035
197960.0000    0.53354
198000.0000    0.46386
198040.0000    0.27849
198080.0000    0.31908
198120.0000    0.41014
198160.0000    0.27125
198200.0000    0.32455
198240.0000    0.36682
198280.0000    0.29838
198320.0000    0.36734
198360.0000    0.19060
198400.0000    0.31548
198440.0000    0.31327
198480.0000    0.34942
198520.0000    0.28843
198560.0000    0.45826
198600.0000    0.47951
198640.0000    0.48526
198680.0000    0.62296
198720.0000    0.49849
198760.0000    0.73912
198800.0000    0.57028
198840.0000    0.58832
198880.0000    0.49801
198920.0000    0.26112
198960.0000    0.43116
199000.0000    0.31245
199040.0000    0.20082
199080.0000    0.41186
199120.0000    0.37885
199160.0000    0.30839
199200.0000    0.30400
199240.0000    0.25236
199280.0000    0.34455
199320.0000    0.36819
199360.0000    0.35675
199400.0000    0.44389
199440.0000    0.44197
199480.0000    0.35937
199520.0000    0.27262
199560.0000    0.50786
199600.0000    0.28918
199640.0000    0.37822
199680.0000    0.37810
199720.0000    0.19955
199760.0000    0.37771
199800.0000    0.43441
199840.0000    0.40763
199880.0000    0.31487
199920.0000    0.36175
199960.0000    0.34327
200000.0000    0.46588
200040.0000    0.30140
200080.0000    0.29343
200120.0000    0.43961
200160.0000    0.27388
200200.0000    0.49987
200240.0000    0.38610
200280.0000    0.70129
200320.0000    0.62584
200360.0000    0.46425
200400.0000    0.56785
200440.0000    0.50044
200480.0000    0.67381
200520.0000    0.38971
200560.0000    0.45321
200600.0000    0.48467
200640.0000    0.47507
200680.0000    0.43341
200720.0000    0.32286
200760.0000    0.39260
200800.0000    0.60294
200840.0000    0.66751
200880.0000    0.43350
200920.0000    0.35651
200960.0000    0.36121
201000.0000    0.47553
201040.0000    0.49244
201080.0000    0.44362
201120.0000    0.33008
201160.0000    0.43602
201200.0000    0.28347
201240.0000    0.34636
201280.0000    0.11228
201320.0000    0.17492
201360.0000    0.50592
201400.0000    0.04727
201440.0000    0.46844
201480.0000    0.20648
201520.0000    0.19927
201560.0000    0.39078
201600.0000    0.34529
201640.0000    0.12117
201680.0000    0.22152
201720.0000    0.24173
201760.0000    0.37513
201800.0000    0.19392
201840.0000    0.20348
201880.0000    0.29243
201920.0000    0.15799
201960.0000    0.10461
202000.0000    0.20131
202040.0000    0.31782
202080.0000    0.02615
202120.0000   -0.14127
202160.0000    0.26188
202200.0000    0.16728
202240.0000    0.11334
202280.0000   -0.18147
202320.0000   -0.55601
202360.0000   -0.51161
202400.0000   -0.10867
202440.0000   -0.00076
202480.0000    0.34634
202520.0000    0.32286
202560.0000    0.29389
202600.0000    0.18276
202640.0000    0.15233
202680.0000   -0.18204
202720.0000   -0.17540
202760.0000    0.18935
202800.0000    0.43232
202840.0000    0.47804
202880.0000    0.59945
202920.0000    0.52300
202960.0000    0.64009
203000.0000    0.60017
203040.0000    0.45539
203080.0000    0.37823
203120.0000    0.53697
203160.0000    0.66085
203200.0000    0.74082
203240.0000    0.58438
203280.0000    0.37558
203320.0000    0.37379
203360.0000    0.70073
203400.0000    0.50089
203440.0000    0.52004
203480.0000    0.51266
203520.0000    0.58480
203560.0000    0.49529
203600.0000    0.49024
203640.0000    0.57998
203680.0000    0.59235
203720.0000    0.53052
203760.0000    0.76480
203800.0000    0.54433
203840.0000    0.44987
203880.0000    0.50202
203920.0000    0.66129
203960.0000    0.66962
204000.0000    0.78357
204040.0000    0.69443
204080.0000    0.64476
204120.0000    0.73722
204160.0000    0.72287
204200.0000    0.72231
204240.0000    0.50521
204280.0000    0.37236
204320.0000    0.57299
204360.0000    0.60040
204400.0000    0.50721
204440.0000    0.36295
204480.0000    0.30906
204520.0000    0.38933
204560.0000    0.29507
204600.0000    0.49109
204640.0000    0.66652
204680.0000    0.52354
204720.0000    0.62848
204760.0000    0.38223
204800.0000    0.42958
204840.0000    0.37031
204880.0000    0.45528
204920.0000    0.05891
204960.0000    0.37269
205000.0000    0.46229
205040.0000    0.25583
205080.0000    0.58616
205120.0000    0.75722
205160.0000    0.34332
205200.0000    0.32597
205240.0000    0.29666
205280.0000    0.51591
205320.0000    0.26444
205360.0000    0.22832
205400.0000    0.02683
205440.0000    0.48373
205480.0000    0.57018
205520.0000    0.40994
205560.0000    0.51491
205600.0000    0.43764
205640.0000    0.56476
205680.0000    0.40738
205720.0000    0.72546
205760.0000    0.44855
205800.0000    0.47829
205840.0000    0.63510
205880.0000    0.27799
205920.0000    0.53926
205960.0000    0.51477
206000.0000    0.44178
206040.0000    0.37673
206080.0000    0.39132
206120.0000    0.61807
206160.0000    0.46560
206200.0000    0.53238
206240.0000    0.55577
206280.0000    0.57819
206320.0000    0.40384
206360.0000    0.50356
206400.0000    0.33278
206440.0000    0.53038
206480.0000    0.39568
206520.0000    0.49900
206560.0000    0.43464
206600.0000    0.47356
206640.0000    0.40744
206680.0000    0.39850
206720.0000    0.29577
206760.0000    0.24320
206800.0000    0.40615
206840.0000    0.26954
206880.0000    0.72134
206920.0000    0.60094
206960.0000    0.55481
207000.0000    0.48687
207040.0000    0.54327
207080.0000    0.76657
207120.0000    0.57647
207160.0000    0.50396
207200.0000    0.44088
207240.0000    0.51052
207280.0000    0.64685
207320.0000    0.64762
207360.0000    0.66567
207400.0000    0.48317
207440.0000    0.40432
207480.0000    0.58078
207520.0000    0.59189
207560.0000    0.43545
207600.0000    0.49239
207640.0000    0.48912
207680.0000    0.64137
207720.0000    0.61397
207760.0000    0.46858
207800.0000    0.37748
207840.0000    0.48960
207880.0000    0.43040
207920.0000    0.53582
207960.0000    0.43837
208000.0000    0.32037
208040.0000    0.27402
208080.0000    0.40737
208120.0000    0.56965
208160.0000    0.46615
208200.0000    0.49546
208240.0000    0.58555
208280.0000    0.70318
208320.0000    0.74083
208360.0000    0.51933
208400.0000    0.62506
208440.0000    0.50396
208480.0000    0.61214
208520.0000    0.34362
208560.0000    0.35262
208600.0000    0.39364
208640.0000    0.33031
208680.0000    0.41002
208720.0000    0.33869
208760.0000    0.48612
208800.0000    0.27358
208840.0000    0.57489
208880.0000    0.35620
208920.0000    0.65624
208960.0000    0.60900
209000.0000    0.77935
209040.0000    0.51929
209080.0000    0.62810
209120.0000    0.63320
209160.0000    0.67470
209200.0000    0.46345
209240.0000    0.47560
209280.0000    0.59287
209320.0000    0.64524
209360.0000    0.53266
209400.0000    0.71628
209440.0000    0.56104
209480.0000    0.38600
209520.0000    0.32608
209560.0000    0.53620
209600.0000    0.49907
209640.0000    0.55286
209680.0000    0.57310
209720.0000    0.43134
209760.0000    0.48004
209800.0000    0.30442
209840.0000    0.64461
209880.0000    0.55237
209920.0000    0.65229
209960.0000    0.50419
210000.0000    0.57205
210040.0000    0.45673
210080.0000    0.61031
210120.0000    0.71747
210160.0000    0.33839
210200.0000    0.39945
210240.0000    0.53166
210280.0000    0.36985
210320.0000    0.51733
210360.0000    0.52593
210400.0000    0.35674
210440.0000    0.44399
210480.0000    0.34255
210520.0000    0.40187
210560.0000    0.33500
210600.0000    0.51489
210640.0000    0.53386
210680.0000    0.49045
210720.0000    0.47240
210760.0000    0.15298
210800.0000    0.44525
210840.0000    0.30230
210880.0000    0.44188
210920.0000    0.31368
210960.0000    0.47505
211000.0000    0.31045
211040.0000    0.32235
211080.0000    0.30835
211120.0000    0.34146
211160.0000    0.36327
211200.0000    0.40341
211240.0000    0.35083
211280.0000    0.33744
211320.0000    0.26125
211360.0000    0.49110
211400.0000    0.42192
211440.0000    0.12453
211480.0000    0.27741
211520.0000    0.35363
211560.0000    0.33971
211600.0000    0.39398
211640.0000    0.50668
211680.0000    0.69528
211720.0000    0.45823
211760.0000    0.30974
211800.0000    0.36754
211840.0000    0.26390
211880.0000    0.33339
211920.0000    0.37076
211960.0000    0.33345
212000.0000    0.31139
212040.0000    0.24377
212080.0000    0.64511
212120.0000    0.67558
212160.0000    0.45360
212200.0000    0.70980
212240.0000    0.58806
212280.0000    0.61542
212320.0000    0.54769
212360.0000    0.48461
212400.0000    0.52534
212440.0000    0.47624
212480.0000    0.58927
212520.0000    0.62433
212560.0000    0.40658
212600.0000    0.52198
212640.0000    0.58784
212680.0000    0.50828
212720.0000    0.47339
212760.0000    0.55727
212800.0000    0.66662
212840.0000    0.45843
212880.0000    0.55552
212920.0000    0.47897
212960.0000    0.48680
213000.0000    0.54804
213040.0000    0.44383
213080.0000    0.54362
213120.0000    0.30112
213160.0000    0.36873
213200.0000    0.33080
213240.0000    0.49605
213280.0000    0.44918
213320.0000    0.43899
213360.0000    0.33029
213400.0000    0.43273
213440.0000    0.63325
213480.0000    0.56330
213520.0000    0.35997
213560.0000    0.32216
213600.0000    0.39501
213640.0000    0.42691
213680.0000    0.32943
213720.0000    0.42776
213760.0000    0.20860
213800.0000    0.42819
213840.0000    0.44387
213880.0000    0.70771
213920.0000    0.66846
213960.0000    0.61736
214000.0000    0.59661
214040.0000    0.64691
214080.0000    0.22969
214120.0000    0.45909
214160.0000    0.69607
214200.0000    0.47234
214240.0000    0.32333
214280.0000    0.25344
214320.0000    0.26611
214360.0000    0.34039
214400.0000    0.46910
214440.0000    0.60673
214480.0000    0.56933
214520.0000    0.49885
214560.0000    0.51533
214600.0000    0.20861
214640.0000    0.08176
214680.0000    0.27762
214720.0000    0.56030
214760.0000    0.59477
214800.0000    0.45540
214840.0000    0.45060
214880.0000    0.54371
214920.0000    0.53905
214960.0000    0.49899
215000.0000    0.56982
215040.0000    0.52063
215080.0000    0.52470
215120.0000    0.69350
215160.0000    0.36461
215200.0000   -0.08046
215240.0000    0.15737
215280.0000    0.12473
215320.0000    0.18851
215360.0000    0.31393
215400.0000    0.22926
215440.0000    0.37811
215480.0000    0.41222
215520.0000    0.25889
215560.0000    0.50739
215600.0000    0.41866
215640.0000    0.47207
215680.0000    0.46265
215720.0000    0.34518
215760.0000    0.37670
215800.0000    0.44760
215840.0000    0.34242
215880.0000    0.35340
215920.0000    0.10278
215960.0000    0.38216
216000.0000    0.37446
216040.0000    0.28202
216080.0000    0.22753
216120.0000    0.36327
216160.0000    0.35571
216200.0000    0.51587
216240.0000    0.07068
216280.0000    0.35548
216320.0000    0.23364
216360.0000    0.46762
216400.0000    0.35450
216440.0000    0.68494
216480.0000    0.62681
216520.0000    0.75459
216560.0000    0.61803
216600.0000    0.21866
216640.0000    0.29935
216680.0000    0.26492
216720.0000    0.18536
216760.0000    0.36705
216800.0000    0.37209
216840.0000    0.25904
216880.0000    0.15185
216920.0000    0.07040
216960.0000    0.30580
217000.0000    0.32702
217040.0000    0.23533
217080.0000    0.38655
217120.0000    0.60379
217160.0000    0.33954
217200.0000    0.45458
217240.0000    0.23418
217280.0000    0.23648
217320.0000    0.39330
217360.0000    0.65650
217400.0000    0.37159
217440.0000    0.35187
217480.0000    0.35184
217520.0000    0.20174
217560.0000    0.44130
217600.0000    0.56148
217640.0000    0.49029
217680.0000    0.57518
217720.0000    0.44058
217760.0000    0.69264
217800.0000    0.53445
217840.0000    0.40944
217880.0000    0.57242
217920.0000    0.41238
217960.0000    0.55264
218000.0000    0.72906
218040.0000    0.50098
218080.0000    0.56644
218120.0000    0.50056
218160.0000    0.53512
218200.0000    0.34309
218240.0000    0.30778
218280.0000    0.43156
218320.0000    0.48364
218360.0000    0.46306
218400.0000    0.31399
218440.0000    0.42926
218480.0000    0.52016
218520.0000    0.47347
218560.0000    0.35557
218600.0000    0.58092
218640.0000    0.36666
218680.0000    0.50983
218720.0000    0.44236
218760.0000    0.58193
218800.0000    0.38816
218840.0000    0.38784
218880.0000    0.40766
218920.0000    0.50532
218960.0000    0.46510
219000.0000    0.36097
219040.0000    0.32368
219080.0000    0.11079
219120.0000    0.35990
219160.0000    0.45925
219200.0000    0.58338
219240.0000    0.36677
219280.0000    0.29620
219320.0000    0.34307
219360.0000   -0.06937
219400.0000    0.59367
219440.0000    0.40218
219480.0000    0.38268
219520.0000    0.22521
219560.0000    0.21173
219600.0000    0.20828
219640.0000    0.40275
219680.0000    0.17880
219720.0000    0.37520
219760.0000    0.28918
219800.0000    0.36148
219840.0000    0.34704
219880.0000    0.42841
219920.0000    0.39806
219960.0000    0.35999
220000.0000    0.10281
220040.0000    0.13579
220080.0000    0.40084
220120.0000    0.35092
220160.0000    0.27191
220200.0000    0.35060
220240.0000    0.19378
220280.0000    0.31143
220320.0000    0.45551
220360.0000    0.24913
220400.0000    0.36220
220440.0000    0.31203
220480.0000    0.39249
220520.0000    0.30346
220560.0000    0.34186
220600.0000    0.29700
220640.0000    0.18919
220680.0000    0.24249
220720.0000    0.41338
220760.0000    0.37237
220800.0000    0.45374
220840.0000    0.38197
220880.0000    0.41094
220920.0000    0.26250
220960.0000    0.40788
221000.0000    0.34975
221040.0000    0.50758
221080.0000    0.24221
221120.0000    0.34603
221160.0000    0.28976
221200.0000    0.30786
221240.0000    0.41566
221280.0000    0.20617
221320.0000    0.21194
221360.0000    0.26413
221400.0000    0.40976
221440.0000    0.19583
221480.0000    0.40718
221520.0000    0.37027
221560.0000    0.46466
221600.0000    0.32196
221640.0000    0.13103
221680.0000    0.40032
221720.0000    0.36380
221760.0000    0.31532
221800.0000    0.53280
221840.0000    0.38947
221880.0000    0.51101
221920.0000    0.42426
221960.0000    0.09053
222000.0000    0.03539
222040.0000    0.20655
222080.0000    0.51415
222120.0000    0.01336
222160.0000    0.16850
222200.0000    0.22951
222240.0000    0.29648
222280.0000   -0.22803
222320.0000   -0.17685
222360.0000   -0.01837
222400.0000   -0.43247
222440.0000   -0.44461
222480.0000   -0.43693
222520.0000   -0.57739
222560.0000   -0.08357
222600.0000   -0.41944
222640.0000   -0.05417
222680.0000   -0.36841
222720.0000   -0.20495
222760.0000   -0.29087
222800.0000    0.03609
222840.0000   -0.19015
222880.0000   -0.54818
222920.0000   -0.28221
222960.0000   -0.43516
223000.0000   -0.28365
223040.0000   -0.35022
223080.0000   -0.47890
223120.0000   -0.25693
223160.0000   -0.38995
223200.0000   -0.32834
223240.0000   -0.21626
223280.0000   -0.57227
223320.0000   -0.37267
223360.0000   -0.44355
223400.0000   -0.31157
223440.0000   -0.53989
223480.0000   -0.44306
223520.0000   -0.47663
223560.0000   -0.53033
223600.0000   -0.50795
223640.0000   -0.22187
223680.0000   -0.28732
223720.0000   -0.80537
223760.0000   -0.47405
223800.0000   -0.55770
223840.0000   -0.61957
223880.0000   -0.28789
223920.0000   -0.19427
223960.0000   -0.27368
224000.0000    0.08965
224040.0000   -0.51603
224080.0000   -0.13492
224120.0000   -0.46016
224160.0000   -0.52640
224200.0000   -0.36757
224240.0000   -0.15804
224280.0000   -0.35841
224320.0000   -0.35499
224360.0000   -0.11881
224400.0000   -0.07210
224440.0000   -0.23167
224480.0000   -0.45967
224520.0000   -0.21177
224560.0000   -0.33563
224600.0000   -0.30390
224640.0000   -0.77266
224680.0000   -0.52258
224720.0000   -0.34457
224760.0000   -0.62319
224800.0000   -0.61726
224840.0000   -0.52408
224880.0000   -0.81274
224920.0000   -0.47673
224960.0000   -0.53372
225000.0000   -0.38758
225040.0000   -0.38824
225080.0000   -0.50115
225120.0000   -0.32693
225160.0000   -0.36589
225200.0000   -0.09351
225240.0000   -0.18384
225280.0000   -0.49450
225320.0000   -0.64272
225360.0000   -0.55564
225400.0000   -0.36902
225440.0000   -0.41032
225480.0000   -0.28572
225520.0000   -0.50361
225560.0000   -0.50450
225600.0000   -0.64606
225640.0000   -0.49829
225680.0000   -0.46032
225720.0000   -0.27502
225760.0000   -0.37137
225800.0000   -0.78066
225840.0000   -0.40773
225880.0000   -0.49390
225920.0000   -0.55767
225960.0000   -1.02830
226000.0000   -0.40786
226040.0000   -0.29256
226080.0000   -0.12130
226120.0000   -0.38287
226160.0000   -0.23966
226200.0000   -0.46902
226240.0000   -0.19707
226280.0000   -0.13114
226320.0000   -0.21501
226360.0000   -0.08957
226400.0000    0.02451
226440.0000   -0.11652
226480.0000   -0.38617
226520.0000   -0.70401
226560.0000   -0.50721
226600.0000   -0.55981
226640.0000   -0.38460
226680.0000   -0.39085
226720.0000   -0.49712
226760.0000   -0.34260
226800.0000   -0.32148
226840.0000   -0.22604
226880.0000   -0.63692
226920.0000   -0.86793
226960.0000   -0.61218
227000.0000   -0.51299
227040.0000   -0.17249
227080.0000    0.09649
227120.0000   -0.22518
227160.0000   -0.38082
227200.0000   -0.30455
227240.0000   -0.22560
227280.0000   -0.28711
227320.0000   -0.23884
227360.0000   -0.05422
227400.0000    0.04225
227440.0000    0.03171
227480.0000    0.19851
227520.0000    0.32458
227560.0000    0.54567
227600.0000    0.48631
227640.0000    0.38884
227680.0000    0.52627
227720.0000    0.41591
227760.0000    0.43494
227800.0000    0.36386
227840.0000    0.44902
227880.0000    0.54201
227920.0000    0.48033
227960.0000    0.40430
228000.0000    0.41411
228040.0000    0.36735
228080.0000    0.44390
228120.0000    0.68535
228160.0000    0.54037
228200.0000    0.40211
228240.0000    0.32749
228280.0000    0.19021
228320.0000    0.39950
228360.0000    0.42462
228400.0000    0.42064
228440.0000    0.45721
228480.0000    0.38502
228520.0000    0.16259
228560.0000    0.36797
228600.0000    0.41586
228640.0000    0.44945
228680.0000    0.45457
228720.0000    0.46914
228760.0000    0.17646
228800.0000    0.33183
228840.0000    0.22686
228880.0000    0.30482
228920.0000    0.42258
228960.0000    0.40494
229000.0000    0.41752
229040.0000    0.48450
229080.0000    0.42623
229120.0000    0.54320
229160.0000    0.41905
229200.0000    0.43229
229240.0000    0.55700
229280.0000    0.71552
229320.0000    0.64427
229360.0000    0.53281
229400.0000    0.23892
229440.0000    0.52888
229480.0000    0.34681
229520.0000    0.43545
229560.0000    0.68261
229600.0000    0.39207
229640.0000    0.56726
229680.0000    0.44385
229720.0000    0.53464
229760.0000    0.39426
229800.0000    0.53907
229840.0000    0.66530
229880.0000    0.38473
229920.0000    0.20915
229960.0000    0.36466
230000.0000    0.24157
230040.0000    0.21956
230080.0000    0.19926
230120.0000    0.35469
230160.0000    0.44107
230200.0000    0.39570
230240.0000    0.43515
230280.0000    0.77131
230320.0000    0.51125
230360.0000    0.65740
230400.0000    0.49602
230440.0000    0.66356
230480.0000    0.44182
230520.0000    0.57781
230560.0000    0.51632
230600.0000    0.65162
230640.0000    0.56831
230680.0000    0.56440
230720.0000    0.48287
230760.0000    0.59975
230800.0000    0.41783
230840.0000    0.34983
230880.0000    0.30927
230920.0000    0.45274
230960.0000    0.20757
231000.0000    0.31952
231040.0000    0.25310
231080.0000    0.37132
231120.0000    0.34791
231160.0000    0.23165
231200.0000    0.30579
231240.0000    0.26647
231280.0000    0.14978
231320.0000    0.19152
231360.0000    0.35681
231400.0000    0.32185
231440.0000    0.36852
231480.0000    0.63166
231520.0000    0.41315
231560.0000    0.44960
231600.0000    0.44153
231640.0000    0.43458
231680.0000    0.25277
231720.0000    0.35634
231760.0000    0.45913
231800.0000    0.18379
231840.0000    0.46456
231880.0000    0.31541
231920.0000    0.64016
231960.0000    0.56294
232000.0000    0.46771
232040.0000    0.46919
232080.0000    0.40684
232120.0000    0.33999
232160.0000    0.54744
232200.0000    0.41759
232240.0000    0.40783
232280.0000    0.48001
232320.0000    0.54273
232360.0000    0.39420
232400.0000    0.36969
232440.0000    0.30351
232480.0000    0.26279
232520.0000    0.43165
232560.0000    0.30060
232600.0000    0.49384
232640.0000    0.47990
232680.0000    0.58817
232720.0000    0.34801
232760.0000    0.25742
232800.0000    0.40476
232840.0000    0.42478
232880.0000    0.34568
232920.0000    0.14382
232960.0000    0.38703
233000.0000    0.20691
233040.0000    0.38000
233080.0000    0.17474
233120.0000    0.16993
233160.0000    0.42126
233200.0000    0.45130
233240.0000    0.53578
233280.0000    0.36349
233320.0000    0.62682
233360.0000    0.18815
233400.0000    0.33845
233440.0000    0.55143
233480.0000    0.28760
233520.0000    0.34049
233560.0000    0.43911
233600.0000    0.22300
233640.0000    0.22228
233680.0000    0.24917
233720.0000    0.39654
233760.0000    0.37756
233800.0000    0.52770
233840.0000    0.47500
233880.0000    0.28414
233920.0000    0.39833
233960.0000    0.47854
234000.0000    0.21166
234040.0000    0.31585
234080.0000    0.23000
234120.0000    0.25768
234160.0000    0.33828
234200.0000    0.43966
234240.0000    0.33650
234280.0000    0.34228
234320.0000    0.27534
234360.0000    0.24203
234400.0000    0.45847
234440.0000    0.39072
234480.0000    0.19578
234520.0000    0.15716
234560.0000    0.21102
234600.0000    0.36214
234640.0000    0.30452
234680.0000    0.34842
234720.0000    0.17935
234760.0000    0.44463
234800.0000    0.24690
234840.0000    0.23663
234880.0000    0.29964
234920.0000    0.26279
234960.0000    0.05590
235000.0000    0.30686
235040.0000    0.61407
235080.0000    0.14173
235120.0000    0.13781
235160.0000    0.20478
235200.0000    0.23181
235240.0000    0.33353
235280.0000    0.32118
235320.0000    0.16151
235360.0000    0.36386
235400.0000    0.45716
235440.0000    0.15041
235480.0000    0.27100
235520.0000    0.17991
235560.0000    0.19667
235600.0000    0.24689
235640.0000    0.21796
235680.0000    0.48864
235720.0000    0.46326
235760.0000    0.36172
235800.0000    0.35161
235840.0000    0.28496
235880.0000    0.25145
235920.0000    0.34390
235960.0000    0.35504
236000.0000    0.14651
236040.0000    0.28120
236080.0000    0.27029
236120.0000    0.43752
236160.0000    0.45957
236200.0000    0.53655
236240.0000    0.41571
236280.0000    0.40500
236320.0000    0.28172
236360.0000    0.23166
236400.0000    0.36997
236440.0000    0.51700
236480.0000    0.27764
236520.0000    0.35770
236560.0000    0.37639
236600.0000    0.44144
236640.0000    0.30715
236680.0000    0.34462
236720.0000    0.40152
236760.0000    0.20903
236800.0000    0.29855
236840.0000    0.30435
236880.0000    0.24806
236920.0000    0.25966
236960.0000    0.24969
237000.0000    0.29479
237040.0000    0.39100
237080.0000    0.35907
237120.0000    0.18184
237160.0000    0.01874
237200.0000    0.18567
237240.0000    0.02828
237280.0000    0.23885
237320.0000    0.14823
237360.0000    0.15568
237400.0000    0.26643
237440.0000    0.19492
237480.0000    0.51726
237520.0000    0.33717
237560.0000    0.21376
237600.0000    0.27027
237640.0000    0.64637
237680.0000    0.11649
237720.0000    0.25468
237760.0000    0.06882
237800.0000    0.46403
237840.0000    0.40998
237880.0000   -0.10973
237920.0000   -0.41767
237960.0000   -0.13226
238000.0000   -0.37971
238040.0000   -0.32283
238080.0000   -0.33454
238120.0000   -0.16449
238160.0000   -0.22249
238200.0000   -0.38442
238240.0000   -0.18069
238280.0000   -0.28167
238320.0000   -0.31982
238360.0000   -0.40190
238400.0000   -0.05980
238440.0000   -0.34620
238480.0000   -0.11726
238520.0000    0.16557
238560.0000   -0.09043
238600.0000   -0.64554
238640.0000   -0.31091
238680.0000   -0.47055
238720.0000   -0.46911
238760.0000   -0.48507
238800.0000   -0.28354
238840.0000   -0.13690
238880.0000   -0.00189
238920.0000   -0.28652
238960.0000   -0.25396
239000.0000   -0.23026
239040.0000   -0.15783
239080.0000   -0.37352
239120.0000   -0.61039
239160.0000   -0.38701
239200.0000   -0.13382
239240.0000   -0.14274
239280.0000   -0.28404
239320.0000    0.08342
239360.0000   -0.16101
239400.0000   -0.33158
239440.0000   -0.18658
239480.0000   -0.02549
239520.0000   -0.08933
239560.0000   -0.00541
239600.0000    0.02724
239640.0000    0.22135
239680.0000   -0.44671
239720.0000   -0.28534
239760.0000   -0.20891
239800.0000   -0.14511
239840.0000    0.11985
239880.0000   -0.00174
239920.0000   -0.24362
239960.0000   -0.29061
240000.0000   -0.24926
240040.0000   -0.09603
240080.0000   -0.49450
240120.0000   -0.26093
240160.0000   -0.25595
240200.0000   -0.19250
240240.0000   -0.31510
240280.0000    0.00393
240320.0000    0.08564
240360.0000   -0.31486
240400.0000   -0.15681
240440.0000   -0.28947
240480.0000   -0.42982
240520.0000   -0.27168
240560.0000   -0.23654
240600.0000   -0.32276
240640.0000   -0.43392
240680.0000   -0.38408
240720.0000   -0.16952
240760.0000    0.12326
240800.0000    0.07570
240840.0000    0.30545
240880.0000    0.24446
240920.0000    0.24925
240960.0000    0.11275
241000.0000    0.24797
241040.0000    0.27983
241080.0000    0.11500
241120.0000   -0.05457
241160.0000   -0.16780
241200.0000   -0.18369
241240.0000   -0.28840
241280.0000   -0.18754
241320.0000   -0.17366
241360.0000   -0.07945
241400.0000    0.06139
241440.0000   -0.04914
241480.0000   -0.09796
241520.0000   -0.15679
241560.0000   -0.19014
241600.0000   -0.30045
241640.0000   -0.15431
241680.0000   -0.34686
241720.0000   -0.22422
241760.0000    0.07413
241800.0000   -0.12955
241840.0000   -0.13735
241880.0000   -0.11869
241920.0000   -0.36321
241960.0000   -0.28780
242000.0000   -0.24442
242040.0000   -0.30546
242080.0000   -0.31163
242120.0000   -0.20251
242160.0000   -0.42985
242200.0000    0.29382
242240.0000    0.28036
242280.0000    0.18770
242320.0000    0.27445
242360.0000    0.22641
242400.0000    0.14474
242440.0000    0.24228
242480.0000    0.10316
242520.0000   -0.03094
242560.0000   -0.22857
242600.0000   -0.06528
242640.0000    0.24791
242680.0000    0.33974
242720.0000    0.33949
242760.0000    0.41638
242800.0000    0.28025
242840.0000    0.13777
242880.0000    0.35653
242920.0000    0.39162
242960.0000    0.42459
243000.0000    0.37784
243040.0000    0.28189
243080.0000    0.44832
243120.0000    0.78350
243160.0000    0.36696
243200.0000    0.32823
243240.0000    0.48061
243280.0000    0.48814
243320.0000    0.25985
243360.0000    0.41745
243400.0000    0.10330
243440.0000   -0.15126
243480.0000   -0.29279
243520.0000   -0.55724
243560.0000   -0.25575
243600.0000    0.00067
243640.0000   -0.08229
243680.0000   -0.24886
243720.0000   -0.02866
243760.0000    0.13017
243800.0000   -0.52150
243840.0000   -0.22290
243880.0000   -0.23636
243920.0000   -0.20466
243960.0000    0.01121
244000.0000   -0.27929
244040.0000   -0.23118
244080.0000   -0.37620
244120.0000   -0.26995
244160.0000   -0.20119
244200.0000   -0.35170
244240.0000   -0.41630
244280.0000   -0.59102
244320.0000   -0.48502
244360.0000   -0.30849
244400.0000   -0.22524
244440.0000    0.05883
244480.0000   -0.11418
244520.0000   -0.14654
244560.0000    0.07199
244600.0000   -0.34918
244640.0000   -0.02451
244680.0000   -0.01934
244720.0000    0.20881
244760.0000    0.05478
244800.0000    0.31672
244840.0000    0.07360
244880.0000   -0.08514
244920.0000    0.16160
244960.0000   -0.22525
245000.0000    0.21326
245040.0000    0.09626
245080.0000    0.22529
245120.0000    0.27456
245160.0000    0.32617
245200.0000    0.17879
245240.0000    0.46224
245280.0000    0.27173
245320.0000    0.29457
245360.0000    0.38041
245400.0000    0.24278
245440.0000    0.10138
245480.0000    0.18625
245520.0000    0.11816
245560.0000    0.22884
245600.0000    0.35933
245640.0000    0.38079
245680.0000    0.61080
245720.0000    0.51493
245760.0000    0.64613
245800.0000    0.69119
245840.0000    0.26170
245880.0000    0.52328
245920.0000    0.54811
245960.0000    0.61260
246000.0000    0.27651
246040.0000    0.20992
246080.0000    0.39397
246120.0000    0.29310
246160.0000    0.48307
246200.0000    0.31617
246240.0000    0.68344
246280.0000    0.60883
246320.0000    0.49078
246360.0000    0.67682
246400.0000    0.80912
246440.0000    0.41559
246480.0000    0.53131
246520.0000    0.48461
246560.0000    0.52735
246600.0000    0.51801
246640.0000    0.42987
246680.0000    0.39627
246720.0000    0.24089
246760.0000    0.28776
246800.0000    0.54758
246840.0000    0.60869
246880.0000    0.75196
246920.0000    0.69963
246960.0000    0.56147
247000.0000    0.43635
247040.0000    0.47942
247080.0000    0.26118
247120.0000    0.33379
247160.0000    0.61975
247200.0000    0.53433
247240.0000    0.60073
247280.0000    0.62756
247320.0000    0.61876
247360.0000    0.64739
247400.0000    0.23738
247440.0000    0.30311
247480.0000    0.21852
247520.0000    0.26421
247560.0000    0.36656
247600.0000    0.03747
247640.0000    0.03457
247680.0000    0.18016
247720.0000   -0.10436
247760.0000    0.39884
247800.0000    0.28081
247840.0000    0.21272
247880.0000    0.20324
247920.0000    0.42544
247960.0000    0.27563
248000.0000    0.13039
248040.0000    0.03416
248080.0000    0.25000
248120.0000    0.18315
248160.0000    0.04437
248200.0000    0.20176
248240.0000    0.11991
248280.0000    0.17542
248320.0000   -0.05354
248360.0000    0.10685
248400.0000    0.18696
248440.0000    0.01998
248480.0000    0.10925
248520.0000    0.25010
248560.0000    0.19297
248600.0000    0.44294
248640.0000    0.01084
248680.0000    0.17634
248720.0000    0.00552
248760.0000    0.24151
248800.0000    0.45902
248840.0000    0.51683
248880.0000    0.23814
248920.0000    0.48547
248960.0000    0.11675
249000.0000    0.30491
249040.0000    0.40349
249080.0000    0.18723
249120.0000    0.23367
249160.0000    0.40131
249200.0000    0.20813
249240.0000    0.30849
249280.0000    0.38926
249320.0000    0.31105
249360.0000   -0.13990
249400.0000   -0.25598
249440.0000    0.46770
249480.0000    0.43403
249520.0000    0.32777
249560.0000    0.32616
249600.0000    0.00525
249640.0000    0.08841
249680.0000    0.34124
249720.0000    0.32668
249760.0000    0.22483
249800.0000    0.23912
249840.0000    0.18333
249880.0000    0.24252
249920.0000    0.25536
249960.0000    0.14821
250000.0000   -0.07092
250040.0000   -0.20943
250080.0000    0.15383
250120.0000    0.05619
250160.0000    0.10164
250200.0000   -0.24654
250240.0000   -0.74729
250280.0000   -0.51913
250320.0000   -0.36116
250360.0000   -0.38309
250400.0000   -0.40088
250440.0000   -0.15854
250480.0000   -0.03842
250520.0000   -0.03408
250560.0000   -0.48371
250600.0000   -0.48067
250640.0000   -0.38889
250680.0000   -0.31750
250720.0000   -0.52124
250760.0000   -0.58069
250800.0000   -0.24899
250840.0000   -0.54069
250880.0000   -0.49016
250920.0000   -0.57581
250960.0000   -0.47329
251000.0000   -0.50797
251040.0000   -0.39905
251080.0000   -0.59999
251120.0000   -0.52482
251160.0000   -0.39773
251200.0000   -0.52631
251240.0000   -0.64942
251280.0000   -0.58285
251320.0000   -0.60386
251360.0000   -0.63785
251400.0000   -0.55836
251440.0000   -0.67375
251480.0000   -0.41718
251520.0000   -0.72368
251560.0000   -0.57881
251600.0000   -0.63142
251640.0000   -0.29729
251680.0000   -0.27620
251720.0000   -0.70196
251760.0000   -0.39701
251800.0000   -0.79352
251840.0000   -0.53302
251880.0000   -0.52965
251920.0000   -0.59817
251960.0000   -0.44225
252000.0000   -0.26707
252040.0000   -0.47488
252080.0000   -0.30765
252120.0000   -0.60500
252160.0000   -0.27007
252200.0000   -0.33056
252240.0000   -0.57249
252280.0000   -0.50584
252320.0000    0.03092
252360.0000   -0.22579
252400.0000   -0.50950
252440.0000   -0.33050
252480.0000   -0.41785
252520.0000   -0.30617
252560.0000   -0.55142
252600.0000   -0.35295
252640.0000   -0.46835
252680.0000   -0.10171
252720.0000   -0.07172
252760.0000   -0.14180
252800.0000   -0.20891
252840.0000   -0.28918
252880.0000   -0.23414
252920.0000   -0.49138
252960.0000   -0.65496
253000.0000   -0.29082
253040.0000   -0.36258
253080.0000   -0.22687
253120.0000   -0.12539
253160.0000   -0.59666
253200.0000   -0.61640
253240.0000   -0.26689
253280.0000   -0.48609
253320.0000   -0.86623
253360.0000   -0.71013
253400.0000   -0.64701
253440.0000   -0.90869
253480.0000   -0.69944
253520.0000   -0.69227
253560.0000   -0.80676
253600.0000   -0.72974
253640.0000   -0.53349
253680.0000   -0.30829
253720.0000   -0.54705
253760.0000   -0.61318
253800.0000   -0.49938
253840.0000   -0.46629
253880.0000   -0.36045
253920.0000   -0.12596
253960.0000   -0.27640
254000.0000   -0.42516
254040.0000   -0.64796
254080.0000   -0.30863
254120.0000   -0.38073
254160.0000   -0.01293
254200.0000   -0.05078
254240.0000    0.55547
254280.0000    0.33901
254320.0000    0.45477
254360.0000    0.31371
254400.0000    0.26058
254440.0000    0.39422
254480.0000    0.26094
254520.0000    0.30612
254560.0000    0.45566
254600.0000    0.31358
254640.0000    0.35971
254680.0000    0.32722
254720.0000    0.36855
254760.0000    0.35500
254800.0000    0.24204
254840.0000    0.14077
254880.0000    0.21580
254920.0000    0.29258
254960.0000    0.21745
255000.0000    0.25643
255040.0000    0.16069
255080.0000    0.09693
255120.0000    0.31785
255160.0000    0.46334
255200.0000    0.43065
255240.0000    0.20730
255280.0000    0.13364
255320.0000    0.30433
255360.0000    0.55873
255400.0000    0.24501
255440.0000    0.09694
255480.0000    0.12122
255520.0000    0.07833
255560.0000   -0.19308
255600.0000    0.19966
255640.0000    0.10361
255680.0000    0.32310
255720.0000    0.28099
255760.0000    0.27779
255800.0000    0.41534
255840.0000    0.15768
255880.0000    0.39550
255920.0000    0.29668
255960.0000    0.17386
256000.0000    0.71843
256040.0000    0.31824
256080.0000    0.46578
256120.0000    0.34717
256160.0000    0.32995
256200.0000    0.58924
256240.0000    0.30365
256280.0000    0.43614
256320.0000    0.45649
256360.0000    0.22802
256400.0000    0.36052
256440.0000    0.30323
256480.0000    0.40300
256520.0000    0.28594
256560.0000    0.21840
256600.0000    0.38950
256640.0000    0.09759
256680.0000    0.35503
256720.0000    0.11130
256760.0000    0.28405
256800.0000    0.26248
256840.0000    0.34252
256880.0000    0.44304
256920.0000    0.37539
256960.0000    0.12862
257000.0000    0.27067
257040.0000    0.03878
257080.0000    0.15785
257120.0000    0.18794
257160.0000    0.19512
257200.0000    0.27249
257240.0000    0.25691
257280.0000    0.32689
257320.0000    0.24063
257360.0000    0.32527
257400.0000   -0.11832
257440.0000    0.31953
257480.0000    0.20531
257520.0000    0.32306
257560.0000    0.49804
257600.0000    0.32820
257640.0000    0.23886
257680.0000    0.18190
257720.0000    0.26552
257760.0000    0.11365
257800.0000    0.20732
257840.0000    0.30290
257880.0000    0.16528
257920.0000    0.09946
257960.0000    0.52650
258000.0000    0.09205
258040.0000    0.33513
258080.0000    0.14079
258120.0000    0.32436
258160.0000    0.32675
258200.0000    0.26308
258240.0000    0.34837
258280.0000    0.58110
258320.0000    0.54088
258360.0000    0.34743
258400.0000    0.33863
258440.0000    0.36873
258480.0000    0.41449
258520.0000    0.49344
258560.0000    0.12788
258600.0000    0.10571
258640.0000   -0.02326
258680.0000    0.31420
258720.0000    0.30932
258760.0000    0.37404
258800.0000    0.32102
258840.0000    0.23179
258880.0000    0.27104
258920.0000    0.22096
258960.0000    0.28474
259000.0000    0.21730
259040.0000    0.25067
259080.0000    0.24364
259120.0000    0.30512
259160.0000    0.43845
259200.0000    0.41767
259240.0000    0.20585
259280.0000    0.30299
259320.0000    0.46319
259360.0000    0.39493
259400.0000    0.46208
259440.0000    0.25195
259480.0000    0.33167
259520.0000    0.19798
259560.0000    0.43021
259600.0000    0.53981
259640.0000    0.14015
259680.0000    0.43393
259720.0000    0.56019
259760.0000    0.36556
259800.0000    0.20252
259840.0000    0.16351
259880.0000    0.40877
259920.0000    0.23369
259960.0000    0.30723
260000.0000    0.27766
260040.0000    0.15522
260080.0000    0.34709
260120.0000    0.44925
260160.0000    0.38865
260200.0000    0.28884
260240.0000    0.38641
260280.0000    0.32047
260320.0000    0.26031
260360.0000    0.30928
260400.0000    0.21794
260440.0000    0.34503
260480.0000    0.39276
260520.0000    0.33608
260560.0000    0.39238
260600.0000    0.45936
260640.0000    0.31056
260680.0000    0.32236
260720.0000    0.54566
260760.0000    0.21913
260800.0000    0.14119
260840.0000    0.31759
260880.0000    0.34399
260920.0000    0.28266
260960.0000    0.37144
261000.0000    0.26651
261040.0000    0.29090
261080.0000    0.46545
261120.0000    0.34152
261160.0000    0.33112
261200.0000    0.45018
261240.0000    0.46699
261280.0000    0.16991
261320.0000    0.32536
261360.0000    0.34770
261400.0000    0.22476
261440.0000    0.39101
261480.0000    0.18131
261520.0000    0.30903
261560.0000    0.39576
261600.0000    0.44742
261640.0000    0.51050
261680.0000    0.33484
261720.0000    0.32252
261760.0000    0.50858
261800.0000    0.40044
261840.0000    0.24066
261880.0000    0.45529
261920.0000    0.22299
261960.0000    0.61821
262000.0000    0.30920
262040.0000    0.51241
262080.0000    0.27221
262120.0000    0.42722
262160.0000    0.28294
262200.0000    0.41110
262240.0000    0.35480
262280.0000    0.47843
262320.0000    0.56335
262360.0000    0.52482
262400.0000    0.41241
262440.0000    0.46499
262480.0000    0.07733
262520.0000   -0.14516
262560.0000    0.18223
262600.0000    0.29788
262640.0000    0.41029
262680.0000    0.39712
262720.0000    0.29474
262760.0000    0.27783
262800.0000    0.17517
262840.0000    0.49374
262880.0000    0.63538
262920.0000    0.43059
262960.0000    0.67077
263000.0000    0.38701
263040.0000    0.48977
263080.0000    0.44491
263120.0000    0.45032
263160.0000    0.23022
263200.0000   -0.28607
263240.0000    0.06785
263280.0000    0.26924
263320.0000    0.18624
263360.0000    0.08584
263400.0000    0.16029
263440.0000   -0.14916
263480.0000   -0.96187
263520.0000   -0.24580
263560.0000   -0.28388
263600.0000   -0.36418
263640.0000   -0.08876
263680.0000   -0.15175
263720.0000   -0.24762
263760.0000   -0.22324
263800.0000   -0.24377
263840.0000   -0.22376
263880.0000   -0.03478
263920.0000   -0.16095
263960.0000   -0.11224
264000.0000   -0.39528
264040.0000   -0.08904
264080.0000   -0.45294
264120.0000   -0.20726
264160.0000   -0.15729
264200.0000   -0.06550
264240.0000   -0.47847
264280.0000   -0.22455
264320.0000    0.01781
264360.0000   -0.55573
264400.0000   -0.28306
264440.0000   -0.07710
264480.0000    0.08896
264520.0000    0.01716
264560.0000    0.25432
264600.0000   -0.01912
264640.0000    0.12416
264680.0000    0.17890
264720.0000    0.19295
264760.0000   -0.04579
264800.0000   -0.07835
264840.0000    0.09528
264880.0000    0.07102
264920.0000    0.04181
264960.0000    0.08697
265000.0000    0.27217
265040.0000    0.36014
265080.0000    0.38708
265120.0000    0.08714
265160.0000    0.08234
265200.0000    0.15722
265240.0000    0.19002
265280.0000   -0.01752
265320.0000    0.30816
265360.0000    0.64285
265400.0000    0.35551
265440.0000    0.27113
265480.0000    0.47534
265520.0000   -0.00615
265560.0000    0.25536
265600.0000    0.52580
265640.0000    0.36919
265680.0000    0.29338
265720.0000    0.29740
265760.0000    0.27766
265800.0000    0.25961
265840.0000    0.29925
265880.0000    0.31240
265920.0000    0.32736
265960.0000    0.42110
266000.0000    0.41604
266040.0000    0.41743
266080.0000    0.53601
266120.0000    0.59167
266160.0000    0.26111
266200.0000    0.54258
266240.0000    0.65566
266280.0000    0.34101
266320.0000    0.40910
266360.0000    0.37323
266400.0000    0.34025
266440.0000    0.27936
266480.0000    0.26671
266520.0000    0.29020
266560.0000    0.31149
266600.0000    0.40864
266640.0000    0.21147
266680.0000    0.14854
266720.0000    0.13829
266760.0000    0.11744
266800.0000    0.29527
266840.0000    0.32159
266880.0000    0.23501
266920.0000    0.23309
266960.0000    0.36719
267000.0000    0.36896
267040.0000    0.48161
267080.0000    0.50500
267120.0000    0.43638
267160.0000    0.31800
267200.0000    0.37606
267240.0000    0.31986
267280.0000    0.22363
267320.0000    0.05522
267360.0000    0.23470
267400.0000    0.05018
267440.0000    0.30669
267480.0000    0.24107
267520.0000    0.27621
267560.0000    0.03821
267600.0000    0.30529
267640.0000    0.14295
267680.0000    0.05990
267720.0000    0.22755
267760.0000    0.39799
267800.0000    0.28391
267840.0000    0.19964
267880.0000    0.29360
267920.0000    0.43296
267960.0000    0.29875
268000.0000    0.29421
268040.0000    0.27162
268080.0000    0.38611
268120.0000    0.14767
268160.0000    0.30429
268200.0000    0.31509
268240.0000    0.17088
268280.0000    0.10546
268320.0000    0.21949
268360.0000    0.35923
268400.0000    0.31361
268440.0000    0.39025
268480.0000    0.54267
268520.0000    0.56932
268560.0000    0.39143
268600.0000    0.47668
268640.0000    0.41798
268680.0000    0.39534
268720.0000    0.51351
268760.0000    0.37575
268800.0000    0.45870
268840.0000    0.65630
268880.0000    0.65589
268920.0000    0.91730
268960.0000    0.62855
269000.0000    0.37241
269040.0000    0.28855
269080.0000    0.47639
269120.0000    0.28999
269160.0000    0.45688
269200.0000    0.37544
269240.0000    0.46504
269280.0000    0.37579
269320.0000    0.10269
269360.0000    0.38024
269400.0000    0.14387
269440.0000    0.20134
269480.0000    0.40268
269520.0000    0.21115
269560.0000    0.35295
269600.0000    0.20194
269640.0000    0.21216
269680.0000    0.46995
269720.0000    0.51313
269760.0000    0.31888
269800.0000    0.35863
269840.0000    0.30138
269880.0000    0.51157
269920.0000    0.27383
269960.0000    0.40272
270000.0000    0.47316
270040.0000    0.21401
270080.0000    0.55250
270120.0000    0.31312
270160.0000    0.40270
270200.0000    0.23934
270240.0000    0.56946
270280.0000    0.20984
270320.0000    0.35528
270360.0000    0.35696
270400.0000    0.53137
270440.0000    0.35235
270480.0000    0.36357
270520.0000    0.38241
270560.0000    0.52488
270600.0000    0.23434
270640.0000    0.43163
270680.0000    0.47494
270720.0000    0.49972
270760.0000   -0.00659
270800.0000   -0.28825
270840.0000   -0.29910
270880.0000   -0.20568
270920.0000   -0.35077
270960.0000   -0.11768
271000.0000    0.00679
271040.0000   -0.06331
271080.0000   -0.40235
271120.0000    0.21700
271160.0000    0.19484
271200.0000    0.52912
271240.0000    0.35807
271280.0000    0.35893
271320.0000    0.23836
271360.0000    0.31038
271400.0000    0.31528
271440.0000    0.26311
271480.0000    0.27459
271520.0000    0.28164
271560.0000    0.49511
271600.0000    0.38725
271640.0000    0.35131
271680.0000    0.13475
271720.0000    0.44291
271760.0000    0.29889
271800.0000    0.33176
271840.0000    0.48248
271880.0000    0.16465
271920.0000    0.30387
271960.0000    0.37705
272000.0000    0.21060
272040.0000    0.29484
272080.0000    0.25629
272120.0000    0.41206
272160.0000    0.19287
272200.0000    0.10489
272240.0000    0.25894
272280.0000    0.28082
272320.0000    0.35197
272360.0000    0.65104
272400.0000    0.36318
272440.0000    0.41771
272480.0000    0.52739
272520.0000   -0.08574
272560.0000   -0.15094
272600.0000    0.01355
272640.0000   -0.01165
272680.0000    0.06430
272720.0000    0.58564
272760.0000    0.52570
272800.0000    0.24516
272840.0000    0.41782
272880.0000    0.38579
272920.0000    0.37748
272960.0000    0.38019
273000.0000    0.36884
273040.0000    0.38917
273080.0000    0.21268
273120.0000    0.39688
273160.0000    0.19419
273200.0000    0.27153
273240.0000    0.34821
273280.0000    0.66993
273320.0000    0.25037
273360.0000    0.21039
273400.0000    0.18563
273440.0000    0.26535
273480.0000    0.30736
273520.0000    0.34882
273560.0000    0.23649
273600.0000    0.49666
273640.0000    0.35326
273680.0000    0.26253
273720.0000    0.34388
273760.0000    0.35160
273800.0000    0.46471
273840.0000    0.41690
273880.0000    0.23278
273920.0000    0.50407
273960.0000    0.42989
274000.0000    0.26877
274040.0000    0.52001
274080.0000    0.33453
274120.0000    0.48670
274160.0000    0.33198
274200.0000    0.28716
274240.0000    0.28062
274280.0000    0.42658
274320.0000    0.22996
274360.0000    0.40718
274400.0000    0.33698
274440.0000    0.24227
274480.0000    0.42100
274520.0000    0.29305
274560.0000    0.38990
274600.0000    0.37006
274640.0000    0.32624
274680.0000    0.39019
274720.0000    0.38406
274760.0000    0.41344
274800.0000    0.25638
274840.0000    0.23511
274880.0000    0.26565
274920.0000    0.20914
274960.0000    0.27658
275000.0000    0.36942
275040.0000    0.33947
275080.0000    0.24025
275120.0000    0.50719
275160.0000    0.75752
275200.0000    0.25182
275240.0000    0.30808
275280.0000    0.32420
275320.0000    0.19379
275360.0000    0.24907
275400.0000    0.36600
275440.0000    0.38107
275480.0000    0.37725
275520.0000    0.27504
275560.0000    0.26569
275600.0000    0.38996
275640.0000    0.19844
275680.0000    0.31700
275720.0000    0.36724
275760.0000    0.42818
275800.0000    0.26607
275840.0000    0.21567
275880.0000    0.30435
275920.0000    0.21563
275960.0000   -0.00607
276000.0000    0.27271
276040.0000    0.36382
276080.0000    0.48493
276120.0000    0.30877
276160.0000    0.44604
276200.0000    0.25951
276240.0000    0.34278
276280.0000    0.32576
276320.0000    0.31054
276360.0000    0.43949
276400.0000    0.24085
276440.0000    0.39064
276480.0000    0.42017
276520.0000    0.38311
276560.0000    0.48967
276600.0000    0.45026
276640.0000    0.43228
276680.0000    0.22530
276720.0000    0.43160
276760.0000    0.55435
276800.0000    0.39980
276840.0000    0.73371
276880.0000    0.42195
276920.0000    0.55221
276960.0000    0.35055
277000.0000    0.44372
277040.0000    0.29131
277080.0000   -0.01867
277120.0000    0.25785
277160.0000    0.45658
277200.0000    0.40871
277240.0000    0.58433
277280.0000    0.70425
277320.0000    0.85191
277360.0000    0.65899
277400.0000    0.45806
277440.0000    0.52416
277480.0000    0.53064
277520.0000    0.47797
277560.0000    0.63431
277600.0000    0.53776
277640.0000    0.73152
277680.0000    0.47217
277720.0000    0.78562
277760.0000    0.65813
277800.0000    0.59846
277840.0000    0.76005
277880.0000    0.60342
277920.0000    0.63946
277960.0000    0.44827
278000.0000    0.72502
278040.0000    0.60082
278080.0000    0.45981
278120.0000    0.43268
278160.0000    0.51398
278200.0000    0.48421
278240.0000    0.26387
278280.0000    0.35471
278320.0000    0.47872
278360.0000    0.29648
278400.0000    0.13382
278440.0000    0.30016
278480.0000    0.42344
278520.0000    0.34056
278560.0000    0.40482
278600.0000    0.44632
278640.0000    0.27590
278680.0000    0.03901
278720.0000    0.17106
278760.0000    0.26650
278800.0000    0.17072
278840.0000    0.36947
278880.0000    0.14411
278920.0000    0.31557
278960.0000    0.17850
279000.0000    0.35226
279040.0000    0.23500
279080.0000    0.28916
279120.0000    0.21841
279160.0000    0.39841
279200.0000    0.22567
279240.0000    0.23499
279280.0000    0.37243
279320.0000    0.39584
279360.0000    0.46987
279400.0000    0.25842
279440.0000    0.25305
279480.0000    0.16411
279520.0000    0.49917
279560.0000    0.27466
279600.0000    0.32565
279640.0000    0.34578
279680.0000    0.22406
279720.0000    0.42055
279760.0000    0.38913
279800.0000    0.50071
279840.0000    0.43776
279880.0000    0.48411
279920.0000    0.28606
279960.0000    0.26764
280000.0000    0.41578
280040.0000    0.25250
280080.0000    0.39961
280120.0000    0.16347
280160.0000    0.22838
280200.0000    0.37084
280240.0000    0.30820
280280.0000    0.31294
280320.0000    0.24395
280360.0000    0.04496
280400.0000    0.09341
280440.0000    0.37400
280480.0000    0.43821
280520.0000    0.37635
280560.0000    0.44199
280600.0000    0.47073
280640.0000    0.50844
280680.0000    0.10912
280720.0000    0.40627
280760.0000    0.29596
280800.0000    0.40095
280840.0000    0.34594
280880.0000    0.49154
280920.0000    0.34829
280960.0000    0.19497
281000.0000    0.34057
281040.0000    0.28540
281080.0000    0.32113
281120.0000    0.22694
281160.0000    0.42753
281200.0000    0.32505
281240.0000    0.33951
281280.0000    0.29394
281320.0000    0.32394
281360.0000    0.05328
281400.0000    0.19303
281440.0000    0.24716
281480.0000    0.39579
281520.0000    0.16971
281560.0000    0.43150
281600.0000    0.18655
281640.0000    0.22119
281680.0000    0.14544
281720.0000    0.22392
281760.0000    0.21053
281800.0000    0.09972
281840.0000    0.28812
281880.0000    0.34004
281920.0000    0.37126
281960.0000    0.36032
282000.0000    0.30910
282040.0000    0.30860
282080.0000    0.48301
282120.0000    0.47532
282160.0000    0.26610
282200.0000    0.24659
282240.0000    0.27601
282280.0000    0.27574
282320.0000    0.34719
282360.0000    0.51628
282400.0000    0.31142
282440.0000    0.50736
282480.0000    0.47977
282520.0000    0.45564
282560.0000    0.18416
282600.0000    0.40883
282640.0000    0.31061
282680.0000    0.31915
282720.0000    0.31230
282760.0000    0.28230
282800.0000    0.46592
282840.0000    0.44437
282880.0000    0.47074
282920.0000    0.32299
282960.0000    0.09892
283000.0000    0.04215
283040.0000    0.37698
283080.0000    0.40433
283120.0000    0.48004
283160.0000    0.36834
283200.0000    0.27121
283240.0000    0.36028
283280.0000    0.45449
283320.0000    0.50032
283360.0000    0.19973
283400.0000    0.55627
283440.0000    0.57108
283480.0000    0.37894
283520.0000    0.16385
283560.0000    0.12299
283600.0000    0.42771
283640.0000    0.09020
283680.0000    0.34917
283720.0000    0.18318
283760.0000    0.24865
283800.0000    0.00043
283840.0000    0.43093
283880.0000    0.08333
283920.0000    0.11847
283960.0000    0.30534
284000.0000    0.20912
284040.0000    0.34299
284080.0000    0.34845
284120.0000    0.42278
284160.0000    0.18580
284200.0000    0.21672
284240.0000    0.32987
284280.0000    0.21653
284320.0000    0.40482
284360.0000    0.26439
284400.0000    0.08203
284440.0000    0.36023
284480.0000    0.30787
284520.0000    0.33801
284560.0000    0.11971
284600.0000    0.35539
284640.0000    0.28147
284680.0000   -0.14175
284720.0000    0.17305
284760.0000    0.28460
284800.0000    0.20225
284840.0000    0.22843
284880.0000    0.44284
284920.0000    0.25912
284960.0000    0.09344
285000.0000    0.22492
285040.0000    0.07533
285080.0000    0.05513
285120.0000    0.31606
285160.0000    0.25984
285200.0000    0.23365
285240.0000    0.29110
285280.0000    0.13564
285320.0000    0.33464
285360.0000    0.40133
285400.0000    0.05745
285440.0000    0.32535
285480.0000    0.29171
285520.0000    0.23325
285560.0000    0.37005
285600.0000    0.27012
285640.0000    0.04757
285680.0000    0.04077
285720.0000    0.24099
285760.0000    0.30025
285800.0000   -0.36139
285840.0000    0.17118
285880.0000    0.40989
285920.0000    0.18156
285960.0000    0.33734
286000.0000    0.18739
286040.0000    0.17194
286080.0000    0.21455
286120.0000    0.12467
286160.0000    0.19052
286200.0000    0.27355
286240.0000    0.31907
286280.0000    0.17710
286320.0000    0.22361
286360.0000    0.28560
286400.0000   -0.24439
286440.0000   -0.24728
286480.0000   -0.06366
286520.0000   -0.09482
286560.0000    0.03536
286600.0000    0.36486
286640.0000    0.02564
286680.0000    0.21283
286720.0000    0.00230
286760.0000   -0.05553
286800.0000    0.18749
286840.0000   -0.30920
286880.0000   -0.15582
286920.0000    0.10099
286960.0000   -0.45862
287000.0000   -0.18590
287040.0000   -0.18942
287080.0000   -0.09488
287120.0000   -0.77527
287160.0000   -0.71400
287200.0000   -0.62951
287240.0000   -0.33201
287280.0000   -0.42459
287320.0000   -0.12597
287360.0000   -0.20183
287400.0000   -0.87218
287440.0000   -0.57028
287480.0000   -0.41901
287520.0000   -0.24457
287560.0000   -0.23902
287600.0000   -0.32944
287640.0000   -0.06684
287680.0000    0.10031
287720.0000   -0.19846
287760.0000   -0.01427
287800.0000   -0.11963
287840.0000   -0.00655
287880.0000   -0.14931
287920.0000   -0.40127
287960.0000   -0.25823
288000.0000   -0.30501
288040.0000    0.13789
288080.0000   -0.14229
288120.0000   -0.16264
288160.0000   -0.02542
288200.0000   -0.02672
288240.0000   -0.13637
288280.0000   -0.43283
288320.0000   -0.30970
288360.0000   -0.06188
288400.0000   -0.01572
288440.0000   -0.14153
288480.0000    0.02712
288520.0000   -0.15262
288560.0000   -0.11289
288600.0000   -0.29524
288640.0000   -0.18308
288680.0000   -0.13929
288720.0000    0.08966
288760.0000   -0.22095
288800.0000   -0.19427
288840.0000   -0.12407
288880.0000   -0.27254
288920.0000    0.04848
288960.0000   -0.08034
289000.0000    0.08099
289040.0000   -0.45845
289080.0000    0.04956
289120.0000   -0.00554
289160.0000    0.28264
289200.0000   -0.40248
289240.0000   -0.35175
289280.0000   -0.19452
289320.0000   -0.30289
289360.0000   -0.38756
289400.0000   -0.31387
289440.0000   -0.49877
289480.0000    0.00626
289520.0000   -0.19361
289560.0000    0.22283
289600.0000    0.26724
289640.0000   -0.03931
289680.0000   -0.15774
289720.0000    0.15306
289760.0000    0.51057
289800.0000    0.31625
289840.0000    0.36098
289880.0000    0.52087
289920.0000    0.21388
289960.0000    0.36261
290000.0000    0.36683
290040.0000    0.34061
290080.0000    0.22546
290120.0000    0.25931
290160.0000    0.19762
290200.0000    0.34685
290240.0000    0.26899
290280.0000    0.27591
290320.0000    0.16959
290360.0000    0.39361
290400.0000    0.33073
290440.0000    0.33350
290480.0000    0.52241
290520.0000    0.12851
290560.0000    0.42149
290600.0000    0.36519
290640.0000    0.42232
290680.0000    0.67792
290720.0000    0.28920
290760.0000    0.24865
290800.0000    0.53696
290840.0000    0.32336
290880.0000    0.32626
290920.0000    0.33066
290960.0000    0.52884
291000.0000    0.17937
291040.0000    0.66619
291080.0000    0.19953
291120.0000    0.39150
291160.0000    0.52953
291200.0000    0.51712
291240.0000    0.29064
291280.0000    0.23894
291320.0000    0.18962
291360.0000    0.25888
291400.0000    0.19796
291440.0000    0.43353
291480.0000    0.40715
291520.0000    0.34777
291560.0000    0.23870
291600.0000    0.43216
291640.0000    0.45636
291680.0000    0.46418
291720.0000    0.50304
291760.0000    0.40545
291800.0000    0.19455
291840.0000    0.27477
291880.0000    0.50304
291920.0000    0.32232
291960.0000    0.32461
292000.0000    0.14863
292040.0000    0.04754
292080.0000    0.16205
292120.0000   -0.01453
292160.0000    0.41856
292200.0000    0.33463
292240.0000    0.33209
292280.0000    0.38008
292320.0000    0.33330
292360.0000    0.47111
292400.0000    0.21649
292440.0000    0.26923
292480.0000    0.10196
292520.0000    0.40122
292560.0000    0.38580
292600.0000    0.20716
292640.0000    0.34425
292680.0000    0.26240
292720.0000    0.08802
292760.0000    0.29486
292800.0000    0.34902
292840.0000    0.04311
292880.0000    0.23586
292920.0000    0.35895
292960.0000    0.20757
293000.0000    0.19559
293040.0000    0.17512
293080.0000    0.09040
293120.0000    0.04902
293160.0000    0.23939
293200.0000    0.16363
293240.0000    0.09806
293280.0000    0.10129
293320.0000    0.15983
293360.0000    0.32353
293400.0000    0.03047
293440.0000    0.13662
293480.0000    0.32329
293520.0000    0.36251
293560.0000    0.50973
293600.0000    0.18613
293640.0000    0.16422
293680.0000    0.28472
293720.0000    0.28691
293760.0000    0.13770
293800.0000    0.23699
293840.0000    0.43667
293880.0000    0.32374
293920.0000    0.27500
293960.0000    0.39326
294000.0000    0.20947
294040.0000    0.29129
294080.0000    0.13057
294120.0000    0.30572
294160.0000    0.11496
294200.0000    0.37277
294240.0000    0.40212
294280.0000    0.32286
294320.0000    0.20800
294360.0000    0.08591
294400.0000    0.11156
294440.0000    0.22938
294480.0000    0.17465
294520.0000    0.24150
294560.0000    0.37977
294600.0000    0.22248
294640.0000    0.40191
294680.0000    0.51979
294720.0000    0.10135
294760.0000    0.25308
294800.0000    0.26849
294840.0000    0.15614
294880.0000    0.15753
294920.0000    0.13680
294960.0000    0.29552
295000.0000    0.39282
295040.0000    0.21044
295080.0000    0.24579
295120.0000    0.37635
295160.0000    0.29305
295200.0000    0.20340
295240.0000    0.21297
295280.0000    0.22200
295320.0000    0.29079
295360.0000    0.26103
295400.0000    0.25153
295440.0000    0.19472
295480.0000    0.40474
295520.0000    0.13267
295560.0000    0.72909
295600.0000    0.31083
295640.0000    0.20315
295680.0000    0.45553
295720.0000    0.34835
295760.0000    0.34839
295800.0000    0.43344
295840.0000    0.32820
295880.0000    0.12323
295920.0000    0.38967
295960.0000    0.35904
296000.0000    0.26725
296040.0000    0.45452
296080.0000   -0.02011
296120.0000    0.14856
296160.0000    0.30182
296200.0000    0.35783
296240.0000    0.02096
296280.0000    0.41897
296320.0000    0.13064
296360.0000    0.04470
296400.0000    0.16731
296440.0000    0.32184
296480.0000    0.21368
296520.0000    0.40512
296560.0000    0.26138
296600.0000    0.22276
296640.0000    0.16005
296680.0000    0.31047
296720.0000    0.48298
296760.0000    0.19718
296800.0000    0.25754
296840.0000    0.48061
296880.0000    0.50403
296920.0000    0.63008
296960.0000    0.28035
297000.0000    0.30003
297040.0000    0.21745
297080.0000    0.50661
297120.0000    0.34956
297160.0000    0.44354
297200.0000    0.44970
297240.0000    0.34978
297280.0000    0.39817
297320.0000    0.42028
297360.0000    0.42402
297400.0000    0.49846
297440.0000    0.05659
297480.0000    0.44155
297520.0000    0.22364
297560.0000    0.28337
297600.0000    0.36235
297640.0000    0.49051
297680.0000    0.35900
297720.0000    0.37971
297760.0000    0.24844
297800.0000    0.18076
297840.0000    0.28107
297880.0000    0.41274
297920.0000    0.14342
297960.0000    0.04239
298000.0000    0.40636
298040.0000    0.34443
298080.0000    0.29709
298120.0000    0.51487
298160.0000    0.38567
298200.0000    0.22632
298240.0000    0.01230
298280.0000   -0.00211
298320.0000   -0.09761
298360.0000   -0.36887
298400.0000    0.19916
298440.0000    0.29777
298480.0000    0.38163
298520.0000    0.19280
298560.0000    0.30895
298600.0000    0.31765
298640.0000    0.38355
298680.0000    0.43764
298720.0000    0.21299
298760.0000    0.43018
298800.0000    0.32683
298840.0000    0.43567
298880.0000    0.42691
298920.0000    0.15446
298960.0000    0.52084
299000.0000    0.40707
299040.0000    0.22524
299080.0000    0.47782
299120.0000    0.47082
299160.0000    0.24333
299200.0000    0.34468
299240.0000    0.59186
299280.0000    0.23522
299320.0000    0.29264
299360.0000    0.45584
299400.0000    0.46767
299440.0000    0.36966
299480.0000    0.37698
299520.0000    0.61669
299560.0000    0.26285
299600.0000    0.27397
299640.0000    0.49791
299680.0000    0.33523
299720.0000    0.44860
299760.0000    0.43341
299800.0000    0.15427
299840.0000    0.11257
299880.0000    0.60727
299920.0000    0.63259
299960.0000    0.68126
300000.0000    0.59302
300040.0000    0.70761
300080.0000    0.39685
300120.0000    0.52354
300160.0000    0.43882
300200.0000    0.49461
300240.0000    0.59064
300280.0000    0.76540
300320.0000    0.60825
300360.0000    0.33846
300400.0000    0.53237
300440.0000    0.46460
300480.0000    0.42196
300520.0000    0.32401
300560.0000    0.35028
300600.0000    0.51965
300640.0000    0.13746
300680.0000    0.38456
300720.0000    0.37358
300760.0000    0.37649
300800.0000    0.34058
300840.0000    0.20674
300880.0000    0.25716
300920.0000    0.15536
300960.0000    0.24657
301000.0000    0.19229
301040.0000    0.25638
301080.0000    0.19941
301120.0000    0.29211
301160.0000    0.44246
301200.0000    0.39023
301240.0000    0.18526
301280.0000    0.35024
301320.0000    0.39057
301360.0000    0.25189
301400.0000    0.13910
301440.0000    0.33103
301480.0000    0.30159
301520.0000    0.30243
301560.0000    0.20372
301600.0000    0.43826
301640.0000    0.14193
301680.0000    0.41816
301720.0000    0.50707
301760.0000    0.20121
301800.0000    0.25816
301840.0000    0.22736
301880.0000    0.55393
301920.0000    0.35997
301960.0000    0.31463
302000.0000    0.38832
302040.0000    0.36981
302080.0000    0.33582
302120.0000    0.29912
302160.0000    0.47404
302200.0000    0.43232
302240.0000    0.25592
302280.0000    0.27457
302320.0000    0.18366
302360.0000    0.31797
302400.0000    0.36008
302440.0000    0.52101
302480.0000    0.44117
302520.0000    0.25379
302560.0000    0.24686
302600.0000    0.37620
302640.0000    0.37191
302680.0000    0.51235
302720.0000    0.52059
302760.0000    0.54486
302800.0000    0.54040
302840.0000    0.42470
302880.0000    0.65666
302920.0000    0.51221
302960.0000    0.57163
303000.0000    0.63857
303040.0000    0.76958
303080.0000    0.43490
303120.0000    0.56130
303160.0000    0.49338
303200.0000    0.46036
303240.0000    0.42765
303280.0000    0.50618
303320.0000    0.51906
303360.0000    0.46259
303400.0000    0.52099
303440.0000    0.47970
303480.0000    0.40067
303520.0000    0.51742
303560.0000    0.43518
303600.0000    0.39184
303640.0000    0.60217
303680.0000    0.49212
303720.0000    0.47758
303760.0000    0.55048
303800.0000    0.36185
303840.0000    0.55034
303880.0000    0.35530
303920.0000    0.34446
303960.0000    0.41201
304000.0000    0.43223
304040.0000    0.75445
304080.0000    0.32735
304120.0000    0.62357
304160.0000    0.36760
304200.0000    0.36362
304240.0000    0.44236
304280.0000    0.35482
304320.0000    0.37078
304360.0000    0.36517
304400.0000    0.25895
304440.0000    0.44265
304480.0000    0.62495
304520.0000    0.38825
304560.0000    0.29544
304600.0000    0.37971
304640.0000    0.55037
304680.0000    0.34350
304720.0000    0.38198
304760.0000   -0.16522
304800.0000    0.20410
304840.0000    0.45441
304880.0000    0.47424
304920.0000    0.37307
304960.0000    0.39250
305000.0000    0.46052
305040.0000    0.44970
305080.0000    0.42986
305120.0000    0.62980
305160.0000    0.63514
305200.0000    0.91709
305240.0000    0.65404
305280.0000    0.49625
305320.0000    0.52048
305360.0000    0.78966
305400.0000    0.27814
305440.0000    0.22109
305480.0000    0.49490
305520.0000    0.44271
305560.0000    0.41298
305600.0000    0.62395
305640.0000    0.34870
305680.0000    0.49317
305720.0000    0.45092
305760.0000    0.32954
305800.0000   -0.07037
305840.0000    0.26375
305880.0000    0.41458
305920.0000    0.59011
305960.0000    0.30711
306000.0000    0.27378
306040.0000    0.26498
306080.0000    0.15247
306120.0000    0.46087
306160.0000    0.26051
306200.0000    0.27087
306240.0000    0.43844
306280.0000    0.42139
306320.0000    0.51251
306360.0000    0.41874
306400.0000    0.42476
306440.0000    0.42516
306480.0000    0.39442
306520.0000    0.12238
306560.0000    0.36039
306600.0000    0.33449
306640.0000    0.36831
306680.0000    0.40045
306720.0000    0.29501
306760.0000    0.37226
306800.0000    0.32832
306840.0000    0.49360
306880.0000    0.26272
306920.0000    0.37470
306960.0000    0.26469
307000.0000    0.47374
307040.0000    0.37377
307080.0000    0.37580
307120.0000    0.40296
307160.0000    0.34490
307200.0000    0.39761
307240.0000    0.44027
307280.0000    0.43080
307320.0000    0.44452
307360.0000    0.46593
307400.0000    0.53655
307440.0000    0.32486
307480.0000    0.26267
307520.0000    0.41903
307560.0000    0.15788
307600.0000    0.32941
307640.0000    0.25424
307680.0000    0.49126
307720.0000    0.43190
307760.0000    0.38923
307800.0000    0.53064
307840.0000    0.33628
307880.0000    0.20448
307920.0000    0.46839
307960.0000    0.27579
308000.0000    0.41068
308040.0000    0.51656
308080.0000    0.41927
308120.0000    0.41686
308160.0000   -0.04167
308200.0000    0.46658
308240.0000    0.64657
308280.0000    0.29029
308320.0000    0.45987
308360.0000    0.50635
308400.0000    0.37036
308440.0000    0.28522
308480.0000    0.18196
308520.0000    0.26614
308560.0000    0.51982
308600.0000    0.24772
308640.0000    0.00440
308680.0000    0.28837
308720.0000    0.43121
308760.0000    0.31540
308800.0000    0.10573
308840.0000    0.32893
308880.0000    0.29018
308920.0000    0.26168
308960.0000    0.32336
309000.0000    0.37797
309040.0000    0.25650
309080.0000    0.08592
309120.0000    0.26041
309160.0000    0.26248
309200.0000    0.35532
309240.0000    0.33480
309280.0000    0.49108
309320.0000    0.28747
309360.0000    0.52266
309400.0000    0.18968
309440.0000    0.17428
309480.0000    0.41361
309520.0000    0.12683
309560.0000    0.52491
309600.0000    0.52091
309640.0000    0.48255
309680.0000    0.49694
309720.0000    0.52982
309760.0000    0.48617
309800.0000    0.34597
309840.0000    0.47853
309880.0000    0.46768
309920.0000    0.16236
309960.0000    0.23458
310000.0000    0.24371
310040.0000    0.31356
310080.0000    0.08853
310120.0000    0.61955
310160.0000    0.40229
310200.0000    0.04858
310240.0000    0.25263
310280.0000    0.30642
310320.0000    0.20767
310360.0000    0.40264
310400.0000    0.10817
310440.0000    0.46843
310480.0000    0.25821
310520.0000    0.25816
310560.0000    0.40260
310600.0000    0.15275
310640.0000    0.46279
310680.0000    0.60506
310720.0000    0.42585
310760.0000    0.40764
310800.0000   -0.04508
310840.0000   -0.07966
310880.0000    0.00583
310920.0000   -0.00350
310960.0000   -0.17303
311000.0000   -0.29651
311040.0000   -0.16777
311080.0000    0.34413
311120.0000    0.27023
311160.0000    0.09412
311200.0000    0.20454
311240.0000    0.20450
311280.0000    0.23076
311320.0000    0.26254
311360.0000    0.24957
311400.0000    0.17044
311440.0000    0.45925
311480.0000    0.28632
311520.0000    0.39498
311560.0000    0.12949
311600.0000    0.37396
311640.0000    0.24022
311680.0000    0.34720
311720.0000    0.49270
311760.0000    0.28294
311800.0000    0.33942
311840.0000    0.31438
311880.0000    0.35545
311920.0000    0.18540
311960.0000    0.33815
312000.0000    0.49668
312040.0000    0.26847
312080.0000    0.46820
312120.0000    0.24413
312160.0000    0.51842
312200.0000    0.40224
312240.0000    0.13205
312280.0000    0.35559
312320.0000    0.31110
312360.0000    0.34986
312400.0000    0.44656
312440.0000    0.55175
312480.0000    0.36267
312520.0000    0.40892
312560.0000    0.48229
312600.0000    0.45304
312640.0000    0.35035
312680.0000    0.26166
312720.0000    0.41218
312760.0000    0.26901
312800.0000    0.19460
312840.0000    0.42679
312880.0000    0.40067
312920.0000    0.42501
312960.0000    0.38733
313000.0000    0.42642
313040.0000    0.20505
313080.0000    0.39097
313120.0000    0.39146
313160.0000    0.41912
313200.0000    0.20857
313240.0000    0.08674
313280.0000    0.17157
313320.0000    0.34747
313360.0000    0.07842
313400.0000    0.05474
313440.0000    0.30732
313480.0000    0.34240
313520.0000    0.32968
313560.0000    0.14135
313600.0000    0.31593
313640.0000    0.04154
313680.0000    0.40477
313720.0000    0.38652
313760.0000    0.38099
313800.0000    0.56249
313840.0000    0.37638
313880.0000    0.41647
313920.0000    0.17951
313960.0000    0.42804
314000.0000    0.42748
314040.0000    0.47194
314080.0000    0.37586
314120.0000    0.32775
314160.0000    0.41038
314200.0000    0.50065
314240.0000    0.34302
314280.0000    0.11097
314320.0000    0.28703
314360.0000    0.38127
314400.0000    0.45167
314440.0000    0.57957
314480.0000    0.43488
314520.0000    0.25034
314560.0000    0.28746
314600.0000    0.65971
314640.0000    0.61870
314680.0000    0.47679
314720.0000    0.52815
314760.0000    0.42669
314800.0000    0.25049
314840.0000    0.60817
314880.0000    0.45884
314920.0000    0.48514
314960.0000    0.51180
315000.0000    0.72494
315040.0000    0.50341
315080.0000    0.52490
315120.0000    0.48966
315160.0000    0.53712
315200.0000    0.35146
315240.0000    0.60135
315280.0000    0.52378
315320.0000    0.45757
315360.0000    0.71721
315400.0000    0.44073
315440.0000    0.58654
315480.0000    0.48878
315520.0000    0.55887
315560.0000    0.53268
315600.0000    0.50599
315640.0000    0.43011
315680.0000    0.46064
315720.0000    0.59711
315760.0000    0.58843
315800.0000    0.48617
315840.0000    0.61830
315880.0000    0.32107
315920.0000    0.12666
315960.0000    0.31159
316000.0000    0.58759
316040.0000    0.10984
316080.0000    0.31240
316120.0000    0.29653
316160.0000    0.57133
316200.0000    0.45982
316240.0000    0.55437
316280.0000    0.44201
316320.0000    0.35877
316360.0000    0.55805
316400.0000    0.41549
316440.0000    0.35354
316480.0000    0.47843
316520.0000    0.58198
316560.0000    0.50911
316600.0000    0.32124
316640.0000    0.31180
316680.0000    0.44374
316720.0000    0.47092
316760.0000    0.36369
316800.0000    0.43055
316840.0000    0.75057
316880.0000    0.68148
316920.0000    0.69276
316960.0000    0.50470
317000.0000    0.52604
317040.0000    0.36191
317080.0000    0.53974
317120.0000    0.47757
317160.0000    0.55494
317200.0000    0.46650
317240.0000    0.73231
317280.0000    0.67802
317320.0000    0.51198
317360.0000    0.48086
317400.0000    0.40088
317440.0000    0.50439
317480.0000    0.42315
317520.0000    0.44757
317560.0000    0.60126
317600.0000    0.64870
317640.0000    0.33777
317680.0000    0.53188
317720.0000    0.55554
317760.0000    0.59776
317800.0000    0.41769
317840.0000    0.65943
317880.0000    0.57764
317920.0000    0.49474
317960.0000    0.57601
318000.0000    0.38138
318040.0000    0.69364
318080.0000    0.51344
318120.0000    0.56016
318160.0000    0.47858
318200.0000    0.63246
318240.0000    0.54753
318280.0000    0.51047
318320.0000    0.45752
318360.0000    0.38097
318400.0000    0.45392
318440.0000    0.39962
318480.0000    0.55567
318520.0000    0.15768
318560.0000    0.15012
318600.0000    0.00888
318640.0000    0.52181
318680.0000    0.14016
318720.0000    0.28321
318760.0000    0.02177
318800.0000    0.25877
318840.0000    0.29157
318880.0000    0.42814
318920.0000    0.37461
318960.0000    0.45997
319000.0000    0.30369
319040.0000    0.60774
319080.0000    0.62497
319120.0000    0.63298
319160.0000    0.29381
319200.0000    0.43879
319240.0000    0.74336
319280.0000    0.48509
319320.0000    0.57826
319360.0000    0.79325
319400.0000    0.56041
319440.0000    0.17933
319480.0000    0.01386
319520.0000   -0.00578
319560.0000   -0.08504
319600.0000   -0.13774
319640.0000   -0.26930
319680.0000   -0.33638
319720.0000   -0.30647
319760.0000   -0.28845
319800.0000    0.03741
319840.0000   -0.48891
319880.0000   -0.02856
319920.0000    0.08983
319960.0000   -0.15588
320000.0000   -0.22170
320040.0000    0.04646
320080.0000    0.28479
320120.0000   -0.06324
320160.0000   -0.07588
320200.0000   -0.15964
320240.0000    0.20025
320280.0000   -0.32056
320320.0000   -0.09058
320360.0000    0.08590
320400.0000   -0.27006
320440.0000   -0.09188
320480.0000   -0.07402
320520.0000   -0.25520
320560.0000   -0.24267
320600.0000   -0.35572
320640.0000   -0.27535
320680.0000   -0.25363
320720.0000   -0.33703
320760.0000   -0.47003
320800.0000   -0.28461
320840.0000   -0.23489
320880.0000   -0.07272
320920.0000   -0.30202
320960.0000   -0.08078
321000.0000   -0.43010
321040.0000   -0.37838
321080.0000   -0.40602
321120.0000   -0.18196
321160.0000   -0.51445
321200.0000   -0.16458
321240.0000   -0.29125
321280.0000   -0.18968
321320.0000    0.17558
321360.0000   -0.08067
321400.0000   -0.01360
321440.0000   -0.00786
321480.0000   -0.50115
321520.0000   -0.17934
321560.0000   -0.04165
321600.0000   -0.03364
321640.0000   -0.25593
321680.0000   -0.21095
321720.0000   -0.51436
321760.0000   -0.27706
321800.0000   -0.60939
321840.0000   -0.32278
321880.0000   -0.26044
321920.0000   -0.33953
321960.0000   -0.47598
322000.0000    0.17967
322040.0000    0.32742
322080.0000    0.47431
322120.0000    0.37442
322160.0000    0.20786
322200.0000    0.27251
322240.0000    0.42014
322280.0000    0.32807
322320.0000    0.14092
322360.0000    0.24903
322400.0000    0.33146
322440.0000    0.41333
322480.0000    0.52627
322520.0000    0.46439
322560.0000    0.31368
322600.0000    0.27241
322640.0000    0.22902
322680.0000    0.19562
322720.0000    0.11855
322760.0000    0.38765
322800.0000    0.18859
322840.0000    0.26553
322880.0000    0.32572
322920.0000    0.27771
322960.0000    0.30011
323000.0000    0.33461
323040.0000    0.55346
323080.0000    0.07497
323120.0000    0.03372
323160.0000    0.35198
323200.0000    0.39559
323240.0000    0.29823
323280.0000    0.20639
323320.0000    0.25960
323360.0000    0.11539
323400.0000    0.37580
323440.0000    0.17712
323480.0000    0.14312
323520.0000    0.17861
323560.0000    0.39427
323600.0000    0.21162
323640.0000    0.03916
323680.0000    0.26884
323720.0000    0.38891
323760.0000    0.32622
323800.0000    0.19724
323840.0000    0.33463
323880.0000    0.47240
323920.0000    0.45145
323960.0000    0.26119
324000.0000    0.11855
324040.0000    0.16482
324080.0000   -0.25048
324120.0000    0.04846
324160.0000   -0.14248
324200.0000   -0.03377
324240.0000    0.01757
324280.0000    0.07237
324320.0000    0.27401
324360.0000    0.00807
324400.0000    0.22786
324440.0000    0.23494
324480.0000    0.55926
324520.0000    0.36800
324560.0000    0.42226
324600.0000    0.44987
324640.0000    0.55064
324680.0000    0.35671
324720.0000    0.55085
324760.0000    0.49437
324800.0000    0.15496
324840.0000    0.28895
324880.0000    0.60786
324920.0000    0.47038
324960.0000    0.58949
325000.0000    0.37554
325040.0000    0.42755
325080.0000    0.32408
325120.0000    0.45653
325160.0000    0.22618
325200.0000    0.38241
325240.0000    0.34106
325280.0000    0.25940
325320.0000    0.32915
325360.0000    0.46794
325400.0000    0.30022
325440.0000    0.47085
325480.0000    0.34185
325520.0000    0.34799
325560.0000    0.48462
325600.0000    0.42290
325640.0000    0.15063
325680.0000    0.20636
325720.0000    0.21020
325760.0000    0.31824
325800.0000    0.29635
325840.0000    0.14546
325880.0000   -0.01773
325920.0000    0.13188
325960.0000    0.42341
326000.0000    0.39048
326040.0000    0.41040
326080.0000    0.38169
326120.0000    0.39144
326160.0000    0.34442
326200.0000    0.63249
326240.0000    0.54912
326280.0000    0.27081
326320.0000    0.38009
326360.0000    0.46076
326400.0000    0.31144
326440.0000    0.46309
326480.0000    0.47685
326520.0000    0.77986
326560.0000    0.23145
326600.0000    0.29916
326640.0000    0.25936
326680.0000    0.35960
326720.0000    0.33792
326760.0000    0.69065
326800.0000    0.37170
326840.0000    0.61782
326880.0000    0.43750
326920.0000    0.33998
326960.0000    0.44543
327000.0000    0.35315
327040.0000    0.68461
327080.0000    0.26504
327120.0000    0.33173
327160.0000    0.58618
327200.0000    0.51001
327240.0000    0.61752
327280.0000    0.41740
327320.0000    0.55962
327360.0000    0.66922
327400.0000    0.48198
327440.0000    0.59231
327480.0000    0.62840
327520.0000    0.32372
327560.0000    0.28213
327600.0000    0.30622
327640.0000    0.27776
327680.0000    0.42468
327720.0000    0.30781
327760.0000    0.33373
327800.0000    0.47494
327840.0000    0.38448
327880.0000    0.55241
327920.0000    0.50453
327960.0000    0.40257
328000.0000    0.35467
328040.0000    0.22498
328080.0000    0.06403
328120.0000    0.49588
328160.0000    0.13705
328200.0000    0.28864
328240.0000    0.35304
328280.0000    0.12620
328320.0000    0.41911
328360.0000    0.57237
328400.0000    0.38573
328440.0000    0.25956
328480.0000    0.06824
328520.0000    0.31917
328560.0000    0.34798
328600.0000    0.54121
328640.0000    0.39215
328680.0000    0.51464
328720.0000    0.29989
328760.0000    0.55534
328800.0000    0.54975
328840.0000    0.40326
328880.0000    0.62697
328920.0000    0.37399
328960.0000    0.51005
329000.0000    0.43494
329040.0000    0.35652
329080.0000    0.23619
329120.0000    0.25636
329160.0000    0.56575
329200.0000    0.26313
329240.0000    0.19001
329280.0000    0.15899
329320.0000    0.15722
329360.0000    0.19341
329400.0000    0.31360
329440.0000    0.18755
329480.0000    0.47270
329520.0000    0.55942
329560.0000    0.17032
329600.0000    0.60873
329640.0000    0.53564
329680.0000    0.60674
329720.0000    0.50775
329760.0000    0.41896
329800.0000    0.40324
329840.0000    0.38124
329880.0000    0.47331
329920.0000    0.22026
329960.0000    0.42427
330000.0000    0.32532
330040.0000    0.55869
330080.0000    0.36389
330120.0000    0.30576
330160.0000    0.31393
330200.0000    0.32681
330240.0000    0.28216
330280.0000    0.40605
330320.0000    0.38701
330360.0000    0.52614
330400.0000    0.43336
330440.0000    0.19291
330480.0000    0.31022
330520.0000    0.37547
330560.0000    0.27627
330600.0000    0.16677
330640.0000    0.20484
330680.0000    0.15452
330720.0000    0.21977
330760.0000    0.29573
330800.0000    0.30678
330840.0000    0.28082
330880.0000    0.18234
330920.0000    0.46295
330960.0000    0.02463
331000.0000   -0.10852
331040.0000    0.29848
331080.0000    0.39932
331120.0000    0.24196
331160.0000    0.40669
331200.0000    0.29247
331240.0000    0.25371
331280.0000    0.13098
331320.0000   -0.03352
331360.0000    0.13928
331400.0000    0.16325
331440.0000    0.41388
331480.0000    0.22842
331520.0000    0.36895
331560.0000    0.50253
331600.0000    0.13010
331640.0000    0.41688
331680.0000    0.24742
331720.0000    0.33433
331760.0000    0.51000
331800.0000    0.15066
331840.0000    0.29454
331880.0000    0.39095
331920.0000    0.46470
331960.0000    0.43130
332000.0000    0.44382
332040.0000    0.47343
332080.0000    0.26649
332120.0000    0.28284
332160.0000    0.30011
332200.0000    0.39069
332240.0000    0.20778
332280.0000    0.07612
332320.0000    0.40836
332360.0000    0.43482
332400.0000    0.24945
332440.0000    0.48196
332480.0000    0.27209
332520.0000    0.27417
332560.0000    0.51862
332600.0000    0.25161
332640.0000    0.22270
332680.0000    0.26879
332720.0000    0.31111
332760.0000    0.42196
332800.0000    0.51574
332840.0000    0.75123
332880.0000    0.44029
332920.0000    0.26522
332960.0000    0.35393
333000.0000    0.40272
333040.0000    0.07637
333080.0000    0.22950
333120.0000    0.09988
333160.0000    0.17637
333200.0000   -0.25462
333240.0000   -0.23532
333280.0000   -0.31722
333320.0000   -0.29372
333360.0000    0.06696
333400.0000    0.23690
333440.0000   -0.09267
333480.0000    0.40140
333520.0000    0.56093
333560.0000    0.23872
333600.0000    0.16102
333640.0000    0.38908
333680.0000    0.51823
333720.0000    0.56120
333760.0000    0.41288
333800.0000    0.44518
333840.0000    0.23122
333880.0000    0.30914
333920.0000    0.24604
333960.0000    0.31956
334000.0000    0.14989
334040.0000    0.18513
334080.0000    0.21685
334120.0000    0.50324
334160.0000    0.45311
334200.0000    0.44557
334240.0000    0.07454
334280.0000    0.24037
334320.0000    0.40244
334360.0000    0.54173
334400.0000    0.27672
334440.0000    0.41519
334480.0000    0.42939
334520.0000    0.54773
334560.0000    0.39026
334600.0000    0.33786
334640.0000    0.12282
334680.0000    0.58069
334720.0000    0.38802
334760.0000    0.38886
334800.0000    0.37567
334840.0000    0.47438
334880.0000    0.56815
334920.0000    0.59318
334960.0000    0.67350
335000.0000    0.41483
335040.0000    0.41841
335080.0000    0.50202
335120.0000    0.37970
335160.0000    0.59938
335200.0000    0.44850
335240.0000    0.60859
335280.0000    0.55555
335320.0000    0.35088
335360.0000    0.25878
335400.0000    0.56118
335440.0000    0.37055
335480.0000    0.39119
335520.0000    0.42173
335560.0000    0.34521
335600.0000    0.37523
335640.0000    0.42062
335680.0000    0.47052
335720.0000    0.37784
335760.0000    0.48504
335800.0000    0.37569
335840.0000    0.70381
335880.0000    0.60657
335920.0000    0.52883
335960.0000    0.29708
336000.0000    0.56344
336040.0000    0.26111
336080.0000    0.43965
336120.0000    0.51157
336160.0000    0.43164
336200.0000    0.27411
336240.0000    0.37461
336280.0000    0.24306
336320.0000    0.66473
336360.0000    0.39135
336400.0000    0.35142
336440.0000    0.43932
336480.0000    0.42567
336520.0000    0.34637
336560.0000    0.45482
336600.0000    0.40964
336640.0000    0.29477
336680.0000    0.51844
336720.0000    0.32791
336760.0000    0.58501
336800.0000    0.45608
336840.0000    0.53017
336880.0000    0.65280
336920.0000    0.63000
336960.0000    0.51779
337000.0000    0.52632
337040.0000    0.51115
337080.0000    0.42156
337120.0000    0.45087
337160.0000    0.16358
337200.0000    0.22669
337240.0000    0.30297
337280.0000    0.14612
337320.0000    0.52369
337360.0000    0.27502
337400.0000    0.20046
337440.0000    0.30860
337480.0000    0.39206
337520.0000    0.24832
337560.0000    0.30876
337600.0000    0.23023
337640.0000    0.27418
337680.0000   -0.23156
337720.0000   -0.32354
337760.0000   -0.50947
337800.0000   -0.54623
337840.0000   -0.05297
337880.0000    0.16480
337920.0000   -0.10184
337960.0000   -0.15463
338000.0000   -0.36772
338040.0000    0.20802
338080.0000   -0.29959
338120.0000   -0.82751
338160.0000   -0.78658
338200.0000   -0.47522
338240.0000   -0.36874
338280.0000   -0.45388
338320.0000   -0.64893
338360.0000   -0.43143
338400.0000   -0.07982
338440.0000   -0.33754
338480.0000   -0.24045
338520.0000   -0.26874
338560.0000   -0.20552
338600.0000   -0.27704
338640.0000   -0.25373
338680.0000   -0.29677
338720.0000    0.04678
338760.0000    0.05183
338800.0000   -0.25524
338840.0000   -0.64597
338880.0000   -0.42988
338920.0000   -0.26171
338960.0000   -0.31472
339000.0000   -0.57711
339040.0000   -0.44812
339080.0000   -0.57298
339120.0000   -0.05740
339160.0000    0.03701
339200.0000   -0.15827
339240.0000   -0.17846
339280.0000   -0.27062
339320.0000   -0.43690
339360.0000   -0.37445
339400.0000   -0.47748
339440.0000   -0.51031
339480.0000   -0.34024
339520.0000   -0.41414
339560.0000   -0.58529
339600.0000   -0.90171
339640.0000   -0.94772
339680.0000   -0.67465
339720.0000   -0.74215
339760.0000   -0.33731
339800.0000   -0.27312
339840.0000   -0.32870
339880.0000   -0.70677
339920.0000   -0.50775
339960.0000   -0.62860
340000.0000   -0.32418
340040.0000   -0.57612
340080.0000   -0.42566
340120.0000   -0.52810
340160.0000   -0.34650
340200.0000   -0.29637
340240.0000   -0.31217
340280.0000   -0.54653
340320.0000   -0.41559
340360.0000   -0.63557
340400.0000   -0.61677
340440.0000   -0.65203
340480.0000   -0.53455
340520.0000   -0.53860
340560.0000   -0.51615
340600.0000   -0.44046
340640.0000   -0.61844
340680.0000   -0.63822
340720.0000   -0.72537
340760.0000   -0.58427
340800.0000   -0.21309
340840.0000   -0.64726
340880.0000   -0.48557
340920.0000   -0.47167
340960.0000   -0.69623
341000.0000   -0.53693
341040.0000   -0.79778
341080.0000   -0.47768
341120.0000   -0.64739
341160.0000   -0.43720
341200.0000   -0.19322
341240.0000   -0.33206
341280.0000   -0.31095
341320.0000   -0.02195
341360.0000   -0.09813
341400.0000   -0.11739
341440.0000   -0.23747
341480.0000   -0.08891
341520.0000   -0.08594
341560.0000   -0.15324
341600.0000   -0.14057
341640.0000   -0.19948
341680.0000   -0.42030
341720.0000   -0.44918
341760.0000   -0.54967
341800.0000   -0.42296
341840.0000   -0.16349
341880.0000   -0.18094
341920.0000   -0.56867
341960.0000   -0.09516
342000.0000   -0.46699
342040.0000   -0.51376
342080.0000   -0.68996
342120.0000   -0.34972
342160.0000   -0.45610
342200.0000   -0.59956
342240.0000   -0.48947
342280.0000   -0.29484
342320.0000   -0.25697
342360.0000   -0.04973
342400.0000   -0.18115
342440.0000   -0.19304
342480.0000   -0.67967
342520.0000   -0.58392
342560.0000   -0.63011
342600.0000   -0.43996
342640.0000   -0.57485
342680.0000   -0.45676
342720.0000   -0.38734
342760.0000   -0.44290
342800.0000   -0.43878
342840.0000   -0.53119
342880.0000   -0.63615
342920.0000   -0.53135
342960.0000   -0.44816
343000.0000   -0.56697
343040.0000   -0.54513
343080.0000   -0.66907
343120.0000   -0.15481
343160.0000   -0.42147
343200.0000   -0.05023
343240.0000   -0.72515
343280.0000   -0.05578
343320.0000   -0.02409
343360.0000   -0.24748
343400.0000   -0.27888
343440.0000   -0.53319
343480.0000   -0.65581
343520.0000   -0.55150
343560.0000   -0.37661
343600.0000   -0.34971
343640.0000   -0.28421
343680.0000   -0.24075
343720.0000   -0.36467
343760.0000   -0.42999
343800.0000   -0.35258
343840.0000   -0.25619
343880.0000   -0.25192
343920.0000   -0.40020
343960.0000   -0.43832
344000.0000   -0.53032
344040.0000   -0.65912
344080.0000   -0.85840
344120.0000   -0.30421
344160.0000   -0.64110
344200.0000   -0.44370
344240.0000   -0.34525
344280.0000   -0.51421
344320.0000   -0.30503
344360.0000   -0.64013
344400.0000   -0.53098
344440.0000   -0.57595
344480.0000   -0.27500
344520.0000   -0.29945
344560.0000   -0.37476
344600.0000   -0.47895
344640.0000   -0.44759
344680.0000   -0.37407
344720.0000   -0.82985
344760.0000   -0.63117
344800.0000   -0.56569
344840.0000   -0.66148
344880.0000   -0.42341
344920.0000   -0.43734
344960.0000   -0.26607
345000.0000   -0.34930
345040.0000   -0.28004
345080.0000   -0.19836
345120.0000   -0.45485
345160.0000   -0.33200
345200.0000   -0.69202
345240.0000   -0.48325
345280.0000   -0.17388
345320.0000   -0.14580
345360.0000   -0.23901
345400.0000   -0.19011
345440.0000   -0.21165
345480.0000   -0.68821
345520.0000   -0.30069
345560.0000   -0.17508
345600.0000   -0.51045
345640.0000   -0.33724
345680.0000   -0.17383
345720.0000   -0.07643
345760.0000   -0.48871
345800.0000   -0.71034
345840.0000   -0.83506
345880.0000   -0.32500
345920.0000   -0.52017
345960.0000   -0.40375
346000.0000   -0.43962
346040.0000   -0.28808
346080.0000   -0.60629
346120.0000   -0.36311
346160.0000   -0.06818
346200.0000   -0.32884
346240.0000   -0.28964
346280.0000   -0.31513
346320.0000   -0.26854
346360.0000   -0.20341
346400.0000   -0.21310
346440.0000   -0.06866
346480.0000   -0.15718
346520.0000   -0.19851
346560.0000   -0.27672
346600.0000   -0.16708
346640.0000   -0.11291
346680.0000   -0.47824
346720.0000   -0.08504
346760.0000   -0.21359
346800.0000   -0.30864
346840.0000   -0.14805
346880.0000   -0.13936
346920.0000   -0.32195
346960.0000   -0.05678
347000.0000   -0.23088
347040.0000   -0.30603
347080.0000   -0.45048
347120.0000   -0.35822
347160.0000   -0.25231
347200.0000   -0.27764
347240.0000   -0.47194
347280.0000   -0.18855
347320.0000   -0.16576
347360.0000   -0.59305
347400.0000   -0.03064
347440.0000   -0.36233
347480.0000   -0.48114
347520.0000   -0.38039
347560.0000   -0.47731
347600.0000   -0.23297
347640.0000   -0.36097
347680.0000   -0.42975
347720.0000   -0.43659
347760.0000   -0.35553
347800.0000   -0.31664
347840.0000   -0.29680
347880.0000   -0.23989
347920.0000   -0.34508
347960.0000   -0.34649
348000.0000   -0.51949
348040.0000   -0.32724
348080.0000   -0.30944
348120.0000   -0.20493
348160.0000   -0.17954
348200.0000   -0.34667
348240.0000   -0.32506
348280.0000   -0.44233
348320.0000   -0.69009
348360.0000   -0.42607
348400.0000   -0.82410
348440.0000   -0.40352
348480.0000   -0.25563
348520.0000   -0.38567
348560.0000   -0.25442
348600.0000   -0.42089
348640.0000   -0.23754
348680.0000   -0.27689
348720.0000   -0.31892
348760.0000   -0.25648
348800.0000   -0.13891
348840.0000   -0.20533
348880.0000   -0.08411
348920.0000   -0.29491
348960.0000   -0.44811
349000.0000   -0.37687
349040.0000   -0.41569
349080.0000   -0.39573
349120.0000   -0.34951
349160.0000   -0.40591
349200.0000   -0.35181
349240.0000   -0.24768
349280.0000   -0.39157
349320.0000   -0.38836
349360.0000   -0.34056
349400.0000   -0.14593
349440.0000   -0.50675
349480.0000   -0.10894
349520.0000   -0.17730
349560.0000   -0.09973
349600.0000   -0.15561
349640.0000   -0.19570
349680.0000   -0.25235
349720.0000    0.11387
349760.0000    0.11523
349800.0000   -0.21039
349840.0000   -0.09130
349880.0000   -0.12405
349920.0000   -0.30070
349960.0000    0.21558
350000.0000    0.10570
350040.0000   -0.00445
350080.0000   -0.14870
350120.0000   -0.00952
350160.0000   -0.25547
350200.0000   -0.34646
350240.0000   -0.44027
350280.0000   -0.09411
350320.0000   -0.30750
350360.0000   -0.15399
350400.0000   -0.22576
350440.0000   -0.04962
350480.0000   -0.19409
350520.0000   -0.14880
350560.0000    0.00079
350600.0000   -0.32717
350640.0000   -0.68287
350680.0000   -0.73315
350720.0000   -0.34053
350760.0000   -0.69673
350800.0000   -0.73930
350840.0000   -0.76487
350880.0000   -0.50072
350920.0000   -0.22588
350960.0000   -0.29227
351000.0000   -0.13645
351040.0000   -0.36607
351080.0000   -0.33316
351120.0000   -0.39601
351160.0000   -0.33912
351200.0000   -0.60079
351240.0000   -0.36115
351280.0000   -0.20800
351320.0000   -0.27588
351360.0000   -0.45798
351400.0000   -0.39001
351440.0000   -0.30152
351480.0000   -0.28634
351520.0000   -0.13964
351560.0000   -0.58260
351600.0000   -0.16899
351640.0000    0.43678
351680.0000    0.41126
351720.0000    0.79359
351760.0000    0.65783
351800.0000    0.14289
351840.0000    0.21992
351880.0000    0.16548
351920.0000    0.47261
351960.0000    0.57161
352000.0000    0.51398
352040.0000    0.61740
352080.0000    0.56613
352120.0000    0.55337
352160.0000    0.66065
352200.0000    0.64814
352240.0000    0.39486
352280.0000    0.50966
352320.0000    0.48528
352360.0000    0.06773
352400.0000    0.14583
352440.0000    0.49632
352480.0000    0.01160
352520.0000    0.38381
352560.0000   -0.38914
352600.0000   -0.46811
352640.0000   -0.20585
352680.0000   -0.43507
352720.0000   -0.40726
352760.0000   -0.14224
352800.0000    0.10509
352840.0000   -0.04025
352880.0000    0.08903
352920.0000    0.16993
352960.0000    0.12114
353000.0000    0.32138
353040.0000    0.26385
353080.0000    0.12015
353120.0000   -0.13476
353160.0000    0.05458
353200.0000    0.12408
353240.0000   -0.19809
353280.0000   -0.13343
353320.0000   -0.32780
353360.0000   -0.36354
353400.0000   -0.54241
353440.0000   -0.08608
353480.0000   -0.43729
353520.0000   -0.64405
353560.0000   -0.58437
353600.0000   -0.33026
353640.0000   -0.62453
353680.0000   -0.41955
353720.0000   -0.43892
353760.0000   -0.35414
353800.0000   -0.49523
353840.0000   -0.39007
353880.0000   -0.75409
353920.0000   -0.56572
353960.0000   -0.16264
354000.0000   -0.23063
354040.0000   -0.31250
354080.0000   -0.37047
354120.0000   -0.50309
354160.0000   -0.37541
354200.0000   -0.62475
354240.0000   -0.60064
354280.0000   -0.69774
354320.0000   -0.76277
354360.0000   -0.60088
354400.0000   -0.19717
354440.0000   -0.52536
354480.0000   -0.48628
354520.0000   -0.81173
354560.0000   -0.19297
354600.0000    0.35272
354640.0000   -0.28957
354680.0000   -0.05283
354720.0000   -0.07455
354760.0000   -0.49161
354800.0000   -0.03582
354840.0000   -0.15325
354880.0000    0.03669
354920.0000    0.04379
354960.0000   -0.14874
355000.0000    0.15732
355040.0000    0.03388
355080.0000    0.08108
355120.0000   -0.17470
355160.0000   -0.01294
355200.0000    0.09894
355240.0000    0.09834
355280.0000    0.07419
355320.0000    0.07080
355360.0000    0.08152
355400.0000    0.26217
355440.0000    0.42984
355480.0000    0.38051
355520.0000   -0.10697
355560.0000    0.12442
355600.0000    0.20385
355640.0000    0.18485
355680.0000    0.26347
355720.0000    0.19926
355760.0000    0.34795
355800.0000    0.37843
355840.0000    0.36164
355880.0000    0.30536
355920.0000    0.10825
355960.0000    0.31546
356000.0000    0.33194
356040.0000    0.12925
356080.0000    0.32124
356120.0000    0.23708
356160.0000    0.09475
356200.0000    0.19742
356240.0000    0.24187
356280.0000    0.22062
356320.0000    0.35065
356360.0000    0.35048
356400.0000    0.34367
356440.0000    0.14914
356480.0000    0.57690
356520.0000    0.30859
356560.0000    0.32551
356600.0000    0.41274
356640.0000    0.47189
356680.0000    0.37727
356720.0000    0.36792
356760.0000    0.37979
356800.0000    0.48071
356840.0000    0.32997
356880.0000    0.31887
356920.0000    0.47447
356960.0000    0.55630
357000.0000    0.11857
357040.0000    0.20631
357080.0000    0.40134
357120.0000    0.23398
357160.0000    0.50132
357200.0000    0.52279
357240.0000    0.31876
357280.0000    0.39044
357320.0000    0.15917
357360.0000    0.20259
357400.0000    0.31604
357440.0000    0.27645
357480.0000    0.28954
357520.0000    0.34535
357560.0000    0.30237
357600.0000    0.16537
357640.0000    0.28324
357680.0000    0.18058
357720.0000    0.23727
357760.0000    0.31979
357800.0000    0.43082
357840.0000    0.03428
357880.0000    0.31151
357920.0000    0.33800
357960.0000    0.39428
358000.0000    0.05082
358040.0000    0.44442
358080.0000    0.37837
358120.0000    0.56802
358160.0000    0.49082
358200.0000    0.32222
358240.0000    0.03367
358280.0000    0.14143
358320.0000    0.26818
358360.0000    0.05200
358400.0000    0.29000
358440.0000    0.28471
358480.0000    0.28973
358520.0000    0.41001
358560.0000    0.33670
358600.0000    0.40761
358640.0000    0.60351
358680.0000    0.20499
358720.0000    0.16481
358760.0000    0.22413
358800.0000    0.27637
358840.0000    0.62961
358880.0000    0.49360
358920.0000    0.07103
358960.0000    0.34651
359000.0000    0.37004
359040.0000    0.39674
359080.0000    0.16156
359120.0000    0.16878
359160.0000    0.22715
359200.0000    0.42063
359240.0000    0.33297
359280.0000    0.21302
359320.0000    0.34026
359360.0000    0.43512
359400.0000    0.45673
359440.0000    0.40468
359480.0000    0.40557
359520.0000    0.59911
359560.0000    0.36365
359600.0000    0.31763
359640.0000   -0.09546
359680.0000    0.09392
359720.0000    0.27840
359760.0000    0.49255
359800.0000    0.34385
359840.0000    0.33261
359880.0000    0.31222
359920.0000    0.40297
359960.0000    0.37301
360000.0000    0.49234
360040.0000    0.52344
360080.0000    0.47721
360120.0000    0.37778
360160.0000    0.38957
360200.0000    0.34416
360240.0000    0.70317
360280.0000    0.39519
360320.0000    0.43640
360360.0000    0.30866
360400.0000    0.22612
360440.0000   -0.09282
360480.0000   -0.49169
360520.0000   -0.61802
360560.0000   -0.45751
360600.0000   -0.33873
360640.0000   -0.57874
360680.0000   -0.63004
360720.0000   -0.51213
360760.0000   -0.48998
360800.0000   -0.47649
360840.0000   -0.63829
360880.0000   -0.66466
360920.0000   -0.63566
360960.0000   -0.69244
361000.0000   -0.62601
361040.0000   -0.83351
361080.0000   -0.91067
361120.0000   -0.57795
361160.0000   -0.65824
361200.0000   -0.63100
361240.0000   -0.78352
361280.0000   -0.60456
361320.0000   -0.64582
361360.0000   -0.40898
361400.0000   -0.69239
361440.0000   -0.38434
361480.0000   -0.16989
361520.0000   -0.43901
361560.0000   -0.70059
361600.0000    0.11732
361640.0000    0.06252
361680.0000   -0.44331
361720.0000   -0.66202
361760.0000   -0.31323
361800.0000   -0.49398
361840.0000   -0.73161
361880.0000   -0.55726
361920.0000   -0.61941
361960.0000   -0.67716
362000.0000   -0.67236
362040.0000   -0.66737
362080.0000   -0.36962
362120.0000   -0.48815
362160.0000   -0.37867
362200.0000   -0.38552
362240.0000   -0.61775
362280.0000   -0.44250
362320.0000   -0.27638
362360.0000   -0.38228
362400.0000   -0.27122
362440.0000   -0.43976
362480.0000   -0.20625
362520.0000   -0.05377
362560.0000   -0.34143
362600.0000   -0.52835
362640.0000   -0.46215
362680.0000   -0.53562
362720.0000   -0.28242
362760.0000   -0.50162
362800.0000   -0.45231
362840.0000   -0.45021
362880.0000   -0.39213
362920.0000   -0.46107
362960.0000   -0.53776
363000.0000   -0.65302
363040.0000   -0.58298
363080.0000   -0.46850
363120.0000   -0.51969
363160.0000   -0.63661
363200.0000   -0.58140
363240.0000   -0.61622
363280.0000   -0.61800
363320.0000   -0.50940
363360.0000   -0.49085
363400.0000   -0.44810
363440.0000   -0.68570
363480.0000   -0.44163
363520.0000   -0.51539
363560.0000   -0.86524
363600.0000   -0.61019
363640.0000   -0.38917
363680.0000   -0.55362
363720.0000   -0.39002
363760.0000   -0.59085
363800.0000   -0.66199
363840.0000   -0.46092
363880.0000   -0.39200
363920.0000   -0.16545
363960.0000   -0.32806
364000.0000   -0.50629
364040.0000   -0.51952
364080.0000   -0.24648
364120.0000   -0.24202
364160.0000   -0.30412
364200.0000   -0.23692
364240.0000   -0.39891
364280.0000    0.08681
364320.0000   -0.22971
364360.0000   -0.17959
364400.0000    0.08805
364440.0000    0.18935
364480.0000   -0.23176
364520.0000    0.05703
364560.0000   -0.06472
364600.0000    0.13309
364640.0000    0.13166
364680.0000    0.03265
364720.0000    0.17553
364760.0000   -0.15616
364800.0000    0.27829
364840.0000    0.39069
364880.0000    0.30216
364920.0000    0.58342
364960.0000    0.33071
365000.0000    0.17257
365040.0000    0.18694
365080.0000    0.49172
365120.0000    0.37292
365160.0000    0.02178
365200.0000    0.35020
365240.0000    0.46331
365280.0000    0.30710
365320.0000    0.56715
365360.0000    0.45589
365400.0000    0.38977
365440.0000    0.61128
365480.0000    0.40070
365520.0000    0.34534
365560.0000    0.34494
365600.0000    0.32878
365640.0000    0.11385
365680.0000    0.42328
365720.0000    0.22723
365760.0000    0.33357
365800.0000    0.06512
365840.0000    0.12344
365880.0000    0.20822
365920.0000    0.17077
365960.0000    0.34259
366000.0000    0.50612
366040.0000    0.37513
366080.0000   -0.17601
366120.0000    0.36455
366160.0000    0.42508
366200.0000    0.30921
366240.0000    0.28708
366280.0000    0.28332
366320.0000    0.09929
366360.0000    0.10024
366400.0000    0.35955
366440.0000    0.38627
366480.0000    0.23666
366520.0000    0.19014
366560.0000    0.24975
366600.0000    0.63015
366640.0000    0.34388
366680.0000    0.57363
366720.0000    0.35999
366760.0000    0.45366
366800.0000    0.47815
366840.0000    0.48347
366880.0000    0.51642
366920.0000    0.58077
366960.0000    0.35706
367000.0000    0.52438
367040.0000    0.48771
367080.0000    0.51247
367120.0000    0.36850
367160.0000    0.36358
367200.0000    0.40117
367240.0000    0.33839
367280.0000    0.26887
367320.0000    0.29594
367360.0000    0.12452
367400.0000    0.45730
367440.0000    0.51189
367480.0000    0.55577
367520.0000    0.57981
367560.0000    0.54221
367600.0000    0.49681
367640.0000    0.62453
367680.0000    0.31712
367720.0000    0.45204
367760.0000    0.38038
367800.0000    0.22558
367840.0000    0.53658
367880.0000    0.51561
367920.0000    0.54389
367960.0000    0.50639
368000.0000    0.55747
368040.0000    0.62981
368080.0000    0.79637
368120.0000    0.26462
368160.0000    0.43181
368200.0000    0.44204
368240.0000    0.57743
368280.0000    0.56166
368320.0000    0.53959
368360.0000    0.42545
368400.0000    0.34208
368440.0000    0.27120
368480.0000    0.50832
368520.0000    0.64583
368560.0000    0.45422
368600.0000    0.29002
368640.0000   -0.00029
368680.0000    0.19669
368720.0000    0.37254
368760.0000    0.46098
368800.0000    0.19427
368840.0000    0.44637
368880.0000    0.39003
368920.0000    0.44202
368960.0000    0.33664
369000.0000    0.43324
369040.0000   -0.08309
369080.0000    0.16660
369120.0000    0.22210
369160.0000    0.18846
369200.0000    0.20424
369240.0000    0.12511
369280.0000    0.36752
369320.0000    0.38957
369360.0000    0.45451
369400.0000    0.60848
369440.0000    0.40988
369480.0000    0.25476
369520.0000    0.44669
369560.0000    0.43022
369600.0000    0.53314
369640.0000    0.33651
369680.0000    0.52746
369720.0000    0.44750
369760.0000    0.29889
369800.0000    0.34687
369840.0000    0.42042
369880.0000    0.44017
369920.0000    0.54770
369960.0000    0.43780
370000.0000    0.39965
370040.0000    0.43175
370080.0000    0.41440
370120.0000    0.25712
370160.0000    0.49926
370200.0000    0.62207
370240.0000    0.76843
370280.0000    0.57782
370320.0000    0.39672
370360.0000    0.41075
370400.0000    0.48352
370440.0000    0.42722
370480.0000    0.41326
370520.0000    0.47359
370560.0000    0.44471
370600.0000    0.33620
370640.0000    0.19591
370680.0000    0.46057
370720.0000    0.50027
370760.0000    0.21539
370800.0000    0.04263
370840.0000    0.53917
370880.0000    0.25512
370920.0000    0.36288
370960.0000    0.39617
371000.0000    0.23148
371040.0000    0.35294
371080.0000    0.37483
371120.0000    0.30050
371160.0000    0.41401
371200.0000    0.50363
371240.0000    0.23247
371280.0000    0.54573
371320.0000    0.28137
371360.0000    0.34100
371400.0000    0.60868
371440.0000    0.43557
371480.0000    0.30607
371520.0000    0.36930
371560.0000    0.48244
371600.0000    0.62075
371640.0000    0.26444
371680.0000    0.33090
371720.0000    0.29699
371760.0000    0.44136
371800.0000    0.09997
371840.0000    0.42136
371880.0000    0.27451
371920.0000    0.29339
371960.0000    0.31623
372000.0000    0.31101
372040.0000    0.57271
372080.0000    0.65161
372120.0000    0.53183
372160.0000    0.59402
372200.0000    0.50812
372240.0000    0.38614
372280.0000    0.42220
372320.0000    0.63291
372360.0000    0.35003
372400.0000    0.46062
372440.0000    0.43374
372480.0000    0.75547
372520.0000    0.62396
372560.0000    0.55552
372600.0000    0.62988
372640.0000    0.53428
372680.0000    0.44549
372720.0000    0.16738
372760.0000    0.14019
372800.0000    0.46619
372840.0000    0.55470
372880.0000    0.65129
372920.0000    0.54569
372960.0000    0.50203
373000.0000    0.61955
373040.0000    0.80330
373080.0000    0.60820
373120.0000    0.31127
373160.0000    0.64578
373200.0000    0.54558
373240.0000    0.26330
373280.0000    0.43451
373320.0000    0.62728
373360.0000    0.41144
373400.0000    0.43353
373440.0000    0.66052
373480.0000    0.65147
373520.0000    0.50711
373560.0000    0.53604
373600.0000    0.08206
373640.0000    0.35684
373680.0000    0.37017
373720.0000    0.60466
373760.0000   -0.02895
373800.0000    0.47702
373840.0000    0.43652
373880.0000   -0.07780
373920.0000    0.05416
373960.0000   -0.11765
374000.0000    0.33012
374040.0000    0.28046
374080.0000    0.07303
374120.0000    0.15852
374160.0000   -0.06978
374200.0000    0.38480
374240.0000   -0.20725
374280.0000   -0.43339
374320.0000   -0.60808
374360.0000   -0.02467
374400.0000   -0.11419
374440.0000   -0.37660
374480.0000   -0.08136
374520.0000   -0.35809
374560.0000   -0.05533
374600.0000    0.50319
374640.0000    0.40019
374680.0000    0.13717
374720.0000    0.27153
374760.0000    0.26765
374800.0000    0.25945
374840.0000    0.25733
374880.0000    0.09524
374920.0000    0.24511
374960.0000    0.34393
375000.0000    0.20179
375040.0000    0.47071
375080.0000   -0.06019
375120.0000    0.09018
375160.0000    0.38250
375200.0000    0.40067
375240.0000    0.37195
375280.0000    0.36417
375320.0000    0.17795
375360.0000    0.41636
375400.0000    0.30846
375440.0000    0.60493
375480.0000    0.28685
375520.0000    0.50157
375560.0000    0.68270
375600.0000    0.27605
375640.0000    0.43185
375680.0000    0.40037
375720.0000    0.19849
375760.0000    0.25277
375800.0000    0.30239
375840.0000    0.30529
375880.0000    0.37990
375920.0000    0.42274
375960.0000    0.38473
376000.0000    0.29728
376040.0000    0.37774
376080.0000    0.12409
376120.0000   -0.06080
376160.0000   -0.14177
376200.0000    0.10557
376240.0000    0.21380
376280.0000    0.38667
376320.0000    0.04732
376360.0000    0.48789
376400.0000    0.29165
376440.0000    0.46665
376480.0000    0.51596
376520.0000    0.31837
376560.0000    0.53291
376600.0000    0.35562
376640.0000    0.39745
376680.0000    0.49726
376720.0000    0.44169
376760.0000    0.38439
376800.0000    0.11665
376840.0000    0.25576
376880.0000    0.16124
376920.0000    0.59678
376960.0000    0.57777
377000.0000    0.49220
377040.0000    0.26473
377080.0000    0.39219
377120.0000    0.40280
377160.0000    0.63749
377200.0000    0.16734
377240.0000    0.39509
377280.0000    0.28955
377320.0000    0.24969
377360.0000    0.53467
377400.0000    0.13254
377440.0000    0.49847
377480.0000    0.24798
377520.0000    0.45331
377560.0000    0.51797
377600.0000    0.22867
377640.0000    0.25910
377680.0000   -0.10220
377720.0000    0.38986
377760.0000    0.57615
377800.0000    0.28696
377840.0000    0.31067
377880.0000    0.46035
377920.0000    0.29735
377960.0000    0.67033
378000.0000    0.03886
378040.0000    0.40229
378080.0000    0.36454
378120.0000    0.59160
378160.0000    0.27148
378200.0000    0.50366
378240.0000    0.29715
378280.0000    0.47112
378320.0000    0.37600
378360.0000    0.49262
378400.0000    0.47922
378440.0000    0.53437
378480.0000    0.51822
378520.0000    0.37472
378560.0000    0.24438
378600.0000    0.33256
378640.0000    0.46681
378680.0000    0.31139
378720.0000    0.49528
378760.0000    0.22610
378800.0000    0.29146
378840.0000    0.12483
378880.0000    0.31689
378920.0000    0.45598
378960.0000    0.34287
379000.0000    0.10708
379040.0000    0.16970
379080.0000    0.21341
379120.0000    0.22262
379160.0000    0.14989
379200.0000    0.38201
379240.0000    0.19309
379280.0000    0.23332
379320.0000    0.52031
379360.0000    0.31373
379400.0000    0.35954
379440.0000    0.10668
379480.0000    0.38761
379520.0000    0.25823
379560.0000    0.42473
379600.0000    0.51285
379640.0000    0.38913
379680.0000    0.42015
379720.0000    0.48605
379760.0000    0.48914
379800.0000    0.31658
379840.0000    0.44016
379880.0000    0.24492
379920.0000    0.42296
379960.0000    0.53773
380000.0000    0.22615
380040.0000    0.51637
380080.0000    0.24408
380120.0000    0.14062
380160.0000    0.06599
380200.0000    0.35930
380240.0000    0.03546
380280.0000    0.19986
380320.0000    0.13933
380360.0000   -0.05610
380400.0000   -0.05320
380440.0000   -0.27686
380480.0000   -0.18278
380520.0000   -0.15949
380560.0000    0.22446
380600.0000    0.08647
380640.0000    0.06674
380680.0000   -0.41588
380720.0000   -0.58992
380760.0000   -0.43638
380800.0000   -0.28896
380840.0000    0.04404
380880.0000   -0.13124
380920.0000   -0.25096
380960.0000   -0.03619
381000.0000   -0.22043
381040.0000   -0.05174
381080.0000   -0.18882
381120.0000    0.13673
381160.0000   -0.10612
381200.0000   -0.13961
381240.0000   -0.11573
381280.0000    0.03837
381320.0000   -0.05351
381360.0000   -0.09634
381400.0000   -0.11325
381440.0000   -0.14916
381480.0000   -0.12504
381520.0000   -0.07981
381560.0000   -0.35912
381600.0000   -0.32534
381640.0000    0.03217
381680.0000   -0.31803
381720.0000   -0.31749
381760.0000   -0.27351
381800.0000   -0.47378
381840.0000   -0.45830
381880.0000   -0.39606
381920.0000   -0.12690
381960.0000   -0.19287
382000.0000   -0.11056
382040.0000   -0.15619
382080.0000   -0.16275
382120.0000   -0.00995
382160.0000   -0.01135
382200.0000   -0.13833
382240.0000   -0.26333
382280.0000    0.11876
382320.0000   -0.12197
382360.0000   -0.01816
382400.0000   -0.18728
382440.0000   -0.03672
382480.0000   -0.22770
382520.0000   -0.04634
382560.0000   -0.02389
382600.0000   -0.12156
382640.0000    0.08581
382680.0000   -0.10177
382720.0000   -0.26202
382760.0000   -0.14331
382800.0000   -0.17400
382840.0000   -0.18339
382880.0000   -0.11078
382920.0000   -0.26546
382960.0000   -0.23851
383000.0000   -0.21603
383040.0000    0.01366
383080.0000   -0.42742
383120.0000   -0.50290
383160.0000   -0.33292
383200.0000   -0.62606
383240.0000   -0.72381
383280.0000   -0.66298
383320.0000   -0.85013
383360.0000   -0.52589
383400.0000   -0.49959
383440.0000   -0.48998
383480.0000   -0.54513
383520.0000   -0.69344
383560.0000   -0.42314
383600.0000   -0.47288
383640.0000   -0.57428
383680.0000   -0.40583
383720.0000   -0.46291
383760.0000   -0.31264
383800.0000   -0.53653
383840.0000   -0.49692
383880.0000   -0.48991
383920.0000   -0.54158
383960.0000   -0.31421
384000.0000   -0.57633
384040.0000   -0.36377
384080.0000   -0.52368
384120.0000   -0.56674
384160.0000   -0.24406
384200.0000   -0.29131
384240.0000   -0.48577
384280.0000   -0.68470
384320.0000   -0.46466
384360.0000   -0.30782
384400.0000   -0.32372
384440.0000   -0.60953
384480.0000   -0.34879
384520.0000   -0.46177
384560.0000   -0.71171
384600.0000   -0.56674
384640.0000   -0.50803
384680.0000   -0.74547
384720.0000   -0.63093
384760.0000   -0.69454
384800.0000   -0.57274
384840.0000   -0.58221
384880.0000   -0.79254
384920.0000   -0.56129
384960.0000   -0.30540
385000.0000   -0.21673
385040.0000   -0.58275
385080.0000   -0.33946
385120.0000   -0.58514
385160.0000   -0.23651
385200.0000   -0.47825
385240.0000   -0.32778
385280.0000   -0.39559
385320.0000   -0.85031
385360.0000   -0.54658
385400.0000   -0.60904
385440.0000   -0.31304
385480.0000   -0.49203
385520.0000   -0.41715
385560.0000   -0.47714
385600.0000   -0.46937
385640.0000   -0.34267
385680.0000   -0.46764
385720.0000   -0.40606
385760.0000   -0.56281
385800.0000   -0.76595
385840.0000   -0.07867
385880.0000   -0.24774
385920.0000    0.20081
385960.0000    0.22529
386000.0000    0.24149
386040.0000   -0.41304
386080.0000   -0.53403
386120.0000   -0.38571
386160.0000   -0.67756
386200.0000   -0.66113
386240.0000   -0.80881
386280.0000   -0.80851
386320.0000   -0.34841
386360.0000   -0.46462
386400.0000   -0.70766
386440.0000   -0.72537
386480.0000   -0.78170
386520.0000   -0.46359
386560.0000   -0.33201
386600.0000   -0.19397
386640.0000   -0.30126
386680.0000   -0.57250
386720.0000   -0.61680
386760.0000   -0.42392
386800.0000   -0.60609
386840.0000   -0.37481
386880.0000   -0.67471
386920.0000   -0.50114
386960.0000   -0.27045
387000.0000   -0.63822
387040.0000   -0.62823
387080.0000   -0.51513
387120.0000   -0.54243
387160.0000   -0.55048
387200.0000   -0.59636
387240.0000   -0.92882
387280.0000   -0.62537
387320.0000   -0.64629
387360.0000   -0.48821
387400.0000   -0.39115
387440.0000   -0.21148
387480.0000   -0.54414
387520.0000   -0.23132
387560.0000   -0.32470
387600.0000   -0.74323
387640.0000   -0.61017
387680.0000   -0.78628
387720.0000    0.17104
387760.0000   -0.56357
387800.0000   -0.45297
387840.0000   -0.69682
387880.0000   -0.70017
387920.0000   -0.64029
387960.0000   -0.48676
388000.0000   -0.82747
388040.0000   -0.54919
388080.0000   -0.58455
388120.0000   -0.45850
388160.0000   -0.55462
388200.0000   -0.71147
388240.0000   -0.50652
388280.0000   -0.81759
388320.0000   -0.26944
388360.0000   -0.65232
388400.0000   -0.44597
388440.0000   -0.31092
388480.0000   -0.45057
388520.0000   -0.47497
388560.0000   -0.55412
388600.0000   -0.86887
388640.0000   -0.53965
388680.0000   -0.39943
388720.0000   -0.86035
388760.0000   -0.40008
388800.0000   -0.62915
388840.0000   -0.78006
388880.0000   -0.67208
388920.0000   -0.36413
388960.0000   -0.50477
389000.0000   -0.51919
389040.0000   -0.50954
389080.0000   -0.43160
389120.0000   -0.84551
389160.0000   -0.47583
389200.0000   -0.70900
389240.0000   -0.63499
389280.0000   -0.57288
389320.0000   -0.70691
389360.0000   -0.46482
389400.0000   -0.52752
389440.0000   -0.02813
389480.0000   -0.10968
389520.0000   -0.04755
389560.0000   -0.23956
389600.0000   -0.41700
389640.0000   -0.47587
389680.0000   -0.42801
389720.0000   -0.18301
389760.0000   -0.33829
389800.0000   -0.40505
389840.0000   -0.43843
389880.0000   -0.48619
389920.0000   -0.32784
389960.0000   -0.29716
390000.0000   -0.17630
390040.0000   -0.26516
390080.0000   -0.22515
390120.0000   -0.11837
390160.0000   -0.06306
390200.0000    0.11376
390240.0000   -0.12193
390280.0000   -0.11868
390320.0000    0.11076
390360.0000   -0.29982
390400.0000    0.29909
390440.0000   -0.14089
390480.0000   -0.02974
390520.0000   -0.18671
390560.0000   -0.34260
390600.0000   -0.01190
390640.0000   -0.14519
390680.0000   -0.34420
390720.0000   -0.27114
390760.0000   -0.28977
390800.0000   -0.08508
390840.0000   -0.30041
390880.0000   -0.17643
390920.0000    0.01627
390960.0000   -0.51598
391000.0000   -0.85478
391040.0000   -0.60700
391080.0000   -0.18039
391120.0000   -0.06688
391160.0000   -0.26976
391200.0000   -0.21937
391240.0000   -0.00699
391280.0000   -0.18623
391320.0000   -0.25542
391360.0000   -0.61464
391400.0000    0.05327
391440.0000   -0.02453
391480.0000   -0.07004
391520.0000   -0.07142
391560.0000    0.16231
391600.0000   -0.10899
391640.0000   -0.14872
391680.0000    0.30378
391720.0000    0.33424
391760.0000    0.36401
391800.0000    0.31522
391840.0000    0.50173
391880.0000    0.03013
391920.0000   -0.17983
391960.0000   -0.16784
392000.0000   -0.02474
392040.0000   -0.46616
392080.0000   -0.58617
392120.0000   -0.51149
392160.0000   -0.28511
392200.0000   -0.58559
392240.0000   -0.81566
392280.0000   -0.57701
392320.0000   -0.27493
392360.0000   -0.66550
392400.0000   -0.10186
392440.0000   -0.37132
392480.0000   -0.61295
392520.0000   -0.26823
392560.0000   -0.65667
392600.0000   -0.16160
392640.0000   -0.65592
392680.0000   -0.32351
392720.0000   -0.28380
392760.0000   -0.32908
392800.0000   -0.19011
392840.0000    0.02021
392880.0000    0.38048
392920.0000    0.34243
392960.0000    0.31072
393000.0000    0.14192
393040.0000   -0.08899
393080.0000    0.15105
393120.0000    0.04352
393160.0000    0.14986
393200.0000    0.25157
393240.0000    0.31445
393280.0000    0.31532
393320.0000    0.08090
393360.0000    0.10581
393400.0000    0.35014
393440.0000    0.10330
393480.0000    0.01145
393520.0000   -0.17306
393560.0000   -0.49112
393600.0000   -0.20243
393640.0000    0.14262
393680.0000   -0.00026
393720.0000    0.16298
393760.0000   -0.03950
393800.0000    0.09385
393840.0000    0.09993
393880.0000    0.18952
393920.0000    0.06774
393960.0000    0.13439
394000.0000    0.09221
394040.0000   -0.24707
394080.0000    0.15227
394120.0000   -0.21762
394160.0000    0.05082
394200.0000   -0.43542
394240.0000   -0.39706
394280.0000   -0.03191
394320.0000   -0.11167
394360.0000   -0.53611
394400.0000   -0.45067
394440.0000    0.02647
394480.0000   -0.13164
394520.0000   -0.28673
394560.0000   -0.09743
394600.0000   -0.20422
394640.0000   -0.10242
394680.0000   -0.15821
394720.0000   -0.04547
394760.0000   -0.11283
394800.0000   -0.07856
394840.0000   -0.09348
394880.0000   -0.16383
394920.0000   -0.09897
394960.0000   -0.32656
395000.0000    0.04126
395040.0000    0.04241
395080.0000   -0.14295
395120.0000   -0.17004
395160.0000   -0.00627
395200.0000    0.11182
395240.0000    0.03503
395280.0000    0.12717
395320.0000   -0.09003
395360.0000    0.17318
395400.0000   -0.01741
395440.0000   -0.04019
395480.0000   -0.11671
395520.0000   -0.04656
395560.0000   -0.04879
395600.0000    0.02545
395640.0000    0.11866
395680.0000    0.06169
395720.0000    0.32714
395760.0000    0.23350
395800.0000    0.57447
395840.0000    0.21872
395880.0000    0.25700
395920.0000    0.15373
395960.0000    0.39030
396000.0000    0.35966
396040.0000    0.45222
396080.0000    0.19022
396120.0000    0.34226
396160.0000    0.10845
396200.0000    0.45569
396240.0000    0.44626
396280.0000    0.65655
396320.0000    0.21890
396360.0000    0.15608
396400.0000    0.34471
396440.0000    0.38482
396480.0000    0.42290
396520.0000    0.30653
396560.0000    0.35327
396600.0000    0.05164
396640.0000    0.35810
396680.0000    0.23198
396720.0000   -0.37789
396760.0000   -0.21564
396800.0000   -0.32296
396840.0000   -0.05260
396880.0000   -0.26045
396920.0000   -0.27317
396960.0000   -0.47725
397000.0000   -0.39691
397040.0000   -0.35549
397080.0000   -0.53977
397120.0000   -0.20031
397160.0000   -0.25624
397200.0000   -0.31900
397240.0000   -0.04466
397280.0000   -0.17697
397320.0000   -0.29628
397360.0000   -0.23980
397400.0000   -0.24647
397440.0000   -0.07656
397480.0000   -0.27765
397520.0000   -0.06513
397560.0000   -0.43619
397600.0000   -0.39823
397640.0000   -0.34136
397680.0000    0.21743
397720.0000   -0.28037
397760.0000   -0.33644
397800.0000   -0.37865
397840.0000   -0.10929
397880.0000   -0.32615
397920.0000   -0.07565
397960.0000   -0.43072
398000.0000   -0.32593
398040.0000   -0.13534
398080.0000   -0.13201
398120.0000   -0.12427
398160.0000   -0.28770
398200.0000   -0.07208
398240.0000   -0.07740
398280.0000   -0.36670
398320.0000   -0.76668
398360.0000   -0.13645
398400.0000    0.02298
398440.0000    0.18570
398480.0000    0.23264
398520.0000    0.01087
398560.0000    0.40200
398600.0000    0.22137
398640.0000    0.35481
398680.0000    0.30979
398720.0000    0.32503
398760.0000    0.16740
398800.0000    0.34382
398840.0000    0.30504
398880.0000    0.23288
398920.0000    0.20999
398960.0000    0.20760
399000.0000    0.15946
399040.0000    0.29515
399080.0000    0.22334
399120.0000    0.37878
399160.0000    0.12416
399200.0000    0.26804
399240.0000    0.05667
399280.0000    0.12789
399320.0000    0.27764
399360.0000    0.31821
399400.0000    0.18698
399440.0000    0.22043
399480.0000    0.13047
399520.0000    0.33125
399560.0000    0.52666
399600.0000    0.31867
399640.0000    0.31371
399680.0000   -0.13313
399720.0000   -0.09569
399760.0000   -0.21644
399800.0000   -0.30223
399840.0000   -0.09949
399880.0000   -0.11924
399920.0000    0.05950
399960.0000    0.34050
400000.0000    0.42949
400040.0000    0.32620
400080.0000    0.27739
400120.0000    0.42641
400160.0000    0.14556
400200.0000    0.18104
400240.0000    0.33092
400280.0000    0.42806
400320.0000   -0.11214
400360.0000    0.10568
400400.0000   -0.36307
400440.0000    0.00305
400480.0000    0.01175
400520.0000   -0.05754
400560.0000   -0.55852
400600.0000   -0.69964
400640.0000   -0.36882
400680.0000    0.02794
400720.0000   -0.09527
400760.0000   -0.33261
400800.0000   -0.17455
400840.0000   -0.45413
400880.0000   -0.35121
400920.0000   -0.17802
400960.0000   -0.26999
401000.0000   -0.28004
401040.0000   -0.11018
401080.0000   -0.16626
401120.0000   -0.21780
401160.0000    0.09240
401200.0000   -0.26760
401240.0000   -0.04674
401280.0000   -0.03565
401320.0000    0.00487
401360.0000   -0.01731
401400.0000   -0.04507
401440.0000   -0.00849
401480.0000   -0.24012
401520.0000   -0.16560
401560.0000   -0.07685
401600.0000    0.00727
401640.0000   -0.30441
401680.0000   -0.25715
401720.0000   -0.03585
401760.0000   -0.30811
401800.0000   -0.05603
401840.0000   -0.28386
401880.0000   -0.28618
401920.0000   -0.63437
401960.0000   -0.12483
402000.0000   -0.34414
402040.0000   -0.11605
402080.0000   -0.09952
402120.0000   -0.27604
402160.0000   -0.19769
402200.0000   -0.06333
402240.0000   -0.22864
402280.0000   -0.21104
402320.0000   -0.22432
402360.0000   -0.09399
402400.0000   -0.24603
402440.0000   -0.31614
402480.0000   -0.18894
402520.0000    0.13753
402560.0000   -0.30275
402600.0000   -0.09043
402640.0000   -0.14467
402680.0000   -0.03758
402720.0000   -0.59597
402760.0000   -0.39172
402800.0000   -0.41621
402840.0000   -0.19317
402880.0000   -0.26730
402920.0000   -0.12848
402960.0000   -0.31427
403000.0000   -0.01813
403040.0000    0.00505
403080.0000   -0.25115
403120.0000   -0.23343
403160.0000   -0.28161
403200.0000   -0.20601
403240.0000   -0.00909
403280.0000   -0.27178
403320.0000   -0.27138
403360.0000   -0.12373
403400.0000   -0.19403
403440.0000   -0.19983
403480.0000    0.06283
403520.0000    0.00869
403560.0000    0.01624
403600.0000   -0.12413
403640.0000   -0.25926
403680.0000   -0.10579
403720.0000   -0.16773
403760.0000   -0.26498
403800.0000   -0.04532
403840.0000    0.27620
403880.0000   -0.08300
403920.0000   -0.00245
403960.0000   -0.09127
404000.0000   -0.09162
404040.0000   -0.12502
404080.0000   -0.01736
404120.0000   -0.01559
404160.0000   -0.05789
404200.0000   -0.09813
404240.0000    0.00295
404280.0000   -0.23093
404320.0000   -0.02402
404360.0000    0.06462
404400.0000    0.02671
404440.0000   -0.19950
404480.0000   -0.17945
404520.0000   -0.17841
404560.0000   -0.22124
404600.0000   -0.20295
404640.0000   -0.22270
404680.0000   -0.04479
404720.0000   -0.00102
404760.0000    0.03500
404800.0000   -0.05517
404840.0000   -0.03661
404880.0000   -0.05105
404920.0000   -0.15522
404960.0000    0.05243
405000.0000   -0.18548
405040.0000   -0.20654
405080.0000   -0.45393
405120.0000   -0.28861
405160.0000   -0.17938
405200.0000   -0.02186
405240.0000   -0.09421
405280.0000    0.00922
405320.0000   -0.21894
405360.0000   -0.01926
405400.0000    0.07367
405440.0000   -0.06316
405480.0000   -0.14454
405520.0000   -0.07610
405560.0000   -0.24282
405600.0000    0.13509
405640.0000   -0.21803
405680.0000   -0.03245
405720.0000   -0.01997
405760.0000   -0.09924
405800.0000   -0.10029
405840.0000    0.04531
405880.0000   -0.05853
405920.0000   -0.23724
405960.0000   -0.11517
406000.0000   -0.16261
406040.0000    0.03435
406080.0000   -0.10767
406120.0000    0.11598
406160.0000   -0.29985
406200.0000   -0.05301
406240.0000   -0.15991
406280.0000   -0.03653
406320.0000    0.04768
406360.0000   -0.05646
406400.0000   -0.14669
406440.0000   -0.02877
406480.0000   -0.10617
406520.0000   -0.15906
406560.0000   -0.16247
406600.0000   -0.12285
406640.0000   -0.05655
406680.0000   -0.15599
406720.0000   -0.02645
406760.0000   -0.17501
406800.0000    0.02363
406840.0000   -0.04766
406880.0000   -0.24878
406920.0000   -0.18177
406960.0000   -0.09250
407000.0000   -0.09793
407040.0000    0.06762
407080.0000   -0.33290
407120.0000   -0.13067
407160.0000   -0.03236
407200.0000    0.00217
407240.0000    0.08235
407280.0000   -0.07185
407320.0000    0.02926
407360.0000   -0.00648
407400.0000    0.02147
407440.0000    0.07253
407480.0000   -0.09163
407520.0000   -0.10245
407560.0000    0.02203
407600.0000   -0.05710
407640.0000   -0.31131
407680.0000   -0.18557
407720.0000   -0.32795
407760.0000   -0.03952
407800.0000   -0.44273
407840.0000   -0.06895
407880.0000   -0.09470
407920.0000   -0.24431
407960.0000   -0.26481
408000.0000   -0.14466
408040.0000   -0.24454
408080.0000   -0.27184
408120.0000   -0.09705
408160.0000   -0.19234
408200.0000   -0.24232
408240.0000   -0.02423
408280.0000   -0.21529
408320.0000   -0.28569
408360.0000   -0.02221
408400.0000   -0.25017
408440.0000   -0.10887
408480.0000   -0.27381
408520.0000   -0.19938
408560.0000   -0.30646
408600.0000   -0.11767
408640.0000   -0.29636
408680.0000   -0.26449
408720.0000    0.12658
408760.0000   -0.22546
408800.0000   -0.26099
408840.0000   -0.15376
408880.0000   -0.52555
408920.0000   -0.48722
408960.0000   -0.20423
409000.0000   -0.35272
409040.0000   -0.26418
409080.0000   -0.31784
409120.0000   -0.31128
409160.0000   -0.35644
409200.0000   -0.42009
409240.0000   -0.32839
409280.0000   -0.47533
409320.0000   -0.32828
409360.0000   -0.27979
409400.0000   -0.38175
409440.0000   -0.25659
409480.0000    0.03871
409520.0000   -0.27177
409560.0000   -0.40922
409600.0000   -0.47280
409640.0000   -0.33734
409680.0000   -0.43229
409720.0000   -0.19281
409760.0000   -0.21624
409800.0000   -0.30577
409840.0000   -0.32131
409880.0000   -0.50007
409920.0000   -0.36528
409960.0000   -0.54020
410000.0000   -0.47304
410040.0000   -0.06882
410080.0000   -0.23312
410120.0000   -0.16505
410160.0000   -0.29713
410200.0000   -0.17260
410240.0000   -0.26282
410280.0000   -0.20878
410320.0000   -0.26496
410360.0000   -0.12509
410400.0000   -0.21158
410440.0000   -0.04372
410480.0000   -0.16286
410520.0000   -0.13272
410560.0000   -0.27022
410600.0000   -0.07364
410640.0000   -0.19198
410680.0000   -0.42768
410720.0000   -0.17481
410760.0000   -0.32366
410800.0000   -0.06226
410840.0000   -0.30760
410880.0000   -0.19162
410920.0000   -0.18552
410960.0000   -0.37661
411000.0000   -0.38884
411040.0000   -0.43593
411080.0000   -0.46433
411120.0000   -0.34592
411160.0000   -0.32957
411200.0000   -0.36136
411240.0000   -0.39277
411280.0000   -0.25825
411320.0000   -0.17614
411360.0000   -0.51210
411400.0000   -0.32376
411440.0000   -0.48612
411480.0000   -0.62146
411520.0000   -0.45497
411560.0000   -0.40805
411600.0000   -0.37643
411640.0000   -0.51038
411680.0000   -0.25211
411720.0000   -0.21729
411760.0000   -0.02442
411800.0000   -0.32510
411840.0000   -0.35113
411880.0000   -0.55510
411920.0000   -0.29115
411960.0000   -0.37821
412000.0000   -0.43173
412040.0000   -0.60335
412080.0000   -0.27762
412120.0000   -0.53888
412160.0000   -0.45429
412200.0000   -0.40197
412240.0000   -0.46167
412280.0000   -0.48427
412320.0000   -0.54758
412360.0000   -0.29937
412400.0000   -0.21081
412440.0000   -0.38235
412480.0000   -0.27041
412520.0000   -0.38152
412560.0000   -0.12620
412600.0000   -0.08099
412640.0000   -0.23967
412680.0000   -0.24414
412720.0000   -0.12254
412760.0000   -0.24535
412800.0000   -0.26700
412840.0000   -0.21270
412880.0000   -0.34421
412920.0000   -0.29077
412960.0000   -0.57232
413000.0000   -0.77341
413040.0000   -0.14660
413080.0000   -0.01854
413120.0000   -0.50257
413160.0000   -0.50648
413200.0000   -0.38153
413240.0000   -0.66320
413280.0000   -0.23503
413320.0000   -0.47250
413360.0000   -0.41211
413400.0000   -0.49724
413440.0000   -0.37928
413480.0000   -0.46576
413520.0000   -0.42405
413560.0000   -0.55608
413600.0000   -0.79762
413640.0000   -0.48835
413680.0000   -0.70298
413720.0000   -0.76803
413760.0000   -0.66612
413800.0000   -0.14367
413840.0000   -0.40411
413880.0000   -0.83778
413920.0000   -0.36273
413960.0000   -0.64710
414000.0000   -0.47685
414040.0000   -0.46448
414080.0000   -0.43436
414120.0000   -0.50414
414160.0000   -0.53826
414200.0000   -0.46725
414240.0000   -0.42309
414280.0000   -0.75758
414320.0000   -0.49307
414360.0000   -0.05614
414400.0000   -0.29157
414440.0000   -0.12707
414480.0000   -0.44382
414520.0000   -0.23905
414560.0000   -0.41770
414600.0000    0.28540
414640.0000    0.27581
414680.0000    0.35393
414720.0000    0.06105
414760.0000    0.14861
414800.0000   -0.30393
414840.0000    0.34531
414880.0000    0.15520
414920.0000   -0.13648
414960.0000   -0.32186
415000.0000    0.21937
415040.0000    0.24033
415080.0000    0.45760
415120.0000    0.50127
415160.0000    0.40855
415200.0000    0.25852
415240.0000    0.14390
415280.0000   -0.01462
415320.0000   -0.08415
415360.0000    0.18021
415400.0000    0.13560
415440.0000    0.24616
415480.0000    0.11111
415520.0000    0.41615
415560.0000    0.27403
415600.0000    0.49945
415640.0000    0.47350
415680.0000    0.23553
415720.0000    0.45157
415760.0000    0.55473
415800.0000    0.56020
415840.0000    0.09996
415880.0000    0.28212
415920.0000    0.48035
415960.0000    0.39162
416000.0000    0.51767
416040.0000    0.30962
416080.0000    0.37691
416120.0000    0.41771
416160.0000    0.40663
416200.0000    0.50861
416240.0000    0.48238
416280.0000    0.15563
416320.0000    0.17130
416360.0000    0.18345
416400.0000    0.17110
416440.0000    0.19377
416480.0000    0.25183
416520.0000    0.17710
416560.0000    0.18408
416600.0000    0.10574
416640.0000    0.32018
416680.0000    0.47004
416720.0000    0.40668
416760.0000    0.41940
416800.0000    0.53034
416840.0000    0.47322
416880.0000    0.78593
416920.0000    0.49925
416960.0000    0.42775
417000.0000    0.36819
417040.0000    0.43945
417080.0000    0.53827
417120.0000    0.17102
417160.0000    0.22329
417200.0000    0.13700
417240.0000    0.32386
417280.0000    0.74523
417320.0000    0.27763
417360.0000    0.34932
417400.0000    0.17283
417440.0000    0.37412
417480.0000    0.28464
417520.0000    0.46275
417560.0000    0.48023
417600.0000    0.27903
417640.0000    0.30198
417680.0000    0.27036
417720.0000    0.25200
417760.0000    0.23146
417800.0000    0.12289
417840.0000    0.34354
417880.0000    0.32713
417920.0000    0.59867
417960.0000    0.51434
418000.0000    0.38345
418040.0000    0.52766
418080.0000    0.43577
418120.0000    0.41447
418160.0000    0.19539
418200.0000    0.27929
418240.0000    0.29087
418280.0000    0.81282
418320.0000    0.56880
418360.0000    0.27601
418400.0000    0.43018
418440.0000    0.35598
418480.0000    0.34716
418520.0000    0.16275
418560.0000    0.32525
418600.0000    0.19301
418640.0000    0.10381
418680.0000    0.61841
418720.0000    0.09031
418760.0000    0.24521
418800.0000    0.51077
418840.0000    0.40009
418880.0000    0.31718
418920.0000    0.40923
418960.0000    0.27435
419000.0000    0.56410
419040.0000    0.56270
419080.0000    0.63667
419120.0000    0.49936
419160.0000    0.21512
419200.0000    0.27971
419240.0000    0.25753
419280.0000    0.22058
419320.0000    0.34180
419360.0000    0.16281
419400.0000    0.05433
419440.0000    0.22511
419480.0000    0.34931
419520.0000    0.36202
419560.0000    0.18968
419600.0000    0.07336
419640.0000    0.18685
419680.0000    0.39436
419720.0000    0.38129
419760.0000    0.35235
419800.0000    0.34284
419840.0000    0.17489
419880.0000    0.28350
419920.0000    0.22794
419960.0000    0.16025
420000.0000    0.66533
420040.0000    0.59846
420080.0000    0.21609
420120.0000    0.43282
420160.0000    0.41981
420200.0000    0.31827
420240.0000    0.28447
420280.0000    0.22023
420320.0000    0.42611
420360.0000    0.29521
420400.0000    0.30777
420440.0000    0.28698
420480.0000    0.36357
420520.0000    0.30697
420560.0000    0.51493
420600.0000    0.39672
420640.0000    0.18952
420680.0000    0.41871
420720.0000    0.27637
420760.0000    0.39393
420800.0000    0.17852
420840.0000    0.34508
420880.0000    0.31617
420920.0000    0.65378
420960.0000    0.54346
421000.0000    0.50604
421040.0000    0.25325
421080.0000    0.24154
421120.0000    0.46323
421160.0000    0.42128
421200.0000    0.56897
421240.0000    0.40570
421280.0000    0.19476
421320.0000    0.16104
421360.0000    0.31356
421400.0000    0.47626
421440.0000    0.42771
421480.0000    0.26877
421520.0000    0.23599
421560.0000    0.09722
421600.0000    0.21859
421640.0000    0.43462
421680.0000    0.48937
421720.0000    0.43054
421760.0000    0.32225
421800.0000    0.39566
421840.0000    0.47138
421880.0000    0.47679
421920.0000    0.57460
421960.0000    0.34203
422000.0000    0.57711
422040.0000    0.33458
422080.0000    0.40697
422120.0000    0.37653
422160.0000    0.38674
422200.0000    0.34862
422240.0000    0.28066
422280.0000    0.48129
422320.0000    0.35372
422360.0000    0.56817
422400.0000    0.35463
422440.0000    0.44760
422480.0000    0.40136
422520.0000    0.70666
422560.0000    0.42284
422600.0000    0.33491
422640.0000    0.35456
422680.0000    0.51709
422720.0000    0.47532
422760.0000    0.63931
422800.0000    0.17536
422840.0000    0.03167
422880.0000    0.25334
422920.0000    0.36588
422960.0000    0.15009
423000.0000    0.48254
423040.0000    0.24756
423080.0000    0.23112
423120.0000   -0.09316
423160.0000    0.23641
423200.0000    0.28052
423240.0000    0.17369
423280.0000    0.18645
423320.0000    0.08092
423360.0000    0.02571
423400.0000    0.23712
423440.0000    0.18799
423480.0000    0.20203
423520.0000    0.32349
423560.0000    0.28005
423600.0000    0.08965
423640.0000   -0.02803
423680.0000   -0.41942
423720.0000   -0.36026
423760.0000   -0.49043
423800.0000   -0.82876
423840.0000   -0.25751
423880.0000   -0.28977
423920.0000   -0.49941
423960.0000   -0.16188
424000.0000   -0.17031
424040.0000    0.02951
424080.0000   -0.03422
424120.0000   -0.21506
424160.0000   -0.36616
424200.0000   -0.23210
424240.0000   -0.12776
424280.0000   -0.05746
424320.0000   -0.00308
424360.0000   -0.04281
424400.0000   -0.01511
424440.0000   -0.02976
424480.0000   -0.45959
424520.0000   -0.37658
424560.0000   -0.26158
424600.0000   -0.61190
424640.0000   -0.81016
424680.0000   -0.44760
424720.0000   -0.45240
424760.0000   -0.53663
424800.0000   -0.60202
424840.0000   -0.65555
424880.0000   -0.71898
424920.0000   -0.90957
424960.0000   -0.52375
425000.0000   -0.50847
425040.0000   -0.45543
425080.0000   -0.58249
425120.0000   -0.37678
425160.0000   -0.83342
425200.0000   -0.65901
425240.0000   -0.78664
425280.0000   -0.85941
425320.0000   -0.60060
425360.0000   -0.53255
425400.0000   -0.50464
425440.0000   -0.43234
425480.0000   -0.55032
425520.0000   -0.46219
425560.0000   -0.59329
425600.0000   -0.57351
425640.0000   -0.49294
425680.0000   -0.69269
425720.0000   -0.49628
425760.0000   -0.56767
425800.0000   -0.44772
425840.0000   -0.43758
425880.0000   -0.66965
425920.0000   -0.64178
425960.0000   -1.00482
426000.0000   -1.06105
426040.0000   -0.84286
426080.0000   -0.81407
426120.0000   -0.68990
426160.0000   -0.82479
426200.0000   -0.81643
426240.0000   -0.47722
426280.0000   -0.98481
426320.0000   -0.74557
426360.0000   -0.70677
426400.0000   -0.42371
426440.0000   -0.25705
426480.0000    0.08599
426520.0000   -0.22052
426560.0000   -0.52275
426600.0000   -0.68529
426640.0000   -0.46203
426680.0000   -0.68939
426720.0000   -0.85491
426760.0000   -0.73559
426800.0000   -0.91168
426840.0000   -0.92266
426880.0000   -0.53334
426920.0000   -0.73546
426960.0000   -0.67992
427000.0000   -0.81064
427040.0000   -0.68670
427080.0000   -0.55027
427120.0000   -0.75507
427160.0000   -0.73796
427200.0000   -0.69199
427240.0000   -0.35076
427280.0000   -0.52540
427320.0000   -0.39925
427360.0000   -0.04824
427400.0000   -0.43229
427440.0000   -0.57976
427480.0000   -0.41561
427520.0000   -0.43201
427560.0000   -0.63243
427600.0000   -0.60529
427640.0000   -0.71200
427680.0000   -0.91840
427720.0000   -0.50927
427760.0000   -0.68425
427800.0000   -0.63852
427840.0000   -0.59908
427880.0000   -0.71275
427920.0000   -1.04093
427960.0000   -0.70193
428000.0000   -0.48878
428040.0000   -0.51780
428080.0000   -0.23365
428120.0000   -0.35422
428160.0000   -0.46647
428200.0000   -0.43032
428240.0000   -0.15727
428280.0000   -0.13804
428320.0000   -0.11036
428360.0000   -0.40010
428400.0000   -0.09790
428440.0000   -0.20789
428480.0000   -0.04478
428520.0000   -0.23104
428560.0000   -0.40311
428600.0000   -0.64122
428640.0000    0.05402
428680.0000   -0.29685
428720.0000   -0.45273
428760.0000   -0.66025
428800.0000   -0.48356
428840.0000   -0.34547
428880.0000   -0.25692
428920.0000   -0.29285
428960.0000   -0.42498
429000.0000   -0.24097
429040.0000   -0.66172
429080.0000   -0.80987
429120.0000   -0.20091
429160.0000   -0.47441
429200.0000   -0.72318
429240.0000   -0.59586
429280.0000   -0.44705
429320.0000   -0.96855
429360.0000   -0.66907
429400.0000    0.06533
429440.0000   -0.10292
429480.0000   -0.14892
429520.0000    0.02037
429560.0000   -0.14936
429600.0000   -0.41012
429640.0000   -0.67323
429680.0000   -0.81681
429720.0000   -0.57137
429760.0000   -0.28312
429800.0000   -0.33551
429840.0000   -0.22275
429880.0000   -0.38076
429920.0000   -0.44302
429960.0000   -0.90133
430000.0000   -0.43511
430040.0000   -0.06883
430080.0000   -0.00448
430120.0000   -0.36546
430160.0000   -0.40987
430200.0000   -0.48719
430240.0000   -0.40574
430280.0000   -0.30381
430320.0000   -0.32607
430360.0000   -0.39762
430400.0000   -0.55920
430440.0000   -0.37888
430480.0000   -0.45704
430520.0000   -0.89090
430560.0000   -0.55261
430600.0000   -0.64068
430640.0000   -0.76740
430680.0000   -0.80498
430720.0000   -0.94649
430760.0000   -0.78741
430800.0000   -0.66379
430840.0000   -0.72162
430880.0000   -0.61539
430920.0000   -0.83129
430960.0000   -0.64718
431000.0000   -0.85219
431040.0000   -0.74316
431080.0000   -0.09259
431120.0000   -0.09060
431160.0000   -0.21151
431200.0000   -0.39946
431240.0000   -0.26847
431280.0000   -0.52253
431320.0000   -0.52051
431360.0000   -0.47960
431400.0000    0.00056
431440.0000   -0.16742
431480.0000   -0.13569
431520.0000   -0.69652
431560.0000   -0.55515
431600.0000   -0.54520
431640.0000   -0.71219
431680.0000   -0.67484
431720.0000   -0.77126
431760.0000   -0.62972
431800.0000   -0.75934
431840.0000   -0.73077
431880.0000   -0.39761
431920.0000   -0.61545
431960.0000   -0.37792
432000.0000   -0.64238
432040.0000   -0.79548
432080.0000   -0.25248
432120.0000   -0.38431
432160.0000   -0.39682
432200.0000   -0.19513
432240.0000   -0.36204
432280.0000   -0.53278
432320.0000   -0.27672
432360.0000   -0.15303
432400.0000   -0.46831
432440.0000   -0.30475
432480.0000   -0.26216
432520.0000   -0.64149
432560.0000   -0.37440
432600.0000   -0.22746
432640.0000   -0.56693
432680.0000   -0.13424
432720.0000   -0.44344
432760.0000   -0.68957
432800.0000   -0.27828
432840.0000   -0.54324
432880.0000   -0.56121
432920.0000   -0.55704
432960.0000   -0.51050
433000.0000   -0.65800
433040.0000   -0.56884
433080.0000   -0.50260
433120.0000   -0.78663
433160.0000   -0.79861
433200.0000   -0.55963
433240.0000   -0.64056
433280.0000   -0.69617
433320.0000   -0.80190
433360.0000   -0.87739
433400.0000   -0.60977
433440.0000   -0.48614
433480.0000   -0.46102
433520.0000   -0.17542
433560.0000   -0.27748
433600.0000   -0.89084
433640.0000   -0.55390
433680.0000   -0.81817
433720.0000   -0.73192
433760.0000   -0.42051
433800.0000   -0.17612
433840.0000   -0.42168
433880.0000   -0.36735
433920.0000   -0.24459
433960.0000   -0.24343
434000.0000   -0.17645
434040.0000   -0.37123
434080.0000   -0.10648
434120.0000   -0.14291
434160.0000   -0.68266
434200.0000   -0.49309
434240.0000   -0.41371
434280.0000   -0.46629
434320.0000   -0.61843
434360.0000   -0.36078
434400.0000   -0.70714
434440.0000   -0.10713
434480.0000    0.00691
434520.0000   -0.12118
434560.0000   -0.04374
434600.0000   -0.09247
434640.0000   -0.31775
434680.0000   -0.34428
434720.0000   -0.45482
434760.0000   -0.13928
434800.0000    0.20656
434840.0000    0.22030
434880.0000    0.70168
434920.0000    0.27296
434960.0000    0.27972
435000.0000    0.44057
435040.0000    0.32370
435080.0000    0.46069
435120.0000    0.47475
435160.0000    0.34483
435200.0000    0.62001
435240.0000    0.55796
435280.0000    0.39503
435320.0000    0.34885
435360.0000    0.44334
435400.0000    0.47214
435440.0000    0.32693
435480.0000    0.42009
435520.0000    0.76215
435560.0000    0.52948
435600.0000    0.29149
435640.0000    0.24871
435680.0000    0.46293
435720.0000    0.32343
435760.0000    0.45284
435800.0000    0.33001
435840.0000    0.50530
435880.0000    0.36670
435920.0000   -0.05688
435960.0000    0.36251
436000.0000    0.40830
436040.0000    0.36784
436080.0000    0.31185
436120.0000    0.50227
436160.0000    0.43180
436200.0000    0.43493
436240.0000    0.62358
436280.0000    0.63911
436320.0000    0.40669
436360.0000    0.64709
436400.0000    0.24393
436440.0000    0.49620
436480.0000    0.33407
436520.0000    0.28980
436560.0000    0.31278
436600.0000    0.45850
436640.0000    0.37927
436680.0000    0.20619
436720.0000    0.43829
436760.0000    0.23522
436800.0000    0.50165
436840.0000    0.40184
436880.0000    0.48862
436920.0000    0.52428
436960.0000    0.09460
437000.0000    0.36381
437040.0000    0.34332
437080.0000    0.37381
437120.0000    0.23488
437160.0000    0.18432
437200.0000    0.32358
437240.0000    0.37864
437280.0000    0.38683
437320.0000    0.45383
437360.0000    0.57267
437400.0000    0.36373
437440.0000    0.49240
437480.0000    0.49815
437520.0000    0.29516
437560.0000    0.47365
437600.0000    0.42312
437640.0000    0.12623
437680.0000    0.41378
437720.0000    0.39844
437760.0000    0.44573
437800.0000    0.12587
437840.0000    0.24624
437880.0000    0.00607
437920.0000    0.24836
437960.0000    0.14215
438000.0000    0.16645
438040.0000    0.29619
438080.0000    0.19627
438120.0000    0.45909
438160.0000    0.50186
438200.0000    0.42339
438240.0000    0.44123
438280.0000    0.30579
438320.0000    0.44584
438360.0000    0.39844
438400.0000    0.53224
438440.0000    0.19882
438480.0000    0.39200
438520.0000    0.47023
438560.0000    0.33292
438600.0000    0.33037
438640.0000    0.56632
438680.0000    0.68036
438720.0000    0.55427
438760.0000    0.31454
438800.0000    0.35972
438840.0000    0.30075
438880.0000    0.36876
438920.0000    0.21908
438960.0000    0.48357
439000.0000    0.49439
439040.0000    0.35441
439080.0000    0.37847
439120.0000    0.40834
439160.0000    0.31381
439200.0000    0.30060
439240.0000    0.32044
439280.0000    0.30972
439320.0000    0.21137
439360.0000    0.43835
439400.0000    0.33825
439440.0000    0.28676
439480.0000    0.07536
439520.0000    0.35397
439560.0000    0.39614
439600.0000    0.13660
439640.0000    0.21595
439680.0000    0.32204
439720.0000    0.26936
439760.0000    0.45852
439800.0000    0.34605
439840.0000    0.58265
439880.0000    0.11204
439920.0000    0.28654
439960.0000    0.19686
440000.0000    0.20622
440040.0000    0.21613
440080.0000    0.04131
440120.0000    0.44252
440160.0000    0.37890
440200.0000    0.23566
440240.0000    0.46950
440280.0000    0.28931
440320.0000   -0.54599
440360.0000   -0.16281
440400.0000    0.02074
440440.0000    0.06761
440480.0000    0.16385
440520.0000    0.46432
440560.0000    0.27902
440600.0000    0.19169
440640.0000    0.14950
440680.0000    0.51773
440720.0000    0.42199
440760.0000    0.58925
440800.0000    0.42778
440840.0000    0.27213
440880.0000    0.16596
440920.0000    0.17112
440960.0000    0.28373
441000.0000    0.41155
441040.0000    0.30662
441080.0000    0.44322
441120.0000    0.36614
441160.0000    0.17189
441200.0000    0.32623
441240.0000    0.39079
441280.0000    0.28166
441320.0000    0.33943
441360.0000    0.51066
441400.0000    0.32307
441440.0000    0.04971
441480.0000    0.25505
441520.0000    0.26277
441560.0000    0.49038
441600.0000    0.58549
441640.0000    0.22794
441680.0000    0.39197
441720.0000    0.38190
441760.0000    0.21905
441800.0000    0.31773
441840.0000    0.38763
441880.0000    0.47436
441920.0000    0.40062
441960.0000    0.38336
442000.0000    0.40572
442040.0000    0.25807
442080.0000    0.37705
442120.0000    0.40183
442160.0000    0.31144
442200.0000    0.36284
442240.0000    0.42748
442280.0000    0.51660
442320.0000    0.40238
442360.0000    0.26110
442400.0000    0.38107
442440.0000    0.37371
442480.0000    0.31526
442520.0000    0.34892
442560.0000    0.41708
442600.0000    0.42724
442640.0000    0.21599
442680.0000    0.27123
442720.0000    0.50018
442760.0000    0.60967
442800.0000    0.67914
442840.0000    0.81216
442880.0000    0.51890
442920.0000    0.16594
442960.0000   -0.06643
443000.0000   -0.18608
443040.0000   -0.32202
443080.0000   -0.13851
443120.0000   -0.31035
443160.0000   -0.14715
443200.0000   -0.14609
443240.0000   -0.26367
443280.0000   -0.20742
443320.0000   -0.10425
443360.0000   -0.15941
443400.0000   -0.07812
443440.0000   -0.22956
443480.0000   -0.03267
443520.0000    0.02767
443560.0000   -0.06508
443600.0000   -0.15451
443640.0000   -0.25311
443680.0000   -0.14180
443720.0000   -0.28794
443760.0000   -0.08761
443800.0000   -0.00190
443840.0000   -0.40227
443880.0000   -0.53748
443920.0000   -0.25394
443960.0000   -0.39755
444000.0000   -0.24054
444040.0000   -0.40375
444080.0000   -0.25865
444120.0000   -0.50070
444160.0000   -0.18489
444200.0000   -0.32778
444240.0000   -0.07140
444280.0000   -0.25933
444320.0000   -0.13793
444360.0000   -0.03230
444400.0000   -0.33876
444440.0000    0.00780
444480.0000   -0.08727
444520.0000   -0.18185
444560.0000   -0.07631
444600.0000   -0.20270
444640.0000   -0.49748
444680.0000   -0.24726
444720.0000    0.10970
444760.0000   -0.30237
444800.0000   -0.21489
444840.0000   -0.05822
444880.0000   -0.61460
444920.0000   -0.54420
444960.0000   -0.04133
445000.0000   -0.65933
445040.0000   -0.62775
445080.0000   -0.65985
445120.0000   -0.68879
445160.0000   -0.46898
445200.0000   -0.31203
445240.0000    0.31644
445280.0000    0.24648
445320.0000    0.09019
445360.0000    0.03525
445400.0000    0.04783
445440.0000    0.41164
445480.0000    0.27707
445520.0000    0.34963
445560.0000    0.03815
445600.0000    0.46158
445640.0000    0.24583
445680.0000    0.52481
445720.0000    0.20991
445760.0000    0.32641
445800.0000    0.30755
445840.0000    0.06418
445880.0000    0.17607
445920.0000    0.30000
445960.0000    0.01474
446000.0000    0.00609
446040.0000    0.45072
446080.0000    0.26521
446120.0000    0.40155
446160.0000    0.42969
446200.0000    0.26124
446240.0000    0.57434
446280.0000    0.44499
446320.0000    0.28350
446360.0000    0.44597
446400.0000    0.34334
446440.0000    0.68630
446480.0000    0.38374
446520.0000    0.25522
446560.0000    0.28247
446600.0000    0.45157
446640.0000   -0.00775
446680.0000   -0.01720
446720.0000    0.19501
446760.0000    0.00119
446800.0000   -0.26132
446840.0000    0.18337
446880.0000    0.09163
446920.0000    0.19499
446960.0000    0.30772
447000.0000    0.18951
447040.0000    0.46481
447080.0000    0.43306
447120.0000    0.31884
447160.0000    0.33096
447200.0000    0.32136
447240.0000    0.29278
447280.0000    0.39259
447320.0000    0.51772
447360.0000    0.59011
447400.0000    0.35807
447440.0000    0.43894
447480.0000    0.43503
447520.0000    0.27698
447560.0000    0.12899
447600.0000    0.16316
447640.0000    0.21346
447680.0000    0.30025
447720.0000   -0.01418
447760.0000    0.03216
447800.0000    0.15424
447840.0000    0.21998
447880.0000    0.13162
447920.0000    0.04330
447960.0000    0.04691
448000.0000    0.20555
448040.0000   -0.49266
448080.0000   -0.56626
448120.0000   -0.06835
448160.0000   -0.02562
448200.0000   -0.04344
448240.0000    0.11739
448280.0000   -0.10192
448320.0000    0.20439
448360.0000    0.21441
448400.0000    0.11414
448440.0000   -0.01582
448480.0000    0.18301
448520.0000    0.08152
448560.0000    0.00911
448600.0000   -0.04989
448640.0000    0.09906
448680.0000    0.03716
448720.0000    0.10272
448760.0000    0.19588
448800.0000   -0.03481
448840.0000    0.05071
448880.0000   -0.03431
448920.0000    0.21647
448960.0000    0.08603
449000.0000    0.15334
449040.0000   -0.12912
449080.0000    0.26035
449120.0000   -0.35361
449160.0000    0.03817
449200.0000    0.36006
449240.0000    0.21539
449280.0000    0.30525
449320.0000    0.42338
449360.0000   -0.05288
449400.0000    0.09696
449440.0000    0.16698
449480.0000    0.11393
449520.0000    0.13960
449560.0000    0.09284
449600.0000    0.15291
449640.0000    0.06004
449680.0000    0.24408
449720.0000   -0.21634
449760.0000    0.33590
449800.0000    0.48009
449840.0000    0.61967
449880.0000    0.30237
449920.0000    0.32688
449960.0000    0.38977
450000.0000    0.32095
450040.0000    0.20257
450080.0000    0.06454
450120.0000    0.24992
450160.0000    0.18243
450200.0000    0.25190
450240.0000    0.16615
450280.0000    0.20244
450320.0000   -0.05652
450360.0000    0.13971
450400.0000    0.07769
450440.0000    0.23601
450480.0000    0.04626
450520.0000    0.33268
450560.0000    0.26160
450600.0000    0.38715
450640.0000    0.34744
450680.0000    0.30725
450720.0000    0.48296
450760.0000    0.69975
450800.0000    0.19209
450840.0000    0.33017
450880.0000    0.05228
450920.0000    0.43808
450960.0000    0.30534
451000.0000    0.58428
451040.0000    0.47789
451080.0000    0.48661
451120.0000    0.51912
451160.0000    0.56933
451200.0000    0.40662
451240.0000    0.48652
451280.0000    0.37325
451320.0000    0.32753
451360.0000    0.25457
451400.0000    0.51259
451440.0000    0.35967
451480.0000    0.33759
451520.0000    0.39935
451560.0000    0.34670
451600.0000    0.42757
451640.0000    0.09876
451680.0000    0.17463
451720.0000    0.28138
451760.0000    0.40823
451800.0000    0.19146
451840.0000    0.27730
451880.0000    0.10545
451920.0000    0.34030
451960.0000    0.26229
452000.0000    0.25518
452040.0000    0.03516
452080.0000    0.27944
452120.0000    0.19303
452160.0000    0.46784
452200.0000    0.19496
452240.0000    0.24077
452280.0000    0.34099
452320.0000    0.44296
452360.0000    0.29234
452400.0000    0.40501
452440.0000    0.39936
452480.0000    0.36006
452520.0000    0.40152
452560.0000    0.56905
452600.0000    0.22532
452640.0000    0.58525
452680.0000    0.19264
452720.0000    0.31561
452760.0000    0.39155
452800.0000    0.38698
452840.0000    0.44456
452880.0000    0.25473
452920.0000    0.34387
452960.0000    0.36263
453000.0000    0.49254
453040.0000    0.43956
453080.0000    0.20425
453120.0000    0.42661
453160.0000    0.33068
453200.0000    0.23973
453240.0000    0.32827
453280.0000    0.30878
453320.0000    0.39890
453360.0000    0.35638
453400.0000    0.32188
453440.0000    0.57637
453480.0000    0.52708
453520.0000    0.15120
453560.0000    0.42295
453600.0000    0.46363
453640.0000    0.42270
453680.0000    0.38500
453720.0000    0.33643
453760.0000    0.29688
453800.0000    0.38288
453840.0000    0.29452
453880.0000    0.41649
453920.0000    0.56185
453960.0000    0.59617
454000.0000    0.44203
454040.0000    0.48093
454080.0000    0.31788
454120.0000    0.37210
454160.0000    0.34126
454200.0000    0.33834
454240.0000    0.48149
454280.0000    0.29229
454320.0000    0.37161
454360.0000    0.44200
454400.0000    0.43798
454440.0000    0.27105
454480.0000    0.67383
454520.0000    0.61522
454560.0000    0.44798
454600.0000    0.55223
454640.0000    0.59517
454680.0000    0.29043
454720.0000    0.23515
454760.0000    0.35926
454800.0000    0.21209
454840.0000    0.32616
454880.0000    0.45167
454920.0000    0.33899
454960.0000    0.25109
455000.0000    0.37607
455040.0000    0.36365
455080.0000    0.41917
455120.0000    0.06425
455160.0000    0.56266
455200.0000    0.31271
455240.0000    0.27775
455280.0000    0.49722
455320.0000    0.46184
455360.0000    0.34647
455400.0000    0.50031
455440.0000    0.27485
455480.0000    0.26406
455520.0000    0.37942
455560.0000    0.28968
455600.0000    0.44369
455640.0000    0.46869
455680.0000    0.26016
455720.0000    0.38695
455760.0000    0.40344
455800.0000    0.32981
455840.0000    0.42646
455880.0000    0.59921
455920.0000    0.42955
455960.0000    0.44946
456000.0000    0.52599
456040.0000    0.85565
456080.0000    0.40735
456120.0000    0.37637
456160.0000    0.80261
456200.0000    0.52093
456240.0000    0.44985
456280.0000    0.34337
456320.0000    0.39184
456360.0000    0.73300
456400.0000    0.45630
456440.0000    0.25241
456480.0000    0.33271
456520.0000    0.39259
456560.0000    0.23699
456600.0000    0.50962
456640.0000    0.55142
456680.0000    0.51861
456720.0000    0.39684
456760.0000    0.46120
456800.0000    0.55092
456840.0000    0.39127
456880.0000    0.64554
456920.0000    0.49295
456960.0000    0.14771
457000.0000    0.25017
457040.0000    0.37134
457080.0000    0.31664
457120.0000    0.29034
457160.0000    0.51633
457200.0000    0.50314
457240.0000    0.41625
457280.0000    0.38093
457320.0000    0.30561
457360.0000    0.29685
457400.0000   -0.10038
457440.0000    0.29890
457480.0000    0.35615
457520.0000    0.63587
457560.0000    0.32986
457600.0000    0.40000
457640.0000    0.23535
457680.0000    0.26935
457720.0000    0.05346
457760.0000    0.06130
457800.0000    0.35034
457840.0000    0.26240
457880.0000   -0.19258
457920.0000    0.15718
457960.0000    0.25125
458000.0000    0.37589
458040.0000    0.50997
458080.0000    0.43700
458120.0000    0.54556
458160.0000    0.44747
458200.0000    0.73880
458240.0000    0.41201
458280.0000    0.25516
458320.0000    0.62752
458360.0000    0.36931
458400.0000    0.35903
458440.0000    0.49085
458480.0000    0.54642
458520.0000    0.72460
458560.0000    0.63937
458600.0000    0.72977
458640.0000    0.53507
458680.0000    0.61729
458720.0000    0.45075
458760.0000    0.36585
458800.0000    0.49121
458840.0000    0.55744
458880.0000    0.52145
458920.0000    0.37985
458960.0000    0.59911
459000.0000    0.37324
459040.0000    0.32640
459080.0000    0.11842
459120.0000   -0.00578
459160.0000    0.54923
459200.0000    0.41845
459240.0000    0.01564
459280.0000   -0.13047
459320.0000    0.19405
459360.0000    0.19036
459400.0000    0.35158
459440.0000    0.20270
459480.0000    0.36764
459520.0000    0.68318
459560.0000    0.57051
459600.0000    0.16528
459640.0000    0.30535
459680.0000    0.39042
459720.0000    0.11842
459760.0000    0.43830
459800.0000    0.16795
459840.0000    0.29742
459880.0000    0.35425
459920.0000    0.32680
459960.0000    0.67103
460000.0000    0.32455
460040.0000    0.49727
460080.0000    0.20990
460120.0000    0.54742
460160.0000    0.36135
460200.0000    0.47190
460240.0000    0.38266
460280.0000    0.38146
460320.0000    0.37503
460360.0000    0.37069
460400.0000    0.35755
460440.0000    0.41898
460480.0000    0.27592
460520.0000    0.48010
460560.0000    0.28291
460600.0000    0.29216
460640.0000    0.38409
460680.0000    0.32494
460720.0000    0.24508
460760.0000    0.47029
460800.0000    0.61136
460840.0000    0.61728
460880.0000    0.42608
460920.0000    0.67018
460960.0000    0.57832
461000.0000    0.35633
461040.0000    0.74430
461080.0000    0.50798
461120.0000    0.29975
461160.0000    0.07183
461200.0000    0.39143
461240.0000    0.43996
461280.0000    0.49926
461320.0000    0.29967
461360.0000    0.43301
461400.0000    0.53920
461440.0000    0.18408
461480.0000    0.32429
461520.0000    0.23326
461560.0000    0.24161
461600.0000    0.27039
461640.0000    0.38707
461680.0000    0.37992
461720.0000    0.56404
461760.0000    0.23382
461800.0000    0.48848
461840.0000    0.20968
461880.0000    0.73045
461920.0000    0.49683
461960.0000    0.44513
462000.0000    0.20452
462040.0000    0.00580
462080.0000    0.31178
462120.0000    0.36002
462160.0000    0.23692
462200.0000    0.41315
462240.0000    0.43592
462280.0000    0.39203
462320.0000    0.38557
462360.0000    0.38459
462400.0000    0.40920
462440.0000    0.38888
462480.0000    0.40824
462520.0000    0.30215
462560.0000    0.51338
462600.0000    0.73035
462640.0000    0.42622
462680.0000    0.17708
462720.0000    0.26369
462760.0000    0.43160
462800.0000    0.48514
462840.0000    0.29815
462880.0000    0.37146
462920.0000    0.24564
462960.0000    0.00560
463000.0000   -0.28498
463040.0000    0.04474
463080.0000   -0.00288
463120.0000   -0.23510
463160.0000   -0.16490
463200.0000    0.31549
463240.0000    0.10684
463280.0000    0.30221
463320.0000    0.25129
463360.0000    0.17275
463400.0000   -0.04385
463440.0000    0.22572
463480.0000    0.37595
463520.0000    0.28862
463560.0000    0.41586
463600.0000    0.30484
463640.0000    0.18016
463680.0000    0.37468
463720.0000    0.28767
463760.0000    0.16838
463800.0000    0.25912
463840.0000    0.24684
463880.0000    0.42864
463920.0000    0.40508
463960.0000    0.16378
464000.0000    0.32605
464040.0000    0.29414
464080.0000    0.37161
464120.0000    0.45704
464160.0000    0.66201
464200.0000    0.55390
464240.0000    0.51358
464280.0000    0.87647
464320.0000    0.35569
464360.0000    0.47011
464400.0000    0.41614
464440.0000    0.33831
464480.0000    0.41384
464520.0000    0.05437
464560.0000    0.35403
464600.0000    0.42273
464640.0000    0.30067
464680.0000    0.35432
464720.0000    0.34302
464760.0000    0.44850
464800.0000    0.47793
464840.0000    0.27089
464880.0000    0.19874
464920.0000    0.46988
464960.0000    0.05819
465000.0000    0.14346
465040.0000    0.18190
465080.0000    0.37092
465120.0000    0.40392
465160.0000    0.36249
465200.0000    0.32095
465240.0000    0.47106
465280.0000    0.39511
465320.0000    0.39557
465360.0000    0.60103
465400.0000    0.16101
465440.0000    0.28327
465480.0000    0.29026
465520.0000    0.48291
465560.0000    0.28120
465600.0000    0.30782
465640.0000    0.18787
465680.0000    0.29532
465720.0000    0.38095
465760.0000    0.38082
465800.0000    0.49884
465840.0000    0.39152
465880.0000    0.46473
465920.0000    0.45821
465960.0000    0.42219
466000.0000    0.35326
466040.0000    0.49367
466080.0000    0.67786
466120.0000    0.46369
466160.0000    0.43634
466200.0000    0.29283
466240.0000    0.62313
466280.0000    0.39883
466320.0000    0.46328
466360.0000    0.45589
466400.0000    0.58309
466440.0000    0.31176
466480.0000    0.21062
466520.0000    0.57517
466560.0000    0.33141
466600.0000    0.50348
466640.0000    0.47312
466680.0000    0.46911
466720.0000    0.24100
466760.0000    0.48668
466800.0000    0.49894
466840.0000    0.44765
466880.0000    0.69308
466920.0000    0.52004
466960.0000    0.36601
467000.0000    0.41649
467040.0000    0.48174
467080.0000    0.32368
467120.0000    0.35054
467160.0000    0.34522
467200.0000    0.02028
467240.0000    0.42136
467280.0000    0.22873
467320.0000    0.53093
467360.0000    0.34890
467400.0000    0.49080
467440.0000    0.42620
467480.0000    0.61548
467520.0000    0.44358
467560.0000    0.41271
467600.0000    0.16907
467640.0000    0.54241
467680.0000    0.32447
467720.0000    0.31692
467760.0000    0.38373
467800.0000    0.46774
467840.0000    0.65665
467880.0000    0.56318
467920.0000    0.63632
467960.0000    0.58515
468000.0000    0.62092
468040.0000    0.76041
468080.0000    0.46053
468120.0000    0.57026
468160.0000    0.38195
468200.0000    0.28165
468240.0000    0.61060
468280.0000    0.64331
468320.0000    0.47564
468360.0000    0.39402
468400.0000    0.33994
468440.0000    0.49522
468480.0000    0.74663
468520.0000    0.58212
468560.0000    0.56647
468600.0000    0.73089
468640.0000    0.69052
468680.0000    0.66408
468720.0000    0.74005
468760.0000    0.54708
468800.0000    0.58507
468840.0000    0.59805
468880.0000    0.74571
468920.0000    0.46852
468960.0000    0.53144
469000.0000    0.56898
469040.0000    0.65402
469080.0000    0.45461
469120.0000    0.41443
469160.0000    0.46807
469200.0000    0.51717
469240.0000    0.46145
469280.0000    0.60639
469320.0000    0.38785
469360.0000    0.37812
469400.0000    0.20690
469440.0000    0.45430
469480.0000    0.44320
469520.0000    0.33916
469560.0000    0.46203
469600.0000    0.32739
469640.0000    0.54929
469680.0000    0.23153
469720.0000    0.37881
469760.0000    0.41685
469800.0000    0.41927
469840.0000    0.47743
469880.0000    0.54388
469920.0000    0.42839
469960.0000    0.05126
470000.0000    0.36865
470040.0000    0.19055
470080.0000    0.48528
470120.0000    0.29443
470160.0000    0.43114
470200.0000    0.48829
470240.0000    0.55449
470280.0000    0.74183
470320.0000    0.55188
470360.0000    0.29196
470400.0000    0.57760
470440.0000    0.16102
470480.0000    0.33305
470520.0000    0.33766
470560.0000    0.31314
470600.0000    0.29522
470640.0000    0.07347
470680.0000   -0.34873
470720.0000   -0.77088
470760.0000   -0.70569
470800.0000   -0.28535
470840.0000   -0.56437
470880.0000   -0.26151
470920.0000   -0.43104
470960.0000   -0.43685
471000.0000   -0.77102
471040.0000   -0.60793
471080.0000   -0.27943
471120.0000   -0.11471
471160.0000   -0.64633
471200.0000   -0.88876
471240.0000   -0.69653
471280.0000   -0.55658
471320.0000   -0.43530
471360.0000   -0.24286
471400.0000   -0.11984
471440.0000   -0.07596
471480.0000   -0.28559
471520.0000   -0.35933
471560.0000   -0.88385
471600.0000   -0.67312
471640.0000   -0.43254
471680.0000   -0.54509
471720.0000   -0.26824
471760.0000   -0.44983
471800.0000   -0.34162
471840.0000   -0.12941
471880.0000   -0.28490
471920.0000   -0.50364
471960.0000   -0.18564
472000.0000   -0.45112
472040.0000   -0.64411
472080.0000   -0.27935
472120.0000   -0.58280
472160.0000   -0.42352
472200.0000   -0.63665
472240.0000   -0.29720
472280.0000   -0.70112
472320.0000   -0.89705
472360.0000   -0.62265
472400.0000   -0.40851
472440.0000   -0.41557
472480.0000   -0.26091
472520.0000   -0.14618
472560.0000   -0.30686
472600.0000   -0.15790
472640.0000   -0.18282
472680.0000   -0.27868
472720.0000   -0.44376
472760.0000   -0.71816
472800.0000   -0.71486
472840.0000   -0.46056
472880.0000   -0.61359
472920.0000   -0.31758
472960.0000   -0.78435
473000.0000   -0.52933
473040.0000   -0.13657
473080.0000   -0.34459
473120.0000   -0.44321
473160.0000   -0.73018
473200.0000   -0.83629
473240.0000   -0.44586
473280.0000   -0.55120
473320.0000   -0.42692
473360.0000   -0.65861
473400.0000   -0.28564
473440.0000   -0.48399
473480.0000   -0.52975
473520.0000   -0.55063
473560.0000   -0.42827
473600.0000   -0.62743
473640.0000   -0.54405
473680.0000   -0.85870
473720.0000   -0.56574
473760.0000   -0.38953
473800.0000   -0.56198
473840.0000   -0.36888
473880.0000   -0.60940
473920.0000   -0.62861
473960.0000   -0.34608
474000.0000   -0.25935
474040.0000    0.02192
474080.0000   -0.43381
474120.0000   -0.63630
474160.0000   -0.76334
474200.0000   -0.66817
474240.0000   -0.50806
474280.0000   -0.36808
474320.0000   -0.18224
474360.0000   -0.18419
474400.0000    0.41692
474440.0000    0.31362
474480.0000    0.39763
474520.0000    0.28792
474560.0000    0.34909
474600.0000    0.31160
474640.0000    0.46399
474680.0000    0.25626
474720.0000    0.31355
474760.0000    0.39777
474800.0000    0.53714
474840.0000    0.41902
474880.0000    0.38498
474920.0000    0.53652
474960.0000    0.42240
475000.0000    0.45455
475040.0000    0.37935
475080.0000    0.52281
475120.0000    0.23625
475160.0000    0.49300
475200.0000    0.44354
475240.0000    0.39628
475280.0000    0.52997
475320.0000    0.47133
475360.0000    0.38216
475400.0000    0.58191
475440.0000    0.20981
475480.0000    0.39593
475520.0000    0.38720
475560.0000    0.34974
475600.0000    0.34202
475640.0000    0.26852
475680.0000    0.27672
475720.0000    0.38031
475760.0000    0.17840
475800.0000    0.54108
475840.0000    0.59317
475880.0000    0.52375
475920.0000    0.42574
475960.0000    0.61795
476000.0000    0.46411
476040.0000    0.12183
476080.0000    0.17701
476120.0000    0.39418
476160.0000    0.63733
476200.0000    0.42377
476240.0000    0.49107
476280.0000    0.23591
476320.0000    0.33175
476360.0000    0.48946
476400.0000    0.63246
476440.0000    0.63296
476480.0000    0.38818
476520.0000    0.55901
476560.0000    0.48321
476600.0000    0.14159
476640.0000    0.49075
476680.0000    0.28120
476720.0000    0.48031
476760.0000    0.66105
476800.0000    0.71471
476840.0000    0.52616
476880.0000    0.46699
476920.0000    0.25588
476960.0000    0.31601
477000.0000    0.51210
477040.0000    0.23504
477080.0000    0.15860
477120.0000    0.30127
477160.0000    0.18086
477200.0000    0.27901
477240.0000   -0.17013
477280.0000   -0.22835
477320.0000    0.42126
477360.0000    0.33870
477400.0000    0.44880
477440.0000    0.47936
477480.0000    0.50496
477520.0000    0.39680
477560.0000    0.31349
477600.0000    0.32350
477640.0000    0.39264
477680.0000    0.37075
477720.0000    0.36285
477760.0000    0.38348
477800.0000    0.42303
477840.0000    0.24683
477880.0000    0.49477
477920.0000    0.35624
477960.0000    0.26082
478000.0000    0.32708
478040.0000    0.34362
478080.0000    0.25155
478120.0000    0.37230
478160.0000    0.40049
478200.0000    0.23786
478240.0000   -0.06360
478280.0000   -0.29087
478320.0000    0.16483
478360.0000   -0.02921
478400.0000    0.03652
478440.0000    0.39637
478480.0000   -0.04688
478520.0000   -0.38664
478560.0000   -0.20640
478600.0000   -0.27345
478640.0000   -0.18559
478680.0000   -0.16069
478720.0000   -0.33668
478760.0000   -0.50377
478800.0000   -0.02512
478840.0000   -0.61011
478880.0000   -0.55282
478920.0000   -0.18159
478960.0000   -0.17781
479000.0000   -0.17179
479040.0000   -0.56018
479080.0000   -0.60150
479120.0000   -0.64608
479160.0000   -0.56372
479200.0000   -0.32922
479240.0000   -0.61379
479280.0000   -0.79693
479320.0000   -0.42035
479360.0000   -0.74582
479400.0000   -0.44391
479440.0000   -0.80363
479480.0000   -0.66030
479520.0000   -0.75003
479560.0000   -0.44180
479600.0000   -0.61738
479640.0000   -0.63404
479680.0000   -0.47977
479720.0000   -0.45433
479760.0000   -0.76699
479800.0000   -0.46703
479840.0000   -0.55993
479880.0000   -0.45188
479920.0000   -0.58358
479960.0000   -0.54986
480000.0000   -0.50500
480040.0000   -0.36146
480080.0000   -0.24948
480120.0000   -0.25921
480160.0000   -0.54701
480200.0000   -0.19148
480240.0000   -0.30838
480280.0000   -0.40225
480320.0000   -0.52929
480360.0000    0.00413
480400.0000   -0.33370
480440.0000   -0.23897
480480.0000   -0.41029
480520.0000   -0.10308
480560.0000   -0.46594
480600.0000   -0.44947
480640.0000   -0.28090
480680.0000   -0.07200
480720.0000   -0.19934
480760.0000   -0.44868
480800.0000   -0.62110
480840.0000   -0.39581
480880.0000   -0.51679
480920.0000   -0.41965
480960.0000   -0.46813
481000.0000   -0.52142
481040.0000   -0.37015
481080.0000   -0.23802
481120.0000   -0.03550
481160.0000   -0.38536
481200.0000   -0.30568
481240.0000   -0.53987
481280.0000   -0.62569
481320.0000   -0.77313
481360.0000   -1.08142
481400.0000   -0.90400
481440.0000   -0.83790
481480.0000   -1.02660
481520.0000   -0.55801
481560.0000   -0.53258
481600.0000   -0.44190
481640.0000   -0.58409
481680.0000   -0.65271
481720.0000   -0.53210
481760.0000   -0.65368
481800.0000   -0.11436
481840.0000   -0.33399
481880.0000   -0.18005
481920.0000   -0.34638
481960.0000   -0.30255
482000.0000   -0.19403
482040.0000   -0.22026
482080.0000   -0.03442
482120.0000   -0.11831
482160.0000   -0.28663
482200.0000   -0.13662
482240.0000   -0.13698
482280.0000   -0.20857
482320.0000   -0.15126
482360.0000   -0.17729
482400.0000   -0.31496
482440.0000   -0.35040
482480.0000   -0.05242
482520.0000   -0.09963
482560.0000   -0.21976
482600.0000   -0.24205
482640.0000   -0.41091
482680.0000   -0.24884
482720.0000   -0.43890
482760.0000   -0.21778
482800.0000    0.18597
482840.0000   -0.46296
482880.0000    0.07652
482920.0000   -0.58512
482960.0000   -0.29158
483000.0000   -0.39545
483040.0000   -0.33935
483080.0000    0.09465
483120.0000   -0.28208
483160.0000   -0.48629
483200.0000   -0.41810
483240.0000   -0.27853
483280.0000   -0.23883
483320.0000   -0.31274
483360.0000   -0.55573
483400.0000   -0.45386
483440.0000   -0.36657
483480.0000   -0.26482
483520.0000   -0.23064
483560.0000   -0.66143
483600.0000   -0.67926
483640.0000   -0.39896
483680.0000   -0.43461
483720.0000   -0.46610
483760.0000   -0.48370
483800.0000   -0.62040
483840.0000   -0.42185
483880.0000   -0.06404
483920.0000   -0.16002
483960.0000   -0.23671
484000.0000   -0.35541
484040.0000   -0.37453
484080.0000   -0.20832
484120.0000   -0.61948
484160.0000   -0.49270
484200.0000   -0.59234
484240.0000   -0.41854
484280.0000   -0.59710
484320.0000   -0.59301
484360.0000   -0.63376
484400.0000   -0.37689
484440.0000   -0.39003
484480.0000   -0.49043
484520.0000   -0.07015
484560.0000   -0.51776
484600.0000   -0.31458
484640.0000   -0.73404
484680.0000   -0.45688
484720.0000   -0.54582
484760.0000   -0.33793
484800.0000   -0.33221
484840.0000   -0.32368
484880.0000   -0.33129
484920.0000   -0.68361
484960.0000   -0.48821
485000.0000   -0.19129
485040.0000   -0.54217
485080.0000   -0.34466
485120.0000   -0.46163
485160.0000   -0.58150
485200.0000   -0.43050
485240.0000   -0.36671
485280.0000   -0.55024
485320.0000   -0.84546
485360.0000   -0.48990
485400.0000   -0.25464
485440.0000   -0.55003
485480.0000   -0.45764
485520.0000   -0.42110
485560.0000   -0.53662
485600.0000   -0.16388
485640.0000   -0.32890
485680.0000   -0.31920
485720.0000   -0.69721
485760.0000   -0.30792
485800.0000   -0.49748
485840.0000   -0.64760
485880.0000   -0.78999
485920.0000   -0.67186
485960.0000   -0.54468
486000.0000   -0.93348
486040.0000   -0.70154
486080.0000   -0.40762
486120.0000   -0.62491
486160.0000   -0.19756
486200.0000   -0.22117
486240.0000   -0.35665
486280.0000   -0.36675
486320.0000   -0.43380
486360.0000   -0.63041
486400.0000   -0.28722
486440.0000   -0.62450
486480.0000   -0.47901
486520.0000   -0.52313
486560.0000   -0.45730
486600.0000   -0.31872
486640.0000   -0.47726
486680.0000   -0.39659
486720.0000   -0.33989
486760.0000   -0.42306
486800.0000    0.05493
486840.0000   -0.03679
486880.0000   -0.19797
486920.0000   -0.54862
486960.0000   -0.36812
487000.0000   -0.03644
487040.0000    0.00189
487080.0000   -0.10241
487120.0000   -0.13555
487160.0000   -0.18679
487200.0000   -0.26599
487240.0000   -0.10536
487280.0000   -0.05830
487320.0000   -0.25218
487360.0000    0.06882
487400.0000   -0.07943
487440.0000   -0.19879
487480.0000   -0.18917
487520.0000   -0.01603
487560.0000   -0.16607
487600.0000   -0.02596
487640.0000   -0.36721
487680.0000   -0.31194
487720.0000   -0.35834
487760.0000    0.01403
487800.0000   -0.06919
487840.0000    0.05037
487880.0000   -0.23858
487920.0000    0.04082
487960.0000   -0.36665
488000.0000   -0.16281
488040.0000   -0.24992
488080.0000   -0.00446
488120.0000   -0.30308
488160.0000   -0.01505
488200.0000    0.09145
488240.0000    0.03625
488280.0000   -0.19149
488320.0000    0.01798
488360.0000   -0.34756
488400.0000   -0.26584
488440.0000   -0.37703
488480.0000   -0.54303
488520.0000   -0.37651
488560.0000   -0.57835
488600.0000   -0.51518
488640.0000   -0.71119
488680.0000   -0.60340
488720.0000   -0.45315
488760.0000   -0.46438
488800.0000   -0.59245
488840.0000   -0.83159
488880.0000   -0.65881
488920.0000   -0.63618
488960.0000   -0.55270
489000.0000   -0.13876
489040.0000   -0.23971
489080.0000    0.00502
489120.0000    0.20216
489160.0000    0.25766
489200.0000    0.12649
489240.0000   -0.42874
489280.0000   -0.60746
489320.0000   -0.75965
489360.0000   -0.53132
489400.0000   -0.57432
489440.0000   -0.34464
489480.0000   -0.30793
489520.0000   -0.24398
489560.0000   -0.37933
489600.0000   -0.45276
489640.0000   -0.39797
489680.0000   -0.37340
489720.0000   -0.37126
489760.0000   -0.26958
489800.0000   -0.27733
489840.0000   -0.29352
489880.0000   -0.55897
489920.0000   -0.71549
489960.0000   -0.57178
490000.0000   -0.36854
490040.0000   -0.61852
490080.0000   -0.61342
490120.0000   -0.98254
490160.0000   -0.62430
490200.0000   -0.41443
490240.0000   -0.11426
490280.0000   -0.60668
490320.0000   -0.83008
490360.0000   -0.73255
490400.0000   -0.58879
490440.0000   -0.49410
490480.0000   -0.51154
490520.0000   -0.18665
490560.0000   -0.35849
490600.0000   -0.54968
490640.0000   -0.44856
490680.0000   -0.69445
490720.0000   -0.46530
490760.0000   -0.88523
490800.0000   -0.43275
490840.0000   -0.64565
490880.0000   -0.49746
490920.0000    0.04101
490960.0000    0.11985
491000.0000   -0.47666
491040.0000   -0.38498
491080.0000   -0.35612
491120.0000   -0.35333
491160.0000   -0.85265
491200.0000   -0.63278
491240.0000   -0.54210
491280.0000   -0.72157
491320.0000   -0.50652
491360.0000   -0.68339
491400.0000   -0.85093
491440.0000   -0.52846
491480.0000   -0.55127
491520.0000   -0.25169
491560.0000   -0.35176
491600.0000   -0.41453
491640.0000   -0.39275
491680.0000   -0.30768
491720.0000   -0.44366
491760.0000   -0.39447
491800.0000   -0.48318
491840.0000   -0.51414
491880.0000   -0.57657
491920.0000   -0.65639
491960.0000   -0.76755
492000.0000   -0.62256
492040.0000   -0.45325
492080.0000   -0.57843
492120.0000   -0.31848
492160.0000   -0.30830
492200.0000   -0.57729
492240.0000   -0.36546
492280.0000   -0.75741
492320.0000   -0.74624
492360.0000   -1.04671
492400.0000   -0.69248
492440.0000   -0.74687
492480.0000   -0.48931
492520.0000   -0.60312
492560.0000   -0.54287
492600.0000   -0.68782
492640.0000   -0.92002
492680.0000   -0.64257
492720.0000   -0.58308
492760.0000   -0.69271
492800.0000   -0.80327
492840.0000   -0.71383
492880.0000   -0.64165
492920.0000   -0.40846
492960.0000   -0.38963
493000.0000   -0.67596
493040.0000   -0.59222
493080.0000   -0.52331
493120.0000   -0.51633
493160.0000   -0.47286
493200.0000   -0.73594
493240.0000   -0.73332
493280.0000   -0.72236
493320.0000   -0.66393
493360.0000   -0.59294
493400.0000   -0.55230
493440.0000   -0.75453
493480.0000   -0.61677
493520.0000   -0.62315
493560.0000   -0.51289
493600.0000   -1.07999
493640.0000   -0.40168
493680.0000   -0.64887
493720.0000   -0.62194
493760.0000   -0.61219
493800.0000   -0.70867
493840.0000   -0.71352
493880.0000   -0.56887
493920.0000   -0.55430
493960.0000   -0.47363
494000.0000   -0.52866
494040.0000   -0.63652
494080.0000   -0.67003
494120.0000   -0.70409
494160.0000   -0.49322
494200.0000    0.26215
494240.0000    0.05625
494280.0000    0.13246
494320.0000   -0.26814
494360.0000   -0.46971
494400.0000   -0.41193
494440.0000   -0.37802
494480.0000   -0.31713
494520.0000   -0.63382
494560.0000   -0.70772
494600.0000   -0.56553
494640.0000   -0.56856
494680.0000   -0.77989
494720.0000   -0.53198
494760.0000   -0.47136
494800.0000   -0.62620
494840.0000   -0.43483
494880.0000   -0.64255
494920.0000   -0.78487
494960.0000   -0.66266
495000.0000   -0.51837
495040.0000   -0.56409
495080.0000   -0.43025
495120.0000   -0.28195
495160.0000   -0.35552
495200.0000   -0.19536
495240.0000   -0.48159
495280.0000   -0.31240
495320.0000   -0.33981
495360.0000   -0.24861
495400.0000   -0.24939
495440.0000   -0.25928
495480.0000   -0.28626
495520.0000   -0.42340
495560.0000   -0.17562
495600.0000   -0.04921
495640.0000   -0.26795
495680.0000    0.15538
495720.0000   -0.14861
495760.0000   -0.13176
495800.0000   -0.23536
495840.0000   -0.19041
495880.0000   -0.24898
495920.0000   -0.20132
495960.0000   -0.52432
496000.0000   -0.29407
496040.0000   -0.41213
496080.0000   -0.46572
496120.0000   -0.16615
496160.0000   -0.36045
496200.0000   -0.15422
496240.0000   -0.78171
496280.0000   -0.47634
496320.0000   -0.62801
496360.0000   -0.36681
496400.0000   -0.50650
496440.0000   -0.41925
496480.0000   -0.39179
496520.0000   -0.40941
496560.0000   -0.56246
496600.0000   -0.51486
496640.0000   -0.49683
496680.0000   -0.57048
496720.0000   -0.49153
496760.0000   -0.60802
496800.0000   -0.07758
496840.0000   -0.31162
496880.0000   -0.32440
496920.0000   -0.20980
496960.0000   -0.36799
497000.0000   -0.45757
497040.0000   -0.22474
497080.0000   -0.30555
497120.0000   -0.38849
497160.0000   -0.47391
497200.0000   -0.47645
497240.0000   -0.59220
497280.0000   -0.49513
497320.0000   -0.34075
497360.0000   -0.53993
497400.0000   -0.55631
497440.0000   -0.56612
497480.0000   -0.46981
497520.0000   -0.76125
497560.0000   -0.56481
497600.0000   -0.48539
497640.0000   -0.43190
497680.0000   -0.70807
497720.0000   -0.87590
497760.0000   -0.67172
497800.0000   -0.72500
497840.0000   -0.70108
497880.0000   -0.54619
497920.0000   -0.29625
497960.0000   -0.94515
498000.0000   -0.54078
498040.0000   -0.50192
498080.0000   -0.22367
498120.0000   -0.56030
498160.0000   -0.52762
498200.0000   -0.62541
498240.0000   -0.69376
498280.0000   -0.42218
498320.0000   -0.75914
498360.0000   -0.37518
498400.0000   -0.15065
498440.0000   -0.20905
498480.0000   -0.51830
498520.0000   -0.53624
498560.0000   -0.62388
498600.0000   -0.56925
498640.0000   -0.55724
498680.0000   -0.46113
498720.0000   -0.66851
498760.0000   -0.44971
498800.0000   -0.40161
498840.0000   -0.27886
498880.0000   -0.27160
498920.0000   -0.54736
498960.0000   -0.41889
499000.0000   -0.31761
499040.0000   -0.54182
499080.0000   -0.49680
499120.0000   -0.20090
499160.0000   -0.44364
499200.0000   -0.38505
499240.0000   -0.48662
499280.0000   -0.66653
499320.0000   -0.60193
499360.0000   -0.45020
499400.0000   -0.41264
499440.0000   -0.43877
499480.0000   -0.44846
499520.0000   -0.62694
499560.0000   -0.59052
499600.0000   -0.38890
499640.0000   -0.72070
499680.0000   -0.45150
499720.0000   -0.51017
499760.0000   -0.54630
499800.0000   -0.62920
499840.0000   -0.37326
499880.0000   -0.49043
499920.0000   -0.50967
499960.0000   -0.47310
500000.0000   -0.37608
500040.0000   -0.39931
500080.0000   -0.27489
500120.0000   -0.49315
500160.0000   -0.50861
500200.0000   -0.75329
500240.0000   -0.62374
500280.0000   -0.67921
500320.0000   -0.76068
500360.0000   -0.56236
500400.0000   -0.63340
500440.0000   -0.73604
500480.0000   -0.63648
500520.0000   -0.53172
500560.0000   -0.64357
500600.0000   -0.69968
500640.0000   -0.60176
500680.0000   -0.40556
500720.0000   -0.66020
500760.0000   -0.61612
500800.0000   -0.78842
500840.0000   -0.70809
500880.0000   -0.86467
500920.0000   -0.76265
500960.0000   -0.59090
501000.0000   -0.59542
501040.0000   -0.81840
501080.0000   -0.81086
501120.0000   -0.71305
501160.0000   -0.53462
501200.0000   -0.75019
501240.0000   -0.36589
501280.0000   -0.68933
501320.0000   -0.44436
501360.0000   -0.28038
501400.0000   -0.49910
501440.0000   -0.48892
501480.0000   -0.39225
501520.0000   -0.19709
501560.0000   -0.67321
501600.0000   -0.30781
501640.0000   -0.44090
501680.0000   -0.52645
501720.0000   -0.54584
501760.0000   -0.76236
501800.0000   -0.28438
501840.0000   -0.36223
501880.0000   -0.29697
501920.0000   -0.04904
501960.0000   -0.39202
502000.0000   -0.37002
502040.0000   -0.57287
502080.0000   -0.74387
502120.0000   -0.62660
502160.0000   -0.56021
502200.0000   -0.23719
502240.0000   -0.33359
502280.0000   -0.24998
502320.0000   -0.29625
502360.0000   -0.61376
502400.0000   -0.17122
502440.0000   -0.28118
502480.0000    0.02025
502520.0000   -0.37000
502560.0000   -0.22214
502600.0000   -0.15638
502640.0000   -0.40751
502680.0000   -0.47904
502720.0000   -0.51668
502760.0000   -0.65938
502800.0000   -0.54241
502840.0000   -0.22967
502880.0000   -0.42077
502920.0000   -0.51787
502960.0000   -0.40613
503000.0000   -0.49089
503040.0000   -0.59110
503080.0000   -0.68893
503120.0000   -0.69905
503160.0000   -0.91575
503200.0000   -0.61674
503240.0000   -0.52842
503280.0000   -0.19928
503320.0000   -0.11570
503360.0000   -0.18075
503400.0000   -0.18353
503440.0000   -0.28713
503480.0000   -0.29456
503520.0000   -0.04475
503560.0000   -0.17786
503600.0000   -0.09630
503640.0000   -0.23104
503680.0000   -0.30572
503720.0000   -0.16286
503760.0000   -0.26784
503800.0000   -0.28005
503840.0000   -0.24900
503880.0000   -0.25525
503920.0000   -0.22479
503960.0000   -0.03067
504000.0000   -0.10368
504040.0000   -0.16078
504080.0000   -0.09209
504120.0000   -0.05436
504160.0000   -0.29052
504200.0000   -0.42013
504240.0000   -0.49206
504280.0000   -0.36553
504320.0000   -0.35156
504360.0000   -0.52857
504400.0000   -0.37201
504440.0000   -0.62349
504480.0000   -0.51232
504520.0000   -0.56767
504560.0000   -0.65322
504600.0000   -0.52529
504640.0000   -0.43192
504680.0000   -0.44681
504720.0000   -0.21643
504760.0000   -0.26202
504800.0000   -0.12003
504840.0000   -0.25595
504880.0000   -0.18960
504920.0000   -0.48853
504960.0000   -0.39194
505000.0000   -0.30836
505040.0000   -0.56014
505080.0000   -0.37126
505120.0000   -0.48165
505160.0000   -0.50301
505200.0000   -0.33778
505240.0000   -0.33937
505280.0000   -0.45311
505320.0000   -0.53220
505360.0000   -0.58311
505400.0000   -0.57451
505440.0000   -0.51307
505480.0000   -0.46751
505520.0000   -0.50980
505560.0000   -0.75380
505600.0000   -0.37805
505640.0000   -0.39503
505680.0000   -0.36409
505720.0000   -0.40875
505760.0000   -0.63320
505800.0000   -0.58377
505840.0000   -0.65869
505880.0000   -0.53645
505920.0000   -0.46222
505960.0000   -0.41314
506000.0000   -0.62097
506040.0000   -0.54733
506080.0000   -0.52750
506120.0000   -0.66228
506160.0000   -0.30982
506200.0000   -0.27682
506240.0000   -0.25715
506280.0000   -0.21234
506320.0000   -0.05612
506360.0000   -0.44618
506400.0000   -0.09775
506440.0000   -0.14293
506480.0000    0.00107
506520.0000   -0.11444
506560.0000   -0.22914
506600.0000   -0.71363
506640.0000   -0.54282
506680.0000   -0.43859
506720.0000   -0.37890
506760.0000   -0.58251
506800.0000   -0.57354
506840.0000   -0.39427
506880.0000   -0.81239
506920.0000   -0.39313
506960.0000   -0.53160
507000.0000   -0.65989
507040.0000   -0.60844
507080.0000   -0.85547
507120.0000   -0.56634
507160.0000   -0.32561
507200.0000   -0.46083
507240.0000   -0.74539
507280.0000   -0.60125
507320.0000   -0.49826
507360.0000   -0.39250
507400.0000   -0.51857
507440.0000   -0.46790
507480.0000   -0.73880
507520.0000   -0.52292
507560.0000   -0.51051
507600.0000   -0.61713
507640.0000   -0.74436
507680.0000   -0.69149
507720.0000   -0.69816
507760.0000   -0.65015
507800.0000   -0.63442
507840.0000   -0.99198
507880.0000   -0.57998
507920.0000   -0.79190
507960.0000   -0.77090
508000.0000   -0.65277
508040.0000   -0.89700
508080.0000   -1.02823
508120.0000   -0.85379
508160.0000   -0.93291
508200.0000   -1.00591
508240.0000   -0.93212
508280.0000   -1.01361
508320.0000   -0.70361
508360.0000   -0.32080
508400.0000   -0.69654
508440.0000   -0.69854
508480.0000   -0.45851
508520.0000   -0.39358
508560.0000   -0.34993
508600.0000   -0.84173
508640.0000   -0.78315
508680.0000   -0.81644
508720.0000   -0.43962
508760.0000   -0.52712
508800.0000   -0.58004
508840.0000   -0.52954
508880.0000   -0.55885
508920.0000   -0.62154
508960.0000   -0.60298
509000.0000   -0.89856
509040.0000   -0.71249
509080.0000   -0.17837
509120.0000   -0.37357
509160.0000   -0.45028
509200.0000   -0.70645
509240.0000   -0.42472
509280.0000   -0.85744
509320.0000   -0.85329
509360.0000   -0.43606
509400.0000   -0.48729
509440.0000   -0.90459
509480.0000   -0.41950
509520.0000   -0.53280
509560.0000   -0.53694
509600.0000   -0.72413
509640.0000   -0.80724
509680.0000   -0.86909
509720.0000   -0.77159
509760.0000   -0.82718
509800.0000   -0.51467
509840.0000   -0.70609
509880.0000   -0.87020
509920.0000   -0.65434
509960.0000   -0.81931
510000.0000   -0.17874
510040.0000   -0.41328
510080.0000   -0.32974
510120.0000   -0.41051
510160.0000   -0.60112
510200.0000   -0.42659
510240.0000   -0.03885
510280.0000   -0.62186
510320.0000   -0.88525
510360.0000   -0.44588
510400.0000   -0.54556
510440.0000   -0.82966
510480.0000   -0.18034
510520.0000   -0.43306
510560.0000   -0.66283
510600.0000   -1.03718
510640.0000   -0.69965
510680.0000   -0.52126
510720.0000   -0.27238
510760.0000   -0.53043
510800.0000   -0.38483
510840.0000   -0.32606
510880.0000   -0.34322
510920.0000   -0.12481
510960.0000   -0.56577
511000.0000   -0.28307
511040.0000   -0.48605
511080.0000   -0.41164
511120.0000   -0.41361
511160.0000   -0.34502
511200.0000   -1.05652
511240.0000   -0.63765
511280.0000   -0.47325
511320.0000   -0.71797
511360.0000   -0.38006
511400.0000   -0.71187
511440.0000   -0.35533
511480.0000   -0.42486
511520.0000   -0.63841
511560.0000   -0.45225
511600.0000   -0.55289
511640.0000   -0.26331
511680.0000   -0.62027
511720.0000   -0.57671
511760.0000   -0.51524
511800.0000   -0.48146
511840.0000   -0.57538
511880.0000   -0.61881
511920.0000   -0.65961
511960.0000   -0.68309
512000.0000   -0.45654
512040.0000   -0.69447
512080.0000   -0.49265
512120.0000   -0.54558
512160.0000   -0.33821
512200.0000   -0.26164
512240.0000   -0.59298
512280.0000   -0.58507
512320.0000   -0.13143
512360.0000   -0.48024
512400.0000   -0.34057
512440.0000   -0.65454
512480.0000   -0.64774
512520.0000   -0.65136
512560.0000   -0.70769
512600.0000   -0.82340
512640.0000   -0.46063
512680.0000   -0.77297
512720.0000   -0.64904
512760.0000   -0.90203
512800.0000   -0.93334
512840.0000   -0.52638
512880.0000   -0.64665
512920.0000   -1.01815
512960.0000   -0.63069
513000.0000   -0.61167
513040.0000   -0.57735
513080.0000   -0.21013
513120.0000   -0.14896
513160.0000   -0.24281
513200.0000   -0.43311
513240.0000   -0.23347
513280.0000   -0.67696
513320.0000   -0.90812
513360.0000   -0.91895
513400.0000   -1.10725
513440.0000   -0.80756
513480.0000   -0.76927
513520.0000   -0.47624
513560.0000   -0.61670
513600.0000   -0.62990
513640.0000   -0.61559
513680.0000   -0.87363
513720.0000   -0.86050
513760.0000   -0.46847
513800.0000   -0.46745
513840.0000   -0.19860
513880.0000   -0.47374
513920.0000   -0.59651
513960.0000   -0.10635
514000.0000   -0.62319
514040.0000   -0.42695
514080.0000   -0.26712
514120.0000   -0.29945
514160.0000    0.29115
514200.0000    0.03300
514240.0000   -0.27648
514280.0000   -0.01657
514320.0000   -0.24439
514360.0000   -0.05815
514400.0000   -0.20393
514440.0000   -0.27557
514480.0000   -0.15666
514520.0000   -0.04291
514560.0000   -0.44534
514600.0000   -0.59187
514640.0000   -0.33437
514680.0000   -0.35504
514720.0000   -0.46852
514760.0000   -0.34332
514800.0000   -0.41017
514840.0000   -0.57125
514880.0000   -0.55193
514920.0000   -0.39924
514960.0000   -0.11876
515000.0000   -0.04297
515040.0000   -0.15792
515080.0000   -0.17738
515120.0000   -0.03072
515160.0000   -0.69848
515200.0000   -0.35770
515240.0000   -0.71924
515280.0000   -0.49030
515320.0000   -0.55992
515360.0000   -0.55043
515400.0000   -0.42439
515440.0000   -0.51944
515480.0000   -0.55072
515520.0000   -0.87983
515560.0000   -0.59971
515600.0000   -0.53996
515640.0000   -0.55929
515680.0000   -0.41566
515720.0000   -0.67300
515760.0000   -0.53167
515800.0000   -0.43775
515840.0000   -0.46816
515880.0000   -0.75169
515920.0000   -1.21530
515960.0000   -0.63589
516000.0000   -1.01851
516040.0000   -0.80203
516080.0000   -0.67823
516120.0000   -0.56270
516160.0000   -0.35393
516200.0000   -0.49393
516240.0000   -0.27486
516280.0000   -0.13206
516320.0000   -0.36726
516360.0000   -0.60845
516400.0000   -0.49448
516440.0000   -0.25333
516480.0000    0.09297
516520.0000   -0.26481
516560.0000   -0.28142
516600.0000   -0.30262
516640.0000   -0.49960
516680.0000   -0.84009
516720.0000   -0.61923
516760.0000   -0.67237
516800.0000   -0.65170
516840.0000   -0.70380
516880.0000   -0.33518
516920.0000   -0.23098
516960.0000   -0.41583
517000.0000    0.14227
517040.0000    0.28027
517080.0000   -0.26393
517120.0000    0.24891
517160.0000    0.13676
517200.0000    0.47779
517240.0000    0.24404
517280.0000    0.13984
517320.0000    0.44292
517360.0000    0.36927
517400.0000    0.51937
517440.0000    0.71057
517480.0000    0.64344
517520.0000    0.74966
517560.0000    0.71622
517600.0000    0.72733
517640.0000    0.65534
517680.0000    0.87924
517720.0000    0.80171
517760.0000    0.79477
517800.0000    0.54961
517840.0000    0.44048
517880.0000    0.33347
517920.0000    0.52550
517960.0000    0.34032
518000.0000    0.46544
518040.0000    0.68334
518080.0000    0.61788
518120.0000    0.17652
518160.0000    0.66190
518200.0000   -0.16021
518240.0000   -0.02644
518280.0000   -0.07395
518320.0000   -0.07971
518360.0000    0.24834
518400.0000    0.24833
518440.0000    0.45397
518480.0000    0.30334
518520.0000    0.45170
518560.0000    0.51602
518600.0000    0.66435
518640.0000    0.28330
518680.0000    0.56554
518720.0000    0.46707
518760.0000    0.20304
518800.0000    0.11190
518840.0000    0.27751
518880.0000    0.50908
518920.0000    0.33370
518960.0000    0.40054
519000.0000    0.63888
519040.0000    0.33891
519080.0000    0.33672
519120.0000    0.44513
519160.0000    0.15049
519200.0000    0.10187
519240.0000    0.29497
519280.0000    0.10219
519320.0000   -0.31264
519360.0000   -0.78141
519400.0000   -0.42047
519440.0000   -0.44962
519480.0000   -0.09197
519520.0000   -0.25714
519560.0000   -0.25598
519600.0000   -0.26011
519640.0000   -0.41401
519680.0000   -0.01047
519720.0000   -0.11446
519760.0000   -0.29257
519800.0000   -0.09804
519840.0000   -0.12644
519880.0000   -0.17163
519920.0000   -0.33554
519960.0000   -0.50616
520000.0000   -0.33759
520040.0000   -0.37373
520080.0000   -0.46566
520120.0000   -0.56086
520160.0000   -0.19253
520200.0000   -0.10736
520240.0000   -0.12579
520280.0000   -0.25099
520320.0000   -0.29926
520360.0000   -0.51330
520400.0000   -0.40110
520440.0000   -0.28556
520480.0000   -0.42160
520520.0000   -0.53318
520560.0000   -0.31203
520600.0000   -0.11444
520640.0000   -0.23654
520680.0000   -0.32261
520720.0000   -0.20743
520760.0000   -0.36900
520800.0000   -0.38527
520840.0000   -0.11266
520880.0000   -0.53393
520920.0000   -0.19675
520960.0000   -0.38600
521000.0000   -0.73011
521040.0000   -0.53485
521080.0000   -0.48495
521120.0000   -0.32617
521160.0000   -0.53549
521200.0000   -0.40173
521240.0000   -0.43181
521280.0000   -0.51828
521320.0000   -0.30378
521360.0000   -0.41416
521400.0000   -0.56703
521440.0000   -0.20340
521480.0000   -0.46743
521520.0000   -0.29406
521560.0000   -0.47833
521600.0000   -0.57166
521640.0000   -0.22190
521680.0000   -0.53099
521720.0000   -0.35967
521760.0000   -0.38269
521800.0000   -0.19097
521840.0000   -0.29267
521880.0000   -0.29371
521920.0000   -0.42752
521960.0000   -0.33970
522000.0000   -0.12231
522040.0000   -0.23513
522080.0000   -0.06900
522120.0000   -0.34592
522160.0000   -0.29646
522200.0000   -0.34673
522240.0000   -0.22289
522280.0000   -0.28497
522320.0000   -0.28261
522360.0000   -0.26587
522400.0000   -0.22683
522440.0000   -0.34411
522480.0000   -0.05351
522520.0000   -0.34538
522560.0000   -0.36436
522600.0000   -0.14527
522640.0000   -0.17393
522680.0000   -0.44675
522720.0000    0.04422
522760.0000   -0.49813
522800.0000   -0.36035
522840.0000   -0.62003
522880.0000   -0.37804
522920.0000   -0.08609
522960.0000   -0.26341
523000.0000   -0.32135
523040.0000   -0.60102
523080.0000   -0.47165
523120.0000   -0.64029
523160.0000   -0.38151
523200.0000   -0.76319
523240.0000   -0.36509
523280.0000   -0.33693
523320.0000   -0.22267
523360.0000   -0.17354
523400.0000   -0.22526
523440.0000   -0.38919
523480.0000   -0.44187
523520.0000   -0.61608
523560.0000   -0.21246
523600.0000   -0.10096
523640.0000    0.08022
523680.0000   -0.51175
523720.0000   -0.65037
523760.0000   -0.50830
523800.0000   -0.68097
523840.0000   -0.72485
523880.0000   -0.61920
523920.0000   -0.48885
523960.0000   -0.41101
524000.0000   -0.82318
524040.0000   -0.68234
524080.0000   -0.66190
524120.0000   -0.84685
524160.0000   -0.74924
524200.0000   -0.71732
524240.0000   -0.54533
524280.0000   -0.59531
524320.0000   -0.36063
524360.0000   -0.43917
524400.0000   -0.73017
524440.0000   -0.48391
524480.0000   -0.67437
524520.0000   -0.32751
524560.0000   -0.19683
524600.0000   -0.40532
524640.0000   -0.60860
524680.0000   -0.80644
524720.0000   -0.12407
524760.0000   -0.71155
524800.0000   -0.47954
524840.0000   -0.43672
524880.0000   -0.40869
524920.0000   -0.50673
524960.0000   -0.59666
525000.0000   -0.98055
525040.0000   -0.65965
525080.0000   -0.69287
525120.0000   -0.09973
525160.0000   -0.26190
525200.0000   -0.31579
525240.0000   -0.21391
525280.0000   -0.25101
525320.0000    0.12474
525360.0000    0.21809
525400.0000    0.22578
525440.0000   -0.15008
525480.0000   -0.10909
525520.0000   -0.46647
525560.0000   -0.29132
525600.0000   -0.22411
525640.0000   -0.31638
525680.0000   -0.23916
525720.0000   -0.61057
525760.0000   -0.35075
525800.0000   -0.14256
525840.0000   -0.40383
525880.0000   -0.28295
525920.0000   -0.63568
525960.0000   -0.20360
526000.0000   -0.37534
526040.0000   -0.41499
526080.0000   -0.49893
526120.0000   -0.41429
526160.0000   -0.44160
526200.0000   -0.50894
526240.0000   -0.26317
526280.0000   -0.26680
526320.0000   -0.42476
526360.0000   -0.30246
526400.0000   -0.26324
526440.0000   -0.51119
526480.0000   -0.27971
526520.0000   -0.39924
526560.0000   -0.28938
526600.0000   -0.26667
526640.0000   -0.06396
526680.0000   -0.42354
526720.0000   -0.12726
526760.0000   -0.16802
526800.0000   -0.31661
526840.0000   -0.44765
526880.0000   -0.33615
526920.0000   -0.75657
526960.0000   -0.30159
527000.0000   -0.38430
527040.0000   -0.42794
527080.0000   -0.27016
527120.0000   -0.50840
527160.0000   -0.65092
527200.0000   -1.09811
527240.0000   -0.86359
527280.0000   -0.88712
527320.0000   -0.68504
527360.0000   -0.59900
527400.0000   -0.55291
527440.0000   -0.69813
527480.0000   -0.60033
527520.0000   -0.44332
527560.0000   -0.55184
527600.0000   -0.69365
527640.0000   -0.66793
527680.0000   -0.65958
527720.0000   -0.47955
527760.0000   -0.40262
527800.0000   -0.67347
527840.0000   -0.82329
527880.0000   -0.56275
527920.0000   -0.45460
527960.0000   -0.59151
528000.0000   -0.53902
528040.0000   -0.75695
528080.0000   -0.79236
528120.0000   -0.56719
528160.0000   -0.77840
528200.0000   -0.68192
528240.0000   -0.38942
528280.0000   -0.62037
528320.0000   -0.52317
528360.0000   -0.67479
528400.0000   -0.73995
528440.0000   -0.84399
528480.0000   -0.76896
528520.0000   -0.57895
528560.0000   -0.88273
528600.0000   -0.87733
528640.0000   -0.84405
528680.0000   -0.64475
528720.0000   -0.63311
528760.0000   -0.66410
528800.0000   -0.39677
528840.0000   -0.34779
528880.0000   -0.53171
528920.0000   -0.51430
528960.0000   -0.56585
529000.0000   -0.30823
529040.0000   -0.44970
529080.0000   -0.44562
529120.0000   -0.10881
529160.0000   -0.22145
529200.0000   -0.09070
529240.0000    0.16026
529280.0000    0.18529
529320.0000    0.87882
529360.0000    0.85692
529400.0000    0.75746
529440.0000    0.87061
529480.0000    0.77046
529520.0000    0.75446
529560.0000    0.97296
529600.0000    0.99777
529640.0000    0.99321
529680.0000    0.69588
529720.0000    0.81803
529760.0000    0.72723
529800.0000    0.60992
529840.0000    0.14355
529880.0000    0.28664
529920.0000   -0.17689
529960.0000   -0.15698
530000.0000    0.28944
530040.0000    0.07880
530080.0000    0.19264
530120.0000    0.35599
530160.0000    0.15430
530200.0000    0.36254
530240.0000    0.18186
530280.0000    0.37937
530320.0000    0.37174
530360.0000    0.27743
530400.0000    0.30130
530440.0000   -0.00307
530480.0000    0.03755
530520.0000    0.11802
530560.0000   -0.19071
530600.0000   -0.32451
530640.0000   -0.06936
530680.0000   -0.21315
530720.0000   -0.09069
530760.0000   -0.28599
530800.0000   -0.04226
530840.0000   -0.19611
530880.0000   -0.55075
530920.0000    0.05997
530960.0000   -0.19589
531000.0000   -0.38582
531040.0000   -0.27547
531080.0000   -0.23956
531120.0000   -0.26432
531160.0000   -0.09630
531200.0000    0.09120
531240.0000   -0.01696
531280.0000   -0.00680
531320.0000   -0.14427
531360.0000   -0.43632
531400.0000   -0.24845
531440.0000   -0.40478
531480.0000   -0.59633
531520.0000   -0.83792
531560.0000   -0.63713
531600.0000   -0.82532
531640.0000   -0.46547
531680.0000   -0.31006
531720.0000   -0.01694
531760.0000   -0.43735
531800.0000   -0.27353
531840.0000   -0.33128
531880.0000   -0.61556
531920.0000   -0.56718
531960.0000   -0.78513
532000.0000   -0.96674
532040.0000   -0.26328
532080.0000   -0.33766
532120.0000   -0.44255
532160.0000   -0.31576
532200.0000   -0.11098
532240.0000    0.04985
532280.0000   -0.42181
532320.0000   -0.16486
532360.0000    0.15026
532400.0000   -0.40267
532440.0000   -0.66515
532480.0000   -0.50714
532520.0000   -0.22099
532560.0000   -0.39737
532600.0000    0.08791
532640.0000   -0.03259
532680.0000   -0.04780
532720.0000   -0.26366
532760.0000   -0.16400
532800.0000    0.02071
532840.0000   -0.13934
532880.0000   -0.09342
532920.0000   -0.46390
532960.0000   -0.30969
533000.0000   -0.60042
533040.0000   -0.55258
533080.0000   -0.47072
533120.0000   -0.48189
533160.0000   -0.45711
533200.0000   -0.65096
533240.0000   -0.06083
533280.0000   -0.48211
533320.0000   -0.04299
533360.0000   -0.31949
533400.0000   -0.34073
533440.0000   -0.34182
533480.0000   -0.40645
533520.0000   -0.54722
533560.0000   -0.66017
533600.0000   -0.79524
533640.0000   -0.73250
533680.0000   -0.72535
533720.0000   -0.54666
533760.0000   -0.59585
533800.0000   -0.80178
533840.0000   -0.46775
533880.0000   -0.40366
533920.0000   -0.43456
533960.0000   -0.56766
534000.0000   -0.45848
534040.0000   -0.20837
534080.0000   -0.43290
534120.0000   -0.48367
534160.0000    0.03117
534200.0000    0.16599
534240.0000    0.13764
534280.0000   -0.29051
534320.0000   -0.42930
534360.0000   -0.40496
534400.0000   -0.36682
534440.0000   -0.57221
534480.0000   -0.32511
534520.0000   -0.00905
534560.0000   -0.44375
534600.0000   -0.55486
534640.0000   -0.56900
534680.0000   -0.92138
534720.0000   -0.61307
534760.0000   -0.65155
534800.0000   -0.36846
534840.0000   -0.24932
534880.0000   -0.07401
534920.0000   -0.34787
534960.0000   -0.02816
535000.0000   -0.36889
535040.0000   -0.29056
535080.0000   -0.26594
535120.0000   -0.71654
535160.0000   -0.72725
535200.0000   -0.49611
535240.0000   -0.70248
535280.0000   -0.63116
535320.0000   -0.44755
535360.0000   -0.28687
535400.0000   -0.89343
535440.0000   -0.95911
535480.0000   -0.64617
535520.0000   -0.75007
535560.0000   -0.80427
535600.0000   -0.51673
535640.0000   -0.09760
535680.0000   -0.60008
535720.0000   -0.00992
535760.0000   -0.77156
535800.0000   -0.75268
535840.0000   -0.61006
535880.0000   -0.55116
535920.0000   -0.91849
535960.0000   -0.48018
536000.0000   -0.39727
536040.0000   -0.42001
536080.0000   -0.50293
536120.0000   -0.69550
536160.0000   -0.75047
536200.0000   -0.61161
536240.0000   -0.57640
536280.0000   -0.52575
536320.0000   -0.42503
536360.0000   -0.37364
536400.0000   -0.42796
536440.0000   -0.25946
536480.0000   -0.37042
536520.0000   -0.21337
536560.0000   -0.60164
536600.0000   -0.73529
536640.0000   -0.59075
536680.0000   -0.63555
536720.0000   -0.40255
536760.0000   -0.21795
536800.0000   -0.76077
536840.0000   -0.55949
536880.0000   -0.54553
536920.0000   -0.67812
536960.0000   -0.55609
537000.0000   -0.38079
537040.0000   -0.31197
537080.0000   -0.44749
537120.0000   -0.04205
537160.0000   -0.68335
537200.0000   -0.60932
537240.0000   -0.84620
537280.0000   -0.64403
537320.0000   -0.62027
537360.0000   -0.76484
537400.0000   -0.96743
537440.0000   -1.10746
537480.0000   -0.92441
537520.0000   -0.85201
537560.0000   -1.18603
537600.0000   -1.08598
537640.0000   -1.16662
537680.0000   -0.29274
537720.0000   -0.60478
537760.0000    0.24059
537800.0000    0.00914
537840.0000   -0.70687
537880.0000   -0.13878
537920.0000   -0.46717
537960.0000   -0.20817
538000.0000    0.02023
538040.0000    0.10539
538080.0000    0.09297
538120.0000    0.19394
538160.0000    0.05113
538200.0000    0.17862
538240.0000    0.38785
538280.0000   -0.04689
538320.0000   -0.21742
538360.0000   -0.10925
538400.0000   -0.13117
538440.0000   -0.19804
538480.0000   -0.55940
538520.0000   -0.23264
538560.0000   -0.14736
538600.0000   -0.23844
538640.0000   -0.28146
538680.0000   -0.13146
538720.0000   -0.21376
538760.0000    0.07248
538800.0000    0.05493
538840.0000   -0.13381
538880.0000   -0.02634
538920.0000   -0.02731
538960.0000   -0.18127
539000.0000   -0.61359
539040.0000   -0.45597
539080.0000   -0.48259
539120.0000   -0.57162
539160.0000   -0.44286
539200.0000   -0.37508
539240.0000   -0.47405
539280.0000   -0.55296
539320.0000   -0.33967
539360.0000   -0.08283
539400.0000   -0.39651
539440.0000   -0.25226
539480.0000   -0.47961
539520.0000   -0.19274
539560.0000   -0.17114
539600.0000   -0.43013
539640.0000   -0.13111
539680.0000    0.09865
539720.0000   -0.12423
539760.0000   -0.23432
539800.0000   -0.06239
539840.0000   -0.09255
539880.0000   -0.72434
539920.0000   -0.21313
539960.0000   -0.53761
540000.0000   -0.72886
540040.0000   -0.69211
540080.0000   -0.45368
540120.0000   -0.51917
540160.0000   -0.34526
540200.0000   -0.66805
540240.0000   -0.74612
540280.0000   -0.51640
540320.0000   -0.68139
540360.0000   -0.69717
540400.0000   -0.53621
540440.0000   -0.62974
540480.0000   -0.63607
540520.0000   -0.29451
540560.0000   -0.46812
540600.0000   -0.57500
540640.0000   -0.72054
540680.0000   -0.62954
540720.0000   -0.22355
540760.0000   -0.62876
540800.0000   -0.65422
540840.0000   -0.68916
540880.0000   -0.04123
540920.0000   -0.13467
540960.0000   -0.46530
541000.0000   -0.50684
541040.0000   -0.60875
541080.0000   -0.56468
541120.0000   -0.13279
541160.0000   -0.12104
541200.0000   -0.34347
541240.0000   -0.46563
541280.0000   -0.43275
541320.0000   -0.40796
541360.0000   -0.66143
541400.0000   -0.46580
541440.0000   -0.62835
541480.0000   -0.85331
541520.0000   -0.58117
541560.0000   -0.77001
541600.0000   -0.51973
541640.0000   -0.58419
541680.0000   -0.74908
541720.0000   -0.59364
541760.0000   -0.83919
541800.0000   -0.71468
541840.0000   -0.66630
541880.0000   -0.65290
541920.0000   -0.52013
541960.0000   -0.70699
542000.0000   -0.52062
542040.0000   -0.58263
542080.0000   -0.47351
542120.0000   -0.41274
542160.0000   -0.51827
542200.0000   -0.68060
542240.0000   -0.78697
542280.0000   -0.78756
542320.0000   -0.63184
542360.0000   -0.62628
542400.0000   -0.55427
542440.0000   -0.72129
542480.0000   -0.73617
542520.0000   -0.44837
542560.0000   -0.58994
542600.0000   -0.66909
542640.0000   -0.47693
542680.0000   -0.38070
542720.0000   -0.37907
542760.0000   -0.13535
542800.0000   -0.46117
542840.0000   -0.12408
542880.0000   -0.62906
542920.0000   -0.78750
542960.0000   -0.37256
543000.0000   -0.89600
543040.0000   -0.56648
543080.0000   -0.82746
543120.0000   -0.90980
543160.0000   -0.83089
543200.0000   -0.62841
543240.0000   -0.70890
543280.0000   -0.16490
543320.0000   -0.10516
543360.0000   -0.03901
543400.0000   -0.51234
543440.0000   -0.17165
543480.0000   -0.33210
543520.0000   -0.13950
543560.0000    0.04196
543600.0000   -0.12864
543640.0000   -0.25969
543680.0000   -0.49954
543720.0000   -0.30167
543760.0000   -0.27425
543800.0000   -0.60915
543840.0000   -0.61480
543880.0000   -0.38496
543920.0000   -0.11238
543960.0000   -0.13232
544000.0000   -0.33233
544040.0000   -0.36613
544080.0000   -0.26257
544120.0000   -0.09171
544160.0000   -0.14709
544200.0000   -0.31737
544240.0000   -0.31285
544280.0000   -0.21454
544320.0000   -0.25854
544360.0000   -0.77942
544400.0000   -0.58587
544440.0000   -0.86667
544480.0000   -0.51532
544520.0000   -0.56376
544560.0000   -0.54701
544600.0000   -0.50957
544640.0000   -0.60828
544680.0000   -0.41345
544720.0000   -0.56670
544760.0000   -0.49341
544800.0000   -0.59633
544840.0000   -0.32157
544880.0000   -0.37638
544920.0000   -0.21381
544960.0000   -0.49555
545000.0000   -0.72024
545040.0000   -0.30204
545080.0000   -0.21042
545120.0000   -0.23817
545160.0000   -0.31098
545200.0000   -0.22763
545240.0000   -0.33707
545280.0000   -0.49013
545320.0000   -0.55996
545360.0000   -0.47463
545400.0000   -0.78850
545440.0000   -0.73162
545480.0000   -0.67833
545520.0000   -0.64168
545560.0000   -0.67431
545600.0000   -0.64269
545640.0000   -0.53669
545680.0000   -0.77804
545720.0000   -0.68212
545760.0000   -0.75190
545800.0000   -1.00720
545840.0000   -0.52409
545880.0000   -0.47244
545920.0000   -0.87368
545960.0000   -0.64169
546000.0000   -0.77431
546040.0000   -0.38869
546080.0000   -0.55578
546120.0000   -0.73175
546160.0000   -0.85742
546200.0000   -0.71883
546240.0000   -0.76457
546280.0000   -0.61770
546320.0000   -0.61103
546360.0000   -0.47217
546400.0000   -0.78892
546440.0000   -0.37274
546480.0000   -0.82356
546520.0000   -0.43536
546560.0000   -0.66433
546600.0000   -0.49539
546640.0000   -0.44817
546680.0000   -0.48563
546720.0000   -0.47560
546760.0000   -0.12569
546800.0000   -0.75695
546840.0000   -0.58318
546880.0000   -0.41654
546920.0000   -0.57396
546960.0000   -0.46887
547000.0000   -0.38659
547040.0000   -0.19902
547080.0000   -0.23514
547120.0000   -0.50076
547160.0000   -0.73234
547200.0000   -0.46353
547240.0000   -0.88695
547280.0000   -0.54190
547320.0000   -0.31801
547360.0000   -0.19156
547400.0000   -0.59703
547440.0000   -0.28367
547480.0000   -0.56096
547520.0000   -0.43564
547560.0000   -0.57260
547600.0000   -0.54594
547640.0000   -0.63271
547680.0000   -0.49863
547720.0000   -0.77702
547760.0000   -0.60389
547800.0000   -0.34303
547840.0000   -0.57840
547880.0000   -0.38204
547920.0000   -0.52697
547960.0000   -0.53178
548000.0000   -0.53264
548040.0000   -0.27706
548080.0000   -0.38769
548120.0000   -0.44271
548160.0000   -0.45855
548200.0000   -0.26596
548240.0000   -0.83096
548280.0000   -0.65556
548320.0000   -0.64917
548360.0000   -0.16388
548400.0000   -0.56736
548440.0000   -0.69568
548480.0000   -0.59262
548520.0000   -0.52099
548560.0000   -0.39623
548600.0000   -0.31608
548640.0000   -0.71712
548680.0000   -0.57051
548720.0000   -0.48402
548760.0000   -0.32088
548800.0000   -0.46090
548840.0000   -0.61583
548880.0000   -0.44928
548920.0000   -0.63807
548960.0000   -0.85774
549000.0000   -0.49392
549040.0000   -0.26751
549080.0000   -0.36750
549120.0000   -0.20943
549160.0000   -0.12383
549200.0000   -0.34644
549240.0000   -0.33045
549280.0000    0.00245
549320.0000   -0.24124
549360.0000   -0.45103
549400.0000   -0.28100
549440.0000   -0.64431
549480.0000   -0.37131
549520.0000   -0.24038
549560.0000   -0.34037
549600.0000   -0.27171
549640.0000   -0.37828
549680.0000   -0.06324
549720.0000   -0.39420
549760.0000   -0.36032
549800.0000   -0.62065
549840.0000   -0.29216
549880.0000   -0.52299
549920.0000   -0.61242
549960.0000   -0.76468
550000.0000   -0.20481
550040.0000   -0.78357
550080.0000   -0.01240
550120.0000    0.01384
550160.0000    0.18141
550200.0000    0.04847
550240.0000    0.30945
550280.0000    0.21950
550320.0000    0.07562
550360.0000    0.15421
550400.0000    0.03363
550440.0000   -0.08092
550480.0000    0.05044
550520.0000   -0.22959
550560.0000   -0.52613
550600.0000   -0.39933
550640.0000   -0.86265
550680.0000   -0.49238
550720.0000   -0.69975
550760.0000   -0.51285
550800.0000   -0.62407
550840.0000   -0.82289
550880.0000   -0.74292
550920.0000   -0.81291
550960.0000   -0.49686
551000.0000   -0.66298
551040.0000   -0.71422
551080.0000   -0.75245
551120.0000   -0.76025
551160.0000   -1.04330
551200.0000   -0.74995
551240.0000   -0.77113
551280.0000   -0.80361
551320.0000   -0.97939
551360.0000   -0.77229
551400.0000   -0.76545
551440.0000   -0.51112
551480.0000   -0.71165
551520.0000   -0.49735
551560.0000   -0.40953
551600.0000   -0.48736
551640.0000   -0.62712
551680.0000   -0.67844
551720.0000   -0.70591
551760.0000   -0.71183
551800.0000   -0.38088
551840.0000   -0.51039
551880.0000   -0.75974
551920.0000   -0.48367
551960.0000   -0.62005
552000.0000   -0.32933
552040.0000   -0.82075
552080.0000   -0.30006
552120.0000   -0.43929
552160.0000   -0.17864
552200.0000   -0.52644
552240.0000   -0.57978
552280.0000   -0.50763
552320.0000   -0.48230
552360.0000   -0.46939
552400.0000   -0.25306
552440.0000   -0.37827
552480.0000   -0.46719
552520.0000   -0.67708
552560.0000   -0.34375
552600.0000   -0.41242
552640.0000   -0.35798
552680.0000   -0.58164
552720.0000   -0.33383
552760.0000   -0.49412
552800.0000   -0.04275
552840.0000   -0.74002
552880.0000   -0.46577
552920.0000   -0.67165
552960.0000   -0.68507
553000.0000   -0.62546
553040.0000   -0.56114
553080.0000   -0.63322
553120.0000   -0.59758
553160.0000   -0.29543
553200.0000   -0.08474
553240.0000   -0.24029
553280.0000   -0.47597
553320.0000   -0.41872
553360.0000   -0.67716
553400.0000   -0.75631
553440.0000   -0.34986
553480.0000   -0.65436
553520.0000   -0.37259
553560.0000   -0.51429
553600.0000   -0.58256
553640.0000   -0.79594
553680.0000   -0.20061
553720.0000   -0.72216
553760.0000   -0.77231
553800.0000   -0.24801
553840.0000   -0.31154
553880.0000   -0.29560
553920.0000   -0.61779
553960.0000   -0.11270
554000.0000   -0.30389
554040.0000   -0.36591
554080.0000   -0.39636
554120.0000   -0.51766
554160.0000   -0.66929
554200.0000   -0.55055
554240.0000   -0.37691
554280.0000   -0.35417
554320.0000   -0.36208
554360.0000   -0.38987
554400.0000   -0.31742
554440.0000   -0.57838
554480.0000   -0.55426
554520.0000   -0.50284
554560.0000   -0.60139
554600.0000   -0.49370
554640.0000   -0.41795
554680.0000   -0.42446
554720.0000   -0.41997
554760.0000   -0.47821
554800.0000   -0.44614
554840.0000   -0.58482
554880.0000   -0.76616
554920.0000   -0.51529
554960.0000   -0.44963
555000.0000   -0.43952
555040.0000   -0.61615
555080.0000   -0.61890
555120.0000   -0.41206
555160.0000   -0.53252
555200.0000   -0.54418
555240.0000   -0.56703
555280.0000   -0.58111
555320.0000   -0.16624
555360.0000   -0.45632
555400.0000   -0.57399
555440.0000   -0.47815
555480.0000   -0.82350
555520.0000   -0.61288
555560.0000   -0.51680
555600.0000   -0.50326
555640.0000   -0.39487
555680.0000   -0.61646
555720.0000   -0.42220
555760.0000   -0.36066
555800.0000   -0.42300
555840.0000   -0.35892
555880.0000   -0.66727
555920.0000   -0.77528
555960.0000   -0.41936
556000.0000   -0.46135
556040.0000   -0.66527
556080.0000   -0.38906
556120.0000   -0.68516
556160.0000   -0.74860
556200.0000   -0.46172
556240.0000   -0.65351
556280.0000   -0.67876
556320.0000   -0.47938
556360.0000   -0.52398
556400.0000   -0.55219
556440.0000   -0.66068
556480.0000   -0.55555
556520.0000   -0.55003
556560.0000   -0.69612
556600.0000   -0.68772
556640.0000   -0.95684
556680.0000   -0.48514
556720.0000   -0.62555
556760.0000   -0.81772
556800.0000   -0.66607
556840.0000   -0.39204
556880.0000   -0.78611
556920.0000   -0.82471
556960.0000   -0.70010
557000.0000   -0.60212
557040.0000   -0.40421
557080.0000   -0.32331
557120.0000   -0.73067
557160.0000   -0.61604
557200.0000   -0.41854
557240.0000   -0.57200
557280.0000   -0.76284
557320.0000   -0.70323
557360.0000   -0.80397
557400.0000   -0.69999
557440.0000   -0.76747
557480.0000   -0.53238
557520.0000   -0.26853
557560.0000   -0.40690
557600.0000   -0.44649
557640.0000   -0.53736
557680.0000   -0.48915
557720.0000   -0.30296
557760.0000   -0.35705
557800.0000   -0.33281
557840.0000   -0.32318
557880.0000   -0.48270
557920.0000   -0.17168
557960.0000   -0.37437
558000.0000   -0.68648
558040.0000   -0.21382
558080.0000   -0.32154
558120.0000   -0.50156
558160.0000   -0.74609
558200.0000   -0.67473
558240.0000   -0.54870
558280.0000   -0.61724
558320.0000   -0.76798
558360.0000   -0.64663
558400.0000   -0.71593
558440.0000   -0.39733
558480.0000   -0.02633
558520.0000   -0.11871
558560.0000   -0.09216
558600.0000   -0.11453
558640.0000   -0.28146
558680.0000   -0.23267
558720.0000   -0.62734
558760.0000   -0.68287
558800.0000   -0.46253
558840.0000   -0.89053
558880.0000   -0.48871
558920.0000   -0.48601
558960.0000   -0.67834
559000.0000   -0.61020
559040.0000   -0.35118
559080.0000   -0.71414
559120.0000   -0.27180
559160.0000   -0.57221
559200.0000   -0.52896
559240.0000   -0.87048
559280.0000   -0.73226
559320.0000   -0.59471
559360.0000   -0.62590
559400.0000   -0.69042
559440.0000   -0.41559
559480.0000   -0.61246
559520.0000   -0.42141
559560.0000   -0.42378
559600.0000   -0.24680
559640.0000   -0.02306
559680.0000   -0.47850
559720.0000   -0.38459
559760.0000   -0.49941
559800.0000   -0.68079
559840.0000   -0.44853
559880.0000   -0.70788
559920.0000   -0.66962
559960.0000   -0.12346
560000.0000   -0.70635
560040.0000   -0.71993
560080.0000   -0.65801
560120.0000   -0.74046
560160.0000   -0.41895
560200.0000   -0.71459
560240.0000   -0.59239
560280.0000   -0.57821
560320.0000   -0.55498
560360.0000   -0.36134
560400.0000   -0.54070
560440.0000   -0.46670
560480.0000   -0.74879
560520.0000   -0.57243
560560.0000   -1.06733
560600.0000   -0.68186
560640.0000   -0.64990
560680.0000   -0.67140
560720.0000   -0.91433
560760.0000   -0.79005
560800.0000   -0.94424
560840.0000   -0.79659
560880.0000   -0.58587
560920.0000   -0.38206
560960.0000   -0.72325
561000.0000   -0.59989
561040.0000   -0.70987
561080.0000   -0.51637
561120.0000   -0.53805
561160.0000   -0.56363
561200.0000   -0.58913
561240.0000   -0.48790
561280.0000   -0.45708
561320.0000   -0.43016
561360.0000   -0.41597
561400.0000   -0.24096
561440.0000   -0.24737
561480.0000   -0.16522
561520.0000   -0.19306
561560.0000   -0.23062
561600.0000   -0.20189
561640.0000   -0.15127
561680.0000   -0.29525
561720.0000    0.00356
561760.0000   -0.49121
561800.0000   -0.71735
561840.0000   -0.41844
561880.0000   -0.43612
561920.0000   -0.71227
561960.0000   -0.46783
562000.0000   -0.60228
562040.0000   -0.48109
562080.0000   -0.50355
562120.0000   -0.44370
562160.0000   -0.77299
562200.0000   -0.51909
562240.0000   -0.36834
562280.0000   -0.34319
562320.0000   -0.64870
562360.0000   -0.59509
562400.0000   -0.33885
562440.0000   -0.30573
562480.0000   -0.28732
562520.0000   -0.37558
562560.0000   -0.73161
562600.0000   -0.32191
562640.0000   -0.62100
562680.0000   -0.38937
562720.0000   -0.43748
562760.0000   -0.56480
562800.0000   -0.38039
562840.0000   -0.08605
562880.0000   -0.52757
562920.0000   -0.16077
562960.0000   -0.04727
563000.0000   -0.02726
563040.0000   -0.15977
563080.0000    0.05487
563120.0000    0.04115
563160.0000    0.02914
563200.0000   -0.29573
563240.0000    0.18467
563280.0000    0.42071
563320.0000   -0.13610
563360.0000   -0.58899
563400.0000   -0.44410
563440.0000   -0.79215
563480.0000   -0.25500
563520.0000   -0.58631
563560.0000   -0.07001
563600.0000   -0.29111
563640.0000   -0.44178
563680.0000   -0.96387
563720.0000   -0.72307
563760.0000   -0.51942
563800.0000   -0.57787
563840.0000   -0.45210
563880.0000   -0.21143
563920.0000   -0.13841
563960.0000   -0.45433
564000.0000    0.09741
564040.0000   -0.14019
564080.0000   -0.02468
564120.0000   -0.35046
564160.0000   -0.14195
564200.0000   -0.22813
564240.0000   -0.08299
564280.0000   -0.21749
564320.0000   -0.35738
564360.0000   -0.27104
564400.0000   -0.10473
564440.0000   -0.38397
564480.0000   -0.49957
564520.0000   -0.24418
564560.0000   -0.45833
564600.0000   -0.27459
564640.0000   -0.17633
564680.0000   -0.15420
564720.0000   -0.40381
564760.0000   -0.14901
564800.0000   -0.22900
564840.0000   -0.14096
564880.0000   -0.43277
564920.0000   -0.33863
564960.0000   -0.35800
565000.0000   -0.28029
565040.0000   -0.44170
565080.0000   -0.46683
565120.0000   -0.42475
565160.0000   -0.35686
565200.0000   -0.18073
565240.0000   -0.33436
565280.0000   -0.35342
565320.0000   -0.26436
565360.0000   -0.39901
565400.0000   -0.23005
565440.0000   -0.66548
565480.0000   -0.49602
565520.0000   -0.58977
565560.0000   -0.61962
565600.0000   -0.52301
565640.0000   -0.46978
565680.0000   -0.30492
565720.0000   -0.00586
565760.0000    0.08582
565800.0000   -0.16181
565840.0000   -0.31092
565880.0000   -0.53473
565920.0000   -0.81698
565960.0000   -0.34605
566000.0000   -0.35033
566040.0000   -0.71216
566080.0000   -0.43755
566120.0000   -0.29989
566160.0000   -0.60176
566200.0000   -0.84751
566240.0000   -0.40544
566280.0000   -0.49019
566320.0000   -0.35122
566360.0000   -0.48961
566400.0000   -0.60060
566440.0000    0.00428
566480.0000   -0.22150
566520.0000   -0.41790
566560.0000   -0.03895
566600.0000   -0.28924
566640.0000   -0.46095
566680.0000   -0.45883
566720.0000   -0.52115
566760.0000   -0.58517
566800.0000   -0.36333
566840.0000   -0.72326
566880.0000   -0.74707
566920.0000   -0.53234
566960.0000   -0.69329
567000.0000   -0.49378
567040.0000   -0.93905
567080.0000   -0.72748
567120.0000   -0.54536
567160.0000   -0.66313
567200.0000   -0.51996
567240.0000   -0.58072
567280.0000   -0.62252
567320.0000   -0.89506
567360.0000   -0.65161
567400.0000   -0.49536
567440.0000   -0.78605
567480.0000   -0.34851
567520.0000   -0.10169
567560.0000   -0.21352
567600.0000   -0.06877
567640.0000   -0.23131
567680.0000   -0.19045
567720.0000   -0.43612
567760.0000   -0.49952
567800.0000   -0.32143
567840.0000   -0.96816
567880.0000   -0.51315
567920.0000   -0.38206
567960.0000   -0.51675
568000.0000   -0.70856
568040.0000   -0.75143
568080.0000   -1.05231
568120.0000   -0.47012
568160.0000   -0.59525
568200.0000   -0.66214
568240.0000   -0.33161
568280.0000   -0.89177
568320.0000   -0.57884
568360.0000   -0.49328
568400.0000   -0.43042
568440.0000   -0.34109
568480.0000   -0.15799
568520.0000   -0.59461
568560.0000   -0.37413
568600.0000   -0.50728
568640.0000   -0.35425
568680.0000   -0.56298
568720.0000   -0.30483
568760.0000   -0.48624
568800.0000   -0.53102
568840.0000   -0.55342
568880.0000   -0.56341
568920.0000   -0.40937
568960.0000   -0.56546
569000.0000   -0.41721
569040.0000   -0.63442
569080.0000   -0.43440
569120.0000   -0.57540
569160.0000   -0.63450
569200.0000   -0.24712
569240.0000   -0.67684
569280.0000   -0.25609
569320.0000   -0.47105
569360.0000   -0.47853
569400.0000   -0.40474
569440.0000   -0.37268
569480.0000   -0.44496
569520.0000   -0.50106
569560.0000   -0.49176
569600.0000   -0.58929
569640.0000   -0.59564
569680.0000   -0.65682
569720.0000   -0.53507
569760.0000   -0.37659
569800.0000   -0.46327
569840.0000   -0.53749
569880.0000   -0.45125
569920.0000   -0.57107
569960.0000   -0.69628
570000.0000   -0.26913
570040.0000   -0.63172
570080.0000   -0.45500
570120.0000   -0.39755
570160.0000   -0.49261
570200.0000   -0.66474
570240.0000   -0.32534
570280.0000   -0.62014
570320.0000   -0.53852
570360.0000   -0.50365
570400.0000   -0.64535
570440.0000   -0.35484
570480.0000   -0.83679
570520.0000   -0.54105
570560.0000   -0.80873
570600.0000   -0.15616
570640.0000   -0.50921
570680.0000   -0.49109
570720.0000   -0.46687
570760.0000    0.06764
570800.0000   -0.12121
570840.0000   -0.31799
570880.0000    0.09437
570920.0000    0.07700
570960.0000   -0.09373
571000.0000   -0.20156
571040.0000   -0.25327
571080.0000   -0.40427
571120.0000   -0.15957
571160.0000   -0.23719
571200.0000   -0.15036
571240.0000   -0.26368
571280.0000   -0.21733
571320.0000   -0.45134
571360.0000   -0.44785
571400.0000   -0.42718
571440.0000   -0.40012
571480.0000   -0.41213
571520.0000   -0.25546
571560.0000   -0.16839
571600.0000   -0.46525
571640.0000   -0.69438
571680.0000   -0.59365
571720.0000   -0.29395
571760.0000   -0.34302
571800.0000   -0.34437
571840.0000   -0.31524
571880.0000   -0.20491
571920.0000   -0.93067
571960.0000   -0.23474
572000.0000   -0.42723
572040.0000   -0.26896
572080.0000   -0.41743
572120.0000   -0.65192
572160.0000   -0.29776
572200.0000   -0.23722
572240.0000   -0.66064
572280.0000   -0.27569
572320.0000   -0.19222
572360.0000   -0.25356
572400.0000   -0.93362
572440.0000   -0.70058
572480.0000   -0.25389
572520.0000   -0.55542
572560.0000   -0.05862
572600.0000   -0.44155
572640.0000   -0.43956
572680.0000   -0.18383
572720.0000    0.16545
572760.0000    0.03393
572800.0000   -0.14426
572840.0000   -0.72079
572880.0000   -0.51443
572920.0000   -0.30654
572960.0000   -0.21631
573000.0000   -0.22252
573040.0000   -0.28767
573080.0000   -0.29073
573120.0000   -0.08273
573160.0000   -0.23809
573200.0000   -0.35296
573240.0000   -0.56408
573280.0000   -0.40268
573320.0000   -0.35161
573360.0000   -0.42267
573400.0000   -0.36277
573440.0000   -0.71426
573480.0000   -0.54473
573520.0000   -0.62049
573560.0000   -0.41885
573600.0000   -0.52709
573640.0000   -0.01260
573680.0000   -0.08434
573720.0000   -0.21648
573760.0000   -0.08068
573800.0000   -0.42231
573840.0000   -0.41587
573880.0000   -0.40571
573920.0000   -0.63041
573960.0000   -0.66671
574000.0000   -0.14287
574040.0000   -0.42379
574080.0000   -0.56009
574120.0000   -0.39936
574160.0000   -0.07245
574200.0000   -0.08427
574240.0000   -0.19887
574280.0000   -0.40212
574320.0000   -0.17904
574360.0000   -0.57408
574400.0000   -0.29670
574440.0000   -0.62856
574480.0000   -0.16300
574520.0000   -0.47531
574560.0000   -0.70858
574600.0000   -0.68714
574640.0000   -0.54409
574680.0000   -0.54696
574720.0000   -0.47178
574760.0000   -0.53665
574800.0000   -0.16232
574840.0000   -0.38380
574880.0000   -0.60953
574920.0000   -0.57415
574960.0000   -0.98095
575000.0000   -0.42075
575040.0000   -0.60584
575080.0000   -0.76558
575120.0000   -0.33198
575160.0000   -0.61131
575200.0000   -0.20269
575240.0000   -0.09523
575280.0000   -0.52778
575320.0000   -0.32378
575360.0000    0.16420
575400.0000    0.17013
575440.0000   -0.09843
575480.0000    0.02715
575520.0000   -0.12835
575560.0000    0.03601
575600.0000   -0.08122
575640.0000   -0.29710
575680.0000   -0.38928
575720.0000   -0.57737
575760.0000   -0.58444
575800.0000   -0.57274
575840.0000   -0.02572
575880.0000   -0.39678
575920.0000   -0.22748
575960.0000   -0.42069
576000.0000   -0.76246
576040.0000   -0.32280
576080.0000   -0.75344
576120.0000   -0.31158
576160.0000   -0.55355
576200.0000   -0.47394
576240.0000   -0.20613
576280.0000   -0.07948
576320.0000    0.02332
576360.0000   -0.07370
576400.0000   -0.50609
576440.0000   -0.58721
576480.0000   -0.24661
576520.0000   -0.31658
576560.0000   -0.51077
576600.0000   -0.59419
576640.0000   -0.64984
576680.0000   -0.65032
576720.0000   -0.33974
576760.0000   -0.01507
576800.0000   -0.05425
576840.0000    0.20490
576880.0000    0.16755
576920.0000    0.05553
576960.0000    0.32966
577000.0000    0.22683
577040.0000    0.43187
577080.0000    0.37450
577120.0000    0.38140
577160.0000    0.24341
577200.0000    0.42536
577240.0000    0.43496
577280.0000    0.63957
577320.0000    0.54109
577360.0000    0.26740
577400.0000    0.46248
577440.0000    0.03852
577480.0000    0.23021
577520.0000    0.30870
577560.0000    0.25935
577600.0000    0.36796
577640.0000    0.33511
577680.0000    0.30195
577720.0000    0.53719
577760.0000    0.59469
577800.0000    0.38358
577840.0000    0.07232
577880.0000    0.63183
577920.0000    0.55802
577960.0000    0.21912
578000.0000    0.08823
578040.0000    0.13895
578080.0000    0.42545
578120.0000    0.60713
578160.0000    0.41794
578200.0000    0.51836
578240.0000    0.48260
578280.0000    0.65538
578320.0000    0.52281
578360.0000    0.20021
578400.0000    0.30379
578440.0000    0.28761
578480.0000    0.53473
578520.0000    0.49484
578560.0000    0.22483
578600.0000    0.38030
578640.0000    0.33052
578680.0000    0.45249
578720.0000    0.50235
578760.0000    0.50495
578800.0000    0.54853
578840.0000    0.44750
578880.0000    0.52011
578920.0000    0.52590
578960.0000    0.38254
579000.0000    0.40599
579040.0000    0.73606
579080.0000    0.45875
579120.0000    0.16968
579160.0000    0.04259
579200.0000    0.34402
579240.0000    0.25772
579280.0000    0.38896
579320.0000    0.17477
579360.0000    0.45289
579400.0000    0.38391
579440.0000    0.26336
579480.0000    0.12570
579520.0000    0.30763
579560.0000    0.43769
579600.0000    0.38262
579640.0000    0.34347
579680.0000    0.14659
579720.0000    0.24274
579760.0000    0.00235
579800.0000    0.24397
579840.0000    0.41557
579880.0000    0.09549
579920.0000    0.16600
579960.0000    0.22128
580000.0000    0.12812
580040.0000    0.31406
580080.0000    0.19229
580120.0000   -0.20523
580160.0000    0.14260
580200.0000    0.28149
580240.0000    0.41995
580280.0000    0.42330
580320.0000    0.22215
580360.0000    0.33458
580400.0000    0.39614
580440.0000    0.60133
580480.0000    0.36094
580520.0000    0.36938
580560.0000    0.42157
580600.0000    0.48956
580640.0000    0.57571
580680.0000    0.39846
580720.0000    0.53806
580760.0000    0.56541
580800.0000    0.38774
580840.0000    0.57536
580880.0000    0.56826
580920.0000    0.56751
580960.0000    0.20404
581000.0000    0.43985
581040.0000    0.33768
581080.0000    0.56343
581120.0000    0.47084
581160.0000    0.45904
581200.0000    0.65631
581240.0000    0.48582
581280.0000    0.70740
581320.0000    0.35615
581360.0000    0.20422
581400.0000    0.18710
581440.0000    0.21745
581480.0000    0.34567
581520.0000    0.38538
581560.0000   -0.08790
581600.0000    0.50389
581640.0000    0.51699
581680.0000    0.28718
581720.0000    0.22925
581760.0000    0.46564
581800.0000    0.57986
581840.0000    0.32866
581880.0000    0.44081
581920.0000    0.53885
581960.0000   -0.00097
582000.0000    0.23132
582040.0000   -0.07633
582080.0000    0.32109
582120.0000    0.08749
582160.0000   -0.06434
582200.0000    0.05883
582240.0000    0.18356
582280.0000   -0.18864
582320.0000    0.10240
582360.0000    0.18929
582400.0000    0.19543
582440.0000   -0.02307
582480.0000    0.20319
582520.0000   -0.19462
582560.0000   -0.69484
582600.0000   -0.07148
582640.0000   -0.39000
582680.0000   -0.23097
582720.0000   -0.17967
582760.0000   -0.04567
582800.0000   -0.22775
582840.0000   -0.10561
582880.0000   -0.13944
582920.0000   -0.12936
582960.0000   -0.41562
583000.0000   -0.55968
583040.0000   -0.34671
583080.0000   -0.16099
583120.0000   -0.55420
583160.0000   -0.23225
583200.0000   -0.21398
583240.0000   -0.29852
583280.0000   -0.82287
583320.0000   -0.91765
583360.0000   -0.47504
583400.0000   -0.25431
583440.0000   -0.20396
583480.0000   -0.20333
583520.0000   -0.04496
583560.0000   -0.05386
583600.0000    0.00688
583640.0000    0.25033
583680.0000    0.23822
583720.0000    0.25867
583760.0000    0.44807
583800.0000    0.24355
583840.0000    0.48367
583880.0000    0.34804
583920.0000    0.45162
583960.0000    0.38827
584000.0000    0.33066
584040.0000    0.20017
584080.0000    0.51487
584120.0000    0.18678
584160.0000    0.34061
584200.0000    0.33890
584240.0000    0.33572
584280.0000    0.11647
584320.0000    0.45190
584360.0000    0.44538
584400.0000    0.26537
584440.0000    0.28725
584480.0000    0.18124
584520.0000    0.31753
584560.0000   -0.04525
584600.0000    0.14284
584640.0000    0.22825
584680.0000    0.51938
584720.0000    0.37829
584760.0000    0.28424
584800.0000    0.15838
584840.0000    0.43090
584880.0000    0.35096
584920.0000    0.21477
584960.0000    0.26156
585000.0000    0.29488
585040.0000    0.35991
585080.0000    0.04707
585120.0000    0.44556
585160.0000    0.26968
585200.0000    0.38663
585240.0000    0.21281
585280.0000    0.37855
585320.0000    0.28678
585360.0000    0.33633
585400.0000    0.48034
585440.0000    0.37301
585480.0000    0.31140
585520.0000    0.43673
585560.0000    0.16925
585600.0000    0.39604
585640.0000    0.47715
585680.0000    0.33727
585720.0000   -0.07800
585760.0000    0.13404
585800.0000    0.14256
585840.0000    0.35323
585880.0000    0.16791
585920.0000    0.45874
585960.0000    0.36467
586000.0000    0.29926
586040.0000    0.34559
586080.0000    0.14414
586120.0000    0.34748
586160.0000    0.49560
586200.0000    0.36884
586240.0000    0.43543
586280.0000    0.71308
586320.0000    0.43790
586360.0000    0.35881
586400.0000    0.36256
586440.0000    0.53927
586480.0000    0.42948
586520.0000    0.59429
586560.0000    0.44018
586600.0000    0.32507
586640.0000    0.60664
586680.0000    0.63282
586720.0000    0.08117
586760.0000    0.37117
586800.0000    0.36399
586840.0000    0.39668
586880.0000    0.55884
586920.0000    0.71668
586960.0000    0.65237
587000.0000    0.71239
587040.0000    0.39314
587080.0000    0.53561
587120.0000    0.44037
587160.0000    0.45364
587200.0000    0.34568
587240.0000    0.25325
587280.0000    0.35552
587320.0000    0.26167
587360.0000    0.31459
587400.0000    0.40952
587440.0000    0.21775
587480.0000    0.45350
587520.0000    0.51065
587560.0000    0.46505
587600.0000    0.29431
587640.0000    0.35223
587680.0000    0.16583
587720.0000    0.35752
587760.0000    0.23421
587800.0000    0.15625
587840.0000    0.49199
587880.0000    0.50556
587920.0000    0.68775
587960.0000    0.25372
588000.0000    0.60233
588040.0000    0.42339
588080.0000    0.48169
588120.0000    0.37843
588160.0000    0.43273
588200.0000    0.32684
588240.0000    0.44088
588280.0000    0.36655
588320.0000    0.41338
588360.0000    0.41897
588400.0000    0.30103
588440.0000    0.30990
588480.0000    0.39093
588520.0000    0.45831
588560.0000    0.32399
588600.0000    0.32669
588640.0000    0.36865
588680.0000    0.39863
588720.0000    0.62381
588760.0000    0.24832
588800.0000    0.12451
588840.0000    0.28969
588880.0000    0.03600
588920.0000    0.00582
588960.0000    0.16704
589000.0000   -0.29995
589040.0000   -0.09725
589080.0000   -0.31558
589120.0000   -0.29779
589160.0000   -0.53967
589200.0000   -0.11260
589240.0000   -0.08813
589280.0000   -0.25779
589320.0000    0.05227
589360.0000   -0.13607
589400.0000   -0.23445
589440.0000   -0.14153
589480.0000    0.02847
589520.0000   -0.62898
589560.0000   -0.50110
589600.0000   -0.39383
589640.0000   -0.61866
589680.0000   -0.42557
589720.0000    0.04100
589760.0000    0.22409
589800.0000   -0.27661
589840.0000   -0.24900
589880.0000   -0.47695
589920.0000   -0.21631
589960.0000   -0.38839
590000.0000   -0.56300
590040.0000   -0.45920
590080.0000   -0.47630
590120.0000   -0.44702
590160.0000   -0.50920
590200.0000   -0.45298
590240.0000   -0.36693
590280.0000   -0.32928
590320.0000    0.16756
590360.0000   -0.13390
590400.0000   -0.46759
590440.0000   -0.56191
590480.0000   -0.64334
590520.0000   -0.51534
590560.0000   -0.50273
590600.0000   -0.51644
590640.0000   -0.39337
590680.0000   -0.70168
590720.0000   -0.31140
590760.0000   -0.33375
590800.0000   -0.56239
590840.0000   -0.69112
590880.0000   -0.64852
590920.0000   -0.47844
590960.0000   -0.21440
591000.0000   -0.40077
591040.0000   -0.21758
591080.0000   -0.33694
591120.0000   -0.18054
591160.0000   -0.36608
591200.0000   -0.86256
591240.0000   -0.27862
591280.0000   -0.58605
591320.0000   -0.76784
591360.0000   -0.34171
591400.0000   -0.84378
591440.0000   -0.66905
591480.0000   -0.52714
591520.0000   -0.46978
591560.0000   -0.67775
591600.0000   -0.61225
591640.0000   -0.74842
591680.0000   -0.26947
591720.0000   -0.39464
591760.0000   -0.52222
591800.0000   -0.68048
591840.0000   -0.94612
591880.0000   -0.65767
591920.0000   -0.62526
591960.0000   -0.90566
592000.0000   -0.58293
592040.0000   -0.49216
592080.0000   -0.40574
592120.0000   -0.68269
592160.0000   -0.59249
592200.0000   -0.60370
592240.0000   -0.58865
592280.0000   -1.16621
592320.0000   -0.81409
592360.0000   -0.48198
592400.0000   -0.58462
592440.0000   -0.46341
592480.0000   -0.23782
592520.0000   -0.28564
592560.0000   -0.08701
592600.0000   -0.19164
592640.0000   -0.46796
592680.0000   -0.64186
592720.0000   -0.24956
592760.0000   -0.82278
592800.0000   -0.33672
592840.0000   -0.40848
592880.0000   -0.57935
592920.0000   -0.53404
592960.0000   -0.18348
593000.0000   -0.12492
593040.0000   -0.54911
593080.0000   -0.57864
593120.0000   -0.35315
593160.0000   -0.30044
593200.0000   -0.39839
593240.0000   -0.38574
593280.0000   -0.18466
593320.0000   -0.20535
593360.0000    0.00445
593400.0000   -0.66335
593440.0000   -0.44131
593480.0000   -0.34705
593520.0000   -0.06916
593560.0000   -0.35303
593600.0000   -0.35845
593640.0000   -0.34725
593680.0000   -0.14882
593720.0000   -0.14942
593760.0000   -0.19349
593800.0000   -0.25395
593840.0000   -0.29148
593880.0000   -0.35360
593920.0000   -0.44877
593960.0000   -0.19707
594000.0000   -0.48290
594040.0000   -0.34210
594080.0000   -0.46186
594120.0000   -0.28378
594160.0000   -0.10368
594200.0000   -0.43241
594240.0000   -0.12959
594280.0000   -0.18250
594320.0000   -0.30325
594360.0000   -0.46336
594400.0000   -0.15737
594440.0000   -0.22342
594480.0000   -0.18406
594520.0000   -0.19790
594560.0000   -0.16078
594600.0000   -0.14922
594640.0000   -0.25653
594680.0000   -0.20031
594720.0000   -0.19927
594760.0000   -0.64406
594800.0000   -0.57251
594840.0000   -0.44494
594880.0000   -0.36584
594920.0000   -0.36170
594960.0000   -0.64429
595000.0000   -0.37947
595040.0000   -0.58922
595080.0000   -0.59771
595120.0000   -0.63250
595160.0000   -0.23011
595200.0000   -0.24525
595240.0000   -0.18202
595280.0000   -0.24274
595320.0000   -0.20164
595360.0000   -0.12261
595400.0000   -0.24873
595440.0000   -0.24845
595480.0000    0.06207
595520.0000    0.19096
595560.0000   -0.21900
595600.0000   -0.22360
595640.0000    0.22402
595680.0000    0.19346
595720.0000   -0.40487
595760.0000   -0.16700
595800.0000   -0.13390
595840.0000   -0.18486
595880.0000   -0.36750
595920.0000   -0.31382
595960.0000   -0.50805
596000.0000   -0.54770
596040.0000   -0.52992
596080.0000   -0.43084
596120.0000   -0.61678
596160.0000   -0.21513
596200.0000   -0.31771
596240.0000    0.02712
596280.0000   -0.55045
596320.0000   -0.44890
596360.0000   -0.67208
596400.0000   -0.36254
596440.0000   -0.52672
596480.0000   -0.75582
596520.0000   -0.63163
596560.0000   -0.74850
596600.0000   -0.54027
596640.0000   -0.40836
596680.0000   -0.43795
596720.0000   -0.43801
596760.0000   -0.32322
596800.0000   -0.74484
596840.0000   -0.27702
596880.0000   -0.31076
596920.0000   -0.30945
596960.0000   -0.39837
597000.0000   -0.46247
597040.0000   -0.59670
597080.0000   -0.28710
597120.0000   -0.29730
597160.0000   -0.35029
597200.0000   -0.24498
597240.0000   -0.57387
597280.0000   -0.78535
597320.0000   -0.57845
597360.0000   -0.30823
597400.0000   -0.31974
597440.0000   -0.44356
597480.0000   -0.35729
597520.0000   -0.29353
597560.0000   -0.14495
597600.0000   -0.40151
597640.0000   -0.39445
597680.0000   -0.28338
597720.0000   -0.10640
597760.0000   -0.21324
597800.0000   -0.37235
597840.0000    0.16801
597880.0000   -0.34397
597920.0000    0.01755
597960.0000   -0.18391
598000.0000   -0.07659
598040.0000   -0.30696
598080.0000   -0.29266
598120.0000   -0.26474
598160.0000   -0.38952
598200.0000    0.01148
598240.0000    0.05235
598280.0000   -0.20746
598320.0000    0.18996
598360.0000    0.06428
598400.0000    0.53013
598440.0000    0.37609
598480.0000    0.45211
598520.0000    0.33288
598560.0000    0.31477
598600.0000    0.61740
598640.0000    0.29395
598680.0000    0.37165
598720.0000    0.33239
598760.0000    0.50868
598800.0000   -0.11746
598840.0000   -0.04648
598880.0000   -0.14794
598920.0000   -0.05158
598960.0000   -0.13964
599000.0000   -0.17271
599040.0000   -0.14406
599080.0000   -0.12114
599120.0000    0.03802
599160.0000    0.56215
599200.0000    0.12129
599240.0000    0.18734
599280.0000   -0.14749
599320.0000    0.11038
599360.0000    0.00780
599400.0000    0.01995
599440.0000   -0.00985
599480.0000    0.12353
599520.0000    0.22897
599560.0000    0.06658
599600.0000   -0.02555
599640.0000   -0.02508
599680.0000    0.13725
599720.0000    0.16730
599760.0000   -0.02705
599800.0000    0.01676
599840.0000    0.40713
599880.0000   -0.00566
599920.0000    0.12239
599960.0000    0.13528
600000.0000    0.34276
600040.0000    0.18744
600080.0000    0.24419
600120.0000    0.13501
600160.0000    0.29700
600200.0000    0.24343
600240.0000    0.37948
600280.0000    0.28507
600320.0000    0.14060
600360.0000    0.18029
600400.0000    0.33344
600440.0000    0.34956
600480.0000    0.42387
600520.0000    0.09491
600560.0000    0.37449
600600.0000    0.32360
600640.0000    0.29920
600680.0000    0.12115
600720.0000    0.21391
600760.0000    0.33434
600800.0000    0.51204
600840.0000    0.18961
600880.0000    0.39439
600920.0000    0.32253
600960.0000    0.64466
601000.0000    0.18420
601040.0000    0.33108
601080.0000    0.31779
601120.0000    0.62920
601160.0000    0.12750
601200.0000    0.28709
601240.0000    0.42297
601280.0000    0.56335
601320.0000    0.47795
601360.0000    0.42650
601400.0000    0.31293
601440.0000    0.42195
601480.0000    0.57712
601520.0000    0.44254
601560.0000    0.32650
601600.0000    0.52337
601640.0000    0.30582
601680.0000    0.65186
601720.0000    0.30121
601760.0000    0.28322
601800.0000    0.40580
601840.0000    0.29270
601880.0000    0.40641
601920.0000    0.26066
601960.0000    0.23697
602000.0000    0.35380
602040.0000    0.41476
602080.0000    0.32284
602120.0000    0.42359
602160.0000    0.35885
602200.0000    0.63263
602240.0000    0.38212
602280.0000    0.40914
602320.0000    0.28644
602360.0000    0.35881
602400.0000    0.51757
602440.0000    0.35944
602480.0000    0.51217
602520.0000    0.27928
602560.0000    0.25579
602600.0000    0.46214
602640.0000    0.47459
602680.0000    0.35889
602720.0000    0.35591
602760.0000    0.34164
602800.0000    0.40417
602840.0000    0.66891
602880.0000    0.60224
602920.0000    0.21012
602960.0000    0.43665
603000.0000    0.40350
603040.0000    0.21631
603080.0000    0.29723
603120.0000    0.43846
603160.0000    0.46062
603200.0000    0.32129
603240.0000    0.21815
603280.0000    0.41286
603320.0000    0.29553
603360.0000    0.38696
603400.0000    0.50919
603440.0000    0.32038
603480.0000    0.43334
603520.0000    0.39998
603560.0000    0.29404
603600.0000    0.26822
603640.0000    0.33323
603680.0000    0.47731
603720.0000    0.34640
603760.0000    0.39982
603800.0000    0.42231
603840.0000    0.27097
603880.0000    0.34702
603920.0000    0.46914
603960.0000    0.33352
604000.0000    0.31986
604040.0000    0.32738
604080.0000    0.56337
604120.0000    0.33924
604160.0000    0.18361
604200.0000    0.43390
604240.0000    0.25934
604280.0000    0.43533
604320.0000    0.36245
604360.0000    0.20802
604400.0000    0.21764
604440.0000    0.30719
604480.0000    0.38354
604520.0000    0.46880
604560.0000    0.20915
604600.0000    0.50537
604640.0000    0.34559
604680.0000    0.26345
604720.0000    0.27271
604760.0000    0.44614
604800.0000    0.48658
604840.0000    0.33823
604880.0000    0.32832
604920.0000    0.23762
604960.0000    0.40849
605000.0000    0.37896
605040.0000    0.49758
605080.0000    0.45394
605120.0000    0.35617
605160.0000    0.37286
605200.0000    0.28375
605240.0000    0.50144
605280.0000    0.41514
605320.0000    0.43060
605360.0000    0.40984
605400.0000    0.50923
605440.0000    0.46592
605480.0000    0.52191
605520.0000    0.34356
605560.0000    0.43178
605600.0000    0.26412
605640.0000    0.59359
605680.0000    0.36807
605720.0000    0.18528
605760.0000    0.21081
605800.0000    0.42063
605840.0000    0.74239
605880.0000    0.42732
605920.0000    0.38239
605960.0000    0.12896
606000.0000    0.41384
606040.0000    0.54486
606080.0000    0.36117
606120.0000    0.28920
606160.0000    0.28701
606200.0000    0.27510
606240.0000    0.28765
606280.0000    0.34166
606320.0000    0.38055
606360.0000    0.26259
606400.0000    0.23516
606440.0000    0.44538
606480.0000    0.28032
606520.0000    0.35489
606560.0000    0.41514
606600.0000    0.21277
606640.0000    0.47249
606680.0000    0.36147
606720.0000    0.47271
606760.0000    0.45666
606800.0000    0.48457
606840.0000    0.48098
606880.0000    0.58126
606920.0000    0.37604
606960.0000    0.12153
607000.0000    0.39355
607040.0000    0.16532
607080.0000    0.49788
607120.0000    0.55162
607160.0000    0.29129
607200.0000    0.32728
607240.0000    0.40353
607280.0000    0.14085
607320.0000    0.44812
607360.0000    0.34753
607400.0000    0.32108
607440.0000    0.34499
607480.0000    0.27428
607520.0000    0.29150
607560.0000    0.36365
607600.0000    0.50938
607640.0000    0.42912
607680.0000    0.29020
607720.0000    0.42546
607760.0000    0.40871
607800.0000    0.42732
607840.0000    0.59284
607880.0000    0.19158
607920.0000    0.41189
607960.0000    0.34389
608000.0000    0.50341
608040.0000    0.18955
608080.0000    0.31359
608120.0000    0.31240
608160.0000    0.37436
608200.0000    0.27712
608240.0000    0.50156
608280.0000    0.05060
608320.0000    0.22686
608360.0000    0.37557
608400.0000    0.27174
608440.0000    0.39297
608480.0000    0.23549
608520.0000    0.30877
608560.0000    0.45894
608600.0000    0.44161
608640.0000    0.32817
608680.0000    0.36882
608720.0000    0.19245
608760.0000    0.58070
608800.0000    0.59477
608840.0000    0.54052
608880.0000    0.32780
608920.0000    0.17962
608960.0000    0.24382
609000.0000   -0.02809
609040.0000    0.52049
609080.0000   -0.12400
609120.0000    0.20895
609160.0000    0.21015
609200.0000    0.19810
609240.0000    0.25081
609280.0000    0.30300
609320.0000    0.53819
609360.0000    0.51078
609400.0000    0.04470
609440.0000    0.01668
609480.0000   -0.08511
609520.0000   -0.04028
609560.0000   -0.15397
609600.0000   -0.16355
609640.0000   -0.54842
609680.0000   -0.17289
609720.0000   -0.12598
609760.0000   -0.18697
609800.0000   -0.25758
609840.0000   -0.28795
609880.0000   -0.46796
609920.0000   -0.13698
609960.0000   -0.01396
610000.0000   -0.37914
610040.0000   -0.46615
610080.0000   -0.54281
610120.0000   -0.34831
610160.0000   -0.50312
610200.0000   -0.43355
610240.0000   -0.74831
610280.0000   -0.68997
610320.0000   -0.66665
610360.0000   -0.78040
610400.0000   -0.50020
610440.0000   -0.84757
610480.0000   -0.69445
610520.0000   -0.74719
610560.0000   -0.85858
610600.0000   -0.62005
610640.0000   -0.91397
610680.0000   -1.07401
610720.0000   -0.78770
610760.0000   -0.53862
610800.0000   -0.75319
610840.0000   -0.83726
610880.0000   -0.64983
610920.0000   -0.52952
610960.0000   -0.61605
611000.0000   -0.54465
611040.0000   -0.99877
611080.0000   -0.80689
611120.0000   -0.55053
611160.0000   -0.60856
611200.0000   -0.61617
611240.0000   -0.48686
611280.0000   -0.46603
611320.0000   -0.35054
611360.0000   -0.54251
611400.0000   -0.53591
611440.0000   -0.49280
611480.0000   -0.41563
611520.0000   -0.45898
611560.0000   -0.63623
611600.0000   -0.54130
611640.0000   -0.46216
611680.0000   -0.62720
611720.0000   -0.92523
611760.0000   -0.65410
611800.0000   -0.69650
611840.0000   -0.73208
611880.0000   -0.56740
611920.0000   -0.67356
611960.0000   -0.59481
612000.0000   -0.64564
612040.0000   -0.40823
612080.0000   -0.79428
612120.0000   -0.65955
612160.0000   -0.68785
612200.0000   -0.74676
612240.0000   -0.79135
612280.0000   -0.54288
612320.0000   -0.25196
612360.0000   -0.80295
612400.0000   -0.94617
612440.0000   -0.66765
612480.0000   -0.37644
612520.0000   -0.66278
612560.0000   -0.67391
612600.0000   -0.45064
612640.0000   -0.43536
612680.0000   -0.91814
612720.0000   -0.53482
612760.0000   -0.45717
612800.0000   -0.52838
612840.0000   -0.58541
612880.0000   -0.84753
612920.0000   -0.99097
612960.0000   -0.71726
613000.0000   -0.69505
613040.0000   -0.59856
613080.0000   -0.55191
613120.0000   -0.59215
613160.0000   -0.58367
613200.0000   -0.51345
613240.0000   -0.39190
613280.0000   -0.50269
613320.0000   -0.57560
613360.0000   -0.32533
613400.0000   -0.42543
613440.0000   -0.65980
613480.0000   -0.32787
613520.0000   -0.33721
613560.0000   -0.43122
613600.0000   -0.51930
613640.0000   -0.65534
613680.0000   -0.59146
613720.0000   -0.44225
613760.0000   -0.50795
613800.0000   -0.50898
613840.0000   -0.20390
613880.0000   -0.46013
613920.0000   -0.18854
613960.0000   -0.27950
614000.0000   -0.47925
614040.0000   -0.35661
614080.0000   -0.45747
614120.0000   -0.48557
614160.0000   -0.37348
614200.0000   -0.21750
614240.0000   -0.47605
614280.0000   -0.68020
614320.0000   -0.50023
614360.0000   -0.40033
614400.0000   -0.56094
614440.0000   -0.63087
614480.0000   -0.40669
614520.0000   -0.70556
614560.0000   -0.46734
614600.0000   -0.44453
614640.0000   -0.45666
614680.0000   -0.45902
614720.0000   -0.45576
614760.0000   -0.39094
614800.0000   -0.38000
614840.0000   -0.50541
614880.0000   -0.39406
614920.0000   -0.70170
614960.0000   -0.71052
615000.0000   -0.45533
615040.0000   -0.34759
615080.0000   -0.61937
615120.0000   -0.64172
615160.0000   -0.33827
615200.0000   -0.50071
615240.0000   -0.47024
615280.0000   -0.46085
615320.0000   -0.47663
615360.0000   -0.60792
615400.0000   -0.56214
615440.0000   -0.56225
615480.0000   -0.47668
615520.0000   -0.65564
615560.0000   -0.50377
615600.0000   -0.51747
615640.0000   -0.56914
615680.0000   -0.50520
615720.0000   -0.47815
615760.0000   -0.64787
615800.0000   -0.46518
615840.0000   -0.48009
615880.0000   -0.63243
615920.0000   -0.52486
615960.0000   -0.61949
616000.0000   -0.48786
616040.0000   -0.50130
616080.0000   -0.56238
616120.0000   -0.41869
616160.0000   -0.06388
616200.0000   -0.35717
616240.0000   -0.29476
616280.0000   -0.17423
616320.0000   -0.49793
616360.0000   -0.62303
616400.0000   -0.28638
616440.0000   -0.42911
616480.0000   -0.21259
616520.0000   -0.74856
616560.0000   -0.54422
616600.0000   -0.46736
616640.0000   -0.49067
616680.0000   -0.37659
616720.0000   -0.61306
616760.0000   -0.48565
616800.0000   -0.66342
616840.0000   -0.80140
616880.0000   -0.92928
616920.0000   -0.73136
616960.0000   -0.67586
617000.0000   -0.40185
617040.0000   -0.41609
617080.0000   -0.40176
617120.0000   -0.60939
617160.0000   -0.63002
617200.0000   -0.56057
617240.0000   -0.59495
617280.0000   -0.72283
617320.0000   -0.31551
617360.0000   -0.01131
617400.0000    0.17259
617440.0000   -0.01868
617480.0000   -0.55718
617520.0000   -0.70247
617560.0000   -0.39817
617600.0000   -0.31107
617640.0000   -0.52150
617680.0000   -0.24841
617720.0000    0.06432
617760.0000    0.07087
617800.0000    0.07341
617840.0000   -0.05633
617880.0000   -0.12294
617920.0000    0.06512
617960.0000   -0.16301
618000.0000    0.29759
618040.0000    0.48745
618080.0000    0.57566
618120.0000    0.24049
618160.0000    0.41038
618200.0000    0.46838
618240.0000    0.39564
618280.0000    0.22565
618320.0000    0.25825
618360.0000    0.20159
618400.0000    0.38770
618440.0000    0.41360
618480.0000    0.19634
618520.0000    0.28374
618560.0000    0.31472
618600.0000    0.24264
618640.0000    0.34080
618680.0000    0.14909
618720.0000    0.15371
618760.0000    0.41599
618800.0000    0.47374
618840.0000    0.50138
618880.0000    0.60555
618920.0000    0.33375
618960.0000    0.66109
619000.0000    0.54781
619040.0000    0.53104
619080.0000    0.42517
619120.0000    0.23833
619160.0000    0.43692
619200.0000    0.51669
619240.0000    0.57972
619280.0000    0.46057
619320.0000    0.65489
619360.0000    0.49137
619400.0000    0.38209
619440.0000    0.34034
619480.0000    0.38542
619520.0000    0.36736
619560.0000    0.30797
619600.0000    0.47857
619640.0000    0.33671
619680.0000    0.24053
619720.0000    0.12241
619760.0000    0.39429
619800.0000    0.56529
619840.0000    0.48134
619880.0000    0.22581
619920.0000    0.23100
619960.0000    0.14723
620000.0000    0.37312
620040.0000    0.44872
620080.0000    0.46736
620120.0000    0.57774
620160.0000    0.32518
620200.0000    0.13570
620240.0000    0.36311
620280.0000    0.44000
620320.0000    0.42705
620360.0000    0.41819
620400.0000    0.45867
620440.0000    0.22164
620480.0000    0.31482
620520.0000    0.32814
620560.0000    0.33117
620600.0000    0.40545
620640.0000    0.62227
620680.0000    0.28208
620720.0000    0.49774
620760.0000    0.43481
620800.0000    0.37885
620840.0000    0.34763
620880.0000    0.52757
620920.0000    0.50643
620960.0000    0.44177
621000.0000    0.09344
621040.0000    0.28512
621080.0000    0.20201
621120.0000    0.50086
621160.0000    0.52521
621200.0000    0.23523
621240.0000    0.41081
621280.0000    0.37863
621320.0000    0.34473
621360.0000    0.18771
621400.0000    0.12723
621440.0000    0.34816
621480.0000    0.16574
621520.0000    0.34093
621560.0000    0.18926
621600.0000    0.20112
621640.0000    0.57349
621680.0000    0.54730
621720.0000    0.31948
621760.0000    0.04789
621800.0000    0.32507
621840.0000    0.27787
621880.0000    0.34846
621920.0000    0.25854
621960.0000    0.32678
622000.0000    0.29339
622040.0000    0.12775
622080.0000    0.19969
622120.0000    0.51453
622160.0000    0.37014
622200.0000    0.47034
622240.0000    0.40215
622280.0000    0.51385
622320.0000    0.53132
622360.0000    0.52243
622400.0000    0.41961
622440.0000    0.25173
622480.0000    0.23500
622520.0000    0.48735
622560.0000    0.28051
622600.0000    0.23103
622640.0000    0.07060
622680.0000    0.34193
622720.0000    0.10960
622760.0000    0.00703
622800.0000    0.26705
622840.0000    0.22435
622880.0000    0.15114
622920.0000    0.13643
622960.0000    0.36888
623000.0000   -0.39618
623040.0000   -0.15356
623080.0000   -0.25268
623120.0000    0.38729
623160.0000    0.23486
623200.0000    0.28219
623240.0000    0.30020
623280.0000    0.71278
623320.0000    0.64373
623360.0000    0.58478
623400.0000    0.22141
623440.0000    0.33540
623480.0000    0.12425
623520.0000    0.21935
623560.0000    0.49080
623600.0000    0.62562
623640.0000    0.33931
623680.0000    0.44082
623720.0000    0.21859
623760.0000    0.37019
623800.0000    0.36386
623840.0000    0.56389
623880.0000    0.35069
623920.0000    0.36462
623960.0000    0.29055
624000.0000    0.48106
624040.0000    0.33805
624080.0000    0.60732
624120.0000    0.59193
624160.0000    0.56962
624200.0000    0.38244
624240.0000    0.15344
624280.0000    0.36432
624320.0000    0.46837
624360.0000    0.63512
624400.0000    0.20442
624440.0000    0.26362
624480.0000    0.39985
624520.0000    0.52243
624560.0000    0.51966
624600.0000    0.42619
624640.0000    0.48308
624680.0000    0.19994
624720.0000    0.23902
624760.0000    0.45010
624800.0000    0.56141
624840.0000    0.62864
624880.0000    0.77868
624920.0000    0.39401
624960.0000    0.57981
625000.0000    0.39008
625040.0000    0.56825
625080.0000    0.43680
625120.0000    0.65888
625160.0000    0.53317
625200.0000    0.38371
625240.0000    0.48276
625280.0000    0.59865
625320.0000    0.56142
625360.0000    0.53809
625400.0000    0.81264
625440.0000    0.70068
625480.0000    0.71215
625520.0000    0.63518
625560.0000    0.60693
625600.0000    0.72557
625640.0000    0.74507
625680.0000    0.63126
625720.0000    0.63368
625760.0000    0.62071
625800.0000    0.61712
625840.0000    0.75150
625880.0000    0.60081
625920.0000    0.63976
625960.0000    0.62497
626000.0000    0.65517
626040.0000    0.70080
626080.0000    0.43349
626120.0000    0.52351
626160.0000    0.56025
626200.0000    0.62628
626240.0000    0.50788
626280.0000    0.49032
626320.0000    0.45388
626360.0000    0.52587
626400.0000    0.36836
626440.0000    0.39438
626480.0000    0.50435
626520.0000    0.53507
626560.0000   -0.03135
626600.0000    0.39563
626640.0000    0.28225
626680.0000    0.26646
626720.0000    0.54773
626760.0000    0.39727
626800.0000    0.48018
626840.0000    0.46816
626880.0000    0.40788
626920.0000    0.53841
626960.0000    0.30037
627000.0000    0.36749
627040.0000    0.34263
627080.0000    0.41045
627120.0000    0.33635
627160.0000    0.14300
627200.0000    0.43573
627240.0000    0.31421
627280.0000    0.49706
627320.0000    0.37926
627360.0000    0.32052
627400.0000    0.15196
627440.0000    0.43470
627480.0000    0.36753
627520.0000    0.48196
627560.0000    0.34969
627600.0000    0.33560
627640.0000    0.26643
627680.0000    0.50335
627720.0000    0.24917
627760.0000    0.49664
627800.0000    0.36322
627840.0000    0.32656
627880.0000    0.43804
627920.0000    0.57734
627960.0000    0.44898
628000.0000    0.47575
628040.0000    0.58752
628080.0000    0.62765
628120.0000    0.61756
628160.0000    0.45035
628200.0000    0.43176
628240.0000    0.42168
628280.0000    0.37552
628320.0000    0.52544
628360.0000    0.64741
628400.0000    0.47716
628440.0000    0.40502
628480.0000    0.43958
628520.0000    0.40132
628560.0000    0.32851
628600.0000    0.49589
628640.0000    0.28194
628680.0000    0.43795
628720.0000    0.38810
628760.0000    0.46680
628800.0000    0.70221
628840.0000    0.48173
628880.0000    0.41328
628920.0000    0.49784
628960.0000    0.60546
629000.0000    0.38065
629040.0000    0.41303
629080.0000    0.26401
629120.0000    0.43011
629160.0000    0.47974
629200.0000    0.43134
629240.0000    0.63516
629280.0000    0.42226
629320.0000    0.75982
629360.0000    0.44789
629400.0000    0.35621
629440.0000    0.50641
629480.0000    0.32492
629520.0000    0.35536
629560.0000    0.35628
629600.0000    0.45851
629640.0000    0.49884
629680.0000    0.37165
629720.0000    0.36684
629760.0000    0.50236
629800.0000    0.56841
629840.0000    0.55926
629880.0000    0.26111
629920.0000    0.28243
629960.0000    0.68997
630000.0000    0.23341
630040.0000    0.30296
630080.0000    0.47866
630120.0000    0.27419
630160.0000    0.22267
630200.0000    0.28291
630240.0000    0.20423
630280.0000    0.23058
630320.0000    0.00556
630360.0000    0.28699
630400.0000    0.18752
630440.0000    0.02058
630480.0000   -0.31874
630520.0000   -0.42325
630560.0000   -0.40910
630600.0000   -0.40226
630640.0000   -0.52807
630680.0000   -0.16021
630720.0000   -0.12831
630760.0000    0.01260
630800.0000    0.21912
630840.0000    0.20228
630880.0000    0.21713
630920.0000    0.42297
630960.0000    0.21292
631000.0000    0.12560
631040.0000    0.33463
631080.0000    0.41770
631120.0000    0.26460
631160.0000    0.33160
631200.0000    0.45487
631240.0000    0.26422
631280.0000    0.27060
631320.0000    0.55529
631360.0000    0.48548
631400.0000    0.44464
631440.0000    0.57258
631480.0000    0.09764
631520.0000    0.18740
631560.0000    0.36599
631600.0000    0.41135
631640.0000    0.44133
631680.0000    0.65608
631720.0000    0.54935
631760.0000    0.45485
631800.0000    0.30500
631840.0000    0.56494
631880.0000    0.26295
631920.0000    0.42430
631960.0000    0.57155
632000.0000    0.39168
632040.0000    0.32241
632080.0000    0.45390
632120.0000    0.48081
632160.0000    0.46781
632200.0000    0.21954
632240.0000    0.40250
632280.0000    0.23538
632320.0000    0.36154
632360.0000    0.32924
632400.0000    0.22811
632440.0000    0.30786
632480.0000    0.34144
632520.0000    0.25385
632560.0000    0.20384
632600.0000    0.16178
632640.0000    0.16469
632680.0000    0.36096
632720.0000    0.17383
632760.0000    0.39154
632800.0000    0.53100
632840.0000    0.22733
632880.0000    0.13833
632920.0000    0.24006
632960.0000    0.74286
633000.0000    0.37627
633040.0000    0.40552
633080.0000    0.26791
633120.0000    0.25583
633160.0000    0.21630
633200.0000    0.38388
633240.0000    0.23960
633280.0000    0.40968
633320.0000    0.49359
633360.0000    0.55652
633400.0000    0.42012
633440.0000    0.34826
633480.0000    0.35102
633520.0000    0.53984
633560.0000    0.44371
633600.0000    0.34461
633640.0000    0.48098
633680.0000    0.51019
633720.0000    0.46743
633760.0000    0.40843
633800.0000    0.46404
633840.0000    0.15060
633880.0000    0.13696
633920.0000    0.46664
633960.0000    0.44310
634000.0000    0.33224
634040.0000    0.24864
634080.0000    0.11148
634120.0000    0.11588
634160.0000    0.42606
634200.0000    0.24111
634240.0000    0.21176
634280.0000    0.20090
634320.0000   -0.09517
634360.0000    0.28286
634400.0000    0.05489
634440.0000    0.12188
634480.0000    0.45907
634520.0000    0.04743
634560.0000    0.34456
634600.0000    0.27127
634640.0000    0.44320
634680.0000    0.33985
634720.0000    0.31880
634760.0000    0.30005
634800.0000    0.13882
634840.0000    0.33388
634880.0000    0.09531
634920.0000   -0.03323
634960.0000    0.30612
635000.0000    0.23956
635040.0000    0.18866
635080.0000    0.03359
635120.0000    0.13692
635160.0000    0.05307
635200.0000    0.26461
635240.0000    0.20732
635280.0000    0.25085
635320.0000    0.19829
635360.0000    0.23538
635400.0000    0.27279
635440.0000    0.00938
635480.0000   -0.16035
635520.0000    0.07363
635560.0000   -0.27666
635600.0000   -0.34448
635640.0000   -0.37912
635680.0000   -0.08809
635720.0000   -0.19624
635760.0000   -0.13416
635800.0000   -0.46760
635840.0000    0.00175
635880.0000   -0.23326
635920.0000   -0.38884
635960.0000   -0.17020
636000.0000    0.05925
636040.0000   -0.46357
636080.0000   -0.27312
636120.0000   -0.36542
636160.0000   -0.43270
636200.0000   -0.11488
636240.0000   -0.45409
636280.0000   -0.17723
636320.0000   -0.02041
636360.0000   -0.17921
636400.0000   -0.05554
636440.0000    0.40074
636480.0000   -0.10028
636520.0000    0.11566
636560.0000    0.06928
636600.0000    0.08415
636640.0000    0.19688
636680.0000    0.48009
636720.0000    0.33140
636760.0000    0.23457
636800.0000    0.34454
636840.0000    0.18842
636880.0000    0.37791
636920.0000    0.24126
636960.0000    0.15465
637000.0000    0.28865
637040.0000    0.25276
637080.0000    0.41700
637120.0000    0.38080
637160.0000    0.54262
637200.0000    0.55726
637240.0000    0.69521
637280.0000    0.51891
637320.0000    0.42160
637360.0000    0.54213
637400.0000    0.57164
637440.0000    0.72487
637480.0000    0.72586
637520.0000    0.74789
637560.0000    0.29686
637600.0000    0.45995
637640.0000    0.44030
637680.0000    0.54310
637720.0000    0.71748
637760.0000    0.49693
637800.0000    0.41007
637840.0000    0.59781
637880.0000    0.47199
637920.0000    0.59351
637960.0000    0.54110
638000.0000    0.53088
638040.0000    0.34539
638080.0000    0.46464
638120.0000    0.55936
638160.0000    0.35964
638200.0000    0.49053
638240.0000    0.67278
638280.0000    0.67301
638320.0000    0.52299
638360.0000    0.37556
638400.0000   -0.19292
638440.0000    0.17047
638480.0000    0.01392
638520.0000    0.15043
638560.0000   -0.20333
638600.0000   -0.24480
638640.0000    0.04321
638680.0000    0.09250
638720.0000   -0.23361
638760.0000    0.19086
638800.0000    0.63583
638840.0000    0.73131
638880.0000    0.56658
638920.0000    0.47218
638960.0000    0.40905
639000.0000    0.52240
639040.0000    0.65538
639080.0000    0.66471
639120.0000    0.45054
639160.0000    0.55825
639200.0000    0.43485
639240.0000    0.51482
639280.0000    0.48115
639320.0000    0.48314
639360.0000    0.67503
639400.0000    0.56446
639440.0000    0.42272
639480.0000    0.40565
639520.0000    0.40712
639560.0000    0.39112
639600.0000    0.60264
639640.0000    0.55295
639680.0000    0.54254
639720.0000    0.47037
639760.0000    0.41049
639800.0000    0.55782
639840.0000    0.49680
639880.0000    0.66458
639920.0000    0.72182
639960.0000    0.58277
640000.0000    0.43751
640040.0000    0.54201
640080.0000    0.68264
640120.0000    0.43030
640160.0000    0.35395
640200.0000    0.48559
640240.0000    0.43632
640280.0000    0.38251
640320.0000    0.36455
640360.0000    0.28039
640400.0000    0.52166
640440.0000    0.40625
640480.0000    0.34908
640520.0000    0.54946
640560.0000    0.57871
640600.0000    0.57334
640640.0000    0.78456
640680.0000    0.42068
640720.0000    0.48020
640760.0000    0.34047
640800.0000    0.37144
640840.0000    0.35121
640880.0000    0.29994
640920.0000    0.44384
640960.0000    0.31936
641000.0000    0.38886
641040.0000    0.11969
641080.0000    0.44754
641120.0000    0.46613
641160.0000    0.44185
641200.0000    0.32885
641240.0000    0.12002
641280.0000    0.37819
641320.0000    0.24693
641360.0000    0.40167
641400.0000    0.20584
641440.0000    0.27209
641480.0000    0.11211
641520.0000    0.33454
641560.0000    0.01796
641600.0000    0.26236
641640.0000    0.41886
641680.0000    0.58768
641720.0000    0.43764
641760.0000    0.33410
641800.0000    0.46330
641840.0000    0.14303
641880.0000    0.18493
641920.0000    0.24057
641960.0000    0.04648
642000.0000   -0.07113
642040.0000    0.24138
642080.0000    0.14367
642120.0000    0.49350
642160.0000    0.32570
642200.0000    0.29186
642240.0000    0.18772
642280.0000    0.18406
642320.0000    0.38276
642360.0000    0.29638
642400.0000    0.54757
642440.0000    0.44238
642480.0000    0.30186
642520.0000    0.07137
642560.0000    0.22689
642600.0000    0.30903
642640.0000    0.39113
642680.0000    0.27860
642720.0000    0.38896
642760.0000    0.22773
642800.0000    0.18198
642840.0000    0.19325
642880.0000    0.39505
642920.0000    0.29281
642960.0000    0.30145
643000.0000    0.32027
643040.0000    0.19242
643080.0000    0.17089
643120.0000    0.16051
643160.0000    0.39873
643200.0000    0.11334
643240.0000    0.33501
643280.0000    0.25164
643320.0000    0.58933
643360.0000    0.37420
643400.0000    0.47570
643440.0000    0.32598
643480.0000    0.39283
643520.0000    0.32625
643560.0000    0.48948
643600.0000    0.31486
643640.0000    0.66378
643680.0000    0.15968
643720.0000    0.48371
643760.0000    0.51261
643800.0000    0.38165
643840.0000    0.61929
643880.0000    0.39413
643920.0000    0.58586
643960.0000    0.60940
644000.0000    0.60577
644040.0000    0.64836
644080.0000    0.50667
644120.0000    0.66186
644160.0000    0.45773
644200.0000    0.34402
644240.0000    0.34858
644280.0000    0.43245
644320.0000    0.34607
644360.0000    0.38445
644400.0000    0.31517
644440.0000    0.54545
644480.0000    0.47964
644520.0000    0.40728
644560.0000    0.18443
644600.0000    0.47337
644640.0000    0.57725
644680.0000    0.39792
644720.0000    0.11031
644760.0000    0.43485
644800.0000    0.27015
644840.0000    0.31778
644880.0000    0.48232
644920.0000    0.21860
644960.0000    0.34416
645000.0000   -0.13172
645040.0000    0.37749
645080.0000    0.18871
645120.0000    0.37925
645160.0000    0.43291
645200.0000    0.29152
645240.0000    0.35777
645280.0000    0.46040
645320.0000    0.43819
645360.0000    0.38762
645400.0000    0.40118
645440.0000    0.74783
645480.0000    0.32689
645520.0000    0.45000
645560.0000    0.25989
645600.0000    0.33496
645640.0000    0.43570
645680.0000    0.55828
645720.0000    0.74476
645760.0000    0.66692
645800.0000    0.64374
645840.0000    0.59449
645880.0000    0.61346
645920.0000    0.27704
645960.0000    0.56476
646000.0000    0.22816
646040.0000    0.55854
646080.0000    0.30499
646120.0000    0.35154
646160.0000    0.61513
646200.0000    0.45462
646240.0000    0.48652
646280.0000    0.48809
646320.0000    0.28908
646360.0000    0.32629
646400.0000    0.27229
646440.0000    0.49353
646480.0000    0.44250
646520.0000    0.21125
646560.0000    0.44154
646600.0000    0.68032
646640.0000    0.66700
646680.0000    0.14549
646720.0000    0.34073
646760.0000    0.48226
646800.0000    0.61487
646840.0000    0.64511
646880.0000    0.57874
646920.0000    0.64611
646960.0000    0.33079
647000.0000    0.48833
647040.0000    0.26075
647080.0000    0.32916
647120.0000    0.44177
647160.0000    0.23108
647200.0000    0.45416
647240.0000    0.47343
647280.0000    0.27514
647320.0000    0.28018
647360.0000    0.10553
647400.0000    0.34045
647440.0000    0.11045
647480.0000    0.42398
647520.0000    0.45556
647560.0000    0.43462
647600.0000    0.43273
647640.0000    0.43612
647680.0000    0.23185
647720.0000    0.39690
647760.0000    0.44061
647800.0000    0.28738
647840.0000    0.29301
647880.0000    0.25963
647920.0000    0.23716
647960.0000    0.05999
648000.0000    0.20638
648040.0000    0.26550
648080.0000    0.24741
648120.0000    0.24937
648160.0000    0.21460
648200.0000    0.19482
648240.0000   -0.35529
648280.0000    0.23267
648320.0000    0.11859
648360.0000    0.21754
648400.0000    0.42555
648440.0000    0.31572
648480.0000    0.24140
648520.0000    0.30700
648560.0000    0.22863
648600.0000   -0.05726
648640.0000    0.26686
648680.0000    0.06595
648720.0000    0.11780
648760.0000   -0.23201
648800.0000   -0.30460
648840.0000   -0.02618
648880.0000   -0.35620
648920.0000   -0.29918
648960.0000    0.08029
649000.0000    0.11703
649040.0000    0.16074
649080.0000    0.16264
649120.0000    0.22606
649160.0000    0.13108
649200.0000    0.25893
649240.0000    0.03428
649280.0000    0.06827
649320.0000    0.15311
649360.0000    0.49124
649400.0000    0.07066
649440.0000    0.35024
649480.0000    0.59847
649520.0000    0.52655
649560.0000    0.45794
649600.0000    0.49858
649640.0000    0.50374
649680.0000    0.17961
649720.0000    0.18945
649760.0000    0.24286
649800.0000    0.31088
649840.0000    0.43822
649880.0000    0.24648
649920.0000    0.40002
649960.0000    0.64118
650000.0000    0.54804
650040.0000    0.55733
650080.0000    0.56171
650120.0000    0.28951
650160.0000    0.70715
650200.0000    0.56488
650240.0000    0.22778
650280.0000    0.62443
650320.0000    0.68295
650360.0000    0.44150
650400.0000    0.50807
650440.0000    0.57085
650480.0000    0.59740
650520.0000    0.61659
650560.0000    0.35330
650600.0000    0.46774
650640.0000    0.44422
650680.0000    0.59374
650720.0000    0.34627
650760.0000    0.32931
650800.0000    0.50099
650840.0000    0.30771
650880.0000    0.31724
650920.0000    0.52265
650960.0000    0.19102
651000.0000    0.49417
651040.0000    0.70675
651080.0000    0.49644
651120.0000    0.72063
651160.0000    0.70783
651200.0000    0.28489
651240.0000    0.27128
651280.0000    0.36888
651320.0000    0.50823
651360.0000    0.17059
651400.0000    0.26007
651440.0000    0.25037
651480.0000    0.34547
651520.0000    0.30887
651560.0000    0.25466
651600.0000    0.17474
651640.0000    0.33828
651680.0000    0.25109
651720.0000    0.36289
651760.0000    0.24372
651800.0000    0.44189
651840.0000    0.52864
651880.0000    0.65503
651920.0000    0.40851
651960.0000    0.44133
652000.0000    0.50979
652040.0000    0.31314
652080.0000    0.18722
652120.0000    0.16237
652160.0000    0.27069
652200.0000    0.14428
652240.0000    0.36330
652280.0000    0.36657
652320.0000    0.46053
652360.0000    0.30725
652400.0000    0.22626
652440.0000    0.27732
652480.0000    0.42465
652520.0000    0.68948
652560.0000    0.58217
652600.0000    0.13633
652640.0000    0.35772
652680.0000    0.12406
652720.0000    0.31969
652760.0000    0.15821
652800.0000    0.49549
652840.0000    0.29065
652880.0000    0.54271
652920.0000    0.15078
652960.0000    0.35668
653000.0000    0.10409
653040.0000    0.35269
653080.0000    0.20510
653120.0000    0.29801
653160.0000    0.33108
653200.0000    0.27898
653240.0000    0.38942
653280.0000    0.40965
653320.0000    0.19482
653360.0000    0.40536
653400.0000    0.23357
653440.0000    0.04565
653480.0000    0.31751
653520.0000    0.22977
653560.0000    0.19972
653600.0000    0.27722
653640.0000    0.24671
653680.0000    0.41868
653720.0000    0.31755
653760.0000    0.18781
653800.0000    0.19322
653840.0000    0.24789
653880.0000    0.25878
653920.0000    0.35304
653960.0000    0.31707
654000.0000    0.06292
654040.0000    0.25985
654080.0000    0.13114
654120.0000    0.20827
654160.0000    0.30224
654200.0000    0.01462
654240.0000    0.28149
654280.0000    0.06448
654320.0000    0.04095
654360.0000    0.21804
654400.0000    0.29604
654440.0000    0.38131
654480.0000    0.26926
654520.0000    0.15134
654560.0000    0.15434
654600.0000    0.05207
654640.0000    0.16208
654680.0000    0.33459
654720.0000    0.11816
654760.0000    0.24336
654800.0000    0.23928
654840.0000    0.27779
654880.0000    0.21202
654920.0000    0.51512
654960.0000    0.30297
655000.0000    0.21996
655040.0000    0.51178
655080.0000    0.27298
655120.0000    0.45021
655160.0000    0.33776
655200.0000    0.33886
655240.0000    0.23801
655280.0000    0.47739
655320.0000    0.30788
655360.0000    0.57990
655400.0000    0.39440
655440.0000    0.44704
655480.0000    0.39274
655520.0000    0.54849
655560.0000    0.29384
655600.0000    0.37539
655640.0000   -0.21128
655680.0000    0.01038
655720.0000    0.26722
655760.0000    0.51789
655800.0000    0.37765
655840.0000    0.38689
655880.0000    0.27130
655920.0000    0.31054
655960.0000    0.34878
656000.0000    0.36916
656040.0000    0.30265
656080.0000    0.28743
656120.0000    0.22389
656160.0000    0.26064
656200.0000    0.32754
656240.0000    0.32468
656280.0000    0.44993
656320.0000    0.42437
656360.0000    0.45076
656400.0000    0.25242
656440.0000    0.38901
656480.0000   -0.06051
656520.0000    0.16785
656560.0000    0.00372
656600.0000    0.08733
656640.0000    0.23849
656680.0000    0.04972
656720.0000    0.36403
656760.0000    0.12539
656800.0000    0.15802
656840.0000    0.33739
656880.0000    0.44104
656920.0000    0.54835
656960.0000    0.34310
657000.0000    0.30022
657040.0000    0.46465
657080.0000    0.39611
657120.0000    0.42852
657160.0000    0.56932
657200.0000    0.26732
657240.0000    0.27294
657280.0000    0.46958
657320.0000    0.61471
657360.0000    0.45006
657400.0000    0.51808
657440.0000    0.51182
657480.0000    0.48405
657520.0000    0.38790
657560.0000    0.79867
657600.0000    0.49733
657640.0000    0.61386
657680.0000    0.50026
657720.0000    0.37681
657760.0000    0.38036
657800.0000    0.64513
657840.0000    0.64719
657880.0000    0.41949
657920.0000    0.52665
657960.0000    0.48903
658000.0000    0.42227
658040.0000    0.42477
658080.0000    0.30831
658120.0000    0.62473
658160.0000    0.32049
658200.0000    0.33005
658240.0000    0.12846
658280.0000    0.47519
658320.0000    0.50045
658360.0000    0.02057
658400.0000    0.30762
658440.0000    0.22708
658480.0000    0.28331
658520.0000    0.30684
658560.0000    0.27836
658600.0000    0.37892
658640.0000    0.45282
658680.0000    0.43066
658720.0000    0.39000
658760.0000    0.38664
658800.0000    0.52205
658840.0000    0.66563
658880.0000    0.43801
658920.0000    0.30984
658960.0000    0.25711
659000.0000    0.33564
659040.0000    0.37438
659080.0000    0.23957
659120.0000    0.43750
659160.0000    0.35646
659200.0000    0.30438
659240.0000    0.13984
659280.0000    0.49231
659320.0000    0.40612
659360.0000    0.43931
659400.0000    0.31293
659440.0000    0.27693
659480.0000    0.01212
659520.0000    0.37927
659560.0000    0.41916
659600.0000    0.30596
659640.0000    0.17815
659680.0000    0.23445
659720.0000    0.35546
659760.0000    0.16901
659800.0000    0.37470
659840.0000    0.20852
659880.0000    0.38386
659920.0000    0.27948
659960.0000    0.24238
660000.0000    0.16760
660040.0000    0.22693
660080.0000    0.19927
660120.0000    0.05133
660160.0000    0.09839
660200.0000    0.27059
660240.0000    0.32022
660280.0000    0.39951
660320.0000    0.19680
660360.0000    0.30153
660400.0000    0.62465
660440.0000    0.42930
660480.0000    0.41645
660520.0000    0.54746
660560.0000    0.35566
660600.0000    0.25802
660640.0000    0.33231
660680.0000    0.18750
660720.0000    0.32157
660760.0000    0.43980
660800.0000    0.42988
660840.0000    0.29849
660880.0000    0.24197
660920.0000    0.50443
660960.0000    0.18384
661000.0000    0.09242
661040.0000    0.31943
661080.0000    0.38682
661120.0000    0.13887
661160.0000    0.02797
661200.0000   -0.05174
661240.0000    0.31508
661280.0000    0.29109
661320.0000    0.51509
661360.0000    0.60045
661400.0000    0.53121
661440.0000    0.54691
661480.0000    0.71745
661520.0000    0.64189
661560.0000    0.84785
661600.0000    0.27189
661640.0000    0.34262
661680.0000    0.37147
661720.0000    0.31971
661760.0000    0.43744
661800.0000    0.33866
661840.0000    0.25835
661880.0000    0.28716
661920.0000    0.18032
661960.0000    0.08392
662000.0000    0.15110
662040.0000    0.11056
662080.0000    0.29225
662120.0000    0.06178
662160.0000    0.08723
662200.0000    0.23812
662240.0000    0.21635
662280.0000    0.17579
662320.0000   -0.16219
662360.0000    0.18521
662400.0000    0.02698
662440.0000    0.06351
662480.0000    0.05968
662520.0000   -0.09353
662560.0000   -0.19836
662600.0000    0.12822
662640.0000    0.20549
662680.0000    0.25674
662720.0000    0.32476
662760.0000    0.27669
662800.0000    0.13957
662840.0000    0.06262
662880.0000    0.08981
662920.0000   -0.14861
662960.0000   -0.28363
663000.0000    0.38720
663040.0000   -0.11926
663080.0000    0.31405
663120.0000    0.35009
663160.0000    0.33270
663200.0000    0.33789
663240.0000    0.46917
663280.0000    0.24465
663320.0000    0.18554
663360.0000    0.18953
663400.0000    0.28624
663440.0000    0.21815
663480.0000    0.40053
663520.0000    0.62410
663560.0000    0.30267
663600.0000    0.42681
663640.0000    0.40110
663680.0000    0.24546
663720.0000    0.48254
663760.0000    0.17431
663800.0000    0.25746
663840.0000    0.26045
663880.0000    0.48985
663920.0000    0.41236
663960.0000    0.46673
664000.0000    0.32413
664040.0000    0.34422
664080.0000    0.46048
664120.0000    0.26698
664160.0000    0.34417
664200.0000    0.57358
664240.0000    0.43492
664280.0000    0.50434
664320.0000    0.22407
664360.0000    0.29147
664400.0000    0.26891
664440.0000    0.25477
664480.0000    0.25972
664520.0000    0.17677
664560.0000    0.30950
664600.0000    0.27160
664640.0000    0.31030
664680.0000    0.15023
664720.0000    0.47338
664760.0000    0.16990
664800.0000    0.12950
664840.0000    0.23894
664880.0000    0.09149
664920.0000    0.25746
664960.0000    0.43821
665000.0000    0.04286
665040.0000    0.51667
665080.0000    0.35501
665120.0000    0.25450
665160.0000    0.24544
665200.0000    0.39559
665240.0000    0.10040
665280.0000    0.22662
665320.0000   -0.85330
665360.0000   -0.94615
665400.0000   -0.48397
665440.0000   -0.06545
665480.0000   -0.56555
665520.0000   -0.38670
665560.0000   -0.47831
665600.0000   -0.20699
665640.0000    0.00100
665680.0000   -0.08854
665720.0000    0.01279
665760.0000   -0.22905
665800.0000    0.12470
665840.0000    0.15468
665880.0000   -0.06838
665920.0000   -0.00785
665960.0000    0.13150
666000.0000   -0.02044
666040.0000    0.01447
666080.0000   -0.09928
666120.0000    0.11868
666160.0000    0.05825
666200.0000   -0.15974
666240.0000   -0.12719
666280.0000   -0.17913
666320.0000    0.04040
666360.0000   -0.10346
666400.0000   -0.26034
666440.0000   -0.10294
666480.0000   -0.00546
666520.0000   -0.12056
666560.0000   -0.02390
666600.0000   -0.22156
666640.0000   -0.53925
666680.0000   -0.58278
666720.0000   -0.47070
666760.0000   -0.78945
666800.0000   -0.06326
666840.0000   -0.23311
666880.0000   -0.49455
666920.0000   -0.41405
666960.0000   -0.11853
667000.0000   -0.58440
667040.0000   -0.11816
667080.0000   -0.23974
667120.0000   -0.30933
667160.0000   -0.58130
667200.0000   -0.52055
667240.0000   -0.27049
667280.0000   -0.45853
667320.0000    0.04412
667360.0000    0.26895
667400.0000   -0.11076
667440.0000   -0.20927
667480.0000   -0.23949
667520.0000   -0.33800
667560.0000   -0.40780
667600.0000   -0.19041
667640.0000   -0.32875
667680.0000    0.09765
667720.0000    0.13234
667760.0000    0.26245
667800.0000    0.08050
667840.0000    0.12399
667880.0000    0.25064
667920.0000    0.17487
667960.0000    0.19313
668000.0000   -0.08154
668040.0000    0.38013
668080.0000    0.07694
668120.0000    0.14256
668160.0000    0.28782
668200.0000    0.09650
668240.0000    0.33058
668280.0000    0.35582
668320.0000    0.22562
668360.0000    0.07966
668400.0000    0.23455
668440.0000    0.10023
668480.0000   -0.20507
668520.0000   -0.25806
668560.0000   -0.15352
668600.0000   -0.04070
668640.0000   -0.00316
668680.0000    0.17242
668720.0000    0.11199
668760.0000    0.06777
668800.0000    0.00789
668840.0000    0.03916
668880.0000    0.01620
668920.0000   -0.09364
668960.0000    0.01544
669000.0000    0.27000
669040.0000    0.39548
669080.0000    0.43807
669120.0000    0.45574
669160.0000    0.16239
669200.0000    0.27692
669240.0000    0.03861
669280.0000    0.18913
669320.0000    0.09342
669360.0000    0.28584
669400.0000   -0.14997
669440.0000    0.21169
669480.0000    0.21797
669520.0000    0.22180
669560.0000   -0.02887
669600.0000   -0.34301
669640.0000    0.00751
669680.0000   -0.21232
669720.0000   -0.45955
669760.0000   -0.44991
669800.0000   -0.34596
669840.0000   -0.54132
669880.0000   -0.29407
669920.0000   -0.57386
669960.0000    0.03941
670000.0000   -0.26864
670040.0000   -0.02924
670080.0000   -0.45428
670120.0000   -0.34799
670160.0000   -0.01658
670200.0000    0.25676
670240.0000    0.42867
670280.0000    0.34688
670320.0000    0.49887
670360.0000    0.85538
670400.0000    0.42068
670440.0000    0.45617
670480.0000    0.52384
670520.0000    0.58528
670560.0000    0.53601
670600.0000    0.59127
670640.0000    0.48226
670680.0000    0.43895
670720.0000    0.26962
670760.0000    0.32375
670800.0000    0.36747
670840.0000    0.42871
670880.0000    0.35194
670920.0000    0.32182
670960.0000    0.38621
671000.0000    0.26759
671040.0000    0.50730
671080.0000    0.19673
671120.0000    0.24247
671160.0000    0.47257
671200.0000    0.61964
671240.0000    0.58069
671280.0000    0.48674
671320.0000    0.47538
671360.0000    0.34351
671400.0000    0.39938
671440.0000    0.46540
671480.0000    0.35265
671520.0000    0.50462
671560.0000    0.35346
671600.0000    0.66007
671640.0000    0.39769
671680.0000    0.45720
671720.0000   -0.08605
671760.0000    0.25652
671800.0000    0.31846
671840.0000    0.40409
671880.0000    0.50828
671920.0000    0.31048
671960.0000    0.57670
672000.0000    0.15018
672040.0000    0.39007
672080.0000    0.10034
672120.0000    0.36326
672160.0000    0.44629
672200.0000    0.21496
672240.0000    0.30194
672280.0000    0.30145
672320.0000    0.18772
672360.0000    0.31118
672400.0000    0.40571
672440.0000   -0.10720
672480.0000    0.40475
672520.0000    0.18926
672560.0000    0.18627
672600.0000    0.25764
672640.0000    0.21984
672680.0000   -0.02344
672720.0000    0.15065
672760.0000    0.15560
672800.0000    0.05357
672840.0000    0.68349
672880.0000    0.13357
672920.0000    0.24901
672960.0000    0.31178
673000.0000    0.41627
673040.0000    0.30164
673080.0000    0.23508
673120.0000    0.59591
673160.0000    0.44379
673200.0000    0.49633
673240.0000    0.46607
673280.0000    0.39587
673320.0000    0.39351
673360.0000    0.32644
673400.0000    0.24855
673440.0000    0.35411
673480.0000    0.38110
673520.0000    0.36710
673560.0000    0.34697
673600.0000    0.34793
673640.0000    0.27862
673680.0000    0.36140
673720.0000    0.46497
673760.0000    0.49497
673800.0000    0.47612
673840.0000    0.22020
673880.0000    0.38060
673920.0000    0.29598
673960.0000    0.31152
674000.0000    0.35765
674040.0000    0.35937
674080.0000    0.24439
674120.0000    0.23173
674160.0000    0.28444
674200.0000    0.15159
674240.0000    0.27697
674280.0000    0.35342
674320.0000    0.73926
674360.0000    0.34391
674400.0000    0.30867
674440.0000    0.42376
674480.0000    0.44492
674520.0000    0.32016
674560.0000    0.26321
674600.0000    0.09154
674640.0000    0.47039
674680.0000    0.34403
674720.0000    0.59010
674760.0000    0.61174
674800.0000    0.61776
674840.0000    0.60308
674880.0000    0.77000
674920.0000    0.52654
674960.0000    0.40743
675000.0000    0.49889
675040.0000    0.40428
675080.0000    0.17252
675120.0000    0.30810
675160.0000    0.36095
675200.0000    0.56160
675240.0000    0.39019
675280.0000    0.42604
675320.0000    0.45642
675360.0000    0.39137
675400.0000    0.38773
675440.0000    0.68596
675480.0000    0.44160
675520.0000    0.54657
675560.0000    0.44815
675600.0000    0.57004
675640.0000    0.36293
675680.0000    0.66897
675720.0000    0.49436
675760.0000    0.43244
675800.0000    0.41769
675840.0000    0.13318
675880.0000    0.29564
675920.0000    0.36370
675960.0000    0.46672
676000.0000    0.41370
676040.0000    0.44974
676080.0000    0.31220
676120.0000    0.52112
676160.0000   -0.13473
676200.0000    0.11827
676240.0000    0.50202
676280.0000    0.29436
676320.0000    0.52198
676360.0000    0.43902
676400.0000    0.30776
676440.0000    0.30101
676480.0000    0.28094
676520.0000    0.31029
676560.0000    0.32917
676600.0000    0.20680
676640.0000    0.23722
676680.0000    0.30447
676720.0000    0.37747
676760.0000    0.23728
676800.0000    0.41362
676840.0000    0.33784
676880.0000    0.36160
676920.0000    0.21845
676960.0000    0.20544
677000.0000    0.44147
677040.0000    0.32257
677080.0000    0.26897
677120.0000    0.37676
677160.0000    0.12221
677200.0000    0.39682
677240.0000    0.12463
677280.0000    0.20228
677320.0000    0.39336
677360.0000    0.44403
677400.0000    0.43827
677440.0000    0.45255
677480.0000   -0.09637
677520.0000   -0.16551
677560.0000    0.44140
677600.0000    0.22662
677640.0000    0.19559
677680.0000    0.35653
677720.0000    0.24132
677760.0000    0.31905
677800.0000    0.37140
677840.0000    0.49228
677880.0000    0.42889
677920.0000    0.49985
677960.0000    0.21666
678000.0000    0.37317
678040.0000    0.13556
678080.0000    0.22141
678120.0000    0.28715
678160.0000    0.49295
678200.0000    0.33662
678240.0000    0.34813
678280.0000    0.27662
678320.0000    0.24210
678360.0000    0.53785
678400.0000    0.48287
678440.0000    0.33302
678480.0000    0.28319
678520.0000    0.29061
678560.0000    0.43906
678600.0000    0.30316
678640.0000    0.48122
678680.0000    0.40821
678720.0000    0.43246
678760.0000    0.15055
678800.0000    0.15271
678840.0000    0.34003
678880.0000    0.37203
678920.0000    0.40719
678960.0000    0.46007
679000.0000    0.55670
679040.0000    0.42863
679080.0000    0.33116
679120.0000    0.46715
679160.0000    0.66427
679200.0000    0.42979
679240.0000    0.49947
679280.0000    0.46306
679320.0000    0.26288
679360.0000    0.33386
679400.0000    0.52407
679440.0000    0.27593
679480.0000    0.44245
679520.0000    0.26767
679560.0000    0.39869
679600.0000    0.35060
679640.0000    0.47838
679680.0000    0.43983
679720.0000    0.41100
679760.0000    0.33498
679800.0000    0.42548
679840.0000    0.38918
679880.0000    0.48537
679920.0000    0.33403
679960.0000    0.31343
680000.0000    0.44226
680040.0000    0.52449
680080.0000    0.34709
680120.0000    0.52925
680160.0000    0.52459
680200.0000    0.57976
680240.0000    0.27683
680280.0000    0.34633
680320.0000    0.50013
680360.0000    0.40035
680400.0000    0.18489
680440.0000    0.23066
680480.0000    0.25308
680520.0000    0.48413
680560.0000    0.30372
680600.0000    0.28517
680640.0000    0.27524
680680.0000    0.36759
680720.0000    0.07532
680760.0000    0.11767
680800.0000    0.25370
680840.0000    0.04659
680880.0000    0.15801
680920.0000    0.40133
680960.0000    0.26777
681000.0000    0.38418
681040.0000    0.22714
681080.0000    0.50397
681120.0000    0.34576
681160.0000    0.15873
681200.0000    0.24412
681240.0000    0.32534
681280.0000    0.12466
681320.0000    0.34851
681360.0000    0.55647
681400.0000    0.20945
681440.0000    0.36144
681480.0000    0.56648
681520.0000    0.24587
681560.0000    0.00324
681600.0000    0.43079
681640.0000    0.30833
681680.0000    0.25729
681720.0000    0.33412
681760.0000    0.42177
681800.0000    0.30515
681840.0000    0.01063
681880.0000    0.39767
681920.0000    0.32601
681960.0000    0.44932
682000.0000    0.35839
682040.0000    0.42801
682080.0000    0.27997
682120.0000    0.22976
682160.0000    0.39589
682200.0000    0.49117
682240.0000    0.30558
682280.0000    0.29874
682320.0000    0.25244
682360.0000    0.23497
682400.0000    0.39635
682440.0000    0.23263
682480.0000    0.37790
682520.0000    0.31990
682560.0000    0.54125
682600.0000    0.47433
682640.0000    0.41731
682680.0000    0.51593
682720.0000    0.40076
682760.0000    0.34528
682800.0000    0.06791
682840.0000    0.36886
682880.0000    0.51936
682920.0000    0.27073
682960.0000    0.47059
683000.0000    0.42699
683040.0000    0.60533
683080.0000    0.50270
683120.0000    0.54438
683160.0000    0.47512
683200.0000    0.45278
683240.0000    0.32211
683280.0000    0.38927
683320.0000    0.48359
683360.0000   -0.07875
683400.0000    0.32681
683440.0000    0.45014
683480.0000    0.47490
683520.0000    0.16195
683560.0000    0.28742
683600.0000    0.24432
683640.0000    0.12629
683680.0000    0.21265
683720.0000    0.42171
683760.0000    0.38465
683800.0000    0.49152
683840.0000    0.27491
683880.0000    0.08260
683920.0000    0.39340
683960.0000    0.47068
684000.0000    0.55114
684040.0000   -0.02468
684080.0000   -0.27451
684120.0000   -0.17421
684160.0000   -0.02848
684200.0000   -0.43061
684240.0000   -0.39037
684280.0000    0.32208
684320.0000    0.48151
684360.0000    0.29695
684400.0000    0.50146
684440.0000    0.33592
684480.0000    0.35120
684520.0000    0.44633
684560.0000    0.45747
684600.0000    0.44523
684640.0000    0.09408
684680.0000    0.43953
684720.0000    0.32776
684760.0000    0.32428
684800.0000    0.13922
684840.0000    0.41140
684880.0000    0.32557
684920.0000    0.37930
684960.0000    0.30911
685000.0000    0.68019
685040.0000    0.75265
685080.0000    0.46506
685120.0000    0.38221
685160.0000    0.23178
685200.0000    0.28007
685240.0000    0.47725
685280.0000    0.23162
685320.0000    0.34440
685360.0000    0.59098
685400.0000    0.58475
685440.0000    0.46353
685480.0000    0.39271
685520.0000    0.39704
685560.0000    0.21829
685600.0000    0.27550
685640.0000    0.29029
685680.0000    0.17449
685720.0000    0.28197
685760.0000    0.33065
685800.0000    0.42597
685840.0000    0.32416
685880.0000    0.38072
685920.0000    0.26458
685960.0000    0.55310
686000.0000    0.55313
686040.0000    0.50709
686080.0000    0.40652
686120.0000    0.60745
686160.0000    0.32454
686200.0000    0.49109
686240.0000    0.19946
686280.0000    0.30550
686320.0000    0.45962
686360.0000    0.21254
686400.0000    0.14100
686440.0000    0.48200
686480.0000    0.61933
686520.0000    0.35773
686560.0000    0.42258
686600.0000    0.16505
686640.0000    0.30252
686680.0000    0.33348
686720.0000    0.38757
686760.0000    0.36645
686800.0000    0.39160
686840.0000    0.31956
686880.0000    0.48507
686920.0000    0.62121
686960.0000    0.30156
687000.0000    0.41266
687040.0000    0.41505
687080.0000    0.42922
687120.0000    0.60708
687160.0000    0.51400
687200.0000    0.28157
687240.0000    0.62342
687280.0000    0.27017
687320.0000    0.39644
687360.0000    0.59086
687400.0000    0.32782
687440.0000    0.15711
687480.0000    0.40442
687520.0000    0.41766
687560.0000    0.58101
687600.0000    0.36251
687640.0000    0.51674
687680.0000    0.52172
687720.0000    0.69383
687760.0000    0.52900
687800.0000    0.69799
687840.0000    0.74160
687880.0000    0.70650
687920.0000    0.53487
687960.0000    0.44473
688000.0000    0.70310
688040.0000    0.60210
688080.0000    0.62957
688120.0000    0.29995
688160.0000    0.32693
688200.0000    0.26711
688240.0000    0.59644
688280.0000    0.51622
688320.0000    0.47576
688360.0000    0.40722
688400.0000    0.30239
688440.0000    0.65995
688480.0000    0.44773
688520.0000    0.56961
688560.0000    0.32942
688600.0000    0.41624
688640.0000    0.59864
688680.0000    0.49697
688720.0000    0.39375
688760.0000    0.21161
688800.0000    0.25521
688840.0000    0.31607
688880.0000    0.34551
688920.0000    0.45755
688960.0000    0.42942
689000.0000    0.18268
689040.0000    0.14151
689080.0000    0.25673
689120.0000    0.38031
689160.0000    0.42076
689200.0000    0.70083
689240.0000    0.40922
689280.0000    0.65142
689320.0000    0.41988
689360.0000    0.55039
689400.0000    0.32817
689440.0000    0.45626
689480.0000    0.23166
689520.0000    0.53848
689560.0000    0.22581
689600.0000    0.59198
689640.0000    0.36272
689680.0000    0.54221
689720.0000    0.37864
689760.0000    0.30242
689800.0000    0.55559
689840.0000    0.51430
689880.0000    0.45727
689920.0000    0.63864
689960.0000    0.64764
690000.0000    0.33029
690040.0000    0.36554
690080.0000    0.63299
690120.0000    0.75478
690160.0000    0.20125
690200.0000    0.54025
690240.0000    0.40901
690280.0000    0.52182
690320.0000    0.26768
690360.0000    0.46197
690400.0000    0.39522
690440.0000    0.35145
690480.0000    0.43502
690520.0000    0.59509
690560.0000    0.57676
690600.0000    0.74016
690640.0000    0.63734
690680.0000    0.54258
690720.0000    0.52840
690760.0000    0.73956
690800.0000    0.50571
690840.0000    0.68788
690880.0000    0.56283
690920.0000    0.48049
690960.0000    0.59610
691000.0000    0.48181
691040.0000    0.36823
691080.0000    0.36348
691120.0000    0.28909
691160.0000    0.22300
691200.0000    0.30652
691240.0000    0.39189
691280.0000    0.43035
691320.0000    0.29539
691360.0000    0.25764
691400.0000    0.26309
691440.0000    0.28704
691480.0000    0.22439
691520.0000    0.35738
691560.0000    0.44821
691600.0000    0.49307
691640.0000    0.24532
691680.0000    0.15535
691720.0000    0.21287
691760.0000    0.44383
691800.0000    0.20602
691840.0000    0.38930
691880.0000    0.53607
691920.0000    0.66729
691960.0000    0.57797
692000.0000    0.45935
692040.0000    0.43619
692080.0000    0.51138
692120.0000    0.60992
692160.0000    0.39747
692200.0000    0.49335
692240.0000    0.43076
692280.0000    0.35344
692320.0000    0.39758
692360.0000    0.43682
692400.0000    0.31557
692440.0000    0.23457
692480.0000    0.46303
692520.0000    0.43504
692560.0000    0.34203
692600.0000    0.31280
692640.0000    0.36475
692680.0000    0.00276
692720.0000   -0.03776
692760.0000    0.06532
692800.0000    0.13397
692840.0000   -0.16308
692880.0000    0.20565
692920.0000   -0.05868
692960.0000    0.32622
693000.0000    0.36034
693040.0000    0.26484
693080.0000    0.51593
693120.0000    0.27404
693160.0000    0.45338
693200.0000    0.52265
693240.0000    0.40278
693280.0000    0.23168
693320.0000    0.48695
693360.0000    0.49635
693400.0000    0.17780
693440.0000    0.34627
693480.0000    0.36280
693520.0000    0.25627
693560.0000    0.36438
693600.0000    0.11173
693640.0000    0.17111
693680.0000    0.40384
693720.0000   -0.26117
693760.0000   -0.11307
693800.0000   -0.08612
693840.0000    0.36002
693880.0000    0.35206
693920.0000    0.03306
693960.0000    0.34512
694000.0000    0.37439
694040.0000    0.23063
694080.0000    0.46297
694120.0000    0.40238
694160.0000    0.33386
694200.0000    0.37094
694240.0000    0.03248
694280.0000    0.31644
694320.0000    0.26043
694360.0000    0.36022
694400.0000    0.29166
694440.0000    0.40546
694480.0000    0.39799
694520.0000    0.37049
694560.0000    0.38846
694600.0000    0.46797
694640.0000    0.31329
694680.0000    0.40151
694720.0000    0.34894
694760.0000    0.40682
694800.0000    0.27915
694840.0000    0.33474
694880.0000    0.32286
694920.0000    0.46317
694960.0000    0.32355
695000.0000    0.45329
695040.0000    0.30352
695080.0000    0.50757
695120.0000    0.18994
695160.0000    0.31418
695200.0000    0.35110
695240.0000    0.44597
695280.0000    0.25773
695320.0000    0.30181
695360.0000    0.21494
695400.0000    0.29944
695440.0000    0.08412
695480.0000    0.30696
695520.0000    0.06160
695560.0000    0.59549
695600.0000    0.34077
695640.0000    0.63505
695680.0000    0.49204
695720.0000    0.47963
695760.0000    0.56063
695800.0000    0.58001
695840.0000    0.56923
695880.0000    0.51594
695920.0000    0.36415
695960.0000    0.55197
696000.0000    0.40898
696040.0000    0.66903
696080.0000    0.37601
696120.0000    0.51259
696160.0000    0.54879
696200.0000    0.38918
696240.0000    0.65698
696280.0000    0.38269
696320.0000    0.51772
696360.0000    0.64932
696400.0000    0.52486
696440.0000    0.37899
696480.0000    0.48167
696520.0000    0.45742
696560.0000    0.41439
696600.0000    0.44121
696640.0000    0.32413
696680.0000    0.44524
696720.0000    0.56349
696760.0000    0.54215
696800.0000    0.79343
696840.0000    0.64681
696880.0000    0.72431
696920.0000    0.53153
696960.0000    0.35939
697000.0000    0.43056
697040.0000    0.30597
697080.0000    0.31990
697120.0000    0.41099
697160.0000    0.57234
697200.0000    0.48602
697240.0000    0.27119
697280.0000    0.51213
697320.0000    0.37291
697360.0000    0.29228
697400.0000    0.45645
697440.0000    0.26976
697480.0000    0.25245
697520.0000    0.32189
697560.0000    0.47471
697600.0000    0.31892
697640.0000    0.18030
697680.0000    0.52221
697720.0000    0.33449
697760.0000    0.17365
697800.0000    0.22837
697840.0000    0.13015
697880.0000    0.46659
697920.0000    0.30083
697960.0000    0.35577
698000.0000    0.11403
698040.0000    0.14701
698080.0000    0.01060
698120.0000    0.22669
698160.0000    0.28779
698200.0000    0.19398
698240.0000    0.28313
698280.0000    0.28058
698320.0000    0.14630
698360.0000    0.26621
698400.0000    0.18433
698440.0000    0.31939
698480.0000    0.24789
698520.0000    0.17250
698560.0000    0.30594
698600.0000    0.38705
698640.0000    0.43355
698680.0000    0.43658
698720.0000    0.12009
698760.0000    0.27514
698800.0000    0.40716
698840.0000    0.49006
698880.0000    0.38446
698920.0000    0.16933
698960.0000    0.14622
699000.0000    0.15959
699040.0000    0.40478
699080.0000    0.17395
699120.0000    0.27444
699160.0000   -0.01170
699200.0000    0.44136
699240.0000    0.38199
699280.0000    0.39405
699320.0000    0.55406
699360.0000    0.09808
699400.0000    0.40529
699440.0000    0.08664
699480.0000    0.22180
699520.0000    0.42863
699560.0000    0.44983
699600.0000    0.40371
699640.0000    0.22090
699680.0000    0.35894
699720.0000    0.42947
699760.0000    0.39046
699800.0000    0.38559
699840.0000    0.57677
699880.0000    0.31500
699920.0000    0.27264
699960.0000    0.50879
700000.0000    0.26796
700040.0000    0.18144
700080.0000    0.43516
700120.0000    0.37526
700160.0000    0.36816
700200.0000    0.55828
700240.0000    0.38612
700280.0000    0.76019
700320.0000    0.45994
700360.0000    0.43123
700400.0000    0.43458
700440.0000    0.32269
700480.0000    0.33901
700520.0000    0.45951
700560.0000    0.31617
700600.0000    0.42236
700640.0000    0.37724
700680.0000    0.46641
700720.0000    0.44279
700760.0000    0.58986
700800.0000    0.69034
700840.0000    0.19078
700880.0000    0.34722
700920.0000    0.59013
700960.0000    0.33151
701000.0000    0.33279
701040.0000    0.48513
701080.0000    0.28954
701120.0000    0.40367
701160.0000    0.36139
701200.0000    0.22700
701240.0000    0.26646
701280.0000    0.17478
701320.0000    0.03038
701360.0000    0.27404
701400.0000    0.05199
701440.0000    0.05725
701480.0000    0.19208
701520.0000    0.28077
701560.0000    0.18777
701600.0000    0.32783
701640.0000    0.26023
701680.0000    0.18058
701720.0000    0.19907
701760.0000    0.34860
701800.0000    0.32317
701840.0000    0.36403
701880.0000    0.71450
701920.0000    0.11139
701960.0000    0.22854
702000.0000    0.28068
702040.0000   -0.01704
702080.0000    0.23565
702120.0000    0.10469
702160.0000    0.26881
702200.0000    0.15716
702240.0000    0.36172
702280.0000    0.27880
702320.0000    0.24835
702360.0000    0.28798
702400.0000    0.44896
702440.0000    0.41655
702480.0000    0.20455
702520.0000    0.35346
702560.0000    0.15148
702600.0000    0.39008
702640.0000    0.46176
702680.0000    0.22129
702720.0000    0.19462
702760.0000    0.24440
702800.0000    0.55595
702840.0000    0.44361
702880.0000    0.00989
702920.0000   -0.10481
702960.0000    0.05746
703000.0000   -0.35314
703040.0000   -0.37414
703080.0000   -0.49646
703120.0000   -0.10771
703160.0000    0.24923
703200.0000   -0.02536
703240.0000    0.19732
703280.0000    0.40294
703320.0000    0.53886
703360.0000    0.52651
703400.0000    0.41932
703440.0000    0.63924
703480.0000    0.37173
703520.0000    0.56559
703560.0000    0.64510
703600.0000    0.39800
703640.0000    0.14860
703680.0000    0.31598
703720.0000    0.27883
703760.0000    0.42573
703800.0000    0.58648
703840.0000    0.59397
703880.0000    0.37544
703920.0000    0.30951
703960.0000    0.53191
704000.0000    0.57159
704040.0000    0.24681
704080.0000    0.39763
704120.0000    0.34168
704160.0000    0.48975
704200.0000    0.54552
704240.0000    0.41244
704280.0000    0.32644
704320.0000    0.39458
704360.0000    0.55940
704400.0000    0.45082
704440.0000    0.48754
704480.0000    0.58593
704520.0000    0.53947
704560.0000    0.76085
704600.0000    0.53376
704640.0000    0.63457
704680.0000    0.52113
704720.0000    0.54259
704760.0000    0.58471
704800.0000    0.47607
704840.0000    0.49640
704880.0000    0.33386
704920.0000    0.33209
704960.0000    0.18657
705000.0000    0.29729
705040.0000    0.43293
705080.0000    0.33486
705120.0000    0.23506
705160.0000    0.29477
705200.0000    0.40494
705240.0000    0.44114
705280.0000    0.25972
705320.0000    0.64284
705360.0000    0.52072
705400.0000    0.32326
705440.0000    0.24799
705480.0000    0.24792
705520.0000    0.35203
705560.0000    0.53383
705600.0000    0.20961
705640.0000    0.43537
705680.0000    0.53251
705720.0000    0.61531
705760.0000    0.50104
705800.0000    0.48312
705840.0000    0.61150
705880.0000    0.69263
705920.0000    0.49703
705960.0000    0.36298
706000.0000    0.39754
706040.0000    0.31826
706080.0000    0.42988
706120.0000    0.39919
706160.0000    0.22474
706200.0000    0.24029
706240.0000    0.28839
706280.0000    0.22995
706320.0000    0.30066
706360.0000    0.20597
706400.0000    0.31061
706440.0000    0.39315
706480.0000    0.27044
706520.0000    0.23917
706560.0000    0.60058
706600.0000    0.26521
706640.0000    0.15769
706680.0000    0.33105
706720.0000    0.21080
706760.0000    0.51808
706800.0000    0.34934
706840.0000    0.40734
706880.0000    0.29649
706920.0000    0.34626
706960.0000    0.25941
707000.0000    0.33104
707040.0000    0.34579
707080.0000    0.24760
707120.0000    0.24973
707160.0000    0.34963
707200.0000    0.19023
707240.0000    0.44549
707280.0000    0.23341
707320.0000    0.29504
707360.0000    0.13592
707400.0000    0.21901
707440.0000    0.40358
707480.0000    0.25453
707520.0000    0.31583
707560.0000    0.30689
707600.0000   -0.06220
707640.0000    0.19094
707680.0000    0.28858
707720.0000    0.43644
707760.0000    0.28397
707800.0000    0.07710
707840.0000    0.25365
707880.0000    0.12680
707920.0000    0.21288
707960.0000    0.39370
708000.0000    0.46020
708040.0000    0.44915
708080.0000    0.33830
708120.0000    0.27407
708160.0000    0.31723
708200.0000    0.18673
708240.0000    0.23041
708280.0000    0.16899
708320.0000    0.42188
708360.0000    0.21978
708400.0000    0.24016
708440.0000    0.45821
708480.0000    0.49279
708520.0000    0.72533
708560.0000    0.40588
708600.0000    0.34036
708640.0000    0.40815
708680.0000    0.28881
708720.0000    0.45595
708760.0000    0.35291
708800.0000    0.32770
708840.0000    0.21377
708880.0000    0.18406
708920.0000    0.14996
708960.0000   -0.26944
709000.0000    0.06900
709040.0000    0.08509
709080.0000    0.01546
709120.0000    0.01662
709160.0000   -0.21303
709200.0000   -0.16033
709240.0000   -0.35058
709280.0000   -0.17704
709320.0000   -0.27113
709360.0000   -0.16110
709400.0000   -0.17466
709440.0000   -0.04672
709480.0000   -0.17570
709520.0000    0.07254
709560.0000    0.44350
709600.0000    0.28743
709640.0000    0.35977
709680.0000    0.30111
709720.0000    0.24651
709760.0000    0.30286
709800.0000    0.35361
709840.0000    0.26849
709880.0000    0.14282
709920.0000    0.23106
709960.0000    0.38152
710000.0000    0.44332
710040.0000    0.12078
710080.0000    0.39941
710120.0000    0.36661
710160.0000    0.11325
710200.0000    0.22694
710240.0000    0.42673
710280.0000    0.19784
710320.0000    0.12757
710360.0000    0.29101
710400.0000    0.36928
710440.0000    0.24515
710480.0000    0.42604
710520.0000    0.38888
710560.0000    0.18377
710600.0000    0.26659
710640.0000    0.31262
710680.0000    0.14252
710720.0000    0.16509
710760.0000    0.40486
710800.0000    0.27134
710840.0000    0.24193
710880.0000    0.37170
710920.0000    0.25357
710960.0000    0.17257
711000.0000    0.26469
711040.0000    0.33454
711080.0000    0.18238
711120.0000    0.32567
711160.0000    0.16995
711200.0000    0.18428
711240.0000   -0.11087
711280.0000   -0.29493
711320.0000   -0.37793
711360.0000   -0.30036
711400.0000   -0.21512
711440.0000   -0.45506
711480.0000    0.07063
711520.0000    0.15913
711560.0000   -0.18615
711600.0000   -0.49491
711640.0000   -0.14741
711680.0000    0.21753
711720.0000    0.19963
711760.0000    0.30421
711800.0000    0.01697
711840.0000    0.03713
711880.0000   -0.05491
711920.0000   -0.41485
711960.0000   -0.02450
712000.0000   -0.42027
712040.0000   -0.01447
712080.0000   -0.09916
712120.0000    0.17511
712160.0000    0.20926
712200.0000    0.39636
712240.0000    0.20294
712280.0000    0.33926
712320.0000    0.55488
712360.0000    0.46291
712400.0000    0.54927
712440.0000    0.50775
712480.0000    0.28856
712520.0000    0.32479
712560.0000    0.06588
712600.0000    0.15953
712640.0000    0.43296
712680.0000    0.35001
712720.0000    0.40013
712760.0000    0.29772
712800.0000    0.18592
712840.0000    0.24691
712880.0000    0.12446
712920.0000    0.03469
712960.0000    0.53223
713000.0000    0.14994
713040.0000    0.17478
713080.0000    0.27451
713120.0000    0.33217
713160.0000    0.36509
713200.0000    0.42555
713240.0000    0.44232
713280.0000    0.39835
713320.0000    0.34803
713360.0000    0.14090
713400.0000    0.16754
713440.0000    0.41227
713480.0000    0.23138
713520.0000    0.07600
713560.0000    0.38762
713600.0000    0.33170
713640.0000    0.41699
713680.0000    0.50356
713720.0000    0.44659
713760.0000    0.58625
713800.0000    0.32143
713840.0000    0.51961
713880.0000    0.35678
713920.0000    0.68937
713960.0000    0.39261
714000.0000    0.60695
714040.0000    0.37557
714080.0000    0.34409
714120.0000    0.26562
714160.0000    0.45380
714200.0000    0.47948
714240.0000    0.51757
714280.0000    0.53103
714320.0000    0.48393
714360.0000    0.39368
714400.0000    0.42903
714440.0000    0.09022
714480.0000    0.18403
714520.0000   -0.02128
714560.0000    0.13877
714600.0000    0.25413
714640.0000    0.19787
714680.0000   -0.00906
714720.0000    0.13872
714760.0000   -0.09761
714800.0000    0.07415
714840.0000    0.20365
714880.0000    0.22433
714920.0000    0.01659
714960.0000    0.27621
715000.0000    0.40300
715040.0000    0.39703
715080.0000    0.36851
715120.0000    0.30429
715160.0000    0.19279
715200.0000    0.34637
715240.0000    0.07279
715280.0000    0.31908
715320.0000    0.41929
715360.0000    0.47531
715400.0000    0.61072
715440.0000    0.26278
715480.0000    0.19702
715520.0000    0.52078
715560.0000    0.40771
715600.0000    0.44020
715640.0000    0.44303
715680.0000    0.58638
715720.0000    0.51922
715760.0000    0.33771
715800.0000    0.50071
715840.0000    0.49520
715880.0000    0.33386
715920.0000    0.46851
715960.0000    0.41090
716000.0000    0.23239
716040.0000    0.41246
716080.0000    0.41274
716120.0000    0.38646
716160.0000    0.13136
716200.0000    0.51466
716240.0000    0.30152
716280.0000    0.33193
716320.0000    0.36363
716360.0000    0.41369
716400.0000    0.51242
716440.0000    0.50788
716480.0000    0.46478
716520.0000    0.48372
716560.0000    0.40011
716600.0000    0.53210
716640.0000    0.35982
716680.0000    0.52054
716720.0000    0.26487
716760.0000    0.16871
716800.0000   -0.46591
716840.0000    0.00825
716880.0000    0.60482
716920.0000    0.31038
716960.0000    0.35925
717000.0000    0.43297
717040.0000    0.30962
717080.0000    0.21844
717120.0000    0.35892
717160.0000    0.24859
717200.0000    0.34882
717240.0000    0.29705
717280.0000    0.44520
717320.0000    0.52267
717360.0000    0.43124
717400.0000    0.44667
717440.0000    0.16931
717480.0000    0.33043
717520.0000    0.36104
717560.0000    0.33146
717600.0000    0.60934
717640.0000    0.36618
717680.0000    0.41321
717720.0000    0.31447
717760.0000    0.26611
717800.0000    0.39889
717840.0000    0.32354
717880.0000    0.55228
717920.0000    0.55184
717960.0000    0.37235
718000.0000    0.35518
718040.0000    0.41806
718080.0000    0.54334
718120.0000    0.42323
718160.0000    0.36232
718200.0000    0.39042
718240.0000    0.42458
718280.0000    0.45052
718320.0000    0.60732
718360.0000    0.55852
718400.0000    0.59924
718440.0000    0.46858
718480.0000    0.24846
718520.0000   -0.06767
718560.0000    0.44607
718600.0000    0.42372
718640.0000    0.64465
718680.0000    0.57078
718720.0000    0.50783
718760.0000    0.54114
718800.0000    0.76659
718840.0000    0.55423
718880.0000    0.46040
718920.0000    0.13928
718960.0000    0.21487
719000.0000    0.28027
719040.0000    0.26033
719080.0000    0.11319
719120.0000    0.16956
719160.0000    0.23155
719200.0000    0.36250
719240.0000    0.23279
719280.0000    0.23620
719320.0000    0.31188
719360.0000    0.30856
719400.0000    0.34008
719440.0000    0.31980
719480.0000    0.48455
719520.0000    0.20454
719560.0000    0.26600
719600.0000    0.21211
719640.0000    0.31786
719680.0000    0.14429
719720.0000    0.29016
719760.0000    0.35511
719800.0000    0.22027
719840.0000    0.20388
719880.0000    0.19457
719920.0000    0.13236
719960.0000    0.43861
720000.0000    0.26800
720040.0000    0.43603
720080.0000    0.45069
720120.0000    0.51615
720160.0000    0.69719
720200.0000    0.36032
720240.0000    0.47044
720280.0000    0.53099
720320.0000    0.52822
720360.0000    0.35509
720400.0000    0.22611
720440.0000    0.49963
720480.0000    0.12190
720520.0000    0.26471
720560.0000    0.39251
720600.0000    0.29072
720640.0000    0.33845
720680.0000    0.35077
720720.0000    0.39181
720760.0000    0.26341
720800.0000    0.57153
720840.0000    0.40316
720880.0000    0.35800
720920.0000    0.23373
720960.0000   -0.02383
721000.0000    0.23806
721040.0000    0.24759
721080.0000    0.30164
721120.0000    0.28260
721160.0000    0.21879
721200.0000    0.30052
721240.0000    0.42363
721280.0000    0.17099
721320.0000    0.33246
721360.0000    0.38110
721400.0000    0.22181
721440.0000    0.20282
721480.0000    0.25331
721520.0000    0.34818
721560.0000    0.36469
721600.0000    0.65161
721640.0000    0.64312
721680.0000    0.54954
721720.0000    0.53315
721760.0000    0.65447
721800.0000    0.41309
721840.0000    0.43191
721880.0000    0.45095
721920.0000    0.55394
721960.0000    0.45503
722000.0000    0.50417
722040.0000    0.27848
722080.0000    0.32912
722120.0000    0.33060
722160.0000    0.34561
722200.0000    0.36548
722240.0000    0.25477
722280.0000    0.34428
722320.0000    0.20035
722360.0000    0.42489
722400.0000    0.54759
722440.0000    0.33838
722480.0000    0.35023
722520.0000    0.42002
722560.0000    0.24172
722600.0000    0.34959
722640.0000    0.08503
722680.0000    0.41763
722720.0000    0.46769
722760.0000    0.25068
722800.0000    0.32497
722840.0000    0.38970
722880.0000    0.44391
722920.0000    0.45158
722960.0000    0.46706
723000.0000    0.32746
723040.0000    0.33806
723080.0000    0.31699
723120.0000    0.56616
723160.0000    0.26513
723200.0000    0.32015
723240.0000    0.20488
723280.0000    0.14711
723320.0000    0.31201
723360.0000    0.29163
723400.0000    0.07021
723440.0000    0.15897
723480.0000    0.51311
723520.0000    0.25651
723560.0000    0.17927
723600.0000    0.18694
723640.0000    0.31267
723680.0000    0.24709
723720.0000    0.36519
723760.0000    0.33105
723800.0000    0.19383
723840.0000    0.29614
[truncated: 158,795 more chars]
