# Supplementary material for: Comment on 'Valid molecular dynamics simulations of human hemoglobin require a surprisingly large box size'
Source: eLife. 2019 Jun 20;8:e44718. doi: 10.7554/eLife.44718 (PMC6586461; doi:10.7554/eLife.44718)
Supplement: Figure 4—source data 1. — The zip archive contains a README file describing which source files correspond to the different panels. [file elife-44718-fig4-data1.zip › figure4/panels_EF/amber/box1/eq12/proj.xvg]

25000.0000    0.31274
25040.0000    0.32580
25080.0000    0.45135
25120.0000    0.18220
25160.0000    0.51388
25200.0000    0.50286
25240.0000    0.56190
25280.0000    0.49465
25320.0000    0.19643
25360.0000    0.42489
25400.0000    0.27830
25440.0000    0.43618
25480.0000    0.38219
25520.0000    0.38201
25560.0000    0.35908
25600.0000    0.46282
25640.0000    0.32688
25680.0000    0.46335
25720.0000    0.53142
25760.0000    0.33186
25800.0000    0.30429
25840.0000    0.23648
25880.0000    0.37010
25920.0000    0.31041
25960.0000    0.22286
26000.0000    0.61012
26040.0000    0.28949
26080.0000    0.49675
26120.0000    0.40460
26160.0000    0.51311
26200.0000    0.38952
26240.0000    0.42329
26280.0000    0.48996
26320.0000    0.35069
26360.0000    0.45812
26400.0000    0.30264
26440.0000    0.30878
26480.0000    0.59806
26520.0000    0.30576
26560.0000    0.52050
26600.0000    0.13957
26640.0000    0.23054
26680.0000    0.26290
26720.0000    0.27444
26760.0000    0.48417
26800.0000    0.44051
26840.0000    0.28561
26880.0000    0.27238
26920.0000    0.49811
26960.0000    0.48773
27000.0000    0.49590
27040.0000    0.28975
27080.0000    0.26906
27120.0000    0.14645
27160.0000    0.45945
27200.0000    0.50843
27240.0000    0.41357
27280.0000    0.44306
27320.0000    0.46402
27360.0000    0.61500
27400.0000    0.45615
27440.0000    0.41628
27480.0000    0.64134
27520.0000    0.41854
27560.0000    0.49638
27600.0000    0.57051
27640.0000    0.35851
27680.0000    0.33054
27720.0000    0.23090
27760.0000    0.31471
27800.0000    0.35505
27840.0000    0.44349
27880.0000    0.14656
27920.0000    0.20639
27960.0000    0.09499
28000.0000    0.43632
28040.0000    0.66247
28080.0000    0.18231
28120.0000    0.33506
28160.0000    0.47912
28200.0000    0.36396
28240.0000    0.39968
28280.0000    0.37805
28320.0000    0.32231
28360.0000    0.36517
28400.0000    0.26319
28440.0000    0.22501
28480.0000    0.12592
28520.0000    0.38797
28560.0000    0.23046
28600.0000    0.45876
28640.0000    0.25355
28680.0000    0.20238
28720.0000    0.31222
28760.0000    0.04425
28800.0000    0.45463
28840.0000    0.38289
28880.0000    0.44865
28920.0000    0.21309
28960.0000    0.28073
29000.0000    0.32059
29040.0000    0.39953
29080.0000    0.25436
29120.0000    0.16969
29160.0000    0.26690
29200.0000    0.36398
29240.0000    0.39237
29280.0000    0.25793
29320.0000    0.08516
29360.0000    0.33407
29400.0000    0.29103
29440.0000    0.36908
29480.0000    0.14333
29520.0000    0.39644
29560.0000    0.38080
29600.0000    0.36466
29640.0000    0.29433
29680.0000    0.25536
29720.0000    0.35360
29760.0000    0.22877
29800.0000    0.17841
29840.0000    0.29652
29880.0000    0.15265
29920.0000    0.49469
29960.0000    0.33125
30000.0000    0.09569
30040.0000    0.11330
30080.0000    0.22677
30120.0000    0.47935
30160.0000    0.54406
30200.0000    0.24286
30240.0000    0.18945
30280.0000    0.26488
30320.0000    0.39334
30360.0000    0.42813
30400.0000    0.47991
30440.0000   -0.01423
30480.0000    0.03347
30520.0000    0.33982
30560.0000    0.20811
30600.0000    0.20320
30640.0000    0.39437
30680.0000    0.40518
30720.0000    0.29149
30760.0000    0.19747
30800.0000    0.33319
30840.0000    0.28126
30880.0000    0.22919
30920.0000    0.31583
30960.0000    0.39931
31000.0000    0.23829
31040.0000    0.30275
31080.0000    0.42771
31120.0000    0.25521
31160.0000    0.35730
31200.0000    0.30079
31240.0000    0.27505
31280.0000    0.40028
31320.0000    0.27337
31360.0000    0.40825
31400.0000    0.25755
31440.0000    0.31849
31480.0000    0.46753
31520.0000    0.25698
31560.0000    0.38736
31600.0000    0.31560
31640.0000    0.24922
31680.0000    0.45058
31720.0000    0.60910
31760.0000    0.53900
31800.0000    0.37833
31840.0000    0.17912
31880.0000    0.30932
31920.0000    0.21250
31960.0000    0.30684
32000.0000    0.28123
32040.0000    0.31178
32080.0000    0.33123
32120.0000    0.35227
32160.0000    0.15816
32200.0000    0.04893
32240.0000    0.26698
32280.0000    0.52503
32320.0000    0.32471
32360.0000    0.41996
32400.0000    0.41610
32440.0000    0.35459
32480.0000    0.41255
32520.0000    0.49759
32560.0000    0.22228
32600.0000    0.79684
32640.0000    0.21309
32680.0000    0.12120
32720.0000    0.18554
32760.0000    0.13107
32800.0000    0.20575
32840.0000    0.46677
32880.0000    0.48878
32920.0000    0.63302
32960.0000    0.58401
33000.0000    0.53153
33040.0000    0.48678
33080.0000    0.58212
33120.0000    0.41977
33160.0000    0.40428
33200.0000    0.24038
33240.0000    0.21587
33280.0000    0.00022
33320.0000    0.13661
33360.0000   -0.14939
33400.0000    0.04087
33440.0000    0.13537
33480.0000    0.25500
33520.0000    0.33000
33560.0000    0.53338
33600.0000    0.56954
33640.0000    0.45161
33680.0000    0.29444
33720.0000    0.53337
33760.0000    0.30358
33800.0000    0.46586
33840.0000    0.42608
33880.0000    0.34902
33920.0000    0.33145
33960.0000    0.09827
34000.0000    0.36759
34040.0000    0.28674
34080.0000    0.14329
34120.0000    0.20935
34160.0000    0.26856
34200.0000    0.31317
34240.0000    0.08197
34280.0000    0.15709
34320.0000    0.36250
34360.0000    0.28169
34400.0000    0.45902
34440.0000    0.28151
34480.0000    0.22094
34520.0000    0.26954
34560.0000    0.33466
34600.0000    0.40624
34640.0000    0.24484
34680.0000    0.47448
34720.0000    0.26280
34760.0000    0.19789
34800.0000    0.33732
34840.0000    0.33107
34880.0000    0.36951
34920.0000    0.47394
34960.0000    0.40186
35000.0000    0.63615
35040.0000    0.39763
35080.0000    0.38230
35120.0000    0.39441
35160.0000    0.31490
35200.0000    0.21636
35240.0000    0.24663
35280.0000   -0.01901
35320.0000    0.16997
35360.0000    0.19130
35400.0000    0.31440
35440.0000    0.48476
35480.0000    0.25530
35520.0000    0.22387
35560.0000    0.16381
35600.0000    0.20937
35640.0000    0.38329
35680.0000    0.48626
35720.0000    0.06648
35760.0000    0.21561
35800.0000    0.31261
35840.0000    0.29921
35880.0000    0.59794
35920.0000    0.46322
35960.0000    0.32741
36000.0000    0.19130
36040.0000    0.25879
36080.0000    0.26292
36120.0000   -0.02387
36160.0000    0.27910
36200.0000    0.13706
36240.0000    0.29560
36280.0000    0.07835
36320.0000    0.39652
36360.0000    0.54244
36400.0000    0.72658
36440.0000    0.25838
36480.0000    0.31229
36520.0000    0.30083
36560.0000    0.55115
36600.0000    0.36093
36640.0000    0.54443
36680.0000    0.50576
36720.0000    0.06254
36760.0000    0.56081
36800.0000    0.32227
36840.0000    0.49531
36880.0000    0.37810
36920.0000    0.17837
36960.0000    0.20122
37000.0000    0.27393
37040.0000    0.38923
37080.0000    0.24254
37120.0000    0.32058
37160.0000    0.22832
37200.0000   -0.21927
37240.0000    0.21029
37280.0000    0.57727
37320.0000    0.58389
37360.0000    0.38292
37400.0000    0.57609
37440.0000    0.59537
37480.0000    0.63338
37520.0000    0.40875
37560.0000    0.41303
37600.0000    0.35613
37640.0000    0.66217
37680.0000    0.58599
37720.0000    0.59502
37760.0000    0.56111
37800.0000    0.46088
37840.0000    0.28135
37880.0000    0.57829
37920.0000    0.52546
37960.0000    0.58260
38000.0000    0.60780
38040.0000    0.42108
38080.0000    0.49149
38120.0000    0.53392
38160.0000    0.63165
38200.0000    0.50596
38240.0000    0.53467
38280.0000    0.69159
38320.0000    0.56564
38360.0000    0.61606
38400.0000    0.62566
38440.0000    0.67011
38480.0000    0.61421
38520.0000    0.51771
38560.0000    0.67374
38600.0000    0.56066
38640.0000    0.55482
38680.0000    0.63254
38720.0000    0.57427
38760.0000    0.64340
38800.0000    0.79097
38840.0000    0.53867
38880.0000    0.60901
38920.0000    0.58447
38960.0000    0.64313
39000.0000    0.61900
39040.0000    0.64209
39080.0000    0.27485
39120.0000    0.50273
39160.0000    0.57700
39200.0000    0.23709
39240.0000    0.51870
39280.0000    0.49549
39320.0000    0.50659
39360.0000    0.57532
39400.0000    0.34155
39440.0000    0.37935
39480.0000    0.44100
39520.0000    0.57747
39560.0000    0.38789
39600.0000    0.47300
39640.0000    0.32997
39680.0000    0.23985
39720.0000    0.24430
39760.0000    0.35243
39800.0000    0.46060
39840.0000    0.64879
39880.0000    0.33100
39920.0000    0.21359
39960.0000    0.06676
40000.0000    0.36242
40040.0000    0.53318
40080.0000    0.35492
40120.0000    0.32555
40160.0000    0.63503
40200.0000    0.62580
40240.0000    0.32722
40280.0000    0.29457
40320.0000    0.28544
40360.0000    0.36804
40400.0000    0.56911
40440.0000    0.28810
40480.0000    0.32059
40520.0000    0.34806
40560.0000    0.17117
40600.0000    0.30587
40640.0000    0.18441
40680.0000    0.26754
40720.0000    0.26101
40760.0000    0.26639
40800.0000    0.51145
40840.0000    0.51798
40880.0000    0.54073
40920.0000    0.48118
40960.0000    0.33996
41000.0000    0.34785
41040.0000    0.26871
41080.0000    0.43690
41120.0000    0.12961
41160.0000    0.46534
41200.0000    0.25428
41240.0000    0.27122
41280.0000    0.32203
41320.0000    0.34652
41360.0000    0.37656
41400.0000    0.48452
41440.0000    0.31893
41480.0000    0.20047
41520.0000    0.18401
41560.0000    0.48374
41600.0000    0.40232
41640.0000    0.32480
41680.0000    0.34960
41720.0000    0.15592
41760.0000    0.29090
41800.0000    0.29447
41840.0000    0.27304
41880.0000    0.28326
41920.0000    0.26677
41960.0000    0.12495
42000.0000    0.29524
42040.0000    0.10497
42080.0000    0.29199
42120.0000    0.38041
42160.0000    0.20490
42200.0000    0.27829
42240.0000    0.36464
42280.0000    0.20337
42320.0000    0.47175
42360.0000    0.35073
42400.0000    0.36588
42440.0000    0.38004
42480.0000    0.31534
42520.0000    0.42620
42560.0000    0.29708
42600.0000    0.32373
42640.0000    0.44859
42680.0000    0.19374
42720.0000    0.33552
42760.0000    0.31599
42800.0000    0.04561
42840.0000    0.31459
42880.0000    0.37687
42920.0000    0.23418
42960.0000    0.24740
43000.0000    0.15710
43040.0000    0.29509
43080.0000    0.29557
43120.0000    0.32364
43160.0000    0.28974
43200.0000    0.30990
43240.0000    0.57977
43280.0000    0.24678
43320.0000    0.32259
43360.0000    0.48778
43400.0000    0.25179
43440.0000    0.45516
43480.0000    0.28755
43520.0000    0.29938
43560.0000    0.09354
43600.0000    0.42745
43640.0000    0.15637
43680.0000    0.23848
43720.0000    0.40623
43760.0000    0.47969
43800.0000    0.44655
43840.0000    0.47817
43880.0000    0.30264
43920.0000    0.50477
43960.0000    0.23390
44000.0000    0.25180
44040.0000    0.47981
44080.0000    0.20976
44120.0000    0.23702
44160.0000    0.40016
44200.0000    0.43482
44240.0000    0.55563
44280.0000    0.66642
44320.0000    0.61313
44360.0000    0.56126
44400.0000    0.77343
44440.0000    0.35644
44480.0000    0.59495
44520.0000    0.63574
44560.0000    0.58276
44600.0000    0.35242
44640.0000    0.39985
44680.0000    0.43479
44720.0000    0.44903
44760.0000    0.72496
44800.0000    0.65870
44840.0000    0.54018
44880.0000    0.52471
44920.0000    0.68822
44960.0000    0.54134
45000.0000    0.57149
45040.0000    0.57570
45080.0000    0.60549
45120.0000    0.44938
45160.0000    0.38935
45200.0000    0.29362
45240.0000    0.52326
45280.0000    0.31691
45320.0000    0.44567
45360.0000    0.45470
45400.0000    0.67626
45440.0000    0.50284
45480.0000    0.53652
45520.0000    0.53939
45560.0000    0.46356
45600.0000    0.44843
45640.0000    0.51569
45680.0000    0.69289
45720.0000    0.71831
45760.0000    0.45240
45800.0000    0.56745
45840.0000    0.52987
45880.0000    0.63390
45920.0000    0.44400
45960.0000    0.71388
46000.0000    0.35193
46040.0000    0.52396
46080.0000    0.57188
46120.0000    0.42350
46160.0000    0.62371
46200.0000    0.47790
46240.0000    0.51293
46280.0000    0.42162
46320.0000    0.52878
46360.0000    0.49219
46400.0000    0.79014
46440.0000    0.46216
46480.0000    0.48484
46520.0000    0.43674
46560.0000    0.60848
46600.0000    0.61566
46640.0000    0.62315
46680.0000    0.76999
46720.0000    0.54433
46760.0000    0.39538
46800.0000    0.53245
46840.0000    0.40537
46880.0000    0.35487
46920.0000    0.50825
46960.0000    0.40450
47000.0000    0.57471
47040.0000    0.30078
47080.0000    0.51907
47120.0000    0.47867
47160.0000    0.58515
47200.0000    0.29383
47240.0000    0.42950
47280.0000    0.28561
47320.0000    0.40823
47360.0000    0.35850
47400.0000    0.37574
47440.0000    0.35094
47480.0000    0.12187
47520.0000    0.32944
47560.0000    0.54330
47600.0000    0.41705
47640.0000    0.51238
47680.0000    0.50338
47720.0000    0.63355
47760.0000    0.63620
47800.0000    0.46575
47840.0000    0.37058
47880.0000    0.52726
47920.0000    0.55472
47960.0000    0.48369
48000.0000    0.53567
48040.0000    0.29715
48080.0000    0.32708
48120.0000    0.36141
48160.0000    0.33095
48200.0000    0.66302
48240.0000    0.55456
48280.0000    0.34854
48320.0000    0.35527
48360.0000    0.45503
48400.0000    0.19907
48440.0000    0.28962
48480.0000    0.49242
48520.0000    0.62757
48560.0000    0.58507
48600.0000    0.34832
48640.0000    0.42556
48680.0000    0.69723
48720.0000    0.67910
48760.0000    0.62190
48800.0000    0.33149
48840.0000    0.32181
48880.0000    0.37421
48920.0000    0.46657
48960.0000    0.64456
49000.0000    0.58783
49040.0000    0.49053
49080.0000    0.18185
49120.0000    0.30854
49160.0000    0.34376
49200.0000    0.71388
49240.0000    0.63661
49280.0000    0.59798
49320.0000    0.49340
49360.0000    0.56656
49400.0000    0.40936
49440.0000    0.61728
49480.0000    0.65398
49520.0000    0.54419
49560.0000    0.55131
49600.0000    0.73060
49640.0000    0.58680
49680.0000    0.43140
49720.0000    0.47167
49760.0000    0.70320
49800.0000    0.52022
49840.0000    0.61213
49880.0000    0.40690
49920.0000    0.28301
49960.0000    0.41446
50000.0000    0.49282
50040.0000    0.30808
50080.0000    0.38818
50120.0000    0.39828
50160.0000    0.37173
50200.0000    0.46496
50240.0000    0.56741
50280.0000    0.49451
50320.0000    0.53742
50360.0000    0.55778
50400.0000    0.40675
50440.0000    0.15998
50480.0000    0.31774
50520.0000    0.27680
50560.0000   -0.01776
50600.0000   -0.05449
50640.0000   -0.02807
50680.0000   -0.26047
50720.0000   -0.50900
50760.0000   -0.40899
50800.0000   -0.19101
50840.0000   -0.29050
50880.0000   -0.23860
50920.0000   -0.18032
50960.0000   -0.30397
51000.0000   -0.25069
51040.0000   -0.24929
51080.0000   -0.38387
51120.0000   -0.44138
51160.0000   -0.46896
51200.0000   -0.55990
51240.0000   -0.38610
51280.0000   -0.11291
51320.0000   -0.24967
51360.0000   -0.54933
51400.0000   -0.11121
51440.0000   -0.10283
51480.0000   -0.36330
51520.0000   -0.34775
51560.0000   -0.31009
51600.0000   -0.18189
51640.0000   -0.13591
51680.0000   -0.41570
51720.0000   -0.28314
51760.0000   -0.17160
51800.0000   -0.21624
51840.0000   -0.11823
51880.0000   -0.58908
51920.0000   -0.17396
51960.0000   -0.45676
52000.0000   -0.23522
52040.0000   -0.24679
52080.0000   -0.48172
52120.0000   -0.90712
52160.0000   -0.77182
52200.0000   -0.55401
52240.0000   -0.54470
52280.0000   -0.55155
52320.0000   -0.51295
52360.0000   -0.42548
52400.0000   -0.17396
52440.0000   -0.12228
52480.0000   -0.52538
52520.0000   -0.11047
52560.0000   -0.29450
52600.0000   -0.22058
52640.0000   -0.22491
52680.0000   -0.22710
52720.0000   -0.22679
52760.0000   -0.36069
52800.0000   -0.34031
52840.0000   -0.23428
52880.0000   -0.39338
52920.0000   -0.38365
52960.0000   -0.31486
53000.0000   -0.42495
53040.0000   -0.71551
53080.0000   -0.36009
53120.0000   -0.57195
53160.0000   -0.50124
53200.0000   -0.28949
53240.0000   -0.36847
53280.0000   -0.13939
53320.0000   -0.50631
53360.0000   -0.36534
53400.0000   -0.16345
53440.0000   -0.06129
53480.0000   -0.02777
53520.0000   -0.16371
53560.0000   -0.40264
53600.0000   -0.23827
53640.0000   -0.30629
53680.0000   -0.38182
53720.0000   -0.35571
53760.0000   -0.08049
53800.0000   -0.03201
53840.0000   -0.47493
53880.0000   -0.51617
53920.0000   -0.67709
53960.0000   -0.52772
54000.0000   -0.22661
54040.0000   -0.00218
54080.0000   -0.29219
54120.0000   -0.38605
54160.0000   -0.19528
54200.0000   -0.29031
54240.0000   -0.46365
54280.0000   -0.65230
54320.0000   -0.49408
54360.0000   -0.44225
54400.0000   -0.10871
54440.0000   -0.57984
54480.0000   -0.18939
54520.0000   -0.22040
54560.0000   -0.44338
54600.0000   -0.26669
54640.0000   -0.58399
54680.0000   -0.43323
54720.0000   -0.70205
54760.0000   -0.20435
54800.0000   -0.16640
54840.0000   -0.19153
54880.0000   -0.41779
54920.0000   -0.19957
54960.0000   -0.11295
55000.0000    0.02243
55040.0000   -0.17865
55080.0000   -0.00721
55120.0000   -0.32826
55160.0000   -0.06896
55200.0000    0.23499
55240.0000    0.02859
55280.0000    0.03180
55320.0000    0.21681
55360.0000   -0.30923
55400.0000   -0.08529
55440.0000   -0.24786
55480.0000    0.11163
55520.0000   -0.12826
55560.0000   -0.24837
55600.0000   -0.29740
55640.0000   -0.42303
55680.0000    0.15894
55720.0000    0.20109
55760.0000   -0.00819
55800.0000   -0.08934
55840.0000    0.16042
55880.0000    0.00870
55920.0000    0.11509
55960.0000    0.11208
56000.0000    0.19430
56040.0000    0.23075
56080.0000    0.28580
56120.0000    0.55672
56160.0000    0.52360
56200.0000    0.27096
56240.0000    0.28356
56280.0000    0.34758
56320.0000    0.25878
56360.0000    0.14902
56400.0000    0.34332
56440.0000    0.33887
56480.0000    0.38227
56520.0000    0.25251
56560.0000    0.29738
56600.0000    0.31047
56640.0000    0.34786
56680.0000    0.31267
56720.0000    0.27923
56760.0000    0.16746
56800.0000    0.26083
56840.0000    0.32203
56880.0000    0.28338
56920.0000    0.24548
56960.0000    0.25922
57000.0000    0.33487
57040.0000    0.48371
57080.0000    0.37791
57120.0000    0.35603
57160.0000    0.35617
57200.0000    0.26880
57240.0000    0.31354
57280.0000    0.24973
57320.0000    0.29638
57360.0000    0.49613
57400.0000    0.32162
57440.0000    0.25304
57480.0000    0.34615
57520.0000    0.52226
57560.0000    0.57536
57600.0000    0.67624
57640.0000    0.35526
57680.0000    0.46760
57720.0000    0.31772
57760.0000    0.59673
57800.0000    0.33076
57840.0000    0.49309
57880.0000    0.35628
57920.0000    0.24855
57960.0000    0.28549
58000.0000    0.01877
58040.0000   -0.27687
58080.0000   -0.46569
58120.0000   -0.35793
58160.0000   -0.39121
58200.0000   -0.24693
58240.0000   -0.57214
58280.0000   -0.55291
58320.0000   -0.55358
58360.0000   -0.26373
58400.0000   -0.77732
58440.0000   -0.62438
58480.0000   -0.65488
58520.0000   -0.38152
58560.0000   -0.43077
58600.0000   -0.09518
58640.0000   -0.47657
58680.0000   -0.65882
58720.0000   -0.80994
58760.0000   -0.59969
58800.0000   -0.36712
58840.0000   -0.29389
58880.0000   -0.35358
58920.0000   -0.32251
58960.0000   -0.44475
59000.0000   -0.23312
59040.0000   -0.28251
59080.0000   -0.28070
59120.0000   -0.58304
59160.0000   -0.35318
59200.0000   -0.45351
59240.0000   -0.58658
59280.0000   -0.07988
59320.0000   -0.41072
59360.0000   -0.48305
59400.0000   -0.08458
59440.0000   -0.34177
59480.0000   -0.40355
59520.0000   -0.15980
59560.0000   -0.15676
59600.0000   -0.36338
59640.0000   -0.19959
59680.0000   -0.30630
59720.0000   -0.15716
59760.0000   -0.15076
59800.0000   -0.22420
59840.0000   -0.24622
59880.0000    0.01242
59920.0000   -0.40066
59960.0000   -0.41928
60000.0000   -0.48383
60040.0000   -0.48069
60080.0000   -0.48961
60120.0000   -0.32361
60160.0000   -0.51177
60200.0000   -0.49553
60240.0000   -0.48124
60280.0000   -0.46356
60320.0000   -0.57173
60360.0000   -0.26754
60400.0000   -0.33526
60440.0000   -0.34102
60480.0000   -0.24207
60520.0000   -0.24238
60560.0000   -0.22496
60600.0000   -0.55233
60640.0000   -0.53508
60680.0000   -0.35436
60720.0000   -0.26709
60760.0000   -0.36662
60800.0000   -0.26019
60840.0000   -0.22232
60880.0000   -0.04539
60920.0000   -0.19200
60960.0000   -0.26932
61000.0000   -0.59357
61040.0000   -0.37595
61080.0000   -0.43843
61120.0000   -0.51336
61160.0000   -0.08234
61200.0000   -0.06327
61240.0000   -0.19622
61280.0000   -0.31632
61320.0000   -0.26005
61360.0000   -0.17789
61400.0000   -0.07680
61440.0000   -0.19338
61480.0000   -0.24614
61520.0000   -0.23960
61560.0000   -0.44151
61600.0000   -0.34547
61640.0000   -0.07950
61680.0000   -0.39771
61720.0000   -0.14624
61760.0000   -0.55964
61800.0000   -0.20857
61840.0000   -0.01314
61880.0000    0.16734
61920.0000    0.09198
61960.0000   -0.38669
62000.0000   -0.25892
62040.0000   -0.17798
62080.0000   -0.66117
62120.0000   -0.37796
62160.0000   -0.82407
62200.0000   -0.74398
62240.0000   -0.58622
62280.0000   -0.29734
62320.0000   -0.40055
62360.0000    0.11193
62400.0000    0.31477
62440.0000    0.18261
62480.0000    0.26633
62520.0000   -0.03618
62560.0000   -0.50495
62600.0000   -0.41957
62640.0000   -0.53653
62680.0000   -0.09364
62720.0000   -0.10781
62760.0000   -0.09660
62800.0000   -0.10169
62840.0000   -0.16992
62880.0000   -0.29904
62920.0000    0.04514
62960.0000   -0.75585
63000.0000   -0.47739
63040.0000   -0.27112
63080.0000   -0.77261
63120.0000   -0.38444
63160.0000   -0.25057
63200.0000   -0.37331
63240.0000   -0.87142
63280.0000   -0.39380
63320.0000   -0.19763
63360.0000   -0.23591
63400.0000   -0.45052
63440.0000    0.02827
63480.0000   -0.13195
63520.0000   -0.23881
63560.0000   -0.81384
63600.0000   -0.73361
63640.0000   -0.34558
63680.0000   -0.27835
63720.0000   -0.36159
63760.0000   -0.69227
63800.0000   -0.15262
63840.0000   -0.12914
63880.0000   -0.34608
63920.0000   -0.41749
63960.0000   -0.51868
64000.0000   -0.38566
64040.0000   -0.54693
64080.0000   -0.51099
64120.0000   -0.22362
64160.0000   -0.33113
64200.0000   -0.15154
64240.0000   -0.33934
64280.0000   -0.24532
64320.0000   -0.12020
64360.0000   -0.31946
64400.0000   -0.53956
64440.0000   -0.44407
64480.0000   -0.37994
64520.0000   -0.17327
64560.0000   -0.25699
64600.0000   -0.19993
64640.0000   -0.08598
64680.0000   -0.22175
64720.0000   -0.05074
64760.0000   -0.26549
64800.0000   -0.20393
64840.0000   -0.20852
64880.0000   -0.30081
64920.0000   -0.41121
64960.0000   -0.68778
65000.0000   -0.67142
65040.0000   -0.57372
65080.0000   -0.37250
65120.0000   -0.65002
65160.0000   -0.39313
65200.0000   -0.35965
65240.0000   -0.46577
65280.0000   -0.49943
65320.0000   -0.43160
65360.0000   -0.54809
65400.0000   -0.31888
65440.0000   -0.42870
65480.0000   -0.37495
65520.0000   -0.27982
65560.0000   -0.31841
65600.0000   -0.27374
65640.0000   -0.17886
65680.0000   -0.51575
65720.0000   -0.46182
65760.0000   -0.52754
65800.0000   -0.42638
65840.0000   -0.27245
65880.0000   -0.49985
65920.0000   -0.29063
65960.0000   -0.74372
66000.0000   -0.76957
66040.0000   -0.85122
66080.0000   -0.65197
66120.0000   -0.38230
66160.0000   -0.26977
66200.0000   -0.21072
66240.0000   -0.23791
66280.0000   -0.26474
66320.0000   -0.17746
66360.0000   -0.20302
66400.0000   -0.31010
66440.0000   -0.29098
66480.0000   -0.43131
66520.0000   -0.44570
66560.0000   -0.22186
66600.0000   -0.01235
66640.0000   -0.32560
66680.0000   -0.16415
66720.0000   -0.15608
66760.0000    0.03589
66800.0000   -0.02267
66840.0000   -0.24950
66880.0000   -0.15709
66920.0000   -0.25187
66960.0000   -0.13836
67000.0000   -0.25395
67040.0000   -0.25367
67080.0000   -0.21697
67120.0000   -0.10603
67160.0000   -0.33436
67200.0000   -0.20857
67240.0000   -0.28718
67280.0000   -0.27417
67320.0000   -0.06311
67360.0000   -0.62430
67400.0000   -0.03636
67440.0000   -0.22366
67480.0000   -0.34884
67520.0000   -0.22413
67560.0000   -0.36661
67600.0000   -0.29817
67640.0000   -0.42223
67680.0000   -0.23043
67720.0000   -0.14715
67760.0000   -0.30330
67800.0000   -0.49890
67840.0000   -0.18598
67880.0000   -0.33442
67920.0000   -0.58647
67960.0000   -0.39025
68000.0000   -0.29180
68040.0000   -0.32461
68080.0000   -0.48611
68120.0000   -0.34368
68160.0000   -0.42508
68200.0000   -0.39963
68240.0000   -0.06782
68280.0000   -0.24078
68320.0000   -0.42882
68360.0000   -0.88749
68400.0000   -0.81187
68440.0000   -0.61268
68480.0000   -0.32843
68520.0000   -0.14744
68560.0000   -0.05891
68600.0000   -0.18955
68640.0000   -0.45072
68680.0000   -0.17493
68720.0000   -0.37902
68760.0000   -0.38047
68800.0000   -0.00403
68840.0000   -0.01085
68880.0000    0.10524
68920.0000   -0.18875
68960.0000   -0.26047
69000.0000   -0.07123
69040.0000   -0.19813
69080.0000   -0.30709
69120.0000   -0.16231
69160.0000   -0.18560
69200.0000   -0.33832
69240.0000   -0.25512
69280.0000   -0.32807
69320.0000   -0.27506
69360.0000   -0.25741
69400.0000   -0.17928
69440.0000   -0.37963
69480.0000   -0.33320
69520.0000   -0.04254
69560.0000   -0.11379
69600.0000   -0.03557
69640.0000   -0.04967
69680.0000   -0.51731
69720.0000   -0.26547
69760.0000   -0.37923
69800.0000   -0.07745
69840.0000   -0.43238
69880.0000   -0.38548
69920.0000   -0.30405
69960.0000   -0.38828
70000.0000   -0.27605
70040.0000   -0.25847
70080.0000   -0.36936
70120.0000   -0.30566
70160.0000   -0.36297
70200.0000   -0.31800
70240.0000   -0.42216
70280.0000   -0.35891
70320.0000   -0.34430
70360.0000   -0.33985
70400.0000   -0.24744
70440.0000   -0.41890
70480.0000   -0.41345
70520.0000   -0.47808
70560.0000   -0.41353
70600.0000   -0.45793
70640.0000   -0.30046
70680.0000   -0.30190
70720.0000   -0.05317
70760.0000   -0.07795
70800.0000   -0.47186
70840.0000   -0.69669
70880.0000   -0.26532
70920.0000   -0.18561
70960.0000   -0.68975
71000.0000   -0.81744
71040.0000   -0.43251
71080.0000   -0.32368
71120.0000   -0.26481
71160.0000   -0.25406
71200.0000   -0.12423
71240.0000   -0.20087
71280.0000   -0.13807
71320.0000   -0.29857
71360.0000   -0.11268
71400.0000   -0.01135
71440.0000    0.02994
71480.0000   -0.27464
71520.0000   -0.17100
71560.0000   -0.15793
71600.0000   -0.27463
71640.0000   -0.17661
71680.0000   -0.10170
71720.0000   -0.04614
71760.0000   -0.02576
71800.0000   -0.19065
71840.0000    0.17649
71880.0000    0.10134
71920.0000    0.07510
71960.0000   -0.12009
72000.0000   -0.09986
72040.0000   -0.14676
72080.0000   -0.09927
72120.0000    0.07025
72160.0000   -0.17380
72200.0000   -0.13088
72240.0000   -0.23371
72280.0000   -0.21582
72320.0000   -0.19713
72360.0000   -0.22206
72400.0000   -0.32859
72440.0000   -0.27571
72480.0000   -0.17421
72520.0000   -0.25736
72560.0000   -0.08500
72600.0000   -0.15722
72640.0000   -0.20887
72680.0000   -0.27203
72720.0000   -0.10778
72760.0000   -0.08394
72800.0000   -0.27798
72840.0000   -0.19815
72880.0000   -0.22335
72920.0000   -0.14160
72960.0000   -0.16960
73000.0000    0.02805
73040.0000   -0.13486
73080.0000   -0.10349
73120.0000   -0.23089
73160.0000   -0.20576
73200.0000   -0.03155
73240.0000   -0.10444
73280.0000   -0.08196
73320.0000   -0.10562
73360.0000   -0.22907
73400.0000   -0.02478
73440.0000   -0.16561
73480.0000   -0.29754
73520.0000   -0.23091
73560.0000   -0.41955
73600.0000   -0.25043
73640.0000   -0.35458
73680.0000   -0.06965
73720.0000   -0.06313
73760.0000   -0.03133
73800.0000   -0.30587
73840.0000   -0.05738
73880.0000    0.09891
73920.0000   -0.06516
73960.0000   -0.00010
74000.0000   -0.04928
74040.0000   -0.01914
74080.0000   -0.10576
74120.0000   -0.26567
74160.0000   -0.18754
74200.0000   -0.08996
74240.0000    0.37959
74280.0000   -0.29549
74320.0000   -0.22488
74360.0000   -0.14802
74400.0000   -0.11906
74440.0000   -0.24582
74480.0000   -0.27885
74520.0000   -0.10932
74560.0000    0.06672
74600.0000    0.09154
74640.0000   -0.04607
74680.0000   -0.18229
74720.0000   -0.18897
74760.0000   -0.00237
74800.0000   -0.53080
74840.0000   -0.36630
74880.0000   -0.21364
74920.0000   -0.11510
74960.0000   -0.12337
75000.0000   -0.24931
75040.0000   -0.07420
75080.0000   -0.06273
75120.0000    0.01140
75160.0000   -0.07209
75200.0000    0.37096
75240.0000    0.12150
75280.0000    0.10675
75320.0000    0.13864
75360.0000    0.14192
75400.0000    0.31301
75440.0000    0.16962
75480.0000    0.03526
75520.0000   -0.25218
75560.0000   -0.01360
75600.0000   -0.29135
75640.0000   -0.32647
75680.0000   -0.39175
75720.0000   -0.65162
75760.0000    0.02232
75800.0000   -0.10295
75840.0000   -0.02529
75880.0000    0.03335
75920.0000   -0.47428
75960.0000   -0.39511
76000.0000    0.10158
76040.0000   -0.36332
76080.0000   -0.49719
76120.0000   -0.62932
76160.0000   -0.13549
76200.0000   -0.04434
76240.0000   -0.24896
76280.0000   -0.64747
76320.0000   -0.25984
76360.0000   -0.16574
76400.0000   -0.27401
76440.0000   -0.33656
76480.0000   -0.56475
76520.0000   -0.18501
76560.0000   -0.37065
76600.0000   -0.37162
76640.0000   -0.24279
76680.0000   -0.15842
76720.0000   -0.16301
76760.0000   -0.22751
76800.0000   -0.02169
76840.0000   -0.37631
76880.0000   -0.32292
76920.0000   -0.13265
76960.0000   -0.13852
77000.0000   -0.05130
77040.0000   -0.24092
77080.0000    0.07746
77120.0000   -0.17898
77160.0000   -0.06434
77200.0000   -0.44572
77240.0000   -0.23757
77280.0000   -0.16484
77320.0000   -0.35656
77360.0000   -0.57973
77400.0000   -0.44174
77440.0000   -0.62662
77480.0000   -0.38299
77520.0000   -0.13407
77560.0000   -0.23910
77600.0000   -0.25519
77640.0000   -0.23331
77680.0000   -0.46402
77720.0000   -0.13467
77760.0000   -0.09156
77800.0000   -0.35853
77840.0000   -0.32001
77880.0000   -0.32970
77920.0000   -0.44353
77960.0000   -0.26519
78000.0000   -0.16001
78040.0000   -0.44681
78080.0000   -0.38628
78120.0000   -0.20898
78160.0000   -0.37492
78200.0000   -0.27098
78240.0000   -0.36817
78280.0000   -0.11126
78320.0000   -0.26696
78360.0000   -0.21080
78400.0000    0.12510
78440.0000   -0.03609
78480.0000   -0.37359
78520.0000   -0.30593
78560.0000   -0.52082
78600.0000   -0.53013
78640.0000   -0.34748
78680.0000   -0.19880
78720.0000   -0.28468
78760.0000   -0.18001
78800.0000   -0.03576
78840.0000   -0.06049
78880.0000   -0.14999
78920.0000   -0.40904
78960.0000   -0.20199
79000.0000   -0.02839
79040.0000   -0.14126
79080.0000   -0.20713
79120.0000   -0.12424
79160.0000   -0.08075
79200.0000   -0.05489
79240.0000   -0.42913
79280.0000   -0.19505
79320.0000   -0.06768
79360.0000   -0.27735
79400.0000   -0.07225
79440.0000    0.04305
79480.0000    0.04894
79520.0000    0.15694
79560.0000    0.07389
79600.0000   -0.00090
79640.0000   -0.09188
79680.0000   -0.18699
79720.0000   -0.36225
79760.0000   -0.03250
79800.0000   -0.04137
79840.0000   -0.28052
79880.0000   -0.18992
79920.0000   -0.04649
79960.0000   -0.11684
80000.0000    0.00978
80040.0000   -0.14511
80080.0000   -0.02833
80120.0000   -0.02360
80160.0000   -0.04631
80200.0000   -0.00483
80240.0000   -0.14266
80280.0000   -0.26208
80320.0000   -0.12373
80360.0000   -0.33397
80400.0000   -0.55384
80440.0000   -0.30221
80480.0000   -0.28652
80520.0000   -0.47447
80560.0000   -0.27929
80600.0000   -0.30865
80640.0000    0.22349
80680.0000    0.16517
80720.0000    0.41790
80760.0000    0.44661
80800.0000    0.26437
80840.0000    0.14616
80880.0000    0.25696
80920.0000    0.11563
80960.0000    0.00401
81000.0000   -0.09358
81040.0000    0.00011
81080.0000    0.31103
81120.0000    0.16746
81160.0000    0.15074
81200.0000   -0.10181
81240.0000   -0.05743
81280.0000    0.07765
81320.0000    0.08762
81360.0000    0.10727
81400.0000    0.12477
81440.0000    0.19914
81480.0000    0.25527
81520.0000    0.37735
81560.0000    0.31824
81600.0000    0.42288
81640.0000    0.27376
81680.0000    0.20859
81720.0000    0.30547
81760.0000    0.52753
81800.0000    0.65042
81840.0000    0.35009
81880.0000    0.38806
81920.0000    0.03489
81960.0000    0.11942
82000.0000    0.31680
82040.0000    0.10987
82080.0000    0.39102
82120.0000    0.42090
82160.0000    0.26998
82200.0000    0.36001
82240.0000    0.24149
82280.0000    0.38461
82320.0000    0.34375
82360.0000    0.34215
82400.0000    0.33994
82440.0000    0.17430
82480.0000    0.34568
82520.0000    0.29800
82560.0000    0.25007
82600.0000    0.22510
82640.0000    0.11521
82680.0000    0.36729
82720.0000    0.26634
82760.0000    0.28565
82800.0000    0.20932
82840.0000    0.22968
82880.0000    0.37466
82920.0000    0.33741
82960.0000    0.14237
83000.0000    0.28014
83040.0000    0.27360
83080.0000    0.26295
83120.0000    0.34883
83160.0000    0.20052
83200.0000    0.18949
83240.0000    0.35071
83280.0000    0.22967
83320.0000    0.35781
83360.0000    0.26154
83400.0000    0.28198
83440.0000    0.22422
83480.0000    0.41584
83520.0000    0.39150
83560.0000    0.51363
83600.0000    0.31178
83640.0000    0.46660
83680.0000    0.37786
83720.0000    0.35961
83760.0000    0.30650
83800.0000    0.52341
83840.0000    0.19888
83880.0000    0.36628
83920.0000    0.55994
83960.0000    0.24807
84000.0000    0.35832
84040.0000    0.31289
84080.0000    0.31326
84120.0000    0.35054
84160.0000    0.51805
84200.0000    0.53648
84240.0000    0.19673
84280.0000    0.26943
84320.0000    0.09866
84360.0000    0.36117
84400.0000    0.20933
84440.0000    0.35585
84480.0000    0.42540
84520.0000    0.39187
84560.0000    0.46064
84600.0000    0.07158
84640.0000    0.33088
84680.0000    0.12146
84720.0000    0.21268
84760.0000    0.14643
84800.0000    0.44709
84840.0000    0.48931
84880.0000    0.32894
84920.0000    0.44651
84960.0000    0.31596
85000.0000    0.43614
85040.0000    0.38873
85080.0000   -0.11958
85120.0000    0.19903
85160.0000    0.54832
85200.0000    0.21902
85240.0000    0.33455
85280.0000    0.28356
85320.0000    0.14394
85360.0000    0.53124
85400.0000    0.41360
85440.0000    0.30026
85480.0000    0.33613
85520.0000    0.26376
85560.0000    0.56846
85600.0000    0.09700
85640.0000    0.23574
85680.0000    0.23638
85720.0000    0.26198
85760.0000    0.18639
85800.0000    0.06364
85840.0000    0.33897
85880.0000    0.30542
85920.0000    0.29018
85960.0000    0.14764
86000.0000    0.09520
86040.0000    0.32872
86080.0000    0.20360
86120.0000    0.34478
86160.0000    0.39651
86200.0000    0.27463
86240.0000   -0.05174
86280.0000   -0.13069
86320.0000   -0.46332
86360.0000   -0.19194
86400.0000   -0.26855
86440.0000    0.01484
86480.0000   -0.20332
86520.0000   -0.59294
86560.0000   -0.28372
86600.0000   -0.42058
86640.0000   -0.67813
86680.0000   -0.28002
86720.0000   -0.19694
86760.0000   -0.05493
86800.0000   -0.26538
86840.0000   -0.10724
86880.0000   -0.10889
86920.0000   -0.11140
86960.0000   -0.06241
87000.0000   -0.23325
87040.0000   -0.26154
87080.0000   -0.03138
87120.0000   -0.46492
87160.0000   -0.29453
87200.0000   -0.15459
87240.0000   -0.07364
87280.0000   -0.12967
87320.0000   -0.03918
87360.0000    0.34074
87400.0000    0.10465
87440.0000    0.29365
87480.0000    0.22285
87520.0000    0.12217
87560.0000    0.40128
87600.0000    0.31249
87640.0000    0.36822
87680.0000    0.38432
87720.0000    0.40920
87760.0000    0.34104
87800.0000    0.37745
87840.0000    0.11418
87880.0000   -0.06770
87920.0000   -0.27472
87960.0000   -0.33268
88000.0000   -0.43124
88040.0000   -0.29109
88080.0000   -0.36191
88120.0000   -0.30988
88160.0000   -0.31114
88200.0000   -0.32947
88240.0000    0.29190
88280.0000    0.35697
88320.0000    0.04280
88360.0000   -0.20658
88400.0000   -0.23849
88440.0000   -0.41114
88480.0000   -0.05994
88520.0000   -0.18176
88560.0000   -0.12643
88600.0000    0.01029
88640.0000   -0.11480
88680.0000   -0.17280
88720.0000    0.01897
88760.0000   -0.02143
88800.0000   -0.36700
88840.0000   -0.65164
88880.0000   -0.45088
88920.0000   -0.47622
88960.0000   -0.32823
89000.0000   -0.08876
89040.0000   -0.38781
89080.0000   -0.35140
89120.0000   -0.20866
89160.0000   -0.16176
89200.0000   -0.23131
89240.0000   -0.46616
89280.0000   -0.38355
89320.0000   -0.26992
89360.0000   -0.20055
89400.0000   -0.11266
89440.0000   -0.27712
89480.0000   -0.40432
89520.0000   -0.46622
89560.0000   -0.24030
89600.0000   -0.43194
89640.0000   -0.14832
89680.0000   -0.18716
89720.0000   -0.28649
89760.0000    0.04706
89800.0000   -0.19072
89840.0000   -0.27256
89880.0000   -0.65140
89920.0000   -0.31356
89960.0000   -0.43411
90000.0000   -0.27049
90040.0000   -0.10164
90080.0000   -0.39772
90120.0000   -0.03311
90160.0000   -0.17820
90200.0000   -0.35279
90240.0000   -0.17619
90280.0000   -0.36005
90320.0000   -0.12645
90360.0000   -0.13051
90400.0000    0.02556
90440.0000   -0.04226
90480.0000    0.35315
90520.0000    0.02420
90560.0000    0.14807
90600.0000    0.22738
90640.0000    0.25174
90680.0000    0.28000
90720.0000    0.13610
90760.0000    0.26231
90800.0000    0.31360
90840.0000    0.43631
90880.0000    0.29552
90920.0000    0.46332
90960.0000    0.11649
91000.0000    0.16584
91040.0000    0.19654
91080.0000    0.11473
91120.0000    0.13655
91160.0000    0.06233
91200.0000    0.50253
91240.0000    0.23959
91280.0000    0.15784
91320.0000    0.30450
91360.0000    0.15357
91400.0000   -0.00313
91440.0000    0.03523
91480.0000    0.22755
91520.0000   -0.19290
91560.0000    0.17131
91600.0000    0.25838
91640.0000    0.18170
91680.0000    0.49999
91720.0000    0.10257
91760.0000    0.10414
91800.0000    0.35927
91840.0000   -0.01658
91880.0000    0.36842
91920.0000    0.12450
91960.0000    0.03410
92000.0000    0.12196
92040.0000   -0.04909
92080.0000    0.01256
92120.0000    0.10180
92160.0000    0.17493
92200.0000    0.14990
92240.0000    0.43178
92280.0000    0.45348
92320.0000    0.18646
92360.0000    0.15797
92400.0000    0.22786
92440.0000    0.25387
92480.0000    0.05945
92520.0000    0.25632
92560.0000    0.24913
92600.0000    0.32854
92640.0000    0.47629
92680.0000    0.13892
92720.0000    0.08391
92760.0000    0.00539
92800.0000    0.20283
92840.0000    0.32585
92880.0000    0.13692
92920.0000    0.43173
92960.0000    0.44543
93000.0000    0.41602
93040.0000    0.42079
93080.0000    0.39306
93120.0000    0.28454
93160.0000    0.17651
93200.0000    0.39754
93240.0000    0.51914
93280.0000    0.55507
93320.0000    0.37721
93360.0000    0.33982
93400.0000    0.39536
93440.0000    0.27311
93480.0000    0.20721
93520.0000    0.27560
93560.0000    0.33158
93600.0000    0.22814
93640.0000    0.31443
93680.0000   -0.24592
93720.0000    0.15964
93760.0000   -0.19529
93800.0000   -0.37651
93840.0000   -0.32715
93880.0000   -0.44357
93920.0000   -0.16479
93960.0000    0.06431
94000.0000   -0.37361
94040.0000   -0.13922
94080.0000   -0.22083
94120.0000   -0.19907
94160.0000   -0.27987
94200.0000   -0.13603
94240.0000   -0.14891
94280.0000   -0.28681
94320.0000   -0.23804
94360.0000   -0.24404
94400.0000   -0.45069
94440.0000   -0.54936
94480.0000   -0.29339
94520.0000   -0.59071
94560.0000   -0.22635
94600.0000   -0.49824
94640.0000   -0.60269
94680.0000   -0.21749
94720.0000   -0.43573
94760.0000   -0.31657
94800.0000   -0.32637
94840.0000   -0.29667
94880.0000   -0.93447
94920.0000   -0.40122
94960.0000    0.07202
95000.0000   -0.34148
95040.0000   -0.27418
95080.0000   -0.10546
95120.0000   -0.37137
95160.0000   -0.06217
95200.0000   -0.21076
95240.0000   -0.25266
95280.0000   -0.38897
95320.0000   -0.43502
95360.0000   -0.45344
95400.0000   -0.20945
95440.0000   -0.28491
95480.0000    0.01370
95520.0000   -0.11035
95560.0000   -0.22829
95600.0000   -0.44403
95640.0000   -0.22960
95680.0000   -0.18309
95720.0000   -0.14473
95760.0000    0.29301
95800.0000    0.23897
95840.0000    0.27301
95880.0000    0.22682
95920.0000    0.11780
95960.0000    0.25774
96000.0000    0.28552
96040.0000    0.10855
96080.0000    0.01676
96120.0000    0.22254
96160.0000    0.23474
96200.0000    0.48415
96240.0000    0.38822
96280.0000    0.30072
96320.0000    0.26860
96360.0000   -0.13592
96400.0000    0.21915
96440.0000    0.21112
96480.0000    0.51646
96520.0000    0.29335
96560.0000    0.16164
96600.0000    0.18522
96640.0000    0.10769
96680.0000    0.17641
96720.0000    0.29225
96760.0000    0.19410
96800.0000    0.13218
96840.0000    0.19517
96880.0000    0.18645
96920.0000    0.35901
96960.0000    0.13070
97000.0000    0.20283
97040.0000    0.01264
97080.0000    0.21746
97120.0000    0.15454
97160.0000    0.29887
97200.0000    0.33036
97240.0000    0.37532
97280.0000    0.40320
97320.0000    0.54767
97360.0000    0.42571
97400.0000    0.27609
97440.0000    0.33795
97480.0000    0.10460
97520.0000    0.25980
97560.0000    0.24863
97600.0000    0.31574
97640.0000    0.25987
97680.0000    0.37131
97720.0000    0.38189
97760.0000    0.41692
97800.0000    0.26628
97840.0000    0.32219
97880.0000    0.63211
97920.0000    0.13433
97960.0000    0.54111
98000.0000    0.28930
98040.0000    0.41640
98080.0000    0.13686
98120.0000    0.32762
98160.0000   -0.29603
98200.0000    0.06600
98240.0000   -0.02659
98280.0000    0.02020
98320.0000   -0.08474
98360.0000    0.00584
98400.0000    0.00054
98440.0000    0.03801
98480.0000   -0.10975
98520.0000   -0.17901
98560.0000   -0.31263
98600.0000    0.04879
98640.0000   -0.02046
98680.0000   -0.16962
98720.0000   -0.27586
98760.0000    0.12546
98800.0000   -0.17012
98840.0000   -0.27468
98880.0000    0.03427
98920.0000   -0.27083
98960.0000   -0.03611
99000.0000   -0.22016
99040.0000   -0.29557
99080.0000    0.30496
99120.0000   -0.15396
99160.0000   -0.21011
99200.0000   -0.09801
99240.0000   -0.24963
99280.0000   -0.34388
99320.0000   -0.58481
99360.0000   -0.52880
99400.0000   -0.62985
99440.0000   -0.45497
99480.0000   -0.47921
99520.0000   -0.26435
99560.0000   -0.21269
99600.0000   -0.26841
99640.0000   -0.20629
99680.0000   -0.05051
99720.0000   -0.01834
99760.0000   -0.03912
99800.0000   -0.23820
99840.0000   -0.23278
99880.0000   -0.32585
99920.0000    0.07964
99960.0000   -0.03191
100000.0000   -0.11439
100040.0000   -0.18823
100080.0000   -0.05754
100120.0000   -0.22852
100160.0000   -0.04166
100200.0000   -0.20408
100240.0000   -0.07082
100280.0000    0.04764
100320.0000   -0.18932
100360.0000   -0.09214
100400.0000   -0.00412
100440.0000   -0.12177
100480.0000   -0.45628
100520.0000   -0.40345
100560.0000   -0.17548
100600.0000   -0.34989
100640.0000   -0.01411
100680.0000   -0.49442
100720.0000   -0.03811
100760.0000   -0.25626
100800.0000   -0.19213
100840.0000   -0.05830
100880.0000   -0.11240
100920.0000   -0.05398
100960.0000   -0.11281
101000.0000   -0.31552
101040.0000   -0.07151
101080.0000   -0.27102
101120.0000   -0.27101
101160.0000   -0.11030
101200.0000   -0.27816
101240.0000   -0.00687
101280.0000   -0.39146
101320.0000   -0.32625
101360.0000    0.13174
101400.0000    0.20448
101440.0000    0.13257
101480.0000   -0.27604
101520.0000   -0.10677
101560.0000   -0.17713
101600.0000    0.21258
101640.0000    0.17303
101680.0000    0.25786
101720.0000    0.32295
101760.0000    0.19402
101800.0000    0.09248
101840.0000    0.20680
101880.0000    0.21807
101920.0000    0.33267
101960.0000    0.37231
102000.0000    0.34514
102040.0000    0.34534
102080.0000    0.19403
102120.0000    0.32073
102160.0000    0.53098
102200.0000    0.29282
102240.0000    0.21308
102280.0000    0.15938
102320.0000    0.54172
102360.0000    0.17323
102400.0000    0.16807
102440.0000    0.01408
102480.0000    0.24111
102520.0000   -0.01280
102560.0000    0.44006
102600.0000    0.64226
102640.0000    0.41017
102680.0000    0.48163
102720.0000    0.33002
102760.0000    0.42657
102800.0000    0.39108
102840.0000    0.31533
102880.0000    0.31274
102920.0000    0.28610
102960.0000    0.32194
103000.0000    0.24032
103040.0000    0.31423
103080.0000    0.20525
103120.0000    0.31347
103160.0000    0.34508
103200.0000    0.53151
103240.0000    0.35799
103280.0000    0.16950
103320.0000    0.27106
103360.0000    0.31964
103400.0000    0.26616
103440.0000    0.43338
103480.0000    0.33702
103520.0000    0.31427
103560.0000    0.28854
103600.0000    0.28296
103640.0000    0.38313
103680.0000   -0.06913
103720.0000    0.25569
103760.0000    0.25869
103800.0000    0.29978
103840.0000    0.33110
103880.0000    0.05634
103920.0000    0.01350
103960.0000   -0.05796
104000.0000   -0.00870
104040.0000   -0.06093
104080.0000    0.06410
104120.0000    0.28237
104160.0000    0.24556
104200.0000    0.50249
104240.0000    0.42421
104280.0000    0.26551
104320.0000    0.45477
104360.0000    0.28348
104400.0000    0.30110
104440.0000    0.22795
104480.0000   -0.00116
104520.0000    0.36761
104560.0000    0.30339
104600.0000    0.47148
104640.0000    0.48709
104680.0000    0.32848
104720.0000    0.38889
104760.0000    0.23292
104800.0000    0.17881
104840.0000    0.22002
104880.0000    0.21525
104920.0000    0.32904
104960.0000    0.23917
105000.0000    0.17118
105040.0000    0.27600
105080.0000    0.29534
105120.0000    0.15279
105160.0000    0.41924
105200.0000    0.25777
105240.0000    0.16681
105280.0000    0.04072
105320.0000    0.16424
105360.0000   -0.23173
105400.0000    0.07166
105440.0000    0.04725
105480.0000    0.08350
105520.0000   -0.12534
105560.0000   -0.20606
105600.0000   -0.05815
105640.0000   -0.05369
105680.0000   -0.12883
105720.0000   -0.19789
105760.0000   -0.21234
105800.0000   -0.03882
105840.0000    0.13778
105880.0000   -0.06959
105920.0000    0.00684
105960.0000    0.08128
106000.0000   -0.18932
106040.0000   -0.02193
106080.0000    0.07924
106120.0000   -0.15862
106160.0000   -0.10209
106200.0000   -0.21515
106240.0000   -0.24363
106280.0000   -0.23630
106320.0000   -0.23783
106360.0000   -0.29355
106400.0000   -0.23832
106440.0000   -0.05813
106480.0000   -0.42670
106520.0000   -0.25307
106560.0000   -0.07872
106600.0000   -0.07887
106640.0000   -0.05022
106680.0000   -0.37009
106720.0000   -0.08848
106760.0000   -0.13525
106800.0000   -0.04515
106840.0000   -0.20240
106880.0000   -0.23048
106920.0000   -0.08582
106960.0000   -0.06848
107000.0000    0.01397
107040.0000    0.05760
107080.0000    0.03916
107120.0000   -0.21663
107160.0000    0.28325
107200.0000   -0.21661
107240.0000   -0.24990
107280.0000   -0.44174
107320.0000   -0.10988
107360.0000   -0.14281
107400.0000    0.05449
107440.0000   -0.02268
107480.0000   -0.07592
107520.0000   -0.03800
107560.0000    0.12842
107600.0000    0.26292
107640.0000    0.17659
107680.0000    0.11527
107720.0000    0.12116
107760.0000    0.04842
107800.0000   -0.04861
107840.0000    0.27534
107880.0000    0.35819
107920.0000    0.20843
107960.0000    0.15497
108000.0000   -0.12610
108040.0000   -0.11126
108080.0000    0.00648
108120.0000    0.22469
108160.0000   -0.24893
108200.0000   -0.21550
108240.0000   -0.14915
108280.0000   -0.19382
108320.0000   -0.15471
108360.0000   -0.04874
108400.0000   -0.31327
108440.0000   -0.15032
108480.0000    0.13512
108520.0000   -0.43146
108560.0000   -0.04403
108600.0000   -0.08513
108640.0000   -0.27744
108680.0000    0.00978
108720.0000    0.10071
108760.0000   -0.04794
108800.0000    0.19954
108840.0000    0.47817
108880.0000    0.23851
108920.0000    0.28501
108960.0000    0.37717
109000.0000    0.27411
109040.0000    0.14449
109080.0000    0.19958
109120.0000    0.20392
109160.0000    0.27452
109200.0000    0.04252
109240.0000    0.14671
109280.0000    0.15640
109320.0000    0.13382
109360.0000    0.24751
109400.0000    0.57902
109440.0000    0.16086
109480.0000    0.17772
109520.0000    0.32223
109560.0000    0.22755
109600.0000    0.10008
109640.0000   -0.00468
109680.0000    0.27527
109720.0000    0.26830
109760.0000    0.04225
109800.0000    0.17626
109840.0000    0.21505
109880.0000    0.00563
109920.0000   -0.09188
109960.0000   -0.09113
110000.0000    0.03684
110040.0000    0.00845
110080.0000   -0.47391
110120.0000   -0.21348
110160.0000   -0.04046
110200.0000   -0.06508
110240.0000   -0.21333
110280.0000    0.12647
110320.0000    0.19670
110360.0000   -0.46678
110400.0000   -0.70408
110440.0000   -0.25496
110480.0000   -0.31532
110520.0000   -0.04259
110560.0000   -0.03199
110600.0000   -0.27497
110640.0000   -0.16215
110680.0000    0.22688
110720.0000    0.03874
110760.0000    0.06207
110800.0000   -0.50779
110840.0000   -0.15758
110880.0000   -0.11030
110920.0000    0.06499
110960.0000   -0.04372
111000.0000   -0.04572
111040.0000   -0.15594
111080.0000    0.16853
111120.0000   -0.15907
111160.0000   -0.32727
111200.0000   -0.12681
111240.0000   -0.12599
111280.0000   -0.19800
111320.0000   -0.12266
111360.0000   -0.16849
111400.0000    0.02671
111440.0000   -0.06632
111480.0000    0.00242
111520.0000    0.06412
111560.0000    0.09505
111600.0000   -0.10855
111640.0000   -0.10226
111680.0000   -0.06395
111720.0000   -0.13254
111760.0000    0.05246
111800.0000   -0.03486
111840.0000   -0.13033
111880.0000   -0.11161
111920.0000   -0.08116
111960.0000   -0.12486
112000.0000    0.01994
112040.0000   -0.19579
112080.0000   -0.09131
112120.0000   -0.04721
112160.0000    0.05321
112200.0000    0.08451
112240.0000    0.07427
112280.0000   -0.03449
112320.0000   -0.12686
112360.0000    0.08075
112400.0000   -0.04871
112440.0000    0.22345
112480.0000   -0.02412
112520.0000    0.01272
112560.0000    0.04013
112600.0000   -0.06177
112640.0000   -0.20794
112680.0000   -0.33070
112720.0000   -0.26413
112760.0000   -0.22510
112800.0000   -0.06636
112840.0000    0.19555
112880.0000   -0.04783
112920.0000    0.27580
112960.0000    0.17623
113000.0000    0.09919
113040.0000    0.05728
113080.0000   -0.29848
113120.0000   -0.22350
113160.0000   -0.19854
113200.0000   -0.26696
113240.0000   -0.24565
113280.0000    0.01733
113320.0000   -0.05614
113360.0000   -0.10661
113400.0000   -0.33593
113440.0000   -0.13472
113480.0000    0.06289
113520.0000   -0.18145
113560.0000   -0.35196
113600.0000   -0.35673
113640.0000   -0.35060
113680.0000   -0.44897
113720.0000   -0.57931
113760.0000   -0.47415
113800.0000    0.00596
113840.0000   -0.02708
113880.0000    0.05098
113920.0000    0.03631
113960.0000   -0.20739
114000.0000   -0.16488
114040.0000    0.07892
114080.0000   -0.46495
114120.0000   -0.57500
114160.0000   -0.49734
114200.0000   -0.77931
114240.0000   -0.70700
114280.0000   -0.29559
114320.0000   -0.27661
114360.0000   -0.51859
114400.0000   -0.05927
114440.0000   -0.51366
114480.0000   -0.63868
114520.0000   -0.43514
114560.0000   -0.23327
114600.0000   -0.53828
114640.0000   -0.59710
114680.0000   -0.35990
114720.0000   -0.28705
114760.0000   -0.39097
114800.0000   -0.38321
114840.0000   -0.44356
114880.0000   -0.59162
114920.0000   -0.38944
114960.0000   -0.28039
115000.0000   -0.37653
115040.0000   -0.68420
115080.0000   -0.31037
115120.0000    0.21487
115160.0000   -0.13011
115200.0000   -0.41912
115240.0000   -0.08860
115280.0000   -0.18883
115320.0000   -0.20124
115360.0000   -0.35330
115400.0000   -0.48931
115440.0000   -0.51999
115480.0000   -0.42248
115520.0000   -0.51734
115560.0000   -0.44209
115600.0000   -0.54950
115640.0000   -0.21024
115680.0000   -0.53508
115720.0000   -0.33199
115760.0000   -0.74543
115800.0000   -0.30138
115840.0000   -0.40884
115880.0000   -0.58651
115920.0000   -0.17161
115960.0000   -0.31757
116000.0000   -0.41426
116040.0000   -0.49705
116080.0000   -0.41093
116120.0000   -0.16409
116160.0000   -0.12472
116200.0000   -0.33502
116240.0000   -0.25617
116280.0000   -0.27732
116320.0000   -0.38225
116360.0000   -0.28744
116400.0000   -0.11589
116440.0000   -0.27885
116480.0000   -0.28200
116520.0000    0.03508
116560.0000   -0.60257
116600.0000   -0.66099
116640.0000   -0.52196
116680.0000   -0.62056
116720.0000   -0.38775
116760.0000   -0.17596
116800.0000   -0.08718
116840.0000   -0.33716
116880.0000   -0.11937
116920.0000   -0.43434
116960.0000   -0.29434
117000.0000   -0.39824
117040.0000   -0.22879
117080.0000   -0.16440
117120.0000   -0.43781
117160.0000   -0.36610
117200.0000   -0.29517
117240.0000   -0.89898
117280.0000   -0.43774
117320.0000   -0.39856
117360.0000   -0.33082
117400.0000   -0.63602
117440.0000   -0.21412
117480.0000   -0.20905
117520.0000   -0.17156
117560.0000   -0.24205
117600.0000   -0.28629
117640.0000   -0.43992
117680.0000   -0.60164
117720.0000   -0.57272
117760.0000   -0.76208
117800.0000   -0.25387
117840.0000   -0.14986
117880.0000   -0.37134
117920.0000   -0.29561
117960.0000   -0.29925
118000.0000   -0.14034
118040.0000   -0.21841
118080.0000   -0.08885
118120.0000   -0.26972
118160.0000   -0.58648
118200.0000   -0.25298
118240.0000   -0.16550
118280.0000   -0.55183
118320.0000   -0.32890
118360.0000   -0.25823
118400.0000   -0.37496
118440.0000   -0.01669
118480.0000   -0.10559
118520.0000   -0.50371
118560.0000   -0.16030
118600.0000   -0.29549
118640.0000   -0.30067
118680.0000   -0.34412
118720.0000   -0.27587
118760.0000   -0.26697
118800.0000   -0.26245
118840.0000   -0.54897
118880.0000   -0.32257
118920.0000   -0.35901
118960.0000   -0.24986
119000.0000   -0.34496
119040.0000   -0.69125
119080.0000   -0.28798
119120.0000   -0.74542
119160.0000   -0.45953
119200.0000   -0.58234
119240.0000    0.00122
119280.0000   -0.19303
119320.0000   -0.58506
119360.0000   -0.36539
119400.0000   -0.59095
119440.0000   -0.42661
119480.0000    0.00098
119520.0000   -0.20972
119560.0000   -0.22910
119600.0000   -0.36976
119640.0000   -0.31699
119680.0000   -0.26147
119720.0000   -0.23665
119760.0000   -0.12516
119800.0000   -0.32227
119840.0000   -0.50688
119880.0000   -0.39852
119920.0000   -0.15715
119960.0000   -0.21403
120000.0000   -0.30218
120040.0000   -0.32762
120080.0000   -0.27908
120120.0000   -0.27676
120160.0000   -0.36530
120200.0000   -0.42216
120240.0000   -0.34300
120280.0000   -0.28734
120320.0000   -0.49116
120360.0000   -0.49571
120400.0000   -0.40450
120440.0000   -0.18291
120480.0000   -0.33669
120520.0000   -0.75071
120560.0000   -0.87119
120600.0000   -0.32516
120640.0000   -0.44944
120680.0000   -0.06356
120720.0000   -0.35237
120760.0000   -0.30431
120800.0000   -0.26888
120840.0000   -0.39784
120880.0000   -0.29476
120920.0000   -0.64915
120960.0000   -0.31550
121000.0000   -0.29762
121040.0000   -0.29551
121080.0000   -0.47996
121120.0000   -0.13031
121160.0000   -0.34149
121200.0000   -0.05760
121240.0000   -0.10395
121280.0000   -0.18984
121320.0000   -0.13063
121360.0000   -0.18325
121400.0000   -0.11095
121440.0000   -0.21334
121480.0000   -0.70738
121520.0000   -0.20168
121560.0000   -0.49977
121600.0000   -0.22387
121640.0000   -0.34800
121680.0000   -0.26833
121720.0000   -0.55660
121760.0000   -0.30026
121800.0000   -0.42560
121840.0000   -0.82658
121880.0000   -0.69473
121920.0000   -0.28302
121960.0000   -0.35758
122000.0000   -0.16633
122040.0000   -0.26398
122080.0000   -0.19469
122120.0000   -0.04814
122160.0000   -0.09730
122200.0000   -0.30064
122240.0000   -0.21319
122280.0000   -0.40420
122320.0000   -0.12352
122360.0000   -0.06274
122400.0000   -0.18994
122440.0000    0.02332
122480.0000   -0.21454
122520.0000   -0.37220
122560.0000   -0.10674
122600.0000   -0.20609
122640.0000   -0.28879
122680.0000    0.00437
122720.0000   -0.17198
122760.0000   -0.13935
122800.0000   -0.27586
122840.0000   -0.52983
122880.0000   -0.44720
122920.0000   -0.19523
122960.0000   -0.22339
123000.0000   -0.01382
123040.0000   -0.24009
123080.0000   -0.61326
123120.0000   -0.53419
123160.0000   -0.61180
123200.0000   -0.50740
123240.0000   -0.55397
123280.0000   -0.72032
123320.0000   -0.50732
123360.0000   -0.15990
123400.0000   -0.39179
123440.0000   -0.57129
123480.0000   -0.64924
123520.0000   -0.32059
123560.0000   -0.26064
123600.0000   -0.22295
123640.0000   -0.41846
123680.0000   -0.22228
123720.0000   -0.10999
123760.0000   -0.24328
123800.0000   -0.41557
123840.0000   -0.27969
123880.0000   -0.04077
123920.0000   -0.41424
123960.0000   -0.40680
124000.0000   -0.04785
124040.0000   -0.27822
124080.0000   -0.26645
124120.0000   -0.03496
124160.0000   -0.19707
124200.0000   -0.60621
124240.0000   -0.50385
124280.0000   -0.32285
124320.0000   -0.31789
124360.0000   -0.26232
124400.0000   -0.46383
124440.0000   -0.29461
124480.0000   -0.47417
124520.0000   -0.26668
124560.0000   -0.45957
124600.0000   -0.61543
124640.0000   -0.22892
124680.0000   -0.64824
124720.0000   -0.16771
124760.0000   -0.45186
124800.0000   -0.37927
124840.0000   -0.35020
124880.0000   -0.36540
124920.0000   -0.17731
124960.0000   -0.24136
125000.0000   -0.56470
125040.0000   -0.77242
125080.0000   -0.57669
125120.0000   -0.38390
125160.0000   -0.65224
125200.0000   -0.54960
125240.0000   -0.86294
125280.0000   -0.72172
125320.0000   -0.81252
125360.0000   -0.50773
125400.0000   -0.70384
125440.0000   -0.83014
125480.0000   -0.42989
125520.0000   -0.57503
125560.0000   -0.21957
125600.0000   -0.55841
125640.0000   -0.65396
125680.0000   -0.43920
125720.0000   -0.51647
125760.0000   -0.51202
125800.0000   -0.24510
125840.0000   -0.30550
125880.0000   -0.47658
125920.0000   -0.57320
125960.0000   -0.30681
126000.0000   -0.40329
126040.0000   -0.43228
126080.0000   -0.52443
126120.0000   -0.64482
126160.0000   -0.22202
126200.0000   -0.46942
126240.0000   -0.53792
126280.0000   -0.49961
126320.0000   -0.60351
126360.0000   -0.57262
126400.0000   -0.58761
126440.0000   -0.41336
126480.0000   -0.32026
126520.0000   -0.36995
126560.0000   -0.23363
126600.0000   -0.64316
126640.0000   -0.15687
126680.0000   -0.19777
126720.0000   -0.20729
126760.0000   -0.03972
126800.0000   -0.18130
126840.0000   -0.36297
126880.0000   -0.25627
126920.0000   -0.62609
126960.0000   -0.62277
127000.0000   -0.22136
127040.0000   -0.47057
127080.0000   -0.30109
127120.0000   -0.45533
127160.0000   -0.38919
127200.0000   -0.09842
127240.0000   -0.44002
127280.0000   -0.13540
127320.0000   -0.43717
127360.0000   -0.55449
127400.0000   -0.47950
127440.0000   -0.23749
127480.0000   -0.23230
127520.0000   -0.14106
127560.0000   -0.37642
127600.0000   -0.27799
127640.0000   -0.40252
127680.0000   -0.51568
127720.0000   -0.44435
127760.0000   -0.13256
127800.0000   -0.19254
127840.0000   -0.29453
127880.0000   -0.35624
127920.0000   -0.36504
127960.0000   -0.37352
128000.0000   -0.30021
128040.0000   -0.23913
128080.0000   -0.54594
128120.0000   -0.41941
128160.0000   -0.32695
128200.0000   -0.29120
128240.0000   -0.75882
128280.0000   -0.25363
128320.0000   -0.61061
128360.0000   -0.60598
128400.0000   -0.52817
128440.0000   -0.69598
128480.0000   -0.44271
128520.0000   -0.50116
128560.0000   -0.48026
128600.0000   -0.27995
128640.0000   -0.37332
128680.0000   -0.59259
128720.0000   -0.41639
128760.0000   -0.38597
128800.0000   -0.18822
128840.0000   -0.31743
128880.0000   -0.45734
128920.0000   -0.27653
128960.0000   -0.46887
129000.0000   -0.17120
129040.0000   -0.25855
129080.0000   -0.06919
129120.0000   -0.47037
129160.0000   -0.48731
129200.0000   -0.22663
129240.0000   -0.22967
129280.0000   -0.18634
129320.0000   -0.26201
129360.0000   -0.17723
129400.0000   -0.20547
129440.0000   -0.19698
129480.0000   -0.28961
129520.0000    0.17930
129560.0000    0.23157
129600.0000    0.14725
129640.0000    0.22512
129680.0000    0.38923
129720.0000    0.27388
129760.0000    0.37105
129800.0000    0.30213
129840.0000    0.27613
129880.0000    0.29772
129920.0000    0.16044
129960.0000    0.12123
130000.0000    0.17355
130040.0000   -0.15121
130080.0000   -0.18012
130120.0000   -0.31555
130160.0000   -0.41764
130200.0000   -0.21950
130240.0000   -0.50844
130280.0000   -0.46247
130320.0000   -0.27481
130360.0000   -0.37286
130400.0000   -0.20073
130440.0000   -0.10149
130480.0000   -0.39921
130520.0000   -0.22778
130560.0000   -0.08556
130600.0000   -0.23254
130640.0000   -0.34480
130680.0000   -0.33827
130720.0000   -0.13193
130760.0000   -0.32271
130800.0000   -0.16629
130840.0000   -0.02675
130880.0000   -0.46866
130920.0000   -0.32179
130960.0000   -0.21899
131000.0000   -0.28262
131040.0000   -0.19074
131080.0000   -0.25948
131120.0000   -0.16392
131160.0000   -0.25657
131200.0000   -0.22135
131240.0000   -0.55814
131280.0000   -0.15616
131320.0000    0.03477
131360.0000   -0.13745
131400.0000   -0.15006
131440.0000   -0.23439
131480.0000    0.00528
131520.0000   -0.22468
131560.0000   -0.18821
131600.0000   -0.14961
131640.0000   -0.27446
131680.0000   -0.16397
131720.0000   -0.47182
131760.0000   -0.43079
131800.0000   -0.05073
131840.0000   -0.25701
131880.0000   -0.12877
131920.0000    0.13899
131960.0000    0.28195
132000.0000    0.35546
132040.0000    0.12561
132080.0000    0.02085
132120.0000    0.21586
132160.0000    0.11098
132200.0000    0.13000
132240.0000    0.12536
132280.0000    0.08567
132320.0000    0.12289
132360.0000   -0.49749
132400.0000   -0.27313
132440.0000   -0.22819
132480.0000   -0.41244
132520.0000   -0.23513
132560.0000   -0.26797
132600.0000   -0.44882
132640.0000   -0.33268
132680.0000   -0.34875
132720.0000   -0.07832
132760.0000   -0.23813
132800.0000   -0.20934
132840.0000   -0.17548
132880.0000   -0.42644
132920.0000   -0.32646
132960.0000   -0.03163
133000.0000    0.23833
133040.0000    0.18178
133080.0000    0.27520
133120.0000    0.15306
133160.0000    0.09347
133200.0000    0.17726
133240.0000    0.17853
133280.0000   -0.24171
133320.0000   -0.05631
133360.0000   -0.57606
133400.0000   -0.44275
133440.0000   -0.18986
133480.0000   -0.28464
133520.0000   -0.31571
133560.0000   -0.52915
133600.0000   -0.56392
133640.0000   -0.39182
133680.0000   -0.28141
133720.0000   -0.50151
133760.0000   -0.48512
133800.0000   -0.38573
133840.0000   -0.16901
133880.0000   -0.54711
133920.0000   -0.41055
133960.0000   -0.46016
134000.0000   -0.20978
134040.0000   -0.35788
134080.0000   -0.67638
134120.0000   -0.40472
134160.0000   -0.36648
134200.0000   -0.46060
134240.0000   -0.41377
134280.0000   -0.41208
134320.0000   -0.31375
134360.0000   -0.04639
134400.0000   -0.34972
134440.0000   -0.13937
134480.0000   -0.32307
134520.0000   -0.44004
134560.0000   -0.34621
134600.0000   -0.32284
134640.0000   -0.20634
134680.0000   -0.55600
134720.0000   -0.28808
134760.0000   -0.44271
134800.0000   -0.75135
134840.0000   -0.54078
134880.0000   -0.29858
134920.0000   -0.37260
134960.0000   -0.37931
135000.0000   -0.24083
135040.0000   -0.51329
135080.0000   -0.02544
135120.0000   -0.09668
135160.0000   -0.17048
135200.0000   -0.06437
135240.0000   -0.00115
135280.0000   -0.13129
135320.0000   -0.05800
135360.0000   -0.43323
135400.0000   -0.54843
135440.0000   -0.43101
135480.0000   -0.48697
135520.0000   -0.60080
135560.0000   -0.45713
135600.0000   -0.34705
135640.0000   -0.25151
135680.0000   -0.32735
135720.0000   -0.32992
135760.0000   -0.23573
135800.0000    0.06743
135840.0000    0.27967
135880.0000    0.25589
135920.0000    0.34686
135960.0000    0.32381
136000.0000    0.17147
136040.0000    0.38635
136080.0000    0.30365
136120.0000    0.22778
136160.0000    0.42369
136200.0000    0.17784
136240.0000    0.09465
136280.0000   -0.17528
136320.0000    0.31291
136360.0000    0.22146
136400.0000    0.33409
136440.0000    0.26835
136480.0000    0.05872
136520.0000    0.25812
136560.0000    0.37481
136600.0000    0.28121
136640.0000    0.29623
136680.0000    0.29392
136720.0000    0.18912
136760.0000    0.16009
136800.0000    0.19552
136840.0000    0.25893
136880.0000    0.31328
136920.0000    0.24929
136960.0000    0.24919
137000.0000    0.47895
137040.0000    0.21988
137080.0000    0.26018
137120.0000    0.27136
137160.0000    0.26422
137200.0000    0.22387
137240.0000    0.23234
137280.0000    0.22555
137320.0000    0.22346
137360.0000    0.28798
137400.0000    0.13760
137440.0000    0.21454
137480.0000    0.23875
137520.0000    0.12408
137560.0000    0.18996
137600.0000    0.46564
137640.0000    0.43982
137680.0000    0.28479
137720.0000    0.35344
137760.0000    0.11715
137800.0000    0.32868
137840.0000    0.17230
137880.0000    0.21063
137920.0000    0.33238
137960.0000    0.30233
138000.0000    0.20259
138040.0000   -0.02696
138080.0000   -0.23857
138120.0000   -0.12974
138160.0000   -0.14201
138200.0000   -0.13038
138240.0000   -0.26994
138280.0000   -0.00668
138320.0000   -0.32371
138360.0000   -0.33691
138400.0000   -0.39827
138440.0000   -0.42926
138480.0000   -0.29682
138520.0000   -0.15485
138560.0000   -0.17191
138600.0000   -0.10914
138640.0000    0.14920
138680.0000    0.16004
138720.0000   -0.15283
138760.0000   -0.45743
138800.0000   -0.37458
138840.0000   -0.20394
138880.0000   -0.15171
138920.0000   -0.42336
138960.0000   -0.61948
139000.0000   -0.76151
139040.0000   -0.59690
139080.0000   -0.46414
139120.0000   -0.28749
139160.0000   -0.05028
139200.0000   -0.03439
139240.0000   -0.08000
139280.0000   -0.38745
139320.0000   -0.46922
139360.0000   -0.25515
139400.0000    0.07915
139440.0000   -0.07685
139480.0000   -0.02505
139520.0000   -0.10846
139560.0000   -0.11679
139600.0000   -0.00370
139640.0000   -0.11601
139680.0000   -0.01328
139720.0000   -0.00586
139760.0000    0.10713
139800.0000   -0.12694
139840.0000   -0.23276
139880.0000   -0.14027
139920.0000    0.03309
139960.0000   -0.10265
140000.0000   -0.07005
140040.0000   -0.12096
140080.0000   -0.38487
140120.0000   -0.34472
140160.0000   -0.41505
140200.0000   -0.62703
140240.0000   -0.37679
140280.0000   -0.29242
140320.0000   -0.31214
140360.0000   -0.46383
140400.0000   -0.41227
140440.0000   -0.50574
140480.0000   -0.58644
140520.0000   -0.29991
140560.0000   -0.42604
140600.0000   -0.27254
140640.0000    0.03127
140680.0000   -0.07991
140720.0000   -0.26846
140760.0000   -0.05866
140800.0000   -0.20419
140840.0000   -0.44152
140880.0000   -0.35455
140920.0000   -0.14381
140960.0000   -0.24939
141000.0000   -0.26480
141040.0000   -0.32172
141080.0000   -0.34333
141120.0000   -0.33129
141160.0000   -0.28790
141200.0000   -0.27571
141240.0000   -0.35698
141280.0000   -0.22975
141320.0000   -0.24835
141360.0000   -0.42352
141400.0000   -0.22936
141440.0000   -0.07592
141480.0000   -0.15793
141520.0000   -0.15560
141560.0000    0.00225
141600.0000   -0.12502
141640.0000   -0.26075
141680.0000   -0.30683
141720.0000    0.22861
141760.0000   -0.14529
141800.0000   -0.13513
141840.0000   -0.25488
141880.0000   -0.02308
141920.0000   -0.16390
141960.0000   -0.03055
142000.0000   -0.26457
142040.0000   -0.19586
142080.0000   -0.56668
142120.0000   -0.81494
142160.0000   -0.87565
142200.0000   -0.95852
142240.0000   -0.75979
142280.0000   -0.71079
142320.0000   -0.15790
142360.0000   -0.38662
142400.0000   -0.42777
142440.0000   -0.50970
142480.0000   -0.36150
142520.0000   -0.21538
142560.0000   -0.47998
142600.0000   -0.66886
142640.0000   -0.31937
142680.0000   -0.35476
142720.0000   -0.56279
142760.0000   -0.37820
142800.0000   -0.07740
142840.0000   -0.76399
142880.0000   -0.51451
142920.0000   -0.24595
142960.0000   -0.47243
143000.0000   -0.35660
143040.0000   -0.53880
143080.0000   -0.15710
143120.0000   -0.14098
143160.0000   -0.05620
143200.0000   -0.32315
143240.0000   -0.17852
143280.0000   -0.24981
143320.0000   -0.08794
143360.0000   -0.24094
143400.0000   -0.26078
143440.0000   -0.12664
143480.0000   -0.25790
143520.0000   -0.11913
143560.0000   -0.50723
143600.0000   -0.41359
143640.0000   -0.47779
143680.0000   -0.36895
143720.0000   -0.44183
143760.0000   -0.36909
143800.0000   -0.60867
143840.0000   -0.25384
143880.0000   -0.24572
143920.0000   -0.53079
143960.0000   -0.35925
144000.0000   -0.22743
144040.0000   -0.31154
144080.0000   -0.54588
144120.0000   -0.32798
144160.0000    0.02232
144200.0000   -0.54892
144240.0000   -0.53504
144280.0000   -0.30774
144320.0000   -0.07257
144360.0000   -0.42803
144400.0000   -0.36581
144440.0000   -0.90340
144480.0000   -0.30696
144520.0000   -0.35127
144560.0000   -0.54642
144600.0000   -0.55313
144640.0000   -0.26483
144680.0000   -0.29457
144720.0000   -0.30881
144760.0000   -0.32534
144800.0000   -0.16019
144840.0000   -0.30955
144880.0000    0.04039
144920.0000   -0.57526
144960.0000   -0.26675
145000.0000    0.06551
145040.0000   -0.16360
145080.0000   -0.21668
145120.0000   -0.26775
145160.0000   -0.18141
145200.0000   -0.23447
145240.0000    0.02178
145280.0000   -0.72585
145320.0000   -0.35641
145360.0000   -0.79722
145400.0000   -0.55511
145440.0000   -0.46648
145480.0000   -0.30135
145520.0000   -0.37161
145560.0000   -0.32562
145600.0000   -0.21877
145640.0000   -0.45579
145680.0000   -0.31713
145720.0000   -0.63777
145760.0000   -0.73668
145800.0000   -0.28217
145840.0000   -0.55847
145880.0000   -0.54989
145920.0000   -0.23574
145960.0000   -0.51657
146000.0000   -0.17889
146040.0000   -0.25000
146080.0000   -0.27858
146120.0000   -0.06145
146160.0000   -0.27014
146200.0000   -0.16079
146240.0000   -0.37506
146280.0000   -0.17692
146320.0000   -0.47191
146360.0000   -0.22835
146400.0000   -0.45006
146440.0000   -0.50414
146480.0000   -0.71585
146520.0000   -0.56044
146560.0000   -0.33732
146600.0000   -0.18477
146640.0000   -0.17969
146680.0000   -0.09905
146720.0000    0.08622
146760.0000    0.29902
146800.0000    0.28444
146840.0000    0.21359
146880.0000    0.37194
146920.0000    0.43836
146960.0000    0.35494
147000.0000    0.41754
147040.0000    0.34207
147080.0000    0.46496
147120.0000    0.23354
147160.0000    0.23451
147200.0000    0.28144
147240.0000    0.53066
147280.0000    0.52511
147320.0000    0.52512
147360.0000    0.39729
147400.0000    0.40786
147440.0000    0.55069
147480.0000    0.41342
147520.0000    0.20719
147560.0000   -0.01282
147600.0000    0.05821
147640.0000    0.23862
147680.0000    0.26591
147720.0000    0.22381
147760.0000    0.32282
147800.0000    0.25433
147840.0000    0.42874
147880.0000    0.14401
147920.0000    0.15097
147960.0000    0.41724
148000.0000    0.36617
148040.0000    0.03513
148080.0000    0.19448
148120.0000    0.37575
148160.0000    0.33730
148200.0000    0.21978
148240.0000    0.13180
148280.0000    0.34783
148320.0000    0.13806
148360.0000    0.16514
148400.0000    0.20340
148440.0000    0.33703
148480.0000    0.34904
148520.0000    0.27963
148560.0000    0.26077
148600.0000    0.23055
148640.0000    0.25029
148680.0000    0.40350
148720.0000    0.27403
148760.0000    0.12940
148800.0000    0.31349
148840.0000    0.23216
148880.0000    0.23770
148920.0000    0.32006
148960.0000    0.30164
149000.0000    0.14121
149040.0000    0.39548
149080.0000    0.13480
149120.0000    0.30365
149160.0000    0.43935
149200.0000    0.30475
149240.0000    0.40842
149280.0000    0.33071
149320.0000    0.42003
149360.0000    0.25804
149400.0000    0.26376
149440.0000    0.17179
149480.0000    0.05763
149520.0000    0.24311
149560.0000    0.37923
149600.0000    0.24884
149640.0000    0.16242
149680.0000    0.38489
149720.0000    0.16324
149760.0000    0.25107
149800.0000    0.19724
149840.0000    0.32578
149880.0000    0.25834
149920.0000    0.32610
149960.0000    0.13038
150000.0000    0.31095
150040.0000    0.17082
150080.0000    0.23808
150120.0000    0.04428
150160.0000    0.24372
150200.0000    0.39392
150240.0000    0.24672
150280.0000    0.20479
150320.0000    0.27908
150360.0000    0.31455
150400.0000    0.11852
150440.0000    0.29449
150480.0000    0.28506
150520.0000    0.37606
150560.0000    0.53357
150600.0000    0.22291
150640.0000    0.11676
150680.0000    0.31351
150720.0000    0.13112
150760.0000    0.40503
150800.0000    0.25402
150840.0000    0.38337
150880.0000    0.17100
150920.0000    0.30976
150960.0000    0.18335
151000.0000    0.29687
151040.0000    0.19295
151080.0000    0.26414
151120.0000    0.32120
151160.0000    0.13307
151200.0000    0.20906
151240.0000    0.33114
151280.0000    0.13889
151320.0000    0.05503
151360.0000    0.14649
151400.0000    0.03191
151440.0000    0.04207
151480.0000   -0.03401
151520.0000    0.24679
151560.0000    0.07759
151600.0000    0.14022
151640.0000    0.25184
151680.0000    0.15069
151720.0000    0.05736
151760.0000    0.10678
151800.0000    0.22481
151840.0000    0.12669
151880.0000   -0.23966
151920.0000   -0.01642
151960.0000   -0.07655
152000.0000   -0.37593
152040.0000   -0.33681
152080.0000   -0.00300
152120.0000   -0.54225
152160.0000   -0.36674
152200.0000   -0.17213
152240.0000   -0.10473
152280.0000    0.10677
152320.0000    0.04849
152360.0000   -0.39625
152400.0000   -0.19609
152440.0000   -0.10514
152480.0000   -0.19385
152520.0000    0.11408
152560.0000   -0.26310
152600.0000   -0.44270
152640.0000   -0.04540
152680.0000   -0.32579
152720.0000   -0.53003
152760.0000   -0.29230
152800.0000   -0.15473
152840.0000   -0.11346
152880.0000   -0.21515
152920.0000   -0.14853
152960.0000   -0.08265
153000.0000   -0.32043
153040.0000   -0.14348
153080.0000   -0.07264
153120.0000   -0.02583
153160.0000   -0.02556
153200.0000   -0.11956
153240.0000   -0.48418
153280.0000   -0.30699
153320.0000   -0.06778
153360.0000   -0.45221
153400.0000   -0.14060
153440.0000   -0.49371
153480.0000   -0.03808
153520.0000   -0.50374
153560.0000   -0.40445
153600.0000   -0.27747
153640.0000   -0.65960
153680.0000   -0.40592
153720.0000   -0.17751
153760.0000   -0.63973
153800.0000   -0.27600
153840.0000   -0.49922
153880.0000   -0.46177
153920.0000   -0.46307
153960.0000   -0.28723
154000.0000   -0.07104
154040.0000   -0.13682
154080.0000   -0.22366
154120.0000   -0.37194
154160.0000   -0.39218
154200.0000   -0.34398
154240.0000   -0.06360
154280.0000   -0.13987
154320.0000   -0.40093
154360.0000   -0.27061
154400.0000   -0.40654
154440.0000   -0.43143
154480.0000   -0.25472
154520.0000   -0.17909
154560.0000   -0.06513
154600.0000   -0.28350
154640.0000   -0.47886
154680.0000   -0.20679
154720.0000   -0.28672
154760.0000   -0.32517
154800.0000   -0.21409
154840.0000   -0.28033
154880.0000   -0.39222
154920.0000   -0.12141
154960.0000   -0.28938
155000.0000   -0.15888
155040.0000   -0.20682
155080.0000   -0.19755
155120.0000   -0.41645
155160.0000   -0.11221
155200.0000   -0.37882
155240.0000   -0.25018
155280.0000   -0.37595
155320.0000    0.14012
155360.0000    0.04328
155400.0000   -0.25862
155440.0000   -0.42122
155480.0000   -0.42529
155520.0000   -0.19679
155560.0000   -0.31127
155600.0000   -0.33315
155640.0000   -0.21249
155680.0000   -0.51021
155720.0000   -0.20115
155760.0000   -0.04570
155800.0000   -0.49062
155840.0000   -0.46010
155880.0000   -0.06789
155920.0000   -0.24633
155960.0000   -0.34859
156000.0000   -0.86060
156040.0000   -0.64340
156080.0000   -0.67895
156120.0000   -0.46640
156160.0000   -0.48562
156200.0000   -0.56243
156240.0000   -0.37209
156280.0000   -0.16566
156320.0000   -0.19372
156360.0000   -0.05025
156400.0000   -0.27095
156440.0000   -0.17858
156480.0000   -0.16901
156520.0000   -0.36924
156560.0000   -0.34362
156600.0000   -0.11779
156640.0000   -0.17076
156680.0000   -0.17721
156720.0000   -0.26908
156760.0000   -0.25249
156800.0000   -0.48359
156840.0000   -0.18539
156880.0000   -0.44560
156920.0000   -0.26133
156960.0000   -0.20555
157000.0000   -0.18070
157040.0000   -0.24894
157080.0000   -0.43940
157120.0000   -0.54085
157160.0000   -0.32949
157200.0000   -0.06274
157240.0000   -0.23023
157280.0000   -0.14723
157320.0000   -0.20299
157360.0000   -0.12249
157400.0000   -0.40298
157440.0000   -0.51007
157480.0000   -0.33791
157520.0000   -0.44087
157560.0000   -0.02178
157600.0000   -0.48583
157640.0000   -0.60507
157680.0000   -0.50876
157720.0000   -0.29402
157760.0000   -0.45537
157800.0000   -0.18965
157840.0000   -0.41281
157880.0000   -0.25106
157920.0000   -0.52306
157960.0000   -0.67581
158000.0000   -0.46574
158040.0000   -0.41976
158080.0000   -0.42120
158120.0000   -0.48879
158160.0000   -0.73884
158200.0000   -0.57635
158240.0000   -0.79400
158280.0000   -0.29925
158320.0000   -0.07105
158360.0000   -0.69788
158400.0000   -0.48156
158440.0000   -0.39497
158480.0000   -0.65690
158520.0000   -0.50330
158560.0000   -0.51305
158600.0000   -0.38602
158640.0000   -0.42720
158680.0000   -0.50966
158720.0000   -0.46761
158760.0000   -0.24682
158800.0000   -0.50505
158840.0000   -0.31780
158880.0000   -0.23822
158920.0000   -0.35035
158960.0000   -0.53375
159000.0000   -0.41774
159040.0000   -0.18198
159080.0000   -0.26051
159120.0000   -0.02431
159160.0000    0.00562
159200.0000   -0.00496
159240.0000   -0.16267
159280.0000   -0.40066
159320.0000   -0.45793
159360.0000   -0.19362
159400.0000   -0.43407
159440.0000   -0.30171
159480.0000   -0.35206
159520.0000   -0.60037
159560.0000   -0.27489
159600.0000   -0.61106
159640.0000   -0.46022
159680.0000   -0.36116
159720.0000   -0.32770
159760.0000   -0.51435
159800.0000   -0.60344
159840.0000   -0.41750
159880.0000   -0.11097
159920.0000   -0.38203
159960.0000   -0.49723
160000.0000   -0.67022
160040.0000   -0.38001
160080.0000   -0.39782
160120.0000   -0.24785
160160.0000   -0.21414
160200.0000   -0.29646
160240.0000   -0.26301
160280.0000   -0.36730
160320.0000   -0.10043
160360.0000   -0.18007
160400.0000   -0.28744
160440.0000   -0.51148
160480.0000   -0.34433
160520.0000   -0.29092
160560.0000   -0.21422
160600.0000   -0.37711
160640.0000   -0.06958
160680.0000   -0.54365
160720.0000   -0.84365
160760.0000   -0.63340
160800.0000   -0.29659
160840.0000   -0.31521
160880.0000   -0.46320
160920.0000   -0.37092
160960.0000   -0.43814
161000.0000   -0.23092
161040.0000    0.05908
161080.0000   -0.17857
161120.0000    0.50271
161160.0000    0.19601
161200.0000    0.33940
161240.0000    0.21209
161280.0000    0.52703
161320.0000    0.35651
161360.0000    0.44972
161400.0000    0.18788
161440.0000    0.46688
161480.0000    0.36920
161520.0000    0.36666
161560.0000    0.41405
161600.0000    0.38800
161640.0000    0.39193
161680.0000    0.40042
161720.0000    0.31210
161760.0000    0.23912
161800.0000    0.17843
161840.0000    0.37343
161880.0000    0.50188
161920.0000    0.28760
161960.0000    0.44578
162000.0000    0.43068
162040.0000    0.57288
162080.0000    0.41815
162120.0000    0.49071
162160.0000    0.33833
162200.0000    0.34701
162240.0000    0.27989
162280.0000    0.47435
162320.0000    0.52315
162360.0000    0.31219
162400.0000    0.51892
162440.0000    0.28935
162480.0000    0.13759
162520.0000    0.25435
162560.0000    0.29190
162600.0000    0.10490
162640.0000    0.19505
162680.0000    0.18526
162720.0000    0.18157
162760.0000    0.36986
162800.0000    0.24752
162840.0000    0.43112
162880.0000    0.39951
162920.0000    0.22350
162960.0000    0.17513
163000.0000    0.11227
163040.0000    0.21223
163080.0000    0.25461
163120.0000    0.34492
163160.0000    0.11663
163200.0000    0.15295
163240.0000    0.11043
163280.0000    0.43633
163320.0000    0.20653
163360.0000    0.31799
163400.0000    0.20400
163440.0000    0.21864
163480.0000    0.15105
163520.0000    0.25700
163560.0000    0.13224
163600.0000    0.33182
163640.0000    0.22219
163680.0000   -0.40326
163720.0000   -0.33858
163760.0000   -0.41138
163800.0000   -0.16738
163840.0000    0.12749
163880.0000    0.32035
163920.0000    0.45239
163960.0000    0.54080
164000.0000    0.50643
164040.0000    0.37320
164080.0000    0.08416
164120.0000    0.48085
164160.0000    0.17902
164200.0000    0.30551
164240.0000    0.22292
164280.0000    0.24265
164320.0000    0.07853
164360.0000    0.48183
164400.0000    0.24635
164440.0000    0.04362
164480.0000    0.12556
164520.0000    0.27161
164560.0000    0.27684
164600.0000    0.26884
164640.0000    0.31939
164680.0000    0.24861
164720.0000    0.18055
164760.0000   -0.08175
164800.0000    0.20558
164840.0000    0.28115
164880.0000    0.07565
164920.0000    0.29434
164960.0000    0.30155
165000.0000    0.32913
165040.0000    0.27268
165080.0000    0.32454
165120.0000    0.12016
165160.0000    0.21111
165200.0000    0.14332
165240.0000    0.30872
165280.0000    0.08338
165320.0000    0.19760
165360.0000    0.20023
165400.0000    0.16015
165440.0000   -0.04716
165480.0000    0.26099
165520.0000    0.21235
165560.0000    0.20322
165600.0000    0.17102
165640.0000    0.45961
165680.0000    0.24255
165720.0000    0.40807
165760.0000    0.26725
165800.0000    0.03950
165840.0000    0.24975
165880.0000   -0.08887
165920.0000    0.48215
165960.0000    0.24400
166000.0000    0.28525
166040.0000   -0.01534
166080.0000    0.40814
166120.0000    0.41335
166160.0000    0.33493
166200.0000    0.30953
166240.0000   -0.00454
166280.0000    0.06020
166320.0000    0.28887
166360.0000    0.35175
166400.0000    0.08826
166440.0000    0.20351
166480.0000    0.28351
166520.0000    0.22371
166560.0000    0.46624
166600.0000    0.15725
166640.0000    0.44321
166680.0000    0.36846
166720.0000    0.45251
166760.0000    0.34810
166800.0000    0.29818
166840.0000    0.24765
166880.0000    0.32502
166920.0000    0.23680
166960.0000    0.30418
167000.0000    0.35163
167040.0000    0.28108
167080.0000    0.07610
167120.0000    0.35703
167160.0000    0.40092
167200.0000    0.21073
167240.0000    0.11453
167280.0000    0.14224
167320.0000    0.30216
167360.0000    0.37618
167400.0000    0.30258
167440.0000    0.34062
167480.0000    0.24146
167520.0000    0.30249
167560.0000    0.19895
167600.0000    0.25796
167640.0000    0.21767
167680.0000    0.13857
167720.0000    0.35939
167760.0000    0.16981
167800.0000    0.26390
167840.0000    0.31834
167880.0000    0.46452
167920.0000    0.34852
167960.0000    0.18367
168000.0000    0.40257
168040.0000    0.22469
168080.0000    0.18579
168120.0000    0.09050
168160.0000    0.19137
168200.0000    0.12991
168240.0000    0.41624
168280.0000    0.21466
168320.0000    0.22966
168360.0000    0.31053
168400.0000    0.30607
168440.0000    0.01420
168480.0000    0.23247
168520.0000    0.36898
168560.0000    0.21619
168600.0000    0.39074
168640.0000    0.46280
168680.0000    0.22022
168720.0000    0.35981
168760.0000    0.19444
168800.0000    0.17632
168840.0000    0.11497
168880.0000    0.24834
168920.0000    0.30127
168960.0000   -0.01760
169000.0000    0.44163
169040.0000    0.55453
169080.0000    0.54013
169120.0000    0.31746
169160.0000    0.42016
169200.0000    0.26457
169240.0000   -0.06773
169280.0000    0.10387
169320.0000    0.31942
169360.0000    0.26815
169400.0000    0.29494
169440.0000    0.39729
169480.0000    0.48624
169520.0000    0.62476
169560.0000    0.39012
169600.0000    0.44640
169640.0000    0.32980
169680.0000    0.29691
169720.0000    0.25588
169760.0000    0.32497
169800.0000    0.43434
169840.0000    0.34030
169880.0000    0.41750
169920.0000    0.39390
169960.0000    0.29422
170000.0000    0.20988
170040.0000    0.34433
170080.0000    0.18617
170120.0000    0.30734
170160.0000    0.41524
170200.0000    0.38386
170240.0000    0.42870
170280.0000    0.28756
170320.0000    0.20580
170360.0000    0.19646
170400.0000    0.24033
170440.0000    0.09758
170480.0000    0.30693
170520.0000    0.36776
170560.0000    0.13192
170600.0000    0.29005
170640.0000    0.24157
170680.0000    0.37043
170720.0000    0.30143
170760.0000    0.30588
170800.0000    0.22570
170840.0000    0.26812
170880.0000    0.25789
170920.0000    0.30355
170960.0000    0.45812
171000.0000    0.27895
171040.0000    0.30232
171080.0000    0.44556
171120.0000    0.40639
171160.0000    0.37939
171200.0000    0.48656
171240.0000    0.40893
171280.0000    0.30201
171320.0000    0.22961
171360.0000    0.22542
171400.0000    0.42389
171440.0000    0.33502
171480.0000    0.33425
171520.0000    0.52484
171560.0000    0.40758
171600.0000    0.25187
171640.0000    0.26499
171680.0000    0.39644
171720.0000    0.31400
171760.0000    0.57967
171800.0000    0.38946
171840.0000    0.26170
171880.0000    0.52515
171920.0000    0.26152
171960.0000    0.24631
172000.0000    0.25290
172040.0000    0.09703
172080.0000    0.52154
172120.0000    0.54667
172160.0000    0.21899
172200.0000    0.14735
172240.0000    0.33768
172280.0000    0.40459
172320.0000    0.17018
172360.0000    0.28142
172400.0000    0.47645
172440.0000    0.49453
172480.0000    0.21862
172520.0000    0.23169
172560.0000    0.44766
172600.0000    0.30438
172640.0000    0.04233
172680.0000    0.31558
172720.0000    0.45345
172760.0000    0.58816
172800.0000    0.40279
172840.0000    0.41006
172880.0000    0.47947
172920.0000    0.42618
172960.0000    0.34102
173000.0000    0.45240
173040.0000    0.48978
173080.0000    0.55198
173120.0000    0.65004
173160.0000    0.43685
173200.0000    0.63496
173240.0000    0.47652
173280.0000    0.43541
173320.0000    0.32727
173360.0000    0.44548
173400.0000    0.51109
173440.0000    0.61639
173480.0000    0.51748
173520.0000    0.54297
173560.0000    0.43685
173600.0000    0.45557
173640.0000    0.61876
173680.0000    0.38539
173720.0000    0.43447
173760.0000    0.50801
173800.0000    0.32397
173840.0000    0.40809
173880.0000    0.25095
173920.0000    0.32774
173960.0000    0.36132
174000.0000    0.38336
174040.0000    0.30414
174080.0000    0.32938
174120.0000    0.09783
174160.0000    0.29620
174200.0000   -0.19949
174240.0000   -0.07960
174280.0000   -0.10722
174320.0000    0.03573
174360.0000    0.12413
174400.0000    0.18900
174440.0000    0.16378
174480.0000    0.30861
174520.0000    0.35088
174560.0000    0.21597
174600.0000    0.44416
174640.0000    0.35681
174680.0000    0.24618
174720.0000    0.28290
174760.0000    0.16853
174800.0000    0.26942
174840.0000    0.29493
174880.0000    0.63535
174920.0000    0.40727
174960.0000    0.39888
175000.0000    0.59497
175040.0000    0.21498
175080.0000    0.16273
175120.0000    0.27628
175160.0000    0.17006
175200.0000    0.45615
175240.0000    0.46187
175280.0000    0.13567
175320.0000    0.16445
175360.0000    0.19906
175400.0000   -0.71785
175440.0000   -0.54040
175480.0000    0.01698
175520.0000   -0.03203
175560.0000    0.04547
175600.0000    0.20692
175640.0000   -0.15788
175680.0000   -0.15562
175720.0000   -0.41899
175760.0000   -0.28556
175800.0000   -0.42828
175840.0000   -0.42844
175880.0000   -0.38569
175920.0000   -0.18717
175960.0000    0.12348
176000.0000    0.34743
176040.0000    0.04419
176080.0000    0.01914
176120.0000    0.26807
176160.0000    0.45695
176200.0000    0.29513
176240.0000    0.31685
176280.0000    0.35417
176320.0000    0.40769
176360.0000    0.33679
176400.0000    0.43734
176440.0000    0.61694
176480.0000    0.41326
176520.0000    0.38980
176560.0000    0.43045
176600.0000    0.36096
176640.0000    0.34787
176680.0000    0.30943
176720.0000    0.33434
176760.0000    0.41131
176800.0000    0.32587
176840.0000    0.53129
176880.0000    0.48712
176920.0000    0.37872
176960.0000    0.30747
177000.0000    0.30237
177040.0000    0.54486
177080.0000    0.26965
177120.0000    0.49105
177160.0000    0.45917
177200.0000    0.09487
177240.0000    0.25189
177280.0000    0.42851
177320.0000    0.38503
177360.0000    0.34457
177400.0000    0.24334
177440.0000    0.35206
177480.0000    0.27145
177520.0000    0.31839
177560.0000    0.34846
177600.0000    0.32277
177640.0000    0.35024
177680.0000    0.30096
177720.0000    0.31138
177760.0000    0.16915
177800.0000    0.23746
177840.0000    0.28941
177880.0000    0.32983
177920.0000    0.36642
177960.0000    0.25965
178000.0000    0.50140
178040.0000    0.37077
178080.0000    0.34832
178120.0000    0.44939
178160.0000    0.41877
178200.0000    0.35418
178240.0000    0.36896
178280.0000    0.34297
178320.0000    0.40704
178360.0000    0.42297
178400.0000    0.49333
178440.0000    0.49444
178480.0000    0.26793
178520.0000    0.28047
178560.0000    0.21149
178600.0000    0.32750
178640.0000    0.22926
178680.0000    0.28350
178720.0000    0.26103
178760.0000    0.27874
178800.0000    0.46229
178840.0000    0.36844
178880.0000    0.30300
178920.0000    0.39006
178960.0000    0.44837
179000.0000    0.32838
179040.0000    0.30730
179080.0000    0.42854
179120.0000    0.29572
179160.0000    0.26522
179200.0000    0.53076
179240.0000    0.43005
179280.0000    0.41339
179320.0000    0.33517
179360.0000    0.36404
179400.0000    0.29914
179440.0000    0.32346
179480.0000    0.38575
179520.0000    0.40732
179560.0000    0.33317
179600.0000    0.24095
179640.0000    0.27750
179680.0000    0.31420
179720.0000    0.50309
179760.0000    0.52562
179800.0000    0.45011
179840.0000    0.38113
179880.0000    0.23499
179920.0000    0.45708
179960.0000    0.46239
180000.0000    0.41298
180040.0000    0.36585
180080.0000    0.36484
180120.0000    0.42423
180160.0000    0.34374
180200.0000    0.34086
180240.0000    0.45396
180280.0000    0.63356
180320.0000    0.37718
180360.0000    0.49816
180400.0000    0.32268
180440.0000    0.33603
180480.0000    0.20586
180520.0000    0.12719
180560.0000    0.39738
180600.0000    0.28564
180640.0000    0.22427
180680.0000    0.24066
180720.0000    0.54563
180760.0000    0.39894
180800.0000    0.35137
180840.0000    0.38221
180880.0000    0.42339
180920.0000    0.19774
180960.0000    0.35323
181000.0000    0.60403
181040.0000    0.56219
181080.0000    0.40028
181120.0000    0.27317
181160.0000    0.63331
181200.0000    0.43362
181240.0000    0.48667
181280.0000    0.65076
181320.0000    0.45420
181360.0000    0.46783
181400.0000    0.36627
181440.0000    0.22981
181480.0000    0.44989
181520.0000    0.41532
181560.0000    0.54820
181600.0000    0.65335
181640.0000    0.30397
181680.0000    0.37112
181720.0000    0.22313
181760.0000    0.55366
181800.0000    0.75372
181840.0000    0.58742
181880.0000    0.77255
181920.0000    0.28035
181960.0000    0.45573
182000.0000    0.39667
182040.0000    0.60484
182080.0000    0.25203
182120.0000    0.43555
182160.0000    0.38893
182200.0000    0.31879
182240.0000    0.35808
182280.0000    0.48586
182320.0000    0.38724
182360.0000    0.39465
182400.0000    0.11850
182440.0000    0.23221
182480.0000    0.17553
182520.0000    0.13870
182560.0000    0.08669
182600.0000   -0.07605
182640.0000    0.00630
182680.0000    0.10932
182720.0000   -0.10734
182760.0000    0.01474
182800.0000   -0.02969
182840.0000    0.05224
182880.0000   -0.05235
182920.0000    0.19018
182960.0000    0.27484
183000.0000    0.34350
183040.0000    0.42824
183080.0000    0.56205
183120.0000    0.37367
183160.0000    0.53421
183200.0000    0.32314
183240.0000    0.70361
183280.0000    0.48820
183320.0000    0.16662
183360.0000    0.11958
183400.0000    0.29067
183440.0000    0.52002
183480.0000    0.35347
183520.0000    0.45736
183560.0000    0.48002
183600.0000    0.41610
183640.0000    0.51807
183680.0000    0.46971
183720.0000    0.39180
183760.0000    0.36105
183800.0000    0.25364
183840.0000    0.34254
183880.0000    0.37742
183920.0000    0.22199
183960.0000    0.45318
184000.0000    0.52605
184040.0000    0.40611
184080.0000    0.49740
184120.0000    0.38371
184160.0000    0.39905
184200.0000    0.39067
184240.0000    0.27288
184280.0000    0.28716
184320.0000    0.44593
184360.0000    0.35132
184400.0000    0.30950
184440.0000    0.38686
184480.0000    0.55084
184520.0000    0.27949
184560.0000    0.39354
184600.0000    0.51573
184640.0000    0.28185
184680.0000    0.52049
184720.0000    0.48226
184760.0000    0.48379
184800.0000    0.36412
184840.0000    0.10773
184880.0000   -0.06271
184920.0000    0.17244
184960.0000    0.44641
185000.0000    0.41345
185040.0000    0.24501
185080.0000    0.32572
185120.0000    0.33105
185160.0000    0.33290
185200.0000    0.41924
185240.0000    0.25278
185280.0000    0.29760
185320.0000   -0.07985
185360.0000    0.07018
185400.0000    0.10119
185440.0000    0.30046
185480.0000    0.45734
185520.0000    0.31147
185560.0000    0.41936
185600.0000    0.26529
185640.0000    0.32013
185680.0000    0.27507
185720.0000    0.31864
185760.0000    0.40294
185800.0000    0.75737
185840.0000    0.83327
185880.0000    0.70246
185920.0000    0.75522
185960.0000    0.74138
186000.0000    0.82814
186040.0000    0.67011
186080.0000    0.67627
186120.0000    0.75073
186160.0000    0.69401
186200.0000    0.71307
186240.0000    0.67740
186280.0000    0.74593
186320.0000    0.86848
186360.0000    0.61406
186400.0000    0.76296
186440.0000    0.86416
186480.0000    0.76863
186520.0000    0.78557
186560.0000    0.72221
186600.0000    0.82715
186640.0000    0.77297
186680.0000    0.44088
186720.0000    0.62300
186760.0000    0.78679
186800.0000    0.47565
186840.0000    0.46296
186880.0000    0.43205
186920.0000    0.43429
186960.0000    0.26032
187000.0000    0.16706
187040.0000    0.22523
187080.0000    0.11407
187120.0000    0.27383
187160.0000    0.38646
187200.0000    0.25244
187240.0000    0.06606
187280.0000    0.10883
187320.0000   -0.04158
187360.0000   -0.15457
187400.0000   -0.16894
187440.0000   -0.10488
187480.0000   -0.21396
187520.0000   -0.19025
187560.0000   -0.17458
187600.0000   -0.44836
187640.0000   -0.22159
187680.0000   -0.20209
187720.0000   -0.25751
187760.0000   -0.26669
187800.0000   -0.15729
187840.0000   -0.19851
187880.0000   -0.35420
187920.0000   -0.19851
187960.0000   -0.08115
188000.0000   -0.63012
188040.0000   -0.28290
188080.0000   -0.58676
188120.0000   -0.29845
188160.0000   -0.48036
188200.0000   -0.58338
188240.0000   -0.63534
188280.0000   -0.71175
188320.0000   -0.46389
188360.0000   -0.62740
188400.0000   -0.51043
188440.0000   -0.80568
188480.0000   -0.60354
188520.0000   -0.40729
188560.0000   -0.52850
188600.0000   -0.58817
188640.0000   -0.29519
188680.0000    0.00417
188720.0000   -0.36567
188760.0000   -0.53743
188800.0000   -0.24784
188840.0000   -0.30202
188880.0000   -0.72429
188920.0000   -0.91769
188960.0000   -0.26424
189000.0000   -0.65381
189040.0000   -0.36443
189080.0000   -0.60761
189120.0000   -0.47484
189160.0000   -0.64518
189200.0000   -0.59801
189240.0000   -0.62534
189280.0000   -0.50456
189320.0000   -0.62210
189360.0000   -0.45306
189400.0000   -0.54496
189440.0000   -0.52955
189480.0000   -0.48193
189520.0000   -0.67526
189560.0000   -0.43791
189600.0000   -0.53588
189640.0000   -0.35643
189680.0000   -0.31222
189720.0000   -0.32849
189760.0000   -0.49819
189800.0000    0.02185
189840.0000    0.01131
189880.0000   -0.28138
189920.0000   -0.14840
189960.0000   -0.30342
190000.0000   -0.19318
190040.0000   -0.19425
190080.0000   -0.25979
190120.0000   -0.21528
190160.0000   -0.28376
190200.0000   -0.10483
190240.0000   -0.29158
190280.0000   -0.33810
190320.0000   -0.20784
190360.0000   -0.30483
190400.0000   -0.48556
190440.0000   -0.56039
190480.0000   -0.32037
190520.0000   -0.44461
190560.0000   -0.33062
190600.0000   -0.29354
190640.0000   -0.14839
190680.0000   -0.42682
190720.0000   -0.12360
190760.0000   -0.06102
190800.0000   -0.22730
190840.0000   -0.13219
190880.0000   -0.24984
190920.0000   -0.04971
190960.0000   -0.57028
191000.0000   -0.56146
191040.0000   -0.71671
191080.0000   -1.02718
191120.0000   -0.82402
191160.0000   -0.37562
191200.0000   -0.60066
191240.0000   -0.34265
191280.0000   -0.25196
191320.0000   -0.23181
191360.0000   -0.36713
191400.0000   -0.22982
191440.0000   -0.49988
191480.0000   -0.37701
191520.0000   -0.14437
191560.0000   -0.01105
191600.0000    0.03223
191640.0000    0.06839
191680.0000   -0.33294
191720.0000   -0.13882
191760.0000   -0.30231
191800.0000   -0.25871
191840.0000   -0.32031
191880.0000   -0.22208
191920.0000   -0.55122
191960.0000   -0.29165
192000.0000   -0.43629
192040.0000   -0.35872
192080.0000   -0.12751
192120.0000   -0.45685
192160.0000   -0.21501
192200.0000   -0.18653
192240.0000   -0.05347
192280.0000    0.00088
192320.0000    0.03956
192360.0000   -0.31654
192400.0000   -0.37600
192440.0000   -0.35948
192480.0000   -0.62025
192520.0000   -0.67360
192560.0000   -0.23607
192600.0000   -0.23458
192640.0000   -0.21999
192680.0000   -0.69666
192720.0000   -0.84820
192760.0000   -0.37772
192800.0000   -0.72099
192840.0000   -0.59917
192880.0000   -0.62560
192920.0000   -0.60816
192960.0000   -0.37385
193000.0000   -0.27087
193040.0000   -0.11613
193080.0000   -0.15008
193120.0000   -0.37748
193160.0000   -0.25648
193200.0000   -0.21589
193240.0000    0.07597
193280.0000    0.02654
193320.0000   -0.11582
193360.0000   -0.17854
193400.0000   -0.03442
193440.0000   -0.07783
193480.0000   -0.13240
193520.0000   -0.44220
193560.0000   -0.21487
193600.0000   -0.29512
193640.0000   -0.09424
193680.0000   -0.36739
193720.0000   -0.12836
193760.0000   -0.44354
193800.0000   -0.14550
193840.0000   -0.26127
193880.0000   -0.09016
193920.0000   -0.22448
193960.0000   -0.19396
194000.0000   -0.16410
194040.0000   -0.20326
194080.0000   -0.22277
194120.0000   -0.05946
194160.0000   -0.33783
194200.0000   -0.58204
194240.0000   -0.45022
194280.0000   -0.29777
194320.0000   -0.33044
194360.0000   -0.14570
194400.0000   -0.26224
194440.0000   -0.12745
194480.0000   -0.08499
194520.0000   -0.12553
194560.0000   -0.22242
194600.0000   -0.29827
194640.0000   -0.10063
194680.0000   -0.27676
194720.0000   -0.10389
194760.0000   -0.33046
194800.0000   -0.27517
194840.0000   -0.30512
194880.0000   -0.29681
194920.0000   -0.36555
194960.0000   -0.14563
195000.0000   -0.31518
195040.0000    0.01865
195080.0000   -0.06255
195120.0000   -0.15240
195160.0000   -0.16100
195200.0000   -0.10069
195240.0000    0.36063
195280.0000    0.45557
195320.0000    0.41301
195360.0000    0.07035
195400.0000    0.35878
195440.0000    0.28559
195480.0000    0.32063
195520.0000    0.42513
195560.0000    0.32109
195600.0000    0.39348
195640.0000    0.21105
195680.0000    0.37916
195720.0000    0.04398
195760.0000    0.19477
195800.0000    0.24757
195840.0000    0.21210
195880.0000    0.21558
195920.0000    0.30450
195960.0000    0.47040
196000.0000    0.39981
196040.0000    0.37881
196080.0000    0.40864
196120.0000    0.42558
196160.0000    0.30487
196200.0000    0.44377
196240.0000    0.25792
196280.0000   -0.00318
196320.0000    0.04119
196360.0000    0.12057
196400.0000    0.19276
196440.0000    0.11074
196480.0000    0.22012
196520.0000    0.33107
196560.0000    0.13601
196600.0000    0.15549
196640.0000    0.14225
196680.0000    0.41461
196720.0000    0.49320
196760.0000    0.31625
196800.0000    0.32121
196840.0000    0.34574
196880.0000    0.21251
196920.0000    0.24902
196960.0000    0.29734
197000.0000    0.32862
197040.0000    0.34609
197080.0000    0.29387
197120.0000    0.31011
197160.0000    0.23632
197200.0000    0.31344
197240.0000    0.27379
197280.0000    0.28777
197320.0000    0.40315
197360.0000    0.22546
197400.0000    0.16129
197440.0000    0.22810
197480.0000    0.14004
197520.0000    0.22953
197560.0000   -0.19389
197600.0000   -0.30800
197640.0000    0.01041
197680.0000    0.10637
197720.0000   -0.04008
197760.0000   -0.18086
197800.0000   -0.35707
197840.0000    0.02805
197880.0000    0.11812
197920.0000   -0.09524
197960.0000   -0.08870
198000.0000    0.02980
198040.0000    0.17449
198080.0000    0.01021
198120.0000   -0.24176
198160.0000   -0.25989
198200.0000    0.01247
198240.0000   -0.12134
198280.0000   -0.11982
198320.0000   -0.05984
198360.0000   -0.10221
198400.0000   -0.11443
198440.0000   -0.26793
198480.0000   -0.38382
198520.0000   -0.01425
198560.0000   -0.10888
198600.0000   -0.04786
198640.0000   -0.34082
198680.0000   -0.36338
198720.0000   -0.09162
198760.0000   -0.26587
198800.0000   -0.19532
198840.0000   -0.29136
198880.0000   -0.20055
198920.0000   -0.58076
198960.0000   -0.30107
199000.0000   -0.32974
199040.0000   -0.41184
199080.0000   -0.52433
199120.0000   -0.65533
199160.0000   -0.52800
199200.0000   -0.34092
199240.0000   -0.47042
199280.0000   -0.41287
199320.0000   -0.58554
199360.0000   -0.77166
199400.0000   -0.67987
199440.0000   -0.63903
199480.0000   -0.50001
199520.0000   -0.26013
199560.0000   -0.23286
199600.0000   -0.46813
199640.0000   -0.19788
199680.0000   -0.93018
199720.0000   -0.18055
199760.0000   -0.50875
199800.0000   -0.58349
199840.0000   -0.36852
199880.0000   -0.43651
199920.0000   -0.36786
199960.0000   -0.40535
200000.0000   -0.44508
200040.0000   -0.57241
200080.0000   -0.26072
200120.0000   -0.46345
200160.0000   -0.58860
200200.0000   -0.57370
200240.0000   -0.15431
200280.0000   -0.39330
200320.0000   -0.57400
200360.0000   -0.63985
200400.0000   -0.48605
200440.0000   -0.22084
200480.0000   -0.08657
200520.0000   -0.39255
200560.0000   -0.68224
200600.0000   -0.56662
200640.0000   -0.58802
200680.0000   -0.53686
200720.0000   -0.33421
200760.0000   -0.56652
200800.0000   -0.20145
200840.0000   -0.07925
200880.0000   -0.21495
200920.0000   -0.42028
200960.0000   -0.80331
201000.0000   -0.53572
201040.0000   -0.17032
201080.0000   -0.18496
201120.0000   -0.30352
201160.0000   -0.23588
201200.0000   -0.11155
201240.0000   -0.43275
201280.0000   -0.19134
201320.0000   -0.19607
201360.0000   -0.27350
201400.0000   -0.38916
201440.0000   -0.04805
201480.0000   -0.60354
201520.0000   -0.39128
201560.0000   -0.36639
201600.0000   -0.28820
201640.0000   -0.31499
201680.0000   -0.56422
201720.0000   -0.38343
201760.0000   -0.21103
201800.0000   -0.52712
201840.0000   -0.49526
201880.0000   -0.73194
201920.0000   -0.31566
201960.0000   -0.22624
202000.0000   -0.47258
202040.0000   -0.09844
202080.0000   -0.23981
202120.0000   -0.48486
202160.0000   -0.37510
202200.0000   -0.63344
202240.0000   -0.34121
202280.0000   -0.60082
202320.0000   -0.47146
202360.0000   -0.60389
202400.0000   -0.22978
202440.0000   -0.63389
202480.0000   -0.68188
202520.0000   -0.53044
202560.0000   -0.65767
202600.0000   -0.30395
202640.0000   -0.52783
202680.0000   -0.63040
202720.0000   -0.80470
202760.0000   -0.34262
202800.0000   -0.69015
202840.0000   -0.15115
202880.0000   -0.94473
202920.0000   -0.71952
202960.0000   -0.44118
203000.0000   -0.50489
203040.0000   -0.32847
203080.0000   -0.41311
203120.0000   -0.29442
203160.0000   -0.19673
203200.0000   -0.10648
203240.0000   -0.31404
203280.0000   -0.03350
203320.0000    0.24914
203360.0000    0.18043
203400.0000    0.18726
203440.0000    0.21952
203480.0000   -0.12100
203520.0000    0.21470
203560.0000    0.42325
203600.0000    0.37983
203640.0000    0.48850
203680.0000    0.09331
203720.0000    0.12673
203760.0000    0.09411
203800.0000    0.08746
203840.0000    0.27596
203880.0000    0.16571
203920.0000    0.20092
203960.0000    0.21520
204000.0000    0.36469
204040.0000    0.34769
204080.0000    0.22850
204120.0000    0.19359
204160.0000    0.05946
204200.0000    0.05136
204240.0000    0.30821
204280.0000    0.33637
204320.0000    0.36046
204360.0000    0.08930
204400.0000    0.39700
204440.0000    0.35626
204480.0000    0.32339
204520.0000    0.51589
204560.0000    0.29588
204600.0000    0.22827
204640.0000    0.19814
204680.0000    0.32993
204720.0000   -0.00375
204760.0000    0.20141
204800.0000   -0.10218
204840.0000   -0.00956
204880.0000    0.17963
204920.0000    0.04177
204960.0000    0.07869
205000.0000    0.12590
205040.0000    0.29542
205080.0000    0.28585
205120.0000    0.15361
205160.0000    0.29737
205200.0000    0.24745
205240.0000    0.28799
205280.0000    0.30527
205320.0000    0.34402
205360.0000    0.28803
205400.0000    0.33622
205440.0000    0.40479
205480.0000    0.22631
205520.0000    0.13916
205560.0000    0.02805
205600.0000   -0.20475
205640.0000    0.06251
205680.0000    0.30526
205720.0000    0.15262
205760.0000    0.05923
205800.0000    0.22704
205840.0000    0.44716
205880.0000    0.27403
205920.0000    0.45671
205960.0000    0.10580
206000.0000    0.09691
206040.0000    0.46359
206080.0000    0.27110
206120.0000    0.56651
206160.0000    0.09442
206200.0000    0.32402
206240.0000    0.54345
206280.0000   -0.09283
206320.0000    0.39547
206360.0000    0.15440
206400.0000    0.23339
206440.0000    0.23910
206480.0000    0.31986
206520.0000    0.25306
206560.0000   -0.01890
206600.0000    0.33752
206640.0000    0.37561
206680.0000    0.15884
206720.0000    0.10742
206760.0000    0.35068
206800.0000    0.26421
206840.0000    0.20395
206880.0000    0.10436
206920.0000    0.18978
206960.0000    0.36188
207000.0000    0.26269
207040.0000    0.05008
207080.0000    0.09569
207120.0000    0.06650
207160.0000    0.44661
207200.0000    0.39625
207240.0000    0.26579
207280.0000    0.50051
207320.0000    0.26213
207360.0000    0.40938
207400.0000    0.34208
207440.0000    0.37805
207480.0000    0.27134
207520.0000    0.30601
207560.0000    0.34240
207600.0000    0.29662
207640.0000    0.47280
207680.0000    0.40391
207720.0000    0.37303
207760.0000    0.21012
207800.0000    0.46241
207840.0000    0.44457
207880.0000    0.46071
207920.0000    0.35157
207960.0000    0.42332
208000.0000    0.39775
208040.0000    0.32811
208080.0000    0.28280
208120.0000    0.25676
208160.0000    0.06184
208200.0000    0.29542
208240.0000    0.16203
208280.0000    0.50012
208320.0000    0.26945
208360.0000    0.21203
208400.0000    0.25627
208440.0000    0.18799
208480.0000    0.17477
208520.0000    0.01972
208560.0000    0.25469
208600.0000    0.21966
208640.0000    0.17596
208680.0000    0.21499
208720.0000    0.21097
208760.0000    0.16684
208800.0000    0.33273
208840.0000    0.27679
208880.0000    0.28869
208920.0000    0.08817
208960.0000    0.09706
209000.0000    0.02096
209040.0000    0.20389
209080.0000    0.04207
209120.0000    0.31006
209160.0000    0.28437
209200.0000    0.23917
209240.0000    0.16755
209280.0000    0.12858
209320.0000    0.24703
209360.0000    0.30255
209400.0000    0.25464
209440.0000    0.39344
209480.0000    0.01300
209520.0000    0.27498
209560.0000    0.16434
209600.0000    0.08811
209640.0000    0.29896
209680.0000    0.23009
209720.0000    0.24897
209760.0000    0.43320
209800.0000    0.11291
209840.0000    0.04815
209880.0000    0.26136
209920.0000   -0.09439
209960.0000   -0.02888
210000.0000    0.01633
210040.0000    0.20461
210080.0000   -0.10916
210120.0000   -0.05510
210160.0000   -0.04157
210200.0000    0.28702
210240.0000    0.21321
210280.0000    0.10651
210320.0000    0.11198
210360.0000    0.17156
210400.0000    0.26733
210440.0000    0.18814
210480.0000    0.30033
210520.0000    0.30425
210560.0000    0.28163
210600.0000    0.22870
210640.0000    0.17215
210680.0000    0.00878
210720.0000   -0.06071
210760.0000    0.04181
210800.0000   -0.04432
210840.0000    0.27924
210880.0000    0.26780
210920.0000    0.25885
210960.0000    0.38436
211000.0000    0.21182
211040.0000    0.06769
211080.0000    0.36654
211120.0000    0.45634
211160.0000    0.41043
211200.0000    0.23654
211240.0000    0.27312
211280.0000    0.25316
211320.0000    0.23086
211360.0000    0.43103
211400.0000    0.22306
211440.0000    0.18996
211480.0000   -0.01963
211520.0000    0.09721
211560.0000    0.02125
211600.0000    0.19042
211640.0000   -0.04235
211680.0000    0.09250
211720.0000   -0.10172
211760.0000    0.09633
211800.0000   -0.02275
211840.0000    0.07518
211880.0000    0.02952
211920.0000   -0.06465
211960.0000    0.02205
212000.0000   -0.23754
212040.0000   -0.08318
212080.0000   -0.02082
212120.0000   -0.09766
212160.0000   -0.15472
212200.0000    0.30181
212240.0000    0.13920
212280.0000    0.38276
212320.0000    0.52027
212360.0000    0.46481
212400.0000    0.34203
212440.0000    0.56466
212480.0000    0.17992
212520.0000    0.27181
212560.0000    0.23038
212600.0000    0.28204
212640.0000    0.35416
212680.0000    0.29760
212720.0000    0.47038
212760.0000    0.44354
212800.0000    0.46051
212840.0000    0.64219
212880.0000    0.52724
212920.0000    0.40969
212960.0000    0.33638
213000.0000    0.17982
213040.0000    0.22423
213080.0000    0.48176
213120.0000    0.36270
213160.0000    0.49404
213200.0000    0.26082
213240.0000   -0.03301
213280.0000    0.29763
213320.0000    0.47841
213360.0000    0.16005
213400.0000    0.31844
213440.0000    0.49527
213480.0000    0.45654
213520.0000    0.18919
213560.0000    0.30563
213600.0000    0.40734
213640.0000    0.30738
213680.0000    0.44214
213720.0000    0.49616
213760.0000    0.24325
213800.0000    0.53565
213840.0000    0.27439
213880.0000    0.11535
213920.0000    0.06723
213960.0000    0.00993
214000.0000    0.38214
214040.0000    0.43263
214080.0000    0.47796
214120.0000    0.33750
214160.0000    0.51403
214200.0000    0.24414
214240.0000    0.10229
214280.0000    0.43295
214320.0000    0.20018
214360.0000    0.22479
214400.0000    0.07480
214440.0000    0.00652
214480.0000    0.08368
214520.0000    0.14362
214560.0000    0.15693
214600.0000    0.01079
214640.0000    0.01183
214680.0000    0.56293
214720.0000    0.13203
214760.0000    0.02712
214800.0000    0.13949
214840.0000   -0.15096
214880.0000    0.05825
214920.0000    0.06236
214960.0000    0.30421
215000.0000    0.52245
215040.0000    0.22864
215080.0000    0.35362
215120.0000    0.39235
215160.0000    0.55393
215200.0000    0.40307
215240.0000    0.48832
215280.0000    0.60363
215320.0000    0.77728
215360.0000    0.38683
215400.0000    0.40503
215440.0000    0.37667
215480.0000    0.40554
215520.0000    0.31542
215560.0000    0.36224
215600.0000    0.17505
215640.0000    0.25003
215680.0000    0.35151
215720.0000    0.21881
215760.0000    0.45761
215800.0000    0.44668
215840.0000    0.32910
215880.0000    0.40018
215920.0000    0.55727
215960.0000    0.52979
216000.0000    0.50788
216040.0000    0.43978
216080.0000    0.35348
216120.0000    0.34178
216160.0000    0.38609
216200.0000    0.43619
216240.0000    0.21842
216280.0000    0.23678
216320.0000    0.53684
216360.0000    0.32792
216400.0000    0.29537
216440.0000    0.13184
216480.0000    0.23102
216520.0000    0.36569
216560.0000    0.36600
216600.0000    0.23440
216640.0000    0.40369
216680.0000    0.38264
216720.0000    0.24796
216760.0000    0.50053
216800.0000    0.04249
216840.0000    0.23947
216880.0000    0.24799
216920.0000    0.31373
216960.0000    0.27875
217000.0000    0.41439
217040.0000    0.19094
217080.0000    0.43816
217120.0000    0.70599
217160.0000    0.36775
217200.0000    0.31746
217240.0000    0.54989
217280.0000    0.58981
217320.0000    0.66514
217360.0000    0.46593
217400.0000    0.64513
217440.0000    0.47978
217480.0000    0.50567
217520.0000    0.36475
217560.0000    0.33856
217600.0000    0.54375
217640.0000    0.42741
217680.0000    0.35861
217720.0000    0.38107
217760.0000    0.20983
217800.0000    0.44734
217840.0000    0.21051
217880.0000    0.30443
217920.0000    0.26831
217960.0000    0.13407
218000.0000    0.29898
218040.0000    0.31948
218080.0000    0.39534
218120.0000    0.32482
218160.0000    0.26446
218200.0000    0.64399
218240.0000    0.35181
218280.0000    0.25698
218320.0000    0.32084
218360.0000    0.40296
218400.0000    0.29440
218440.0000    0.49271
218480.0000    0.40099
218520.0000    0.43362
218560.0000    0.40725
218600.0000    0.29424
218640.0000    0.54922
218680.0000    0.65303
218720.0000    0.33750
218760.0000    0.51520
218800.0000    0.39599
218840.0000    0.24391
218880.0000    0.33041
218920.0000    0.30703
218960.0000    0.23642
219000.0000    0.36553
219040.0000    0.47408
219080.0000    0.45615
219120.0000    0.36954
219160.0000    0.39424
219200.0000    0.12838
219240.0000    0.37998
219280.0000    0.30161
219320.0000    0.16899
219360.0000    0.12838
219400.0000    0.39095
219440.0000    0.44764
219480.0000    0.29141
219520.0000    0.31931
219560.0000    0.29193
219600.0000    0.31179
219640.0000    0.23428
219680.0000    0.35372
219720.0000    0.45862
219760.0000    0.33320
219800.0000    0.32450
219840.0000    0.34335
219880.0000    0.31615
219920.0000    0.33747
219960.0000    0.17096
220000.0000    0.30188
220040.0000    0.60263
220080.0000    0.49083
220120.0000    0.54289
220160.0000    0.46595
220200.0000    0.63707
220240.0000    0.40313
220280.0000    0.38417
220320.0000    0.40399
220360.0000    0.39891
220400.0000    0.34962
220440.0000    0.65739
220480.0000    0.23497
220520.0000    0.38705
220560.0000    0.44101
220600.0000    0.18715
220640.0000    0.05341
220680.0000    0.04047
220720.0000    0.33968
220760.0000    0.25521
220800.0000    0.31873
220840.0000    0.38598
220880.0000    0.20814
220920.0000    0.21214
220960.0000    0.42233
221000.0000    0.36744
221040.0000    0.27732
221080.0000    0.28335
221120.0000    0.24638
221160.0000    0.28048
221200.0000    0.18950
221240.0000    0.18905
221280.0000    0.36579
221320.0000    0.09385
221360.0000    0.26482
221400.0000    0.03166
221440.0000   -0.00003
221480.0000    0.48505
221520.0000    0.50975
221560.0000    0.24935
221600.0000    0.23144
221640.0000    0.30715
221680.0000    0.10234
221720.0000    0.21084
221760.0000    0.14299
221800.0000    0.13422
221840.0000    0.18054
221880.0000    0.42412
221920.0000    0.29730
221960.0000    0.17238
222000.0000    0.41489
222040.0000    0.34861
222080.0000    0.43692
222120.0000    0.46148
222160.0000    0.54454
222200.0000    0.47687
222240.0000    0.48986
222280.0000    0.42981
222320.0000    0.57008
222360.0000    0.32631
222400.0000    0.29101
222440.0000    0.49951
222480.0000    0.35376
222520.0000    0.48756
222560.0000    0.17874
222600.0000    0.36755
222640.0000    0.24699
222680.0000    0.33010
222720.0000    0.20322
222760.0000    0.25685
222800.0000    0.58170
222840.0000    0.70308
222880.0000    0.32002
222920.0000    0.47035
222960.0000    0.45528
223000.0000    0.51363
223040.0000    0.59488
223080.0000    0.48090
223120.0000    0.60926
223160.0000    0.30106
223200.0000    0.55656
223240.0000    0.52623
223280.0000    0.64009
223320.0000    0.39880
223360.0000    0.35755
223400.0000    0.56420
223440.0000    0.61008
223480.0000    0.32746
223520.0000    0.47949
223560.0000    0.30923
223600.0000    0.66844
223640.0000    0.39766
223680.0000    0.78065
223720.0000    0.67383
223760.0000    0.56036
223800.0000    0.61735
223840.0000    0.41375
223880.0000    0.40987
223920.0000    0.54919
223960.0000    0.65027
224000.0000    0.39757
224040.0000    0.33281
224080.0000    0.58870
224120.0000    0.49355
224160.0000    0.45584
224200.0000    0.51387
224240.0000    0.55765
224280.0000    0.48597
224320.0000    0.44460
224360.0000    0.52222
224400.0000    0.55979
224440.0000    0.61293
224480.0000    0.31076
224520.0000    0.56869
224560.0000    0.59278
224600.0000    0.25615
224640.0000    0.50100
224680.0000    0.36837
224720.0000    0.47688
224760.0000    0.36360
224800.0000    0.49264
224840.0000    0.50623
224880.0000    0.34469
224920.0000    0.20246
224960.0000    0.42268
225000.0000    0.44680
225040.0000    0.09001
225080.0000    0.19037
225120.0000    0.33639
225160.0000    0.68830
225200.0000    0.39025
225240.0000    0.40731
225280.0000    0.30030
225320.0000    0.34769
225360.0000    0.27960
225400.0000    0.14705
225440.0000    0.45437
225480.0000    0.48069
225520.0000    0.47526
225560.0000    0.48428
225600.0000    0.42232
225640.0000    0.36083
225680.0000    0.54864
225720.0000    0.40729
225760.0000    0.29746
225800.0000    0.26872
225840.0000    0.19526
225880.0000    0.31386
225920.0000    0.13530
225960.0000    0.13654
226000.0000    0.06251
226040.0000    0.06497
226080.0000    0.34982
226120.0000    0.39107
226160.0000    0.19035
226200.0000    0.30197
226240.0000    0.41209
226280.0000    0.26383
226320.0000    0.35579
226360.0000    0.40141
226400.0000    0.18156
226440.0000    0.41248
226480.0000    0.08747
226520.0000    0.35511
226560.0000    0.33171
226600.0000    0.41495
226640.0000    0.23767
226680.0000    0.41658
226720.0000    0.28688
226760.0000    0.11185
226800.0000    0.23200
226840.0000    0.37785
226880.0000    0.37899
226920.0000    0.36084
226960.0000    0.29403
227000.0000    0.30049
227040.0000    0.43147
227080.0000    0.31306
227120.0000    0.26315
227160.0000    0.17790
227200.0000    0.40907
227240.0000    0.32544
227280.0000    0.38213
227320.0000    0.41482
227360.0000    0.18909
227400.0000    0.34645
227440.0000    0.24097
227480.0000    0.40589
227520.0000    0.35409
227560.0000    0.18886
227600.0000    0.54414
227640.0000    0.38051
227680.0000    0.13580
227720.0000    0.35251
227760.0000    0.25200
227800.0000    0.35574
227840.0000    0.38516
227880.0000    0.60311
227920.0000    0.28653
227960.0000    0.45064
228000.0000    0.60737
228040.0000    0.38776
228080.0000    0.50797
228120.0000    0.47179
228160.0000    0.40391
228200.0000    0.42193
228240.0000    0.13485
228280.0000    0.20688
228320.0000    0.37821
228360.0000    0.36850
228400.0000    0.49258
228440.0000    0.40647
228480.0000    0.33741
228520.0000    0.31137
228560.0000    0.26955
228600.0000    0.18265
228640.0000    0.35017
228680.0000    0.16221
228720.0000    0.24719
228760.0000    0.44073
228800.0000    0.60807
228840.0000    0.44091
228880.0000    0.28926
228920.0000    0.17944
228960.0000    0.31105
229000.0000    0.49244
229040.0000    0.47412
229080.0000    0.33128
229120.0000    0.28202
229160.0000    0.17927
229200.0000    0.29754
229240.0000    0.29441
229280.0000    0.44004
229320.0000    0.32566
229360.0000    0.41638
229400.0000    0.46748
229440.0000    0.28155
229480.0000    0.37189
229520.0000    0.43530
229560.0000    0.21097
229600.0000    0.39318
229640.0000    0.25670
229680.0000    0.16619
229720.0000    0.35258
229760.0000    0.24293
229800.0000    0.39936
229840.0000    0.36008
229880.0000    0.30438
229920.0000    0.23115
229960.0000    0.49212
230000.0000    0.30973
230040.0000    0.34472
230080.0000    0.14815
230120.0000    0.20448
230160.0000    0.31439
230200.0000    0.26300
230240.0000    0.39992
230280.0000    0.41362
230320.0000    0.22679
230360.0000    0.36023
230400.0000    0.34968
230440.0000    0.29422
230480.0000    0.40264
230520.0000    0.06984
230560.0000    0.39991
230600.0000    0.42487
230640.0000    0.42324
230680.0000    0.36988
230720.0000    0.47456
230760.0000    0.36206
230800.0000    0.08296
230840.0000    0.48674
230880.0000    0.41227
230920.0000    0.49144
230960.0000    0.36033
231000.0000    0.23367
231040.0000    0.24095
231080.0000    0.50911
231120.0000    0.38349
231160.0000    0.44990
231200.0000    0.29118
231240.0000    0.10112
231280.0000    0.21372
231320.0000    0.37414
231360.0000    0.14565
231400.0000    0.29142
231440.0000    0.20832
231480.0000    0.32370
231520.0000    0.46287
231560.0000    0.50358
231600.0000    0.49540
231640.0000    0.35168
231680.0000    0.37853
231720.0000    0.27735
231760.0000    0.40457
231800.0000    0.39233
231840.0000    0.41858
231880.0000    0.21389
231920.0000    0.21326
231960.0000    0.51504
232000.0000    0.10923
232040.0000    0.45451
232080.0000    0.24953
232120.0000    0.40316
232160.0000    0.54899
232200.0000    0.38049
232240.0000    0.30252
232280.0000    0.22861
232320.0000    0.35215
232360.0000    0.48014
232400.0000    0.33534
232440.0000    0.40048
232480.0000    0.30585
232520.0000    0.37146
232560.0000    0.39387
232600.0000    0.40683
232640.0000    0.29091
232680.0000    0.23156
232720.0000    0.39251
232760.0000    0.28541
232800.0000    0.27709
232840.0000    0.31631
232880.0000    0.53067
232920.0000    0.15802
232960.0000    0.24305
233000.0000    0.13485
233040.0000    0.43814
233080.0000    0.30519
233120.0000    0.28605
233160.0000    0.26186
233200.0000    0.23376
233240.0000    0.33633
233280.0000    0.47450
233320.0000    0.24866
233360.0000    0.33116
233400.0000    0.32802
233440.0000    0.39439
233480.0000    0.35598
233520.0000    0.46134
233560.0000    0.46844
233600.0000    0.26620
233640.0000    0.16572
233680.0000    0.12594
233720.0000    0.24995
233760.0000    0.38812
233800.0000    0.21997
233840.0000    0.25958
233880.0000    0.09669
233920.0000    0.33521
233960.0000    0.43200
234000.0000    0.57966
234040.0000    0.43088
234080.0000    0.44080
234120.0000    0.37089
234160.0000    0.33186
234200.0000    0.20155
234240.0000    0.51206
234280.0000    0.50748
234320.0000    0.65914
234360.0000    0.63035
234400.0000    0.53522
234440.0000    0.29696
234480.0000    0.22553
234520.0000    0.28566
234560.0000    0.43107
234600.0000    0.18577
234640.0000    0.26019
234680.0000    0.13703
234720.0000    0.25806
234760.0000    0.30987
234800.0000    0.34505
234840.0000    0.37590
234880.0000    0.37343
234920.0000    0.12640
234960.0000    0.01303
235000.0000    0.18141
235040.0000    0.22799
235080.0000    0.21776
235120.0000    0.22774
235160.0000    0.11888
235200.0000    0.04247
235240.0000    0.13512
235280.0000    0.10488
235320.0000    0.10975
235360.0000    0.12485
235400.0000    0.10662
235440.0000    0.29037
235480.0000    0.07549
235520.0000    0.31634
235560.0000    0.16555
235600.0000   -0.25132
235640.0000    0.08659
235680.0000    0.04256
235720.0000   -0.01525
235760.0000   -0.03004
235800.0000    0.03437
235840.0000   -0.36596
235880.0000   -0.01945
235920.0000   -0.32465
235960.0000   -0.34366
236000.0000   -0.53728
236040.0000   -0.02168
236080.0000   -0.18393
236120.0000   -0.30865
236160.0000   -0.22439
236200.0000   -0.27524
236240.0000   -0.14443
236280.0000   -0.37997
236320.0000   -0.34557
236360.0000   -0.44282
236400.0000   -0.06163
236440.0000   -0.18163
236480.0000   -0.51848
236520.0000   -0.61467
236560.0000    0.06979
236600.0000   -0.18915
236640.0000   -0.26593
236680.0000    0.19202
236720.0000   -0.00389
236760.0000    0.33438
236800.0000    0.34394
236840.0000    0.22349
236880.0000    0.30046
236920.0000    0.51959
236960.0000    0.23958
237000.0000    0.23586
237040.0000    0.36507
237080.0000   -0.01428
237120.0000    0.15730
237160.0000    0.22719
237200.0000    0.48749
237240.0000    0.30689
237280.0000    0.26849
237320.0000    0.46512
237360.0000    0.64114
237400.0000    0.34835
237440.0000    0.44795
237480.0000    0.22543
237520.0000    0.33852
237560.0000    0.63846
237600.0000    0.63073
237640.0000    0.23618
237680.0000    0.29172
237720.0000    0.36299
237760.0000    0.24554
237800.0000    0.49349
237840.0000    0.35048
237880.0000    0.37456
237920.0000    0.27552
237960.0000    0.25941
238000.0000    0.36573
238040.0000    0.30629
238080.0000    0.04944
238120.0000    0.26404
238160.0000    0.06963
238200.0000    0.24693
238240.0000    0.17539
238280.0000    0.01144
238320.0000    0.24443
238360.0000    0.41358
238400.0000    0.28826
238440.0000    0.33172
238480.0000    0.52696
238520.0000    0.20538
238560.0000    0.25113
238600.0000    0.30958
238640.0000    0.42112
238680.0000    0.45183
238720.0000    0.23723
238760.0000    0.42584
238800.0000    0.33687
238840.0000    0.43396
238880.0000    0.15797
238920.0000    0.15153
238960.0000    0.36185
239000.0000    0.36188
239040.0000    0.35377
239080.0000    0.34838
239120.0000    0.31668
239160.0000    0.40783
239200.0000    0.25797
239240.0000    0.18254
239280.0000    0.27268
239320.0000    0.38264
239360.0000    0.24204
239400.0000    0.13299
239440.0000    0.43232
239480.0000    0.34437
239520.0000    0.38244
239560.0000    0.47535
239600.0000    0.48983
239640.0000   -0.01512
239680.0000    0.32118
239720.0000    0.35455
239760.0000    0.42353
239800.0000    0.38292
239840.0000    0.40124
239880.0000    0.50926
239920.0000    0.23670
239960.0000    0.49758
240000.0000    0.53502
240040.0000    0.37640
240080.0000    0.57467
240120.0000    0.33860
240160.0000    0.49610
240200.0000    0.55760
240240.0000    0.29462
240280.0000    0.43804
240320.0000    0.46228
240360.0000    0.59684
240400.0000    0.53891
240440.0000    0.27388
240480.0000    0.39951
240520.0000    0.36014
240560.0000    0.32128
240600.0000    0.37519
240640.0000    0.31748
240680.0000    0.29521
240720.0000    0.38748
240760.0000    0.43887
240800.0000    0.27344
240840.0000    0.33643
240880.0000    0.38441
240920.0000    0.27484
240960.0000    0.48094
241000.0000    0.28714
241040.0000    0.67951
241080.0000    0.40497
241120.0000    0.24137
241160.0000    0.30548
241200.0000    0.42029
241240.0000    0.54702
241280.0000    0.56549
241320.0000    0.43395
241360.0000    0.45891
241400.0000    0.35489
241440.0000    0.30507
241480.0000    0.56844
241520.0000    0.48384
241560.0000    0.35285
241600.0000    0.51674
241640.0000    0.43666
241680.0000    0.33675
241720.0000    0.32215
241760.0000    0.30063
241800.0000    0.47059
241840.0000    0.28546
241880.0000    0.51828
241920.0000    0.32074
241960.0000    0.17824
242000.0000    0.39610
242040.0000    0.27379
242080.0000    0.54844
242120.0000    0.49117
242160.0000    0.45132
242200.0000    0.48444
242240.0000    0.56561
242280.0000    0.38819
242320.0000    0.29971
242360.0000    0.45567
242400.0000    0.66306
242440.0000    0.13130
242480.0000    0.45556
242520.0000    0.43672
242560.0000    0.35914
242600.0000    0.42680
242640.0000    0.25737
242680.0000    0.33594
242720.0000    0.37317
242760.0000    0.36523
242800.0000    0.30347
242840.0000    0.13714
242880.0000    0.32662
242920.0000    0.38195
242960.0000    0.46734
243000.0000    0.16079
243040.0000    0.33548
243080.0000    0.39368
243120.0000    0.19937
243160.0000    0.54871
243200.0000    0.37447
243240.0000    0.24950
243280.0000    0.23671
243320.0000    0.22505
243360.0000    0.14252
243400.0000    0.43168
243440.0000    0.39619
243480.0000    0.29534
243520.0000    0.28457
243560.0000    0.23251
243600.0000    0.28709
243640.0000    0.25384
243680.0000    0.32792
243720.0000    0.35363
243760.0000    0.38288
243800.0000    0.55435
243840.0000    0.32569
243880.0000    0.42288
243920.0000    0.20544
243960.0000    0.35035
244000.0000    0.41194
244040.0000    0.48126
244080.0000    0.45489
244120.0000    0.34679
244160.0000    0.64038
244200.0000    0.45243
244240.0000    0.43121
244280.0000    0.33735
244320.0000    0.37381
244360.0000    0.39812
244400.0000    0.31340
244440.0000    0.23638
244480.0000    0.43436
244520.0000    0.42534
244560.0000    0.32174
244600.0000    0.39877
244640.0000    0.58011
244680.0000    0.16618
244720.0000    0.47871
244760.0000    0.07137
244800.0000    0.44896
244840.0000    0.31586
244880.0000    0.14308
244920.0000    0.35400
244960.0000    0.44585
245000.0000    0.47337
245040.0000    0.28112
245080.0000    0.16614
245120.0000    0.29269
245160.0000    0.41663
245200.0000    0.23754
245240.0000    0.38969
245280.0000    0.35314
245320.0000    0.46157
245360.0000    0.40186
245400.0000    0.33125
245440.0000    0.29557
245480.0000    0.41834
245520.0000    0.31487
245560.0000    0.38770
245600.0000    0.36347
245640.0000    0.29078
245680.0000    0.17578
245720.0000    0.22220
245760.0000    0.46491
245800.0000    0.30674
245840.0000    0.22074
245880.0000    0.19162
245920.0000    0.32539
245960.0000    0.26393
246000.0000    0.21763
246040.0000    0.36836
246080.0000    0.48481
246120.0000    0.46747
246160.0000    0.29534
246200.0000    0.48583
246240.0000    0.24505
246280.0000    0.37138
246320.0000    0.42252
246360.0000    0.44159
246400.0000    0.38266
246440.0000    0.35920
246480.0000    0.33158
246520.0000    0.41331
246560.0000    0.23476
246600.0000    0.36908
246640.0000    0.21766
246680.0000    0.52884
246720.0000    0.41466
246760.0000    0.38057
246800.0000    0.42035
246840.0000    0.36822
246880.0000    0.52087
246920.0000    0.34637
246960.0000    0.28978
247000.0000    0.27618
247040.0000    0.36487
247080.0000    0.42288
247120.0000    0.38778
247160.0000    0.44092
247200.0000    0.27819
247240.0000    0.24485
247280.0000    0.22497
247320.0000    0.24894
247360.0000    0.13912
247400.0000    0.34152
247440.0000    0.33691
247480.0000    0.20633
247520.0000    0.39420
247560.0000    0.23556
247600.0000    0.30183
247640.0000    0.32901
247680.0000    0.35826
247720.0000    0.19724
247760.0000    0.33605
247800.0000    0.29480
247840.0000    0.47723
247880.0000    0.41420
247920.0000    0.25068
247960.0000    0.23683
248000.0000    0.52633
248040.0000    0.42734
248080.0000    0.30962
248120.0000    0.23296
248160.0000    0.42736
248200.0000    0.32454
248240.0000    0.25796
248280.0000    0.22183
248320.0000    0.51773
248360.0000    0.25377
248400.0000    0.33328
248440.0000    0.22121
248480.0000    0.19531
248520.0000    0.53262
248560.0000    0.21485
248600.0000    0.33036
248640.0000    0.27335
248680.0000    0.23864
248720.0000    0.19646
248760.0000    0.20672
248800.0000    0.29562
248840.0000    0.39382
248880.0000    0.42963
248920.0000    0.36144
248960.0000    0.39790
249000.0000    0.26745
249040.0000    0.09505
249080.0000    0.23118
249120.0000    0.52644
249160.0000    0.17067
249200.0000    0.03971
249240.0000    0.19566
249280.0000    0.15813
249320.0000    0.31387
249360.0000    0.24149
249400.0000    0.37439
249440.0000    0.28285
249480.0000    0.16848
249520.0000    0.29743
249560.0000    0.38290
249600.0000    0.20325
249640.0000    0.27350
249680.0000    0.40181
249720.0000    0.36101
249760.0000    0.40293
249800.0000    0.33902
249840.0000    0.43304
249880.0000    0.56598
249920.0000    0.25706
249960.0000    0.23094
250000.0000    0.15047
250040.0000    0.36926
250080.0000   -0.03540
250120.0000    0.34110
250160.0000    0.40934
250200.0000    0.52457
250240.0000    0.38065
250280.0000    0.36251
250320.0000    0.49042
250360.0000    0.31866
250400.0000    0.16283
250440.0000    0.20870
250480.0000    0.31830
250520.0000    0.39214
250560.0000    0.38007
250600.0000    0.20150
250640.0000    0.29151
250680.0000    0.24881
250720.0000    0.29783
250760.0000    0.25191
250800.0000    0.26696
250840.0000    0.08761
250880.0000    0.02828
250920.0000    0.06737
250960.0000   -0.61743
251000.0000   -0.85452
251040.0000   -0.76634
251080.0000   -0.08977
251120.0000   -0.15380
251160.0000   -0.40169
251200.0000    0.55471
251240.0000   -0.28483
251280.0000   -0.25284
251320.0000   -0.43177
251360.0000   -0.28649
251400.0000   -0.52579
251440.0000   -0.02745
251480.0000   -0.36582
251520.0000    0.02197
251560.0000   -0.44349
251600.0000   -0.65757
251640.0000   -0.26912
251680.0000   -0.47549
251720.0000   -0.49358
251760.0000   -0.03291
251800.0000   -0.03548
251840.0000   -0.13694
251880.0000   -0.23679
251920.0000   -0.11718
251960.0000   -0.23812
252000.0000   -0.24427
252040.0000   -0.25596
252080.0000   -0.39524
252120.0000    0.16679
252160.0000    0.11146
252200.0000   -0.32875
252240.0000   -0.09362
252280.0000   -0.19403
252320.0000    0.35618
252360.0000    0.21032
252400.0000    0.34495
252440.0000    0.19801
252480.0000    0.24921
252520.0000    0.48969
252560.0000    0.32985
252600.0000    0.33722
252640.0000    0.49887
252680.0000    0.42292
252720.0000    0.30042
252760.0000    0.23811
252800.0000    0.27992
252840.0000    0.34450
252880.0000    0.28511
252920.0000    0.48830
252960.0000   -0.02724
253000.0000    0.36263
253040.0000    0.41297
253080.0000    0.49296
253120.0000    0.46397
253160.0000    0.49463
253200.0000    0.41626
253240.0000    0.30504
253280.0000    0.36996
253320.0000    0.35719
253360.0000    0.33238
253400.0000    0.39196
253440.0000    0.34814
253480.0000    0.43953
253520.0000    0.37289
253560.0000    0.37625
253600.0000    0.23472
253640.0000    0.44927
253680.0000    0.29510
253720.0000    0.23198
253760.0000    0.56583
253800.0000    0.32189
253840.0000    0.31845
253880.0000    0.52915
253920.0000    0.34099
253960.0000    0.40097
254000.0000   -0.07835
254040.0000    0.50343
254080.0000    0.29035
254120.0000    0.19079
254160.0000    0.47753
254200.0000    0.24938
254240.0000    0.26982
254280.0000    0.03321
254320.0000    0.33389
254360.0000    0.32928
254400.0000    0.44771
254440.0000    0.13689
254480.0000    0.41713
254520.0000    0.33517
254560.0000    0.09501
254600.0000    0.42637
254640.0000    0.37568
254680.0000    0.26773
254720.0000    0.33851
254760.0000    0.39710
254800.0000    0.22671
254840.0000    0.38771
254880.0000    0.15896
254920.0000    0.21460
254960.0000    0.22861
255000.0000    0.40235
255040.0000    0.26202
255080.0000    0.11965
255120.0000    0.09338
255160.0000    0.33229
255200.0000    0.44909
255240.0000    0.31151
255280.0000    0.37125
255320.0000   -0.15857
255360.0000    0.01739
255400.0000    0.17263
255440.0000    0.24075
255480.0000    0.29795
255520.0000    0.30065
255560.0000    0.56884
255600.0000    0.32233
255640.0000    0.16683
255680.0000    0.37199
255720.0000    0.21230
255760.0000    0.22418
255800.0000    0.28792
255840.0000    0.19417
255880.0000    0.14654
255920.0000    0.41457
255960.0000    0.10994
256000.0000    0.33325
256040.0000    0.47290
256080.0000    0.40736
256120.0000    0.29209
256160.0000    0.11328
256200.0000    0.20584
256240.0000    0.18836
256280.0000    0.27458
256320.0000   -0.04058
256360.0000    0.35311
256400.0000    0.22111
256440.0000    0.10051
256480.0000    0.22983
256520.0000    0.26976
256560.0000    0.41912
256600.0000    0.59592
256640.0000    0.32650
256680.0000    0.41307
256720.0000    0.43681
256760.0000    0.31632
256800.0000    0.44550
256840.0000    0.33579
256880.0000    0.33596
256920.0000    0.28866
256960.0000   -0.13742
257000.0000   -0.24874
257040.0000    0.37631
257080.0000    0.13350
257120.0000    0.44868
257160.0000    0.28042
257200.0000    0.39158
257240.0000    0.16870
257280.0000    0.42528
257320.0000    0.15879
257360.0000    0.31674
257400.0000    0.33489
257440.0000    0.31882
257480.0000    0.04260
257520.0000    0.15329
257560.0000    0.48311
257600.0000    0.05415
257640.0000    0.22026
257680.0000    0.25699
257720.0000    0.17866
257760.0000    0.20995
257800.0000    0.13558
257840.0000    0.10305
257880.0000   -0.04831
257920.0000    0.18742
257960.0000    0.22446
258000.0000    0.21673
258040.0000    0.28245
258080.0000   -0.05983
258120.0000    0.22110
258160.0000    0.12490
258200.0000    0.24961
258240.0000    0.17934
258280.0000    0.21808
258320.0000    0.38159
258360.0000    0.21769
258400.0000    0.63615
258440.0000    0.27072
258480.0000    0.11950
258520.0000    0.10176
258560.0000    0.24635
258600.0000    0.44427
258640.0000    0.11657
258680.0000    0.32839
258720.0000    0.47128
258760.0000    0.21797
258800.0000    0.38720
258840.0000    0.28762
258880.0000    0.06909
258920.0000    0.10220
258960.0000    0.24620
259000.0000    0.26898
259040.0000    0.41523
259080.0000    0.34664
259120.0000    0.30353
259160.0000    0.38738
259200.0000    0.18928
259240.0000    0.25518
259280.0000    0.12111
259320.0000    0.36478
259360.0000    0.38910
259400.0000    0.40969
259440.0000    0.32015
259480.0000    0.37329
259520.0000    0.21995
259560.0000    0.38848
259600.0000    0.44840
259640.0000    0.36975
259680.0000    0.08420
259720.0000    0.29876
259760.0000    0.45255
259800.0000    0.15579
259840.0000    0.45077
259880.0000    0.24983
259920.0000    0.34143
259960.0000    0.27837
260000.0000    0.23394
260040.0000    0.37877
260080.0000    0.46336
260120.0000    0.47489
260160.0000    0.47483
260200.0000    0.51711
260240.0000    0.37000
260280.0000    0.54833
260320.0000    0.26864
260360.0000    0.25170
260400.0000    0.15465
260440.0000    0.19746
260480.0000    0.06252
260520.0000    0.28335
260560.0000    0.25586
260600.0000    0.18979
260640.0000    0.56930
260680.0000    0.37575
260720.0000    0.25380
260760.0000    0.26048
260800.0000   -0.06372
260840.0000    0.33510
260880.0000    0.08221
260920.0000    0.13174
260960.0000    0.21928
261000.0000    0.42771
261040.0000    0.15167
261080.0000    0.21999
261120.0000    0.16043
261160.0000    0.28544
261200.0000    0.08632
261240.0000    0.05715
261280.0000    0.35255
261320.0000    0.23351
261360.0000    0.34984
261400.0000    0.13935
261440.0000    0.28089
261480.0000    0.36638
261520.0000    0.38779
261560.0000    0.36343
261600.0000    0.49221
261640.0000    0.37444
261680.0000    0.60875
261720.0000    0.21769
261760.0000    0.48783
261800.0000    0.48999
261840.0000    0.36810
261880.0000    0.45346
261920.0000    0.64599
261960.0000    0.59057
262000.0000    0.55381
262040.0000    0.45639
262080.0000    0.52042
262120.0000    0.37414
262160.0000    0.49877
262200.0000    0.46987
262240.0000    0.29280
262280.0000    0.49201
262320.0000    0.73018
262360.0000    0.39815
262400.0000    0.36650
262440.0000    0.53529
262480.0000    0.51365
262520.0000    0.41122
262560.0000    0.53868
262600.0000    0.50170
262640.0000    0.50516
262680.0000    0.62368
262720.0000    0.49022
262760.0000    0.52580
262800.0000    0.33598
262840.0000    0.28095
262880.0000    0.42194
262920.0000    0.25560
262960.0000    0.36466
263000.0000    0.68377
263040.0000    0.61775
263080.0000    0.40012
263120.0000    0.45665
263160.0000    0.34523
263200.0000    0.45914
263240.0000    0.27786
263280.0000    0.47246
263320.0000    0.50494
263360.0000    0.33808
263400.0000    0.43694
263440.0000    0.46041
263480.0000    0.69742
263520.0000    0.72384
263560.0000    0.59803
263600.0000    0.59882
263640.0000    0.38320
263680.0000    0.28080
263720.0000    0.33400
263760.0000    0.24554
263800.0000    0.35248
263840.0000    0.43871
263880.0000    0.49370
263920.0000    0.45425
263960.0000    0.52482
264000.0000    0.54980
264040.0000    0.59275
264080.0000    0.49500
264120.0000    0.49653
264160.0000    0.48340
264200.0000    0.23877
264240.0000    0.40293
264280.0000    0.27569
264320.0000    0.50176
264360.0000    0.52748
264400.0000    0.28758
264440.0000    0.47248
264480.0000    0.43932
264520.0000    0.43343
264560.0000    0.49013
264600.0000    0.49035
264640.0000    0.29345
264680.0000    0.39695
264720.0000    0.39354
264760.0000    0.28151
264800.0000    0.39495
264840.0000    0.55053
264880.0000    0.31736
264920.0000    0.34149
264960.0000    0.65238
265000.0000    0.47334
265040.0000    0.48262
265080.0000    0.27661
265120.0000    0.43103
265160.0000    0.30884
265200.0000    0.38903
265240.0000    0.30399
265280.0000    0.39067
265320.0000    0.62797
265360.0000    0.35420
265400.0000    0.36002
265440.0000    0.42289
265480.0000    0.55897
265520.0000    0.31890
265560.0000    0.20179
265600.0000    0.42785
265640.0000    0.53613
265680.0000    0.60493
265720.0000    0.55803
265760.0000    0.46657
265800.0000    0.15770
265840.0000    0.38887
265880.0000    0.31353
265920.0000    0.21993
265960.0000    0.40528
266000.0000    0.18513
266040.0000    0.34931
266080.0000    0.54934
266120.0000    0.51901
266160.0000    0.41353
266200.0000    0.21961
266240.0000    0.33013
266280.0000    0.28076
266320.0000    0.59805
266360.0000    0.78509
266400.0000    0.53367
266440.0000    0.72632
266480.0000    0.75961
266520.0000    0.39318
266560.0000    0.27310
266600.0000    0.29306
266640.0000    0.31742
266680.0000    0.63885
266720.0000    0.12481
266760.0000    0.43220
266800.0000    0.63775
266840.0000    0.73144
266880.0000    0.37439
266920.0000    0.54332
266960.0000    0.67541
267000.0000    0.36142
267040.0000    0.69535
267080.0000    0.48358
267120.0000    0.49229
267160.0000    0.44328
267200.0000    0.52176
267240.0000    0.30026
267280.0000    0.33942
267320.0000    0.30461
267360.0000    0.45640
267400.0000    0.63351
267440.0000    0.59748
267480.0000    0.60874
267520.0000    0.34953
267560.0000    0.77284
267600.0000    0.63738
267640.0000    0.79863
267680.0000    0.62345
267720.0000    0.44730
267760.0000    0.41879
267800.0000    0.44032
267840.0000    0.34753
267880.0000    0.40577
267920.0000    0.35768
267960.0000    0.53042
268000.0000    0.56496
268040.0000    0.65400
268080.0000    0.32457
268120.0000    0.47163
268160.0000    0.45268
268200.0000    0.68684
268240.0000    0.42062
268280.0000    0.36720
268320.0000    0.28330
268360.0000    0.25160
268400.0000    0.42645
268440.0000    0.50894
268480.0000    0.39197
268520.0000    0.51877
268560.0000    0.34646
268600.0000    0.40129
268640.0000    0.53786
268680.0000    0.51945
268720.0000    0.42490
268760.0000    0.55520
268800.0000    0.51865
268840.0000    0.31310
268880.0000    0.22915
268920.0000    0.23299
268960.0000    0.07792
269000.0000    0.51156
269040.0000    0.30371
269080.0000   -0.01241
269120.0000    0.24714
269160.0000    0.37742
269200.0000    0.28077
269240.0000    0.05374
269280.0000    0.29382
269320.0000    0.17063
269360.0000    0.43954
269400.0000    0.11287
269440.0000    0.27233
269480.0000    0.18119
269520.0000    0.56399
269560.0000    0.36573
269600.0000   -0.23031
269640.0000   -0.17822
269680.0000    0.02760
269720.0000   -0.18157
269760.0000   -0.29433
269800.0000   -0.14942
269840.0000   -0.24998
269880.0000    0.26874
269920.0000    0.24045
269960.0000    0.16665
270000.0000    0.15210
270040.0000    0.07150
270080.0000    0.23688
270120.0000    0.06070
270160.0000    0.22334
270200.0000    0.13072
270240.0000    0.40604
270280.0000    0.28556
270320.0000    0.21742
270360.0000    0.02765
270400.0000    0.07544
270440.0000    0.29827
270480.0000    0.29374
270520.0000    0.39266
270560.0000    0.37327
270600.0000    0.14298
270640.0000    0.36069
270680.0000    0.55678
270720.0000    0.06074
270760.0000    0.32940
270800.0000    0.08931
270840.0000    0.29168
270880.0000    0.17768
270920.0000    0.24812
270960.0000    0.20238
271000.0000    0.01487
271040.0000    0.03284
271080.0000    0.13147
271120.0000   -0.04763
271160.0000   -0.07551
271200.0000   -0.24979
271240.0000   -0.17636
271280.0000   -0.05402
271320.0000   -0.05495
271360.0000    0.21186
271400.0000   -0.02696
271440.0000   -0.18820
271480.0000    0.11296
271520.0000    0.20261
271560.0000    0.18535
271600.0000   -0.31275
271640.0000   -0.01306
271680.0000   -0.41734
271720.0000   -0.58850
271760.0000   -0.28497
271800.0000   -0.44853
271840.0000   -0.56493
271880.0000   -0.65914
271920.0000   -0.63652
271960.0000   -0.75540
272000.0000   -0.77027
272040.0000   -0.58080
272080.0000   -0.47700
272120.0000   -0.49034
272160.0000   -0.49537
272200.0000   -0.39640
272240.0000   -0.67513
272280.0000   -0.54871
272320.0000   -0.33434
272360.0000   -0.40763
272400.0000   -0.38787
272440.0000   -0.27334
272480.0000   -0.32035
272520.0000   -0.39438
272560.0000   -0.42441
272600.0000   -0.59520
272640.0000   -0.40225
272680.0000   -0.04486
272720.0000   -0.30593
272760.0000   -0.55069
272800.0000   -0.68060
272840.0000   -0.48061
272880.0000   -0.45250
272920.0000   -0.20295
272960.0000   -0.50762
273000.0000   -0.50843
273040.0000   -0.38548
273080.0000   -0.54660
273120.0000   -0.49067
273160.0000   -0.31781
273200.0000   -0.30237
273240.0000   -0.61870
273280.0000   -0.56358
273320.0000   -0.39082
273360.0000   -0.53897
273400.0000   -0.49735
273440.0000   -0.52130
273480.0000   -0.57639
273520.0000   -0.50377
273560.0000   -0.57578
273600.0000   -0.57164
273640.0000   -0.61607
273680.0000   -0.57800
273720.0000   -0.47070
273760.0000   -0.51616
273800.0000   -0.65558
273840.0000   -0.28889
273880.0000   -0.54034
273920.0000   -0.16579
273960.0000   -0.10774
274000.0000    0.07558
274040.0000   -0.22019
274080.0000   -0.40396
274120.0000   -0.44026
274160.0000   -0.44847
274200.0000   -0.76809
274240.0000   -0.31119
274280.0000   -0.39107
274320.0000   -0.57316
274360.0000   -0.09375
274400.0000   -0.28012
274440.0000   -0.63161
274480.0000   -0.10915
274520.0000   -0.33546
274560.0000    0.03770
274600.0000   -0.06757
274640.0000   -0.21514
274680.0000   -0.79933
274720.0000   -0.56267
274760.0000   -0.23390
274800.0000   -0.70560
274840.0000   -0.22500
274880.0000   -0.19659
274920.0000   -0.40867
274960.0000   -0.16354
275000.0000   -0.74218
275040.0000   -0.54701
275080.0000   -0.60345
275120.0000   -0.33995
275160.0000   -0.44827
275200.0000   -0.29194
275240.0000   -0.49565
275280.0000   -0.54064
275320.0000   -0.44907
275360.0000   -0.65959
275400.0000   -0.46140
275440.0000   -0.71012
275480.0000   -0.81189
275520.0000   -0.41512
275560.0000   -0.60063
275600.0000   -0.46171
275640.0000   -0.51184
275680.0000   -0.67214
275720.0000   -0.61364
275760.0000   -0.75074
275800.0000   -0.55852
275840.0000   -0.60383
275880.0000   -0.44484
275920.0000   -0.74587
275960.0000   -0.50698
276000.0000   -0.54048
276040.0000   -0.38892
276080.0000   -0.53206
276120.0000   -0.36524
276160.0000   -0.32126
276200.0000   -0.40947
276240.0000   -0.80547
276280.0000   -0.47490
276320.0000   -0.48530
276360.0000   -0.67905
276400.0000   -0.56016
276440.0000   -0.41121
276480.0000   -0.13474
276520.0000   -0.19488
276560.0000   -0.12398
276600.0000   -0.70446
276640.0000   -0.65644
276680.0000   -0.58529
276720.0000   -0.66649
276760.0000   -0.63422
276800.0000   -0.51629
276840.0000   -0.19748
276880.0000   -0.12953
276920.0000   -0.09436
276960.0000    0.07183
277000.0000    0.25577
277040.0000   -0.07587
277080.0000   -0.15468
277120.0000    0.05185
277160.0000   -0.21370
277200.0000   -0.33368
277240.0000   -0.25438
277280.0000   -0.06752
277320.0000   -0.46791
277360.0000   -0.51825
277400.0000   -0.34267
277440.0000   -0.65530
277480.0000   -0.36721
277520.0000   -0.64925
277560.0000   -0.28691
277600.0000   -0.35932
277640.0000   -0.35876
277680.0000   -0.46527
277720.0000   -0.12054
277760.0000   -0.14223
277800.0000   -0.24163
277840.0000   -0.33451
277880.0000   -0.52604
277920.0000   -0.46487
277960.0000   -0.75728
278000.0000   -0.40876
278040.0000   -0.47533
278080.0000   -0.46560
278120.0000   -0.48695
278160.0000   -0.43176
278200.0000   -0.26306
278240.0000   -0.47624
278280.0000   -0.56804
278320.0000   -0.72164
278360.0000   -0.48326
278400.0000   -0.55751
278440.0000   -0.63001
278480.0000   -0.43887
278520.0000   -0.17913
278560.0000   -0.47815
278600.0000   -0.48696
278640.0000   -0.41303
278680.0000   -0.64809
278720.0000   -0.60567
278760.0000   -0.64045
278800.0000   -0.35010
278840.0000   -0.55055
278880.0000   -0.58820
278920.0000   -0.55994
278960.0000   -0.63614
279000.0000   -0.63771
279040.0000   -0.69898
279080.0000   -0.45811
279120.0000   -0.60937
279160.0000   -0.47578
279200.0000   -0.52285
279240.0000   -0.64843
279280.0000   -0.74437
279320.0000   -0.34586
279360.0000   -0.26556
279400.0000    0.09126
279440.0000    0.15542
279480.0000   -0.04290
279520.0000   -0.08770
279560.0000   -0.17006
279600.0000    0.10540
279640.0000    0.29646
279680.0000    0.20849
279720.0000   -0.14053
279760.0000    0.03589
279800.0000    0.09270
279840.0000    0.16017
279880.0000    0.05119
279920.0000    0.01585
279960.0000   -0.14534
280000.0000   -0.11184
280040.0000   -0.24688
280080.0000   -0.16089
280120.0000    0.05018
280160.0000   -0.00583
280200.0000   -0.19319
280240.0000    0.00390
280280.0000   -0.06486
280320.0000   -0.17503
280360.0000   -0.45177
280400.0000   -0.09183
280440.0000   -0.10877
280480.0000   -0.10609
280520.0000    0.04567
280560.0000   -0.18612
280600.0000    0.06379
280640.0000   -0.24463
280680.0000   -0.29651
280720.0000   -0.06653
280760.0000   -0.55174
280800.0000   -0.49698
280840.0000   -0.50311
280880.0000   -0.50117
280920.0000   -0.42094
280960.0000   -0.48185
281000.0000   -0.47326
281040.0000   -0.04696
281080.0000   -0.12967
281120.0000   -0.21759
281160.0000   -0.24427
281200.0000   -0.30261
281240.0000   -0.46277
281280.0000   -0.14204
281320.0000    0.05529
281360.0000   -0.12342
281400.0000    0.09428
281440.0000   -0.28687
281480.0000    0.35369
281520.0000    0.43601
281560.0000    0.27063
281600.0000    0.34432
281640.0000    0.23350
281680.0000    0.09205
281720.0000   -0.24830
281760.0000   -0.14851
281800.0000    0.02351
281840.0000   -0.20465
281880.0000   -0.13229
281920.0000   -0.57488
281960.0000   -0.32415
282000.0000   -0.24236
282040.0000   -0.63645
282080.0000   -0.29264
282120.0000   -0.36524
282160.0000    0.00749
282200.0000   -0.03654
282240.0000   -0.13998
282280.0000   -0.20712
282320.0000   -0.51645
282360.0000   -0.44029
282400.0000   -0.32911
282440.0000    0.01347
282480.0000   -0.08204
282520.0000   -0.24800
282560.0000   -0.13879
282600.0000   -0.20873
282640.0000   -0.22736
282680.0000   -0.30227
282720.0000   -0.24258
282760.0000   -0.35664
282800.0000   -0.08650
282840.0000   -0.24961
282880.0000   -0.26807
282920.0000   -0.30087
282960.0000   -0.19586
283000.0000   -0.33996
283040.0000   -0.39281
283080.0000   -0.28770
283120.0000   -0.37114
283160.0000   -0.06118
283200.0000   -0.59352
283240.0000   -0.24289
283280.0000    0.07535
283320.0000   -0.21559
283360.0000   -0.26119
283400.0000   -0.12711
283440.0000   -0.30654
283480.0000   -0.31670
283520.0000   -0.48701
283560.0000   -0.23565
283600.0000   -0.10906
283640.0000   -0.28734
283680.0000   -0.16417
283720.0000   -0.25396
283760.0000    0.10312
283800.0000    0.19834
283840.0000   -0.25205
283880.0000   -0.24469
283920.0000   -0.05925
283960.0000   -0.07272
284000.0000   -0.16615
284040.0000   -0.12242
284080.0000   -0.51228
284120.0000   -0.45444
284160.0000   -0.25362
284200.0000   -0.04523
284240.0000   -0.19050
284280.0000   -0.19262
284320.0000   -0.14132
284360.0000   -0.24856
284400.0000   -0.38017
284440.0000   -0.27918
284480.0000   -0.11046
284520.0000   -0.12766
284560.0000    0.06345
284600.0000   -0.09555
284640.0000   -0.12426
284680.0000   -0.27653
284720.0000    0.01894
284760.0000    0.20045
284800.0000   -0.03690
284840.0000   -0.11370
284880.0000   -0.20810
284920.0000   -0.48908
284960.0000   -0.29180
285000.0000   -0.01632
285040.0000   -0.39672
285080.0000   -0.22717
285120.0000   -0.36267
285160.0000   -0.20040
285200.0000   -0.50952
285240.0000   -0.18452
285280.0000    0.08870
285320.0000    0.12963
285360.0000   -0.30363
285400.0000    0.05818
285440.0000   -0.26153
285480.0000   -0.31830
285520.0000   -0.05599
285560.0000    0.02085
285600.0000   -0.08756
285640.0000   -0.23248
285680.0000   -0.17572
285720.0000    0.36573
285760.0000    0.23618
285800.0000    0.19372
285840.0000    0.08216
285880.0000    0.21270
285920.0000    0.11518
285960.0000    0.16467
286000.0000    0.03640
286040.0000    0.03386
286080.0000   -0.21521
286120.0000   -0.29599
286160.0000   -0.03902
286200.0000    0.01196
286240.0000   -0.13385
286280.0000   -0.26551
286320.0000   -0.18647
286360.0000   -0.28542
286400.0000   -0.28544
286440.0000   -0.21880
286480.0000    0.01510
286520.0000    0.17035
286560.0000   -0.10638
286600.0000    0.33800
286640.0000    0.30163
286680.0000    0.11055
286720.0000   -0.12536
286760.0000   -0.11113
286800.0000   -0.36915
286840.0000   -0.53078
286880.0000   -0.33595
286920.0000   -0.25801
286960.0000   -0.42020
287000.0000   -0.58769
287040.0000   -0.49469
287080.0000   -0.55133
287120.0000   -0.31674
287160.0000   -0.59948
287200.0000   -0.71999
287240.0000   -0.49806
287280.0000   -0.52977
287320.0000   -0.71227
287360.0000   -0.69512
287400.0000   -0.70968
287440.0000   -0.82445
287480.0000   -0.54093
287520.0000   -0.33814
287560.0000   -0.20441
287600.0000   -0.23982
287640.0000   -0.41702
287680.0000   -0.52537
287720.0000   -0.17279
287760.0000   -0.38930
287800.0000   -0.35740
287840.0000   -0.26383
287880.0000   -0.11190
287920.0000   -0.21300
287960.0000    0.05911
288000.0000   -0.36482
288040.0000   -0.18189
288080.0000   -0.39816
288120.0000   -0.52172
288160.0000   -0.25688
288200.0000   -0.18594
288240.0000   -0.12811
288280.0000   -0.13607
288320.0000   -0.40223
288360.0000   -0.39184
288400.0000   -0.27915
288440.0000   -0.11689
288480.0000   -0.72467
288520.0000   -0.35641
288560.0000   -0.32858
288600.0000   -0.73636
288640.0000   -0.60381
288680.0000   -0.75108
288720.0000   -0.70534
288760.0000   -0.67281
288800.0000   -0.39433
288840.0000   -0.60621
288880.0000   -0.48963
288920.0000   -0.13829
288960.0000   -0.30435
289000.0000   -0.31101
289040.0000   -0.29038
289080.0000   -0.69822
289120.0000   -0.44302
289160.0000   -0.66708
289200.0000   -0.85346
289240.0000   -0.48983
289280.0000   -0.77021
289320.0000   -0.93265
289360.0000   -0.51231
289400.0000   -0.57156
289440.0000   -0.59102
289480.0000   -0.67830
289520.0000   -0.48647
289560.0000   -0.51963
289600.0000   -0.59917
289640.0000   -0.10897
289680.0000   -0.16790
289720.0000   -0.45045
289760.0000   -0.09699
289800.0000   -0.18764
289840.0000   -0.14734
289880.0000   -0.40743
289920.0000   -0.14093
289960.0000   -0.13477
290000.0000   -0.19418
290040.0000   -0.29298
290080.0000   -0.13787
290120.0000    0.11175
290160.0000   -0.47472
290200.0000   -0.33785
290240.0000   -0.15761
290280.0000    0.06043
290320.0000    0.03136
290360.0000   -0.60542
290400.0000   -0.24382
290440.0000   -0.63048
290480.0000   -0.29774
290520.0000   -0.09765
290560.0000   -0.08322
290600.0000   -0.14839
290640.0000    0.11574
290680.0000    0.25690
290720.0000    0.04130
290760.0000    0.14762
290800.0000    0.02204
290840.0000    0.28579
290880.0000    0.22253
290920.0000    0.19534
290960.0000    0.09776
291000.0000    0.17858
291040.0000    0.28780
291080.0000    0.25585
291120.0000    0.21548
291160.0000   -0.04334
291200.0000   -0.25872
291240.0000   -0.05225
291280.0000   -0.09875
291320.0000   -0.04502
291360.0000   -0.43001
291400.0000    0.03424
291440.0000   -0.13642
291480.0000   -0.02885
291520.0000   -0.23836
291560.0000   -0.02101
291600.0000   -0.17107
291640.0000   -0.23316
291680.0000   -0.41254
291720.0000   -0.63550
291760.0000   -0.00721
291800.0000    0.02123
291840.0000    0.16033
291880.0000    0.18000
291920.0000   -0.30724
291960.0000   -0.41379
292000.0000   -0.21869
292040.0000   -0.19765
292080.0000   -0.06370
292120.0000   -0.26886
292160.0000   -0.62606
292200.0000   -0.33352
292240.0000   -0.27852
292280.0000   -0.35084
292320.0000   -0.11302
292360.0000    0.06431
292400.0000   -0.10557
292440.0000   -0.24806
292480.0000   -0.20774
292520.0000    0.15853
292560.0000   -0.24073
292600.0000   -0.23872
292640.0000   -0.01993
292680.0000   -0.10794
292720.0000   -0.09387
292760.0000   -0.01124
292800.0000    0.11686
292840.0000   -0.30880
292880.0000   -0.68298
292920.0000   -0.16150
292960.0000   -0.43769
293000.0000   -0.19685
293040.0000   -0.18293
293080.0000   -0.25438
293120.0000   -0.02301
293160.0000   -0.25925
293200.0000   -0.30501
293240.0000    0.15570
293280.0000    0.08876
293320.0000   -0.81898
293360.0000   -0.36123
293400.0000   -0.23111
293440.0000   -0.75898
293480.0000   -0.72561
293520.0000   -0.82394
293560.0000   -0.79685
293600.0000   -0.73516
293640.0000   -0.48539
293680.0000   -0.44892
293720.0000   -0.68995
293760.0000   -0.67280
293800.0000   -0.63016
293840.0000   -0.55832
293880.0000   -0.64786
293920.0000   -0.53618
293960.0000   -0.82535
294000.0000   -0.65043
294040.0000   -0.70516
294080.0000   -0.92253
294120.0000   -0.79558
294160.0000   -0.60904
294200.0000   -0.72205
294240.0000   -0.89036
294280.0000   -0.60814
294320.0000   -0.45727
294360.0000   -0.57875
294400.0000   -0.26130
294440.0000   -0.35748
294480.0000    0.20867
294520.0000    0.10165
294560.0000    0.00739
294600.0000    0.02714
294640.0000    0.08278
294680.0000    0.20570
294720.0000    0.22087
294760.0000    0.07551
294800.0000    0.14292
294840.0000    0.10824
294880.0000    0.24438
294920.0000   -0.03665
294960.0000    0.05334
295000.0000    0.03224
295040.0000   -0.02797
295080.0000   -0.08166
295120.0000   -0.10352
295160.0000   -0.10089
295200.0000   -0.15923
295240.0000    0.27475
295280.0000    0.14349
295320.0000    0.07097
295360.0000    0.14690
295400.0000    0.10119
295440.0000    0.12211
295480.0000    0.19452
295520.0000    0.25316
295560.0000    0.42111
295600.0000    0.58071
295640.0000    0.55985
295680.0000    0.56048
295720.0000    0.44428
295760.0000    0.39319
295800.0000    0.35986
295840.0000    0.55873
295880.0000    0.58033
295920.0000    0.44383
295960.0000    0.60873
296000.0000    0.32521
296040.0000    0.44584
296080.0000    0.54812
296120.0000    0.47462
296160.0000    0.44491
296200.0000    0.31620
296240.0000    0.31171
296280.0000    0.48550
296320.0000    0.38927
296360.0000    0.32201
296400.0000    0.49302
296440.0000    0.39663
296480.0000    0.26390
296520.0000    0.30914
296560.0000    0.30489
296600.0000    0.25330
296640.0000    0.35851
296680.0000    0.27484
296720.0000    0.36888
296760.0000    0.41078
296800.0000    0.32675
296840.0000    0.37105
296880.0000    0.38899
296920.0000    0.44838
296960.0000    0.30482
297000.0000    0.24736
297040.0000    0.32283
297080.0000    0.37039
297120.0000    0.46659
297160.0000    0.47537
297200.0000    0.49352
297240.0000    0.30210
297280.0000    0.44919
297320.0000    0.42700
297360.0000    0.36448
297400.0000    0.66119
297440.0000    0.43398
297480.0000    0.43914
297520.0000    0.33364
297560.0000    0.26851
297600.0000    0.27695
297640.0000    0.24709
297680.0000    0.42728
297720.0000    0.67721
297760.0000    0.39181
297800.0000    0.23693
297840.0000    0.35852
297880.0000    0.35170
297920.0000    0.43129
297960.0000    0.61553
298000.0000    0.61806
298040.0000    0.73934
298080.0000    0.54723
298120.0000    0.35570
298160.0000    0.51699
298200.0000    0.29267
298240.0000    0.33563
298280.0000    0.39861
298320.0000    0.62185
298360.0000    0.48906
298400.0000    0.33511
298440.0000    0.37311
298480.0000    0.29564
298520.0000    0.13101
298560.0000    0.45334
298600.0000    0.52353
298640.0000    0.15718
298680.0000    0.30191
298720.0000    0.08254
298760.0000    0.45224
298800.0000    0.52098
298840.0000    0.48070
298880.0000    0.52298
298920.0000    0.28245
298960.0000    0.26727
299000.0000    0.33816
299040.0000    0.20873
299080.0000    0.44215
299120.0000    0.19662
299160.0000    0.38049
299200.0000    0.62912
299240.0000    0.33084
299280.0000    0.58483
299320.0000    0.08068
299360.0000    0.39200
299400.0000    0.32544
299440.0000    0.43302
299480.0000    0.53680
299520.0000    0.45742
299560.0000    0.37577
299600.0000    0.66369
299640.0000    0.46083
299680.0000    0.30090
299720.0000    0.47897
299760.0000    0.57493
299800.0000    0.30654
299840.0000    0.32181
299880.0000    0.05740
299920.0000    0.26296
299960.0000    0.27015
300000.0000    0.40578
300040.0000    0.25291
300080.0000    0.08316
300120.0000    0.26740
300160.0000    0.21158
300200.0000    0.28061
300240.0000    0.12879
300280.0000    0.54569
300320.0000    0.46036
300360.0000    0.47460
300400.0000    0.47361
300440.0000    0.36516
300480.0000    0.49149
300520.0000    0.12061
300560.0000    0.24054
300600.0000    0.45576
300640.0000    0.61598
300680.0000    0.37759
300720.0000    0.26431
300760.0000    0.33372
300800.0000    0.24221
300840.0000    0.24264
300880.0000    0.40022
300920.0000    0.44992
300960.0000    0.38285
301000.0000    0.48922
301040.0000    0.29269
301080.0000    0.44229
301120.0000    0.40645
301160.0000    0.37546
301200.0000    0.39934
301240.0000    0.48166
301280.0000    0.19838
301320.0000    0.34384
301360.0000    0.13867
301400.0000    0.63194
301440.0000    0.49792
301480.0000    0.53154
301520.0000    0.38647
301560.0000    0.21927
301600.0000    0.48398
301640.0000    0.37190
301680.0000    0.44465
301720.0000    0.25161
301760.0000    0.36058
301800.0000    0.62845
301840.0000    0.44167
301880.0000    0.37838
301920.0000    0.21449
301960.0000    0.49712
302000.0000    0.28272
302040.0000    0.37688
302080.0000    0.37145
302120.0000    0.35691
302160.0000    0.29374
302200.0000    0.35042
302240.0000    0.28037
302280.0000    0.30565
302320.0000    0.43807
302360.0000    0.46293
302400.0000    0.13172
302440.0000    0.02628
302480.0000    0.01566
302520.0000    0.14657
302560.0000    0.34846
302600.0000    0.27881
302640.0000    0.20897
302680.0000    0.06248
302720.0000    0.43893
302760.0000    0.19814
302800.0000    0.16882
302840.0000    0.34028
302880.0000    0.13580
302920.0000    0.51324
302960.0000    0.42432
303000.0000    0.28313
303040.0000    0.25286
303080.0000    0.19195
303120.0000    0.39863
303160.0000    0.55700
303200.0000    0.64881
303240.0000    0.54072
303280.0000    0.50124
303320.0000    0.28978
303360.0000    0.25105
303400.0000   -0.00616
303440.0000    0.39197
303480.0000    0.30927
303520.0000    0.18006
303560.0000   -0.03653
303600.0000   -0.05942
303640.0000   -0.11002
303680.0000   -0.04815
303720.0000   -0.18008
303760.0000   -0.28059
303800.0000   -0.38453
303840.0000    0.08016
303880.0000   -0.14276
303920.0000   -0.36854
303960.0000   -0.30004
304000.0000   -0.55615
304040.0000   -0.73994
304080.0000   -0.64554
304120.0000   -0.57858
304160.0000   -0.55632
304200.0000   -0.45403
304240.0000   -0.47536
304280.0000   -0.65022
304320.0000   -0.56601
304360.0000   -0.33355
304400.0000   -0.22698
304440.0000   -0.30123
304480.0000   -0.44384
304520.0000   -0.33999
304560.0000   -0.68216
304600.0000   -0.66157
304640.0000   -0.86293
304680.0000   -0.56504
304720.0000   -0.73150
304760.0000   -0.48606
304800.0000   -0.58816
304840.0000   -0.86595
304880.0000   -0.80661
304920.0000   -0.70751
304960.0000   -0.85067
305000.0000   -0.67214
305040.0000   -0.72243
305080.0000   -0.89524
305120.0000   -0.88417
305160.0000   -0.71885
305200.0000   -0.63040
305240.0000   -0.54732
305280.0000   -0.33194
305320.0000   -0.80811
305360.0000   -0.71167
305400.0000   -0.55797
305440.0000   -0.68489
305480.0000   -0.55086
305520.0000   -0.43883
305560.0000   -0.39536
305600.0000   -0.73829
305640.0000   -0.46926
305680.0000   -0.32861
305720.0000   -0.41250
305760.0000   -0.07911
305800.0000   -0.07094
305840.0000   -0.12623
305880.0000   -0.30747
305920.0000   -0.48567
305960.0000   -0.50148
306000.0000   -0.49693
306040.0000   -0.75269
306080.0000   -0.56517
306120.0000   -0.65692
306160.0000   -0.59621
306200.0000   -0.56651
306240.0000   -0.49097
306280.0000   -0.50271
306320.0000   -0.50500
306360.0000   -0.48423
306400.0000   -0.39297
306440.0000   -0.59556
306480.0000   -0.54623
306520.0000   -0.73079
306560.0000   -0.74576
306600.0000   -0.68036
306640.0000    0.12746
306680.0000   -0.23595
306720.0000   -0.43403
306760.0000   -0.27005
306800.0000   -0.34864
306840.0000   -0.43634
306880.0000   -0.48068
306920.0000   -0.75271
306960.0000   -0.50631
307000.0000   -0.55182
307040.0000   -0.47275
307080.0000   -0.30036
307120.0000   -0.43453
307160.0000   -0.54415
307200.0000   -0.63474
307240.0000   -0.65507
307280.0000   -0.69201
307320.0000   -0.63224
307360.0000   -0.40991
307400.0000   -0.49824
307440.0000   -0.70562
307480.0000   -0.70647
307520.0000   -0.80320
307560.0000   -0.54364
307600.0000   -0.59147
307640.0000   -0.51067
307680.0000   -0.47840
307720.0000   -0.68075
307760.0000   -0.33282
307800.0000   -0.64722
307840.0000   -0.61323
307880.0000   -0.53687
307920.0000   -0.53882
307960.0000   -0.57448
308000.0000   -0.45300
308040.0000   -0.93183
308080.0000   -0.73167
308120.0000   -0.69718
308160.0000   -0.32158
308200.0000   -0.49270
308240.0000   -0.78448
308280.0000   -0.84665
308320.0000   -0.13455
308360.0000   -0.19879
308400.0000   -0.24899
308440.0000   -0.75147
308480.0000   -0.63918
308520.0000   -0.39515
308560.0000   -0.17939
308600.0000   -0.23781
308640.0000   -0.66960
308680.0000   -0.49699
308720.0000   -0.61982
308760.0000   -0.62796
308800.0000   -0.71216
308840.0000   -0.67537
308880.0000   -0.46513
308920.0000   -0.40657
308960.0000   -0.56486
309000.0000   -0.73395
309040.0000   -0.60507
309080.0000   -0.65501
309120.0000   -0.65443
309160.0000   -0.66966
309200.0000   -0.59098
309240.0000   -0.64828
309280.0000   -0.21784
309320.0000   -0.79913
309360.0000   -0.43823
309400.0000   -0.62702
309440.0000   -0.45061
309480.0000   -0.53378
309520.0000   -0.52112
309560.0000   -0.59567
309600.0000   -0.72231
309640.0000   -0.50310
309680.0000   -0.36160
309720.0000   -0.21304
309760.0000   -0.56253
309800.0000   -0.36896
309840.0000   -0.57347
309880.0000   -0.54716
309920.0000   -0.67206
309960.0000   -0.70240
310000.0000   -0.67828
310040.0000   -0.35330
310080.0000   -0.60190
310120.0000   -0.57441
310160.0000   -0.38460
310200.0000   -0.60887
310240.0000   -0.66259
310280.0000   -0.45732
310320.0000   -0.49375
310360.0000   -0.31922
310400.0000   -0.49282
310440.0000   -0.59843
310480.0000   -0.55555
310520.0000   -0.54743
310560.0000   -0.52706
310600.0000   -0.40126
310640.0000   -0.41631
310680.0000   -0.49810
310720.0000   -0.63855
310760.0000   -0.54641
310800.0000   -0.51789
310840.0000   -0.57575
310880.0000   -0.58730
310920.0000   -0.55793
310960.0000   -0.47375
311000.0000   -0.13280
311040.0000   -0.85335
311080.0000   -0.51396
311120.0000   -0.34560
311160.0000   -0.32222
311200.0000   -0.57867
311240.0000   -0.52845
311280.0000   -0.36326
311320.0000   -0.31440
311360.0000   -0.34667
311400.0000   -0.46354
311440.0000   -0.60123
311480.0000   -0.61699
311520.0000   -0.70299
311560.0000   -0.78435
311600.0000   -0.64094
311640.0000   -0.70209
311680.0000   -0.41036
311720.0000   -0.92195
311760.0000   -0.81404
311800.0000   -0.48674
311840.0000   -0.60840
311880.0000   -0.62409
311920.0000   -0.56379
311960.0000   -0.66900
312000.0000   -0.45919
312040.0000   -0.47671
312080.0000   -0.55279
312120.0000   -0.37988
312160.0000   -0.60049
312200.0000   -0.53789
312240.0000   -0.54368
312280.0000   -0.31818
312320.0000   -0.16467
312360.0000   -0.48027
312400.0000   -0.35854
312440.0000   -0.46870
312480.0000   -0.88779
312520.0000   -0.55726
312560.0000   -0.66770
312600.0000   -0.58950
312640.0000   -0.41086
312680.0000   -0.50612
312720.0000   -0.98484
312760.0000   -0.66988
312800.0000   -0.45835
312840.0000   -0.47623
312880.0000   -0.13752
312920.0000   -0.53113
312960.0000   -0.45033
313000.0000   -0.51320
313040.0000   -0.44083
313080.0000   -0.50197
313120.0000   -0.50036
313160.0000   -0.26688
313200.0000   -0.42654
313240.0000   -0.65903
313280.0000   -0.88778
313320.0000   -0.62348
313360.0000   -0.41126
313400.0000   -0.60092
313440.0000   -0.61528
313480.0000   -0.33097
313520.0000   -0.26250
313560.0000   -0.61511
313600.0000   -0.74030
313640.0000   -0.52643
313680.0000   -0.51944
313720.0000   -0.49874
313760.0000   -0.55287
313800.0000   -0.77789
313840.0000   -0.67772
313880.0000   -0.59750
313920.0000   -0.41245
313960.0000   -0.47766
314000.0000   -0.47420
314040.0000   -0.65876
314080.0000   -0.76519
314120.0000   -0.59306
314160.0000   -0.65058
314200.0000   -0.53710
314240.0000   -0.56880
314280.0000   -0.69571
314320.0000   -0.86188
314360.0000   -0.65038
314400.0000   -0.58114
314440.0000    0.01046
314480.0000   -0.48210
314520.0000   -0.35166
314560.0000   -0.74477
314600.0000   -0.63277
314640.0000   -0.55898
314680.0000   -0.77353
314720.0000   -0.92794
314760.0000   -0.70785
314800.0000   -0.45533
314840.0000   -0.41968
314880.0000   -0.62006
314920.0000   -0.61967
314960.0000   -0.39014
315000.0000   -0.51115
315040.0000   -0.51330
315080.0000   -0.57346
315120.0000   -0.59103
315160.0000   -0.65544
315200.0000   -0.63723
315240.0000   -0.53482
315280.0000   -0.40428
315320.0000   -0.58624
315360.0000   -0.72484
315400.0000   -0.64141
315440.0000   -0.70692
315480.0000   -0.49208
315520.0000   -0.60048
315560.0000   -0.47741
315600.0000   -0.43070
315640.0000   -0.39344
315680.0000   -0.42067
315720.0000   -0.58152
315760.0000   -0.69763
315800.0000   -0.69653
315840.0000   -0.56238
315880.0000   -0.91081
315920.0000   -0.68256
315960.0000   -0.72545
316000.0000   -0.56793
316040.0000   -0.59220
316080.0000   -0.72742
316120.0000   -0.76029
316160.0000   -0.38372
316200.0000   -0.24682
316240.0000   -0.66289
316280.0000   -0.86071
316320.0000   -0.63648
316360.0000   -0.62717
316400.0000   -0.45283
316440.0000   -0.48716
316480.0000   -0.89957
316520.0000   -0.70004
316560.0000   -0.50023
316600.0000   -0.54886
316640.0000   -0.58910
316680.0000   -0.83241
316720.0000   -0.64213
316760.0000   -0.73055
316800.0000   -0.62549
316840.0000   -0.79851
316880.0000   -0.87083
316920.0000   -0.72644
316960.0000   -0.53237
317000.0000   -0.85777
317040.0000   -0.81676
317080.0000   -0.58700
317120.0000   -0.43865
317160.0000   -0.46333
317200.0000   -0.47385
317240.0000   -0.39266
317280.0000   -0.41386
317320.0000   -0.52568
317360.0000   -0.61133
317400.0000   -0.65028
317440.0000   -0.57961
317480.0000   -0.44232
317520.0000   -0.73484
317560.0000   -0.52420
317600.0000   -0.70290
317640.0000   -0.63178
317680.0000   -0.52660
317720.0000   -0.54097
317760.0000   -0.71703
317800.0000   -0.36482
317840.0000   -0.48268
317880.0000   -0.48325
317920.0000   -0.54750
317960.0000   -0.76158
318000.0000   -0.77923
318040.0000   -0.60061
318080.0000   -0.75737
318120.0000   -0.56197
318160.0000   -0.77291
318200.0000   -0.26906
318240.0000   -0.23499
318280.0000   -0.61693
318320.0000   -0.58452
318360.0000   -0.64983
318400.0000   -0.56159
318440.0000   -0.69476
318480.0000   -0.39292
318520.0000   -0.37526
318560.0000   -0.77890
318600.0000   -0.63800
318640.0000   -0.71039
318680.0000   -0.48065
318720.0000   -0.85238
318760.0000   -0.72497
318800.0000   -0.65915
318840.0000   -0.86746
318880.0000   -0.63237
318920.0000   -0.53721
318960.0000   -0.58187
319000.0000   -0.56427
319040.0000   -0.33423
319080.0000   -0.50026
319120.0000   -0.20656
319160.0000   -0.47223
319200.0000   -0.49652
319240.0000   -0.43603
319280.0000   -0.43581
319320.0000   -0.56006
319360.0000   -1.05392
319400.0000   -0.74802
319440.0000   -0.64738
319480.0000   -0.17411
319520.0000   -0.81364
319560.0000   -0.47349
319600.0000   -0.72369
319640.0000   -0.59592
319680.0000   -0.70413
319720.0000   -0.59757
319760.0000   -0.51400
319800.0000   -0.61663
319840.0000   -0.55935
319880.0000   -0.49749
319920.0000   -0.42556
319960.0000   -0.43362
320000.0000   -0.60018
320040.0000   -0.37046
320080.0000   -0.68256
320120.0000   -0.33497
320160.0000   -0.67769
320200.0000   -0.35264
320240.0000   -0.63152
320280.0000   -0.05632
320320.0000   -0.26978
320360.0000   -0.65830
320400.0000   -0.20322
320440.0000   -0.86179
320480.0000   -0.08705
320520.0000   -0.35692
320560.0000   -0.47017
320600.0000   -0.68387
320640.0000   -0.72003
320680.0000   -0.69865
320720.0000   -0.59894
320760.0000   -0.27024
320800.0000   -0.72275
320840.0000   -0.24435
320880.0000   -0.42408
320920.0000   -0.50493
320960.0000   -0.85602
321000.0000   -0.61463
321040.0000   -0.61466
321080.0000   -0.46084
321120.0000   -0.82041
321160.0000   -0.57218
321200.0000   -0.56793
321240.0000   -0.43382
321280.0000   -0.77032
321320.0000   -0.73113
321360.0000   -0.62959
321400.0000   -0.72567
321440.0000   -0.59270
321480.0000   -0.80443
321520.0000   -0.76570
321560.0000   -0.48562
321600.0000   -0.79591
321640.0000   -0.42751
321680.0000   -0.59931
321720.0000   -0.75484
321760.0000   -0.49732
321800.0000   -0.80109
321840.0000   -0.53391
321880.0000   -0.86321
321920.0000   -0.71003
321960.0000   -0.60026
322000.0000   -0.66425
322040.0000   -0.35779
322080.0000   -0.37301
322120.0000   -0.43535
322160.0000   -0.39342
322200.0000   -0.24890
322240.0000   -0.30692
322280.0000   -0.60972
322320.0000   -0.61341
322360.0000   -0.82673
322400.0000   -0.69573
322440.0000   -0.89962
322480.0000   -0.95062
322520.0000   -0.77705
322560.0000   -0.87614
322600.0000   -0.56625
322640.0000   -0.58039
322680.0000   -0.63509
322720.0000   -0.27117
322760.0000   -0.33459
322800.0000   -0.35756
322840.0000   -0.57506
322880.0000   -0.83496
322920.0000   -0.60180
322960.0000   -0.88860
323000.0000   -0.69826
323040.0000   -0.75051
323080.0000   -0.96556
323120.0000   -0.67626
323160.0000   -0.72127
323200.0000   -0.54674
323240.0000   -0.62464
323280.0000   -0.44496
323320.0000   -0.51920
323360.0000   -0.66701
323400.0000   -0.66621
323440.0000   -0.51425
323480.0000   -0.36301
323520.0000   -0.76411
323560.0000   -0.37479
323600.0000   -0.60571
323640.0000   -0.75585
323680.0000   -0.43243
323720.0000   -0.90964
323760.0000   -0.76189
323800.0000   -0.80017
323840.0000   -0.87358
323880.0000   -0.38282
323920.0000   -0.42584
323960.0000   -0.57062
324000.0000   -0.27959
324040.0000   -0.46314
324080.0000   -0.16999
324120.0000   -0.51469
324160.0000   -0.60061
324200.0000   -0.03136
324240.0000   -0.06116
324280.0000   -0.08925
324320.0000   -0.26406
324360.0000   -0.07677
324400.0000   -0.40188
324440.0000   -0.12817
324480.0000   -0.33609
324520.0000   -0.27979
324560.0000   -0.47757
324600.0000   -0.33609
324640.0000   -0.67614
324680.0000   -0.77764
324720.0000   -0.29655
324760.0000   -0.63649
324800.0000   -0.48599
324840.0000   -0.51937
324880.0000   -0.24647
324920.0000   -0.51707
324960.0000   -0.34563
325000.0000   -0.19555
325040.0000   -0.16861
325080.0000   -0.40347
325120.0000   -0.70716
325160.0000   -0.34898
325200.0000   -0.43113
325240.0000   -0.24076
325280.0000   -0.11838
325320.0000   -0.18715
325360.0000   -0.44038
325400.0000   -0.09870
325440.0000   -0.37138
325480.0000   -0.29976
325520.0000   -0.18819
325560.0000   -0.28256
325600.0000    0.02597
325640.0000   -0.17035
325680.0000   -0.06575
325720.0000   -0.18950
325760.0000    0.18120
325800.0000   -0.06390
325840.0000   -0.64000
325880.0000   -0.79910
325920.0000   -0.60770
325960.0000   -0.69467
326000.0000   -0.28594
326040.0000   -0.17600
326080.0000   -0.42605
326120.0000   -0.27509
326160.0000   -0.38212
326200.0000   -0.52182
326240.0000   -0.45573
326280.0000    0.02493
326320.0000   -0.42535
326360.0000   -0.48299
326400.0000   -0.58962
326440.0000   -0.45655
326480.0000   -0.46753
326520.0000   -0.61186
326560.0000   -0.45499
326600.0000   -0.40073
326640.0000   -0.61806
326680.0000   -0.44252
326720.0000   -0.27100
326760.0000   -0.15152
326800.0000   -0.64021
326840.0000   -0.52377
326880.0000   -0.47393
326920.0000   -0.60377
326960.0000   -0.20974
327000.0000   -0.72105
327040.0000   -0.90945
327080.0000   -0.49746
327120.0000   -0.74053
327160.0000   -0.47841
327200.0000   -0.77945
327240.0000   -0.64657
327280.0000   -0.68341
327320.0000   -0.67653
327360.0000   -0.78169
327400.0000   -0.90560
327440.0000   -0.96277
327480.0000   -0.94479
327520.0000   -0.78065
327560.0000   -0.81542
327600.0000   -0.87544
327640.0000   -0.61348
327680.0000   -0.65818
327720.0000   -0.63788
327760.0000   -0.76335
327800.0000   -0.61342
327840.0000   -0.65920
327880.0000   -0.69327
327920.0000   -0.54943
327960.0000   -0.70543
328000.0000   -0.66002
328040.0000   -0.72148
328080.0000   -0.54543
328120.0000   -0.62261
328160.0000   -0.62228
328200.0000   -0.77144
328240.0000   -0.53165
328280.0000   -0.57594
328320.0000   -0.49176
328360.0000   -0.83567
328400.0000   -0.59966
328440.0000   -0.60122
328480.0000   -0.39998
328520.0000   -0.36434
328560.0000   -0.43842
328600.0000   -0.09438
328640.0000   -0.34273
328680.0000   -0.22989
328720.0000   -0.46830
328760.0000   -0.48849
328800.0000   -0.48470
328840.0000   -0.53386
328880.0000   -0.70004
328920.0000   -0.48659
328960.0000   -0.46352
329000.0000   -0.63981
329040.0000   -0.41626
329080.0000   -0.46690
329120.0000   -0.58179
329160.0000   -0.88233
329200.0000   -0.61953
329240.0000   -0.60426
329280.0000   -0.76876
329320.0000   -0.86982
329360.0000   -0.76507
329400.0000   -0.82307
329440.0000   -0.57174
329480.0000   -0.87175
329520.0000   -0.74174
329560.0000   -0.92583
329600.0000   -0.75779
329640.0000   -0.71308
329680.0000   -0.83087
329720.0000   -0.59412
329760.0000   -0.46500
329800.0000   -0.40946
329840.0000   -0.81581
329880.0000   -0.81515
329920.0000   -0.68142
329960.0000   -0.65936
330000.0000   -0.63332
330040.0000   -0.37743
330080.0000   -0.49367
330120.0000   -0.71301
330160.0000   -0.64828
330200.0000   -0.80463
330240.0000   -0.60663
330280.0000   -0.54226
330320.0000   -0.39523
330360.0000   -0.45704
330400.0000   -0.45253
330440.0000   -0.37118
330480.0000   -0.77032
330520.0000   -0.55170
330560.0000   -0.48570
330600.0000   -0.42068
330640.0000   -0.52730
330680.0000   -0.16231
330720.0000   -0.35909
330760.0000   -0.32245
330800.0000   -0.36063
330840.0000   -0.36449
330880.0000   -0.54147
330920.0000   -0.30533
330960.0000   -0.62079
331000.0000   -0.41200
331040.0000   -0.21169
331080.0000   -0.02854
331120.0000   -0.60197
331160.0000   -0.49868
331200.0000   -0.25821
331240.0000   -0.47651
331280.0000   -0.54211
331320.0000   -0.31605
331360.0000   -0.20749
331400.0000   -0.15689
331440.0000   -0.00093
331480.0000    0.07043
331520.0000   -0.21667
331560.0000   -0.22046
331600.0000   -0.46548
331640.0000   -0.42722
331680.0000   -0.53485
331720.0000   -0.42302
331760.0000   -0.53855
331800.0000   -0.78041
331840.0000   -0.50732
331880.0000   -0.89883
331920.0000   -0.54532
331960.0000   -0.70784
332000.0000   -0.85426
332040.0000   -0.42630
332080.0000   -0.36642
332120.0000   -0.30843
332160.0000   -0.35981
332200.0000   -0.46863
332240.0000   -0.47621
332280.0000   -0.50980
332320.0000   -0.42171
332360.0000   -0.42781
332400.0000   -0.35330
332440.0000   -0.53703
332480.0000   -0.43314
332520.0000   -0.44852
332560.0000   -0.59056
332600.0000   -0.49550
332640.0000   -0.38392
332680.0000   -0.32523
332720.0000   -0.24658
332760.0000   -0.16316
332800.0000   -0.33111
332840.0000   -0.26132
332880.0000   -0.27237
332920.0000   -0.01109
332960.0000    0.03741
333000.0000   -0.30253
333040.0000   -0.41536
333080.0000   -0.26609
333120.0000   -0.65204
333160.0000   -0.46817
333200.0000   -0.23824
333240.0000   -0.33560
333280.0000   -0.58517
333320.0000   -0.76298
333360.0000   -0.70412
333400.0000   -0.50323
333440.0000   -0.64605
333480.0000   -0.29057
333520.0000   -0.43723
333560.0000   -0.37482
333600.0000   -0.20270
333640.0000   -0.22484
333680.0000   -0.54732
333720.0000   -0.60233
333760.0000   -0.61208
333800.0000   -0.28709
333840.0000   -0.35288
333880.0000   -0.39286
333920.0000   -0.64808
333960.0000   -0.59051
334000.0000   -0.51670
334040.0000   -0.82344
334080.0000   -0.62490
334120.0000   -0.58180
334160.0000   -0.01061
334200.0000   -0.51213
334240.0000   -0.28413
334280.0000   -0.27830
334320.0000   -0.33862
334360.0000   -0.15201
334400.0000   -0.04438
334440.0000   -0.18505
334480.0000   -0.18845
334520.0000   -0.62263
334560.0000   -0.24206
334600.0000   -0.65962
334640.0000   -0.68295
334680.0000   -0.53685
334720.0000   -0.73160
334760.0000   -0.59362
334800.0000   -0.65985
334840.0000   -0.42038
334880.0000   -0.67067
334920.0000   -0.43560
334960.0000   -0.35345
335000.0000   -0.33656
335040.0000   -0.53093
335080.0000   -0.80015
335120.0000   -0.85010
335160.0000   -0.68253
335200.0000   -0.82081
335240.0000   -0.80139
335280.0000   -0.61433
335320.0000   -0.91292
335360.0000   -0.96081
335400.0000   -0.70692
335440.0000   -1.01786
335480.0000   -0.64654
335520.0000   -0.13992
335560.0000   -0.74417
335600.0000   -0.61081
335640.0000   -0.78319
335680.0000   -0.60104
335720.0000   -0.66692
335760.0000   -0.29770
335800.0000   -0.59176
335840.0000   -0.41501
335880.0000   -0.53553
335920.0000   -0.54879
335960.0000   -0.35523
336000.0000   -0.42573
336040.0000   -0.47882
336080.0000   -0.57050
336120.0000   -0.59753
336160.0000   -0.43200
336200.0000   -0.70878
336240.0000   -0.57101
336280.0000   -0.60089
336320.0000   -0.49571
336360.0000   -0.45493
336400.0000   -0.57325
336440.0000   -0.46821
336480.0000   -0.28083
336520.0000   -0.59000
336560.0000   -0.24028
336600.0000   -0.02560
336640.0000   -0.29342
336680.0000   -0.41595
336720.0000   -0.36036
336760.0000   -0.42578
336800.0000   -0.36151
336840.0000   -0.99568
336880.0000   -0.86950
336920.0000   -0.69443
336960.0000   -0.38971
337000.0000   -0.15215
337040.0000    0.02139
337080.0000   -0.32514
337120.0000   -0.24738
337160.0000    0.05748
337200.0000   -0.25153
337240.0000   -0.27252
337280.0000    0.09440
337320.0000    0.41763
337360.0000    0.58817
337400.0000    0.54972
337440.0000    0.39455
337480.0000    0.25609
337520.0000    0.19052
337560.0000    0.26993
337600.0000    0.26733
337640.0000    0.42440
337680.0000    0.39241
337720.0000    0.23493
337760.0000    0.28620
337800.0000    0.47854
337840.0000    0.33032
337880.0000    0.28811
337920.0000    0.19372
337960.0000    0.12899
338000.0000    0.04628
338040.0000    0.23322
338080.0000    0.28405
338120.0000   -0.19380
338160.0000   -0.17351
338200.0000   -0.21750
338240.0000   -0.11073
338280.0000   -0.35410
338320.0000   -0.04339
338360.0000   -0.23052
338400.0000   -0.32153
338440.0000   -0.38261
338480.0000   -0.31170
338520.0000   -0.36024
338560.0000   -0.36065
338600.0000   -0.50089
338640.0000   -0.81629
338680.0000   -0.63016
338720.0000   -0.72541
338760.0000   -0.54719
338800.0000   -0.71833
338840.0000   -0.71916
338880.0000   -0.65218
338920.0000   -0.57962
338960.0000   -0.63740
339000.0000   -0.90710
339040.0000   -0.93998
339080.0000   -0.45061
339120.0000   -0.76289
339160.0000   -0.61707
339200.0000   -0.42598
339240.0000   -0.51870
339280.0000   -0.53165
339320.0000   -0.58528
339360.0000   -0.80653
339400.0000   -0.63205
339440.0000   -0.35842
339480.0000   -0.09971
339520.0000   -0.18020
339560.0000   -0.49488
339600.0000   -0.43404
339640.0000   -0.48627
339680.0000   -0.25104
339720.0000   -0.05002
339760.0000    0.24162
339800.0000    0.10467
339840.0000   -0.38787
339880.0000   -0.05923
339920.0000   -0.10112
339960.0000   -0.18393
340000.0000   -0.28487
340040.0000   -0.47146
340080.0000   -0.39251
340120.0000   -0.42053
340160.0000   -0.16262
340200.0000   -0.26271
340240.0000   -0.44322
340280.0000   -0.45069
340320.0000   -0.57171
340360.0000   -0.14759
340400.0000   -0.06922
340440.0000   -0.12440
340480.0000   -0.43436
340520.0000   -0.52877
340560.0000   -0.67736
340600.0000   -0.29474
340640.0000   -0.28430
340680.0000   -0.33881
340720.0000   -0.24673
340760.0000   -0.23231
340800.0000   -0.20928
340840.0000    0.07930
340880.0000   -0.08203
340920.0000   -0.09715
340960.0000   -0.21471
341000.0000   -0.25802
341040.0000   -0.46848
341080.0000   -0.68449
341120.0000   -0.66161
341160.0000   -0.75006
341200.0000   -0.95784
341240.0000   -0.76033
341280.0000   -0.43379
341320.0000   -0.85600
341360.0000   -1.05795
341400.0000   -0.77005
341440.0000   -0.60620
341480.0000   -0.59034
341520.0000   -0.61004
341560.0000   -0.65165
341600.0000   -0.62490
341640.0000   -0.62128
341680.0000   -0.83827
341720.0000   -0.90663
341760.0000   -0.56892
341800.0000   -0.46992
341840.0000   -0.31291
341880.0000   -0.31233
341920.0000   -0.55327
341960.0000   -0.40528
342000.0000   -0.36304
342040.0000   -0.63385
342080.0000   -0.44312
342120.0000   -0.53806
342160.0000   -0.41976
342200.0000   -0.32586
342240.0000   -0.69629
342280.0000   -0.37242
342320.0000   -0.70607
342360.0000   -0.49886
342400.0000   -0.33104
342440.0000   -0.28755
342480.0000   -0.13054
342520.0000   -0.11678
342560.0000    0.03430
342600.0000   -0.26641
342640.0000   -0.33712
342680.0000   -0.58116
342720.0000   -0.53615
342760.0000   -0.60150
342800.0000   -0.36098
342840.0000   -0.62384
342880.0000   -0.51862
342920.0000   -0.68040
342960.0000   -0.43177
343000.0000   -0.62025
343040.0000   -0.57934
343080.0000   -0.36865
343120.0000   -0.28283
343160.0000   -0.11918
343200.0000   -0.26270
343240.0000   -0.34914
343280.0000   -0.61931
343320.0000   -0.40456
343360.0000   -0.32961
343400.0000   -0.33384
343440.0000    0.05285
343480.0000   -0.34331
343520.0000    0.04544
343560.0000    0.06210
343600.0000    0.34344
343640.0000    0.41669
343680.0000    0.17302
343720.0000    0.29360
343760.0000    0.34780
343800.0000    0.37496
343840.0000    0.51779
343880.0000   -0.04466
343920.0000    0.23384
343960.0000    0.22184
344000.0000    0.14933
344040.0000    0.31963
344080.0000    0.31137
344120.0000    0.37807
344160.0000    0.49235
344200.0000    0.49492
344240.0000    0.44134
344280.0000    0.53578
344320.0000    0.26641
344360.0000    0.12761
344400.0000    0.61504
344440.0000    0.37287
344480.0000   -0.18446
344520.0000   -0.06151
344560.0000   -0.09236
344600.0000   -0.18417
344640.0000    0.07404
344680.0000   -0.00600
344720.0000   -0.03492
344760.0000    0.07558
344800.0000    0.02730
344840.0000    0.26974
344880.0000    0.31191
344920.0000    0.09837
344960.0000   -0.29497
345000.0000    0.25286
345040.0000   -0.02818
345080.0000   -0.15762
345120.0000   -0.06814
345160.0000    0.02192
345200.0000    0.00336
345240.0000   -0.13393
345280.0000   -0.19539
345320.0000   -0.29644
345360.0000    0.06568
345400.0000   -0.11979
345440.0000   -0.21539
345480.0000   -0.02630
345520.0000   -0.03637
345560.0000   -0.09633
345600.0000   -0.09327
345640.0000   -0.13623
345680.0000   -0.23749
345720.0000   -0.04167
345760.0000    0.03992
345800.0000   -0.03832
345840.0000    0.17639
345880.0000   -0.09281
345920.0000    0.24022
345960.0000   -0.30935
346000.0000   -0.15507
346040.0000   -0.23868
346080.0000   -0.14872
346120.0000   -0.30484
346160.0000   -0.38362
346200.0000   -0.43228
346240.0000   -0.41542
346280.0000   -0.34000
346320.0000   -0.41735
346360.0000   -0.43800
346400.0000   -0.71402
346440.0000   -0.70053
346480.0000   -0.68492
346520.0000   -0.62177
346560.0000   -0.60371
346600.0000   -0.49763
346640.0000   -0.57825
346680.0000   -0.48807
346720.0000   -0.56848
346760.0000   -0.39013
346800.0000   -0.71380
346840.0000   -0.66385
346880.0000   -0.56874
346920.0000   -0.52579
346960.0000   -0.55471
347000.0000   -0.40370
347040.0000   -0.45837
347080.0000   -0.49358
347120.0000   -0.49381
347160.0000   -0.73486
347200.0000   -0.42141
347240.0000   -0.31661
347280.0000   -0.13084
347320.0000   -0.52004
347360.0000   -0.07720
347400.0000   -0.30533
347440.0000   -0.10963
347480.0000   -0.36313
347520.0000   -0.37223
347560.0000   -0.32828
347600.0000   -0.46252
347640.0000   -0.49201
347680.0000   -0.28330
347720.0000   -0.41681
347760.0000   -0.64080
347800.0000   -0.33169
347840.0000   -0.33788
347880.0000   -0.33038
347920.0000   -0.39931
347960.0000   -0.64712
348000.0000   -0.32246
348040.0000   -0.50129
348080.0000   -0.30886
348120.0000   -0.19437
348160.0000   -0.34897
348200.0000   -0.31248
348240.0000   -0.16380
348280.0000   -0.24978
348320.0000   -0.63433
348360.0000   -0.66656
348400.0000   -0.68867
348440.0000   -0.74610
348480.0000   -0.59427
348520.0000   -0.33025
348560.0000   -0.25063
348600.0000   -0.29130
348640.0000   -0.61036
348680.0000   -0.04850
348720.0000    0.05149
348760.0000   -0.18919
348800.0000   -0.23747
348840.0000   -0.10098
348880.0000    0.12434
348920.0000   -0.01877
348960.0000   -0.06382
349000.0000   -0.00787
349040.0000    0.15892
349080.0000    0.08434
349120.0000    0.28247
349160.0000    0.26017
349200.0000    0.11138
349240.0000    0.16845
349280.0000    0.08007
349320.0000   -0.06283
349360.0000   -0.07143
349400.0000   -0.38603
349440.0000   -0.10741
349480.0000   -0.38541
349520.0000   -0.12502
349560.0000   -0.38691
349600.0000   -0.08780
349640.0000   -0.01375
349680.0000   -0.07470
349720.0000   -0.01611
349760.0000   -0.21986
349800.0000    0.05535
349840.0000    0.09425
349880.0000   -0.23714
349920.0000    0.12831
349960.0000   -0.01696
350000.0000   -0.16415
350040.0000    0.00391
350080.0000   -0.10289
350120.0000   -0.22322
350160.0000    0.17033
350200.0000    0.18997
350240.0000    0.20924
350280.0000    0.32760
350320.0000   -0.20261
350360.0000    0.21460
350400.0000   -0.05747
350440.0000   -0.09966
350480.0000    0.23541
350520.0000    0.13159
350560.0000    0.17331
350600.0000    0.32813
350640.0000    0.29220
350680.0000    0.49205
350720.0000    0.00329
350760.0000    0.04630
350800.0000   -0.18870
350840.0000    0.01176
350880.0000   -0.21830
350920.0000    0.13384
350960.0000    0.29823
351000.0000    0.13429
351040.0000    0.21311
351080.0000   -0.09330
351120.0000    0.00200
351160.0000   -0.14127
351200.0000   -0.09989
351240.0000   -0.25300
351280.0000   -0.51616
351320.0000   -0.65596
351360.0000   -0.86895
351400.0000   -0.35465
351440.0000   -0.43100
351480.0000   -0.60957
351520.0000   -0.34612
351560.0000   -0.66044
351600.0000   -0.64383
351640.0000   -0.50665
351680.0000   -0.55654
351720.0000   -0.43071
351760.0000   -0.37210
351800.0000   -0.51443
351840.0000   -0.34520
351880.0000   -0.39793
351920.0000   -0.87676
351960.0000   -0.78855
352000.0000   -0.66750
352040.0000   -0.22959
352080.0000   -0.22281
352120.0000   -0.32589
352160.0000   -0.45288
352200.0000   -0.63467
352240.0000   -0.47152
352280.0000   -0.12867
352320.0000   -0.27785
352360.0000   -0.23006
352400.0000   -0.18491
352440.0000   -0.24300
352480.0000   -0.34140
352520.0000   -0.61778
352560.0000   -0.53254
352600.0000   -0.72726
352640.0000   -0.63360
352680.0000   -0.68147
352720.0000   -0.09656
352760.0000   -0.56772
352800.0000   -0.46243
352840.0000   -0.49418
352880.0000   -0.14583
352920.0000   -0.47299
352960.0000   -0.62477
353000.0000   -0.78997
353040.0000   -0.98441
353080.0000   -0.78840
353120.0000   -0.81195
353160.0000   -0.97706
353200.0000   -0.43093
353240.0000   -0.57391
353280.0000   -0.54366
353320.0000   -0.82684
353360.0000   -0.66009
353400.0000   -0.20362
353440.0000   -0.46448
353480.0000   -0.22731
353520.0000   -0.25263
353560.0000   -0.42437
353600.0000   -0.13099
353640.0000   -0.43863
353680.0000   -0.18950
353720.0000   -0.30239
353760.0000   -0.17947
353800.0000    0.04178
353840.0000   -0.33308
353880.0000   -0.30651
353920.0000   -0.38414
353960.0000   -0.58542
354000.0000   -0.11162
354040.0000   -0.42034
354080.0000   -0.41366
354120.0000   -0.54874
354160.0000   -0.11370
354200.0000   -0.47831
354240.0000   -0.54742
354280.0000   -0.38078
354320.0000   -0.47548
354360.0000   -0.43654
354400.0000   -0.72146
354440.0000   -0.42062
354480.0000   -0.36673
354520.0000   -0.49084
354560.0000   -0.58547
354600.0000   -0.69842
354640.0000   -0.52337
354680.0000   -0.58136
354720.0000   -0.64307
354760.0000   -0.94838
354800.0000   -0.55188
354840.0000   -0.56894
354880.0000   -0.52396
354920.0000   -0.50604
354960.0000   -0.65950
355000.0000   -0.36172
355040.0000   -0.41197
355080.0000   -0.67877
355120.0000   -0.56038
355160.0000   -0.60962
355200.0000   -0.79130
355240.0000   -0.25397
355280.0000   -0.68658
355320.0000   -0.61635
355360.0000   -0.14998
355400.0000   -0.49294
355440.0000   -0.49142
355480.0000   -0.35915
355520.0000   -0.72935
355560.0000   -0.43046
355600.0000   -0.28210
355640.0000   -0.62284
355680.0000   -0.32925
355720.0000   -0.51424
355760.0000   -0.35145
355800.0000   -0.31913
355840.0000   -0.82001
355880.0000   -0.57546
355920.0000   -0.28283
355960.0000   -0.82468
356000.0000   -0.59526
356040.0000   -0.16968
356080.0000   -0.47079
356120.0000   -0.52456
356160.0000   -0.81850
356200.0000   -0.62901
356240.0000   -0.61612
356280.0000   -0.42120
356320.0000   -0.93238
356360.0000   -0.06653
356400.0000   -0.62860
356440.0000   -0.50080
356480.0000   -0.83267
356520.0000   -0.79973
356560.0000   -0.61311
356600.0000   -0.73180
356640.0000   -0.71460
356680.0000   -0.47559
356720.0000   -0.64196
356760.0000   -0.90039
356800.0000   -0.94900
356840.0000   -0.82635
356880.0000   -0.18464
356920.0000   -0.45585
356960.0000   -1.10661
357000.0000   -0.75805
357040.0000   -0.68117
357080.0000   -0.48015
357120.0000   -0.28308
357160.0000   -0.49467
357200.0000   -0.61508
357240.0000   -0.59248
357280.0000   -0.55655
357320.0000   -0.50959
357360.0000   -0.47109
357400.0000   -0.55114
357440.0000   -0.52741
357480.0000   -0.46810
357520.0000   -0.38727
357560.0000   -0.54368
357600.0000   -0.67362
357640.0000   -0.81829
357680.0000   -0.65546
357720.0000   -0.54361
357760.0000   -0.58293
357800.0000   -0.69559
357840.0000   -0.61316
357880.0000   -0.64547
357920.0000   -0.49325
357960.0000   -0.60444
358000.0000   -0.62151
358040.0000   -0.63129
358080.0000   -0.68236
358120.0000   -0.37485
358160.0000   -0.61181
358200.0000   -0.55517
358240.0000   -0.51314
358280.0000   -0.79237
358320.0000   -0.57075
358360.0000   -0.32104
358400.0000   -0.46915
358440.0000   -0.31555
358480.0000   -0.20974
358520.0000   -0.00233
358560.0000   -0.27077
358600.0000   -0.25801
358640.0000   -0.27031
358680.0000   -0.18230
358720.0000   -0.35510
358760.0000   -0.16578
358800.0000   -0.36445
358840.0000   -0.79672
358880.0000   -0.53329
358920.0000   -0.75145
358960.0000   -0.78471
359000.0000   -0.66624
359040.0000   -0.51888
359080.0000   -0.73045
359120.0000   -0.65204
359160.0000   -0.68092
359200.0000   -0.61647
359240.0000   -0.83753
359280.0000   -0.55217
359320.0000   -0.71315
359360.0000   -0.92866
359400.0000   -0.61579
359440.0000   -0.56798
359480.0000   -0.58527
359520.0000   -0.67017
359560.0000   -0.68149
359600.0000   -0.60194
359640.0000   -0.56423
359680.0000   -0.37840
359720.0000   -0.52813
359760.0000   -0.35722
359800.0000   -0.52414
359840.0000   -0.46044
359880.0000   -0.48862
359920.0000   -0.50096
359960.0000   -0.38428
360000.0000   -0.37887
360040.0000   -0.27777
360080.0000   -0.66110
360120.0000   -0.41482
360160.0000   -0.33654
360200.0000   -0.23402
360240.0000   -0.26379
360280.0000   -0.32921
360320.0000    0.02012
360360.0000    0.02137
360400.0000    0.15351
360440.0000   -0.10901
360480.0000   -0.40606
360520.0000   -0.32331
360560.0000   -0.43666
360600.0000   -0.62466
360640.0000   -0.38139
360680.0000   -0.42301
360720.0000   -0.12882
360760.0000   -0.38747
360800.0000   -0.20031
360840.0000   -0.48745
360880.0000   -0.59079
360920.0000   -0.26028
360960.0000   -0.64071
361000.0000   -0.23679
361040.0000   -0.21086
361080.0000   -0.30291
361120.0000   -0.27861
361160.0000   -0.33251
361200.0000   -0.10024
361240.0000   -0.67282
361280.0000   -0.70847
361320.0000   -0.90274
361360.0000   -0.69036
361400.0000   -0.87165
361440.0000   -0.79141
361480.0000   -0.72546
361520.0000   -0.65982
361560.0000   -0.97743
361600.0000   -0.92851
361640.0000   -0.88532
361680.0000   -0.97200
361720.0000   -0.68593
361760.0000   -0.80076
361800.0000   -0.94391
361840.0000   -1.00289
361880.0000   -0.81404
361920.0000   -0.88913
361960.0000   -0.76529
362000.0000   -0.54978
362040.0000   -0.68894
362080.0000   -0.64622
362120.0000   -0.79558
362160.0000   -0.69102
362200.0000   -0.87195
362240.0000   -0.57656
362280.0000   -0.73799
362320.0000   -0.57153
362360.0000   -0.71252
362400.0000   -0.70316
362440.0000   -0.78147
362480.0000   -0.48489
362520.0000   -0.77145
362560.0000   -0.93120
362600.0000   -0.62150
362640.0000   -0.73605
362680.0000   -1.00364
362720.0000   -1.00732
362760.0000   -0.89726
362800.0000   -0.71700
362840.0000   -1.05474
362880.0000   -0.74208
362920.0000   -0.86851
362960.0000   -1.06107
363000.0000   -0.65466
363040.0000   -0.31091
363080.0000   -0.63655
363120.0000   -0.42141
363160.0000   -0.43996
363200.0000   -0.40580
363240.0000   -0.69240
363280.0000   -0.57929
363320.0000   -0.55925
363360.0000   -0.50734
363400.0000   -0.71727
363440.0000   -0.45241
363480.0000   -0.52391
363520.0000   -0.29711
363560.0000   -0.25736
363600.0000   -0.53840
363640.0000   -0.62981
363680.0000   -0.43294
363720.0000   -0.62713
363760.0000   -0.31653
363800.0000   -0.18230
363840.0000   -0.26659
363880.0000   -0.53510
363920.0000   -0.14416
363960.0000   -0.51155
364000.0000   -0.37369
364040.0000   -0.33221
364080.0000   -0.44343
364120.0000   -0.24838
364160.0000   -0.47996
364200.0000   -0.39745
364240.0000   -0.31033
364280.0000   -0.40939
364320.0000   -0.65688
364360.0000   -0.75188
364400.0000   -0.67911
364440.0000   -0.65672
364480.0000   -0.53913
364520.0000   -0.69093
364560.0000   -0.64066
364600.0000   -0.62239
364640.0000   -0.61925
364680.0000   -0.66806
364720.0000   -0.47411
364760.0000   -0.80649
364800.0000   -0.74101
364840.0000   -0.64110
364880.0000   -0.65443
364920.0000   -0.44720
364960.0000   -0.55109
365000.0000   -0.68042
365040.0000   -0.52602
365080.0000   -0.75675
365120.0000   -0.87476
365160.0000   -0.92609
365200.0000   -0.68472
365240.0000   -0.54229
365280.0000   -0.43235
365320.0000   -0.86788
365360.0000   -0.89727
365400.0000   -0.51349
365440.0000   -0.71417
365480.0000   -0.61798
365520.0000   -0.66964
365560.0000   -0.69108
365600.0000   -0.61596
365640.0000   -0.50510
365680.0000   -0.74107
365720.0000   -0.44401
365760.0000   -0.20432
365800.0000   -0.56231
365840.0000   -0.29196
365880.0000   -0.24782
365920.0000   -0.61726
365960.0000   -0.87967
366000.0000   -0.58283
366040.0000   -0.63448
366080.0000   -0.43622
366120.0000   -0.41860
366160.0000   -0.56016
366200.0000   -0.51154
366240.0000   -0.42246
366280.0000   -0.38828
366320.0000   -0.50507
366360.0000   -0.50852
366400.0000   -0.30831
366440.0000   -0.46128
366480.0000   -0.43698
366520.0000   -0.57557
366560.0000   -0.47389
366600.0000   -0.42205
366640.0000   -0.50059
366680.0000   -0.50313
366720.0000   -0.68363
366760.0000   -0.53780
366800.0000   -0.15991
366840.0000   -0.49021
366880.0000   -0.43068
366920.0000   -0.49330
366960.0000   -0.45904
367000.0000   -0.33867
367040.0000   -0.18058
367080.0000   -0.50172
367120.0000   -0.36207
367160.0000   -0.00636
367200.0000   -0.27256
367240.0000   -0.58240
367280.0000   -0.67133
367320.0000   -0.29651
367360.0000   -0.37986
367400.0000   -0.53041
367440.0000   -0.33675
367480.0000   -0.56487
367520.0000   -0.84706
367560.0000   -0.39300
367600.0000   -0.55103
367640.0000   -0.53049
367680.0000   -0.73191
367720.0000   -0.26298
367760.0000   -0.22187
367800.0000   -0.27652
367840.0000   -0.26664
367880.0000   -0.36041
367920.0000   -0.34360
367960.0000   -0.42373
368000.0000   -0.36427
368040.0000   -0.33035
368080.0000   -0.64903
368120.0000   -0.35284
368160.0000   -0.17539
368200.0000   -0.58001
368240.0000   -0.43418
368280.0000   -0.63850
368320.0000   -0.58950
368360.0000   -0.56583
368400.0000   -0.62307
368440.0000   -0.54280
368480.0000   -0.28302
368520.0000   -0.58851
368560.0000   -0.56355
368600.0000   -0.32465
368640.0000   -0.32801
368680.0000   -0.69271
368720.0000   -0.56695
368760.0000   -0.57773
368800.0000   -0.60531
368840.0000   -0.64902
368880.0000   -0.66935
368920.0000   -0.30808
368960.0000   -0.52912
369000.0000   -0.50344
369040.0000   -0.58842
369080.0000   -0.73145
369120.0000   -0.66131
369160.0000   -0.48321
369200.0000   -0.67642
369240.0000   -0.47219
369280.0000   -0.54661
369320.0000   -0.33714
369360.0000   -0.66640
369400.0000   -0.57051
369440.0000   -0.50380
369480.0000   -0.34097
369520.0000   -0.60008
369560.0000   -0.66460
369600.0000   -0.30545
369640.0000   -0.60908
369680.0000   -0.57152
369720.0000   -0.48618
369760.0000   -0.32355
369800.0000   -0.61034
369840.0000   -0.70827
369880.0000   -0.52592
369920.0000   -0.61544
369960.0000   -0.22406
370000.0000   -0.32142
370040.0000   -0.72266
370080.0000   -0.36237
370120.0000   -0.25166
370160.0000   -0.14966
370200.0000   -0.42354
370240.0000   -0.36003
370280.0000   -0.21796
370320.0000   -0.24791
370360.0000   -0.48444
370400.0000   -0.50840
370440.0000   -0.24108
370480.0000   -0.36849
370520.0000   -0.48660
370560.0000   -0.27168
370600.0000   -0.36010
370640.0000   -0.65569
370680.0000   -0.45954
370720.0000   -0.47797
370760.0000   -0.27316
370800.0000   -0.68862
370840.0000   -0.77188
370880.0000   -0.44816
370920.0000   -0.54403
370960.0000   -0.60778
371000.0000   -0.20408
371040.0000   -0.48138
371080.0000   -0.56433
371120.0000   -0.46369
371160.0000   -0.79590
371200.0000   -0.09882
371240.0000    0.11157
371280.0000    0.08773
371320.0000   -0.17033
371360.0000   -0.24374
371400.0000   -0.15479
371440.0000   -0.30848
371480.0000   -0.21146
371520.0000   -0.41624
371560.0000   -0.43122
371600.0000   -0.17871
371640.0000   -0.06772
371680.0000    0.01497
371720.0000    0.12865
371760.0000    0.65051
371800.0000    0.36065
371840.0000    0.33685
371880.0000    0.48456
371920.0000    0.58123
371960.0000    0.37631
372000.0000    0.33042
372040.0000    0.35378
372080.0000    0.25241
372120.0000    0.45905
372160.0000    0.53827
372200.0000    0.57845
372240.0000    0.47736
372280.0000    0.36992
372320.0000    0.09355
372360.0000    0.00988
372400.0000   -0.25361
372440.0000   -0.20148
372480.0000    0.02312
372520.0000   -0.47429
372560.0000   -0.41121
372600.0000   -0.18977
372640.0000   -0.38213
372680.0000    0.00998
372720.0000   -0.33683
372760.0000   -0.43649
372800.0000   -0.49097
372840.0000   -0.68847
372880.0000   -0.46960
372920.0000   -0.80927
372960.0000   -0.60949
373000.0000   -0.49404
373040.0000   -0.58133
373080.0000   -0.10730
373120.0000   -0.09451
373160.0000    0.00304
373200.0000   -0.28170
373240.0000   -0.72892
373280.0000   -0.47532
373320.0000   -0.56561
373360.0000   -0.07893
373400.0000    0.01099
373440.0000   -0.19822
373480.0000   -0.58463
373520.0000   -0.03245
373560.0000   -0.12942
373600.0000   -0.16090
373640.0000   -0.46914
373680.0000   -0.43845
373720.0000   -0.06788
373760.0000   -0.60270
373800.0000   -0.37713
373840.0000   -0.03690
373880.0000   -0.60609
373920.0000    0.22797
373960.0000    0.12086
374000.0000    0.08307
374040.0000    0.22905
374080.0000    0.17594
374120.0000    0.11517
374160.0000    0.29278
374200.0000    0.20418
374240.0000    0.49960
374280.0000    0.25462
374320.0000    0.09436
374360.0000   -0.04275
374400.0000    0.25654
374440.0000    0.28097
374480.0000    0.15051
374520.0000    0.25711
374560.0000    0.02267
374600.0000    0.30428
374640.0000    0.36568
374680.0000    0.23213
374720.0000    0.14171
374760.0000    0.40476
374800.0000    0.37494
374840.0000    0.64956
374880.0000    0.54953
374920.0000    0.49531
374960.0000    0.41523
375000.0000    0.43585
375040.0000    0.58996
375080.0000    0.44724
375120.0000    0.45000
375160.0000    0.55694
375200.0000    0.60177
375240.0000    0.68090
375280.0000    0.36926
375320.0000    0.61648
375360.0000    0.32127
375400.0000    0.41904
375440.0000    0.27241
375480.0000    0.16181
375520.0000    0.34740
375560.0000    0.55489
375600.0000    0.32313
375640.0000    0.66197
375680.0000    0.53289
375720.0000    0.57772
375760.0000    0.36935
375800.0000    0.35594
375840.0000    0.44087
375880.0000    0.31490
375920.0000    0.55999
375960.0000    0.36159
376000.0000    0.27821
376040.0000    0.31095
376080.0000    0.36171
376120.0000    0.08294
376160.0000    0.11800
376200.0000    0.07240
376240.0000    0.24878
376280.0000    0.17268
376320.0000    0.40054
376360.0000    0.40488
376400.0000    0.34045
376440.0000    0.33759
376480.0000    0.50320
376520.0000    0.60240
376560.0000    0.40737
376600.0000   -0.01003
376640.0000    0.21278
376680.0000    0.21222
376720.0000    0.32248
376760.0000    0.12977
376800.0000   -0.11803
376840.0000    0.42684
376880.0000    0.23861
376920.0000    0.29204
376960.0000    0.01243
377000.0000    0.53363
377040.0000    0.42925
377080.0000    0.64551
377120.0000    0.30340
377160.0000    0.53528
377200.0000    0.22464
377240.0000    0.48146
377280.0000    0.31961
377320.0000    0.43499
377360.0000    0.46412
377400.0000    0.57833
377440.0000    0.30664
377480.0000    0.24541
377520.0000    0.39786
377560.0000    0.44832
377600.0000    0.29432
377640.0000    0.44374
377680.0000    0.43880
377720.0000    0.33999
377760.0000    0.24838
377800.0000    0.38092
377840.0000    0.30825
377880.0000    0.37395
377920.0000    0.46923
377960.0000    0.33045
378000.0000    0.53373
378040.0000    0.42654
378080.0000    0.26187
378120.0000    0.00399
378160.0000    0.36757
378200.0000    0.29379
378240.0000    0.26727
378280.0000    0.64465
378320.0000    0.52715
378360.0000    0.41036
378400.0000    0.34188
378440.0000    0.39435
378480.0000    0.49920
378520.0000    0.38781
378560.0000    0.27054
378600.0000    0.43212
378640.0000    0.35566
378680.0000    0.55385
378720.0000    0.39802
378760.0000    0.45224
378800.0000    0.43508
378840.0000    0.35111
378880.0000    0.33139
378920.0000    0.52957
378960.0000    0.24052
379000.0000    0.24266
379040.0000    0.28105
379080.0000    0.29929
379120.0000    0.55400
379160.0000    0.44559
379200.0000    0.31058
379240.0000    0.42453
379280.0000    0.29909
379320.0000    0.44251
379360.0000    0.54458
379400.0000    0.50354
379440.0000    0.40126
379480.0000    0.45880
379520.0000    0.76854
379560.0000    0.32425
379600.0000    0.55896
379640.0000    0.53237
379680.0000    0.07962
379720.0000    0.21316
379760.0000    0.28315
379800.0000   -0.05943
379840.0000    0.14241
379880.0000    0.41478
379920.0000    0.30381
379960.0000    0.03994
380000.0000    0.31267
380040.0000    0.34559
380080.0000    0.27985
380120.0000    0.19423
380160.0000    0.55702
380200.0000    0.40501
380240.0000    0.37280
380280.0000    0.20477
380320.0000    0.51522
380360.0000    0.40238
380400.0000    0.31678
380440.0000    0.30987
380480.0000    0.43240
380520.0000    0.52204
380560.0000    0.42267
380600.0000    0.13466
380640.0000    0.36202
380680.0000    0.14720
380720.0000    0.14696
380760.0000    0.28510
380800.0000    0.14577
380840.0000    0.08860
380880.0000    0.06131
380920.0000    0.07543
380960.0000    0.25138
381000.0000    0.23857
381040.0000    0.16298
381080.0000    0.16629
381120.0000    0.08815
381160.0000    0.25998
381200.0000    0.19371
381240.0000    0.14728
381280.0000    0.17892
381320.0000    0.23854
381360.0000    0.34603
381400.0000    0.40522
381440.0000    0.46721
381480.0000    0.19842
381520.0000    0.38665
381560.0000    0.24502
381600.0000    0.12219
381640.0000    0.41500
381680.0000    0.21089
381720.0000   -0.02264
381760.0000   -0.04864
381800.0000    0.25424
381840.0000   -0.14570
381880.0000    0.05604
381920.0000    0.24636
381960.0000    0.26768
382000.0000   -0.07326
382040.0000    0.20825
382080.0000    0.33160
382120.0000    0.19450
382160.0000    0.27480
382200.0000    0.49699
382240.0000    0.14977
382280.0000    0.35412
382320.0000    0.26775
382360.0000    0.27093
382400.0000    0.43118
382440.0000    0.23819
382480.0000    0.13453
382520.0000    0.27101
382560.0000    0.15906
382600.0000    0.10053
382640.0000    0.31869
382680.0000    0.48732
382720.0000    0.29382
382760.0000    0.39569
382800.0000    0.18530
382840.0000    0.45016
382880.0000    0.34231
382920.0000    0.43215
382960.0000    0.37508
383000.0000    0.54441
383040.0000    0.28427
383080.0000    0.31534
383120.0000    0.37288
383160.0000    0.44457
383200.0000    0.16663
383240.0000    0.27678
383280.0000    0.06765
383320.0000    0.24133
383360.0000    0.56026
383400.0000    0.49220
383440.0000    0.48816
383480.0000    0.13607
383520.0000    0.33639
383560.0000    0.59157
383600.0000    0.46053
383640.0000    0.44792
383680.0000    0.52046
383720.0000    0.48842
383760.0000    0.41078
383800.0000    0.41801
383840.0000    0.46782
383880.0000    0.39682
383920.0000    0.60912
383960.0000    0.02863
384000.0000    0.34784
384040.0000    0.60005
384080.0000    0.35705
384120.0000    0.51659
384160.0000    0.46025
384200.0000    0.17334
384240.0000    0.33259
384280.0000    0.41822
384320.0000    0.57386
384360.0000    0.48178
384400.0000    0.46763
384440.0000    0.42447
384480.0000    0.33370
384520.0000    0.50068
384560.0000    0.36478
384600.0000    0.46654
384640.0000    0.22652
384680.0000    0.26853
384720.0000    0.41073
384760.0000    0.38562
384800.0000    0.34282
384840.0000    0.63145
384880.0000    0.14143
384920.0000    0.30301
384960.0000    0.47507
385000.0000    0.41032
385040.0000    0.28351
385080.0000    0.33727
385120.0000    0.38480
385160.0000    0.23782
385200.0000    0.39292
385240.0000    0.47238
385280.0000    0.27235
385320.0000    0.17493
385360.0000    0.47497
385400.0000    0.41910
385440.0000    0.11497
385480.0000    0.20003
385520.0000    0.19151
385560.0000    0.28838
385600.0000    0.35062
385640.0000    0.50730
385680.0000    0.40135
385720.0000    0.37838
385760.0000    0.61401
385800.0000    0.51044
385840.0000    0.44282
385880.0000    0.39698
385920.0000    0.21140
385960.0000    0.36012
386000.0000    0.35578
386040.0000    0.47741
386080.0000    0.61246
386120.0000    0.52874
386160.0000    0.48987
386200.0000    0.30974
386240.0000    0.58929
386280.0000    0.43133
386320.0000    0.26940
386360.0000    0.17189
386400.0000    0.25654
386440.0000    0.28110
386480.0000    0.44210
386520.0000    0.49031
386560.0000    0.19969
386600.0000    0.57103
386640.0000    0.31732
386680.0000    0.28720
386720.0000    0.65073
386760.0000    0.57172
386800.0000    0.20909
386840.0000    0.38246
386880.0000    0.29066
386920.0000    0.26934
386960.0000    0.33051
387000.0000    0.42599
387040.0000    0.27368
387080.0000    0.42872
387120.0000    0.18262
387160.0000    0.26091
387200.0000    0.45277
387240.0000    0.44921
387280.0000    0.24003
387320.0000    0.26069
387360.0000    0.20370
387400.0000    0.18947
387440.0000    0.30354
387480.0000    0.26604
387520.0000    0.34144
387560.0000    0.34919
387600.0000    0.33153
387640.0000    0.38385
387680.0000    0.20573
387720.0000    0.30236
387760.0000    0.27989
387800.0000   -0.01930
387840.0000    0.10362
387880.0000    0.38275
387920.0000    0.42515
387960.0000    0.36898
388000.0000    0.19563
388040.0000    0.24358
388080.0000    0.42791
388120.0000    0.22046
388160.0000    0.35647
388200.0000    0.37781
388240.0000    0.30984
388280.0000    0.16762
388320.0000    0.20436
388360.0000    0.31026
388400.0000    0.05294
388440.0000   -0.10190
388480.0000   -0.03624
388520.0000   -0.34101
388560.0000   -0.31699
388600.0000   -0.01456
388640.0000   -0.05838
388680.0000    0.05951
388720.0000    0.11200
388760.0000   -0.14302
388800.0000    0.05659
388840.0000    0.07626
388880.0000   -0.21670
388920.0000   -0.13648
388960.0000   -0.53287
389000.0000   -0.19361
389040.0000   -0.27756
389080.0000   -0.46486
389120.0000   -0.07654
389160.0000   -0.37316
389200.0000   -0.55982
389240.0000   -0.22181
389280.0000   -0.30766
389320.0000   -0.16338
389360.0000    0.06853
389400.0000    0.12322
389440.0000   -0.24786
389480.0000    0.13839
389520.0000    0.15774
389560.0000   -0.18289
389600.0000    0.23896
389640.0000    0.26821
389680.0000    0.24502
389720.0000    0.23982
389760.0000    0.35402
389800.0000    0.09563
389840.0000    0.18406
389880.0000    0.39498
389920.0000    0.43982
389960.0000    0.61241
390000.0000    0.48621
390040.0000   -0.18002
390080.0000   -0.19080
390120.0000   -0.04544
390160.0000   -0.34666
390200.0000   -0.11816
390240.0000   -0.14137
390280.0000   -0.13900
390320.0000   -0.33783
390360.0000   -0.45920
390400.0000   -0.35294
390440.0000   -0.29821
390480.0000   -0.47995
390520.0000   -0.41922
390560.0000   -0.43923
390600.0000   -0.72079
390640.0000   -0.64078
390680.0000   -0.13076
390720.0000   -0.22259
390760.0000   -0.21109
390800.0000   -0.30600
390840.0000   -0.25175
390880.0000    0.04061
390920.0000   -0.43272
390960.0000   -0.16630
391000.0000   -0.45675
391040.0000    0.00063
391080.0000   -0.11828
391120.0000   -0.46294
391160.0000   -0.44272
391200.0000   -0.38701
391240.0000   -0.18642
391280.0000   -0.92042
391320.0000   -0.76946
391360.0000   -0.42117
391400.0000   -0.23682
391440.0000   -0.17960
391480.0000   -0.30838
391520.0000   -0.39755
391560.0000    0.17731
391600.0000    0.01221
391640.0000    0.12525
391680.0000   -0.15617
391720.0000    0.18476
391760.0000    0.33621
391800.0000    0.36854
391840.0000    0.25348
391880.0000    0.25070
391920.0000    0.68524
391960.0000    0.63561
392000.0000    0.12941
392040.0000    0.38736
392080.0000    0.12855
392120.0000    0.00546
392160.0000    0.18249
392200.0000    0.29219
392240.0000    0.21070
392280.0000    0.06722
392320.0000    0.25556
392360.0000    0.26090
392400.0000    0.30339
392440.0000    0.27116
392480.0000    0.33198
392520.0000    0.43891
392560.0000    0.22218
392600.0000    0.34959
392640.0000    0.38070
392680.0000    0.32482
392720.0000    0.40156
392760.0000    0.42358
392800.0000    0.21668
392840.0000    0.21024
392880.0000    0.41906
392920.0000    0.39174
392960.0000    0.13737
393000.0000    0.54828
393040.0000    0.56158
393080.0000    0.16452
393120.0000    0.23843
393160.0000    0.43217
393200.0000    0.43204
393240.0000    0.19121
393280.0000    0.15220
393320.0000    0.41817
393360.0000    0.30628
393400.0000    0.19965
393440.0000    0.44755
393480.0000    0.34216
393520.0000    0.20317
393560.0000    0.41815
393600.0000    0.33774
393640.0000    0.48000
393680.0000    0.45110
393720.0000    0.49085
393760.0000    0.36478
393800.0000    0.35024
393840.0000    0.25869
393880.0000    0.34041
393920.0000   -0.08465
393960.0000    0.25407
394000.0000    0.14641
394040.0000    0.19188
394080.0000    0.45263
394120.0000    0.48792
394160.0000    0.49972
394200.0000    0.04762
394240.0000    0.37743
394280.0000    0.13439
394320.0000    0.45281
394360.0000    0.48426
394400.0000    0.29433
394440.0000    0.36460
394480.0000    0.30891
394520.0000    0.52812
394560.0000    0.15004
394600.0000    0.30809
394640.0000    0.22993
394680.0000    0.32021
394720.0000    0.18822
394760.0000    0.19521
394800.0000    0.13951
394840.0000    0.21912
394880.0000    0.20766
394920.0000    0.24340
394960.0000    0.18824
395000.0000    0.26919
395040.0000   -0.05390
395080.0000   -0.15225
395120.0000    0.09833
395160.0000   -0.11962
395200.0000    0.11241
395240.0000   -0.29406
395280.0000   -0.02690
395320.0000    0.35557
395360.0000    0.23244
395400.0000   -0.01232
395440.0000    0.14256
395480.0000    0.19238
395520.0000    0.23677
395560.0000    0.16775
395600.0000   -0.06057
395640.0000    0.20098
395680.0000   -0.07634
395720.0000    0.19725
395760.0000   -0.24131
395800.0000    0.01625
395840.0000   -0.08801
395880.0000   -0.05750
395920.0000    0.14093
395960.0000   -0.19106
396000.0000    0.01159
396040.0000   -0.06656
396080.0000   -0.14036
396120.0000    0.14130
396160.0000   -0.14356
396200.0000    0.21523
396240.0000    0.38627
396280.0000    0.25820
396320.0000    0.40540
396360.0000    0.43118
396400.0000    0.19380
396440.0000    0.44627
396480.0000    0.36143
396520.0000    0.47458
396560.0000    0.35707
396600.0000    0.51370
396640.0000    0.24182
396680.0000    0.33959
396720.0000    0.06897
396760.0000   -0.19729
396800.0000   -0.35305
396840.0000   -0.69979
396880.0000   -0.28740
396920.0000   -0.09592
396960.0000    0.05015
397000.0000    0.16216
397040.0000    0.21105
397080.0000    0.29407
397120.0000    0.30696
397160.0000    0.36506
397200.0000    0.05252
397240.0000    0.05861
397280.0000   -0.05270
397320.0000    0.34595
397360.0000    0.34674
397400.0000    0.01556
397440.0000    0.09437
397480.0000    0.18892
397520.0000    0.17251
397560.0000    0.18322
397600.0000   -0.00122
397640.0000   -0.13141
397680.0000    0.27117
397720.0000    0.31517
397760.0000   -0.06398
397800.0000    0.21572
397840.0000   -0.12198
397880.0000    0.22201
397920.0000    0.25057
397960.0000    0.23475
398000.0000    0.37591
398040.0000    0.26703
398080.0000    0.20786
398120.0000    0.26101
398160.0000    0.34196
398200.0000    0.02660
398240.0000    0.55279
398280.0000   -0.23097
398320.0000   -0.08756
398360.0000   -0.18120
398400.0000   -0.06994
398440.0000    0.04792
398480.0000   -0.12200
398520.0000   -0.09549
398560.0000   -0.00720
398600.0000   -0.29845
398640.0000   -0.15433
398680.0000    0.03905
398720.0000    0.07506
398760.0000   -0.01280
398800.0000   -0.29726
398840.0000   -0.48243
398880.0000   -0.22355
398920.0000    0.00588
398960.0000   -0.10574
399000.0000    0.01952
399040.0000   -0.13986
399080.0000    0.04049
399120.0000   -0.06755
399160.0000    0.02719
399200.0000    0.21421
399240.0000    0.15639
399280.0000    0.35072
399320.0000    0.40104
399360.0000    0.09647
399400.0000    0.00099
399440.0000   -0.38013
399480.0000   -0.23386
399520.0000   -0.26503
399560.0000   -0.38336
399600.0000   -0.38141
399640.0000   -0.43738
399680.0000   -0.36855
399720.0000   -0.28720
399760.0000   -0.41989
399800.0000   -0.33053
399840.0000   -0.36773
399880.0000   -0.19054
399920.0000   -0.19912
399960.0000    0.07803
400000.0000    0.06959
400040.0000   -0.07682
400080.0000   -0.08489
400120.0000   -0.16599
400160.0000   -0.27893
400200.0000   -0.11333
400240.0000   -0.17775
400280.0000   -0.11176
400320.0000   -0.05833
400360.0000   -0.30027
400400.0000    0.30110
400440.0000    0.14276
400480.0000   -0.21909
400520.0000   -0.10457
400560.0000   -0.17674
400600.0000   -0.02671
400640.0000   -0.09727
400680.0000   -0.11777
400720.0000   -0.14553
400760.0000   -0.15887
400800.0000   -0.36212
400840.0000   -0.25918
400880.0000   -0.01698
400920.0000   -0.10660
400960.0000   -0.28864
401000.0000   -0.16153
401040.0000   -0.00175
401080.0000   -0.16956
401120.0000   -0.17723
401160.0000   -0.34284
401200.0000   -0.06508
401240.0000   -0.08421
401280.0000   -0.30148
401320.0000   -0.23866
401360.0000    0.13880
401400.0000   -0.06615
401440.0000   -0.04347
401480.0000   -0.04901
401520.0000    0.18680
401560.0000   -0.26224
401600.0000   -0.09753
401640.0000   -0.02767
401680.0000   -0.01326
401720.0000   -0.01256
401760.0000   -0.06522
401800.0000   -0.14703
401840.0000   -0.32336
401880.0000   -0.17539
401920.0000   -0.59425
401960.0000   -0.37192
402000.0000   -0.13821
402040.0000   -0.32501
402080.0000   -0.32728
402120.0000   -0.37659
402160.0000   -0.29397
402200.0000   -0.78915
402240.0000   -0.58259
402280.0000   -0.48573
402320.0000   -0.53991
402360.0000   -0.39126
402400.0000   -0.66897
402440.0000   -0.49769
402480.0000   -0.42841
402520.0000   -0.23168
402560.0000   -0.30885
402600.0000   -0.31559
402640.0000   -0.04694
402680.0000   -0.35494
402720.0000   -0.58692
402760.0000   -0.54666
402800.0000   -0.26244
402840.0000   -0.29767
402880.0000   -0.65996
402920.0000   -0.07113
402960.0000   -0.56330
403000.0000   -0.31878
403040.0000   -0.49649
403080.0000   -0.62677
403120.0000   -0.57286
403160.0000   -0.42165
403200.0000   -0.46851
403240.0000   -0.83423
403280.0000   -0.56272
403320.0000   -0.41906
403360.0000   -0.43137
403400.0000   -0.35197
403440.0000   -0.31739
403480.0000   -0.19492
403520.0000   -0.03816
403560.0000   -0.16753
403600.0000   -0.10259
403640.0000    0.04680
403680.0000   -0.16853
403720.0000    0.04819
403760.0000    0.01213
403800.0000    0.02572
403840.0000   -0.25509
403880.0000    0.17445
403920.0000    0.31218
403960.0000   -0.18830
404000.0000   -0.03352
404040.0000   -0.02319
404080.0000   -0.17890
404120.0000   -0.04164
404160.0000    0.08955
404200.0000    0.22787
404240.0000   -0.52142
404280.0000   -0.28742
404320.0000    0.03057
404360.0000   -0.07067
404400.0000    0.02824
404440.0000   -0.05584
404480.0000   -0.15629
404520.0000    0.08958
404560.0000   -0.17366
404600.0000   -0.12540
404640.0000   -0.04109
404680.0000    0.02512
404720.0000   -0.24488
404760.0000   -0.39470
404800.0000   -0.05424
404840.0000    0.01268
404880.0000   -0.30175
404920.0000   -0.37852
404960.0000   -0.42802
405000.0000   -0.21610
405040.0000   -0.39124
405080.0000   -0.64251
405120.0000   -0.26990
405160.0000   -0.38125
405200.0000   -0.46992
405240.0000   -0.42258
405280.0000    0.01778
405320.0000   -0.31151
405360.0000   -0.42928
405400.0000   -0.38085
405440.0000   -0.23462
405480.0000   -0.58166
405520.0000   -0.27548
405560.0000   -0.20311
405600.0000   -0.44524
405640.0000   -0.24570
405680.0000   -0.26436
405720.0000   -0.00210
405760.0000   -0.25560
405800.0000   -0.21609
405840.0000   -0.41084
405880.0000   -0.50731
405920.0000   -0.21816
405960.0000   -0.15209
406000.0000   -0.34072
406040.0000   -0.51142
406080.0000   -0.52239
406120.0000   -0.52738
406160.0000   -0.46373
406200.0000   -0.55640
406240.0000   -0.56504
406280.0000   -0.84450
406320.0000   -0.70379
406360.0000   -0.66028
406400.0000   -0.25225
406440.0000   -0.76530
406480.0000   -0.46928
406520.0000   -0.31964
406560.0000   -0.51703
406600.0000   -0.43326
406640.0000   -0.56630
406680.0000   -0.18587
406720.0000   -0.61388
406760.0000   -0.22521
406800.0000   -0.29311
406840.0000   -0.13833
406880.0000    0.21534
406920.0000   -0.02179
406960.0000   -0.25961
407000.0000    0.15041
407040.0000    0.11097
407080.0000   -0.08231
407120.0000   -0.44080
407160.0000   -0.61597
407200.0000   -0.51766
407240.0000   -0.20253
407280.0000   -0.80713
407320.0000   -0.62956
407360.0000   -0.31129
407400.0000   -0.33573
407440.0000   -0.30655
407480.0000   -0.40502
407520.0000   -0.35000
407560.0000   -0.54746
407600.0000   -0.46748
407640.0000   -0.28747
407680.0000   -0.33743
407720.0000   -0.35957
407760.0000   -0.12597
407800.0000   -0.19762
407840.0000   -0.32089
407880.0000   -0.55907
407920.0000   -0.33096
407960.0000   -0.25618
408000.0000   -0.11590
408040.0000   -0.14413
408080.0000   -0.38983
408120.0000   -0.24034
408160.0000   -0.29093
408200.0000   -0.48306
408240.0000    0.01010
408280.0000   -0.20617
408320.0000   -0.02875
408360.0000   -0.27312
408400.0000   -0.43577
408440.0000   -0.41412
408480.0000   -0.34756
408520.0000   -0.29110
408560.0000   -0.10984
408600.0000   -0.17214
408640.0000   -0.12681
408680.0000   -0.15615
408720.0000   -0.31770
408760.0000   -0.28605
408800.0000   -0.22381
408840.0000   -0.26479
408880.0000   -0.30343
408920.0000   -0.52502
408960.0000   -0.63105
409000.0000   -0.30611
409040.0000   -0.41215
409080.0000   -0.32352
409120.0000   -0.49680
409160.0000   -0.63770
409200.0000   -0.80240
409240.0000   -0.54367
409280.0000   -0.63223
409320.0000   -0.31037
409360.0000   -0.35303
409400.0000   -0.24305
409440.0000   -0.17301
409480.0000   -0.14265
409520.0000   -0.43409
409560.0000   -0.34828
409600.0000   -0.96751
409640.0000   -0.29688
409680.0000   -0.60305
409720.0000   -0.67700
409760.0000   -0.54864
409800.0000   -0.60736
409840.0000   -0.49482
409880.0000   -0.31719
409920.0000   -0.54056
409960.0000   -0.58117
410000.0000   -0.52082
410040.0000   -0.49010
410080.0000   -0.46666
410120.0000   -0.10890
410160.0000   -0.42027
410200.0000   -0.50720
410240.0000    0.29442
410280.0000   -0.19073
410320.0000   -0.46838
410360.0000   -0.45718
410400.0000   -0.85249
410440.0000   -0.39879
410480.0000   -0.24994
410520.0000   -0.47487
410560.0000   -0.16319
410600.0000   -0.18993
410640.0000   -0.34429
410680.0000    0.03742
410720.0000    0.27240
410760.0000    0.21722
410800.0000    0.32283
410840.0000    0.23496
410880.0000    0.21904
410920.0000   -0.01351
410960.0000   -0.12519
411000.0000   -0.05871
411040.0000   -0.13031
411080.0000   -0.11674
411120.0000    0.13403
411160.0000   -0.35186
411200.0000   -0.16333
411240.0000   -0.02528
411280.0000   -0.26380
411320.0000    0.00343
411360.0000   -0.38546
411400.0000   -0.54469
411440.0000   -0.08752
411480.0000   -0.05472
411520.0000   -0.29729
411560.0000   -0.01786
411600.0000   -0.22863
411640.0000    0.03864
411680.0000   -0.16538
411720.0000   -0.51290
411760.0000   -0.51741
411800.0000   -0.60886
411840.0000   -0.79085
411880.0000   -0.58361
411920.0000   -0.60438
411960.0000   -0.59804
412000.0000   -0.21467
412040.0000   -0.45616
412080.0000   -0.15009
412120.0000   -0.26370
412160.0000   -0.23814
412200.0000   -0.35155
412240.0000   -0.55119
412280.0000   -0.69227
412320.0000   -0.47282
412360.0000   -0.68459
412400.0000   -0.67791
412440.0000   -0.43937
412480.0000   -0.69816
412520.0000   -0.52514
412560.0000   -1.03560
412600.0000   -0.85443
412640.0000   -0.65235
412680.0000   -0.96839
412720.0000   -0.71943
412760.0000   -0.52349
412800.0000   -0.56438
412840.0000   -0.80562
412880.0000   -0.43499
412920.0000   -0.63571
412960.0000   -0.74780
413000.0000   -0.69616
413040.0000   -0.51396
413080.0000   -0.13818
413120.0000   -0.83355
413160.0000   -0.27713
413200.0000    0.14354
413240.0000   -0.41799
413280.0000   -0.38801
413320.0000   -0.28320
413360.0000   -0.21488
413400.0000   -0.38098
413440.0000   -0.69103
413480.0000   -0.91919
413520.0000   -0.56214
413560.0000   -0.47383
413600.0000   -0.42256
413640.0000   -0.61612
413680.0000   -0.66321
413720.0000   -0.84737
413760.0000   -0.75348
413800.0000   -0.62914
413840.0000   -0.55148
413880.0000   -0.52404
413920.0000   -0.66155
413960.0000   -0.68008
414000.0000   -0.43291
414040.0000   -0.55567
414080.0000   -0.71089
414120.0000   -0.30049
414160.0000   -0.48219
414200.0000   -0.13253
414240.0000   -0.06552
414280.0000   -0.26727
414320.0000    0.05043
414360.0000   -0.05912
414400.0000   -0.17048
414440.0000   -0.00616
414480.0000   -0.03779
414520.0000    0.07552
414560.0000   -0.21158
414600.0000   -0.18626
414640.0000   -0.15421
414680.0000   -0.21628
414720.0000   -0.15607
414760.0000   -0.21225
414800.0000   -0.14227
414840.0000   -0.31722
414880.0000   -0.14945
414920.0000   -0.28203
414960.0000   -0.28912
415000.0000   -0.46493
415040.0000   -0.33823
415080.0000   -0.25770
415120.0000    0.00328
415160.0000   -0.09039
415200.0000   -0.36092
415240.0000   -0.41030
415280.0000   -0.08990
415320.0000   -0.07082
415360.0000   -0.08694
415400.0000   -0.28474
415440.0000   -0.21387
415480.0000   -0.15205
415520.0000   -0.22429
415560.0000   -0.29622
415600.0000   -0.32010
415640.0000   -0.31913
415680.0000    0.05578
415720.0000   -0.37366
415760.0000   -0.24403
415800.0000   -0.30026
415840.0000   -0.50325
415880.0000   -0.51363
415920.0000   -0.23658
415960.0000   -0.55752
416000.0000    0.05910
416040.0000    0.00850
416080.0000   -0.18787
416120.0000   -0.27937
416160.0000   -0.26585
416200.0000   -0.19040
416240.0000   -0.09324
416280.0000   -0.06256
416320.0000   -0.49931
416360.0000   -0.13228
416400.0000   -0.04363
416440.0000    0.10054
416480.0000   -0.05848
416520.0000   -0.15425
416560.0000   -0.07620
416600.0000   -0.47393
416640.0000   -0.27980
416680.0000   -0.15629
416720.0000   -0.42295
416760.0000   -0.14920
416800.0000   -0.03316
416840.0000   -0.19049
416880.0000   -0.00544
416920.0000    0.06290
416960.0000   -0.32533
417000.0000    0.07404
417040.0000   -0.37385
417080.0000   -0.17245
417120.0000   -0.24672
417160.0000   -0.22955
417200.0000   -0.13708
417240.0000    0.32148
417280.0000   -0.12343
417320.0000   -0.22243
417360.0000    0.05217
417400.0000    0.08951
417440.0000    0.02549
417480.0000   -0.44270
417520.0000   -0.00053
417560.0000   -0.40151
417600.0000   -0.54259
417640.0000   -0.55988
417680.0000   -0.40471
417720.0000   -0.31437
417760.0000   -0.45802
417800.0000   -0.29722
417840.0000   -0.41033
417880.0000   -0.44804
417920.0000   -0.44415
417960.0000   -0.55359
418000.0000    0.12563
418040.0000    0.16415
418080.0000   -0.07158
418120.0000    0.04780
418160.0000    0.26932
418200.0000    0.34866
418240.0000    0.22376
418280.0000    0.13958
418320.0000    0.36459
418360.0000    0.12754
418400.0000    0.14698
418440.0000    0.17087
418480.0000    0.14301
418520.0000   -0.07464
418560.0000    0.22891
418600.0000   -0.08353
418640.0000    0.03778
418680.0000   -0.07914
418720.0000   -0.22212
418760.0000   -0.16617
418800.0000   -0.43641
418840.0000   -0.39677
418880.0000   -0.53213
418920.0000   -0.42081
418960.0000   -0.10240
419000.0000   -0.13579
419040.0000   -0.11862
419080.0000   -0.32581
419120.0000   -0.58492
419160.0000   -0.36182
419200.0000   -0.26230
419240.0000   -0.23263
419280.0000   -0.26827
419320.0000   -0.28167
419360.0000   -0.18683
419400.0000   -0.46379
419440.0000   -0.10308
419480.0000   -0.60602
419520.0000   -0.40685
419560.0000   -0.20424
419600.0000   -0.40855
419640.0000   -0.65692
419680.0000   -0.30262
419720.0000   -0.34129
419760.0000   -0.61200
419800.0000   -0.29504
419840.0000   -0.36763
419880.0000   -0.42722
419920.0000   -0.59013
419960.0000   -0.61733
420000.0000   -0.49644
420040.0000   -0.37272
420080.0000   -0.85848
420120.0000   -0.40408
420160.0000   -0.58591
420200.0000   -0.53374
420240.0000   -0.73447
420280.0000   -0.61738
420320.0000   -0.60071
420360.0000   -0.57173
420400.0000   -0.53263
420440.0000   -0.65810
420480.0000   -0.41075
420520.0000   -0.33119
420560.0000   -0.24378
420600.0000   -0.28540
420640.0000   -0.56423
420680.0000   -0.20462
420720.0000   -0.62227
420760.0000   -0.32128
420800.0000   -0.23009
420840.0000   -0.42325
420880.0000   -0.58517
420920.0000   -0.46096
420960.0000   -0.46450
421000.0000   -0.65754
421040.0000   -0.12551
421080.0000   -0.40701
421120.0000   -0.38261
421160.0000   -0.70319
421200.0000   -0.35605
421240.0000   -0.18806
421280.0000   -0.31259
421320.0000   -0.30798
421360.0000    0.17572
421400.0000    0.06193
421440.0000   -0.23139
421480.0000   -0.06329
421520.0000   -0.17087
421560.0000    0.02086
421600.0000   -0.17959
421640.0000    0.03666
421680.0000   -0.19973
421720.0000   -0.05350
421760.0000   -0.04493
421800.0000   -0.41472
421840.0000   -0.03412
421880.0000   -0.07959
421920.0000   -0.06549
421960.0000   -0.13407
422000.0000   -0.35794
422040.0000    0.06690
422080.0000    0.07571
422120.0000   -0.14692
422160.0000   -0.20701
422200.0000   -0.03391
422240.0000   -0.13754
422280.0000   -0.51714
422320.0000   -0.08987
422360.0000   -0.12313
422400.0000   -0.09538
422440.0000   -0.07621
422480.0000    0.33004
422520.0000    0.01514
422560.0000    0.22829
422600.0000   -0.24812
422640.0000   -0.18116
422680.0000    0.09944
422720.0000   -0.00012
422760.0000   -0.20584
422800.0000   -0.36581
422840.0000   -0.35455
422880.0000   -0.49983
422920.0000   -0.16156
422960.0000   -0.49949
423000.0000    0.13246
423040.0000   -0.21353
423080.0000   -0.16963
423120.0000   -0.15207
423160.0000   -0.24406
423200.0000   -0.21449
423240.0000   -0.19089
423280.0000   -0.13375
423320.0000   -0.31229
423360.0000   -0.15800
423400.0000   -0.12898
423440.0000   -0.10320
423480.0000   -0.01876
423520.0000   -0.27605
423560.0000   -0.21757
423600.0000   -0.63012
423640.0000   -0.55116
423680.0000   -0.21072
423720.0000   -0.58265
423760.0000   -0.51405
423800.0000   -0.25781
423840.0000    0.11536
423880.0000   -0.20761
423920.0000    0.05153
423960.0000   -0.10061
424000.0000   -0.39574
424040.0000   -0.24534
424080.0000   -0.66970
424120.0000   -0.58892
424160.0000   -0.72886
424200.0000   -0.58684
424240.0000   -0.33738
424280.0000   -0.59128
424320.0000   -0.50371
424360.0000   -0.48819
424400.0000   -0.22753
424440.0000   -0.27841
424480.0000   -0.76693
424520.0000   -0.37058
424560.0000   -0.56698
424600.0000   -0.39279
424640.0000   -0.28217
424680.0000   -0.32077
424720.0000   -0.11766
424760.0000   -0.37856
424800.0000   -0.48943
424840.0000    0.13957
424880.0000    0.11640
424920.0000    0.19312
424960.0000    0.19941
425000.0000    0.17115
425040.0000    0.11314
425080.0000    0.32092
425120.0000    0.61636
425160.0000    0.54408
425200.0000    0.45636
425240.0000    0.55180
425280.0000    0.51479
425320.0000    0.49958
425360.0000    0.41045
425400.0000    0.55513
425440.0000    0.50467
425480.0000    0.41994
425520.0000    0.39292
425560.0000    0.41838
425600.0000    0.34917
425640.0000    0.49446
425680.0000    0.62617
425720.0000    0.38671
425760.0000    0.33770
425800.0000    0.39470
425840.0000    0.32808
425880.0000    0.66103
425920.0000    0.48017
425960.0000    0.31906
426000.0000    0.34288
426040.0000    0.56705
426080.0000    0.33615
426120.0000    0.36608
426160.0000    0.48080
426200.0000    0.52802
426240.0000    0.47025
426280.0000    0.66972
426320.0000    0.37038
426360.0000    0.35378
426400.0000    0.23938
426440.0000    0.36840
426480.0000    0.36901
426520.0000    0.57410
426560.0000    0.58415
426600.0000    0.23214
426640.0000    0.24389
426680.0000    0.57752
426720.0000    0.56090
426760.0000    0.40687
426800.0000    0.63939
426840.0000    0.36244
426880.0000    0.30421
426920.0000    0.44367
426960.0000    0.39362
427000.0000    0.26079
427040.0000    0.67792
427080.0000    0.43626
427120.0000    0.48041
427160.0000    0.57193
427200.0000    0.46311
427240.0000    0.64204
427280.0000    0.60028
427320.0000    0.55353
427360.0000    0.35540
427400.0000    0.35083
427440.0000    0.53747
427480.0000    0.41091
427520.0000    0.08013
427560.0000    0.31493
427600.0000    0.47215
427640.0000    0.34508
427680.0000    0.39528
427720.0000    0.46072
427760.0000    0.24933
427800.0000    0.19496
427840.0000    0.42561
427880.0000    0.34205
427920.0000    0.19989
427960.0000    0.28861
428000.0000    0.33152
428040.0000    0.33526
428080.0000    0.40675
428120.0000    0.40580
428160.0000    0.40188
428200.0000    0.36619
428240.0000    0.16484
428280.0000    0.42530
428320.0000    0.36215
428360.0000    0.29640
428400.0000    0.25289
428440.0000    0.36174
428480.0000    0.35201
428520.0000    0.48459
428560.0000    0.21696
428600.0000    0.27524
428640.0000    0.41180
428680.0000    0.38581
428720.0000    0.49915
428760.0000    0.38961
428800.0000    0.41105
428840.0000    0.34562
428880.0000    0.18616
428920.0000    0.29922
428960.0000    0.35480
429000.0000    0.23679
429040.0000    0.03610
429080.0000    0.01730
429120.0000   -0.17620
429160.0000   -0.60334
429200.0000   -0.21467
429240.0000   -0.63400
429280.0000   -0.42074
429320.0000   -0.21333
429360.0000   -0.16461
429400.0000   -0.38876
429440.0000   -0.08127
429480.0000   -0.32241
429520.0000   -0.40035
429560.0000    0.14437
429600.0000   -0.36250
429640.0000   -0.29101
429680.0000   -0.28121
429720.0000   -0.69455
429760.0000   -0.67707
429800.0000   -0.13764
429840.0000   -0.30205
429880.0000   -0.30536
429920.0000   -0.64996
429960.0000   -0.38576
430000.0000   -0.47133
430040.0000   -0.03064
430080.0000   -0.06126
430120.0000   -0.54806
430160.0000   -0.77031
430200.0000   -0.47591
430240.0000   -0.44891
430280.0000   -0.18039
430320.0000   -0.50341
430360.0000   -0.80770
430400.0000   -0.31819
430440.0000   -0.00339
430480.0000    0.02013
430520.0000    0.00171
430560.0000   -0.10277
430600.0000    0.12299
430640.0000   -0.21620
430680.0000   -0.11337
430720.0000   -0.32440
430760.0000   -0.06840
430800.0000   -0.23515
430840.0000   -0.04439
430880.0000   -0.67461
430920.0000   -0.27127
430960.0000   -0.30175
431000.0000   -0.39658
431040.0000   -0.22162
431080.0000    0.08400
431120.0000   -0.48450
431160.0000   -0.15721
431200.0000   -0.51551
431240.0000    0.03806
431280.0000   -0.19031
431320.0000   -0.20268
431360.0000   -0.08650
431400.0000   -0.16721
431440.0000    0.13770
431480.0000    0.16629
431520.0000    0.29497
431560.0000   -0.00996
431600.0000   -0.09207
431640.0000   -0.02366
431680.0000   -0.24371
431720.0000   -0.26394
431760.0000   -0.08948
431800.0000    0.07168
431840.0000   -0.36094
431880.0000   -0.53361
431920.0000   -0.59063
431960.0000   -0.57226
432000.0000   -0.55435
432040.0000   -0.27393
432080.0000   -0.46992
432120.0000   -0.23466
432160.0000   -0.32665
432200.0000   -0.27830
432240.0000   -0.03214
432280.0000   -0.54736
432320.0000   -0.37000
432360.0000   -0.34881
432400.0000   -0.26387
432440.0000   -0.23762
432480.0000   -0.46887
432520.0000   -0.19909
432560.0000   -0.30010
432600.0000   -0.06075
432640.0000   -0.22246
432680.0000    0.06306
432720.0000   -0.22573
432760.0000   -0.64923
432800.0000   -0.12467
432840.0000   -0.27752
432880.0000   -0.63850
432920.0000   -0.39265
432960.0000   -0.25787
433000.0000   -0.32618
433040.0000   -0.35951
433080.0000    0.02827
433120.0000   -0.22009
433160.0000   -0.39372
433200.0000   -0.22354
433240.0000   -0.15366
433280.0000   -0.17655
433320.0000   -0.26282
433360.0000   -0.25740
433400.0000    0.04724
433440.0000   -0.15316
433480.0000   -0.28533
433520.0000   -0.06422
433560.0000    0.03201
433600.0000   -0.14681
433640.0000    0.04841
433680.0000    0.01200
433720.0000   -0.31099
433760.0000   -0.12899
433800.0000   -0.16418
433840.0000   -0.25483
433880.0000   -0.21575
433920.0000   -0.11548
433960.0000    0.05288
434000.0000    0.01222
434040.0000   -0.25567
434080.0000    0.09568
434120.0000    0.09934
434160.0000   -0.03629
434200.0000   -0.20089
434240.0000   -0.37637
434280.0000   -0.27479
434320.0000   -0.37375
434360.0000   -0.13510
434400.0000   -0.66195
434440.0000   -0.34626
434480.0000   -0.44544
434520.0000   -0.09557
434560.0000    0.11613
434600.0000   -0.10788
434640.0000   -0.43577
434680.0000   -0.16066
434720.0000   -0.40669
434760.0000   -0.26964
434800.0000   -0.40591
434840.0000   -0.12748
434880.0000   -0.38843
434920.0000   -0.07585
434960.0000   -0.11825
435000.0000   -0.26359
435040.0000   -0.32303
435080.0000   -0.29752
435120.0000   -0.25351
435160.0000   -0.08824
435200.0000   -0.34092
435240.0000   -0.17652
435280.0000   -0.43960
435320.0000   -0.31248
435360.0000   -0.26471
435400.0000   -0.32338
435440.0000   -0.29721
435480.0000   -0.36363
435520.0000   -0.33090
435560.0000   -0.67604
435600.0000   -0.38674
435640.0000   -0.56734
435680.0000   -0.57310
435720.0000   -0.69083
435760.0000   -0.29932
435800.0000   -0.08895
435840.0000   -0.62667
435880.0000   -0.14329
435920.0000   -0.30894
435960.0000   -0.32022
436000.0000   -0.15946
436040.0000   -0.06643
436080.0000    0.01169
436120.0000   -0.15385
436160.0000   -0.14717
436200.0000   -0.28148
436240.0000   -0.11573
436280.0000   -0.32920
436320.0000   -0.25258
436360.0000   -0.09018
436400.0000   -0.06554
436440.0000   -0.09043
436480.0000    0.01417
436520.0000   -0.08258
436560.0000   -0.06539
436600.0000    0.08108
436640.0000   -0.05948
436680.0000   -0.20269
436720.0000    0.06608
436760.0000    0.19556
436800.0000    0.35549
436840.0000    0.20849
436880.0000    0.04519
436920.0000    0.07613
436960.0000    0.01656
437000.0000   -0.27217
437040.0000   -0.33190
437080.0000   -0.19527
437120.0000   -0.03534
437160.0000   -0.33983
437200.0000   -0.25024
437240.0000    0.09009
437280.0000   -0.48029
437320.0000   -0.29290
437360.0000   -0.08683
437400.0000   -0.23040
437440.0000   -0.40502
437480.0000   -0.15370
437520.0000    0.05376
437560.0000   -0.23025
437600.0000   -0.13682
437640.0000   -0.16837
437680.0000   -0.26778
437720.0000   -0.63545
437760.0000   -0.45872
437800.0000    0.05841
437840.0000   -0.24044
437880.0000   -0.10825
437920.0000    0.07171
437960.0000   -0.13853
438000.0000   -0.44171
438040.0000   -0.32756
438080.0000   -0.15206
438120.0000   -0.21453
438160.0000   -0.21168
438200.0000   -0.31240
438240.0000    0.20395
438280.0000   -0.23596
438320.0000   -0.05100
438360.0000   -0.23155
438400.0000   -0.36893
438440.0000   -0.34874
438480.0000   -0.03734
438520.0000   -0.12235
438560.0000    0.09248
438600.0000   -0.08992
438640.0000   -0.29506
438680.0000   -0.33743
438720.0000   -0.17390
438760.0000   -0.16595
438800.0000    0.03743
438840.0000   -0.13058
438880.0000   -0.32023
438920.0000   -0.50899
438960.0000   -0.13172
439000.0000   -0.76823
439040.0000   -0.42897
439080.0000   -0.00515
439120.0000   -0.33852
439160.0000   -0.39550
439200.0000   -0.33553
439240.0000   -0.48086
439280.0000   -0.42412
439320.0000   -0.70257
439360.0000   -0.33224
439400.0000   -0.31748
439440.0000   -0.41853
439480.0000   -0.54230
439520.0000   -0.36977
439560.0000   -0.16623
439600.0000   -0.08393
439640.0000   -0.30728
439680.0000   -0.09986
439720.0000   -0.14188
439760.0000   -0.09524
439800.0000   -0.04481
439840.0000   -0.50822
439880.0000   -0.10687
439920.0000    0.10316
439960.0000   -0.00803
440000.0000   -0.17282
440040.0000   -0.14225
440080.0000   -0.66374
440120.0000   -0.59328
440160.0000   -0.64589
440200.0000    0.15853
440240.0000    0.02780
440280.0000    0.11136
440320.0000    0.10648
440360.0000   -0.15586
440400.0000   -0.29152
440440.0000   -0.20074
440480.0000   -0.00052
440520.0000    0.07889
440560.0000    0.02628
440600.0000   -0.06934
440640.0000    0.02363
440680.0000    0.02768
440720.0000    0.26895
440760.0000    0.44232
440800.0000    0.09315
440840.0000    0.36905
440880.0000    0.12926
440920.0000    0.34849
440960.0000   -0.03856
441000.0000    0.15389
441040.0000    0.14461
441080.0000    0.10745
441120.0000   -0.17142
441160.0000   -0.21999
441200.0000   -0.32792
441240.0000   -0.14835
441280.0000   -0.35980
441320.0000   -0.42411
441360.0000   -0.54582
441400.0000   -0.80598
441440.0000   -0.84015
441480.0000   -0.69666
441520.0000   -0.54190
441560.0000   -0.34921
441600.0000   -0.74930
441640.0000   -0.84126
441680.0000   -0.79664
441720.0000   -0.37193
441760.0000   -0.57401
441800.0000   -0.67021
441840.0000   -0.63418
441880.0000   -0.20188
441920.0000   -0.29564
441960.0000   -0.03122
442000.0000   -0.08702
442040.0000   -0.05448
442080.0000   -0.38130
442120.0000   -0.49899
442160.0000   -0.36386
442200.0000   -0.41909
442240.0000   -0.65629
442280.0000   -0.64040
442320.0000   -0.52144
442360.0000   -0.40101
442400.0000   -0.36505
442440.0000   -0.59348
442480.0000   -0.47844
442520.0000   -0.18173
442560.0000   -0.44709
442600.0000   -0.25946
442640.0000   -0.49606
442680.0000   -0.40873
442720.0000   -0.48220
442760.0000   -0.60226
442800.0000   -0.33361
442840.0000   -0.50403
442880.0000   -0.33514
442920.0000   -0.23020
442960.0000   -0.32796
443000.0000   -0.49491
443040.0000   -0.91278
443080.0000   -0.49000
443120.0000   -0.67904
443160.0000   -0.56863
443200.0000   -0.72595
443240.0000   -0.65660
443280.0000   -0.38459
443320.0000   -0.07606
443360.0000   -0.30905
443400.0000   -0.60878
443440.0000   -0.47223
443480.0000   -0.39887
443520.0000   -0.51719
443560.0000   -0.48172
443600.0000   -0.91707
443640.0000   -0.40894
443680.0000   -0.43505
443720.0000   -0.41000
443760.0000   -0.46608
443800.0000   -0.63424
443840.0000   -0.38255
443880.0000   -0.55598
443920.0000   -0.44731
443960.0000   -0.43993
444000.0000   -0.49916
444040.0000   -0.67165
444080.0000   -0.74109
444120.0000   -0.44594
444160.0000   -0.02706
444200.0000   -0.34136
444240.0000   -0.41686
444280.0000    0.00162
444320.0000   -0.56386
444360.0000   -0.37166
444400.0000   -0.53058
444440.0000   -0.13782
444480.0000   -0.28957
444520.0000   -0.27233
444560.0000   -0.35143
444600.0000   -0.21006
444640.0000   -0.26266
444680.0000   -0.19645
444720.0000   -0.28479
444760.0000   -0.49333
444800.0000   -0.47728
444840.0000   -0.21478
444880.0000   -0.55343
444920.0000   -0.64107
444960.0000   -0.49409
445000.0000   -0.39529
445040.0000   -0.30713
445080.0000   -0.77881
445120.0000   -0.54290
445160.0000   -0.45648
445200.0000   -0.31026
445240.0000   -0.28795
445280.0000   -0.10047
445320.0000   -0.09714
445360.0000    0.25718
445400.0000    0.20154
445440.0000    0.13473
445480.0000   -0.12706
445520.0000   -0.03043
445560.0000   -0.04309
445600.0000   -0.15077
445640.0000    0.04439
445680.0000    0.39648
445720.0000    0.15607
445760.0000   -0.02797
445800.0000   -0.03917
445840.0000   -0.27357
445880.0000    0.05945
445920.0000   -0.08934
445960.0000    0.04425
446000.0000    0.03088
446040.0000   -0.13735
446080.0000    0.16983
446120.0000   -0.36286
446160.0000    0.13599
446200.0000   -0.21573
446240.0000   -0.00415
446280.0000    0.02330
446320.0000   -0.09676
446360.0000    0.06313
446400.0000    0.21669
446440.0000    0.08280
446480.0000    0.04791
446520.0000   -0.18237
446560.0000    0.01025
446600.0000    0.02242
446640.0000    0.02335
446680.0000   -0.01933
446720.0000    0.22252
446760.0000   -0.57304
446800.0000   -0.44049
446840.0000   -0.49072
446880.0000   -0.21940
446920.0000   -0.18403
446960.0000   -0.07563
447000.0000    0.06212
447040.0000   -0.22363
447080.0000   -0.13759
447120.0000    0.04320
447160.0000   -0.16335
447200.0000    0.10286
447240.0000   -0.03953
447280.0000   -0.43111
447320.0000   -0.15337
447360.0000    0.09879
447400.0000   -0.10984
447440.0000    0.11375
447480.0000    0.04533
447520.0000   -0.48571
447560.0000   -0.29717
447600.0000   -0.38249
447640.0000   -0.04707
447680.0000   -0.41228
447720.0000   -0.12987
447760.0000    0.12623
447800.0000   -0.22951
447840.0000   -0.00455
447880.0000    0.43921
447920.0000    0.35681
447960.0000    0.42536
448000.0000    0.22736
448040.0000    0.09974
448080.0000   -0.27392
448120.0000   -0.14777
448160.0000   -0.36294
448200.0000   -0.49576
448240.0000   -0.42336
448280.0000   -0.51826
448320.0000   -0.71996
448360.0000   -0.68334
448400.0000   -0.42913
448440.0000   -0.44549
448480.0000   -0.54648
448520.0000   -0.66507
448560.0000   -0.54797
448600.0000   -0.56938
448640.0000   -0.60329
448680.0000   -0.54177
448720.0000   -0.08161
448760.0000   -0.23305
448800.0000   -0.13780
448840.0000    0.19496
448880.0000   -0.13117
448920.0000   -0.22743
448960.0000   -0.00055
449000.0000   -0.07221
449040.0000   -0.56510
449080.0000   -0.01108
449120.0000   -0.16782
449160.0000    0.04015
449200.0000   -0.40053
449240.0000   -0.13676
449280.0000   -0.80566
449320.0000   -0.69238
449360.0000   -0.50946
449400.0000   -0.25717
449440.0000   -0.42254
449480.0000   -0.61548
449520.0000   -0.42696
449560.0000   -0.68812
449600.0000   -0.20093
449640.0000    0.11415
449680.0000   -0.43268
449720.0000   -0.14982
449760.0000   -0.68078
449800.0000   -0.02864
449840.0000   -0.00427
449880.0000    0.43592
449920.0000    0.26332
449960.0000    0.42364
450000.0000    0.24054
450040.0000    0.47972
450080.0000    0.38320
450120.0000    0.37306
450160.0000    0.39881
450200.0000    0.40697
450240.0000    0.37251
450280.0000    0.37832
450320.0000    0.43781
450360.0000    0.39076
450400.0000    0.59063
450440.0000    0.55335
450480.0000    0.12414
450520.0000    0.21216
450560.0000    0.35284
450600.0000    0.25243
450640.0000    0.23313
450680.0000    0.17012
450720.0000    0.55931
450760.0000    0.55985
450800.0000    0.51863
450840.0000    0.54989
450880.0000    0.33072
450920.0000    0.45646
450960.0000    0.34779
451000.0000    0.30406
451040.0000    0.63425
451080.0000    0.21057
451120.0000    0.35973
451160.0000    0.50791
451200.0000    0.09161
451240.0000    0.33522
451280.0000    0.24787
451320.0000    0.28410
451360.0000    0.34599
451400.0000    0.44345
451440.0000    0.32306
451480.0000    0.38838
451520.0000    0.40179
451560.0000    0.22165
451600.0000    0.43385
451640.0000    0.43997
451680.0000    0.55176
451720.0000    0.35066
451760.0000    0.53302
451800.0000    0.45970
451840.0000    0.48291
451880.0000    0.40240
451920.0000    0.44846
451960.0000    0.33071
452000.0000    0.24072
452040.0000    0.15423
452080.0000    0.29095
452120.0000    0.38762
452160.0000    0.61192
452200.0000    0.59364
452240.0000    0.63073
452280.0000    0.66713
452320.0000    0.61267
452360.0000    0.59676
452400.0000    0.19598
452440.0000    0.43764
452480.0000    0.24971
452520.0000    0.62077
452560.0000    0.55631
452600.0000    0.46719
452640.0000    0.68436
452680.0000    0.70571
452720.0000    0.27158
452760.0000    0.35864
452800.0000    0.57029
452840.0000    0.45120
452880.0000    0.66114
452920.0000    0.47549
452960.0000    0.45411
453000.0000    0.39700
453040.0000    0.31660
453080.0000    0.45536
453120.0000    0.61792
453160.0000    0.32636
453200.0000    0.60129
453240.0000    0.48216
453280.0000    0.53897
453320.0000    0.15618
453360.0000    0.37674
453400.0000    0.48581
453440.0000    0.42219
453480.0000    0.53506
453520.0000    0.62913
453560.0000    0.68604
453600.0000    0.41925
453640.0000    0.54534
453680.0000    0.58997
453720.0000    0.27412
453760.0000    0.29474
453800.0000    0.20457
453840.0000    0.34277
453880.0000    0.12381
453920.0000    0.29780
453960.0000    0.35956
454000.0000    0.38115
454040.0000    0.45385
454080.0000    0.30259
454120.0000    0.36016
454160.0000    0.32058
454200.0000    0.14261
454240.0000    0.05510
454280.0000   -0.12610
454320.0000    0.36471
454360.0000    0.64441
454400.0000    0.50954
454440.0000    0.34183
454480.0000    0.51407
454520.0000    0.25629
454560.0000    0.12123
454600.0000    0.27792
454640.0000    0.22898
454680.0000    0.16652
454720.0000    0.44983
454760.0000    0.18054
454800.0000    0.34155
454840.0000    0.33496
454880.0000    0.23232
454920.0000    0.28532
454960.0000    0.49767
455000.0000    0.50349
455040.0000    0.50526
455080.0000    0.30065
455120.0000    0.51889
455160.0000    0.42596
455200.0000    0.53622
455240.0000    0.51450
455280.0000    0.61968
455320.0000    0.56607
455360.0000    0.45422
455400.0000    0.77688
455440.0000    0.59359
455480.0000    0.65877
455520.0000    0.57105
455560.0000    0.43779
455600.0000    0.36736
455640.0000    0.53086
455680.0000    0.55402
455720.0000    0.79433
455760.0000    0.49699
455800.0000    0.57128
455840.0000    0.39688
455880.0000    0.30221
455920.0000    0.37647
455960.0000    0.48206
456000.0000    0.55758
456040.0000    0.62862
456080.0000    0.62094
456120.0000    0.58422
456160.0000    0.53818
456200.0000    0.43394
456240.0000    0.10455
456280.0000    0.34642
456320.0000   -0.06872
456360.0000   -0.07781
456400.0000    0.17629
456440.0000    0.48975
456480.0000    0.19614
456520.0000    0.28429
456560.0000    0.40691
456600.0000    0.12983
456640.0000    0.23142
456680.0000   -0.01726
456720.0000   -0.01852
456760.0000   -0.06833
456800.0000   -0.02474
456840.0000   -0.00666
456880.0000   -0.21492
456920.0000   -0.13876
456960.0000   -0.22674
457000.0000   -0.51333
457040.0000   -0.14639
457080.0000   -0.38611
457120.0000   -0.05009
457160.0000   -0.08959
457200.0000   -0.23338
457240.0000   -0.16247
457280.0000   -0.39506
457320.0000   -0.32708
457360.0000   -0.61716
457400.0000   -0.19033
457440.0000   -0.43525
457480.0000   -0.37140
457520.0000   -0.35388
457560.0000   -0.31304
457600.0000    0.06604
457640.0000   -0.14145
457680.0000   -0.39771
457720.0000   -0.11383
457760.0000   -0.12929
457800.0000   -0.64435
457840.0000   -0.34769
457880.0000   -0.29486
457920.0000   -0.40260
457960.0000   -0.52328
458000.0000   -0.41285
458040.0000   -0.20381
458080.0000   -0.58583
458120.0000   -0.25186
458160.0000    0.10867
458200.0000   -0.40749
458240.0000   -0.17655
458280.0000   -0.60285
458320.0000   -0.01143
458360.0000   -0.15510
458400.0000   -0.46096
458440.0000   -0.31753
458480.0000   -0.42570
458520.0000   -0.65235
458560.0000   -0.55226
458600.0000   -1.16368
458640.0000   -0.79514
458680.0000   -0.35515
458720.0000   -0.59065
458760.0000   -0.40166
458800.0000   -0.59357
458840.0000   -0.21840
458880.0000   -0.10041
458920.0000   -0.43629
458960.0000   -0.39795
459000.0000   -0.27220
459040.0000   -0.15893
459080.0000   -0.15421
459120.0000   -0.24679
459160.0000   -0.63678
459200.0000   -0.40134
459240.0000   -0.53078
459280.0000   -0.52280
459320.0000   -0.14336
459360.0000   -0.35245
459400.0000   -0.15313
459440.0000   -0.30610
459480.0000   -0.02728
459520.0000   -0.27092
459560.0000   -0.65579
459600.0000   -0.81468
459640.0000   -0.74605
459680.0000   -0.53479
459720.0000   -0.47449
459760.0000   -0.25589
459800.0000   -0.20980
459840.0000   -0.19919
459880.0000    0.02530
459920.0000   -0.43214
459960.0000   -0.52713
460000.0000   -0.49407
460040.0000   -0.16796
460080.0000   -0.03904
460120.0000   -0.25547
460160.0000   -0.21205
460200.0000   -0.07632
460240.0000   -0.34722
460280.0000   -0.24170
460320.0000   -0.51512
460360.0000   -0.19422
460400.0000   -0.19313
460440.0000   -0.24992
460480.0000   -0.21072
460520.0000   -0.17468
460560.0000   -0.06045
460600.0000   -0.25040
460640.0000   -0.32165
460680.0000   -0.40272
460720.0000   -0.54346
460760.0000   -0.32493
460800.0000   -0.11920
460840.0000   -0.23918
460880.0000   -0.12961
460920.0000   -0.06888
460960.0000    0.01857
461000.0000   -0.12297
461040.0000   -0.23890
461080.0000   -0.20653
461120.0000   -0.29671
461160.0000   -0.15744
461200.0000   -0.10583
461240.0000   -0.09079
461280.0000   -0.22920
461320.0000   -0.67509
461360.0000   -0.26367
461400.0000   -0.27769
461440.0000   -0.09133
461480.0000    0.03929
461520.0000   -0.46621
461560.0000   -0.40485
461600.0000   -0.25576
461640.0000    0.02209
461680.0000   -0.03616
461720.0000    0.00119
461760.0000   -0.29248
461800.0000   -0.32003
461840.0000   -0.81352
461880.0000   -0.90374
461920.0000   -0.41598
461960.0000   -0.80945
462000.0000   -0.12044
462040.0000   -0.17282
462080.0000   -0.23858
462120.0000   -0.18533
462160.0000    0.18484
462200.0000    0.02914
462240.0000   -0.16432
462280.0000   -0.30412
462320.0000   -0.29719
462360.0000   -0.13624
462400.0000   -0.13279
462440.0000   -0.00158
462480.0000   -0.03437
462520.0000   -0.07467
462560.0000   -0.14491
462600.0000   -0.11797
462640.0000   -0.12986
462680.0000    0.14617
462720.0000   -0.05223
462760.0000   -0.20768
462800.0000    0.06918
462840.0000    0.03240
462880.0000   -0.22486
462920.0000   -0.31673
462960.0000   -0.36243
463000.0000   -0.32418
463040.0000   -0.31206
463080.0000    0.06055
463120.0000   -0.11851
463160.0000   -0.30897
463200.0000   -0.10145
463240.0000    0.34127
463280.0000    0.23000
463320.0000   -0.13293
463360.0000    0.00539
463400.0000   -0.21934
463440.0000   -0.16238
463480.0000    0.04974
463520.0000    0.21943
463560.0000    0.12304
463600.0000   -0.26764
463640.0000   -0.52621
463680.0000   -0.39509
463720.0000   -0.24962
463760.0000   -0.15559
463800.0000   -0.23293
463840.0000   -0.21896
463880.0000   -0.48928
463920.0000   -0.18187
463960.0000   -0.40572
464000.0000   -0.23476
464040.0000   -0.26528
464080.0000   -0.04361
464120.0000   -0.17119
464160.0000   -0.20952
464200.0000   -0.19172
464240.0000   -0.34408
464280.0000   -0.26407
464320.0000   -0.19658
464360.0000   -0.08922
464400.0000   -0.17349
464440.0000   -0.52292
464480.0000   -0.65143
464520.0000   -0.49990
464560.0000   -0.47212
464600.0000   -0.11597
464640.0000   -0.25146
464680.0000   -0.25658
464720.0000    0.02487
464760.0000   -0.18173
464800.0000    0.08889
464840.0000   -0.06170
464880.0000   -0.01560
464920.0000   -0.20745
464960.0000    0.03140
465000.0000   -0.10124
465040.0000    0.18082
465080.0000   -0.03598
465120.0000   -0.08554
465160.0000   -0.08644
465200.0000   -0.12544
465240.0000   -0.11781
465280.0000   -0.21965
465320.0000   -0.20854
465360.0000   -0.18378
465400.0000   -0.15504
465440.0000   -0.00318
465480.0000    0.03686
465520.0000   -0.06706
465560.0000    0.09195
465600.0000    0.03237
465640.0000   -0.12023
465680.0000   -0.32373
465720.0000    0.32987
465760.0000    0.11850
465800.0000   -0.16137
465840.0000    0.11269
465880.0000   -0.03189
465920.0000   -0.11489
465960.0000   -0.11471
466000.0000   -0.04122
466040.0000   -0.04334
466080.0000   -0.23810
466120.0000   -0.26053
466160.0000   -0.36323
466200.0000   -0.23271
466240.0000   -0.17162
466280.0000   -0.26990
466320.0000   -0.32623
466360.0000   -0.20257
466400.0000   -0.25929
466440.0000   -0.42626
466480.0000   -0.29393
466520.0000   -0.25156
466560.0000   -0.32559
466600.0000   -0.13080
466640.0000   -0.42517
466680.0000   -0.44213
466720.0000   -0.30637
466760.0000   -0.08823
466800.0000   -0.18523
466840.0000   -0.20160
466880.0000    0.02742
466920.0000    0.10002
466960.0000    0.04811
467000.0000   -0.23020
467040.0000    0.13138
467080.0000    0.05097
467120.0000    0.05481
467160.0000   -0.19341
467200.0000    0.07500
467240.0000   -0.39934
467280.0000   -0.20625
467320.0000   -0.20296
467360.0000   -0.06777
467400.0000    0.04354
467440.0000   -0.27020
467480.0000   -0.19613
467520.0000    0.09384
467560.0000   -0.06697
467600.0000   -0.09493
467640.0000   -0.00869
467680.0000    0.13279
467720.0000   -0.14033
467760.0000   -0.52900
467800.0000   -0.55920
467840.0000   -0.11034
467880.0000   -0.31768
467920.0000   -0.59912
467960.0000   -0.16330
468000.0000   -0.19734
468040.0000   -0.32435
468080.0000   -0.26549
468120.0000   -0.20803
468160.0000   -0.04456
468200.0000   -0.32033
468240.0000   -0.07691
468280.0000   -0.13066
468320.0000   -0.49001
468360.0000   -0.30626
468400.0000   -0.25303
468440.0000   -0.37648
468480.0000   -0.30652
468520.0000   -0.07071
468560.0000   -0.39367
468600.0000   -0.48914
468640.0000   -0.41194
468680.0000   -0.21328
468720.0000   -0.45762
468760.0000   -0.49101
468800.0000   -0.53137
468840.0000   -0.35576
468880.0000   -0.55200
468920.0000   -0.61655
468960.0000   -0.20974
469000.0000   -0.23934
469040.0000   -0.44414
469080.0000   -0.29313
469120.0000   -0.01263
469160.0000   -0.16371
469200.0000   -0.44874
469240.0000   -0.15040
469280.0000   -0.27640
469320.0000   -0.36582
469360.0000   -0.29241
469400.0000   -0.48201
469440.0000   -0.34705
469480.0000   -0.52210
469520.0000   -0.37757
469560.0000   -0.49190
469600.0000   -0.33883
469640.0000   -0.24807
469680.0000   -0.31665
469720.0000   -0.12131
469760.0000   -0.02853
469800.0000    0.09668
469840.0000   -0.09973
469880.0000   -0.01928
469920.0000   -0.60066
469960.0000   -0.30884
470000.0000   -0.66630
470040.0000   -0.57697
470080.0000   -0.47258
470120.0000   -0.50710
470160.0000   -0.85228
470200.0000   -0.70283
470240.0000    0.25596
470280.0000    0.16071
470320.0000    0.04880
470360.0000    0.19881
470400.0000    0.00639
470440.0000    0.20115
470480.0000   -0.06828
470520.0000    0.23386
470560.0000   -0.18324
470600.0000    0.10687
470640.0000    0.14736
470680.0000    0.08963
470720.0000    0.08238
470760.0000    0.09531
470800.0000    0.64410
470840.0000    0.40495
470880.0000    0.42473
470920.0000    0.28895
470960.0000    0.45760
471000.0000    0.24761
471040.0000    0.42108
471080.0000    0.43738
471120.0000    0.19239
471160.0000    0.52288
471200.0000    0.38330
471240.0000    0.27691
471280.0000    0.28401
471320.0000    0.41472
471360.0000    0.60178
471400.0000    0.30923
471440.0000    0.38866
471480.0000    0.39822
471520.0000    0.40873
471560.0000    0.26998
471600.0000    0.23680
471640.0000    0.31839
471680.0000    0.07062
471720.0000    0.58594
471760.0000    0.37384
471800.0000    0.29565
471840.0000    0.26060
471880.0000    0.38638
471920.0000    0.43944
471960.0000    0.43002
472000.0000    0.67982
472040.0000    0.20329
472080.0000    0.35468
472120.0000    0.17030
472160.0000    0.56815
472200.0000    0.40715
472240.0000    0.25435
472280.0000    0.41484
472320.0000    0.36630
472360.0000    0.30945
472400.0000    0.35614
472440.0000    0.38784
472480.0000    0.34615
472520.0000    0.07784
472560.0000    0.43967
472600.0000    0.49923
472640.0000    0.42394
472680.0000    0.55981
472720.0000    0.23305
472760.0000    0.30462
472800.0000    0.34886
472840.0000    0.20086
472880.0000    0.37622
472920.0000   -0.11517
472960.0000   -0.52492
473000.0000    0.25377
473040.0000    0.34537
473080.0000    0.38014
473120.0000    0.18555
473160.0000    0.34859
473200.0000    0.29473
473240.0000    0.37168
473280.0000    0.40139
473320.0000    0.23288
473360.0000    0.28630
473400.0000    0.48176
473440.0000    0.07242
473480.0000    0.35269
473520.0000    0.35209
473560.0000    0.42367
473600.0000    0.36359
473640.0000    0.21568
473680.0000    0.39649
473720.0000    0.28460
473760.0000   -0.09105
473800.0000    0.43901
473840.0000    0.54796
473880.0000    0.44461
473920.0000    0.33216
473960.0000    0.30992
474000.0000    0.26555
474040.0000    0.26186
474080.0000    0.35966
474120.0000    0.37306
474160.0000    0.23984
474200.0000    0.02173
474240.0000    0.41304
474280.0000    0.36437
474320.0000    0.25533
474360.0000    0.46537
474400.0000    0.61900
474440.0000    0.43929
474480.0000    0.30218
474520.0000    0.45990
474560.0000    0.37791
474600.0000    0.50837
474640.0000    0.55222
474680.0000    0.58209
474720.0000    0.23417
474760.0000    0.45664
474800.0000    0.40492
474840.0000    0.50043
474880.0000    0.40597
474920.0000    0.19802
474960.0000    0.45746
475000.0000    0.31804
475040.0000    0.60968
475080.0000    0.42398
475120.0000    0.32767
475160.0000    0.23789
475200.0000    0.30539
475240.0000    0.45126
475280.0000    0.62538
475320.0000    0.53793
475360.0000    0.43593
475400.0000    0.12333
475440.0000    0.25664
475480.0000    0.38311
475520.0000    0.43713
475560.0000    0.50345
475600.0000    0.45731
475640.0000    0.23227
475680.0000    0.20242
475720.0000    0.34662
475760.0000    0.27616
475800.0000    0.30857
475840.0000    0.17797
475880.0000    0.41971
475920.0000    0.40977
475960.0000    0.34839
476000.0000    0.30886
476040.0000    0.37535
476080.0000    0.40951
476120.0000    0.13289
476160.0000    0.38728
476200.0000    0.39033
476240.0000    0.44641
476280.0000    0.40273
476320.0000    0.51978
476360.0000    0.62938
476400.0000    0.32759
476440.0000    0.60136
476480.0000    0.55077
476520.0000    0.63434
476560.0000    0.58571
476600.0000    0.24037
476640.0000    0.29967
476680.0000    0.24854
476720.0000    0.34635
476760.0000    0.27057
476800.0000    0.27808
476840.0000    0.15346
476880.0000    0.41221
476920.0000    0.33529
476960.0000    0.30166
477000.0000    0.36636
477040.0000    0.49114
477080.0000    0.46202
477120.0000    0.41843
477160.0000    0.41797
477200.0000    0.26888
477240.0000    0.20989
477280.0000    0.27849
477320.0000    0.27115
477360.0000    0.18737
477400.0000    0.29073
477440.0000    0.21793
477480.0000    0.40539
477520.0000    0.39583
477560.0000    0.40996
477600.0000    0.37734
477640.0000    0.39252
477680.0000    0.41156
477720.0000    0.43903
477760.0000    0.47517
477800.0000    0.39184
477840.0000    0.42846
477880.0000    0.28765
477920.0000    0.36532
477960.0000    0.20382
478000.0000    0.43313
478040.0000    0.51103
478080.0000    0.34491
478120.0000    0.53708
478160.0000    0.31657
478200.0000   -0.03358
478240.0000    0.21107
478280.0000    0.19875
478320.0000    0.33892
478360.0000    0.32188
478400.0000    0.44424
478440.0000    0.31807
478480.0000    0.45500
478520.0000    0.29421
478560.0000    0.31735
478600.0000    0.38542
478640.0000    0.46609
478680.0000    0.57893
478720.0000    0.33246
478760.0000    0.30184
478800.0000    0.33324
478840.0000    0.55443
478880.0000    0.12164
478920.0000    0.29227
478960.0000    0.48142
479000.0000    0.28048
479040.0000    0.64541
479080.0000    0.42697
479120.0000    0.36427
479160.0000    0.37962
479200.0000    0.42106
479240.0000    0.46728
479280.0000    0.34816
479320.0000    0.22190
479360.0000    0.44087
479400.0000    0.22839
479440.0000    0.40902
479480.0000    0.39325
479520.0000    0.43507
479560.0000    0.35804
479600.0000    0.34460
479640.0000    0.42154
479680.0000    0.19546
479720.0000    0.45831
479760.0000    0.21798
479800.0000    0.41902
479840.0000    0.31226
479880.0000    0.28107
479920.0000    0.16191
479960.0000    0.47599
480000.0000    0.34769
480040.0000    0.32758
480080.0000    0.47148
480120.0000    0.32820
480160.0000    0.36186
480200.0000    0.36171
480240.0000    0.39383
480280.0000    0.37928
480320.0000    0.38980
480360.0000    0.51672
480400.0000    0.49732
480440.0000    0.26534
480480.0000    0.22915
480520.0000    0.38467
480560.0000    0.61401
480600.0000    0.41990
480640.0000    0.40157
480680.0000    0.35018
480720.0000    0.63224
480760.0000    0.58300
480800.0000    0.60508
480840.0000    0.36181
480880.0000    0.36509
480920.0000    0.24297
480960.0000    0.18277
481000.0000    0.12172
481040.0000    0.37648
481080.0000    0.46696
481120.0000    0.43726
481160.0000    0.39230
481200.0000    0.37914
481240.0000    0.52884
481280.0000    0.49056
481320.0000    0.47376
481360.0000    0.27246
481400.0000    0.38050
481440.0000    0.39184
481480.0000    0.35817
481520.0000    0.49390
481560.0000    0.23293
481600.0000    0.44383
481640.0000    0.39451
481680.0000    0.21292
481720.0000    0.37494
481760.0000    0.39554
481800.0000    0.33795
481840.0000    0.25420
481880.0000    0.33444
481920.0000    0.35346
481960.0000    0.52640
482000.0000    0.38013
482040.0000    0.30687
482080.0000    0.44882
482120.0000   -0.02814
482160.0000    0.23813
482200.0000    0.16589
482240.0000    0.38036
482280.0000    0.27656
482320.0000    0.17681
482360.0000    0.42104
482400.0000    0.40570
482440.0000    0.41785
482480.0000    0.30282
482520.0000    0.44213
482560.0000    0.47670
482600.0000    0.40772
482640.0000    0.09047
482680.0000    0.32585
482720.0000    0.32987
482760.0000    0.34763
482800.0000    0.41169
482840.0000    0.51602
482880.0000    0.21166
482920.0000    0.37864
482960.0000    0.36689
483000.0000    0.18133
483040.0000    0.32788
483080.0000    0.31847
483120.0000    0.24715
483160.0000    0.36932
483200.0000    0.32244
483240.0000    0.24427
483280.0000    0.49592
483320.0000    0.38560
483360.0000    0.50409
483400.0000    0.50893
483440.0000    0.20132
483480.0000    0.37528
483520.0000    0.43135
483560.0000    0.32608
483600.0000    0.28488
483640.0000    0.54189
483680.0000    0.29490
483720.0000    0.26353
483760.0000    0.39909
483800.0000    0.27624
483840.0000    0.34848
483880.0000    0.20705
483920.0000    0.22963
483960.0000    0.39751
484000.0000    0.38366
484040.0000    0.18909
484080.0000    0.35956
484120.0000    0.45258
484160.0000    0.49736
484200.0000    0.41058
484240.0000    0.32191
484280.0000    0.46463
484320.0000    0.57484
484360.0000    0.78784
484400.0000    0.68689
484440.0000    0.69028
484480.0000    0.41694
484520.0000    0.65769
484560.0000    0.72420
484600.0000    0.50991
484640.0000    0.58819
484680.0000    0.49787
484720.0000    0.47165
484760.0000    0.22598
484800.0000    0.50063
484840.0000    0.33047
484880.0000    0.38188
484920.0000    0.39559
484960.0000    0.26919
485000.0000    0.65733
485040.0000    0.48626
485080.0000    0.67207
485120.0000    0.78855
485160.0000    0.63806
485200.0000    0.66400
485240.0000    0.44741
485280.0000    0.54604
485320.0000    0.46959
485360.0000    0.54818
485400.0000    0.51258
485440.0000    0.37605
485480.0000    0.35135
485520.0000    0.54477
485560.0000    0.32311
485600.0000    0.61082
485640.0000    0.28515
485680.0000    0.24567
485720.0000    0.55430
485760.0000    0.45371
485800.0000    0.40706
485840.0000    0.57699
485880.0000    0.21449
485920.0000   -0.05073
485960.0000    0.33043
486000.0000    0.24977
486040.0000    0.15499
486080.0000    0.54515
486120.0000    0.39265
486160.0000    0.41033
486200.0000    0.44915
486240.0000    0.41542
486280.0000    0.35396
486320.0000    0.42441
486360.0000    0.31851
486400.0000    0.68758
486440.0000    0.50730
486480.0000    0.42897
486520.0000    0.35107
486560.0000    0.39206
486600.0000    0.37682
486640.0000    0.35208
486680.0000    0.46998
486720.0000    0.32880
486760.0000    0.25421
486800.0000    0.45606
486840.0000    0.30066
486880.0000    0.46955
486920.0000    0.53278
486960.0000    0.57658
487000.0000    0.68636
487040.0000    0.45260
487080.0000    0.62379
487120.0000    0.25130
487160.0000    0.04731
487200.0000    0.28819
487240.0000    0.31430
487280.0000    0.12916
487320.0000    0.34195
487360.0000    0.27611
487400.0000    0.14959
487440.0000    0.33532
487480.0000    0.19598
487520.0000    0.38161
487560.0000    0.45339
487600.0000    0.45581
487640.0000    0.34553
487680.0000    0.33570
487720.0000    0.29103
487760.0000    0.52318
487800.0000    0.23050
487840.0000    0.43699
487880.0000    0.40855
487920.0000    0.53839
487960.0000    0.30599
488000.0000    0.18385
488040.0000    0.11614
488080.0000    0.25931
488120.0000    0.47003
488160.0000    0.13745
488200.0000    0.34323
488240.0000    0.44818
488280.0000    0.46965
488320.0000    0.39438
488360.0000    0.38570
488400.0000    0.18646
488440.0000    0.22538
488480.0000    0.42232
488520.0000    0.02712
488560.0000    0.34793
488600.0000    0.23976
488640.0000    0.37917
488680.0000    0.17803
488720.0000    0.38331
488760.0000    0.25879
488800.0000    0.21352
488840.0000    0.38123
488880.0000    0.19662
488920.0000    0.33640
488960.0000    0.25364
489000.0000    0.24770
489040.0000    0.41669
489080.0000    0.18701
489120.0000    0.30809
489160.0000    0.32729
489200.0000    0.53264
489240.0000    0.42989
489280.0000    0.50490
489320.0000    0.29961
489360.0000    0.42990
489400.0000    0.30804
489440.0000    0.31004
489480.0000    0.47487
489520.0000    0.24543
489560.0000    0.30188
489600.0000    0.14747
489640.0000    0.39298
489680.0000    0.24708
489720.0000    0.31523
489760.0000    0.37522
489800.0000    0.54519
489840.0000    0.51741
489880.0000    0.64100
489920.0000    0.48803
489960.0000    0.42142
490000.0000    0.22778
490040.0000    0.36252
490080.0000    0.41858
490120.0000    0.35867
490160.0000    0.33279
490200.0000    0.26328
490240.0000    0.02280
490280.0000   -0.09319
490320.0000    0.18314
490360.0000    0.35384
490400.0000    0.28429
490440.0000    0.27566
490480.0000    0.19496
490520.0000    0.26811
490560.0000    0.00904
490600.0000    0.24233
490640.0000    0.43065
490680.0000    0.34186
490720.0000    0.40510
490760.0000    0.20412
490800.0000    0.41923
490840.0000    0.34212
490880.0000    0.13896
490920.0000    0.24505
490960.0000    0.60772
491000.0000    0.64007
491040.0000    0.38431
491080.0000    0.25956
491120.0000    0.39162
491160.0000    0.42906
491200.0000    0.55863
491240.0000    0.36281
491280.0000    0.26894
491320.0000    0.45112
491360.0000    0.36500
491400.0000    0.31004
491440.0000    0.34091
491480.0000    0.19584
491520.0000    0.27676
491560.0000    0.26483
491600.0000    0.31984
491640.0000    0.10977
491680.0000    0.28569
491720.0000    0.16862
491760.0000    0.23336
491800.0000    0.27943
491840.0000    0.23384
491880.0000    0.27929
491920.0000    0.13360
491960.0000    0.22620
492000.0000    0.14809
492040.0000    0.15861
492080.0000    0.41602
492120.0000    0.68993
492160.0000    0.54582
492200.0000    0.52422
492240.0000    0.42955
492280.0000    0.46157
492320.0000    0.63318
492360.0000    0.66968
492400.0000    0.70228
492440.0000    0.49196
492480.0000    0.50914
492520.0000    0.62039
492560.0000    0.58996
492600.0000    0.41873
492640.0000    0.79692
492680.0000    0.56875
492720.0000    0.51199
492760.0000    0.49955
492800.0000    0.48198
492840.0000    0.52542
492880.0000    0.68892
492920.0000    0.29225
492960.0000    0.39722
493000.0000    0.56934
493040.0000    0.66948
493080.0000    0.47112
493120.0000    0.47588
493160.0000    0.65531
493200.0000    0.48534
493240.0000    0.32085
493280.0000    0.52576
493320.0000    0.39257
493360.0000    0.57166
493400.0000    0.59047
493440.0000    0.69193
493480.0000    0.32081
493520.0000    0.32474
493560.0000    0.43896
493600.0000    0.66709
493640.0000    0.60423
493680.0000    0.52621
493720.0000    0.33432
493760.0000    0.52469
493800.0000    0.40020
493840.0000    0.26998
493880.0000    0.30976
493920.0000    0.44383
493960.0000    0.44732
494000.0000    0.42819
494040.0000    0.32555
494080.0000    0.18782
494120.0000    0.57841
494160.0000    0.42044
494200.0000    0.28239
494240.0000    0.62578
494280.0000    0.54793
494320.0000    0.66812
494360.0000    0.37614
494400.0000    0.54062
494440.0000    0.43556
494480.0000    0.29105
494520.0000    0.41121
494560.0000    0.17152
494600.0000    0.12816
494640.0000    0.12944
494680.0000    0.26204
494720.0000    0.32635
494760.0000    0.42723
494800.0000    0.28709
494840.0000    0.38075
494880.0000    0.28429
494920.0000    0.17460
494960.0000    0.50980
495000.0000    0.64972
495040.0000    0.24944
495080.0000    0.42431
495120.0000    0.47935
495160.0000    0.33953
495200.0000    0.54514
495240.0000    0.58075
495280.0000    0.58193
495320.0000    0.61020
495360.0000    0.50997
495400.0000    0.37355
495440.0000    0.66379
495480.0000    0.45159
495520.0000    0.38034
495560.0000    0.34193
495600.0000    0.17067
495640.0000    0.17981
495680.0000    0.07717
495720.0000    0.22513
495760.0000    0.22197
495800.0000    0.41271
495840.0000    0.14779
495880.0000    0.16622
495920.0000    0.54759
495960.0000    0.51519
496000.0000    0.44055
496040.0000    0.51628
496080.0000    0.36206
496120.0000    0.50375
496160.0000    0.52533
496200.0000    0.45883
496240.0000    0.38416
496280.0000    0.39321
496320.0000    0.72075
496360.0000    0.50530
496400.0000    0.47390
496440.0000    0.52877
496480.0000    0.30882
496520.0000    0.15498
496560.0000    0.27131
496600.0000    0.45018
496640.0000    0.19102
496680.0000    0.37917
496720.0000    0.38868
496760.0000    0.56270
496800.0000    0.57290
496840.0000    0.28158
496880.0000    0.19554
496920.0000    0.44446
496960.0000    0.33175
497000.0000    0.42121
497040.0000    0.23537
497080.0000    0.21702
497120.0000    0.50477
497160.0000    0.41528
497200.0000    0.47608
497240.0000    0.38248
497280.0000    0.32491
497320.0000    0.20825
497360.0000    0.29143
497400.0000    0.22813
497440.0000    0.40415
497480.0000    0.34410
497520.0000    0.27177
497560.0000    0.31469
497600.0000    0.30571
497640.0000    0.41254
497680.0000    0.04870
497720.0000    0.41070
497760.0000    0.35726
497800.0000    0.32758
497840.0000    0.35523
497880.0000    0.42343
497920.0000    0.30820
497960.0000    0.27221
498000.0000    0.35681
498040.0000    0.44653
498080.0000    0.34894
498120.0000    0.35323
498160.0000    0.11161
498200.0000   -0.01118
498240.0000    0.01992
498280.0000    0.16769
498320.0000    0.00536
498360.0000   -0.05867
498400.0000    0.21633
498440.0000    0.22044
498480.0000    0.21130
498520.0000   -0.19197
498560.0000   -0.06398
498600.0000    0.14103
498640.0000   -0.08604
498680.0000    0.15804
498720.0000    0.09553
498760.0000   -0.00473
498800.0000    0.15305
498840.0000   -0.09482
498880.0000   -0.03991
498920.0000    0.28395
498960.0000   -0.22632
499000.0000   -0.06647
499040.0000    0.00500
499080.0000    0.14858
499120.0000   -0.24600
499160.0000    0.06390
499200.0000    0.29152
499240.0000    0.08524
499280.0000    0.21863
499320.0000   -0.02291
499360.0000    0.19921
499400.0000    0.10694
499440.0000    0.22228
499480.0000    0.24897
499520.0000    0.33982
499560.0000    0.37244
499600.0000    0.34370
499640.0000    0.32666
499680.0000    0.25685
499720.0000    0.29152
499760.0000    0.18133
499800.0000    0.33361
499840.0000    0.26789
499880.0000    0.25874
499920.0000    0.29362
499960.0000    0.36901
500000.0000    0.33959
500040.0000    0.10518
500080.0000    0.34719
500120.0000    0.48545
500160.0000    0.20570
500200.0000    0.20509
500240.0000    0.09066
500280.0000    0.24994
500320.0000    0.30223
500360.0000    0.21466
500400.0000    0.36025
500440.0000    0.23029
500480.0000    0.37293
500520.0000    0.33958
500560.0000    0.31464
500600.0000    0.14026
500640.0000    0.34133
500680.0000    0.47084
500720.0000    0.41511
500760.0000    0.31512
500800.0000    0.31899
500840.0000    0.38513
500880.0000    0.28464
500920.0000    0.30018
500960.0000    0.27687
501000.0000    0.63583
501040.0000    0.42312
501080.0000    0.67263
501120.0000    0.50694
501160.0000    0.59226
501200.0000    0.31850
501240.0000    0.28179
501280.0000    0.48979
501320.0000    0.42784
501360.0000    0.46982
501400.0000    0.40107
501440.0000    0.43415
501480.0000    0.38542
501520.0000    0.53972
501560.0000    0.57048
501600.0000    0.52522
501640.0000    0.24817
501680.0000    0.49335
501720.0000    0.37629
501760.0000    0.70463
501800.0000    0.58021
501840.0000    0.44307
501880.0000    0.31369
501920.0000    0.62488
501960.0000    0.67509
502000.0000    0.32563
502040.0000    0.32867
502080.0000    0.75898
502120.0000    0.46240
502160.0000    0.56706
502200.0000    0.63467
502240.0000    0.70501
502280.0000    0.28001
502320.0000    0.29770
502360.0000    0.62569
502400.0000    0.65066
502440.0000    0.55233
502480.0000    0.51349
502520.0000    0.44709
502560.0000    0.40912
502600.0000    0.35305
502640.0000    0.38146
502680.0000    0.55929
502720.0000    0.56118
502760.0000    0.38476
502800.0000    0.20370
502840.0000    0.30014
502880.0000    0.24006
502920.0000    0.35786
502960.0000    0.61156
503000.0000    0.43111
503040.0000    0.59510
503080.0000    0.59986
503120.0000    0.42646
503160.0000    0.57040
503200.0000    0.59687
503240.0000    0.51012
503280.0000    0.56039
503320.0000    0.66362
503360.0000    0.68392
503400.0000    0.51710
503440.0000    0.63313
503480.0000    0.54935
503520.0000    0.74640
503560.0000    0.64113
503600.0000    0.61207
503640.0000    0.66613
503680.0000    0.63125
503720.0000    0.49200
503760.0000    0.58205
503800.0000    0.52604
503840.0000    0.36083
503880.0000    0.57803
503920.0000    0.47041
503960.0000    0.59687
504000.0000    0.41720
504040.0000    0.55865
504080.0000    0.56826
504120.0000    0.38141
504160.0000    0.69047
504200.0000    0.66803
504240.0000    0.69235
504280.0000    0.94216
504320.0000    0.75625
504360.0000    0.56199
504400.0000    0.63307
504440.0000    0.58678
504480.0000    0.33258
504520.0000    0.26762
504560.0000    0.38679
504600.0000    0.32194
504640.0000    0.39216
504680.0000    0.44960
504720.0000    0.23474
504760.0000    0.40451
504800.0000    0.25067
504840.0000    0.42584
504880.0000    0.20002
504920.0000    0.03714
504960.0000   -0.09074
505000.0000    0.35460
505040.0000    0.45300
505080.0000    0.40351
505120.0000    0.21490
505160.0000    0.32767
505200.0000    0.38404
505240.0000    0.36883
505280.0000    0.34651
505320.0000    0.35707
505360.0000    0.41372
505400.0000    0.53065
505440.0000    0.38574
505480.0000    0.52947
505520.0000    0.43167
505560.0000    0.38572
505600.0000    0.52555
505640.0000    0.40595
505680.0000    0.37867
505720.0000    0.57659
505760.0000    0.57901
505800.0000    0.40699
505840.0000    0.44711
505880.0000    0.42395
505920.0000    0.48832
505960.0000    0.09149
506000.0000    0.38800
506040.0000    0.48049
506080.0000    0.38154
506120.0000    0.32187
506160.0000    0.28500
506200.0000    0.13863
506240.0000    0.40276
506280.0000    0.54769
506320.0000    0.60406
506360.0000    0.28655
506400.0000    0.17335
506440.0000    0.36113
506480.0000    0.23431
506520.0000    0.25838
506560.0000    0.30869
506600.0000    0.45808
506640.0000    0.51997
506680.0000    0.49887
506720.0000   -0.08146
506760.0000    0.36046
506800.0000    0.38484
506840.0000    0.33044
506880.0000    0.25901
506920.0000    0.39133
506960.0000    0.34485
507000.0000    0.40966
507040.0000    0.36858
507080.0000    0.43759
507120.0000    0.30315
507160.0000    0.39618
507200.0000    0.26127
507240.0000    0.54388
507280.0000    0.37571
507320.0000    0.39200
507360.0000    0.32281
507400.0000    0.56301
507440.0000    0.79255
507480.0000    0.43098
507520.0000    0.45652
507560.0000    0.25568
507600.0000    0.50328
507640.0000    0.59395
507680.0000    0.36271
507720.0000    0.55225
507760.0000    0.19434
507800.0000    0.43704
507840.0000    0.53275
507880.0000    0.22574
507920.0000    0.35653
507960.0000    0.32084
508000.0000    0.38790
508040.0000    0.30222
508080.0000    0.13442
508120.0000    0.18795
508160.0000    0.36310
508200.0000    0.25547
508240.0000    0.33478
508280.0000    0.40569
508320.0000    0.22751
508360.0000    0.25467
508400.0000    0.12281
508440.0000    0.36514
508480.0000    0.31729
508520.0000    0.32918
508560.0000    0.34695
508600.0000    0.31590
508640.0000    0.20765
508680.0000    0.44800
508720.0000    0.34333
508760.0000    0.49347
508800.0000    0.31754
508840.0000    0.32981
508880.0000    0.47995
508920.0000    0.50360
508960.0000    0.37228
509000.0000    0.34802
509040.0000    0.26488
509080.0000    0.61003
509120.0000    0.47172
509160.0000    0.10351
509200.0000    0.47692
509240.0000    0.50281
509280.0000    0.48083
509320.0000    0.28539
509360.0000    0.44081
509400.0000    0.59268
509440.0000    0.53649
509480.0000    0.46865
509520.0000    0.54560
509560.0000    0.65077
509600.0000    0.53089
509640.0000    0.46645
509680.0000    0.30660
509720.0000    0.32611
509760.0000    0.24541
509800.0000    0.37685
509840.0000    0.36079
509880.0000    0.29339
509920.0000    0.22462
509960.0000    0.38894
510000.0000    0.37900
510040.0000    0.25573
510080.0000    0.27510
510120.0000    0.49920
510160.0000    0.26100
510200.0000    0.46946
510240.0000    0.32281
510280.0000    0.46105
510320.0000    0.40057
510360.0000    0.35493
510400.0000    0.20159
510440.0000    0.44738
510480.0000    0.44951
510520.0000    0.50176
510560.0000    0.49897
510600.0000    0.34020
510640.0000    0.26656
510680.0000    0.30502
510720.0000    0.21350
510760.0000    0.36898
510800.0000    0.48678
510840.0000    0.32725
510880.0000    0.31510
510920.0000    0.54797
510960.0000    0.62770
511000.0000    0.46473
511040.0000    0.40161
511080.0000    0.29891
511120.0000    0.26397
511160.0000    0.62899
511200.0000    0.11301
511240.0000   -0.01616
511280.0000   -0.00834
511320.0000   -0.00500
511360.0000   -0.04950
511400.0000   -0.11440
511440.0000   -0.13272
511480.0000    0.01378
511520.0000   -0.28159
511560.0000   -0.19482
511600.0000    0.06228
511640.0000   -0.21631
511680.0000   -0.02134
511720.0000   -0.20688
511760.0000   -0.03674
511800.0000   -0.02249
511840.0000    0.01474
511880.0000   -0.27487
511920.0000   -0.24196
511960.0000   -0.18901
512000.0000    0.01291
512040.0000   -0.02806
512080.0000    0.18594
512120.0000   -0.42686
512160.0000   -0.09243
512200.0000   -0.06635
512240.0000   -0.22253
512280.0000    0.10332
512320.0000   -0.58862
512360.0000   -0.31076
512400.0000   -0.33447
512440.0000   -0.37037
512480.0000   -0.39367
512520.0000   -0.14891
512560.0000   -0.28961
512600.0000   -0.20953
512640.0000   -0.48671
512680.0000   -0.37222
512720.0000   -0.49969
512760.0000   -0.37753
512800.0000   -0.42990
512840.0000   -0.24348
512880.0000   -0.31069
512920.0000   -0.59158
512960.0000   -0.64110
513000.0000   -0.40843
513040.0000   -0.51525
513080.0000   -0.40474
513120.0000   -0.09990
513160.0000   -0.19096
513200.0000    0.09035
513240.0000   -0.08776
513280.0000   -0.55669
513320.0000   -0.43122
513360.0000    0.00029
513400.0000   -0.19718
513440.0000   -0.15524
513480.0000   -0.25740
513520.0000   -0.07583
513560.0000   -0.07224
513600.0000   -0.12500
513640.0000   -0.07137
513680.0000   -0.60783
513720.0000   -0.63808
513760.0000   -0.16125
513800.0000   -0.28288
513840.0000   -0.38211
513880.0000   -0.09293
513920.0000    0.21710
513960.0000    0.38138
514000.0000   -0.36780
514040.0000   -0.34804
514080.0000   -0.52596
514120.0000   -0.32316
514160.0000   -0.41570
514200.0000   -0.02529
514240.0000   -0.29016
514280.0000   -0.26983
514320.0000   -0.17660
514360.0000   -0.16186
514400.0000   -0.30830
514440.0000   -0.29061
514480.0000   -0.17349
514520.0000   -0.08865
514560.0000   -0.22291
514600.0000   -0.10706
514640.0000   -0.14751
514680.0000   -0.26305
514720.0000   -0.12244
514760.0000   -0.07330
514800.0000   -0.07662
514840.0000   -0.31917
514880.0000   -0.53260
514920.0000   -0.41861
514960.0000   -0.33596
515000.0000   -0.18821
515040.0000   -0.07418
515080.0000   -0.14583
515120.0000   -0.15341
515160.0000   -0.38166
515200.0000   -0.17677
515240.0000   -0.03656
515280.0000   -0.19825
515320.0000   -0.22926
515360.0000   -0.56145
515400.0000   -0.35604
515440.0000   -0.26394
515480.0000   -0.53127
515520.0000   -0.14882
515560.0000   -0.23072
515600.0000   -0.46003
515640.0000   -0.23063
515680.0000   -0.44937
515720.0000   -0.17809
515760.0000   -0.16595
515800.0000   -0.36481
515840.0000   -0.40063
515880.0000   -0.07505
515920.0000    0.00132
515960.0000   -0.20462
516000.0000   -0.41229
516040.0000   -0.58803
516080.0000   -0.66516
516120.0000   -0.60578
516160.0000   -0.42445
516200.0000   -0.52077
516240.0000   -0.24289
516280.0000   -0.57341
516320.0000   -0.50361
516360.0000   -0.30251
516400.0000   -0.45683
516440.0000   -0.53966
516480.0000   -0.44660
516520.0000   -0.25957
516560.0000   -0.62251
516600.0000   -0.54224
516640.0000   -0.52023
516680.0000   -0.48896
516720.0000   -0.58695
516760.0000   -0.36404
516800.0000   -0.15101
516840.0000   -0.85286
516880.0000   -0.53247
516920.0000   -0.26386
516960.0000   -0.31595
517000.0000   -0.18020
517040.0000   -0.56935
517080.0000   -0.58587
517120.0000   -0.82629
517160.0000   -0.68143
517200.0000   -0.59352
517240.0000   -0.95682
517280.0000   -0.78885
517320.0000   -0.49390
517360.0000   -0.31999
517400.0000   -0.47020
517440.0000   -0.43110
517480.0000   -0.64338
517520.0000   -0.59010
517560.0000   -0.57050
517600.0000   -0.43481
517640.0000   -0.39870
517680.0000   -0.28541
517720.0000   -0.31582
517760.0000   -0.42672
517800.0000   -0.39000
517840.0000   -0.56654
517880.0000   -0.46354
517920.0000   -0.48136
517960.0000   -0.54993
518000.0000   -0.72568
518040.0000   -0.51194
518080.0000   -0.41438
518120.0000   -0.42507
518160.0000   -0.49753
518200.0000   -0.39034
518240.0000   -0.37662
518280.0000   -0.29558
518320.0000   -0.64474
518360.0000   -0.40555
518400.0000   -0.31757
518440.0000   -0.47306
518480.0000   -0.81185
518520.0000   -0.59552
518560.0000   -0.17421
518600.0000   -0.48636
518640.0000   -0.38799
518680.0000   -0.42666
518720.0000   -0.33848
518760.0000   -0.08281
518800.0000   -0.15150
518840.0000   -0.28154
518880.0000   -0.48699
518920.0000   -0.53690
518960.0000   -0.51961
519000.0000   -0.61401
519040.0000   -0.54196
519080.0000   -0.53849
519120.0000   -0.41844
519160.0000   -0.47464
519200.0000   -0.50203
519240.0000   -0.12380
519280.0000   -0.02286
519320.0000   -0.17643
519360.0000    0.00556
519400.0000    0.07464
519440.0000    0.09431
519480.0000    0.23211
519520.0000    0.12454
519560.0000   -0.07583
519600.0000   -0.21198
519640.0000   -0.14739
519680.0000   -0.17940
519720.0000   -0.04890
519760.0000   -0.14805
519800.0000   -0.21002
519840.0000   -0.30188
519880.0000   -0.23323
519920.0000   -0.10238
519960.0000   -0.30135
520000.0000   -0.48649
520040.0000   -0.50612
520080.0000   -0.34386
520120.0000   -0.64897
520160.0000   -0.34160
520200.0000   -0.70594
520240.0000   -0.37790
520280.0000   -0.43575
520320.0000   -0.52552
520360.0000   -0.53130
520400.0000   -0.25619
520440.0000   -0.32718
520480.0000   -0.46901
520520.0000   -0.24957
520560.0000   -0.41488
520600.0000   -0.28838
520640.0000   -0.59663
520680.0000   -0.59377
520720.0000   -0.38097
520760.0000   -0.07002
520800.0000   -0.41688
520840.0000   -0.38198
520880.0000   -0.48943
520920.0000   -0.58386
520960.0000   -0.38018
521000.0000   -0.58784
521040.0000   -0.55364
521080.0000   -0.44293
521120.0000   -0.31423
521160.0000   -0.42478
521200.0000   -0.66535
521240.0000   -0.64133
521280.0000   -0.49704
521320.0000   -0.54644
521360.0000   -0.36669
521400.0000   -0.11600
521440.0000   -0.22916
521480.0000   -0.18461
521520.0000   -0.14161
521560.0000   -0.20825
521600.0000   -0.36505
521640.0000   -0.37116
521680.0000   -0.46264
521720.0000   -0.29446
521760.0000   -0.44446
521800.0000   -0.10595
521840.0000   -0.08962
521880.0000   -0.17163
521920.0000   -0.35279
521960.0000   -0.25892
522000.0000   -0.27415
522040.0000   -0.02154
522080.0000   -0.11660
522120.0000   -0.42943
522160.0000   -0.16036
522200.0000   -0.41757
522240.0000   -0.38527
522280.0000   -0.62782
522320.0000   -0.54096
522360.0000   -0.25780
522400.0000   -0.36320
522440.0000   -0.24147
522480.0000   -0.12985
522520.0000    0.04116
522560.0000   -0.10079
522600.0000   -0.05654
522640.0000   -0.22486
522680.0000    0.09727
522720.0000   -0.49651
522760.0000   -0.34356
522800.0000    0.10295
522840.0000    0.16657
522880.0000   -0.01395
522920.0000    0.00716
522960.0000   -0.29913
523000.0000    0.01942
523040.0000   -0.22050
523080.0000   -0.24830
523120.0000   -0.11135
523160.0000   -0.17049
523200.0000   -0.03334
523240.0000   -0.72019
523280.0000   -0.21118
523320.0000   -0.23539
523360.0000   -0.57412
523400.0000   -0.51960
523440.0000   -0.27374
523480.0000   -0.12939
523520.0000   -0.15491
523560.0000   -0.00610
523600.0000   -0.10592
523640.0000   -0.02643
523680.0000   -0.11239
523720.0000    0.02805
523760.0000   -0.21015
523800.0000    0.15378
523840.0000   -0.30810
523880.0000   -0.21393
523920.0000   -0.27733
523960.0000   -0.06669
524000.0000   -0.06185
524040.0000   -0.44235
524080.0000   -0.21718
524120.0000   -0.21548
524160.0000    0.06213
524200.0000   -0.32356
524240.0000   -0.11509
524280.0000   -0.35015
524320.0000   -0.05294
524360.0000   -0.38164
524400.0000   -0.52712
524440.0000   -0.47076
524480.0000   -0.07979
524520.0000   -0.02683
524560.0000   -0.13676
524600.0000   -0.02833
524640.0000   -0.21111
524680.0000   -0.13644
524720.0000   -0.07140
524760.0000   -0.36422
524800.0000   -0.27126
524840.0000   -0.40565
524880.0000   -0.48334
524920.0000   -0.47451
524960.0000   -0.56605
525000.0000   -0.42371
525040.0000   -0.12430
525080.0000   -0.33705
525120.0000   -0.04247
525160.0000   -0.17866
525200.0000    0.21590
525240.0000    0.14161
525280.0000    0.31532
525320.0000   -0.06617
525360.0000   -0.05284
525400.0000   -0.39353
525440.0000   -0.24859
525480.0000   -0.37969
525520.0000   -0.25818
525560.0000   -0.36285
525600.0000   -0.21005
525640.0000    0.09346
525680.0000   -0.11925
525720.0000   -0.19277
525760.0000   -0.42986
525800.0000   -0.49745
525840.0000   -0.32765
525880.0000   -0.09332
525920.0000   -0.26570
525960.0000   -0.43908
526000.0000   -0.17410
526040.0000   -0.08481
526080.0000    0.14404
526120.0000   -0.07644
526160.0000    0.45926
526200.0000    0.12724
526240.0000    0.57337
526280.0000    0.44049
526320.0000    0.34869
526360.0000    0.52675
526400.0000    0.50034
526440.0000    0.41329
526480.0000    0.43822
526520.0000    0.26962
526560.0000    0.57468
526600.0000    0.46274
526640.0000    0.43321
526680.0000    0.41032
526720.0000    0.27717
526760.0000    0.36331
526800.0000    0.26844
526840.0000    0.43215
526880.0000    0.53505
526920.0000    0.25903
526960.0000    0.01052
527000.0000    0.55182
527040.0000    0.01986
527080.0000    0.18594
527120.0000    0.14784
527160.0000    0.32458
527200.0000    0.59189
527240.0000    0.33782
527280.0000    0.37331
527320.0000    0.18556
527360.0000    0.26628
527400.0000    0.27695
527440.0000    0.13748
527480.0000    0.35267
527520.0000    0.45842
527560.0000    0.25687
527600.0000    0.43547
527640.0000    0.25662
527680.0000    0.30414
527720.0000    0.73988
527760.0000    0.64930
527800.0000    0.46918
527840.0000    0.28971
527880.0000    0.25097
527920.0000    0.45804
527960.0000    0.29876
528000.0000    0.45647
528040.0000    0.46012
528080.0000    0.25673
528120.0000    0.29404
528160.0000    0.41865
528200.0000    0.15118
528240.0000    0.24182
528280.0000    0.06231
528320.0000    0.39223
528360.0000    0.25103
528400.0000    0.22985
528440.0000    0.26812
528480.0000    0.41451
528520.0000    0.30136
528560.0000    0.31665
528600.0000    0.38018
528640.0000    0.44188
528680.0000    0.38658
528720.0000    0.22039
528760.0000    0.22401
528800.0000    0.37470
528840.0000    0.28255
528880.0000    0.57189
528920.0000    0.53158
528960.0000    0.23276
529000.0000    0.26680
529040.0000    0.33532
529080.0000    0.28066
529120.0000    0.28833
529160.0000    0.32046
529200.0000    0.32037
529240.0000    0.44470
529280.0000    0.41897
529320.0000    0.48812
529360.0000    0.42485
529400.0000    0.32636
529440.0000    0.34213
529480.0000    0.50546
529520.0000    0.47192
529560.0000    0.52294
529600.0000    0.45556
529640.0000    0.36634
529680.0000    0.29895
529720.0000    0.44130
529760.0000    0.30505
529800.0000    0.38962
529840.0000    0.30427
529880.0000    0.38120
529920.0000    0.24876
529960.0000    0.11157
530000.0000   -0.08526
530040.0000    0.07608
530080.0000   -0.10894
530120.0000   -0.33209
530160.0000   -0.17325
530200.0000   -0.22036
530240.0000   -0.37796
530280.0000   -0.22089
530320.0000   -0.03801
530360.0000    0.45687
530400.0000    0.19451
530440.0000    0.17142
530480.0000    0.29261
530520.0000    0.30641
530560.0000    0.44331
530600.0000    0.56520
530640.0000    0.39001
530680.0000    0.40843
530720.0000    0.45330
530760.0000    0.34825
530800.0000    0.26831
530840.0000    0.40787
530880.0000    0.43210
530920.0000    0.30056
530960.0000    0.46244
531000.0000    0.45290
531040.0000    0.16794
531080.0000    0.33989
531120.0000    0.13776
531160.0000    0.42887
531200.0000    0.23503
531240.0000    0.25981
531280.0000    0.12216
531320.0000    0.33133
531360.0000    0.35506
531400.0000    0.35007
531440.0000    0.45023
531480.0000    0.37075
531520.0000    0.31452
531560.0000    0.07756
531600.0000    0.29181
531640.0000    0.22752
531680.0000    0.48731
531720.0000    0.33593
531760.0000    0.27829
531800.0000    0.25658
531840.0000    0.22538
531880.0000    0.31783
531920.0000    0.34956
531960.0000    0.33971
532000.0000    0.37809
532040.0000    0.20777
532080.0000    0.45526
532120.0000    0.25472
532160.0000    0.21491
532200.0000    0.45459
532240.0000    0.33182
532280.0000    0.12837
532320.0000    0.45649
532360.0000    0.34895
532400.0000    0.25170
532440.0000    0.11552
532480.0000    0.41020
532520.0000    0.22995
532560.0000    0.26135
532600.0000    0.60326
532640.0000    0.22304
532680.0000    0.16439
532720.0000    0.40743
532760.0000    0.36177
532800.0000    0.36674
532840.0000    0.55095
532880.0000    0.47362
532920.0000    0.43477
532960.0000    0.29897
533000.0000    0.42066
533040.0000    0.31576
533080.0000    0.40459
533120.0000    0.28279
533160.0000    0.42406
533200.0000    0.28823
533240.0000    0.39468
533280.0000    0.37750
533320.0000    0.43702
533360.0000    0.51009
533400.0000    0.28974
533440.0000    0.10440
533480.0000    0.41776
533520.0000    0.24941
533560.0000    0.40717
533600.0000    0.16959
533640.0000    0.51126
533680.0000    0.17371
533720.0000    0.12098
533760.0000    0.45536
533800.0000    0.09803
533840.0000    0.25522
533880.0000    0.05925
533920.0000    0.40709
533960.0000    0.05658
534000.0000    0.37334
534040.0000    0.22184
534080.0000    0.52736
534120.0000    0.48399
534160.0000    0.22612
534200.0000    0.34265
534240.0000    0.24554
534280.0000    0.26388
534320.0000   -0.06540
534360.0000    0.24039
534400.0000    0.41604
534440.0000    0.16672
534480.0000    0.23776
534520.0000    0.24992
534560.0000    0.30038
534600.0000    0.23531
534640.0000    0.15613
534680.0000    0.37014
534720.0000    0.24525
534760.0000    0.11907
534800.0000    0.32026
534840.0000    0.17406
534880.0000    0.01243
534920.0000    0.13347
534960.0000    0.22402
535000.0000    0.16278
535040.0000    0.33954
535080.0000    0.23273
535120.0000    0.10710
535160.0000    0.50352
535200.0000    0.32830
535240.0000    0.09021
535280.0000    0.34912
535320.0000    0.41307
535360.0000    0.32794
535400.0000    0.33568
535440.0000    0.12218
535480.0000    0.22216
535520.0000    0.15993
535560.0000    0.41253
535600.0000    0.36223
535640.0000    0.33424
535680.0000    0.18108
535720.0000    0.15488
535760.0000    0.29592
535800.0000    0.14331
535840.0000    0.18503
535880.0000    0.20773
535920.0000    0.50417
535960.0000    0.35049
536000.0000    0.18921
536040.0000    0.25662
536080.0000    0.28993
536120.0000    0.55785
536160.0000    0.48467
536200.0000    0.42883
536240.0000    0.33322
536280.0000    0.38848
536320.0000    0.23110
536360.0000    0.55316
536400.0000    0.29533
536440.0000    0.48378
536480.0000    0.34636
536520.0000    0.68039
536560.0000    0.43528
536600.0000    0.38640
536640.0000    0.35895
536680.0000    0.37836
536720.0000    0.34587
536760.0000    0.16122
536800.0000    0.15567
536840.0000    0.18360
536880.0000    0.45830
536920.0000    0.16419
536960.0000    0.08855
537000.0000    0.39520
537040.0000    0.24665
537080.0000    0.46447
537120.0000    0.43951
537160.0000    0.28501
537200.0000    0.23690
537240.0000    0.36851
537280.0000    0.27413
537320.0000    0.26425
537360.0000    0.18379
537400.0000    0.25008
537440.0000    0.48521
537480.0000    0.38079
537520.0000    0.36832
537560.0000    0.29928
537600.0000    0.08147
537640.0000    0.13397
537680.0000    0.35976
537720.0000    0.31420
537760.0000    0.27326
537800.0000    0.28132
537840.0000    0.16296
537880.0000    0.14357
537920.0000    0.09273
537960.0000    0.30962
538000.0000    0.37299
538040.0000    0.09095
538080.0000    0.28223
538120.0000    0.37409
538160.0000    0.38609
538200.0000    0.30053
538240.0000    0.28828
538280.0000    0.14159
538320.0000    0.43961
538360.0000    0.13335
538400.0000    0.29388
538440.0000    0.24862
538480.0000    0.19286
538520.0000    0.55377
538560.0000    0.27800
538600.0000    0.29693
538640.0000    0.35785
538680.0000    0.18184
538720.0000    0.26682
538760.0000    0.39172
538800.0000    0.37467
538840.0000    0.46130
538880.0000    0.43341
538920.0000    0.36394
538960.0000    0.31615
539000.0000    0.37671
539040.0000    0.23921
539080.0000    0.54206
539120.0000    0.32602
539160.0000    0.39976
539200.0000    0.43544
539240.0000    0.08937
539280.0000    0.01095
539320.0000    0.30718
539360.0000    0.18028
539400.0000    0.40373
539440.0000    0.36911
539480.0000    0.20634
539520.0000    0.21937
539560.0000    0.23288
539600.0000    0.10082
539640.0000    0.17245
539680.0000    0.06682
539720.0000    0.15544
539760.0000    0.16193
539800.0000   -0.14407
539840.0000   -0.21382
539880.0000    0.01351
539920.0000   -0.39247
539960.0000   -0.18571
540000.0000   -0.27687
540040.0000    0.05499
540080.0000   -0.19565
540120.0000   -0.21679
540160.0000   -0.42733
540200.0000   -0.14570
540240.0000   -0.16629
540280.0000   -0.20347
540320.0000   -0.06944
540360.0000   -0.08038
540400.0000   -0.18534
540440.0000    0.19876
540480.0000    0.14241
540520.0000    0.03864
540560.0000    0.06157
540600.0000    0.13411
540640.0000    0.25544
540680.0000    0.36562
540720.0000    0.30755
540760.0000    0.31299
540800.0000    0.30914
540840.0000    0.35177
540880.0000    0.21140
540920.0000    0.21281
540960.0000    0.35993
541000.0000    0.30664
541040.0000    0.26400
541080.0000    0.48758
541120.0000    0.19734
541160.0000    0.13630
541200.0000    0.28779
541240.0000    0.31653
541280.0000    0.16169
541320.0000   -0.20348
541360.0000   -0.29238
541400.0000   -0.38960
541440.0000   -0.25534
541480.0000   -0.37941
541520.0000   -0.48210
541560.0000   -0.51334
541600.0000   -0.60989
541640.0000   -0.60552
541680.0000   -0.23673
541720.0000   -0.61997
541760.0000   -0.00823
541800.0000   -0.11755
541840.0000    0.00934
541880.0000    0.16771
541920.0000   -0.05167
541960.0000    0.16366
542000.0000    0.30623
542040.0000    0.06815
542080.0000    0.40858
542120.0000    0.29903
542160.0000    0.21029
542200.0000    0.38719
542240.0000    0.38771
542280.0000    0.24579
542320.0000    0.47819
542360.0000    0.40209
542400.0000    0.26172
542440.0000    0.16564
542480.0000    0.35100
542520.0000    0.33153
542560.0000    0.27318
542600.0000    0.36629
542640.0000    0.30781
542680.0000    0.39077
542720.0000    0.21633
542760.0000    0.03878
542800.0000    0.35807
542840.0000    0.25868
542880.0000    0.34284
542920.0000    0.23537
542960.0000    0.26444
543000.0000    0.33001
543040.0000    0.14702
543080.0000    0.37204
543120.0000    0.14056
543160.0000    0.40873
543200.0000    0.30467
543240.0000    0.32045
543280.0000    0.35001
543320.0000    0.30777
543360.0000    0.34487
543400.0000    0.32262
543440.0000    0.29749
543480.0000    0.25155
543520.0000    0.23846
543560.0000    0.33242
543600.0000    0.25790
543640.0000    0.16633
543680.0000    0.41158
543720.0000    0.30033
543760.0000    0.39958
543800.0000    0.32143
543840.0000    0.26300
543880.0000    0.33859
543920.0000    0.22871
543960.0000    0.42503
544000.0000    0.51013
544040.0000    0.29456
544080.0000    0.32194
544120.0000    0.16432
544160.0000    0.15721
544200.0000    0.28192
544240.0000    0.05085
544280.0000    0.03167
544320.0000    0.02453
544360.0000   -0.00338
544400.0000   -0.03968
544440.0000    0.06906
544480.0000   -0.15264
544520.0000   -0.13327
544560.0000    0.04444
544600.0000    0.18470
544640.0000    0.08859
544680.0000    0.10169
544720.0000    0.17738
544760.0000    0.17504
544800.0000    0.07684
544840.0000    0.24762
544880.0000   -0.00368
544920.0000   -0.13043
544960.0000   -0.16150
545000.0000   -0.31089
545040.0000    0.12817
545080.0000    0.08229
545120.0000    0.14953
545160.0000    0.03540
545200.0000    0.20587
545240.0000    0.20572
545280.0000    0.31070
545320.0000    0.27733
545360.0000    0.23277
545400.0000    0.50202
545440.0000    0.13291
545480.0000    0.13735
545520.0000    0.32897
545560.0000    0.05899
545600.0000    0.28791
545640.0000    0.36976
545680.0000    0.45582
545720.0000    0.36009
545760.0000    0.39899
545800.0000    0.28889
545840.0000    0.30745
545880.0000    0.30691
545920.0000    0.44525
545960.0000    0.32858
546000.0000    0.17303
546040.0000    0.33427
546080.0000   -0.07365
546120.0000    0.08637
546160.0000    0.44174
546200.0000    0.15245
546240.0000    0.22508
546280.0000    0.18387
546320.0000    0.16017
546360.0000   -0.06822
546400.0000    0.22165
546440.0000    0.12228
546480.0000    0.29123
546520.0000    0.27353
546560.0000    0.19171
546600.0000    0.06287
546640.0000    0.37380
546680.0000    0.21555
546720.0000    0.36746
546760.0000    0.20445
546800.0000    0.29417
546840.0000    0.56178
546880.0000    0.19397
546920.0000    0.30781
546960.0000    0.45163
547000.0000    0.39441
547040.0000    0.29111
547080.0000    0.46026
547120.0000    0.31367
547160.0000    0.22438
547200.0000    0.17673
547240.0000    0.23428
547280.0000    0.39364
547320.0000   -0.05637
547360.0000    0.16786
547400.0000    0.47064
547440.0000    0.26699
547480.0000    0.30704
547520.0000    0.40463
547560.0000    0.59258
547600.0000    0.31681
547640.0000    0.41246
547680.0000    0.41235
547720.0000    0.56558
547760.0000    0.39626
547800.0000    0.52370
547840.0000    0.45788
547880.0000    0.61664
547920.0000    0.23852
547960.0000    0.09019
548000.0000    0.26788
548040.0000    0.50937
548080.0000    0.17154
548120.0000    0.19296
548160.0000    0.25597
548200.0000    0.27571
548240.0000    0.45798
548280.0000    0.53545
548320.0000    0.59594
548360.0000    0.43636
548400.0000    0.35006
548440.0000    0.57690
548480.0000    0.27978
548520.0000    0.39468
548560.0000    0.39548
548600.0000    0.51621
548640.0000    0.55757
548680.0000    0.58178
548720.0000    0.29505
548760.0000    0.18793
548800.0000    0.32166
548840.0000    0.34480
548880.0000    0.36786
548920.0000    0.40583
548960.0000    0.32307
549000.0000    0.26875
549040.0000    0.54330
549080.0000    0.39617
549120.0000    0.31230
549160.0000    0.45878
549200.0000    0.36666
549240.0000    0.50096
549280.0000    0.39336
549320.0000    0.33449
549360.0000    0.51588
549400.0000    0.53667
549440.0000    0.24647
549480.0000    0.18786
549520.0000    0.27697
549560.0000    0.36677
549600.0000    0.25222
549640.0000    0.39970
549680.0000    0.41862
549720.0000    0.61654
549760.0000    0.44813
549800.0000    0.65373
549840.0000    0.41435
549880.0000    0.58300
549920.0000    0.55911
549960.0000    0.55380
550000.0000    0.28623
550040.0000    0.48736
550080.0000    0.43451
550120.0000    0.47625
550160.0000    0.45064
550200.0000    0.59207
550240.0000    0.75995
550280.0000    0.56917
550320.0000    0.47460
550360.0000    0.33300
550400.0000    0.36452
550440.0000    0.15451
550480.0000    0.46005
550520.0000    0.49720
550560.0000    0.28426
550600.0000    0.49095
550640.0000    0.36646
550680.0000    0.39593
550720.0000    0.54505
550760.0000    0.53827
550800.0000    0.35459
550840.0000    0.46585
550880.0000    0.10162
550920.0000    0.13278
550960.0000    0.07757
551000.0000   -0.04590
551040.0000    0.06217
551080.0000    0.10455
551120.0000    0.09728
551160.0000    0.34552
551200.0000    0.42911
551240.0000    0.21100
551280.0000    0.33390
551320.0000    0.16238
551360.0000    0.49820
551400.0000    0.09880
551440.0000    0.38021
551480.0000    0.10658
551520.0000    0.17749
551560.0000    0.68548
551600.0000    0.30660
551640.0000    0.43552
551680.0000    0.37861
551720.0000    0.23382
551760.0000    0.45582
551800.0000    0.28442
551840.0000    0.27545
551880.0000    0.14604
551920.0000    0.22797
551960.0000    0.21840
552000.0000    0.35785
552040.0000    0.32818
552080.0000    0.34094
552120.0000    0.26343
552160.0000    0.20011
552200.0000    0.25737
552240.0000    0.02631
552280.0000    0.25034
552320.0000    0.50106
552360.0000    0.23312
552400.0000    0.22676
552440.0000    0.25828
552480.0000    0.08438
552520.0000    0.30029
552560.0000    0.43970
552600.0000    0.41060
552640.0000    0.64990
552680.0000    0.44553
552720.0000    0.37225
552760.0000    0.54236
552800.0000    0.17380
552840.0000    0.29640
552880.0000    0.24603
552920.0000    0.26834
552960.0000   -0.08666
553000.0000   -0.39671
553040.0000   -0.05545
553080.0000   -0.46648
553120.0000   -0.34060
553160.0000   -0.29859
553200.0000    0.04644
553240.0000   -0.29877
553280.0000    0.37638
553320.0000    0.29188
553360.0000    0.40363
553400.0000    0.08386
553440.0000    0.18047
553480.0000    0.18852
553520.0000   -0.09107
553560.0000    0.08980
553600.0000    0.06761
553640.0000   -0.27762
553680.0000   -0.04349
553720.0000   -0.07947
553760.0000    0.10990
553800.0000   -0.21017
553840.0000   -0.20153
553880.0000   -0.18990
553920.0000    0.16376
553960.0000   -0.11332
554000.0000   -0.17064
554040.0000   -0.24032
554080.0000   -0.21042
554120.0000   -0.08272
554160.0000   -0.32011
554200.0000   -0.29920
554240.0000   -0.37363
554280.0000   -0.11551
554320.0000    0.16823
554360.0000   -0.04196
554400.0000    0.05706
554440.0000    0.12862
554480.0000    0.22960
554520.0000    0.02140
554560.0000   -0.11213
554600.0000   -0.31599
554640.0000   -0.40234
554680.0000   -0.07381
554720.0000   -0.25564
554760.0000   -0.20624
554800.0000    0.12865
554840.0000    0.10766
554880.0000   -0.42804
554920.0000   -0.35273
554960.0000   -0.44384
555000.0000   -0.54076
555040.0000   -0.27382
555080.0000   -0.19255
555120.0000   -0.23409
555160.0000   -0.27153
555200.0000   -0.31846
555240.0000   -0.24555
555280.0000   -0.14292
555320.0000   -0.23702
555360.0000   -0.01450
555400.0000   -0.20993
555440.0000   -0.24853
555480.0000   -0.34681
555520.0000   -0.16107
555560.0000   -0.27641
555600.0000   -0.36617
555640.0000   -0.34662
555680.0000   -0.40796
555720.0000   -0.15586
555760.0000   -0.04479
555800.0000   -0.30196
555840.0000   -0.35391
555880.0000   -0.33826
555920.0000   -0.00003
555960.0000   -0.35496
556000.0000   -0.07662
556040.0000   -0.48462
556080.0000   -0.19961
556120.0000   -0.06400
556160.0000   -0.18779
556200.0000   -0.00772
556240.0000   -0.45969
556280.0000   -0.31501
556320.0000   -0.37138
556360.0000   -0.26528
556400.0000   -0.30845
556440.0000   -0.22803
556480.0000   -0.46168
556520.0000   -0.32432
556560.0000   -0.33986
556600.0000   -0.39070
556640.0000   -0.39043
556680.0000   -0.46794
556720.0000   -0.28299
556760.0000   -0.31423
556800.0000   -0.49555
556840.0000   -0.52645
556880.0000   -0.23919
556920.0000   -0.43856
556960.0000   -0.30821
557000.0000   -0.35530
557040.0000   -0.47355
557080.0000   -0.12089
557120.0000   -0.31765
557160.0000   -0.45200
557200.0000   -0.22508
557240.0000   -0.49033
557280.0000   -0.57687
557320.0000   -1.20898
557360.0000   -0.84729
557400.0000   -0.47524
557440.0000   -0.68297
557480.0000   -0.76537
557520.0000   -0.33760
557560.0000   -0.36260
557600.0000   -0.56728
557640.0000   -0.37533
557680.0000    0.09341
557720.0000   -0.56148
557760.0000   -0.37305
557800.0000   -0.07627
557840.0000    0.06132
557880.0000   -0.22068
557920.0000   -0.17439
557960.0000   -0.16662
558000.0000   -0.03403
558040.0000   -0.56557
558080.0000   -0.39894
558120.0000   -0.07036
558160.0000   -0.25571
558200.0000   -0.50672
558240.0000    0.02971
558280.0000    0.26604
558320.0000    0.35775
558360.0000    0.37620
558400.0000    0.50297
558440.0000    0.32380
558480.0000    0.45472
558520.0000    0.42731
558560.0000    0.33649
558600.0000    0.22664
558640.0000    0.32799
558680.0000    0.11075
558720.0000    0.24481
558760.0000    0.15946
558800.0000    0.30790
558840.0000   -0.02286
558880.0000    0.27458
558920.0000    0.33950
558960.0000    0.43567
559000.0000    0.26533
559040.0000    0.34390
559080.0000    0.34247
559120.0000    0.29532
559160.0000    0.24127
559200.0000    0.33979
559240.0000    0.18065
559280.0000    0.33203
559320.0000    0.32213
559360.0000    0.38758
559400.0000    0.37783
559440.0000    0.10368
559480.0000    0.26304
559520.0000    0.36357
559560.0000    0.13124
559600.0000    0.20766
559640.0000    0.19915
559680.0000    0.26964
559720.0000    0.24842
559760.0000    0.00942
559800.0000    0.32215
559840.0000    0.08414
559880.0000    0.06216
559920.0000    0.19139
559960.0000    0.36861
560000.0000    0.54031
560040.0000    0.19773
560080.0000    0.17956
560120.0000    0.13511
560160.0000    0.26242
560200.0000    0.12845
560240.0000    0.19969
560280.0000    0.08563
560320.0000    0.26656
560360.0000    0.05619
560400.0000    0.18489
560440.0000    0.22684
560480.0000   -0.01048
560520.0000    0.18099
560560.0000    0.10949
560600.0000    0.07902
560640.0000    0.02999
560680.0000   -0.01128
560720.0000    0.10511
560760.0000    0.17226
560800.0000    0.31788
560840.0000    0.07697
560880.0000    0.13359
560920.0000    0.23603
560960.0000    0.19922
561000.0000    0.17391
561040.0000    0.23134
561080.0000    0.19289
561120.0000   -0.03219
561160.0000    0.09130
561200.0000   -0.03033
561240.0000    0.29264
561280.0000    0.38829
561320.0000    0.06151
561360.0000    0.25875
561400.0000    0.13576
561440.0000    0.27481
561480.0000   -0.10766
561520.0000    0.15212
561560.0000    0.21717
561600.0000    0.12276
561640.0000   -0.17014
561680.0000   -0.17069
561720.0000   -0.02439
561760.0000   -0.09801
561800.0000    0.07157
561840.0000   -0.22001
561880.0000    0.03818
561920.0000   -0.09331
561960.0000    0.23056
562000.0000    0.11231
562040.0000    0.11048
562080.0000    0.08630
562120.0000    0.06408
562160.0000    0.16733
562200.0000    0.20387
562240.0000    0.24890
562280.0000    0.42660
562320.0000    0.43613
562360.0000    0.49870
562400.0000    0.58640
562440.0000    0.51515
562480.0000    0.36622
562520.0000    0.47458
562560.0000    0.60311
562600.0000    0.65337
562640.0000    0.62833
562680.0000    0.39489
562720.0000    0.52019
562760.0000    0.42584
562800.0000    0.25439
562840.0000    0.32165
562880.0000    0.36503
562920.0000    0.35018
562960.0000    0.35903
563000.0000    0.42956
563040.0000    0.54906
563080.0000    0.19535
563120.0000    0.29873
563160.0000    0.56265
563200.0000    0.39269
563240.0000    0.24798
563280.0000    0.51433
563320.0000    0.31322
563360.0000    0.26192
563400.0000    0.55309
563440.0000    0.39074
563480.0000    0.43653
563520.0000    0.26866
563560.0000    0.22093
563600.0000    0.22508
563640.0000    0.05287
563680.0000    0.01935
563720.0000    0.39381
563760.0000   -0.51679
563800.0000    0.04163
563840.0000   -0.22583
563880.0000   -0.42479
563920.0000   -0.38746
563960.0000   -0.35534
564000.0000   -0.13589
564040.0000   -0.52336
564080.0000   -0.18070
564120.0000   -0.19437
564160.0000   -0.32549
564200.0000   -0.26996
564240.0000   -0.28487
564280.0000   -0.11697
564320.0000   -0.11229
564360.0000   -0.44861
564400.0000   -0.34077
564440.0000   -0.09869
564480.0000    0.03794
564520.0000   -0.35066
564560.0000   -0.23723
564600.0000   -0.08126
564640.0000    0.23473
564680.0000    0.38714
564720.0000    0.15390
564760.0000    0.50702
564800.0000    0.39373
564840.0000    0.56280
564880.0000    0.29435
564920.0000    0.23686
564960.0000    0.32219
565000.0000    0.44691
565040.0000    0.59293
565080.0000    0.40015
565120.0000    0.31423
565160.0000    0.42579
565200.0000    0.45290
565240.0000    0.38151
565280.0000    0.57166
565320.0000    0.31886
565360.0000    0.48899
565400.0000    0.09201
565440.0000    0.16214
565480.0000    0.39531
565520.0000    0.47610
565560.0000    0.33736
565600.0000    0.26655
565640.0000    0.18060
565680.0000    0.50440
565720.0000    0.33246
565760.0000    0.45137
565800.0000    0.46963
565840.0000    0.51539
565880.0000    0.56514
565920.0000    0.46073
565960.0000    0.35216
566000.0000    0.51717
566040.0000    0.29274
566080.0000    0.11386
566120.0000    0.61734
566160.0000    0.57535
566200.0000    0.42605
566240.0000    0.37334
566280.0000    0.32357
566320.0000    0.11394
566360.0000    0.43439
566400.0000    0.47894
566440.0000    0.57385
566480.0000    0.58559
566520.0000    0.40410
566560.0000    0.30308
566600.0000    0.41590
566640.0000    0.54425
566680.0000    0.44916
566720.0000    0.45081
566760.0000    0.28412
566800.0000    0.24306
566840.0000    0.27014
566880.0000    0.36074
566920.0000    0.36451
566960.0000    0.34569
567000.0000    0.32316
567040.0000    0.28312
567080.0000    0.26243
567120.0000    0.20614
567160.0000    0.06222
567200.0000    0.21994
567240.0000    0.38004
567280.0000    0.60252
567320.0000    0.15080
567360.0000    0.28813
567400.0000    0.28328
567440.0000    0.27584
567480.0000    0.29295
567520.0000   -0.05982
567560.0000   -0.41258
567600.0000   -0.31968
567640.0000   -0.21901
567680.0000   -0.17666
567720.0000   -0.18610
567760.0000   -0.62643
567800.0000   -0.42650
567840.0000   -0.28086
567880.0000   -0.46067
567920.0000   -0.24884
567960.0000   -0.16028
568000.0000   -0.31113
568040.0000   -0.16068
568080.0000    0.18574
568120.0000    0.19423
568160.0000    0.14052
568200.0000   -0.04248
568240.0000   -0.08826
568280.0000    0.20437
568320.0000   -0.00738
568360.0000   -0.40478
568400.0000   -0.07685
568440.0000   -0.00034
568480.0000    0.02570
568520.0000   -0.46900
568560.0000   -0.14241
568600.0000   -0.00537
568640.0000   -0.20185
568680.0000   -0.01719
568720.0000    0.04280
568760.0000   -0.53311
568800.0000   -0.25909
568840.0000   -0.32883
568880.0000   -0.29474
568920.0000   -0.47821
568960.0000   -0.12638
569000.0000   -0.38468
569040.0000   -0.32305
569080.0000   -0.58648
569120.0000   -0.19710
569160.0000   -0.31845
569200.0000   -0.27794
569240.0000   -0.37688
569280.0000   -0.26428
569320.0000   -0.15866
569360.0000   -0.31872
569400.0000   -0.78885
569440.0000   -0.29201
569480.0000   -0.12679
569520.0000   -0.31859
569560.0000   -0.30102
569600.0000   -0.32289
569640.0000   -0.15630
569680.0000    0.02529
569720.0000    0.08857
569760.0000    0.25903
569800.0000   -0.25776
569840.0000   -0.48834
569880.0000   -0.04530
569920.0000   -0.31517
569960.0000   -0.67758
570000.0000   -0.84328
570040.0000   -0.66281
570080.0000   -0.58874
570120.0000   -0.52481
570160.0000   -0.42757
570200.0000   -0.03872
570240.0000    0.03537
570280.0000   -0.05938
570320.0000    0.13845
570360.0000    0.25589
570400.0000    0.01940
570440.0000    0.25330
570480.0000    0.02474
570520.0000   -0.12167
570560.0000   -0.37250
570600.0000   -0.25461
570640.0000   -0.11365
570680.0000   -0.57082
570720.0000   -0.30938
570760.0000   -0.31451
570800.0000   -0.03636
570840.0000   -0.08631
570880.0000    0.04597
570920.0000   -0.53500
570960.0000   -0.12950
571000.0000   -0.55251
571040.0000   -0.64005
571080.0000   -0.16614
571120.0000   -0.17333
571160.0000   -0.35399
571200.0000   -0.16365
571240.0000   -0.28424
571280.0000   -0.21896
571320.0000   -0.16758
571360.0000   -0.32143
571400.0000   -0.14232
571440.0000   -0.49905
571480.0000   -0.22193
571520.0000   -0.39699
571560.0000   -0.42483
571600.0000   -0.01139
571640.0000   -0.12633
571680.0000   -0.18677
571720.0000   -0.01197
571760.0000   -0.24630
571800.0000   -0.42227
571840.0000   -0.43479
571880.0000   -0.14855
571920.0000   -0.39218
571960.0000    0.05130
572000.0000    0.07350
572040.0000    0.24496
572080.0000    0.14184
572120.0000    0.28475
572160.0000    0.25236
572200.0000    0.04335
572240.0000    0.20664
572280.0000    0.16101
572320.0000    0.18843
572360.0000    0.24634
572400.0000    0.36202
572440.0000    0.09504
572480.0000    0.09487
572520.0000    0.04706
572560.0000    0.22015
572600.0000    0.40163
572640.0000    0.43782
572680.0000    0.39413
572720.0000    0.41787
572760.0000    0.43829
572800.0000    0.54253
572840.0000    0.30059
572880.0000    0.32163
572920.0000    0.41147
572960.0000    0.42117
573000.0000    0.46474
573040.0000    0.54197
573080.0000    0.37807
573120.0000    0.48218
573160.0000    0.45266
573200.0000    0.06751
573240.0000    0.29191
573280.0000    0.29586
573320.0000    0.25085
573360.0000    0.24022
573400.0000    0.33226
573440.0000    0.39237
573480.0000    0.31486
573520.0000    0.26754
573560.0000    0.30859
573600.0000    0.37595
573640.0000    0.25597
573680.0000    0.44705
573720.0000    0.43091
573760.0000    0.52115
573800.0000    0.46320
573840.0000    0.23856
573880.0000    0.49758
573920.0000    0.79786
573960.0000    0.46640
574000.0000    0.56325
574040.0000    0.45555
574080.0000    0.36087
574120.0000    0.48731
574160.0000    0.51285
574200.0000    0.35309
574240.0000    0.55126
574280.0000    0.54515
574320.0000    0.57255
574360.0000    0.51213
574400.0000    0.42440
574440.0000    0.38516
574480.0000    0.38483
574520.0000    0.46180
574560.0000    0.39663
574600.0000    0.60163
574640.0000    0.47397
574680.0000    0.32843
574720.0000    0.36803
574760.0000    0.72645
574800.0000    0.52842
574840.0000    0.42871
574880.0000    0.62950
574920.0000    0.60132
574960.0000    0.45693
575000.0000    0.46669
575040.0000    0.33448
575080.0000    0.53026
575120.0000    0.58155
575160.0000    0.64254
575200.0000    0.78349
575240.0000    0.52265
575280.0000    0.58701
575320.0000    0.58786
575360.0000    0.50077
575400.0000    0.65427
575440.0000    0.75124
575480.0000    0.57761
575520.0000    0.50812
575560.0000    0.25764
575600.0000    0.61499
575640.0000    0.65447
575680.0000    0.30272
575720.0000    0.50421
575760.0000    0.41764
575800.0000    0.41219
575840.0000    0.19058
575880.0000    0.13052
575920.0000    0.20691
575960.0000    0.15624
576000.0000    0.28166
576040.0000    0.24818
576080.0000    0.33952
576120.0000    0.09822
576160.0000    0.13891
576200.0000    0.14872
576240.0000    0.41466
576280.0000    0.48676
576320.0000    0.52219
576360.0000    0.39750
576400.0000    0.55742
576440.0000    0.37227
576480.0000    0.29053
576520.0000    0.36317
576560.0000    0.24794
576600.0000    0.16041
576640.0000    0.35222
576680.0000    0.36802
576720.0000    0.27809
576760.0000    0.36165
576800.0000    0.52205
576840.0000    0.35786
576880.0000    0.30917
576920.0000    0.18951
576960.0000    0.17426
577000.0000   -0.27257
577040.0000   -0.12575
577080.0000    0.15198
577120.0000    0.19891
577160.0000   -0.39990
577200.0000   -0.14181
577240.0000   -0.22513
577280.0000   -0.24401
577320.0000   -0.17667
577360.0000   -0.62236
577400.0000   -0.19937
577440.0000   -0.28878
577480.0000   -0.30047
577520.0000   -0.21965
577560.0000   -0.28517
577600.0000   -0.11498
577640.0000   -0.26495
577680.0000   -0.22160
577720.0000   -0.21287
577760.0000   -0.22882
577800.0000   -0.16866
577840.0000   -0.27677
577880.0000   -0.31260
577920.0000   -0.22196
577960.0000   -0.18739
578000.0000   -0.12347
578040.0000   -0.22490
578080.0000   -0.13711
578120.0000   -0.26384
578160.0000   -0.35508
578200.0000   -0.27688
578240.0000   -0.14997
578280.0000   -0.60484
578320.0000   -0.31991
578360.0000    0.10517
578400.0000    0.01716
578440.0000   -0.16608
578480.0000   -0.12190
578520.0000   -0.12808
578560.0000   -0.48943
578600.0000   -0.25380
578640.0000   -0.11460
578680.0000   -0.44313
578720.0000   -0.04381
578760.0000   -0.29265
578800.0000   -0.38900
578840.0000   -0.33268
578880.0000   -0.07666
578920.0000   -0.10542
578960.0000   -0.03761
579000.0000   -0.08968
579040.0000   -0.04589
579080.0000   -0.18552
579120.0000   -0.19940
579160.0000   -0.32062
579200.0000    0.10061
579240.0000    0.14228
579280.0000   -0.30199
579320.0000   -0.36816
579360.0000   -0.46664
579400.0000   -0.09780
579440.0000   -0.25405
579480.0000   -0.07689
579520.0000    0.53306
579560.0000    0.34802
579600.0000    0.25671
579640.0000    0.43842
579680.0000    0.19619
579720.0000    0.26593
579760.0000    0.43871
579800.0000    0.24218
579840.0000    0.25699
579880.0000    0.22171
579920.0000    0.30759
579960.0000    0.44911
580000.0000    0.46411
580040.0000    0.25693
580080.0000    0.30025
580120.0000    0.28192
580160.0000    0.43443
580200.0000    0.41559
580240.0000    0.48782
580280.0000    0.45677
580320.0000    0.38932
580360.0000    0.50536
580400.0000    0.33391
580440.0000    0.31645
580480.0000    0.19480
580520.0000    0.30914
580560.0000    0.14606
580600.0000    0.16099
580640.0000    0.22257
580680.0000    0.28027
580720.0000    0.17634
580760.0000    0.41325
580800.0000    0.15797
580840.0000    0.14638
580880.0000    0.07085
580920.0000    0.28744
580960.0000    0.50045
581000.0000    0.39392
581040.0000    0.37377
581080.0000    0.38078
581120.0000    0.45370
581160.0000    0.51856
581200.0000    0.56924
581240.0000    0.67228
581280.0000    0.55585
581320.0000    0.51240
581360.0000    0.76914
581400.0000    0.43963
581440.0000    0.34114
581480.0000    0.40199
581520.0000    0.51787
581560.0000    0.47970
581600.0000    0.45415
581640.0000    0.61748
581680.0000    0.20234
581720.0000    0.23348
581760.0000    0.53520
581800.0000    0.61637
581840.0000    0.29607
581880.0000    0.48049
581920.0000    0.32485
581960.0000    0.35271
582000.0000    0.25575
582040.0000    0.30618
582080.0000    0.40619
582120.0000    0.46623
582160.0000    0.43012
582200.0000    0.51184
582240.0000    0.58173
582280.0000    0.72500
582320.0000    0.57704
582360.0000   -0.00125
582400.0000    0.19312
582440.0000    0.06445
582480.0000   -0.06411
582520.0000    0.13000
582560.0000    0.10615
582600.0000   -0.08286
582640.0000    0.05394
582680.0000    0.08768
582720.0000    0.00798
582760.0000    0.13877
582800.0000   -0.13658
582840.0000    0.19393
582880.0000   -0.08609
582920.0000    0.06308
582960.0000    0.20283
583000.0000   -0.02078
583040.0000    0.00195
583080.0000    0.05464
583120.0000   -0.08940
583160.0000   -0.19747
583200.0000   -0.64219
583240.0000   -0.41049
583280.0000    0.08402
583320.0000   -0.33556
583360.0000   -0.61989
583400.0000   -0.87349
583440.0000   -0.32195
583480.0000    0.06899
583520.0000   -0.18392
583560.0000   -0.21365
583600.0000    0.25536
583640.0000    0.17202
583680.0000    0.41981
583720.0000    0.16730
583760.0000    0.33776
583800.0000    0.19576
583840.0000    0.29273
583880.0000    0.17455
583920.0000    0.27424
583960.0000    0.15759
584000.0000    0.36118
584040.0000    0.17189
584080.0000    0.32086
584120.0000    0.31074
584160.0000    0.21330
584200.0000    0.03236
584240.0000    0.19489
584280.0000   -0.10008
584320.0000   -0.14407
584360.0000   -0.07739
584400.0000    0.29995
584440.0000    0.28151
584480.0000    0.52769
584520.0000    0.41053
584560.0000    0.35359
584600.0000    0.62662
584640.0000    0.32994
584680.0000    0.39737
584720.0000    0.32984
584760.0000    0.37569
584800.0000    0.19786
584840.0000    0.27581
584880.0000    0.25701
584920.0000    0.12249
584960.0000    0.30431
585000.0000    0.31906
585040.0000    0.24390
585080.0000    0.44304
585120.0000    0.31562
585160.0000    0.05111
585200.0000    0.20566
585240.0000    0.31187
585280.0000    0.31386
585320.0000    0.18244
585360.0000    0.57967
585400.0000    0.30946
585440.0000    0.43862
585480.0000    0.21205
585520.0000   -0.00000
585560.0000    0.09103
585600.0000    0.15027
585640.0000   -0.36756
585680.0000   -0.36468
585720.0000   -0.29412
585760.0000   -0.60587
585800.0000   -0.52603
585840.0000   -0.18111
585880.0000    0.07958
585920.0000   -0.30063
585960.0000   -0.02837
586000.0000    0.00853
586040.0000   -0.01840
586080.0000    0.24867
586120.0000   -0.24240
586160.0000    0.07367
586200.0000   -0.00584
586240.0000    0.24328
586280.0000   -0.29354
586320.0000   -0.02568
586360.0000   -0.14459
586400.0000    0.00743
586440.0000   -0.04816
586480.0000   -0.15823
586520.0000   -0.27132
586560.0000   -0.05956
586600.0000   -0.04197
586640.0000    0.20584
586680.0000    0.11909
586720.0000   -0.24451
586760.0000    0.09973
586800.0000    0.19560
586840.0000   -0.02341
586880.0000    0.05306
586920.0000    0.27839
586960.0000    0.21240
587000.0000    0.23584
587040.0000    0.44736
587080.0000    0.19462
587120.0000    0.09826
587160.0000    0.27397
587200.0000    0.11147
587240.0000    0.23453
587280.0000    0.03086
587320.0000    0.23440
587360.0000    0.06820
587400.0000    0.23294
587440.0000    0.42018
587480.0000    0.30881
587520.0000    0.47496
587560.0000    0.38551
587600.0000    0.72936
587640.0000    0.32865
587680.0000    0.53050
587720.0000    0.60375
587760.0000    0.58092
587800.0000    0.41320
587840.0000    0.55243
587880.0000    0.52117
587920.0000    0.38692
587960.0000    0.27686
588000.0000    0.11906
588040.0000    0.23646
588080.0000    0.16816
588120.0000    0.07299
588160.0000    0.19374
588200.0000   -0.16716
588240.0000   -0.37110
588280.0000    0.04527
588320.0000   -0.03737
588360.0000    0.02676
588400.0000    0.37503
588440.0000   -0.04769
588480.0000    0.34534
588520.0000    0.34859
588560.0000    0.24358
588600.0000    0.36260
588640.0000    0.13467
588680.0000    0.05051
588720.0000    0.56098
588760.0000    0.70828
588800.0000    0.34847
588840.0000   -0.05469
588880.0000    0.05220
588920.0000    0.04614
588960.0000    0.01110
589000.0000    0.15115
589040.0000    0.32815
589080.0000    0.48177
589120.0000    0.67085
589160.0000    0.65927
589200.0000    0.17669
589240.0000   -0.27054
589280.0000    0.42397
589320.0000    0.41738
589360.0000    0.23579
589400.0000    0.46610
589440.0000    0.04942
589480.0000    0.10749
589520.0000    0.21222
589560.0000    0.22553
589600.0000    0.35276
589640.0000    0.32101
589680.0000    0.18102
589720.0000    0.27621
589760.0000    0.41609
589800.0000    0.16102
589840.0000    0.16189
589880.0000    0.34713
589920.0000    0.17080
589960.0000    0.10056
590000.0000    0.31518
590040.0000    0.27014
590080.0000    0.39357
590120.0000    0.22346
590160.0000    0.27822
590200.0000    0.57176
590240.0000    0.31884
590280.0000    0.21803
590320.0000    0.23141
590360.0000    0.39072
590400.0000    0.21064
590440.0000    0.13950
590480.0000    0.54169
590520.0000    0.54945
590560.0000    0.38021
590600.0000    0.64993
590640.0000    0.65149
590680.0000    0.56989
590720.0000    0.73352
590760.0000    0.63042
590800.0000    0.52866
590840.0000    0.54310
590880.0000    0.64641
590920.0000    0.37671
590960.0000    0.23072
591000.0000    0.27606
591040.0000   -0.05195
591080.0000    0.17719
591120.0000    0.32730
591160.0000    0.46455
591200.0000    0.25682
591240.0000    0.26244
591280.0000    0.34506
591320.0000    0.08396
591360.0000    0.10679
591400.0000    0.09795
591440.0000   -0.43843
591480.0000   -0.34016
591520.0000   -0.52879
591560.0000   -0.00835
591600.0000   -0.23122
591640.0000    0.01036
591680.0000   -0.13794
591720.0000   -0.42583
591760.0000   -0.66529
591800.0000   -0.82818
591840.0000   -0.71464
591880.0000   -0.69463
591920.0000   -0.67976
591960.0000   -0.66898
592000.0000   -0.73217
592040.0000   -0.74969
592080.0000   -0.59047
592120.0000   -0.66911
592160.0000   -0.48734
592200.0000   -0.54380
592240.0000   -0.83831
592280.0000   -0.62646
592320.0000   -0.59163
592360.0000   -0.53014
592400.0000   -0.10850
592440.0000   -0.73490
592480.0000   -0.61630
592520.0000   -0.50533
592560.0000   -0.83638
592600.0000   -0.62916
592640.0000   -0.58768
592680.0000   -0.49449
592720.0000   -0.87812
592760.0000   -1.15896
592800.0000   -1.23492
592840.0000   -0.63846
592880.0000   -0.79076
592920.0000   -0.63542
592960.0000   -0.65511
593000.0000   -0.75316
593040.0000   -0.67002
593080.0000   -0.55635
593120.0000   -0.55652
593160.0000   -0.79975
593200.0000   -0.72604
593240.0000   -0.47994
593280.0000   -0.74430
593320.0000   -0.54220
593360.0000   -0.53631
593400.0000   -0.20836
593440.0000   -0.43660
593480.0000   -0.50783
593520.0000    0.20041
593560.0000   -0.22239
593600.0000    0.01203
593640.0000   -0.70410
593680.0000   -0.46541
593720.0000   -0.27044
593760.0000   -0.44405
593800.0000   -0.19685
593840.0000   -0.34887
593880.0000    0.01774
593920.0000   -0.09163
593960.0000    0.10189
594000.0000   -0.19287
594040.0000   -0.37618
594080.0000   -0.17240
594120.0000    0.01481
594160.0000    0.13815
594200.0000    0.03044
594240.0000   -0.10770
594280.0000    0.08619
594320.0000   -0.22528
594360.0000   -0.10886
594400.0000   -0.18672
594440.0000   -0.16399
594480.0000   -0.08393
594520.0000    0.07512
594560.0000   -0.03427
594600.0000   -0.35692
594640.0000   -0.19897
594680.0000   -0.40473
594720.0000   -0.41218
594760.0000   -0.22214
594800.0000   -0.26723
594840.0000   -0.39326
594880.0000    0.03568
594920.0000   -0.50995
594960.0000   -0.29486
595000.0000   -0.36767
595040.0000   -0.39334
595080.0000   -0.28790
595120.0000   -0.59482
595160.0000   -0.52879
595200.0000   -0.69844
595240.0000   -0.78012
595280.0000   -0.59611
595320.0000   -0.52137
595360.0000   -0.09391
595400.0000   -0.03062
595440.0000   -0.24604
595480.0000   -0.21750
595520.0000   -0.33136
595560.0000   -0.21806
595600.0000   -0.13285
595640.0000   -0.11214
595680.0000   -0.24023
595720.0000   -0.17864
595760.0000   -0.05393
595800.0000   -0.08575
595840.0000    0.11596
595880.0000    0.14290
595920.0000    0.33121
595960.0000    0.09647
596000.0000    0.28037
596040.0000    0.21435
596080.0000    0.25148
596120.0000   -0.08032
596160.0000   -0.05034
596200.0000    0.08650
596240.0000   -0.22993
596280.0000   -0.19193
596320.0000   -0.34658
596360.0000   -0.30647
596400.0000    0.02250
596440.0000   -0.33946
596480.0000   -0.33111
596520.0000   -0.10070
596560.0000   -0.16825
596600.0000   -0.22126
596640.0000   -0.30097
596680.0000   -0.31259
596720.0000   -0.28252
596760.0000   -0.31785
596800.0000    0.00585
596840.0000   -0.19831
596880.0000   -0.17726
596920.0000   -0.12964
596960.0000   -0.15193
597000.0000   -0.04275
597040.0000   -0.36225
597080.0000   -0.24515
597120.0000   -0.43935
597160.0000   -0.24688
597200.0000   -0.32963
597240.0000   -0.20231
597280.0000   -0.23370
597320.0000   -0.37140
597360.0000   -0.35067
597400.0000   -0.23414
597440.0000   -0.34350
597480.0000   -0.37916
597520.0000   -0.42510
597560.0000   -0.23990
597600.0000   -0.15811
597640.0000   -0.05772
597680.0000    0.00171
597720.0000    0.05687
597760.0000   -0.08624
597800.0000   -0.07137
597840.0000    0.01325
597880.0000   -0.19134
597920.0000   -0.37798
597960.0000   -0.28207
598000.0000   -0.29216
598040.0000   -0.37082
598080.0000   -0.32766
598120.0000   -0.22996
598160.0000   -0.36953
598200.0000   -0.46797
598240.0000   -0.42300
598280.0000   -0.36569
598320.0000   -0.25542
598360.0000   -0.23924
598400.0000   -0.29185
598440.0000   -0.35937
598480.0000   -0.35076
598520.0000   -0.25933
598560.0000   -0.43899
598600.0000   -0.53314
598640.0000   -0.48710
598680.0000   -0.28717
598720.0000   -0.10737
598760.0000   -0.63883
598800.0000   -0.47576
598840.0000   -0.43655
598880.0000   -0.43008
598920.0000   -0.28445
598960.0000   -0.29232
599000.0000   -0.35356
599040.0000   -0.07421
599080.0000   -0.23121
599120.0000   -0.11057
599160.0000   -0.15596
599200.0000   -0.49119
599240.0000   -0.30058
599280.0000   -0.56697
599320.0000   -0.12105
599360.0000   -0.20864
599400.0000   -0.19654
599440.0000   -0.44283
599480.0000   -0.26976
599520.0000   -0.47308
599560.0000   -0.43522
599600.0000   -0.31725
599640.0000   -0.14950
599680.0000   -0.35383
599720.0000   -0.30028
599760.0000   -0.23591
599800.0000   -0.26629
599840.0000   -0.14501
599880.0000    0.09050
599920.0000   -0.26037
599960.0000   -0.13578
600000.0000   -0.20549
600040.0000   -0.29233
600080.0000   -0.46086
600120.0000   -0.28391
600160.0000   -0.28008
600200.0000   -0.39180
600240.0000   -0.16518
600280.0000   -0.47693
600320.0000   -0.33592
600360.0000   -0.13604
600400.0000    0.05147
600440.0000   -0.41005
600480.0000   -0.26222
600520.0000   -0.06339
600560.0000   -0.24116
600600.0000   -0.29190
600640.0000   -0.20893
600680.0000   -0.45372
600720.0000   -0.34412
600760.0000   -0.40185
600800.0000   -0.51504
600840.0000   -0.46608
600880.0000   -0.36218
600920.0000   -0.58573
600960.0000   -0.49368
601000.0000   -0.59519
601040.0000   -0.31298
601080.0000   -0.46622
601120.0000   -0.30461
601160.0000   -0.19364
601200.0000   -0.45856
601240.0000   -0.58682
601280.0000   -0.31176
601320.0000   -0.52155
601360.0000   -0.38788
601400.0000   -0.46255
601440.0000   -0.16382
601480.0000   -0.25796
601520.0000   -0.27313
601560.0000   -0.28276
601600.0000   -0.32297
601640.0000   -0.38037
601680.0000    0.28662
601720.0000    0.03523
601760.0000   -0.07387
601800.0000    0.06920
601840.0000    0.19809
601880.0000    0.27217
601920.0000    0.60205
601960.0000    0.45864
602000.0000    0.24483
602040.0000    0.45370
602080.0000    0.48868
602120.0000    0.24735
602160.0000    0.13340
602200.0000    0.30826
602240.0000    0.12905
602280.0000    0.22942
602320.0000    0.52317
602360.0000    0.34551
602400.0000    0.41652
602440.0000    0.28825
602480.0000    0.38843
602520.0000    0.25348
602560.0000    0.14892
602600.0000    0.19055
602640.0000    0.25277
602680.0000    0.22968
602720.0000    0.11597
602760.0000    0.17142
602800.0000    0.24612
602840.0000    0.34711
602880.0000    0.39995
602920.0000    0.28080
602960.0000    0.39051
603000.0000    0.31586
603040.0000    0.08158
603080.0000    0.42357
603120.0000    0.27206
603160.0000    0.26274
603200.0000    0.37975
603240.0000    0.24536
603280.0000    0.43461
603320.0000    0.44379
603360.0000    0.24307
603400.0000    0.20250
603440.0000    0.33784
603480.0000    0.40348
603520.0000    0.31429
603560.0000    0.46507
603600.0000    0.32937
603640.0000    0.16133
603680.0000    0.37155
603720.0000    0.20822
603760.0000    0.19718
603800.0000    0.03107
603840.0000    0.25826
603880.0000    0.23869
603920.0000    0.39024
603960.0000    0.36712
604000.0000    0.37517
604040.0000    0.33624
604080.0000    0.43469
604120.0000    0.43915
604160.0000    0.43456
604200.0000    0.43115
604240.0000    0.28030
604280.0000    0.23388
604320.0000    0.35306
604360.0000    0.36426
604400.0000    0.25049
604440.0000    0.29009
604480.0000    0.41912
604520.0000    0.34732
604560.0000    0.46084
604600.0000    0.28592
604640.0000    0.24988
604680.0000    0.38200
604720.0000    0.41297
604760.0000    0.47373
604800.0000    0.31429
604840.0000    0.17187
604880.0000    0.34404
604920.0000    0.41535
604960.0000    0.35980
605000.0000    0.55096
605040.0000    0.44842
605080.0000    0.25289
605120.0000    0.31238
605160.0000    0.47565
605200.0000    0.37317
605240.0000    0.27033
605280.0000    0.03509
605320.0000   -0.12888
605360.0000   -0.06875
605400.0000   -0.05222
605440.0000    0.16626
605480.0000    0.16328
605520.0000   -0.09621
605560.0000    0.05854
605600.0000   -0.19255
605640.0000   -0.44997
605680.0000   -0.98105
605720.0000   -0.72987
605760.0000   -0.64662
605800.0000   -1.05605
605840.0000   -0.94934
605880.0000   -0.70235
605920.0000   -0.44286
605960.0000   -0.34510
606000.0000   -0.37241
606040.0000   -0.55008
606080.0000   -0.46909
606120.0000   -0.55905
606160.0000   -0.29612
606200.0000   -0.11774
606240.0000    0.06841
606280.0000    0.10278
606320.0000   -0.17856
606360.0000   -0.19915
606400.0000    0.09676
606440.0000   -0.42839
606480.0000   -0.25854
606520.0000   -0.39381
606560.0000    0.05928
606600.0000   -0.26922
606640.0000   -0.42947
606680.0000   -0.52005
606720.0000   -0.08456
606760.0000   -0.13180
606800.0000   -0.19481
606840.0000   -0.22000
606880.0000    0.09204
606920.0000    0.05067
606960.0000   -0.00612
607000.0000    0.21243
607040.0000    0.05311
607080.0000    0.09527
607120.0000   -0.07331
607160.0000    0.05577
607200.0000    0.18768
607240.0000    0.05809
607280.0000    0.02486
607320.0000   -0.08803
607360.0000   -0.10769
607400.0000    0.07493
607440.0000   -0.09514
607480.0000   -0.28587
607520.0000   -0.08404
607560.0000   -0.04224
607600.0000   -0.18795
607640.0000    0.08480
607680.0000   -0.41325
607720.0000   -0.31662
607760.0000   -0.12461
607800.0000    0.07162
607840.0000   -0.29814
607880.0000   -0.16155
607920.0000   -0.15490
607960.0000   -0.23652
608000.0000   -0.39211
608040.0000   -0.96023
608080.0000   -0.67831
608120.0000   -0.58025
608160.0000   -0.75137
608200.0000   -0.56698
608240.0000   -0.57151
608280.0000    0.00712
608320.0000   -0.02167
608360.0000   -0.03449
608400.0000    0.31014
608440.0000    0.19320
608480.0000    0.22697
608520.0000    0.25934
608560.0000    0.32213
608600.0000    0.27814
608640.0000    0.48152
608680.0000    0.25800
608720.0000    0.27388
608760.0000    0.44752
608800.0000    0.30842
608840.0000    0.44241
608880.0000    0.35709
608920.0000    0.31539
608960.0000    0.36680
609000.0000    0.35482
609040.0000    0.55284
609080.0000    0.38256
609120.0000    0.26577
609160.0000    0.54896
609200.0000    0.57983
609240.0000    0.48481
609280.0000    0.39156
609320.0000    1.06069
609360.0000    0.46667
609400.0000    0.53743
609440.0000    0.65871
609480.0000    0.59005
609520.0000    0.51488
609560.0000    0.50595
609600.0000    0.75447
609640.0000    0.71174
609680.0000    0.50279
609720.0000    0.59231
609760.0000    0.61039
609800.0000    0.45824
609840.0000    0.33690
609880.0000    0.38993
609920.0000    0.38611
609960.0000    0.36925
610000.0000    0.40668
610040.0000    0.52374
610080.0000    0.47509
610120.0000    0.30895
610160.0000    0.62304
610200.0000    0.40386
610240.0000    0.45690
610280.0000    0.44987
610320.0000    0.33930
610360.0000    0.33058
610400.0000    0.32565
610440.0000    0.45697
610480.0000    0.32345
610520.0000    0.30075
610560.0000    0.32997
610600.0000    0.30600
610640.0000    0.18921
610680.0000    0.04784
610720.0000    0.57758
610760.0000    0.11920
610800.0000    0.29182
610840.0000    0.18307
610880.0000    0.40660
610920.0000    0.15032
610960.0000    0.35488
611000.0000    0.27288
611040.0000    0.36579
611080.0000    0.43108
611120.0000    0.16001
611160.0000    0.40589
611200.0000    0.61378
611240.0000    0.29789
611280.0000    0.32314
611320.0000    0.70553
611360.0000    0.58465
611400.0000    0.43201
611440.0000    0.65029
611480.0000    0.61152
611520.0000    0.37019
611560.0000    0.38292
611600.0000    0.39172
611640.0000    0.18263
611680.0000    0.22443
611720.0000    0.40844
611760.0000    0.43742
611800.0000    0.32048
611840.0000    0.25733
611880.0000    0.57130
611920.0000    0.26578
611960.0000    0.23135
612000.0000    0.15022
612040.0000    0.23687
612080.0000    0.14163
612120.0000    0.28452
612160.0000    0.23170
612200.0000    0.14149
612240.0000    0.25227
612280.0000    0.41951
612320.0000    0.11645
612360.0000    0.44516
612400.0000    0.34258
612440.0000    0.20920
612480.0000    0.31213
612520.0000    0.36415
612560.0000    0.44202
612600.0000    0.39244
612640.0000    0.10070
612680.0000    0.32433
612720.0000    0.63828
612760.0000    0.43138
612800.0000    0.35425
612840.0000    0.30286
612880.0000    0.33687
612920.0000    0.47790
612960.0000    0.23216
613000.0000    0.26724
613040.0000    0.10443
613080.0000    0.08963
613120.0000   -0.13887
613160.0000    0.14015
613200.0000    0.15903
613240.0000    0.65620
613280.0000    0.41792
613320.0000    0.52196
613360.0000    0.45986
613400.0000    0.30555
613440.0000    0.28375
613480.0000    0.34716
613520.0000    0.18266
613560.0000    0.36467
613600.0000    0.16327
613640.0000    0.37956
613680.0000    0.25694
613720.0000    0.37485
613760.0000    0.32247
613800.0000    0.10775
613840.0000    0.11140
613880.0000    0.41424
613920.0000    0.27129
613960.0000    0.32116
614000.0000    0.32460
614040.0000    0.21017
614080.0000    0.17437
614120.0000    0.20150
614160.0000    0.36333
614200.0000    0.29534
614240.0000    0.05525
614280.0000    0.13672
614320.0000    0.05027
614360.0000    0.34658
614400.0000    0.39543
614440.0000    0.26404
614480.0000    0.32705
614520.0000    0.22908
614560.0000    0.27454
614600.0000    0.27851
614640.0000    0.27654
614680.0000    0.25656
614720.0000    0.36869
614760.0000    0.25459
614800.0000    0.52464
614840.0000    0.36509
614880.0000    0.57156
614920.0000    0.52525
614960.0000    0.12395
615000.0000    0.24733
615040.0000    0.27972
615080.0000    0.38354
615120.0000    0.32708
615160.0000    0.54149
615200.0000    0.32993
615240.0000    0.34237
615280.0000    0.30815
615320.0000    0.16182
615360.0000    0.50682
615400.0000    0.31684
615440.0000    0.27868
615480.0000    0.25327
615520.0000    0.44720
615560.0000    0.39969
615600.0000    0.38180
615640.0000    0.37975
615680.0000    0.44911
615720.0000    0.45222
615760.0000    0.41924
615800.0000    0.45733
615840.0000    0.47837
615880.0000    0.44964
615920.0000    0.46269
615960.0000    0.23661
616000.0000    0.48633
616040.0000    0.35570
616080.0000    0.18309
616120.0000    0.26224
616160.0000    0.26363
616200.0000    0.19813
616240.0000    0.38426
616280.0000    0.32434
616320.0000    0.34410
616360.0000    0.18590
616400.0000    0.37886
616440.0000    0.20697
616480.0000    0.23272
616520.0000    0.33895
616560.0000    0.22721
616600.0000    0.26141
616640.0000    0.52351
616680.0000    0.37626
616720.0000    0.12951
616760.0000    0.27581
616800.0000    0.22584
616840.0000    0.28172
616880.0000    0.30710
616920.0000    0.35929
616960.0000    0.37937
617000.0000    0.33903
617040.0000    0.45344
617080.0000    0.28533
617120.0000    0.10550
617160.0000    0.36151
617200.0000    0.29926
617240.0000    0.34606
617280.0000    0.35712
617320.0000   -0.00350
617360.0000    0.06566
617400.0000    0.52103
617440.0000    0.18437
617480.0000    0.24531
617520.0000    0.36265
617560.0000    0.29500
617600.0000    0.21938
617640.0000    0.30866
617680.0000    0.35053
617720.0000    0.35362
617760.0000    0.27883
617800.0000    0.25793
617840.0000    0.32351
617880.0000    0.40327
617920.0000    0.30248
617960.0000    0.28183
618000.0000    0.22307
618040.0000    0.24168
618080.0000    0.30741
618120.0000    0.30628
618160.0000    0.30098
618200.0000    0.20109
618240.0000    0.25334
618280.0000    0.25434
618320.0000    0.38415
618360.0000    0.23894
618400.0000    0.24140
618440.0000    0.23215
618480.0000    0.02035
618520.0000    0.21761
618560.0000    0.30567
618600.0000    0.21935
618640.0000    0.67695
618680.0000    0.36342
618720.0000    0.34391
618760.0000    0.19080
618800.0000    0.51227
618840.0000    0.48723
618880.0000    0.30630
618920.0000    0.09477
618960.0000    0.46792
619000.0000    0.21867
619040.0000    0.12542
619080.0000    0.36885
619120.0000    0.17861
619160.0000    0.46707
619200.0000    0.47673
619240.0000    0.24529
619280.0000    0.20066
619320.0000    0.21025
619360.0000    0.28789
619400.0000    0.18578
619440.0000    0.34149
619480.0000   -0.03554
619520.0000    0.03324
619560.0000    0.45527
619600.0000    0.43162
619640.0000    0.31708
619680.0000    0.26791
619720.0000    0.25244
619760.0000    0.11513
619800.0000    0.22862
619840.0000    0.17406
619880.0000    0.44380
619920.0000    0.28017
619960.0000    0.13612
620000.0000    0.24499
620040.0000    0.30508
620080.0000    0.00271
620120.0000    0.20213
620160.0000    0.00416
620200.0000    0.24346
620240.0000    0.10398
620280.0000   -0.11748
620320.0000    0.05711
620360.0000    0.31698
620400.0000    0.15320
620440.0000    0.17557
620480.0000    0.02790
620520.0000    0.20856
620560.0000    0.18695
620600.0000    0.06463
620640.0000    0.14786
620680.0000    0.18390
620720.0000    0.12883
620760.0000    0.14458
620800.0000    0.36722
620840.0000    0.18294
620880.0000    0.17275
620920.0000    0.21465
620960.0000    0.11264
621000.0000    0.31368
621040.0000    0.19700
621080.0000    0.16791
621120.0000    0.13412
621160.0000    0.22438
621200.0000   -0.00209
621240.0000    0.07084
621280.0000   -0.06058
621320.0000    0.10818
621360.0000    0.01422
621400.0000    0.14096
621440.0000    0.22086
621480.0000    0.23428
621520.0000    0.59629
621560.0000    0.39278
621600.0000    0.27296
621640.0000    0.30283
621680.0000    0.43381
621720.0000    0.17119
621760.0000    0.03693
621800.0000    0.07483
621840.0000    0.26219
621880.0000    0.08268
621920.0000    0.03863
621960.0000    0.31253
622000.0000    0.28401
622040.0000    0.00010
622080.0000    0.09309
622120.0000    0.27082
622160.0000    0.26518
622200.0000   -0.11097
622240.0000   -0.12630
622280.0000   -0.08030
622320.0000    0.17887
622360.0000   -0.18683
622400.0000   -0.05601
622440.0000    0.03675
622480.0000    0.01987
622520.0000    0.07256
622560.0000   -0.00684
622600.0000    0.34308
622640.0000    0.10597
622680.0000   -0.04122
622720.0000    0.00273
622760.0000    0.04775
622800.0000    0.29434
622840.0000    0.12934
622880.0000    0.25794
622920.0000    0.11178
622960.0000    0.20285
623000.0000    0.29875
623040.0000    0.22323
623080.0000    0.26770
623120.0000   -0.21849
623160.0000    0.07870
623200.0000    0.41224
623240.0000    0.28134
623280.0000    0.22580
623320.0000    0.13195
623360.0000    0.14504
623400.0000    0.40834
623440.0000    0.33076
623480.0000    0.11355
623520.0000   -0.00563
623560.0000   -0.16456
623600.0000   -0.11153
623640.0000   -0.07589
623680.0000    0.09402
623720.0000   -0.09206
623760.0000   -0.03224
623800.0000   -0.29049
623840.0000   -0.16766
623880.0000    0.02322
623920.0000   -0.23665
623960.0000   -0.00136
624000.0000    0.05008
624040.0000   -0.25590
624080.0000   -0.22936
624120.0000   -0.08527
624160.0000   -0.02497
624200.0000   -0.05011
624240.0000    0.02435
624280.0000   -0.01722
624320.0000   -0.20827
624360.0000   -0.19602
624400.0000   -0.37656
624440.0000   -0.37311
624480.0000    0.12476
624520.0000   -0.54146
624560.0000   -0.40529
624600.0000   -0.91797
624640.0000   -1.07341
624680.0000   -0.89906
624720.0000   -0.88046
624760.0000   -0.87092
624800.0000   -1.02332
624840.0000   -0.97101
624880.0000   -0.40849
624920.0000   -0.20639
624960.0000   -0.02598
625000.0000    0.02691
625040.0000   -0.15474
625080.0000    0.17450
625120.0000   -0.04424
625160.0000   -0.25958
625200.0000   -0.06722
625240.0000    0.33595
625280.0000    0.24836
625320.0000    0.23168
625360.0000    0.15789
625400.0000    0.41814
625440.0000    0.37677
625480.0000    0.42945
625520.0000    0.36866
625560.0000    0.23360
625600.0000    0.22488
625640.0000    0.34486
625680.0000    0.47965
625720.0000    0.38751
625760.0000    0.54741
625800.0000   -0.05985
625840.0000    0.24253
625880.0000    0.29079
625920.0000    0.33685
625960.0000    0.59130
626000.0000    0.63459
626040.0000    0.61353
626080.0000    0.49533
626120.0000    0.19103
626160.0000    0.49588
626200.0000    0.69177
626240.0000    0.39349
626280.0000    0.62102
626320.0000    0.39549
626360.0000    0.50525
626400.0000    0.24095
626440.0000    0.51078
626480.0000    0.60734
626520.0000    0.43248
626560.0000    0.31717
626600.0000    0.22578
626640.0000    0.55921
626680.0000    0.19059
626720.0000    0.37533
626760.0000    0.49147
626800.0000    0.24362
626840.0000    0.16302
626880.0000   -0.00569
626920.0000    0.20170
626960.0000   -0.11190
627000.0000    0.40649
627040.0000    0.12531
627080.0000    0.24454
627120.0000    0.55158
627160.0000    0.44563
627200.0000    0.59985
627240.0000    0.13735
627280.0000    0.21682
627320.0000    0.17140
627360.0000    0.25628
627400.0000    0.43404
627440.0000    0.54793
627480.0000    0.34550
627520.0000    0.67463
627560.0000    0.57402
627600.0000    0.68060
627640.0000    0.76042
627680.0000    0.59003
627720.0000    0.69770
627760.0000    0.79751
627800.0000    0.72321
627840.0000    0.72911
627880.0000    0.56598
627920.0000    0.72265
627960.0000    0.77915
628000.0000    0.72888
628040.0000    0.76241
628080.0000    0.60067
628120.0000    0.77171
628160.0000    0.58892
628200.0000    0.56885
628240.0000    0.72509
628280.0000    0.54246
628320.0000    0.64048
628360.0000    0.37009
628400.0000    0.46891
628440.0000    0.52936
628480.0000    0.22347
628520.0000    0.29155
628560.0000    0.16699
628600.0000    0.49806
628640.0000    0.48319
628680.0000    0.33219
628720.0000    0.36143
628760.0000    0.40565
628800.0000    0.21199
628840.0000    0.19673
628880.0000    0.51404
628920.0000    0.42976
628960.0000    0.58583
629000.0000    0.59039
629040.0000    0.61513
629080.0000    0.39544
629120.0000    0.53658
629160.0000    0.73533
629200.0000    0.26105
629240.0000    0.40284
629280.0000    0.46168
629320.0000    0.35307
629360.0000    0.11633
629400.0000    0.31309
629440.0000    0.21997
629480.0000    0.52134
629520.0000   -0.00412
629560.0000    0.09658
629600.0000    0.22090
629640.0000    0.34571
629680.0000    0.29882
629720.0000    0.39103
629760.0000    0.28539
629800.0000    0.25979
629840.0000    0.45053
629880.0000    0.43223
629920.0000    0.22370
629960.0000    0.23547
630000.0000    0.35857
630040.0000    0.36750
630080.0000    0.26376
630120.0000    0.26740
630160.0000    0.17434
630200.0000    0.16611
630240.0000    0.38958
630280.0000    0.04397
630320.0000    0.28313
630360.0000    0.22779
630400.0000    0.24702
630440.0000    0.38204
630480.0000    0.17676
630520.0000    0.09718
630560.0000    0.12929
630600.0000    0.14984
630640.0000    0.18515
630680.0000    0.24861
630720.0000    0.22930
630760.0000    0.00543
630800.0000    0.14653
630840.0000    0.16004
630880.0000   -0.08243
630920.0000   -0.00143
630960.0000    0.39567
631000.0000    0.28581
631040.0000    0.34501
631080.0000    0.12982
631120.0000    0.09873
631160.0000    0.48484
631200.0000    0.26635
631240.0000    0.25464
631280.0000    0.18035
631320.0000    0.35712
631360.0000    0.14128
631400.0000    0.23229
631440.0000    0.19384
631480.0000    0.28647
631520.0000    0.48703
631560.0000    0.48758
631600.0000    0.36590
631640.0000    0.34173
631680.0000    0.40244
631720.0000    0.18755
631760.0000    0.13893
631800.0000    0.03849
631840.0000    0.22561
631880.0000    0.23275
631920.0000    0.48723
631960.0000    0.46310
632000.0000    0.08151
632040.0000    0.13907
632080.0000    0.27265
632120.0000    0.29878
632160.0000    0.53723
632200.0000    0.19672
632240.0000    0.50156
632280.0000    0.48709
632320.0000    0.16139
632360.0000    0.13100
632400.0000    0.45605
632440.0000    0.24235
632480.0000    0.39842
632520.0000    0.36121
632560.0000    0.41249
632600.0000    0.37908
632640.0000    0.54777
632680.0000    0.61315
632720.0000    0.32809
632760.0000    0.43878
632800.0000    0.60893
632840.0000    0.22843
632880.0000    0.34924
632920.0000    0.14875
632960.0000    0.33489
633000.0000    0.36350
633040.0000    0.47631
633080.0000    0.36689
633120.0000    0.23983
633160.0000    0.41354
633200.0000    0.59792
633240.0000    0.33209
633280.0000    0.41927
633320.0000    0.24295
633360.0000    0.61735
633400.0000    0.25605
633440.0000    0.53948
633480.0000    0.20161
633520.0000    0.44742
633560.0000    0.37846
633600.0000    0.47988
633640.0000    0.27494
633680.0000    0.16219
633720.0000    0.30610
633760.0000    0.52580
633800.0000    0.42661
633840.0000    0.20134
633880.0000    0.26574
633920.0000    0.18864
633960.0000    0.37750
634000.0000    0.44537
634040.0000    0.14735
634080.0000    0.30423
634120.0000    0.32126
634160.0000    0.33333
634200.0000    0.15642
634240.0000    0.36711
634280.0000    0.30357
634320.0000    0.13552
634360.0000    0.18188
634400.0000    0.26798
634440.0000    0.26031
634480.0000    0.44314
634520.0000    0.32415
634560.0000    0.30584
634600.0000    0.39594
634640.0000    0.32508
634680.0000    0.33545
634720.0000    0.02633
634760.0000    0.17277
634800.0000    0.32441
634840.0000    0.23740
634880.0000    0.35909
634920.0000    0.17072
634960.0000    0.35784
635000.0000    0.08063
635040.0000    0.02560
635080.0000    0.18992
635120.0000    0.24128
635160.0000    0.15451
635200.0000    0.08345
635240.0000    0.16799
635280.0000    0.14371
635320.0000    0.21001
635360.0000    0.18336
635400.0000    0.42643
635440.0000    0.33995
635480.0000    0.13819
635520.0000    0.16025
635560.0000    0.38620
635600.0000    0.18889
635640.0000    0.16994
635680.0000    0.22100
635720.0000    0.36548
635760.0000    0.27997
635800.0000    0.19529
635840.0000    0.31524
635880.0000    0.33446
635920.0000    0.44045
635960.0000    0.43145
636000.0000    0.23710
636040.0000    0.00881
636080.0000    0.33574
636120.0000    0.35398
636160.0000    0.12181
636200.0000    0.33218
636240.0000    0.22184
636280.0000    0.27937
636320.0000    0.16791
636360.0000    0.29114
636400.0000    0.27247
636440.0000    0.21904
636480.0000    0.38278
636520.0000    0.29914
636560.0000    0.23094
636600.0000    0.30879
636640.0000    0.09921
636680.0000    0.42370
636720.0000    0.26429
636760.0000    0.31288
636800.0000    0.12625
636840.0000    0.10829
636880.0000    0.23534
636920.0000    0.31604
636960.0000    0.23898
637000.0000   -0.00580
637040.0000    0.39625
637080.0000    0.45089
637120.0000    0.25412
637160.0000    0.44643
637200.0000    0.25823
637240.0000    0.15459
637280.0000    0.29998
637320.0000    0.38385
637360.0000    0.25694
637400.0000    0.16972
637440.0000    0.07747
637480.0000    0.26761
637520.0000    0.36918
637560.0000    0.25914
637600.0000    0.35641
637640.0000    0.15485
637680.0000    0.06016
637720.0000    0.36237
637760.0000    0.26672
637800.0000    0.34872
637840.0000    0.27799
637880.0000    0.23632
637920.0000    0.32785
637960.0000    0.27469
638000.0000    0.28885
638040.0000    0.08511
638080.0000    0.29411
638120.0000    0.16105
638160.0000   -0.29568
638200.0000   -0.41850
638240.0000   -0.00923
638280.0000   -0.36752
638320.0000   -0.10319
638360.0000    0.08507
638400.0000   -0.04090
638440.0000   -0.26593
638480.0000   -0.12713
638520.0000   -0.28294
638560.0000    0.18119
638600.0000    0.00711
638640.0000    0.16559
638680.0000    0.19494
638720.0000    0.40872
638760.0000    0.24342
638800.0000   -0.14251
638840.0000    0.12939
638880.0000    0.18566
638920.0000    0.13405
638960.0000    0.14544
639000.0000    0.35150
639040.0000    0.27286
639080.0000    0.38185
639120.0000    0.40567
639160.0000    0.57526
639200.0000    0.30162
639240.0000    0.43211
639280.0000    0.30157
639320.0000    0.23985
639360.0000    0.26744
639400.0000    0.36428
639440.0000    0.22535
639480.0000    0.45042
639520.0000    0.42845
639560.0000    0.25099
639600.0000    0.31803
639640.0000    0.46089
639680.0000    0.44404
639720.0000    0.62556
639760.0000    0.49663
639800.0000    0.47851
639840.0000    0.47940
639880.0000    0.27339
639920.0000    0.32543
639960.0000    0.39845
640000.0000    0.38341
640040.0000    0.36187
640080.0000    0.25554
640120.0000    0.25056
640160.0000    0.28258
640200.0000    0.22502
640240.0000    0.36537
640280.0000    0.41834
640320.0000    0.39581
640360.0000    0.37799
640400.0000    0.43045
640440.0000    0.36015
640480.0000    0.38007
640520.0000    0.20473
640560.0000    0.28739
640600.0000    0.17549
640640.0000    0.39238
640680.0000    0.27836
640720.0000    0.26401
640760.0000    0.48620
640800.0000    0.43530
640840.0000    0.12468
640880.0000    0.10080
640920.0000    0.15657
640960.0000    0.33354
641000.0000    0.46482
641040.0000    0.24689
641080.0000    0.21849
641120.0000    0.50121
641160.0000    0.23049
641200.0000    0.26895
641240.0000    0.57011
641280.0000    0.30166
641320.0000    0.29082
641360.0000    0.44380
641400.0000    0.23575
641440.0000    0.19987
641480.0000    0.46087
641520.0000    0.41675
641560.0000    0.67865
641600.0000    0.43716
641640.0000    0.19589
641680.0000    0.30858
641720.0000    0.51429
641760.0000    0.36508
641800.0000    0.53541
641840.0000    0.13348
641880.0000    0.31873
641920.0000    0.42038
641960.0000    0.02291
642000.0000   -0.00482
642040.0000    0.38757
642080.0000    0.13139
642120.0000    0.24688
642160.0000    0.15227
642200.0000   -0.04329
642240.0000    0.45746
642280.0000    0.31637
642320.0000    0.22150
642360.0000    0.34932
642400.0000    0.23410
642440.0000    0.25128
642480.0000    0.50687
642520.0000    0.44317
642560.0000    0.47660
642600.0000    0.47649
642640.0000    0.51622
642680.0000    0.50529
642720.0000    0.64467
642760.0000    0.70967
642800.0000    0.56557
642840.0000    0.49346
642880.0000    0.41869
642920.0000    0.40478
642960.0000    0.27043
643000.0000    0.59161
643040.0000    0.36248
643080.0000    0.37155
643120.0000    0.32141
643160.0000    0.29093
643200.0000    0.38120
643240.0000    0.36140
643280.0000    0.50415
643320.0000    0.41088
643360.0000    0.49380
643400.0000    0.45669
643440.0000    0.50940
643480.0000    0.59263
643520.0000    0.33169
643560.0000    0.39695
643600.0000    0.41881
643640.0000    0.47645
643680.0000    0.48577
643720.0000    0.40974
643760.0000    0.57428
643800.0000    0.55919
643840.0000    0.68867
643880.0000    0.62219
643920.0000    0.59046
643960.0000    0.43174
644000.0000    0.70704
644040.0000    0.57870
644080.0000    0.62173
644120.0000    0.50659
644160.0000    0.63422
644200.0000    0.58741
644240.0000    0.31282
644280.0000    0.52210
644320.0000    0.37510
644360.0000    0.44937
644400.0000    0.56024
644440.0000    0.44947
644480.0000    0.48147
644520.0000    0.75230
644560.0000    0.70250
644600.0000    0.61901
644640.0000    0.47808
644680.0000    0.49835
644720.0000    0.56261
644760.0000    0.44122
644800.0000    0.55013
644840.0000    0.55938
644880.0000    0.46495
644920.0000    0.65179
644960.0000    0.44202
645000.0000    0.59530
645040.0000    0.75193
645080.0000    0.72536
645120.0000    0.77956
645160.0000    0.76822
645200.0000    0.70893
645240.0000    0.69185
645280.0000    0.48129
645320.0000    0.63885
645360.0000    0.45094
645400.0000    0.58792
645440.0000    0.68879
645480.0000    0.63610
645520.0000    0.55202
645560.0000    0.69760
645600.0000    0.56159
645640.0000    0.62383
645680.0000    0.52906
645720.0000    0.42887
645760.0000    0.69058
645800.0000    0.61705
645840.0000    0.53052
645880.0000    0.46433
645920.0000    0.46954
645960.0000    0.40757
646000.0000    0.54360
646040.0000    0.68479
646080.0000    0.48915
646120.0000    0.58994
646160.0000    0.29924
646200.0000    0.54432
646240.0000    0.78720
646280.0000    0.42314
646320.0000    0.46272
646360.0000    0.57603
646400.0000    0.53247
646440.0000    0.60039
646480.0000    0.44221
646520.0000    0.29378
646560.0000    0.23359
646600.0000    0.38992
646640.0000    0.03483
646680.0000    0.21689
646720.0000    0.13059
646760.0000    0.48788
646800.0000    0.43704
646840.0000    0.07193
646880.0000    0.22067
646920.0000    0.22630
646960.0000    0.45723
647000.0000    0.22274
647040.0000    0.36336
647080.0000    0.49808
647120.0000    0.30278
647160.0000    0.47606
647200.0000    0.19284
647240.0000    0.46585
647280.0000    0.42863
647320.0000    0.40090
647360.0000    0.50923
647400.0000    0.26177
647440.0000    0.36658
647480.0000    0.22045
647520.0000    0.34620
647560.0000    0.35935
647600.0000    0.15613
647640.0000    0.01754
647680.0000    0.15907
647720.0000    0.44026
647760.0000    0.50951
647800.0000    0.31976
647840.0000    0.28778
647880.0000    0.44076
647920.0000    0.38528
647960.0000    0.32432
648000.0000    0.27366
648040.0000    0.37833
648080.0000    0.56341
648120.0000    0.37020
648160.0000    0.46890
648200.0000    0.56293
648240.0000    0.30845
648280.0000    0.46314
648320.0000    0.29047
648360.0000    0.44585
648400.0000    0.29463
648440.0000    0.52392
648480.0000    0.23470
648520.0000    0.41307
648560.0000    0.46696
648600.0000    0.30939
648640.0000    0.59433
648680.0000    0.41260
648720.0000    0.47184
648760.0000    0.26980
648800.0000    0.48168
648840.0000    0.60676
648880.0000    0.44400
648920.0000    0.56178
648960.0000    0.38104
649000.0000    0.41823
649040.0000    0.38172
649080.0000    0.21678
649120.0000    0.24126
649160.0000    0.20555
649200.0000    0.67645
649240.0000    0.57426
649280.0000    0.50874
649320.0000    0.25454
649360.0000    0.44778
649400.0000    0.25350
649440.0000    0.14033
649480.0000    0.23196
649520.0000    0.29737
649560.0000    0.45422
649600.0000    0.47243
649640.0000    0.26617
649680.0000    0.42705
649720.0000    0.69442
649760.0000    0.41363
649800.0000    0.55100
649840.0000    0.48599
649880.0000    0.39402
649920.0000    0.39398
649960.0000    0.26938
650000.0000    0.33171
650040.0000    0.36094
650080.0000    0.28837
650120.0000    0.39871
650160.0000    0.44019
650200.0000    0.25496
650240.0000    0.33516
650280.0000    0.48638
650320.0000    0.35792
650360.0000    0.24421
650400.0000    0.25426
650440.0000    0.24294
650480.0000    0.45980
650520.0000    0.37799
650560.0000    0.45885
650600.0000    0.44417
650640.0000    0.55853
650680.0000    0.56949
650720.0000    0.20215
650760.0000   -0.01130
650800.0000    0.33404
650840.0000    0.42956
650880.0000    0.31431
650920.0000    0.38747
650960.0000    0.34761
651000.0000    0.43024
651040.0000    0.34449
651080.0000    0.31992
651120.0000    0.37605
651160.0000    0.36288
651200.0000    0.15396
651240.0000    0.28848
651280.0000    0.45108
651320.0000    0.37575
651360.0000    0.32498
651400.0000    0.57353
651440.0000    0.34006
651480.0000    0.41343
651520.0000    0.40702
651560.0000    0.34494
651600.0000    0.24547
651640.0000    0.65611
651680.0000    0.60234
651720.0000    0.44718
651760.0000    0.54128
651800.0000    0.44613
651840.0000    0.51512
651880.0000    0.19280
651920.0000    0.24282
651960.0000    0.20866
652000.0000    0.37749
652040.0000    0.36286
652080.0000    0.41650
652120.0000    0.33520
652160.0000    0.54648
652200.0000    0.49234
652240.0000    0.60573
652280.0000    0.47406
652320.0000    0.44504
652360.0000    0.49284
652400.0000    0.58734
652440.0000    0.44887
652480.0000    0.24119
652520.0000    0.33523
652560.0000    0.19170
652600.0000    0.18047
652640.0000    0.57721
652680.0000    0.33562
652720.0000    0.41008
652760.0000    0.41371
652800.0000    0.29316
652840.0000    0.33796
652880.0000    0.53511
652920.0000    0.47856
652960.0000    0.02002
653000.0000    0.54733
653040.0000    0.17183
653080.0000    0.59562
653120.0000    0.25856
653160.0000    0.16339
653200.0000    0.30424
653240.0000    0.34846
653280.0000    0.28207
653320.0000    0.44337
653360.0000    0.32116
653400.0000    0.26504
653440.0000    0.48286
653480.0000    0.21807
653520.0000    0.29169
653560.0000    0.41931
653600.0000    0.49620
653640.0000    0.25523
653680.0000    0.01307
653720.0000    0.20243
653760.0000    0.05278
653800.0000    0.28879
653840.0000    0.21315
653880.0000    0.30627
653920.0000    0.30320
653960.0000    0.19187
654000.0000    0.22492
654040.0000    0.43617
654080.0000    0.25426
654120.0000    0.12090
654160.0000    0.41510
654200.0000    0.36450
654240.0000    0.11525
654280.0000    0.15307
654320.0000    0.12319
654360.0000    0.15714
654400.0000    0.22637
654440.0000    0.28610
654480.0000    0.41812
654520.0000    0.30147
654560.0000    0.35712
654600.0000    0.22911
654640.0000    0.44153
654680.0000    0.51253
654720.0000    0.24238
654760.0000    0.38316
654800.0000    0.45087
654840.0000    0.40517
654880.0000    0.37492
654920.0000    0.42639
654960.0000    0.45523
655000.0000    0.38205
655040.0000    0.30291
655080.0000    0.30694
655120.0000    0.35446
655160.0000    0.32265
655200.0000    0.41904
655240.0000    0.31387
655280.0000    0.29008
655320.0000    0.26777
655360.0000    0.39542
655400.0000    0.45045
655440.0000    0.46150
655480.0000    0.38229
655520.0000    0.15346
655560.0000    0.29007
655600.0000    0.44170
655640.0000    0.34816
655680.0000    0.38568
655720.0000    0.33687
655760.0000    0.31453
655800.0000    0.29830
655840.0000    0.12907
655880.0000    0.38806
655920.0000    0.09915
655960.0000    0.21321
656000.0000    0.11960
656040.0000    0.14881
656080.0000    0.18237
656120.0000    0.18590
656160.0000    0.47165
656200.0000    0.32663
656240.0000    0.61489
656280.0000    0.38741
656320.0000    0.37512
656360.0000    0.34232
656400.0000    0.53584
656440.0000    0.47986
656480.0000    0.07567
656520.0000    0.32397
656560.0000    0.39325
656600.0000    0.13961
656640.0000    0.28450
656680.0000    0.42656
656720.0000    0.26139
656760.0000    0.27122
656800.0000    0.27912
656840.0000    0.28971
656880.0000    0.16554
656920.0000    0.10318
656960.0000    0.45268
657000.0000    0.27722
657040.0000    0.23568
657080.0000    0.21245
657120.0000   -0.03375
657160.0000    0.38111
657200.0000    0.28698
657240.0000    0.43232
657280.0000    0.33048
657320.0000    0.46810
657360.0000    0.17896
657400.0000   -0.41697
657440.0000   -0.29540
657480.0000   -0.44933
657520.0000   -0.52918
657560.0000   -0.48577
657600.0000   -0.42542
657640.0000   -0.02816
657680.0000    0.06838
657720.0000    0.31886
657760.0000    0.06165
657800.0000   -0.30819
657840.0000   -0.45087
657880.0000   -0.87133
657920.0000   -0.71968
657960.0000   -0.07397
658000.0000    0.44453
658040.0000    0.15266
658080.0000    0.41206
658120.0000    0.16283
658160.0000    0.01429
658200.0000   -0.23381
658240.0000   -0.36296
658280.0000   -0.17828
658320.0000   -0.46080
658360.0000    0.07980
658400.0000   -0.15043
658440.0000   -0.55680
658480.0000   -0.11545
658520.0000   -0.02433
658560.0000    0.02178
658600.0000   -0.05987
658640.0000   -0.13963
658680.0000   -0.20539
658720.0000   -0.11421
658760.0000   -0.00538
658800.0000    0.17665
658840.0000   -0.07607
658880.0000    0.20573
658920.0000    0.03980
658960.0000   -0.04212
659000.0000   -0.14398
659040.0000   -0.18443
659080.0000    0.08975
659120.0000   -0.33997
659160.0000   -0.00714
659200.0000   -0.38213
659240.0000   -0.48164
659280.0000   -0.69607
659320.0000   -0.22729
659360.0000   -0.30016
659400.0000   -0.58899
659440.0000   -0.62546
659480.0000   -0.68330
659520.0000   -0.28972
659560.0000   -0.77979
659600.0000   -0.57252
659640.0000   -0.83528
659680.0000   -0.37197
659720.0000   -0.35950
659760.0000   -0.26075
659800.0000   -0.06666
659840.0000    0.29261
659880.0000    0.09258
659920.0000    0.02354
659960.0000   -0.01901
660000.0000   -0.26496
660040.0000   -0.28158
660080.0000   -0.04757
660120.0000    0.04588
660160.0000   -0.21577
660200.0000   -0.31314
660240.0000   -0.60013
660280.0000   -0.24837
660320.0000    0.01409
660360.0000   -0.23833
660400.0000   -0.06464
660440.0000   -0.23937
660480.0000   -0.11284
660520.0000   -0.17750
660560.0000   -0.44762
660600.0000   -0.30724
660640.0000   -0.37848
660680.0000   -0.32158
660720.0000   -0.17894
660760.0000   -0.42882
660800.0000   -0.40450
660840.0000   -0.29172
660880.0000   -0.20826
660920.0000    0.07815
660960.0000   -0.33297
661000.0000   -0.20514
661040.0000   -0.38079
661080.0000   -0.09822
661120.0000    0.02526
661160.0000   -0.03060
661200.0000   -0.12530
661240.0000    0.21729
661280.0000    0.19988
661320.0000    0.08616
661360.0000    0.03443
661400.0000    0.22870
661440.0000    0.33411
661480.0000    0.08778
661520.0000   -0.00750
661560.0000   -0.19036
661600.0000   -0.42299
661640.0000   -0.21796
661680.0000   -0.51427
661720.0000   -0.26821
661760.0000   -0.38155
661800.0000   -0.32393
661840.0000   -0.44595
661880.0000   -0.18518
661920.0000   -0.34084
661960.0000   -0.19629
662000.0000   -0.39958
662040.0000   -0.17186
662080.0000   -0.22994
662120.0000   -0.47435
662160.0000   -0.23039
662200.0000   -0.54247
662240.0000   -0.53211
662280.0000   -0.38848
662320.0000   -0.38050
662360.0000   -0.53812
662400.0000   -0.33481
662440.0000   -0.36541
662480.0000   -0.35492
662520.0000   -0.63282
662560.0000   -0.19555
662600.0000   -0.22905
662640.0000   -0.12957
662680.0000   -0.20265
662720.0000    0.06084
662760.0000   -0.24050
662800.0000   -0.32069
662840.0000   -0.42962
662880.0000   -0.39090
662920.0000   -0.34370
662960.0000   -0.00372
663000.0000   -0.04247
663040.0000    0.15907
663080.0000    0.31673
663120.0000    0.12974
663160.0000    0.07426
663200.0000   -0.28128
663240.0000   -0.08952
663280.0000   -0.05341
663320.0000   -0.31874
663360.0000    0.18377
663400.0000    0.16375
663440.0000    0.11378
663480.0000    0.21052
663520.0000    0.19596
663560.0000    0.27097
663600.0000    0.25773
663640.0000    0.41468
663680.0000    0.34778
663720.0000    0.29782
663760.0000    0.33962
663800.0000    0.36254
663840.0000    0.42579
663880.0000    0.32797
663920.0000    0.46038
663960.0000    0.36060
664000.0000    0.09294
664040.0000    0.55348
664080.0000    0.43338
664120.0000    0.28407
664160.0000   -0.19345
664200.0000    0.24202
664240.0000    0.34172
664280.0000    0.31075
664320.0000    0.35724
664360.0000    0.43058
664400.0000    0.39846
664440.0000    0.05775
664480.0000    0.37035
664520.0000    0.22223
664560.0000   -0.14258
664600.0000   -0.15582
664640.0000   -0.48060
664680.0000   -0.33921
664720.0000   -0.38799
664760.0000   -0.15911
664800.0000   -0.25427
664840.0000    0.02089
664880.0000   -0.18747
664920.0000   -0.24391
664960.0000   -0.18287
665000.0000   -0.07671
665040.0000   -0.30525
665080.0000   -0.50998
665120.0000   -0.33705
665160.0000   -0.29448
665200.0000   -0.57962
665240.0000   -0.36631
665280.0000   -0.41876
665320.0000   -0.54924
665360.0000   -0.88118
665400.0000   -0.45858
665440.0000   -0.34672
665480.0000    0.00081
665520.0000   -0.22793
665560.0000   -0.39331
665600.0000   -0.18327
665640.0000   -0.23349
665680.0000   -0.22614
665720.0000   -0.07559
665760.0000    0.29393
665800.0000    0.20933
665840.0000    0.14158
665880.0000    0.11711
665920.0000    0.05170
665960.0000    0.22356
666000.0000    0.32317
666040.0000    0.34042
666080.0000    0.34815
666120.0000    0.26429
666160.0000   -0.03389
666200.0000    0.33832
666240.0000    0.32402
666280.0000    0.40991
666320.0000    0.23400
666360.0000    0.52886
666400.0000    0.44444
666440.0000    0.48747
666480.0000    0.50206
666520.0000    0.11974
666560.0000    0.32693
666600.0000   -0.02098
666640.0000    0.07808
666680.0000    0.27319
666720.0000    0.29065
666760.0000    0.10536
666800.0000    0.15126
666840.0000    0.04478
666880.0000    0.17473
666920.0000    0.30537
666960.0000    0.34902
667000.0000    0.44738
667040.0000    0.22429
667080.0000    0.24152
667120.0000   -0.06591
667160.0000    0.32730
667200.0000    0.45417
667240.0000    0.55710
667280.0000    0.15586
667320.0000    0.49869
667360.0000    0.11914
667400.0000    0.33177
667440.0000    0.26867
667480.0000    0.16665
667520.0000    0.23922
667560.0000    0.24088
667600.0000   -0.00509
667640.0000    0.21653
667680.0000    0.21320
667720.0000    0.39486
667760.0000    0.37968
667800.0000   -0.08079
667840.0000    0.32124
667880.0000    0.18056
667920.0000    0.18008
667960.0000    0.27050
668000.0000    0.33711
668040.0000    0.30404
668080.0000    0.24906
668120.0000    0.24142
668160.0000    0.13731
668200.0000    0.15573
668240.0000    0.16341
668280.0000    0.45902
668320.0000    0.19160
668360.0000    0.09932
668400.0000    0.56439
668440.0000    0.49280
668480.0000    0.26729
668520.0000    0.16348
668560.0000    0.43944
668600.0000    0.24616
668640.0000    0.44923
668680.0000    0.55810
668720.0000    0.38299
668760.0000    0.32793
668800.0000    0.11671
668840.0000    0.18511
668880.0000    0.28363
668920.0000    0.32262
668960.0000    0.37899
669000.0000    0.15726
669040.0000    0.26838
669080.0000    0.31116
669120.0000    0.31196
669160.0000    0.30716
669200.0000    0.34766
669240.0000    0.32058
669280.0000    0.28451
669320.0000    0.23521
669360.0000    0.36194
669400.0000    0.23041
669440.0000    0.34925
669480.0000    0.26328
669520.0000    0.25243
669560.0000    0.31712
669600.0000    0.32787
669640.0000    0.26668
669680.0000    0.37464
669720.0000    0.16217
669760.0000    0.38219
669800.0000    0.30073
669840.0000    0.50475
669880.0000    0.24318
669920.0000    0.38106
669960.0000    0.37386
670000.0000    0.34702
670040.0000    0.41908
670080.0000    0.37081
670120.0000    0.56751
670160.0000    0.21304
670200.0000    0.43866
670240.0000    0.32046
670280.0000    0.36005
670320.0000    0.38112
670360.0000    0.64386
670400.0000    0.67439
670440.0000    0.30869
670480.0000    0.43337
670520.0000    0.49462
670560.0000    0.29237
670600.0000    0.34588
670640.0000    0.62229
670680.0000    0.37481
670720.0000    0.48098
670760.0000    0.45092
670800.0000    0.31627
670840.0000    0.32916
670880.0000    0.21843
670920.0000    0.35823
670960.0000    0.38017
671000.0000    0.31970
671040.0000    0.57067
671080.0000    0.36685
671120.0000    0.28941
671160.0000    0.23052
671200.0000    0.26644
671240.0000    0.39042
671280.0000    0.22690
671320.0000    0.43511
671360.0000    0.33255
671400.0000    0.69599
671440.0000    0.41644
671480.0000    0.24851
671520.0000    0.53357
671560.0000    0.38474
671600.0000    0.37833
671640.0000    0.27527
671680.0000    0.46450
671720.0000    0.41571
671760.0000    0.53198
671800.0000    0.19707
671840.0000    0.56493
671880.0000    0.05997
671920.0000    0.29791
671960.0000    0.13349
672000.0000    0.09787
672040.0000    0.24279
672080.0000    0.15016
672120.0000    0.08207
672160.0000    0.20641
672200.0000    0.51211
672240.0000    0.23293
672280.0000    0.33564
672320.0000    0.22410
672360.0000    0.24388
672400.0000    0.20439
672440.0000    0.38166
672480.0000    0.23930
672520.0000    0.20220
672560.0000    0.12088
672600.0000    0.27926
672640.0000    0.37865
672680.0000   -0.29485
672720.0000   -0.23986
672760.0000   -0.01033
672800.0000    0.06834
672840.0000    0.06739
672880.0000   -0.01216
672920.0000   -0.11210
672960.0000   -0.09310
673000.0000   -0.09146
673040.0000    0.11467
673080.0000    0.21277
673120.0000   -0.09828
673160.0000   -0.01620
673200.0000    0.16268
673240.0000    0.21115
673280.0000    0.20186
673320.0000    0.46610
673360.0000    0.16559
673400.0000    0.15127
673440.0000    0.21480
673480.0000    0.32397
673520.0000    0.41027
673560.0000    0.43416
673600.0000    0.17014
673640.0000    0.25462
673680.0000    0.28752
673720.0000    0.45903
673760.0000    0.54988
673800.0000    0.44517
673840.0000    0.22509
673880.0000    0.38088
673920.0000    0.22014
673960.0000    0.22955
674000.0000    0.08552
674040.0000    0.21428
674080.0000    0.20712
674120.0000    0.22047
674160.0000    0.41792
674200.0000   -0.08127
674240.0000   -0.33235
674280.0000   -0.58439
674320.0000   -0.14287
674360.0000   -0.36268
674400.0000    0.05107
674440.0000   -0.08083
674480.0000   -0.03777
674520.0000   -0.34779
674560.0000   -0.32708
674600.0000   -0.23844
674640.0000    0.23681
674680.0000    0.08689
674720.0000   -0.23016
674760.0000    0.54894
674800.0000    0.42799
674840.0000    0.27632
674880.0000    0.24950
674920.0000    0.51479
674960.0000    0.34097
675000.0000    0.32446
675040.0000    0.12784
675080.0000    0.34497
675120.0000   -0.09595
675160.0000    0.53190
675200.0000    0.34237
675240.0000    0.49496
675280.0000    0.68315
675320.0000    0.52881
675360.0000    0.63811
675400.0000    0.27424
675440.0000    0.34638
675480.0000    0.31560
675520.0000    0.15982
675560.0000    0.42438
675600.0000    0.35811
675640.0000    0.41514
675680.0000    0.53956
675720.0000    0.29669
675760.0000    0.50962
675800.0000    0.43878
675840.0000    0.40263
675880.0000    0.45462
675920.0000    0.38548
675960.0000    0.27649
676000.0000    0.33870
676040.0000    0.41886
676080.0000    0.47144
676120.0000    0.37759
676160.0000    0.31378
676200.0000    0.23840
676240.0000    0.58048
676280.0000    0.30747
676320.0000    0.30825
676360.0000    0.43374
676400.0000    0.35399
676440.0000    0.47576
676480.0000    0.35195
676520.0000    0.44245
676560.0000    0.48867
676600.0000    0.68199
676640.0000    0.44595
676680.0000   -0.00166
676720.0000    0.37612
676760.0000    0.20664
676800.0000    0.35171
676840.0000   -0.03400
676880.0000    0.33923
676920.0000    0.14980
676960.0000    0.29453
677000.0000    0.51844
677040.0000    0.33414
677080.0000    0.23139
677120.0000    0.26282
677160.0000    0.41777
677200.0000    0.16694
677240.0000    0.20399
677280.0000    0.44355
677320.0000    0.44833
677360.0000    0.21316
677400.0000    0.16129
677440.0000    0.15163
677480.0000    0.28575
677520.0000    0.00911
677560.0000   -0.12083
677600.0000    0.34408
677640.0000    0.06244
677680.0000    0.27761
677720.0000    0.41924
677760.0000    0.51904
677800.0000    0.56959
677840.0000    0.42833
677880.0000    0.45408
677920.0000    0.54876
677960.0000    0.48128
678000.0000    0.56459
678040.0000    0.49207
678080.0000    0.35418
678120.0000    0.30288
678160.0000    0.33047
678200.0000    0.37254
678240.0000    0.30380
678280.0000    0.57097
678320.0000    0.39058
678360.0000    0.43863
678400.0000    0.41145
678440.0000    0.21020
678480.0000    0.52625
678520.0000    0.17262
678560.0000    0.15072
678600.0000    0.00540
678640.0000    0.07455
678680.0000    0.29857
678720.0000    0.42843
678760.0000    0.48763
678800.0000    0.52491
678840.0000    0.45800
678880.0000    0.45337
678920.0000    0.43179
678960.0000    0.53519
679000.0000    0.53981
679040.0000    0.44920
679080.0000    0.33263
679120.0000    0.38730
679160.0000    0.49295
679200.0000    0.53641
679240.0000    0.44380
679280.0000    0.43218
679320.0000    0.45076
679360.0000    0.55534
679400.0000    0.65158
679440.0000    0.60485
679480.0000    0.42101
679520.0000    0.36014
679560.0000    0.34990
679600.0000    0.47471
679640.0000    0.57819
679680.0000    0.44529
679720.0000    0.53171
679760.0000    0.46421
679800.0000    0.40031
679840.0000    0.53676
679880.0000    0.50629
679920.0000    0.38531
679960.0000    0.41356
680000.0000    0.31969
680040.0000    0.33829
680080.0000    0.36409
680120.0000    0.43748
680160.0000    0.53734
680200.0000    0.40598
680240.0000    0.53301
680280.0000    0.52741
680320.0000    0.57124
680360.0000    0.45503
680400.0000    0.51209
680440.0000    0.49304
680480.0000    0.24357
680520.0000    0.48135
680560.0000    0.43646
680600.0000    0.54450
680640.0000    0.49822
680680.0000    0.52237
680720.0000    0.47155
680760.0000    0.35835
680800.0000    0.39082
680840.0000    0.42969
680880.0000    0.38037
680920.0000    0.43185
680960.0000    0.36821
681000.0000    0.48693
681040.0000    0.62284
681080.0000    0.53241
681120.0000    0.47875
681160.0000    0.38998
681200.0000    0.19893
681240.0000    0.38090
681280.0000    0.26488
681320.0000    0.31354
681360.0000    0.31148
681400.0000    0.28732
681440.0000    0.24877
681480.0000    0.17614
681520.0000    0.36467
681560.0000    0.27979
681600.0000    0.46545
681640.0000    0.28363
681680.0000    0.10266
681720.0000    0.40229
681760.0000    0.25629
681800.0000   -0.04000
681840.0000    0.07493
681880.0000    0.14102
681920.0000   -0.00977
681960.0000    0.29977
682000.0000    0.29532
682040.0000    0.13000
682080.0000    0.33453
682120.0000    0.27480
682160.0000    0.17672
682200.0000    0.38935
682240.0000    0.25571
682280.0000    0.38112
682320.0000    0.37058
682360.0000    0.33324
682400.0000    0.34022
682440.0000    0.36390
682480.0000    0.19895
682520.0000    0.27078
682560.0000    0.44871
682600.0000    0.40276
682640.0000    0.22129
682680.0000    0.45472
682720.0000    0.13903
682760.0000    0.25336
682800.0000    0.38909
682840.0000    0.19230
682880.0000    0.19344
682920.0000    0.11338
682960.0000    0.27012
683000.0000    0.17703
683040.0000    0.10305
683080.0000    0.16005
683120.0000    0.16479
683160.0000    0.24339
683200.0000    0.35020
683240.0000    0.24493
683280.0000    0.49298
683320.0000    0.52481
683360.0000    0.31899
683400.0000    0.36707
683440.0000    0.29313
683480.0000    0.18437
683520.0000    0.47508
683560.0000    0.11960
683600.0000    0.18207
683640.0000    0.22830
683680.0000    0.45683
683720.0000    0.15663
683760.0000    0.17971
683800.0000    0.22518
683840.0000    0.19117
683880.0000    0.31131
683920.0000    0.42020
683960.0000    0.25585
684000.0000    0.30259
684040.0000    0.28262
684080.0000    0.16104
684120.0000    0.35256
684160.0000    0.28678
684200.0000    0.36822
684240.0000    0.52158
684280.0000    0.48280
684320.0000    0.56776
684360.0000    0.48956
684400.0000    0.15651
684440.0000    0.40273
684480.0000    0.54353
684520.0000    0.46070
684560.0000    0.60165
684600.0000    0.05653
684640.0000    0.43718
684680.0000    0.42739
684720.0000    0.27674
684760.0000    0.23925
684800.0000    0.08179
684840.0000    0.32157
684880.0000    0.26036
684920.0000    0.26598
684960.0000    0.43173
685000.0000    0.17012
685040.0000    0.43162
685080.0000    0.72642
685120.0000    0.52783
685160.0000    0.32714
685200.0000    0.41529
685240.0000    0.43007
685280.0000    0.30141
685320.0000    0.41680
685360.0000    0.51630
685400.0000    0.44160
685440.0000    0.29257
685480.0000    0.34834
685520.0000    0.59375
685560.0000    0.47767
685600.0000    0.36682
685640.0000    0.39787
685680.0000    0.44077
685720.0000    0.26593
685760.0000    0.35861
685800.0000    0.51451
685840.0000    0.33904
685880.0000    0.34978
685920.0000    0.16366
685960.0000    0.26357
686000.0000    0.26999
686040.0000    0.26779
686080.0000    0.18777
686120.0000    0.22105
686160.0000    0.21756
686200.0000    0.29778
686240.0000    0.30634
686280.0000    0.43259
686320.0000    0.14101
686360.0000   -0.02015
686400.0000    0.23834
686440.0000    0.47304
686480.0000    0.48542
686520.0000    0.45781
686560.0000    0.26925
686600.0000    0.32501
686640.0000    0.27328
686680.0000    0.30064
686720.0000    0.30377
686760.0000    0.37021
686800.0000    0.29413
686840.0000    0.46391
686880.0000    0.09589
686920.0000    0.20434
686960.0000    0.21295
687000.0000    0.02920
687040.0000    0.38700
687080.0000    0.45337
687120.0000    0.22099
687160.0000    0.38475
687200.0000    0.15619
687240.0000    0.16187
687280.0000    0.23790
687320.0000    0.22037
687360.0000    0.07434
687400.0000    0.26080
687440.0000    0.20047
687480.0000    0.16731
687520.0000    0.44365
687560.0000    0.22062
687600.0000    0.30420
687640.0000    0.07124
687680.0000   -0.72895
687720.0000    0.14515
687760.0000    0.24273
687800.0000    0.32303
687840.0000    0.31288
687880.0000    0.22088
687920.0000    0.06649
687960.0000    0.28012
688000.0000    0.05410
688040.0000    0.00604
688080.0000    0.35381
688120.0000    0.35767
688160.0000    0.17460
688200.0000    0.24704
688240.0000    0.24336
688280.0000    0.17952
688320.0000   -0.28473
688360.0000   -0.05145
688400.0000    0.27888
688440.0000    0.31739
688480.0000    0.38513
688520.0000    0.41763
688560.0000    0.20686
688600.0000    0.19879
688640.0000    0.24425
688680.0000    0.36320
688720.0000    0.13659
688760.0000    0.21752
688800.0000    0.22252
688840.0000    0.11743
688880.0000    0.50380
688920.0000    0.41934
688960.0000    0.28530
689000.0000    0.19299
689040.0000    0.19870
689080.0000    0.42964
689120.0000    0.39415
689160.0000    0.46387
689200.0000    0.38447
689240.0000    0.45210
689280.0000    0.17681
689320.0000    0.09819
689360.0000    0.45817
689400.0000    0.36334
689440.0000    0.52901
689480.0000    0.34977
689520.0000    0.43501
689560.0000    0.14010
689600.0000    0.09190
689640.0000    0.28495
689680.0000    0.56063
689720.0000    0.40325
689760.0000    0.36288
689800.0000    0.33509
689840.0000    0.27339
689880.0000    0.16196
689920.0000    0.27098
689960.0000    0.35345
690000.0000    0.32646
690040.0000    0.30670
690080.0000    0.27765
690120.0000    0.24200
690160.0000    0.23650
690200.0000    0.25673
690240.0000    0.30405
690280.0000    0.46557
690320.0000    0.31991
690360.0000    0.63914
690400.0000    0.39625
690440.0000    0.65958
690480.0000    0.50318
690520.0000    0.16125
690560.0000    0.23531
690600.0000    0.43121
690640.0000    0.48492
690680.0000    0.49664
690720.0000    0.27455
690760.0000    0.21689
690800.0000    0.28137
690840.0000    0.35651
690880.0000    0.37308
690920.0000    0.47098
690960.0000    0.34955
691000.0000    0.42611
691040.0000    0.51736
691080.0000    0.33614
691120.0000    0.41604
691160.0000    0.19689
691200.0000    0.39297
691240.0000    0.34417
691280.0000    0.38646
691320.0000    0.32057
691360.0000    0.13242
691400.0000    0.44115
691440.0000    0.28142
691480.0000    0.27594
691520.0000    0.48725
691560.0000    0.39498
691600.0000    0.25106
691640.0000    0.22971
691680.0000    0.32378
691720.0000    0.30449
691760.0000    0.35034
691800.0000    0.36471
691840.0000    0.36178
691880.0000    0.45555
691920.0000    0.21652
691960.0000    0.36484
692000.0000    0.47616
692040.0000    0.38779
692080.0000    0.44409
692120.0000    0.32585
692160.0000    0.39705
692200.0000    0.37992
692240.0000    0.36100
692280.0000    0.27196
692320.0000    0.28794
692360.0000    0.28120
692400.0000    0.28476
692440.0000    0.31717
692480.0000    0.30426
692520.0000    0.13598
692560.0000    0.60100
692600.0000    0.50382
692640.0000    0.47496
692680.0000    0.40914
692720.0000    0.31232
692760.0000    0.18031
692800.0000    0.35770
692840.0000    0.35158
692880.0000    0.29127
692920.0000    0.41118
692960.0000    0.55151
693000.0000    0.38752
693040.0000    0.33554
693080.0000    0.44760
693120.0000    0.26142
693160.0000    0.31575
693200.0000    0.37729
693240.0000    0.15352
693280.0000    0.33574
693320.0000    0.17411
693360.0000    0.28227
693400.0000    0.20471
693440.0000    0.17436
693480.0000    0.30807
693520.0000    0.40100
693560.0000    0.24353
693600.0000    0.18725
693640.0000    0.37981
693680.0000    0.20643
693720.0000    0.44727
693760.0000    0.41769
693800.0000    0.42203
693840.0000    0.37264
693880.0000    0.18634
693920.0000    0.37560
693960.0000    0.49927
694000.0000    0.49660
694040.0000    0.08275
694080.0000    0.15675
694120.0000    0.20190
694160.0000    0.24455
694200.0000    0.38071
694240.0000    0.36749
694280.0000    0.42309
694320.0000    0.43397
694360.0000    0.49948
694400.0000    0.23887
694440.0000    0.35089
694480.0000    0.49902
694520.0000    0.44753
694560.0000    0.43437
694600.0000    0.52129
694640.0000    0.37472
694680.0000    0.34649
694720.0000    0.46002
694760.0000    0.57791
694800.0000    0.58445
694840.0000    0.39515
694880.0000    0.52570
694920.0000   -0.07617
694960.0000    0.03679
695000.0000    0.16965
695040.0000    0.26664
695080.0000    0.26317
695120.0000    0.35220
695160.0000    0.26778
695200.0000    0.24813
695240.0000    0.23892
695280.0000    0.39885
695320.0000    0.16444
695360.0000    0.22270
695400.0000    0.31119
695440.0000    0.26760
695480.0000    0.19597
695520.0000    0.43380
695560.0000    0.22623
695600.0000    0.16585
695640.0000    0.11889
695680.0000    0.31282
695720.0000    0.16059
695760.0000    0.27462
695800.0000    0.15157
695840.0000    0.12695
695880.0000    0.27443
695920.0000    0.18714
695960.0000   -0.00916
696000.0000    0.25811
696040.0000    0.02912
696080.0000    0.36431
696120.0000    0.35121
696160.0000    0.30501
696200.0000    0.38895
696240.0000    0.48981
696280.0000    0.38923
696320.0000    0.37862
696360.0000    0.18405
696400.0000    0.33012
696440.0000    0.35299
696480.0000    0.55631
696520.0000    0.34652
696560.0000    0.38200
696600.0000    0.31444
696640.0000    0.40832
696680.0000    0.67709
696720.0000    0.29469
696760.0000    0.41798
696800.0000    0.40036
696840.0000    0.51932
696880.0000    0.49523
696920.0000    0.42071
696960.0000    0.40755
697000.0000    0.14563
697040.0000    0.38830
697080.0000    0.38910
697120.0000    0.37758
697160.0000    0.08075
697200.0000    0.22844
697240.0000    0.17104
697280.0000    0.28280
697320.0000    0.06814
697360.0000    0.38548
697400.0000    0.33102
697440.0000    0.17952
697480.0000    0.42768
697520.0000    0.32350
697560.0000    0.28409
697600.0000    0.22267
697640.0000    0.43091
697680.0000    0.58043
697720.0000    0.33180
697760.0000    0.26419
697800.0000    0.07019
697840.0000    0.21029
697880.0000    0.31062
697920.0000    0.44538
697960.0000    0.27623
698000.0000   -0.03916
698040.0000    0.17866
698080.0000   -0.04524
698120.0000    0.16675
698160.0000   -0.43856
698200.0000   -0.01517
698240.0000    0.12763
698280.0000   -0.52172
698320.0000   -0.10001
698360.0000   -0.19020
698400.0000   -0.23231
698440.0000   -0.45001
698480.0000   -0.14035
698520.0000   -0.15712
698560.0000   -0.61993
698600.0000   -0.62343
698640.0000   -0.22210
698680.0000    0.16587
698720.0000   -0.07855
698760.0000   -0.62125
698800.0000   -0.42644
698840.0000   -0.31985
698880.0000   -0.24274
698920.0000   -0.13781
698960.0000   -0.20291
699000.0000   -0.02849
699040.0000    0.18162
699080.0000   -0.49085
699120.0000   -0.20876
699160.0000   -0.46282
699200.0000   -0.31818
699240.0000   -0.10144
699280.0000   -0.68203
699320.0000   -0.91031
699360.0000   -0.65883
699400.0000   -0.57675
699440.0000   -0.52163
699480.0000   -0.21421
699520.0000   -0.49033
699560.0000   -0.29613
699600.0000   -0.13339
699640.0000   -0.12673
699680.0000   -0.32099
699720.0000   -0.12531
699760.0000   -0.43920
699800.0000   -0.47487
699840.0000   -0.26095
699880.0000   -0.37030
699920.0000   -0.08792
699960.0000   -0.26666
700000.0000   -0.23827
700040.0000   -0.45575
700080.0000   -0.38227
700120.0000   -0.38495
700160.0000   -0.41738
700200.0000   -0.10299
700240.0000   -0.08936
700280.0000    0.00149
700320.0000   -0.11526
700360.0000   -0.29976
700400.0000   -0.30927
700440.0000   -0.50998
700480.0000   -0.16353
700520.0000   -0.43213
700560.0000   -0.61275
700600.0000    0.05025
700640.0000   -0.34499
700680.0000   -0.45210
700720.0000   -0.23308
700760.0000   -0.31089
700800.0000   -0.65900
700840.0000   -0.03816
700880.0000   -0.06122
700920.0000   -0.33124
700960.0000   -0.30439
701000.0000   -0.14190
701040.0000    0.16289
701080.0000   -0.20321
701120.0000   -0.04488
701160.0000   -0.12887
701200.0000   -0.19820
701240.0000   -0.21939
701280.0000   -0.19481
701320.0000   -0.27562
701360.0000   -0.49253
701400.0000   -0.80871
701440.0000   -0.64823
701480.0000   -0.96174
701520.0000   -0.19497
701560.0000   -0.24877
701600.0000   -0.38889
701640.0000   -0.13719
701680.0000   -0.07433
701720.0000   -0.67275
701760.0000   -0.52034
701800.0000   -0.36219
701840.0000   -0.40092
701880.0000   -0.45136
701920.0000    0.08933
701960.0000    0.00039
702000.0000    0.04292
702040.0000    0.42534
702080.0000    0.53101
702120.0000    0.42649
702160.0000    0.45969
702200.0000    0.60757
702240.0000    0.53326
702280.0000    0.22716
702320.0000    0.16345
702360.0000    0.22185
702400.0000    0.50552
702440.0000    0.21942
702480.0000    0.31416
702520.0000    0.39415
702560.0000    0.56769
702600.0000    0.65745
702640.0000    0.52135
702680.0000    0.61116
702720.0000    0.53204
702760.0000    0.32476
702800.0000    0.51641
702840.0000    0.42050
702880.0000    0.36057
702920.0000    0.58946
702960.0000    0.57845
703000.0000    0.55591
703040.0000    0.62601
703080.0000    0.48200
703120.0000    0.48074
703160.0000    0.23992
703200.0000    0.40587
703240.0000    0.02196
703280.0000    0.43516
703320.0000    0.42816
703360.0000    0.54794
703400.0000    0.34928
703440.0000    0.53489
703480.0000    0.39368
703520.0000    0.46090
703560.0000    0.64898
703600.0000    0.49129
703640.0000    0.41671
703680.0000    0.64312
703720.0000    0.50668
703760.0000    0.59604
703800.0000    0.29733
703840.0000    0.35987
703880.0000    0.40448
703920.0000    0.25335
703960.0000    0.24839
704000.0000    0.27637
704040.0000    0.16879
704080.0000    0.22159
704120.0000    0.39913
704160.0000    0.56309
704200.0000    0.66145
704240.0000    0.12699
704280.0000    0.22745
704320.0000    0.32912
704360.0000    0.37151
704400.0000    0.41830
704440.0000    0.32182
704480.0000    0.17673
704520.0000    0.54421
704560.0000    0.48600
704600.0000    0.40195
704640.0000    0.58663
704680.0000    0.49799
704720.0000    0.46338
704760.0000    0.56030
704800.0000    0.56929
704840.0000    0.47495
704880.0000    0.51541
704920.0000    0.56400
704960.0000    0.32549
705000.0000    0.46188
705040.0000    0.58392
705080.0000    0.46659
705120.0000    0.52941
705160.0000    0.53228
705200.0000    0.55377
705240.0000    0.51182
705280.0000    0.61217
705320.0000    0.67988
705360.0000    0.43652
705400.0000    0.30976
705440.0000    0.46105
705480.0000    0.47977
705520.0000    0.40261
705560.0000    0.49190
705600.0000    0.42544
705640.0000    0.59600
705680.0000    0.34154
705720.0000    0.31542
705760.0000    0.25972
705800.0000    0.53548
705840.0000    0.35945
705880.0000    0.27027
705920.0000    0.28730
705960.0000    0.19078
706000.0000    0.18936
706040.0000    0.37857
706080.0000    0.19769
706120.0000    0.26736
706160.0000    0.46002
706200.0000    0.22543
706240.0000    0.32213
706280.0000    0.02691
706320.0000    0.36509
706360.0000    0.26315
706400.0000    0.31757
706440.0000    0.48227
706480.0000    0.54500
706520.0000    0.34622
706560.0000    0.38350
706600.0000    0.56846
706640.0000    0.44760
706680.0000    0.50237
706720.0000    0.50331
706760.0000    0.35621
706800.0000    0.39331
706840.0000    0.13492
706880.0000    0.25957
706920.0000    0.04838
706960.0000    0.03443
707000.0000    0.28945
707040.0000    0.36100
707080.0000    0.31468
707120.0000    0.39550
707160.0000    0.48122
707200.0000    0.58055
707240.0000    0.58143
707280.0000    0.05135
707320.0000    0.23106
707360.0000    0.41229
707400.0000    0.40736
707440.0000    0.26559
707480.0000    0.13256
707520.0000    0.33015
707560.0000    0.33937
707600.0000    0.27134
707640.0000    0.48422
707680.0000    0.49184
707720.0000    0.53424
707760.0000    0.26749
707800.0000    0.28874
707840.0000    0.47140
707880.0000    0.51065
707920.0000    0.48965
707960.0000    0.22070
708000.0000    0.47433
708040.0000    0.31854
708080.0000    0.25025
708120.0000    0.30343
708160.0000    0.20212
708200.0000    0.07852
708240.0000    0.43410
708280.0000    0.44047
708320.0000    0.56166
708360.0000    0.55007
708400.0000    0.57266
708440.0000    0.23231
708480.0000    0.26224
708520.0000    0.24288
708560.0000    0.51354
708600.0000    0.41474
708640.0000    0.27147
708680.0000    0.44019
708720.0000    0.42536
708760.0000    0.01977
708800.0000    0.35850
708840.0000    0.59557
708880.0000    0.30703
708920.0000    0.59728
708960.0000    0.20990
709000.0000    0.50311
709040.0000    0.43920
709080.0000    0.12037
709120.0000    0.31634
709160.0000    0.42057
709200.0000    0.44945
709240.0000    0.49081
709280.0000    0.40239
709320.0000    0.58652
709360.0000    0.71700
709400.0000    0.23201
709440.0000    0.56326
709480.0000    0.61080
709520.0000    0.13126
709560.0000    0.14105
709600.0000    0.49472
709640.0000    0.25139
709680.0000    0.34537
709720.0000    0.46587
709760.0000    0.20215
709800.0000    0.08253
709840.0000    0.17271
709880.0000    0.43436
709920.0000    0.36483
709960.0000    0.21527
710000.0000    0.38494
710040.0000    0.43202
710080.0000    0.41040
710120.0000    0.35504
710160.0000    0.53307
710200.0000    0.23591
710240.0000    0.21165
710280.0000    0.34254
710320.0000    0.37102
710360.0000    0.39332
710400.0000    0.51656
710440.0000    0.23728
710480.0000    0.51413
710520.0000    0.33783
710560.0000    0.40944
710600.0000   -0.08830
710640.0000    0.28715
710680.0000    0.45708
710720.0000    0.67170
710760.0000    0.24454
710800.0000    0.31676
710840.0000    0.57710
710880.0000    0.39577
710920.0000    0.24750
710960.0000    0.33843
711000.0000    0.21416
711040.0000    0.40617
711080.0000    0.37439
711120.0000    0.69978
711160.0000    0.48218
711200.0000    0.36699
711240.0000    0.37606
711280.0000    0.37925
711320.0000    0.56199
711360.0000    0.37622
711400.0000    0.60604
711440.0000    0.36128
711480.0000    0.25796
711520.0000    0.67347
711560.0000    0.44480
711600.0000    0.41436
711640.0000    0.47410
711680.0000    0.64454
711720.0000    0.33538
711760.0000    0.50925
711800.0000    0.31208
711840.0000    0.32697
711880.0000    0.35405
711920.0000    0.47893
711960.0000    0.19969
712000.0000    0.38505
712040.0000    0.15162
712080.0000   -0.14108
712120.0000    0.45317
712160.0000    0.62447
712200.0000    0.33713
712240.0000    0.21657
712280.0000    0.42417
712320.0000    0.31363
712360.0000    0.64955
712400.0000    0.31749
712440.0000    0.28073
712480.0000    0.37768
712520.0000    0.42435
712560.0000    0.47196
712600.0000    0.55579
712640.0000    0.29147
712680.0000    0.37170
712720.0000    0.40015
712760.0000    0.44008
712800.0000    0.39419
712840.0000    0.36844
712880.0000    0.40320
712920.0000    0.57749
712960.0000    0.29822
713000.0000    0.17212
713040.0000    0.09681
713080.0000    0.22356
713120.0000    0.26683
713160.0000    0.01056
713200.0000   -0.07737
713240.0000    0.25761
713280.0000    0.55643
713320.0000    0.33380
713360.0000    0.47531
713400.0000    0.17486
713440.0000    0.44308
713480.0000    0.22313
713520.0000    0.45844
713560.0000    0.40513
713600.0000    0.39687
713640.0000    0.38379
713680.0000    0.41090
713720.0000    0.30223
713760.0000    0.12198
713800.0000    0.55967
713840.0000    0.30457
713880.0000    0.41625
713920.0000    0.42520
713960.0000    0.65807
714000.0000    0.52274
714040.0000    0.66341
714080.0000    0.55935
714120.0000    0.78568
714160.0000    0.22840
714200.0000    0.44490
714240.0000    0.44745
714280.0000    0.55977
714320.0000    0.25778
714360.0000    0.47353
714400.0000    0.36545
714440.0000    0.33797
714480.0000    0.20253
714520.0000    0.40179
714560.0000    0.56282
714600.0000    0.46327
714640.0000    0.47803
714680.0000    0.35951
714720.0000    0.43998
714760.0000    0.14797
714800.0000    0.29681
714840.0000    0.53836
714880.0000    0.34556
714920.0000    0.34335
714960.0000    0.49474
715000.0000    0.44452
715040.0000    0.36529
715080.0000    0.13989
715120.0000    0.43212
715160.0000    0.34476
715200.0000    0.29392
715240.0000    0.29862
715280.0000    0.61020
715320.0000    0.05914
715360.0000   -0.21670
715400.0000    0.31149
715440.0000    0.33086
715480.0000    0.12457
715520.0000    0.26130
715560.0000    0.45727
715600.0000    0.27125
715640.0000    0.20530
715680.0000    0.12441
715720.0000    0.45135
715760.0000    0.19970
715800.0000    0.26974
715840.0000    0.34062
715880.0000    0.09463
715920.0000    0.23804
715960.0000    0.27103
716000.0000    0.20996
716040.0000    0.35175
716080.0000    0.39045
716120.0000    0.25856
716160.0000    0.10086
716200.0000    0.51434
716240.0000    0.46793
716280.0000    0.50243
716320.0000    0.50185
716360.0000    0.29390
716400.0000    0.45545
716440.0000    0.37508
716480.0000    0.35835
716520.0000    0.31371
716560.0000    0.27504
716600.0000    0.31440
716640.0000    0.27633
716680.0000    0.24890
716720.0000    0.12127
716760.0000    0.06905
716800.0000   -0.06230
716840.0000    0.27570
716880.0000   -0.41725
716920.0000   -0.48853
716960.0000   -0.40848
717000.0000   -0.47429
717040.0000   -0.33967
717080.0000   -0.68477
717120.0000   -0.30867
717160.0000    0.10127
717200.0000   -0.51497
717240.0000   -0.47780
717280.0000   -0.47837
717320.0000    0.32890
717360.0000   -0.02688
717400.0000   -0.06521
717440.0000    0.18744
717480.0000   -0.05394
717520.0000   -0.00118
717560.0000   -0.04082
717600.0000    0.20876
717640.0000    0.00826
717680.0000   -0.01739
717720.0000    0.27498
717760.0000    0.11088
717800.0000    0.16722
717840.0000   -0.07072
717880.0000    0.20386
717920.0000   -0.19175
717960.0000   -0.08572
718000.0000    0.24609
718040.0000    0.14980
718080.0000    0.07651
718120.0000   -0.11186
718160.0000    0.18864
718200.0000    0.01604
718240.0000    0.07510
718280.0000   -0.24560
718320.0000   -0.08516
718360.0000    0.27304
718400.0000    0.23939
718440.0000    0.05056
718480.0000    0.27319
718520.0000    0.09081
718560.0000   -0.03515
718600.0000   -0.12396
718640.0000    0.10718
718680.0000    0.24029
718720.0000    0.31131
718760.0000    0.61165
718800.0000    0.08789
718840.0000   -0.08743
718880.0000   -0.00605
718920.0000    0.17277
718960.0000   -0.01799
719000.0000    0.11072
719040.0000    0.42620
719080.0000    0.19432
719120.0000    0.31822
719160.0000    0.23092
719200.0000    0.05015
719240.0000    0.20760
719280.0000    0.36738
719320.0000    0.23814
719360.0000    0.26286
719400.0000    0.15135
719440.0000    0.07258
719480.0000    0.05078
719520.0000    0.14572
719560.0000    0.31334
719600.0000    0.40850
719640.0000    0.28482
719680.0000    0.18116
719720.0000   -0.42770
719760.0000    0.45775
719800.0000    0.36331
719840.0000    0.43020
719880.0000    0.26390
719920.0000    0.31940
719960.0000    0.48410
720000.0000    0.14852
720040.0000    0.33917
720080.0000    0.17733
720120.0000    0.38347
720160.0000    0.28054
720200.0000    0.30309
720240.0000    0.13560
720280.0000    0.00392
720320.0000   -0.03259
720360.0000    0.33719
720400.0000    0.46583
720440.0000    0.48832
720480.0000    0.15078
720520.0000    0.37971
720560.0000    0.49386
720600.0000    0.51740
720640.0000    0.50241
720680.0000    0.24320
720720.0000    0.19620
720760.0000    0.39966
720800.0000    0.26516
720840.0000    0.57583
720880.0000    0.39179
720920.0000    0.25870
720960.0000    0.42192
721000.0000    0.27099
721040.0000    0.26983
721080.0000    0.23635
721120.0000    0.34476
721160.0000    0.38688
721200.0000    0.18570
721240.0000    0.31116
721280.0000    0.26998
721320.0000    0.41758
721360.0000    0.55585
721400.0000    0.46504
721440.0000    0.32147
721480.0000    0.28512
721520.0000    0.29340
721560.0000    0.55922
721600.0000    0.51020
721640.0000    0.12639
721680.0000    0.44398
721720.0000    0.07989
721760.0000    0.26821
721800.0000    0.26678
721840.0000    0.16598
721880.0000    0.34637
721920.0000    0.17747
721960.0000    0.00073
722000.0000    0.30050
722040.0000    0.56217
722080.0000    0.53999
722120.0000    0.18547
722160.0000    0.21941
722200.0000   -0.24814
722240.0000   -0.39676
722280.0000   -0.09625
722320.0000   -0.72137
722360.0000   -0.54899
722400.0000   -0.21052
722440.0000    0.15694
722480.0000   -0.41562
722520.0000    0.08036
722560.0000    0.18311
722600.0000    0.12244
722640.0000    0.00808
722680.0000   -0.13764
722720.0000   -0.31797
722760.0000   -0.10994
722800.0000   -0.52512
722840.0000   -0.47828
722880.0000   -0.83179
722920.0000   -0.29587
722960.0000   -0.19026
723000.0000   -0.28636
723040.0000   -0.22892
723080.0000   -0.17036
723120.0000   -0.37857
723160.0000   -0.45926
723200.0000   -0.40348
723240.0000   -0.53249
723280.0000   -0.59208
723320.0000   -0.37309
723360.0000   -0.55673
723400.0000   -0.31215
723440.0000   -0.39644
723480.0000   -0.49972
723520.0000   -0.47979
723560.0000   -0.65849
723600.0000   -0.66126
723640.0000   -0.40074
723680.0000   -0.62686
723720.0000   -0.75681
723760.0000   -0.54049
723800.0000   -0.57738
723840.0000   -0.59036
[truncated: 158,795 more chars]
