# Supplementary material for: Comment on 'Valid molecular dynamics simulations of human hemoglobin require a surprisingly large box size'
Source: eLife. 2019 Jun 20;8:e44718. doi: 10.7554/eLife.44718 (PMC6586461; doi:10.7554/eLife.44718)
Supplement: Figure 4—source data 1. — The zip archive contains a README file describing which source files correspond to the different panels. [file elife-44718-fig4-data1.zip › figure4/panels_EF/amber/box1/eq19/proj.xvg]

25000.0000    0.50114
25040.0000    0.48073
25080.0000    0.57971
25120.0000    0.45216
25160.0000    0.40961
25200.0000    0.33385
25240.0000    0.37276
25280.0000    0.32699
25320.0000    0.40340
25360.0000    0.49413
25400.0000    0.40208
25440.0000    0.46262
25480.0000    0.47077
25520.0000    0.53962
25560.0000    0.44356
25600.0000    0.50432
25640.0000    0.38973
25680.0000    0.76897
25720.0000    0.43692
25760.0000    0.30574
25800.0000    0.60102
25840.0000    0.34333
25880.0000    0.26002
25920.0000    0.53662
25960.0000    0.35834
26000.0000    0.11043
26040.0000    0.28035
26080.0000    0.46327
26120.0000    0.42511
26160.0000    0.48633
26200.0000    0.60162
26240.0000    0.43660
26280.0000    0.28994
26320.0000    0.29201
26360.0000    0.28072
26400.0000    0.24141
26440.0000    0.26141
26480.0000    0.26673
26520.0000    0.13186
26560.0000    0.05787
26600.0000    0.24939
26640.0000    0.27608
26680.0000    0.17385
26720.0000    0.28948
26760.0000    0.26970
26800.0000    0.08754
26840.0000    0.40073
26880.0000    0.38400
26920.0000    0.44943
26960.0000    0.39333
27000.0000    0.19269
27040.0000    0.38720
27080.0000    0.50191
27120.0000    0.49892
27160.0000    0.44200
27200.0000    0.52731
27240.0000    0.61342
27280.0000    0.60622
27320.0000    0.60045
27360.0000    0.63754
27400.0000    0.65366
27440.0000    0.45867
27480.0000    0.32372
27520.0000    0.61511
27560.0000    0.32302
27600.0000    0.30164
27640.0000    0.39588
27680.0000    0.31576
27720.0000    0.45626
27760.0000    0.72654
27800.0000    0.55759
27840.0000    0.68956
27880.0000    0.70684
27920.0000    0.53275
27960.0000    0.32350
28000.0000    0.54192
28040.0000    0.24066
28080.0000    0.42813
28120.0000    0.62308
28160.0000    0.35487
28200.0000    0.43677
28240.0000    0.35639
28280.0000    0.42582
28320.0000    0.34905
28360.0000    0.70052
28400.0000    0.28276
28440.0000    0.43763
28480.0000    0.49763
28520.0000    0.39068
28560.0000    0.39596
28600.0000    0.50240
28640.0000    0.48523
28680.0000    0.48256
28720.0000    0.52681
28760.0000    0.27036
28800.0000    0.45326
28840.0000    0.61906
28880.0000    0.51215
28920.0000    0.78988
28960.0000    0.53969
29000.0000    0.55545
29040.0000    0.33051
29080.0000    0.29432
29120.0000    0.28507
29160.0000    0.15649
29200.0000    0.36310
29240.0000    0.30553
29280.0000    0.53133
29320.0000    0.30510
29360.0000    0.26175
29400.0000    0.32003
29440.0000    0.05348
29480.0000    0.38102
29520.0000    0.32071
29560.0000    0.39221
29600.0000    0.00864
29640.0000    0.26670
29680.0000    0.51844
29720.0000    0.28272
29760.0000    0.29811
29800.0000    0.45176
29840.0000    0.33203
29880.0000    0.39053
29920.0000    0.51377
29960.0000    0.59360
30000.0000    0.33616
30040.0000    0.36343
30080.0000    0.41166
30120.0000    0.23136
30160.0000    0.27187
30200.0000    0.36239
30240.0000    0.34717
30280.0000    0.37407
30320.0000    0.51494
30360.0000    0.49444
30400.0000    0.39614
30440.0000    0.43214
30480.0000    0.71149
30520.0000    0.47321
30560.0000    0.43546
30600.0000    0.45027
30640.0000    0.33169
30680.0000    0.28384
30720.0000    0.28698
30760.0000    0.56554
30800.0000    0.48111
30840.0000    0.58913
30880.0000    0.58682
30920.0000    0.16727
30960.0000    0.28018
31000.0000    0.52024
31040.0000    0.57586
31080.0000    0.37969
31120.0000    0.30394
31160.0000    0.52636
31200.0000    0.52687
31240.0000    0.57091
31280.0000    0.64268
31320.0000    0.54701
31360.0000    0.33178
31400.0000    0.34390
31440.0000    0.42491
31480.0000    0.22755
31520.0000    0.32840
31560.0000    0.45596
31600.0000    0.66521
31640.0000    0.46007
31680.0000    0.26681
31720.0000    0.68804
31760.0000    0.54349
31800.0000    0.34952
31840.0000    0.49447
31880.0000    0.37441
31920.0000    0.31621
31960.0000    0.42766
32000.0000    0.27442
32040.0000    0.46210
32080.0000    0.62701
32120.0000    0.65912
32160.0000    0.68657
32200.0000    0.40783
32240.0000    0.49815
32280.0000    0.58306
32320.0000    0.43754
32360.0000    0.65146
32400.0000    0.41111
32440.0000    0.52912
32480.0000    0.48311
32520.0000    0.56709
32560.0000    0.09793
32600.0000    0.48264
32640.0000    0.50278
32680.0000    0.58925
32720.0000    0.66493
32760.0000    0.76914
32800.0000    0.39290
32840.0000    0.44537
32880.0000    0.48935
32920.0000    0.24145
32960.0000    0.35739
33000.0000    0.26151
33040.0000    0.46758
33080.0000    0.44621
33120.0000    0.50493
33160.0000    0.40440
33200.0000    0.30204
33240.0000    0.31324
33280.0000    0.25046
33320.0000    0.37912
33360.0000    0.29479
33400.0000    0.20460
33440.0000    0.48704
33480.0000    0.15129
33520.0000    0.30577
33560.0000    0.28586
33600.0000    0.19218
33640.0000    0.20933
33680.0000    0.13239
33720.0000    0.34701
33760.0000    0.27601
33800.0000    0.45640
33840.0000    0.52069
33880.0000    0.44647
33920.0000    0.66942
33960.0000    0.57347
34000.0000    0.85375
34040.0000    0.78515
34080.0000    0.31064
34120.0000    0.37907
34160.0000    0.36371
34200.0000    0.38875
34240.0000    0.59619
34280.0000    0.37696
34320.0000    0.42592
34360.0000    0.51291
34400.0000    0.54310
34440.0000    0.45466
34480.0000    0.42822
34520.0000    0.28712
34560.0000    0.38821
34600.0000    0.46202
34640.0000    0.51056
34680.0000    0.35157
34720.0000    0.31234
34760.0000    0.30832
34800.0000    0.34187
34840.0000    0.01959
34880.0000    0.31612
34920.0000    0.33161
34960.0000    0.25130
35000.0000    0.37438
35040.0000    0.15375
35080.0000    0.45192
35120.0000    0.55195
35160.0000    0.44055
35200.0000    0.30299
35240.0000    0.25089
35280.0000    0.32072
35320.0000    0.43109
35360.0000    0.42029
35400.0000    0.36500
35440.0000    0.30707
35480.0000    0.25773
35520.0000    0.49055
35560.0000    0.35717
35600.0000    0.61022
35640.0000    0.43053
35680.0000    0.35627
35720.0000    0.53277
35760.0000    0.57546
35800.0000    0.83514
35840.0000    0.55285
35880.0000    0.48494
35920.0000    0.47212
35960.0000    0.59516
36000.0000    0.94745
36040.0000    0.90993
36080.0000    0.72884
36120.0000    0.68253
36160.0000    0.94677
36200.0000    0.90147
36240.0000    0.73618
36280.0000    0.61242
36320.0000    0.50620
36360.0000    0.26997
36400.0000   -0.08858
36440.0000    0.00812
36480.0000   -0.25928
36520.0000    0.61936
36560.0000    0.42241
36600.0000    0.34122
36640.0000    0.27405
36680.0000    0.44721
36720.0000    0.32184
36760.0000    0.37968
36800.0000    0.38772
36840.0000    0.53823
36880.0000    0.47876
36920.0000    0.09686
36960.0000   -0.19659
37000.0000    0.20682
37040.0000    0.11581
37080.0000    0.18183
37120.0000    0.09020
37160.0000    0.30150
37200.0000    0.01511
37240.0000   -0.12872
37280.0000    0.20826
37320.0000    0.10996
37360.0000    0.06590
37400.0000   -0.05861
37440.0000   -0.23025
37480.0000    0.03597
37520.0000   -0.09352
37560.0000   -0.08579
37600.0000   -0.10179
37640.0000   -0.02535
37680.0000   -0.18073
37720.0000   -0.07890
37760.0000    0.00163
37800.0000   -0.03033
37840.0000    0.28094
37880.0000    0.33326
37920.0000    0.35252
37960.0000    0.29022
38000.0000    0.51193
38040.0000    0.46472
38080.0000    0.54780
38120.0000    0.26150
38160.0000    0.33419
38200.0000    0.37487
38240.0000    0.39182
38280.0000    0.41961
38320.0000    0.57209
38360.0000    0.28724
38400.0000    0.33440
38440.0000    0.62826
38480.0000    0.56092
38520.0000    0.56655
38560.0000    0.61372
38600.0000    0.58238
38640.0000    0.40287
38680.0000    0.49968
38720.0000    0.17701
38760.0000    0.46475
38800.0000    0.30996
38840.0000    0.57955
38880.0000    0.42550
38920.0000    0.48608
38960.0000    0.40018
39000.0000    0.63265
39040.0000    0.42821
39080.0000    0.23924
39120.0000    0.49626
39160.0000    0.49898
39200.0000    0.31908
39240.0000    0.33536
39280.0000    0.15746
39320.0000    0.59455
39360.0000    0.49337
39400.0000    0.51770
39440.0000    0.59153
39480.0000    0.26728
39520.0000    0.46754
39560.0000    0.47669
39600.0000    0.45216
39640.0000    0.43988
39680.0000    0.46507
39720.0000    0.54373
39760.0000    0.54327
39800.0000    0.39695
39840.0000    0.31654
39880.0000    0.39372
39920.0000    0.42305
39960.0000    0.41009
40000.0000    0.53514
40040.0000    0.31452
40080.0000    0.56328
40120.0000    0.56835
40160.0000    0.39717
40200.0000    0.18508
40240.0000    0.18418
40280.0000    0.36654
40320.0000    0.40763
40360.0000    0.49229
40400.0000    0.52096
40440.0000    0.38111
40480.0000    0.46981
40520.0000    0.67384
40560.0000    0.56107
40600.0000    0.31704
40640.0000    0.35151
40680.0000    0.43465
40720.0000    0.43552
40760.0000    0.74661
40800.0000    0.64559
40840.0000    0.54285
40880.0000    0.50326
40920.0000    0.56260
40960.0000    0.60232
41000.0000    0.38236
41040.0000    0.38883
41080.0000    0.46887
41120.0000    0.46791
41160.0000    0.34224
41200.0000    0.29676
41240.0000    0.29480
41280.0000    0.48436
41320.0000    0.59850
41360.0000    0.47952
41400.0000    0.41162
41440.0000    0.47806
41480.0000    0.59463
41520.0000    0.46672
41560.0000    0.54275
41600.0000    0.41395
41640.0000    0.28339
41680.0000    0.53362
41720.0000    0.28034
41760.0000    0.15209
41800.0000    0.33258
41840.0000    0.29359
41880.0000    0.36297
41920.0000    0.54222
41960.0000    0.49163
42000.0000    0.46137
42040.0000    0.12010
42080.0000    0.23861
42120.0000    0.35030
42160.0000    0.39452
42200.0000    0.46461
42240.0000    0.19129
42280.0000    0.28703
42320.0000    0.35531
42360.0000    0.40624
42400.0000    0.29189
42440.0000    0.23216
42480.0000    0.37569
42520.0000    0.41209
42560.0000    0.31105
42600.0000    0.40089
42640.0000    0.38040
42680.0000    0.64396
42720.0000    0.32619
42760.0000    0.34521
42800.0000    0.16138
42840.0000    0.20519
42880.0000   -0.00814
42920.0000    0.50458
42960.0000    0.58591
43000.0000    0.60378
43040.0000    0.33471
43080.0000    0.53837
43120.0000    0.41981
43160.0000    0.57063
43200.0000    0.25447
43240.0000    0.03593
43280.0000    0.35225
43320.0000    0.19372
43360.0000    0.42516
43400.0000    0.27360
43440.0000    0.26803
43480.0000    0.28945
43520.0000    0.55632
43560.0000    0.51944
43600.0000    0.54482
43640.0000    0.51482
43680.0000    0.27262
43720.0000    0.63680
43760.0000    0.48639
43800.0000    0.36847
43840.0000    0.50765
43880.0000    0.34538
43920.0000    0.11333
43960.0000    0.47386
44000.0000    0.56875
44040.0000    0.55744
44080.0000    0.55218
44120.0000    0.30403
44160.0000    0.41398
44200.0000    0.52146
44240.0000    0.33150
44280.0000    0.21444
44320.0000    0.40434
44360.0000    0.22970
44400.0000    0.25614
44440.0000    0.30412
44480.0000    0.23215
44520.0000    0.20779
44560.0000    0.25493
44600.0000    0.07137
44640.0000    0.39433
44680.0000    0.40287
44720.0000    0.29932
44760.0000    0.25308
44800.0000    0.16026
44840.0000    0.30899
44880.0000    0.22029
44920.0000    0.28816
44960.0000    0.15792
45000.0000    0.09129
45040.0000    0.24196
45080.0000    0.23611
45120.0000    0.28310
45160.0000    0.08493
45200.0000    0.25568
45240.0000    0.43033
45280.0000    0.47935
45320.0000    0.16084
45360.0000    0.39188
45400.0000    0.62024
45440.0000    0.54081
45480.0000    0.40065
45520.0000    0.71551
45560.0000    0.31789
45600.0000    0.40633
45640.0000    0.27125
45680.0000    0.31597
45720.0000    0.23115
45760.0000    0.40638
45800.0000    0.48164
45840.0000    0.35527
45880.0000    0.26969
45920.0000    0.45869
45960.0000    0.17178
46000.0000    0.42460
46040.0000    0.23605
46080.0000    0.34075
46120.0000    0.51291
46160.0000    0.34048
46200.0000    0.36371
46240.0000    0.45073
46280.0000    0.51013
46320.0000    0.35081
46360.0000    0.48391
46400.0000    0.18417
46440.0000    0.26821
46480.0000    0.12733
46520.0000    0.36336
46560.0000    0.41415
46600.0000    0.29148
46640.0000    0.09967
46680.0000    0.36978
46720.0000    0.48403
46760.0000    0.37440
46800.0000    0.32761
46840.0000    0.37635
46880.0000    0.28060
46920.0000    0.45951
46960.0000    0.34089
47000.0000    0.16838
47040.0000    0.46291
47080.0000    0.36862
47120.0000    0.47374
47160.0000    0.30131
47200.0000    0.48189
47240.0000    0.15509
47280.0000    0.37757
47320.0000    0.30261
47360.0000    0.06658
47400.0000    0.41791
47440.0000    0.39642
47480.0000    0.52665
47520.0000    0.31335
47560.0000    0.47722
47600.0000    0.53579
47640.0000    0.27934
47680.0000    0.49267
47720.0000    0.59024
47760.0000    0.22016
47800.0000    0.62641
47840.0000    0.59859
47880.0000    0.45624
47920.0000    0.36876
47960.0000    0.36860
48000.0000    0.36150
48040.0000    0.36006
48080.0000    0.24361
48120.0000    0.51595
48160.0000    0.46988
48200.0000    0.55357
48240.0000    0.32299
48280.0000    0.31846
48320.0000    0.35692
48360.0000    0.23022
48400.0000   -0.00798
48440.0000    0.25579
48480.0000    0.22991
48520.0000    0.27113
48560.0000    0.37180
48600.0000    0.47756
48640.0000    0.47888
48680.0000    0.22565
48720.0000    0.37814
48760.0000    0.38029
48800.0000    0.64856
48840.0000    0.48002
48880.0000    0.43952
48920.0000    0.53810
48960.0000    0.44305
49000.0000    0.60390
49040.0000    0.27572
49080.0000    0.50030
49120.0000    0.48826
49160.0000    0.60513
49200.0000    0.31104
49240.0000    0.40087
49280.0000    0.45564
49320.0000    0.42621
49360.0000    0.29058
49400.0000    0.46935
49440.0000    0.42303
49480.0000    0.59903
49520.0000    0.34913
49560.0000    0.57590
49600.0000    0.45606
49640.0000    0.78234
49680.0000    0.65017
49720.0000    0.54678
49760.0000    0.39025
49800.0000    0.32704
49840.0000    0.43261
49880.0000    0.42586
49920.0000    0.38842
49960.0000    0.34942
50000.0000    0.24026
50040.0000    0.59346
50080.0000    0.39595
50120.0000    0.51636
50160.0000    0.44823
50200.0000    0.37376
50240.0000    0.33905
50280.0000    0.42766
50320.0000    0.39732
50360.0000    0.53670
50400.0000    0.28919
50440.0000    0.44410
50480.0000    0.42439
50520.0000    0.46810
50560.0000   -0.06514
50600.0000   -0.10230
50640.0000   -0.04964
50680.0000    0.07920
50720.0000    0.36591
50760.0000    0.37218
50800.0000    0.43158
50840.0000    0.33969
50880.0000    0.35259
50920.0000    0.36619
50960.0000    0.49308
51000.0000    0.43460
51040.0000    0.22731
51080.0000    0.27011
51120.0000    0.07155
51160.0000    0.25362
51200.0000    0.13282
51240.0000    0.28987
51280.0000    0.38554
51320.0000    0.23869
51360.0000    0.13217
51400.0000    0.43177
51440.0000    0.33384
51480.0000    0.25765
51520.0000    0.43022
51560.0000    0.61426
51600.0000    0.23511
51640.0000    0.32658
51680.0000    0.29045
51720.0000    0.33752
51760.0000    0.22128
51800.0000    0.42631
51840.0000    0.25587
51880.0000    0.04916
51920.0000    0.14119
51960.0000   -0.16233
52000.0000    0.01466
52040.0000    0.24158
52080.0000    0.17540
52120.0000    0.28458
52160.0000    0.29111
52200.0000    0.27283
52240.0000   -0.02394
52280.0000    0.47168
52320.0000    0.19305
52360.0000    0.11932
52400.0000    0.32702
52440.0000    0.16505
52480.0000    0.44281
52520.0000    0.27574
52560.0000    0.39897
52600.0000    0.13851
52640.0000    0.36718
52680.0000    0.49076
52720.0000    0.17704
52760.0000    0.26386
52800.0000    0.20062
52840.0000    0.46350
52880.0000    0.29350
52920.0000    0.33135
52960.0000    0.30403
53000.0000    0.39867
53040.0000    0.23159
53080.0000    0.31482
53120.0000    0.31760
53160.0000    0.29338
53200.0000    0.34149
53240.0000    0.33523
53280.0000    0.36562
53320.0000    0.31280
53360.0000    0.33961
53400.0000    0.24479
53440.0000    0.51281
53480.0000    0.23435
53520.0000    0.30900
53560.0000    0.39126
53600.0000    0.47984
53640.0000    0.34440
53680.0000    0.46680
53720.0000    0.44135
53760.0000    0.30418
53800.0000    0.17853
53840.0000   -0.09648
53880.0000    0.01470
53920.0000    0.27047
53960.0000   -0.06466
54000.0000    0.32637
54040.0000    0.32487
54080.0000    0.16913
54120.0000    0.44603
54160.0000    0.28023
54200.0000    0.37985
54240.0000    0.35323
54280.0000    0.11856
54320.0000    0.33532
54360.0000    0.20580
54400.0000    0.49340
54440.0000    0.44082
54480.0000    0.16572
54520.0000    0.27700
54560.0000    0.40064
54600.0000    0.28655
54640.0000    0.12005
54680.0000    0.19261
54720.0000    0.12573
54760.0000    0.15840
54800.0000   -0.47565
54840.0000   -0.35769
54880.0000   -0.60474
54920.0000   -0.74848
54960.0000   -0.39093
55000.0000   -0.36231
55040.0000   -0.36907
55080.0000   -0.41209
55120.0000   -0.49147
55160.0000   -0.38328
55200.0000   -0.52465
55240.0000   -0.34817
55280.0000   -0.76061
55320.0000   -0.37092
55360.0000   -0.87380
55400.0000   -0.54620
55440.0000   -0.63041
55480.0000   -0.53027
55520.0000   -0.52587
55560.0000   -0.68207
55600.0000   -0.68240
55640.0000   -0.58925
55680.0000   -1.01780
55720.0000   -0.81825
55760.0000   -1.12381
55800.0000   -0.78212
55840.0000   -0.56969
55880.0000   -0.45048
55920.0000   -0.51855
55960.0000   -0.51513
56000.0000   -0.29279
56040.0000   -0.61303
56080.0000   -0.66512
56120.0000   -0.36895
56160.0000   -0.48825
56200.0000   -0.06273
56240.0000   -0.63412
56280.0000   -0.45775
56320.0000   -0.41569
56360.0000   -0.44043
56400.0000   -0.74299
56440.0000   -0.74790
56480.0000   -0.63267
56520.0000   -0.58708
56560.0000   -0.32981
56600.0000   -0.64218
56640.0000   -0.64036
56680.0000   -0.45959
56720.0000   -0.24840
56760.0000   -0.51693
56800.0000   -0.70049
56840.0000   -0.31442
56880.0000   -0.47642
56920.0000   -0.40784
56960.0000   -0.59788
57000.0000   -0.04512
57040.0000   -0.08380
57080.0000   -0.20223
57120.0000   -0.29362
57160.0000   -0.38870
57200.0000   -0.24106
57240.0000   -0.15936
57280.0000   -0.17174
57320.0000   -0.13356
57360.0000   -0.32136
57400.0000   -0.40300
57440.0000    0.01905
57480.0000   -0.26664
57520.0000   -0.09321
57560.0000   -0.21365
57600.0000   -0.44344
57640.0000   -0.02694
57680.0000    0.27510
57720.0000    0.28390
57760.0000    0.37845
57800.0000    0.62214
57840.0000    0.41726
57880.0000    0.14575
57920.0000    0.43528
57960.0000    0.04709
58000.0000    0.34653
58040.0000    0.07254
58080.0000    0.39373
58120.0000    0.22453
58160.0000    0.18004
58200.0000    0.21313
58240.0000    0.14444
58280.0000    0.06339
58320.0000    0.31523
58360.0000    0.23405
58400.0000    0.32436
58440.0000    0.45337
58480.0000    0.16066
58520.0000    0.25246
58560.0000    0.37138
58600.0000    0.33798
58640.0000    0.33933
58680.0000    0.22757
58720.0000    0.60501
58760.0000    0.35050
58800.0000    0.47286
58840.0000    0.45369
58880.0000    0.56023
58920.0000    0.38091
58960.0000    0.32942
59000.0000    0.21476
59040.0000    0.38949
59080.0000    0.39386
59120.0000    0.24468
59160.0000    0.46902
59200.0000    0.47848
59240.0000    0.42022
59280.0000    0.23115
59320.0000    0.22590
59360.0000    0.41175
59400.0000    0.34974
59440.0000    0.37217
59480.0000    0.48801
59520.0000    0.28043
59560.0000    0.34885
59600.0000    0.56396
59640.0000    0.22632
59680.0000    0.42430
59720.0000    0.33654
59760.0000    0.45842
59800.0000    0.34826
59840.0000    0.34430
59880.0000    0.36166
59920.0000    0.23799
59960.0000    0.38854
60000.0000    0.35555
60040.0000    0.33700
60080.0000    0.31528
60120.0000    0.38020
60160.0000    0.56672
60200.0000    0.24410
60240.0000    0.26354
60280.0000    0.15021
60320.0000    0.27972
60360.0000    0.18120
60400.0000    0.15324
60440.0000    0.22281
60480.0000    0.44340
60520.0000    0.34810
60560.0000    0.31975
60600.0000    0.55231
60640.0000    0.34297
60680.0000    0.40710
60720.0000    0.41608
60760.0000    0.38568
60800.0000    0.22658
60840.0000    0.23586
60880.0000    0.09240
60920.0000    0.67640
60960.0000    0.57947
61000.0000    0.34524
61040.0000    0.34733
61080.0000    0.32631
61120.0000    0.18317
61160.0000    0.46660
61200.0000    0.47239
61240.0000    0.04425
61280.0000    0.12102
61320.0000    0.33577
61360.0000    0.47744
61400.0000    0.40801
61440.0000    0.48755
61480.0000    0.50373
61520.0000    0.50136
61560.0000    0.45545
61600.0000    0.30843
61640.0000    0.43521
61680.0000    0.20354
61720.0000    0.40791
61760.0000    0.28884
61800.0000    0.51294
61840.0000    0.54114
61880.0000    0.28672
61920.0000    0.48463
61960.0000    0.37531
62000.0000    0.48896
62040.0000    0.52986
62080.0000    0.46112
62120.0000    0.38906
62160.0000    0.38539
62200.0000    0.16510
62240.0000    0.45200
62280.0000    0.37809
62320.0000    0.21788
62360.0000    0.46006
62400.0000    0.53266
62440.0000    0.61880
62480.0000    0.24519
62520.0000    0.38775
62560.0000    0.33745
62600.0000    0.15672
62640.0000    0.08460
62680.0000    0.39287
62720.0000    0.43703
62760.0000    0.44176
62800.0000    0.38497
62840.0000    0.34428
62880.0000    0.35367
62920.0000    0.22297
62960.0000    0.47147
63000.0000    0.52305
63040.0000    0.39544
63080.0000    0.53874
63120.0000    0.35091
63160.0000    0.23684
63200.0000    0.21945
63240.0000    0.35849
63280.0000    0.48512
63320.0000    0.12936
63360.0000    0.27766
63400.0000    0.41687
63440.0000    0.13860
63480.0000    0.21962
63520.0000    0.53233
63560.0000    0.35430
63600.0000    0.21866
63640.0000    0.14259
63680.0000    0.17550
63720.0000    0.02606
63760.0000    0.06326
63800.0000   -0.29932
63840.0000   -0.07538
63880.0000   -0.04403
63920.0000    0.06616
63960.0000   -0.03576
64000.0000   -0.21781
64040.0000    0.25136
64080.0000    0.37123
64120.0000    0.67837
64160.0000    0.41217
64200.0000    0.49043
64240.0000    0.65738
64280.0000    0.56162
64320.0000    0.60517
64360.0000    0.48503
64400.0000    0.45649
64440.0000    0.60581
64480.0000    0.25381
64520.0000    0.44397
64560.0000    0.51952
64600.0000    0.56687
64640.0000    0.44250
64680.0000    0.39830
64720.0000    0.36484
64760.0000    0.32106
64800.0000    0.09506
64840.0000    0.39801
64880.0000    0.21836
64920.0000    0.36409
64960.0000    0.35258
65000.0000    0.20190
65040.0000    0.10464
65080.0000    0.29608
65120.0000    0.36408
65160.0000    0.39840
65200.0000    0.48812
65240.0000    0.35802
65280.0000    0.36844
65320.0000    0.48094
65360.0000    0.36819
65400.0000    0.44888
65440.0000    0.32299
65480.0000    0.52645
65520.0000    0.39493
65560.0000    0.45055
65600.0000    0.63608
65640.0000    0.40564
65680.0000    0.47712
65720.0000    0.39581
65760.0000    0.56792
65800.0000    0.46679
65840.0000    0.61290
65880.0000    0.55153
65920.0000    0.65568
65960.0000    0.66062
66000.0000    0.70529
66040.0000    0.44725
66080.0000    0.47851
66120.0000    0.36237
66160.0000    0.35266
66200.0000    0.54059
66240.0000    0.33832
66280.0000    0.48661
66320.0000    0.55267
66360.0000    0.32298
66400.0000    0.32235
66440.0000    0.42703
66480.0000    0.32840
66520.0000    0.56702
66560.0000    0.41146
66600.0000    0.43187
66640.0000    0.55273
66680.0000    0.56653
66720.0000    0.36578
66760.0000    0.56674
66800.0000    0.27410
66840.0000    0.26881
66880.0000    0.39406
66920.0000    0.24758
66960.0000    0.42684
67000.0000    0.36721
67040.0000    0.55353
67080.0000    0.32607
67120.0000    0.34506
67160.0000    0.24204
67200.0000    0.60355
67240.0000    0.66093
67280.0000    0.47274
67320.0000    0.48942
67360.0000    0.61374
67400.0000    0.55456
67440.0000    0.34238
67480.0000    0.30687
67520.0000    0.26459
67560.0000    0.43805
67600.0000    0.49893
67640.0000    0.31773
67680.0000    0.38724
67720.0000    0.48689
67760.0000    0.72739
67800.0000    0.64457
67840.0000    0.74323
67880.0000    0.57012
67920.0000    0.43815
67960.0000    0.27959
68000.0000    0.38854
68040.0000    0.51280
68080.0000    0.39928
68120.0000    0.21059
68160.0000    0.27349
68200.0000   -0.14172
68240.0000    0.28301
68280.0000   -0.03919
68320.0000    0.11962
68360.0000    0.37422
68400.0000    0.51581
68440.0000    0.54767
68480.0000    0.43896
68520.0000    0.28848
68560.0000    0.28238
68600.0000    0.21533
68640.0000    0.36147
68680.0000    0.46875
68720.0000    0.34207
68760.0000    0.29646
68800.0000    0.26022
68840.0000    0.30875
68880.0000    0.52652
68920.0000    0.72423
68960.0000    0.38186
69000.0000    0.44140
69040.0000    0.38404
69080.0000    0.41217
69120.0000    0.59122
69160.0000    0.48814
69200.0000    0.51893
69240.0000    0.58304
69280.0000    0.17607
69320.0000    0.26551
69360.0000    0.32470
69400.0000    0.28729
69440.0000    0.36363
69480.0000    0.25855
69520.0000    0.26784
69560.0000    0.48178
69600.0000    0.29440
69640.0000    0.51514
69680.0000    0.30356
69720.0000    0.39425
69760.0000    0.30475
69800.0000    0.29287
69840.0000    0.39330
69880.0000    0.35328
69920.0000    0.25489
69960.0000    0.38505
70000.0000    0.57080
70040.0000    0.47324
70080.0000    0.26012
70120.0000    0.41108
70160.0000    0.07808
70200.0000    0.31623
70240.0000    0.43927
70280.0000    0.08448
70320.0000    0.23644
70360.0000    0.11440
70400.0000    0.13069
70440.0000    0.25614
70480.0000    0.24457
70520.0000    0.20804
70560.0000    0.24673
70600.0000    0.11447
70640.0000    0.28557
70680.0000    0.28038
70720.0000    0.34944
70760.0000    0.26470
70800.0000    0.30812
70840.0000    0.13550
70880.0000    0.30999
70920.0000    0.61373
70960.0000    0.38928
71000.0000    0.34784
71040.0000    0.32355
71080.0000    0.14102
71120.0000    0.25398
71160.0000    0.32089
71200.0000    0.37950
71240.0000    0.38293
71280.0000    0.37033
71320.0000    0.34903
71360.0000    0.28699
71400.0000    0.34727
71440.0000    0.23303
71480.0000    0.25240
71520.0000    0.03206
71560.0000    0.17035
71600.0000    0.39231
71640.0000    0.19049
71680.0000    0.28481
71720.0000    0.34465
71760.0000    0.42922
71800.0000    0.22151
71840.0000    0.29636
71880.0000    0.35663
71920.0000    0.34945
71960.0000    0.22021
72000.0000    0.16437
72040.0000    0.50925
72080.0000    0.35427
72120.0000    0.36412
72160.0000    0.23298
72200.0000    0.26984
72240.0000    0.32182
72280.0000    0.39444
72320.0000    0.27771
72360.0000    0.30766
72400.0000    0.15919
72440.0000    0.29606
72480.0000    0.47400
72520.0000    0.51750
72560.0000    0.39698
72600.0000    0.31347
72640.0000    0.14822
72680.0000    0.30689
72720.0000    0.33818
72760.0000    0.24264
72800.0000    0.30181
72840.0000    0.52966
72880.0000    0.27792
72920.0000    0.46673
72960.0000    0.35477
73000.0000    0.43252
73040.0000    0.14612
73080.0000    0.48681
73120.0000    0.38279
73160.0000    0.33436
73200.0000    0.31152
73240.0000    0.18635
73280.0000    0.60874
73320.0000    0.35607
73360.0000    0.37555
73400.0000    0.32710
73440.0000    0.33746
73480.0000    0.36898
73520.0000    0.26149
73560.0000    0.32898
73600.0000    0.36515
73640.0000    0.45952
73680.0000    0.56070
73720.0000    0.47348
73760.0000    0.57100
73800.0000    0.39897
73840.0000    0.66193
73880.0000    0.76011
73920.0000    0.56590
73960.0000    0.58476
74000.0000    0.73252
74040.0000    0.65168
74080.0000    0.63881
74120.0000    0.43104
74160.0000    0.46491
74200.0000    0.32921
74240.0000    0.29718
74280.0000    0.58702
74320.0000    0.40359
74360.0000    0.42833
74400.0000    0.58943
74440.0000    0.49731
74480.0000    0.33716
74520.0000    0.28138
74560.0000    0.18138
74600.0000    0.37170
74640.0000    0.43894
74680.0000    0.33828
74720.0000    0.29798
74760.0000    0.31256
74800.0000    0.38671
74840.0000    0.56385
74880.0000    0.48493
74920.0000    0.24640
74960.0000    0.43043
75000.0000    0.36817
75040.0000    0.43207
75080.0000    0.38577
75120.0000    0.24887
75160.0000    0.61209
75200.0000    0.41602
75240.0000    0.47808
75280.0000    0.48453
75320.0000    0.31630
75360.0000    0.23393
75400.0000    0.52241
75440.0000    0.31515
75480.0000    0.39519
75520.0000    0.52766
75560.0000    0.15556
75600.0000    0.18895
75640.0000    0.44728
75680.0000    0.29375
75720.0000    0.07631
75760.0000    0.43555
75800.0000    0.40678
75840.0000    0.57859
75880.0000    0.38933
75920.0000    0.05852
75960.0000    0.38792
76000.0000    0.42610
76040.0000    0.26281
76080.0000    0.14343
76120.0000    0.19953
76160.0000    0.51849
76200.0000    0.62248
76240.0000    0.48275
76280.0000    0.42328
76320.0000    0.58654
76360.0000    0.51001
76400.0000    0.38797
76440.0000    0.50331
76480.0000    0.36515
76520.0000    0.40485
76560.0000    0.43303
76600.0000    0.45417
76640.0000    0.17914
76680.0000    0.31491
76720.0000    0.27697
76760.0000    0.51133
76800.0000    0.40664
76840.0000    0.44409
76880.0000    0.28036
76920.0000    0.27994
76960.0000    0.40243
77000.0000    0.40084
77040.0000    0.40810
77080.0000    0.16521
77120.0000    0.25524
77160.0000    0.28998
77200.0000    0.37954
77240.0000    0.40548
77280.0000    0.25977
77320.0000    0.33929
77360.0000    0.49390
77400.0000    0.24735
77440.0000    0.39365
77480.0000    0.29100
77520.0000    0.37425
77560.0000    0.39224
77600.0000    0.32160
77640.0000    0.28613
77680.0000    0.17578
77720.0000    0.14963
77760.0000    0.17811
77800.0000    0.03355
77840.0000    0.31887
77880.0000    0.41891
77920.0000    0.46994
77960.0000    0.17179
78000.0000    0.24338
78040.0000    0.43617
78080.0000    0.29246
78120.0000    0.41538
78160.0000    0.24201
78200.0000    0.29775
78240.0000    0.44682
78280.0000    0.30232
78320.0000    0.22851
78360.0000    0.22861
78400.0000    0.25659
78440.0000    0.27179
78480.0000    0.34391
78520.0000    0.24583
78560.0000    0.21621
78600.0000    0.38714
78640.0000    0.41722
78680.0000    0.51959
78720.0000    0.60797
78760.0000    0.25121
78800.0000    0.48212
78840.0000    0.55031
78880.0000    0.39617
78920.0000    0.41953
78960.0000    0.23947
79000.0000    0.49105
79040.0000    0.28320
79080.0000    0.49156
79120.0000    0.53734
79160.0000    0.45560
79200.0000    0.49680
79240.0000    0.33149
79280.0000    0.32970
79320.0000    0.24673
79360.0000    0.37015
79400.0000    0.58133
79440.0000    0.58833
79480.0000    0.47421
79520.0000    0.47623
79560.0000    0.56481
79600.0000    0.29446
79640.0000    0.45901
79680.0000    0.51965
79720.0000    0.52147
79760.0000    0.45059
79800.0000    0.39440
79840.0000    0.30578
79880.0000    0.24441
79920.0000    0.37065
79960.0000    0.34617
80000.0000    0.64161
80040.0000    0.39195
80080.0000    0.26280
80120.0000    0.34119
80160.0000    0.38642
80200.0000    0.14884
80240.0000    0.53631
80280.0000    0.13654
80320.0000    0.16074
80360.0000    0.33721
80400.0000    0.24851
80440.0000    0.47154
80480.0000    0.26431
80520.0000    0.48431
80560.0000    0.39596
80600.0000    0.21188
80640.0000    0.02425
80680.0000    0.46994
80720.0000    0.21195
80760.0000    0.38302
80800.0000    0.26248
80840.0000    0.40418
80880.0000    0.38892
80920.0000    0.50842
80960.0000    0.31039
81000.0000    0.45543
81040.0000    0.66374
81080.0000    0.38138
81120.0000    0.40159
81160.0000    0.19454
81200.0000    0.35333
81240.0000    0.27508
81280.0000    0.40227
81320.0000    0.32410
81360.0000    0.37847
81400.0000    0.30504
81440.0000    0.22987
81480.0000    0.23232
81520.0000    0.44993
81560.0000    0.25249
81600.0000    0.24652
81640.0000    0.22915
81680.0000    0.20926
81720.0000    0.31462
81760.0000    0.29584
81800.0000    0.25064
81840.0000    0.49865
81880.0000    0.46313
81920.0000    0.51474
81960.0000    0.29678
82000.0000    0.63387
82040.0000    0.46808
82080.0000    0.32943
82120.0000    0.30552
82160.0000    0.30379
82200.0000    0.15176
82240.0000    0.26223
82280.0000    0.25639
82320.0000    0.22999
82360.0000    0.42264
82400.0000    0.38879
82440.0000    0.54501
82480.0000    0.44763
82520.0000    0.48728
82560.0000    0.37817
82600.0000    0.34378
82640.0000    0.18976
82680.0000    0.42028
82720.0000    0.28141
82760.0000    0.33577
82800.0000    0.46705
82840.0000    0.53842
82880.0000    0.19042
82920.0000    0.40692
82960.0000    0.60873
83000.0000    0.41692
83040.0000    0.34258
83080.0000    0.24020
83120.0000    0.35057
83160.0000    0.44536
83200.0000    0.36679
83240.0000    0.43339
83280.0000    0.42280
83320.0000    0.32617
83360.0000    0.39423
83400.0000    0.37259
83440.0000    0.22102
83480.0000    0.24861
83520.0000    0.37526
83560.0000    0.46952
83600.0000    0.23219
83640.0000    0.45221
83680.0000    0.47340
83720.0000    0.48266
83760.0000    0.36612
83800.0000    0.39752
83840.0000    0.31323
83880.0000    0.19654
83920.0000    0.21769
83960.0000    0.39864
84000.0000    0.34151
84040.0000    0.25388
84080.0000    0.37930
84120.0000    0.17550
84160.0000    0.34729
84200.0000    0.29697
84240.0000    0.38262
84280.0000    0.23056
84320.0000    0.33349
84360.0000    0.28918
84400.0000    0.09875
84440.0000    0.24639
84480.0000    0.07779
84520.0000    0.26881
84560.0000    0.08655
84600.0000    0.28464
84640.0000    0.40011
84680.0000    0.40998
84720.0000    0.42949
84760.0000    0.36733
84800.0000    0.27632
84840.0000    0.31378
84880.0000    0.30380
84920.0000    0.39235
84960.0000    0.36736
85000.0000    0.29847
85040.0000    0.71881
85080.0000    0.47813
85120.0000    0.55905
85160.0000    0.50245
85200.0000    0.66524
85240.0000    0.43530
85280.0000    0.65388
85320.0000    0.19560
85360.0000    0.46943
85400.0000    0.64871
85440.0000    0.39505
85480.0000    0.12706
85520.0000    0.32434
85560.0000    0.46540
85600.0000    0.48677
85640.0000    0.30160
85680.0000    0.39826
85720.0000    0.20783
85760.0000    0.09886
85800.0000    0.48090
85840.0000    0.31325
85880.0000    0.36820
85920.0000    0.51721
85960.0000    0.31145
86000.0000    0.32756
86040.0000    0.33127
86080.0000    0.40117
86120.0000    0.47436
86160.0000    0.43992
86200.0000    0.30289
86240.0000    0.32968
86280.0000    0.21492
86320.0000    0.22030
86360.0000    0.40546
86400.0000    0.47523
86440.0000    0.30526
86480.0000    0.47409
86520.0000    0.27210
86560.0000    0.34936
86600.0000    0.32101
86640.0000    0.26309
86680.0000    0.28389
86720.0000    0.48645
86760.0000    0.39897
86800.0000    0.15408
86840.0000    0.40109
86880.0000    0.42411
86920.0000    0.18275
86960.0000    0.41852
87000.0000    0.57799
87040.0000    0.32468
87080.0000    0.48986
87120.0000    0.47410
87160.0000    0.55258
87200.0000    0.51444
87240.0000    0.54385
87280.0000    0.29448
87320.0000    0.35451
87360.0000    0.18045
87400.0000    0.35215
87440.0000    0.59974
87480.0000    0.54238
87520.0000    0.51430
87560.0000    0.40196
87600.0000    0.33507
87640.0000    0.61010
87680.0000    0.50234
87720.0000    0.20546
87760.0000    0.19105
87800.0000    0.34909
87840.0000   -0.06561
87880.0000    0.14624
87920.0000    0.20690
87960.0000    0.50887
88000.0000    0.62929
88040.0000    0.32316
88080.0000    0.46620
88120.0000    0.50757
88160.0000    0.83448
88200.0000    0.57245
88240.0000    0.66932
88280.0000    0.51040
88320.0000    0.56237
88360.0000    0.45210
88400.0000    0.33194
88440.0000    0.16134
88480.0000    0.29799
88520.0000    0.26667
88560.0000    0.31911
88600.0000    0.56506
88640.0000    0.43295
88680.0000    0.31391
88720.0000    0.37863
88760.0000    0.48425
88800.0000    0.31293
88840.0000    0.72025
88880.0000    0.34145
88920.0000    0.35577
88960.0000    0.48452
89000.0000    0.43089
89040.0000    0.48654
89080.0000    0.51749
89120.0000    0.38308
89160.0000    0.62022
89200.0000    0.32930
89240.0000    0.32657
89280.0000    0.06175
89320.0000    0.26222
89360.0000    0.38223
89400.0000    0.52245
89440.0000    0.05688
89480.0000    0.29131
89520.0000    0.21640
89560.0000    0.34011
89600.0000    0.41431
89640.0000    0.35923
89680.0000    0.23979
89720.0000    0.31732
89760.0000    0.44590
89800.0000    0.35483
89840.0000    0.48326
89880.0000    0.24192
89920.0000    0.23362
89960.0000    0.20877
90000.0000    0.38478
90040.0000    0.24952
90080.0000    0.29285
90120.0000    0.42165
90160.0000    0.45712
90200.0000    0.45300
90240.0000    0.50042
90280.0000    0.23019
90320.0000    0.16805
90360.0000    0.01075
90400.0000    0.43161
90440.0000    0.10268
90480.0000    0.26980
90520.0000    0.25688
90560.0000    0.34462
90600.0000    0.13067
90640.0000   -0.00989
90680.0000    0.20263
90720.0000    0.21820
90760.0000    0.34368
90800.0000    0.33653
90840.0000    0.21012
90880.0000    0.33460
90920.0000    0.32239
90960.0000    0.13807
91000.0000    0.41567
91040.0000    0.45999
91080.0000    0.49059
91120.0000    0.42171
91160.0000    0.38278
91200.0000    0.04992
91240.0000    0.07593
91280.0000    0.36054
91320.0000    0.15851
91360.0000    0.47743
91400.0000    0.53008
91440.0000    0.45624
91480.0000    0.39948
91520.0000    0.10917
91560.0000    0.40311
91600.0000    0.22218
91640.0000    0.25647
91680.0000    0.28475
91720.0000    0.21447
91760.0000    0.43897
91800.0000    0.41804
91840.0000    0.28049
91880.0000    0.23638
91920.0000    0.28476
91960.0000    0.18315
92000.0000    0.49815
92040.0000    0.43998
92080.0000    0.36575
92120.0000    0.53494
92160.0000    0.43071
92200.0000    0.51684
92240.0000    0.36368
92280.0000    0.24851
92320.0000    0.45456
92360.0000    0.40895
92400.0000    0.20108
92440.0000    0.34967
92480.0000    0.43712
92520.0000    0.31425
92560.0000    0.54277
92600.0000    0.09359
92640.0000    0.40512
92680.0000    0.29894
92720.0000    0.39046
92760.0000    0.42621
92800.0000    0.43643
92840.0000    0.35228
92880.0000    0.49937
92920.0000    0.35756
92960.0000    0.18128
93000.0000    0.46507
93040.0000    0.28389
93080.0000    0.33458
93120.0000    0.41769
93160.0000    0.61164
93200.0000    0.34789
93240.0000    0.20101
93280.0000    0.27786
93320.0000    0.36744
93360.0000    0.43372
93400.0000    0.46575
93440.0000    0.40609
93480.0000    0.18476
93520.0000    0.32607
93560.0000    0.47334
93600.0000    0.42431
93640.0000    0.33293
93680.0000    0.38615
93720.0000    0.20976
93760.0000    0.31967
93800.0000    0.38845
93840.0000    0.31821
93880.0000    0.54772
93920.0000    0.16711
93960.0000    0.41962
94000.0000    0.45984
94040.0000    0.60984
94080.0000    0.55486
94120.0000    0.57410
94160.0000    0.70576
94200.0000    0.64435
94240.0000    0.64064
94280.0000    0.54844
94320.0000    0.56622
94360.0000    0.35608
94400.0000    0.15632
94440.0000    0.40359
94480.0000    0.41497
94520.0000    0.57869
94560.0000    0.43673
94600.0000    0.38221
94640.0000    0.30086
94680.0000    0.49759
94720.0000    0.28609
94760.0000    0.44435
94800.0000    0.38367
94840.0000    0.31360
94880.0000    0.50322
94920.0000    0.45446
94960.0000    0.39756
95000.0000    0.32113
95040.0000    0.52527
95080.0000    0.34573
95120.0000    0.53041
95160.0000    0.56446
95200.0000    0.46667
95240.0000    0.26174
95280.0000    0.43333
95320.0000    0.24601
95360.0000    0.28464
95400.0000    0.29644
95440.0000    0.44958
95480.0000    0.18136
95520.0000    0.29980
95560.0000    0.54296
95600.0000    0.24551
95640.0000    0.19863
95680.0000    0.39697
95720.0000    0.16629
95760.0000    0.67958
95800.0000    0.22946
95840.0000    0.27799
95880.0000    0.29703
95920.0000    0.22841
95960.0000    0.26957
96000.0000    0.13939
96040.0000    0.37147
96080.0000    0.38221
96120.0000   -0.19156
96160.0000    0.20717
96200.0000    0.30125
96240.0000    0.27635
96280.0000    0.28013
96320.0000    0.29285
96360.0000    0.28562
96400.0000    0.24774
96440.0000    0.29976
96480.0000    0.26398
96520.0000    0.33374
96560.0000    0.35107
96600.0000    0.32928
96640.0000    0.38703
96680.0000    0.34473
96720.0000    0.35178
96760.0000    0.18972
96800.0000    0.26453
96840.0000    0.50645
96880.0000    0.40522
96920.0000    0.60646
96960.0000    0.47323
97000.0000    0.46701
97040.0000    0.44135
97080.0000    0.53755
97120.0000    0.59381
97160.0000    0.50286
97200.0000    0.45634
97240.0000    0.57070
97280.0000    0.26016
97320.0000    0.16626
97360.0000    0.13675
97400.0000    0.04834
97440.0000    0.00500
97480.0000   -0.02792
97520.0000    0.02116
97560.0000    0.18230
97600.0000    0.09381
97640.0000    0.19659
97680.0000    0.10895
97720.0000    0.31287
97760.0000    0.18111
97800.0000    0.22248
97840.0000   -0.00698
97880.0000    0.20625
97920.0000    0.01307
97960.0000   -0.02119
98000.0000    0.24859
98040.0000    0.40048
98080.0000    0.08391
98120.0000    0.35637
98160.0000    0.61982
98200.0000    0.37950
98240.0000    0.32820
98280.0000    0.19031
98320.0000    0.49041
98360.0000    0.25130
98400.0000    0.20434
98440.0000    0.43052
98480.0000    0.28678
98520.0000    0.43419
98560.0000    0.28910
98600.0000    0.32673
98640.0000    0.38518
98680.0000    0.38868
98720.0000    0.42543
98760.0000    0.43590
98800.0000    0.30351
98840.0000    0.38261
98880.0000    0.29359
98920.0000    0.24987
98960.0000    0.25454
99000.0000    0.12229
99040.0000    0.30287
99080.0000    0.11320
99120.0000    0.32649
99160.0000    0.27909
99200.0000    0.21792
99240.0000    0.16101
99280.0000    0.36844
99320.0000    0.35921
99360.0000    0.31218
99400.0000    0.43920
99440.0000    0.32080
99480.0000    0.27880
99520.0000    0.30600
99560.0000    0.27541
99600.0000    0.22673
99640.0000    0.29494
99680.0000    0.26517
99720.0000    0.44646
99760.0000    0.11543
99800.0000    0.18618
99840.0000    0.29623
99880.0000    0.26076
99920.0000    0.30015
99960.0000    0.14335
100000.0000    0.34102
100040.0000    0.39969
100080.0000    0.43948
100120.0000    0.35032
100160.0000    0.26240
100200.0000    0.43306
100240.0000    0.29908
100280.0000    0.25169
100320.0000    0.26001
100360.0000    0.41239
100400.0000    0.32444
100440.0000    0.34197
100480.0000    0.34565
100520.0000    0.31177
100560.0000    0.36600
100600.0000    0.26503
100640.0000    0.42491
100680.0000    0.31911
100720.0000    0.32514
100760.0000    0.42490
100800.0000    0.44846
100840.0000    0.48093
100880.0000    0.41762
100920.0000    0.30541
100960.0000    0.43122
101000.0000    0.42465
101040.0000    0.43181
101080.0000    0.38738
101120.0000    0.28680
101160.0000    0.41011
101200.0000    0.43366
101240.0000    0.18036
101280.0000    0.34810
101320.0000    0.41711
101360.0000    0.35702
101400.0000    0.26535
101440.0000    0.23277
101480.0000    0.10679
101520.0000    0.27050
101560.0000    0.49494
101600.0000    0.39826
101640.0000    0.41469
101680.0000    0.45220
101720.0000    0.28309
101760.0000    0.18866
101800.0000    0.30552
101840.0000    0.31509
101880.0000    0.26177
101920.0000    0.44384
101960.0000    0.39995
102000.0000    0.26356
102040.0000    0.40053
102080.0000    0.41289
102120.0000    0.21409
102160.0000    0.20568
102200.0000    0.18617
102240.0000    0.18050
102280.0000    0.23998
102320.0000    0.19644
102360.0000    0.54658
102400.0000    0.28187
102440.0000    0.40707
102480.0000    0.40168
102520.0000    0.34080
102560.0000    0.19391
102600.0000    0.45217
102640.0000    0.41733
102680.0000    0.36019
102720.0000    0.14139
102760.0000    0.32087
102800.0000    0.27609
102840.0000    0.30280
102880.0000    0.41666
102920.0000    0.49841
102960.0000    0.55413
103000.0000    0.43607
103040.0000    0.27180
103080.0000    0.28387
103120.0000    0.36712
103160.0000    0.37492
103200.0000   -0.03256
103240.0000    0.29108
103280.0000    0.39625
103320.0000    0.41345
103360.0000    0.37470
103400.0000    0.32930
103440.0000    0.41196
103480.0000    0.47980
103520.0000    0.45583
103560.0000    0.46511
103600.0000    0.25364
103640.0000    0.40973
103680.0000    0.00542
103720.0000   -0.24103
103760.0000    0.19866
103800.0000    0.24477
103840.0000   -0.03897
103880.0000    0.13227
103920.0000    0.41931
103960.0000    0.03696
104000.0000   -0.04571
104040.0000    0.11347
104080.0000    0.22791
104120.0000    0.16266
104160.0000    0.23000
104200.0000    0.44938
104240.0000    0.32291
104280.0000    0.44282
104320.0000    0.32433
104360.0000    0.19905
104400.0000    0.34774
104440.0000    0.24225
104480.0000    0.27877
104520.0000    0.35246
104560.0000    0.45218
104600.0000    0.32303
104640.0000    0.42523
104680.0000    0.43007
104720.0000    0.81479
104760.0000    0.60938
104800.0000    0.54715
104840.0000    0.72677
104880.0000    0.46262
104920.0000    0.52451
104960.0000    0.49899
105000.0000    0.43820
105040.0000    0.36006
105080.0000    0.37740
105120.0000    0.28259
105160.0000    0.40852
105200.0000    0.53504
105240.0000    0.36830
105280.0000    0.58006
105320.0000    0.53214
105360.0000    0.53805
105400.0000    0.39680
105440.0000    0.51533
105480.0000    0.52790
105520.0000    0.63706
105560.0000    0.56940
105600.0000    0.61654
105640.0000    0.56268
105680.0000    0.67813
105720.0000    0.51994
105760.0000    0.58158
105800.0000    0.52858
105840.0000    0.61687
105880.0000    0.61986
105920.0000    0.50995
105960.0000    0.56816
106000.0000    0.61544
106040.0000    0.31395
106080.0000    0.32720
106120.0000    0.40151
106160.0000    0.33167
106200.0000    0.29170
106240.0000    0.35024
106280.0000    0.76129
106320.0000    0.45141
106360.0000    0.45078
106400.0000    0.38945
106440.0000    0.24111
106480.0000    0.28585
106520.0000    0.53466
106560.0000    0.42898
106600.0000    0.38227
106640.0000    0.34428
106680.0000    0.47328
106720.0000    0.46484
106760.0000    0.26283
106800.0000    0.31509
106840.0000    0.28587
106880.0000    0.30655
106920.0000    0.46328
106960.0000    0.41392
107000.0000    0.19311
107040.0000    0.31672
107080.0000    0.17779
107120.0000    0.21826
107160.0000    0.29502
107200.0000    0.20848
107240.0000    0.43481
107280.0000    0.39455
107320.0000    0.25804
107360.0000    0.26129
107400.0000    0.23331
107440.0000    0.48203
107480.0000    0.04064
107520.0000    0.38195
107560.0000    0.42515
107600.0000    0.28168
107640.0000    0.38470
107680.0000    0.15372
107720.0000    0.14143
107760.0000    0.09196
107800.0000    0.28474
107840.0000    0.09852
107880.0000    0.19131
107920.0000    0.17361
107960.0000    0.27614
108000.0000    0.18398
108040.0000    0.11883
108080.0000   -0.06701
108120.0000    0.08463
108160.0000    0.15096
108200.0000    0.19908
108240.0000    0.11800
108280.0000    0.39477
108320.0000    0.16875
108360.0000    0.57981
108400.0000    0.34665
108440.0000    0.43838
108480.0000    0.29434
108520.0000    0.28737
108560.0000    0.46613
108600.0000    0.29307
108640.0000    0.39116
108680.0000    0.17481
108720.0000    0.52477
108760.0000    0.31899
108800.0000    0.11086
108840.0000    0.26524
108880.0000    0.28874
108920.0000    0.12943
108960.0000    0.41954
109000.0000    0.21076
109040.0000    0.19861
109080.0000    0.12443
109120.0000    0.32966
109160.0000    0.24049
109200.0000    0.23423
109240.0000    0.44763
109280.0000    0.16208
109320.0000    0.10617
109360.0000    0.37118
109400.0000    0.12501
109440.0000    0.18629
109480.0000    0.26681
109520.0000    0.33757
109560.0000    0.33339
109600.0000    0.45208
109640.0000    0.25216
109680.0000    0.27212
109720.0000    0.51434
109760.0000    0.17683
109800.0000    0.26049
109840.0000    0.09747
109880.0000    0.17102
109920.0000    0.42464
109960.0000    0.13120
110000.0000    0.14902
110040.0000    0.29667
110080.0000    0.33991
110120.0000    0.12041
110160.0000    0.25697
110200.0000    0.24174
110240.0000    0.19359
110280.0000    0.01611
110320.0000   -0.11757
110360.0000    0.16980
110400.0000    0.24544
110440.0000    0.43665
110480.0000    0.08078
110520.0000    0.27082
110560.0000    0.24366
110600.0000    0.29117
110640.0000    0.27418
110680.0000    0.07827
110720.0000    0.42323
110760.0000    0.06212
110800.0000    0.04096
110840.0000    0.13050
110880.0000    0.25716
110920.0000    0.24904
110960.0000    0.23335
111000.0000    0.15658
111040.0000   -0.05167
111080.0000    0.21470
111120.0000    0.31352
111160.0000    0.32466
111200.0000    0.29390
111240.0000    0.08904
111280.0000    0.14705
111320.0000    0.01015
111360.0000   -0.00519
111400.0000    0.11730
111440.0000   -0.13646
111480.0000   -0.36719
111520.0000    0.03167
111560.0000    0.05507
111600.0000   -0.63160
111640.0000   -0.26869
111680.0000   -0.30864
111720.0000   -0.09203
111760.0000    0.01132
111800.0000   -0.12514
111840.0000   -0.30682
111880.0000   -0.54883
111920.0000   -0.58102
111960.0000   -0.22492
112000.0000    0.09166
112040.0000   -0.09457
112080.0000   -0.39093
112120.0000   -0.05579
112160.0000   -0.03825
112200.0000    0.04569
112240.0000   -0.36957
112280.0000   -0.10414
112320.0000   -0.38584
112360.0000   -0.05511
112400.0000   -0.43617
112440.0000   -0.37577
112480.0000    0.00595
112520.0000   -0.33804
112560.0000   -0.19370
112600.0000   -0.14999
112640.0000   -0.19068
112680.0000   -0.15867
112720.0000   -0.03111
112760.0000    0.00895
112800.0000   -0.01803
112840.0000   -0.13494
112880.0000    0.06701
112920.0000    0.29965
112960.0000    0.19537
113000.0000    0.08442
113040.0000    0.33208
113080.0000    0.51030
113120.0000    0.37819
113160.0000    0.54533
113200.0000    0.32389
113240.0000    0.57988
113280.0000    0.41122
113320.0000    0.55435
113360.0000    0.59682
113400.0000    0.24522
113440.0000    0.43978
113480.0000    0.12897
113520.0000    0.14128
113560.0000    0.44512
113600.0000    0.53089
113640.0000    0.55667
113680.0000    0.48673
113720.0000    0.58104
113760.0000    0.61877
113800.0000    0.42208
113840.0000    0.63971
113880.0000    0.42624
113920.0000    0.39869
113960.0000    0.60764
114000.0000    0.47706
114040.0000    0.50498
114080.0000    0.74788
114120.0000    0.17863
114160.0000   -0.11751
114200.0000   -0.16083
114240.0000   -0.06105
114280.0000   -0.28407
114320.0000   -0.24061
114360.0000   -0.16547
114400.0000    0.36038
114440.0000   -0.11983
114480.0000    0.11351
114520.0000   -0.01081
114560.0000   -0.04066
114600.0000    0.21950
114640.0000    0.14026
114680.0000    0.43229
114720.0000    0.43531
114760.0000    0.39114
114800.0000    0.24064
114840.0000    0.25518
114880.0000    0.51644
114920.0000    0.51575
114960.0000    0.71806
115000.0000    0.62114
115040.0000    0.56594
115080.0000    0.46019
115120.0000    0.43041
115160.0000    0.38599
115200.0000    0.67744
115240.0000    0.39581
115280.0000    0.31847
115320.0000    0.39442
115360.0000    0.47271
115400.0000    0.37563
115440.0000    0.56295
115480.0000    0.55707
115520.0000    0.71172
115560.0000    0.43796
115600.0000    0.33850
115640.0000    0.48980
115680.0000    0.43848
115720.0000    0.29148
115760.0000    0.35036
115800.0000    0.37368
115840.0000    0.54231
115880.0000    0.59268
115920.0000    0.45258
115960.0000    0.37204
116000.0000    0.43122
116040.0000    0.78916
116080.0000    0.61008
116120.0000    0.52558
116160.0000    0.01200
116200.0000   -0.08344
116240.0000   -0.16536
116280.0000   -0.21118
116320.0000   -0.27386
116360.0000    0.03767
116400.0000    0.20353
116440.0000   -0.52021
116480.0000   -0.32682
116520.0000   -0.64248
116560.0000    0.12521
116600.0000    0.06221
116640.0000   -0.03684
116680.0000   -0.49835
116720.0000   -0.38664
116760.0000   -0.40101
116800.0000   -0.69983
116840.0000   -0.57900
116880.0000   -0.43198
116920.0000   -0.05593
116960.0000   -0.67923
117000.0000   -0.35839
117040.0000   -0.52638
117080.0000   -0.17322
117120.0000   -0.54760
117160.0000    0.02077
117200.0000   -0.21132
117240.0000    0.16238
117280.0000   -0.20278
117320.0000   -0.34975
117360.0000   -0.44440
117400.0000   -0.49771
117440.0000    0.00589
117480.0000   -0.16152
117520.0000   -0.34790
117560.0000   -0.29981
117600.0000   -0.15312
117640.0000   -0.14908
117680.0000   -0.21869
117720.0000   -0.12380
117760.0000   -0.16703
117800.0000    0.03895
117840.0000   -0.19838
117880.0000   -0.27047
117920.0000   -0.22630
117960.0000   -0.12286
118000.0000   -0.25959
118040.0000   -0.30750
118080.0000   -0.28148
118120.0000   -0.27990
118160.0000   -0.26221
118200.0000   -0.12671
118240.0000   -0.35226
118280.0000   -0.18218
118320.0000   -0.05531
118360.0000   -0.39724
118400.0000   -0.23588
118440.0000   -0.25817
118480.0000   -0.24536
118520.0000   -0.44557
118560.0000   -0.01255
118600.0000   -0.14664
118640.0000   -0.07288
118680.0000    0.02103
118720.0000   -0.03880
118760.0000    0.02210
118800.0000    0.29706
118840.0000    0.20457
118880.0000    0.32575
118920.0000   -0.02391
118960.0000   -0.15725
119000.0000   -0.18219
119040.0000   -0.30400
119080.0000   -0.18421
119120.0000   -0.03061
119160.0000   -0.14191
119200.0000    0.38558
119240.0000    0.35676
119280.0000    0.45772
119320.0000    0.22013
119360.0000    0.24390
119400.0000    0.26128
119440.0000    0.43393
119480.0000    0.32078
119520.0000    0.22766
119560.0000    0.30281
119600.0000    0.02349
119640.0000    0.22947
119680.0000    0.43254
119720.0000    0.26892
119760.0000    0.09999
119800.0000    0.23467
119840.0000    0.22946
119880.0000    0.10302
119920.0000    0.20253
119960.0000    0.27942
120000.0000    0.31415
120040.0000    0.71790
120080.0000    0.31473
120120.0000    0.13754
120160.0000   -0.45621
120200.0000   -0.41217
120240.0000   -0.36187
120280.0000   -0.31865
120320.0000   -0.58445
120360.0000   -0.65120
120400.0000   -0.59013
120440.0000   -0.26724
120480.0000   -0.33668
120520.0000   -0.30216
120560.0000   -0.40235
120600.0000   -0.43728
120640.0000   -0.28454
120680.0000   -0.37929
120720.0000   -0.02398
120760.0000   -0.17790
120800.0000   -0.35348
120840.0000    0.00884
120880.0000   -0.43520
120920.0000   -0.45596
120960.0000   -0.22666
121000.0000   -0.06349
121040.0000   -0.09637
121080.0000   -0.27266
121120.0000    0.03862
121160.0000   -0.22458
121200.0000   -0.10592
121240.0000   -0.38114
121280.0000   -0.51714
121320.0000   -0.47036
121360.0000   -0.37883
121400.0000   -0.53921
121440.0000   -0.07685
121480.0000   -0.21016
121520.0000   -0.29764
121560.0000   -0.45416
121600.0000   -0.26407
121640.0000   -0.15908
121680.0000   -0.25659
121720.0000   -0.57532
121760.0000   -0.35361
121800.0000   -0.40083
121840.0000   -0.66351
121880.0000   -0.42975
121920.0000   -0.41947
121960.0000   -0.49192
122000.0000   -0.40794
122040.0000   -0.40441
122080.0000   -0.54040
122120.0000   -0.28280
122160.0000   -0.19255
122200.0000   -0.26812
122240.0000   -0.40045
122280.0000   -0.36141
122320.0000   -0.44205
122360.0000   -0.64850
122400.0000   -0.69853
122440.0000   -0.54131
122480.0000   -0.42039
122520.0000   -0.23419
122560.0000   -0.32041
122600.0000   -0.64654
122640.0000   -0.60194
122680.0000   -0.48967
122720.0000   -0.39578
122760.0000   -0.14849
122800.0000   -0.36663
122840.0000   -0.42172
122880.0000   -0.08118
122920.0000   -0.25938
122960.0000   -0.39702
123000.0000   -0.35397
123040.0000   -0.05968
123080.0000   -0.32298
123120.0000   -0.39994
123160.0000   -0.17273
123200.0000   -0.41160
123240.0000   -0.71926
123280.0000   -0.19934
123320.0000   -0.59181
123360.0000   -0.33713
123400.0000   -0.47908
123440.0000   -0.39062
123480.0000   -0.67658
123520.0000   -0.35234
123560.0000   -0.40380
123600.0000   -0.61438
123640.0000   -0.47491
123680.0000   -0.46372
123720.0000   -0.17573
123760.0000   -0.21583
123800.0000   -0.10707
123840.0000   -0.25300
123880.0000   -0.13480
123920.0000   -0.34452
123960.0000   -0.48872
124000.0000   -0.20427
124040.0000   -0.41772
124080.0000   -0.74257
124120.0000   -0.49549
124160.0000   -0.46424
124200.0000   -0.67122
124240.0000   -0.51116
124280.0000   -0.32373
124320.0000   -0.34660
124360.0000   -0.46416
124400.0000   -0.46512
124440.0000   -0.34016
124480.0000   -0.64073
124520.0000   -0.59990
124560.0000   -0.59272
124600.0000   -0.65895
124640.0000   -0.74202
124680.0000   -0.74794
124720.0000   -0.43131
124760.0000   -0.31040
124800.0000   -0.54855
124840.0000   -0.14438
124880.0000   -0.11983
124920.0000   -0.26332
124960.0000   -0.39439
125000.0000   -0.62994
125040.0000   -0.14597
125080.0000   -0.30521
125120.0000   -0.42311
125160.0000   -0.27874
125200.0000   -0.51480
125240.0000   -0.09893
125280.0000   -0.59963
125320.0000   -0.54607
125360.0000   -0.36016
125400.0000   -0.50893
125440.0000   -0.09609
125480.0000   -0.16212
125520.0000   -0.22510
125560.0000   -0.33588
125600.0000   -0.18312
125640.0000   -0.44844
125680.0000   -0.55146
125720.0000   -0.03420
125760.0000   -0.04457
125800.0000    0.01459
125840.0000   -0.01185
125880.0000   -0.09528
125920.0000   -0.06646
125960.0000   -0.27339
126000.0000   -0.12706
126040.0000   -0.13274
126080.0000   -0.04012
126120.0000   -0.08288
126160.0000   -0.18014
126200.0000   -0.28457
126240.0000    0.14160
126280.0000   -0.25180
126320.0000   -0.16031
126360.0000    0.01164
126400.0000   -0.24285
126440.0000   -0.07844
126480.0000   -0.24243
126520.0000   -0.11987
126560.0000   -0.20093
126600.0000    0.38287
126640.0000    0.18866
126680.0000    0.16477
126720.0000   -0.09780
126760.0000   -0.21904
126800.0000   -0.27499
126840.0000   -0.27776
126880.0000   -0.37997
126920.0000   -0.61263
126960.0000   -0.32183
127000.0000   -0.27412
127040.0000   -0.24987
127080.0000   -0.18703
127120.0000   -0.15517
127160.0000   -0.25102
127200.0000   -0.44838
127240.0000   -0.30301
127280.0000   -0.08372
127320.0000   -0.30861
127360.0000   -0.05436
127400.0000   -0.44578
127440.0000   -0.26021
127480.0000   -0.46253
127520.0000   -0.43431
127560.0000   -0.32328
127600.0000   -0.43060
127640.0000   -0.74933
127680.0000   -0.46907
127720.0000   -0.49819
127760.0000   -0.50632
127800.0000   -0.48346
127840.0000   -0.57421
127880.0000   -0.61016
127920.0000   -0.14148
127960.0000   -0.40337
128000.0000   -0.38117
128040.0000   -0.29919
128080.0000   -0.11203
128120.0000   -0.10186
128160.0000   -0.33576
128200.0000   -0.26150
128240.0000   -0.51133
128280.0000   -0.40718
128320.0000   -0.49968
128360.0000   -0.26578
128400.0000   -0.51320
128440.0000   -0.53296
128480.0000   -0.53449
128520.0000   -0.19074
128560.0000   -0.43955
128600.0000   -0.47372
128640.0000   -0.25268
128680.0000   -0.61604
128720.0000   -0.51752
128760.0000   -0.30872
128800.0000   -0.11536
128840.0000    0.25689
128880.0000   -0.24849
128920.0000   -0.29099
128960.0000   -0.29752
129000.0000   -0.31743
129040.0000   -0.59022
129080.0000   -0.66014
129120.0000   -0.50199
129160.0000   -0.59312
129200.0000   -0.61277
129240.0000   -0.46106
129280.0000   -0.60167
129320.0000   -0.44743
129360.0000   -0.46164
129400.0000   -0.31788
129440.0000   -0.13268
129480.0000   -0.28528
129520.0000   -0.31299
129560.0000   -0.18401
129600.0000   -0.41004
129640.0000   -0.59483
129680.0000   -0.76712
129720.0000   -0.76032
129760.0000   -0.18104
129800.0000   -0.09206
129840.0000   -0.46252
129880.0000   -0.22329
129920.0000   -0.02339
129960.0000   -0.13777
130000.0000   -0.31862
130040.0000   -0.05298
130080.0000   -0.32082
130120.0000   -0.33793
130160.0000   -0.14817
130200.0000   -0.35696
130240.0000   -0.27582
130280.0000   -0.67664
130320.0000   -0.41746
130360.0000   -0.51652
130400.0000   -0.46581
130440.0000   -0.35542
130480.0000   -0.62373
130520.0000   -0.25607
130560.0000   -0.43215
130600.0000   -0.45096
130640.0000   -0.45667
130680.0000   -0.51077
130720.0000   -0.71511
130760.0000   -0.55407
130800.0000   -0.67845
130840.0000   -0.49042
130880.0000   -0.23882
130920.0000   -0.58382
130960.0000   -0.25192
131000.0000   -0.23919
131040.0000    0.06326
131080.0000   -0.07559
131120.0000   -0.27253
131160.0000   -0.22432
131200.0000   -0.14544
131240.0000   -0.11018
131280.0000   -0.34664
131320.0000   -0.19752
131360.0000   -0.31291
131400.0000    0.14797
131440.0000   -0.17929
131480.0000   -0.06979
131520.0000    0.25198
131560.0000    0.06595
131600.0000    0.14270
131640.0000   -0.26878
131680.0000   -0.09576
131720.0000   -0.17209
131760.0000   -0.11010
131800.0000   -0.08896
131840.0000   -0.09988
131880.0000   -0.43291
131920.0000   -0.48174
131960.0000   -0.44227
132000.0000    0.00384
132040.0000   -0.31177
132080.0000   -0.26880
132120.0000   -0.30886
132160.0000   -0.31954
132200.0000   -0.69376
132240.0000   -0.23912
132280.0000    0.09229
132320.0000   -0.24183
132360.0000   -0.05407
132400.0000   -0.10768
132440.0000   -0.32284
132480.0000   -0.01793
132520.0000   -0.23319
132560.0000    0.21245
132600.0000   -0.08100
132640.0000    0.07409
132680.0000   -0.09602
132720.0000   -0.10587
132760.0000   -0.26264
132800.0000   -0.05113
132840.0000   -0.07285
132880.0000    0.05166
132920.0000   -0.48156
132960.0000   -0.27119
133000.0000   -0.34444
133040.0000    0.01725
133080.0000   -0.24853
133120.0000   -0.29174
133160.0000   -0.45094
133200.0000   -0.18398
133240.0000    0.02285
133280.0000    0.22282
133320.0000   -0.08105
133360.0000   -0.12578
133400.0000   -0.16578
133440.0000   -0.28719
133480.0000    0.28052
133520.0000    0.13586
133560.0000    0.21184
133600.0000    0.37314
133640.0000   -0.07418
133680.0000    0.26241
133720.0000   -0.03815
133760.0000    0.09796
133800.0000    0.20000
133840.0000   -0.12750
133880.0000    0.08818
133920.0000    0.33252
133960.0000    0.12805
134000.0000    0.11105
134040.0000    0.61835
134080.0000    0.30725
134120.0000    0.24352
134160.0000    0.32239
134200.0000    0.29193
134240.0000    0.30198
134280.0000    0.30339
134320.0000    0.46164
134360.0000    0.26366
134400.0000   -0.22554
134440.0000   -0.26668
134480.0000   -0.33095
134520.0000   -0.42040
134560.0000    0.05883
134600.0000   -0.26680
134640.0000   -0.08400
134680.0000   -0.48322
134720.0000   -0.54135
134760.0000   -0.27420
134800.0000   -0.08256
134840.0000   -0.08229
134880.0000    0.12982
134920.0000    0.18669
134960.0000   -0.03755
135000.0000    0.27317
135040.0000   -0.04707
135080.0000    0.19189
135120.0000    0.05318
135160.0000    0.34599
135200.0000    0.03202
135240.0000    0.21296
135280.0000    0.31315
135320.0000    0.20939
135360.0000    0.20374
135400.0000    0.17208
135440.0000    0.41613
135480.0000    0.39677
135520.0000    0.32544
135560.0000    0.23208
135600.0000    0.21989
135640.0000    0.37877
135680.0000    0.34877
135720.0000    0.36344
135760.0000    0.34984
135800.0000    0.26116
135840.0000    0.26664
135880.0000    0.15075
135920.0000    0.26835
135960.0000    0.50488
136000.0000    0.65003
136040.0000    0.52509
136080.0000    0.27627
136120.0000    0.45459
136160.0000    0.37034
136200.0000    0.24204
136240.0000    0.31770
136280.0000    0.39582
136320.0000    0.33762
136360.0000    0.43789
136400.0000    0.48458
136440.0000    0.34447
136480.0000    0.33636
136520.0000    0.16725
136560.0000    0.20994
136600.0000   -0.12495
136640.0000   -0.04408
136680.0000   -0.02084
136720.0000    0.00285
136760.0000    0.34614
136800.0000    0.15696
136840.0000   -0.03674
136880.0000   -0.20391
136920.0000    0.22862
136960.0000    0.02035
137000.0000    0.26160
137040.0000   -0.10127
137080.0000   -0.28836
137120.0000   -0.47909
137160.0000   -0.13712
137200.0000   -0.17496
137240.0000    0.13459
137280.0000   -0.10165
137320.0000    0.24424
137360.0000    0.34198
137400.0000    0.07759
137440.0000    0.26829
137480.0000    0.23642
137520.0000    0.24521
137560.0000    0.20213
137600.0000    0.16076
137640.0000    0.12526
137680.0000    0.01148
137720.0000    0.28755
137760.0000    0.19912
137800.0000    0.26556
137840.0000    0.33484
137880.0000    0.31989
137920.0000    0.13585
137960.0000    0.08670
138000.0000    0.31051
138040.0000    0.32339
138080.0000    0.24057
138120.0000    0.39057
138160.0000    0.29543
138200.0000    0.19351
138240.0000    0.31875
138280.0000    0.07261
138320.0000    0.25320
138360.0000    0.21888
138400.0000    0.24616
138440.0000    0.26056
138480.0000    0.11427
138520.0000    0.29699
138560.0000    0.27986
138600.0000    0.40835
138640.0000    0.09357
138680.0000    0.40905
138720.0000    0.54956
138760.0000    0.50289
138800.0000    0.54942
138840.0000    0.50097
138880.0000    0.30335
138920.0000    0.34472
138960.0000    0.59242
139000.0000    0.37726
139040.0000    0.38130
139080.0000    0.57185
139120.0000    0.25170
139160.0000    0.39063
139200.0000    0.49006
139240.0000    0.37059
139280.0000    0.50454
139320.0000    0.50654
139360.0000    0.53397
139400.0000    0.33902
139440.0000    0.41323
139480.0000    0.59977
139520.0000    0.38465
139560.0000    0.64821
139600.0000    0.16076
139640.0000    0.36223
139680.0000    0.17646
139720.0000    0.23901
139760.0000    0.22051
139800.0000   -0.01795
139840.0000    0.24911
139880.0000    0.31195
139920.0000    0.30436
139960.0000    0.23041
140000.0000    0.45172
140040.0000    0.54653
140080.0000    0.31090
140120.0000    0.58433
140160.0000    0.37334
140200.0000    0.14326
140240.0000    0.21720
140280.0000    0.27402
140320.0000    0.34987
140360.0000    0.03459
140400.0000    0.13334
140440.0000    0.05988
140480.0000    0.19642
140520.0000    0.25073
140560.0000    0.13507
140600.0000    0.23581
140640.0000    0.43051
140680.0000    0.47751
140720.0000    0.12309
140760.0000   -0.06718
140800.0000    0.06405
140840.0000    0.07913
140880.0000    0.37752
140920.0000    0.01475
140960.0000   -0.23675
141000.0000    0.07097
141040.0000   -0.11035
141080.0000   -0.27541
141120.0000   -0.36252
141160.0000    0.11053
141200.0000    0.06365
141240.0000   -0.20275
141280.0000    0.06874
141320.0000   -0.30282
141360.0000   -0.31963
141400.0000   -0.34900
141440.0000   -0.18314
141480.0000   -0.11821
141520.0000   -0.39194
141560.0000   -0.40055
141600.0000   -0.31147
141640.0000   -0.36573
141680.0000   -0.21498
141720.0000   -0.81084
141760.0000   -0.33156
141800.0000   -0.42136
141840.0000    0.03699
141880.0000    0.35007
141920.0000    0.02342
141960.0000    0.06721
142000.0000    0.11372
142040.0000    0.18948
142080.0000    0.14850
142120.0000   -0.10587
142160.0000    0.13548
142200.0000   -0.48625
142240.0000   -0.39742
142280.0000   -0.06302
142320.0000    0.07526
142360.0000    0.03816
142400.0000    0.19544
142440.0000    0.34729
142480.0000    0.38094
142520.0000    0.44496
142560.0000    0.25511
142600.0000   -0.02014
142640.0000    0.19544
142680.0000    0.18037
142720.0000    0.36310
142760.0000    0.24210
142800.0000    0.32214
142840.0000    0.40858
142880.0000    0.21920
142920.0000    0.23006
142960.0000    0.04846
143000.0000    0.01030
143040.0000    0.09736
143080.0000    0.15584
143120.0000    0.22504
143160.0000   -0.06196
143200.0000   -0.18301
143240.0000   -0.16961
143280.0000    0.02382
143320.0000   -0.00364
143360.0000   -0.30226
143400.0000    0.01930
143440.0000    0.22156
143480.0000   -0.03698
143520.0000    0.03758
143560.0000   -0.04989
143600.0000   -0.16430
143640.0000    0.00901
143680.0000    0.07178
143720.0000    0.19230
143760.0000    0.29223
143800.0000    0.27581
143840.0000    0.20675
143880.0000    0.20622
143920.0000    0.33636
143960.0000    0.33983
144000.0000    0.16787
144040.0000    0.08883
144080.0000    0.14976
144120.0000    0.18998
144160.0000    0.27236
144200.0000    0.43436
144240.0000    0.06768
144280.0000    0.27985
144320.0000    0.29449
144360.0000    0.36868
144400.0000    0.08890
144440.0000   -0.05478
144480.0000    0.09448
144520.0000    0.02993
144560.0000   -0.16459
144600.0000    0.02961
144640.0000   -0.16813
144680.0000   -0.00238
144720.0000    0.32727
144760.0000   -0.07684
144800.0000    0.25498
144840.0000   -0.01512
144880.0000   -0.20439
144920.0000   -0.27344
144960.0000   -0.21881
145000.0000    0.05545
145040.0000   -0.02857
145080.0000    0.02442
145120.0000   -0.04480
145160.0000   -0.09682
145200.0000   -0.02890
145240.0000   -0.03835
145280.0000   -0.13354
145320.0000   -0.40205
145360.0000    0.13318
145400.0000    0.16819
145440.0000    0.02090
145480.0000   -0.16059
145520.0000   -0.12876
145560.0000    0.04114
145600.0000   -0.18507
145640.0000    0.08296
145680.0000   -0.01424
145720.0000    0.09371
145760.0000    0.37455
145800.0000    0.02354
145840.0000   -0.00204
145880.0000   -0.12705
145920.0000   -0.03557
145960.0000    0.23452
146000.0000   -0.12471
146040.0000    0.19020
146080.0000    0.28779
146120.0000    0.00683
146160.0000    0.23362
146200.0000    0.20728
146240.0000   -0.00550
146280.0000    0.13794
146320.0000   -0.07242
146360.0000   -0.01525
146400.0000    0.08825
146440.0000    0.26567
146480.0000    0.04808
146520.0000   -0.35762
146560.0000   -0.00320
146600.0000    0.18913
146640.0000    0.17373
146680.0000    0.17329
146720.0000    0.22840
146760.0000    0.16770
146800.0000    0.02275
146840.0000    0.26050
146880.0000    0.06131
146920.0000    0.24726
146960.0000    0.34281
147000.0000    0.06550
147040.0000    0.17805
147080.0000    0.34115
147120.0000    0.26929
147160.0000    0.21611
147200.0000    0.17132
147240.0000    0.29314
147280.0000    0.28771
147320.0000    0.22387
147360.0000    0.19747
147400.0000    0.07786
147440.0000    0.32973
147480.0000    0.35769
147520.0000    0.28059
147560.0000    0.30382
147600.0000    0.24716
147640.0000    0.27789
147680.0000    0.42028
147720.0000    0.41316
147760.0000    0.40175
147800.0000    0.36349
147840.0000    0.38845
147880.0000    0.48192
147920.0000    0.49278
147960.0000    0.52242
148000.0000    0.34016
148040.0000    0.27273
148080.0000    0.57074
148120.0000    0.46892
148160.0000    0.40950
148200.0000    0.22180
148240.0000    0.33190
148280.0000    0.33455
148320.0000    0.41612
148360.0000    0.26618
148400.0000    0.32737
148440.0000    0.28078
148480.0000    0.27067
148520.0000    0.33854
148560.0000    0.21133
148600.0000    0.35545
148640.0000    0.20623
148680.0000    0.29685
148720.0000    0.20955
148760.0000    0.31482
148800.0000   -0.04711
148840.0000    0.00865
148880.0000   -0.09060
148920.0000    0.06805
148960.0000    0.07109
149000.0000   -0.26683
149040.0000   -0.10933
149080.0000    0.10494
149120.0000   -0.12440
149160.0000    0.20803
149200.0000    0.04614
149240.0000   -0.23000
149280.0000   -0.12514
149320.0000   -0.24403
149360.0000    0.17579
149400.0000    0.20510
149440.0000    0.16821
149480.0000    0.09380
149520.0000    0.04211
149560.0000    0.03334
149600.0000    0.10343
149640.0000   -0.09830
149680.0000   -0.04318
149720.0000    0.19512
149760.0000    0.12618
149800.0000    0.18700
149840.0000   -0.07427
149880.0000    0.05422
149920.0000    0.03883
149960.0000    0.28158
150000.0000    0.49620
150040.0000    0.56704
150080.0000    0.59744
150120.0000    0.52042
150160.0000    0.51704
150200.0000    0.59195
150240.0000    0.60656
150280.0000    0.56772
150320.0000    0.56729
150360.0000    0.32061
150400.0000    0.22893
150440.0000    0.21833
150480.0000   -0.07436
150520.0000   -0.16030
150560.0000    0.21941
150600.0000    0.11923
150640.0000    0.28508
150680.0000    0.01475
150720.0000   -0.48278
150760.0000   -0.54363
150800.0000   -0.20427
150840.0000   -0.31903
150880.0000   -0.73781
150920.0000   -0.34549
150960.0000   -0.10676
151000.0000   -0.09120
151040.0000   -0.28964
151080.0000   -0.50929
151120.0000   -0.55330
151160.0000   -0.31860
151200.0000    0.19535
151240.0000    0.06258
151280.0000   -0.17386
151320.0000   -0.51923
151360.0000   -0.59039
151400.0000   -0.10677
151440.0000    0.04451
151480.0000   -0.23753
151520.0000   -0.21180
151560.0000   -0.24709
151600.0000   -0.19269
151640.0000   -0.23638
151680.0000   -0.18995
151720.0000   -0.10920
151760.0000    0.35471
151800.0000    0.11127
151840.0000    0.04219
151880.0000    0.20684
151920.0000    0.53214
151960.0000    0.35592
152000.0000    0.47475
152040.0000    0.24879
152080.0000    0.11526
152120.0000   -0.05619
152160.0000   -0.04283
152200.0000   -0.25862
152240.0000    0.02918
152280.0000   -0.33198
152320.0000   -0.17692
152360.0000   -0.28948
152400.0000   -0.32584
152440.0000   -0.00484
152480.0000    0.00131
152520.0000   -0.13456
152560.0000    0.01421
152600.0000   -0.35799
152640.0000   -0.28949
152680.0000   -0.08397
152720.0000   -0.42129
152760.0000   -0.41736
152800.0000   -0.51337
152840.0000   -0.32103
152880.0000   -0.42037
152920.0000   -0.09790
152960.0000   -0.17157
153000.0000   -0.19757
153040.0000   -0.14484
153080.0000   -0.00711
153120.0000    0.15463
153160.0000   -0.03864
153200.0000    0.07316
153240.0000   -0.15551
153280.0000   -0.47601
153320.0000   -0.36486
153360.0000   -0.07077
153400.0000   -0.01783
153440.0000    0.22455
153480.0000    0.03308
153520.0000    0.08994
153560.0000    0.10115
153600.0000    0.05869
153640.0000   -0.08062
153680.0000    0.00773
153720.0000    0.24364
153760.0000   -0.00320
153800.0000   -0.11097
153840.0000    0.19026
153880.0000    0.42976
153920.0000    0.48036
153960.0000    0.49595
154000.0000    0.45048
154040.0000    0.49848
154080.0000    0.47700
154120.0000    0.24598
154160.0000    0.24154
154200.0000    0.36561
154240.0000    0.37368
154280.0000    0.51322
154320.0000    0.38275
154360.0000    0.18136
154400.0000    0.12140
154440.0000    0.33825
154480.0000    0.57422
154520.0000    0.60230
154560.0000    0.66558
154600.0000    0.35863
154640.0000    0.54644
154680.0000    0.22773
154720.0000    0.26565
154760.0000    0.24436
154800.0000    0.49418
154840.0000    0.43719
154880.0000    0.32785
154920.0000    0.67935
154960.0000    0.61111
155000.0000    0.56643
155040.0000    0.43212
155080.0000    0.21297
155120.0000    0.18336
155160.0000    0.27774
155200.0000    0.71411
155240.0000    0.29615
155280.0000    0.48371
155320.0000    0.48652
155360.0000    0.68671
155400.0000    0.64729
155440.0000    0.67116
155480.0000    0.44851
155520.0000    0.52956
155560.0000    0.55366
155600.0000    0.52806
155640.0000    0.46662
155680.0000    0.21859
155720.0000    0.17498
155760.0000    0.28174
155800.0000    0.34321
155840.0000    0.05894
155880.0000    0.32283
155920.0000    0.22609
155960.0000    0.19993
156000.0000    0.30822
156040.0000    0.56716
156080.0000    0.28094
156120.0000    0.42832
156160.0000    0.42431
156200.0000    0.22815
156240.0000    0.28568
156280.0000    0.63772
156320.0000    0.59540
156360.0000    0.26639
156400.0000    0.37434
156440.0000    0.63620
156480.0000    0.40468
156520.0000    0.30707
156560.0000    0.38312
156600.0000    0.26608
156640.0000    0.17561
156680.0000    0.09075
156720.0000    0.41036
156760.0000    0.27771
156800.0000    0.36322
156840.0000    0.31734
156880.0000    0.55019
156920.0000    0.24643
156960.0000    0.51135
157000.0000    0.30802
157040.0000    0.37276
157080.0000    0.31877
157120.0000   -0.04713
157160.0000    0.55905
157200.0000    0.42817
157240.0000    0.34039
157280.0000    0.33217
157320.0000    0.28309
157360.0000    0.32019
157400.0000    0.31595
157440.0000    0.32938
157480.0000    0.31939
157520.0000    0.43392
157560.0000    0.32485
157600.0000    0.29943
157640.0000    0.34486
157680.0000    0.18613
157720.0000    0.38180
157760.0000    0.28216
157800.0000    0.29426
157840.0000    0.39664
157880.0000    0.60107
157920.0000    0.32569
157960.0000    0.50832
158000.0000    0.38440
158040.0000    0.55536
158080.0000    0.72889
158120.0000    0.55344
158160.0000    0.42879
158200.0000    0.41938
158240.0000    0.41302
158280.0000    0.36733
158320.0000    0.28286
158360.0000    0.42173
158400.0000    0.35898
158440.0000    0.37000
158480.0000    0.16977
158520.0000    0.31407
158560.0000    0.23313
158600.0000    0.27426
158640.0000    0.46287
158680.0000    0.50467
158720.0000    0.16692
158760.0000    0.46093
158800.0000    0.15240
158840.0000    0.38395
158880.0000    0.32150
158920.0000    0.46176
158960.0000    0.35553
159000.0000    0.49793
159040.0000    0.58854
159080.0000    0.46447
159120.0000    0.25068
159160.0000    0.26907
159200.0000    0.53758
159240.0000    0.20612
159280.0000    0.65025
159320.0000    0.69599
159360.0000    0.65082
159400.0000    0.60460
159440.0000    0.44875
159480.0000    0.53313
159520.0000    0.35138
159560.0000    0.19890
159600.0000    0.47897
159640.0000    0.70179
159680.0000    0.56507
159720.0000    0.33973
159760.0000    0.44261
159800.0000    0.23235
159840.0000    0.54406
159880.0000    0.59298
159920.0000    0.29055
159960.0000    0.47818
160000.0000    0.53564
160040.0000    0.62965
160080.0000    0.56286
160120.0000    0.49977
160160.0000    0.73961
160200.0000    0.55115
160240.0000    0.50343
160280.0000    0.58161
160320.0000    0.45478
160360.0000    0.60983
160400.0000    0.38477
160440.0000    0.47881
160480.0000    0.62956
160520.0000    0.78723
160560.0000    0.57835
160600.0000    0.59086
160640.0000    0.41650
160680.0000    0.44692
160720.0000    0.34952
160760.0000    0.36081
160800.0000    0.26689
160840.0000    0.27507
160880.0000    0.63267
160920.0000    0.44812
160960.0000    0.45624
161000.0000    0.36943
161040.0000    0.48329
161080.0000    0.33423
161120.0000    0.36491
161160.0000    0.34695
161200.0000    0.48517
161240.0000    0.28501
161280.0000    0.46401
161320.0000    0.56112
161360.0000    0.36991
161400.0000    0.39792
161440.0000    0.25033
161480.0000    0.51567
161520.0000    0.33274
161560.0000    0.69362
161600.0000    0.41622
161640.0000    0.57066
161680.0000    0.30969
161720.0000    0.29349
161760.0000    0.23895
161800.0000    0.44694
161840.0000    0.32788
161880.0000    0.54243
161920.0000    0.45267
161960.0000    0.57000
162000.0000    0.50763
162040.0000    0.36322
162080.0000    0.50596
162120.0000    0.61930
162160.0000    0.49578
162200.0000    0.50588
162240.0000    0.41080
162280.0000    0.47409
162320.0000    0.43188
162360.0000    0.34576
162400.0000    0.49658
162440.0000    0.51597
162480.0000    0.20930
162520.0000    0.16135
162560.0000    0.37129
162600.0000    0.49615
162640.0000    0.45797
162680.0000    0.62290
162720.0000    0.43809
162760.0000    0.52604
162800.0000    0.54607
162840.0000    0.49000
162880.0000    0.34011
162920.0000    0.32006
162960.0000    0.36421
163000.0000    0.35532
163040.0000    0.29041
163080.0000    0.42262
163120.0000    0.47945
163160.0000    0.29394
163200.0000    0.45104
163240.0000    0.42479
163280.0000    0.33376
163320.0000    0.27760
163360.0000    0.23347
163400.0000    0.32675
163440.0000    0.36949
163480.0000    0.34981
163520.0000    0.37860
163560.0000    0.32094
163600.0000    0.34743
163640.0000    0.35867
163680.0000    0.52675
163720.0000    0.40134
163760.0000    0.43656
163800.0000    0.38270
163840.0000    0.61251
163880.0000    0.56553
163920.0000    0.47550
163960.0000    0.47108
164000.0000    0.61323
164040.0000    0.51937
164080.0000    0.44340
164120.0000    0.53205
164160.0000    0.20120
164200.0000    0.24245
164240.0000    0.40928
164280.0000    0.23148
164320.0000    0.43566
164360.0000    0.48495
164400.0000    0.70926
164440.0000    0.48807
164480.0000    0.48127
164520.0000    0.61638
164560.0000    0.62893
164600.0000    0.50233
164640.0000    0.57279
164680.0000    0.73851
164720.0000    0.39096
164760.0000    0.43405
164800.0000    0.43471
164840.0000    0.42090
164880.0000    0.47987
164920.0000    0.41999
164960.0000    0.52538
165000.0000    0.48776
165040.0000    0.45419
165080.0000    0.32218
165120.0000    0.40283
165160.0000    0.48629
165200.0000    0.37293
165240.0000    0.35476
165280.0000    0.49315
165320.0000    0.20974
165360.0000    0.31523
165400.0000    0.28827
165440.0000    0.39146
165480.0000    0.26612
165520.0000    0.22725
165560.0000    0.32864
165600.0000    0.34356
165640.0000    0.60681
165680.0000    0.60386
165720.0000    0.61815
165760.0000    0.58799
165800.0000    0.39131
165840.0000    0.43836
165880.0000    0.30462
165920.0000    0.47317
165960.0000    0.37230
166000.0000    0.38132
166040.0000    0.33863
166080.0000    0.42047
166120.0000    0.37850
166160.0000    0.34403
166200.0000    0.32828
166240.0000    0.57953
166280.0000    0.39719
166320.0000    0.59170
166360.0000    0.34446
166400.0000    0.61654
166440.0000    0.18860
166480.0000    0.26835
166520.0000    0.43792
166560.0000   -0.15406
166600.0000    0.01015
166640.0000   -0.10826
166680.0000    0.19100
166720.0000    0.29027
166760.0000    0.08456
166800.0000    0.35642
166840.0000    0.44706
166880.0000    0.42011
166920.0000    0.24064
166960.0000    0.46245
167000.0000    0.30354
167040.0000    0.37614
167080.0000    0.52876
167120.0000    0.61697
167160.0000    0.53964
167200.0000    0.31453
167240.0000    0.40493
167280.0000    0.48312
167320.0000    0.62766
167360.0000    0.48252
167400.0000    0.39777
167440.0000    0.25761
167480.0000    0.42123
167520.0000    0.66167
167560.0000    0.35896
167600.0000    0.47692
167640.0000    0.61964
167680.0000    0.46664
167720.0000    0.47265
167760.0000    0.45061
167800.0000    0.65866
167840.0000    0.29197
167880.0000    0.60824
167920.0000    0.69235
167960.0000    0.62675
168000.0000    0.61163
168040.0000    0.76470
168080.0000    0.10506
168120.0000    0.00481
168160.0000    0.26399
168200.0000    0.13114
168240.0000    0.20630
168280.0000    0.17316
168320.0000    0.33740
168360.0000    0.17370
168400.0000    0.18382
168440.0000    0.24657
168480.0000    0.13557
168520.0000    0.21845
168560.0000    0.40710
168600.0000    0.13646
168640.0000    0.14775
168680.0000    0.26029
168720.0000    0.46282
168760.0000    0.24019
168800.0000    0.13494
168840.0000   -0.00055
168880.0000    0.11562
168920.0000    0.01961
168960.0000    0.15532
169000.0000    0.12878
169040.0000    0.16316
169080.0000   -0.35679
169120.0000    0.07687
169160.0000    0.27696
169200.0000    0.02198
169240.0000    0.11154
169280.0000    0.09093
169320.0000    0.21089
169360.0000    0.08571
169400.0000    0.13569
169440.0000    0.27445
169480.0000    0.27391
169520.0000    0.29782
169560.0000    0.31869
169600.0000    0.40081
169640.0000    0.33661
169680.0000    0.45211
169720.0000    0.23165
169760.0000    0.35991
169800.0000    0.48257
169840.0000    0.39394
169880.0000    0.42881
169920.0000    0.38061
169960.0000    0.24819
170000.0000    0.24026
170040.0000    0.28043
170080.0000    0.36691
170120.0000    0.31466
170160.0000    0.52121
170200.0000    0.29429
170240.0000    0.48984
170280.0000    0.49295
170320.0000    0.57305
170360.0000    0.49726
170400.0000    0.64315
170440.0000    0.52018
170480.0000    0.62784
170520.0000    0.41190
170560.0000    0.47980
170600.0000    0.70867
170640.0000    0.47736
170680.0000    0.61646
170720.0000    0.48357
170760.0000    0.55673
170800.0000    0.56912
170840.0000    0.46652
170880.0000    0.40948
170920.0000    0.56006
170960.0000    0.54952
171000.0000    0.07770
171040.0000   -0.22255
171080.0000    0.46499
171120.0000    0.27019
171160.0000    0.18892
171200.0000    0.22129
171240.0000    0.16986
171280.0000    0.06875
171320.0000    0.16073
171360.0000    0.18086
171400.0000    0.14123
171440.0000    0.33260
171480.0000    0.31012
171520.0000    0.06271
171560.0000   -0.05111
171600.0000   -0.05854
171640.0000   -0.05437
171680.0000   -0.03427
171720.0000   -0.22308
171760.0000    0.10032
171800.0000   -0.10333
171840.0000   -0.61346
171880.0000   -0.44915
171920.0000   -0.27344
171960.0000   -0.01204
172000.0000   -0.16687
172040.0000   -0.32603
172080.0000    0.02292
172120.0000   -0.32408
172160.0000   -0.13276
172200.0000   -0.25731
172240.0000   -0.06965
172280.0000   -0.00163
172320.0000   -0.01212
172360.0000   -0.35335
172400.0000   -0.16366
172440.0000   -0.25359
172480.0000   -0.30083
172520.0000   -0.31809
172560.0000   -0.35045
172600.0000   -0.25709
172640.0000   -0.55612
172680.0000   -0.41574
172720.0000   -0.03483
172760.0000   -0.35678
172800.0000   -0.21908
172840.0000   -0.02507
172880.0000   -0.21075
172920.0000   -0.15228
172960.0000    0.07043
173000.0000   -0.21882
173040.0000   -0.36638
173080.0000   -0.05988
173120.0000   -0.05065
173160.0000    0.03101
173200.0000   -0.20966
173240.0000   -0.13552
173280.0000    0.26498
173320.0000    0.00067
173360.0000    0.00600
173400.0000    0.04336
173440.0000   -0.09337
173480.0000   -0.54100
173520.0000   -0.16488
173560.0000   -0.08241
173600.0000   -0.13347
173640.0000    0.05101
173680.0000   -0.10135
173720.0000   -0.16161
173760.0000   -0.03956
173800.0000   -0.14329
173840.0000   -0.05928
173880.0000   -0.08860
173920.0000    0.33186
173960.0000    0.28889
174000.0000    0.34962
174040.0000    0.07077
174080.0000    0.23333
174120.0000    0.24997
174160.0000    0.27472
174200.0000    0.27734
174240.0000    0.24574
174280.0000    0.23396
174320.0000    0.37278
174360.0000    0.43422
174400.0000    0.50245
174440.0000    0.46280
174480.0000    0.43247
174520.0000    0.27926
174560.0000    0.51758
174600.0000    0.32344
174640.0000    0.59088
174680.0000    0.20796
174720.0000    0.54947
174760.0000    0.59937
174800.0000    0.47900
174840.0000    0.33343
174880.0000    0.52870
174920.0000    0.52762
174960.0000    0.43069
175000.0000   -0.10451
175040.0000   -0.37360
175080.0000   -0.19997
175120.0000   -0.28491
175160.0000   -0.04188
175200.0000   -0.11904
175240.0000   -0.02573
175280.0000   -0.41817
175320.0000   -0.36549
175360.0000   -0.53200
175400.0000   -0.28489
175440.0000   -0.34965
175480.0000   -0.36779
175520.0000   -0.48461
175560.0000   -0.15457
175600.0000   -0.15852
175640.0000   -0.03559
175680.0000   -0.09933
175720.0000   -0.07175
175760.0000   -0.21964
175800.0000   -0.15614
175840.0000   -0.24844
175880.0000   -0.23298
175920.0000   -0.12832
175960.0000   -0.10082
176000.0000   -0.46199
176040.0000   -0.04665
176080.0000   -0.20727
176120.0000   -0.14871
176160.0000   -0.18613
176200.0000   -0.18365
176240.0000    0.10054
176280.0000    0.09866
176320.0000    0.14004
176360.0000    0.03364
176400.0000    0.04959
176440.0000    0.05611
176480.0000   -0.09908
176520.0000   -0.02934
176560.0000   -0.06514
176600.0000    0.15975
176640.0000    0.16950
176680.0000   -0.01012
176720.0000    0.19457
176760.0000    0.28729
176800.0000    0.18725
176840.0000    0.32547
176880.0000    0.22957
176920.0000    0.25736
176960.0000    0.09927
177000.0000   -0.01310
177040.0000   -0.39857
177080.0000   -0.55896
177120.0000   -0.31368
177160.0000   -0.22418
177200.0000   -0.06736
177240.0000    0.07429
177280.0000    0.37090
177320.0000    0.00962
177360.0000   -0.08971
177400.0000   -0.03320
177440.0000   -0.21451
177480.0000   -0.08528
177520.0000    0.05631
177560.0000    0.13339
177600.0000   -0.07444
177640.0000   -0.01164
177680.0000    0.18229
177720.0000    0.02090
177760.0000    0.17538
177800.0000    0.17976
177840.0000    0.35590
177880.0000    0.19903
177920.0000    0.34473
177960.0000    0.14528
178000.0000    0.19717
178040.0000   -0.00145
178080.0000    0.19480
178120.0000    0.14924
178160.0000    0.10872
178200.0000   -0.00249
178240.0000    0.09702
178280.0000    0.47586
178320.0000    0.09604
178360.0000    0.31239
178400.0000    0.42389
178440.0000    0.41419
178480.0000    0.58155
178520.0000    0.43672
178560.0000    0.21879
178600.0000   -0.06446
178640.0000    0.00470
178680.0000    0.21579
178720.0000   -0.16344
178760.0000    0.32585
178800.0000    0.09861
178840.0000    0.20902
178880.0000    0.14891
178920.0000    0.45278
178960.0000    0.05586
179000.0000   -0.00176
179040.0000    0.19006
179080.0000    0.11857
179120.0000    0.20549
179160.0000   -0.10888
179200.0000   -0.09010
179240.0000    0.45138
179280.0000    0.03477
179320.0000    0.05712
179360.0000   -0.04045
179400.0000    0.21066
179440.0000    0.13108
179480.0000    0.06285
179520.0000    0.27441
179560.0000    0.18180
179600.0000    0.14358
179640.0000    0.42422
179680.0000    0.28831
179720.0000    0.47741
179760.0000    0.56127
179800.0000    0.21552
179840.0000    0.31012
179880.0000   -0.19928
179920.0000    0.37416
179960.0000    0.28047
180000.0000    0.01541
180040.0000    0.18318
180080.0000    0.01993
180120.0000    0.40193
180160.0000    0.29801
180200.0000    0.03713
180240.0000    0.05641
180280.0000    0.15986
180320.0000    0.30702
180360.0000    0.06414
180400.0000    0.08114
180440.0000    0.23473
180480.0000    0.03998
180520.0000    0.35150
180560.0000    0.15905
180600.0000    0.36965
180640.0000    0.34103
180680.0000    0.34641
180720.0000    0.21663
180760.0000    0.23506
180800.0000    0.34093
180840.0000    0.17018
180880.0000    0.42462
180920.0000    0.25124
180960.0000    0.44821
181000.0000    0.57388
181040.0000    0.26199
181080.0000    0.23261
181120.0000    0.12897
181160.0000    0.58636
181200.0000    0.41465
181240.0000    0.19944
181280.0000    0.43955
181320.0000    0.46029
181360.0000    0.13247
181400.0000    0.16212
181440.0000    0.46766
181480.0000    0.49970
181520.0000    0.50413
181560.0000    0.72136
181600.0000    0.33322
181640.0000    0.56356
181680.0000    0.32457
181720.0000    0.46762
181760.0000    0.61673
181800.0000    0.37648
181840.0000    0.68303
181880.0000    0.09089
181920.0000    0.24023
181960.0000    0.33514
182000.0000    0.47672
182040.0000    0.42568
182080.0000    0.54452
182120.0000    0.44093
182160.0000    0.17157
182200.0000    0.27233
182240.0000    0.29296
182280.0000    0.20002
182320.0000    0.46578
182360.0000    0.28652
182400.0000    0.51867
182440.0000    0.25669
182480.0000    0.47600
182520.0000    0.21544
182560.0000    0.34925
182600.0000    0.43069
182640.0000    0.55406
182680.0000    0.24349
182720.0000    0.39596
182760.0000    0.19026
182800.0000    0.48327
182840.0000    0.74143
182880.0000    0.37597
182920.0000    0.54058
182960.0000    0.25747
183000.0000    0.42126
183040.0000    0.66291
183080.0000    0.43531
183120.0000    0.19436
183160.0000    0.31988
183200.0000    0.42457
183240.0000    0.47764
183280.0000    0.10887
183320.0000    0.52451
183360.0000    0.16693
183400.0000    0.44580
183440.0000    0.10642
183480.0000    0.38949
183520.0000    0.54807
183560.0000    0.50456
183600.0000    0.40688
183640.0000    0.43285
183680.0000    0.21083
183720.0000    0.41210
183760.0000    0.55487
183800.0000    0.63663
183840.0000    0.64642
183880.0000    0.31091
183920.0000    0.47030
183960.0000    0.44173
184000.0000    0.19778
184040.0000    0.32044
184080.0000    0.77637
184120.0000    0.08718
184160.0000    0.15254
184200.0000    0.41036
184240.0000    0.44851
184280.0000    0.34092
184320.0000    0.37593
184360.0000    0.48640
184400.0000    0.36412
184440.0000    0.56589
184480.0000    0.51655
184520.0000    0.30799
184560.0000    0.57124
184600.0000    0.58736
184640.0000    0.35099
184680.0000    0.21721
184720.0000    0.57117
184760.0000    0.68061
184800.0000    0.49863
184840.0000    0.43889
184880.0000    0.27367
184920.0000    0.66743
184960.0000    0.35323
185000.0000    0.10383
185040.0000    0.40204
185080.0000    0.36144
185120.0000    0.41536
185160.0000    0.40588
185200.0000    0.74581
185240.0000    0.55751
185280.0000    0.25139
185320.0000    0.15376
185360.0000    0.16332
185400.0000    0.11743
185440.0000    0.18504
185480.0000    0.07824
185520.0000    0.34136
185560.0000    0.40929
185600.0000    0.15356
185640.0000   -0.02479
185680.0000    0.55890
185720.0000    0.53606
185760.0000    0.29639
185800.0000    0.33759
185840.0000    0.36715
185880.0000    0.60670
185920.0000    0.49021
185960.0000    0.43477
186000.0000    0.42724
186040.0000    0.60421
186080.0000    0.40570
186120.0000    0.30867
186160.0000    0.20813
186200.0000    0.33838
186240.0000    0.29501
186280.0000    0.54234
186320.0000    0.59079
186360.0000    0.35803
186400.0000    0.29806
186440.0000    0.17553
186480.0000    0.20806
186520.0000    0.23364
186560.0000    0.38112
186600.0000    0.54969
186640.0000    0.32772
186680.0000    0.56160
186720.0000    0.35072
186760.0000    0.22165
186800.0000    0.61396
186840.0000    0.18891
186880.0000    0.25791
186920.0000    0.23921
186960.0000    0.38229
187000.0000    0.04563
187040.0000    0.18741
187080.0000    0.14326
187120.0000    0.14101
187160.0000    0.27283
187200.0000    0.31674
187240.0000    0.45565
187280.0000    0.32403
187320.0000    0.24059
187360.0000    0.50848
187400.0000    0.15860
187440.0000    0.40976
187480.0000    0.49323
187520.0000    0.32063
187560.0000    0.10916
187600.0000    0.15764
187640.0000    0.18850
187680.0000   -0.06202
187720.0000    0.26780
187760.0000    0.19950
187800.0000    0.55559
187840.0000    0.63256
187880.0000    0.55685
187920.0000    0.53369
187960.0000    0.57408
188000.0000    0.42589
188040.0000    0.41958
188080.0000    0.11447
188120.0000    0.50488
188160.0000    0.35418
188200.0000    0.32243
188240.0000    0.39738
188280.0000    0.29611
188320.0000    0.13698
188360.0000    0.30280
188400.0000    0.30761
188440.0000    0.15096
188480.0000    0.32008
188520.0000    0.45952
188560.0000    0.64826
188600.0000    0.19060
188640.0000    0.28179
188680.0000    0.41132
188720.0000    0.25587
188760.0000    0.09092
188800.0000    0.48172
188840.0000    0.31905
188880.0000    0.48433
188920.0000    0.46388
188960.0000    0.34022
189000.0000    0.34324
189040.0000    0.25375
189080.0000    0.24129
189120.0000    0.18221
189160.0000    0.46682
189200.0000    0.26883
189240.0000    0.24650
189280.0000    0.23882
189320.0000    0.32116
189360.0000    0.39284
189400.0000    0.51307
189440.0000    0.65142
189480.0000    0.44135
189520.0000    0.36955
189560.0000    0.58095
189600.0000    0.45368
189640.0000    0.41511
189680.0000    0.31999
189720.0000    0.08627
189760.0000    0.13763
189800.0000    0.37226
189840.0000    0.51828
189880.0000    0.33502
189920.0000    0.41045
189960.0000    0.28191
190000.0000    0.28339
190040.0000    0.22629
190080.0000    0.14123
190120.0000    0.33277
190160.0000    0.18772
190200.0000    0.16417
190240.0000    0.23440
190280.0000    0.25657
190320.0000    0.20266
190360.0000    0.05369
190400.0000    0.32002
190440.0000    0.13853
190480.0000    0.22376
190520.0000    0.23057
190560.0000    0.25637
190600.0000    0.44365
190640.0000    0.50356
190680.0000    0.48069
190720.0000    0.17940
190760.0000    0.28438
190800.0000    0.34750
190840.0000    0.47608
190880.0000    0.31507
190920.0000    0.31036
190960.0000    0.20518
191000.0000    0.38656
191040.0000    0.22833
191080.0000    0.35171
191120.0000    0.29976
191160.0000    0.33482
191200.0000    0.41767
191240.0000    0.49352
191280.0000    0.37756
191320.0000    0.54402
191360.0000    0.50132
191400.0000    0.02876
191440.0000    0.20318
191480.0000    0.26663
191520.0000    0.36587
191560.0000    0.52204
191600.0000    0.39945
191640.0000    0.37061
191680.0000    0.35120
191720.0000    0.41734
191760.0000    0.40528
191800.0000    0.39753
191840.0000    0.44233
191880.0000    0.34323
191920.0000    0.38618
191960.0000    0.53188
192000.0000    0.58111
192040.0000    0.56547
192080.0000    0.34586
192120.0000    0.43022
192160.0000    0.58247
192200.0000    0.70312
192240.0000    0.32804
192280.0000    0.57373
192320.0000    0.60756
192360.0000    0.36670
192400.0000    0.26324
192440.0000    0.42924
192480.0000    0.38217
192520.0000    0.57096
192560.0000    0.53159
192600.0000    0.48940
192640.0000    0.40761
192680.0000    0.32673
192720.0000    0.42203
192760.0000    0.60364
192800.0000    0.28791
192840.0000    0.65977
192880.0000    0.47199
192920.0000    0.43441
192960.0000    0.64552
193000.0000    0.43868
193040.0000    0.43298
193080.0000    0.53120
193120.0000    0.47681
193160.0000    0.61443
193200.0000    0.47745
193240.0000    0.37543
193280.0000    0.57382
193320.0000    0.35311
193360.0000    0.41317
193400.0000    0.45191
193440.0000    0.15040
193480.0000    0.21480
193520.0000    0.23452
193560.0000    0.25708
193600.0000    0.24189
193640.0000    0.40633
193680.0000    0.39450
193720.0000    0.28578
193760.0000    0.34004
193800.0000    0.57195
193840.0000    0.49430
193880.0000    0.32720
193920.0000    0.19050
193960.0000    0.28145
194000.0000    0.27240
194040.0000    0.30104
194080.0000    0.20841
194120.0000    0.40311
194160.0000    0.32507
194200.0000    0.48131
194240.0000    0.35514
194280.0000    0.39100
194320.0000   -0.05533
194360.0000    0.16825
194400.0000    0.20697
194440.0000    0.28587
194480.0000    0.04703
194520.0000    0.02251
194560.0000    0.27625
194600.0000    0.38589
194640.0000    0.35712
194680.0000    0.22554
194720.0000    0.23947
194760.0000    0.27549
194800.0000    0.25751
194840.0000    0.17026
194880.0000    0.06738
194920.0000    0.17042
194960.0000    0.14595
195000.0000    0.31895
195040.0000    0.40124
195080.0000    0.41764
195120.0000    0.50626
195160.0000    0.29713
195200.0000    0.50447
195240.0000    0.16757
195280.0000    0.28486
195320.0000    0.18630
195360.0000    0.04875
195400.0000   -0.05155
195440.0000    0.45781
195480.0000    0.52066
195520.0000    0.44363
195560.0000    0.45967
195600.0000    0.15407
195640.0000    0.23113
195680.0000    0.49417
195720.0000    0.41957
195760.0000    0.70828
195800.0000    0.29447
195840.0000    0.34159
195880.0000    0.32203
195920.0000    0.34215
195960.0000    0.30369
196000.0000    0.56133
196040.0000    0.46442
196080.0000    0.41575
196120.0000    0.39850
196160.0000    0.17211
196200.0000    0.14782
196240.0000    0.19576
196280.0000    0.15405
196320.0000   -0.42778
196360.0000   -0.53843
196400.0000    0.06266
196440.0000   -0.33961
196480.0000   -0.25921
196520.0000   -0.22281
196560.0000    0.15874
196600.0000    0.05475
196640.0000    0.09693
196680.0000   -0.08211
196720.0000   -0.11502
196760.0000   -0.16248
196800.0000   -0.22463
196840.0000    0.02490
196880.0000   -0.13204
196920.0000   -0.45556
196960.0000   -0.27784
197000.0000   -0.09710
197040.0000    0.04157
197080.0000   -0.23374
197120.0000   -0.22077
197160.0000    0.11796
197200.0000   -0.16509
197240.0000   -0.01638
197280.0000   -0.25867
197320.0000   -0.32875
197360.0000   -0.50581
197400.0000   -0.34235
197440.0000   -0.04878
197480.0000   -0.11485
197520.0000   -0.16683
197560.0000   -0.16269
197600.0000   -0.12539
197640.0000   -0.08121
197680.0000   -0.12603
197720.0000   -0.20026
197760.0000   -0.36481
197800.0000   -0.30901
197840.0000   -0.26543
197880.0000   -0.13301
197920.0000   -0.07620
197960.0000   -0.27492
198000.0000   -0.12433
198040.0000   -0.12872
198080.0000   -0.46046
198120.0000   -0.33722
198160.0000   -0.34402
198200.0000   -0.26974
198240.0000   -0.53594
198280.0000   -0.17283
198320.0000   -0.64619
198360.0000   -0.31162
198400.0000   -0.21679
198440.0000   -0.20190
198480.0000   -0.10905
198520.0000   -0.24563
198560.0000   -0.07550
198600.0000   -0.39911
198640.0000   -0.36256
198680.0000   -0.67711
198720.0000   -0.57283
198760.0000   -0.48487
198800.0000   -0.08859
198840.0000   -0.05764
198880.0000    0.00415
198920.0000   -0.09441
198960.0000   -0.28214
199000.0000   -0.28600
199040.0000    0.10248
199080.0000   -0.32792
199120.0000    0.08792
199160.0000   -0.13148
199200.0000   -0.06779
199240.0000   -0.23528
199280.0000   -0.23428
199320.0000   -0.01568
199360.0000   -0.27066
199400.0000   -0.38178
199440.0000   -0.30948
199480.0000   -0.36290
199520.0000   -0.12986
199560.0000   -0.11430
199600.0000   -0.21825
199640.0000   -0.31119
199680.0000   -0.69184
199720.0000   -0.43894
199760.0000   -0.33248
199800.0000   -0.26469
199840.0000   -0.24202
199880.0000   -0.07915
199920.0000   -0.03019
199960.0000   -0.06426
200000.0000    0.06153
200040.0000    0.01034
200080.0000   -0.22836
200120.0000   -0.49554
200160.0000   -0.05290
200200.0000   -0.28484
200240.0000   -0.13251
200280.0000    0.01223
200320.0000   -0.12877
200360.0000   -0.06126
200400.0000   -0.04106
200440.0000    0.16764
200480.0000    0.13539
200520.0000   -0.10315
200560.0000    0.03052
200600.0000   -0.00343
200640.0000   -0.12283
200680.0000   -0.30141
200720.0000   -0.09493
200760.0000    0.04234
200800.0000   -0.18878
200840.0000    0.04422
200880.0000    0.06582
200920.0000   -0.31990
200960.0000   -0.22172
201000.0000   -0.20764
201040.0000   -0.29255
201080.0000   -0.61829
201120.0000   -0.05782
201160.0000   -0.51589
201200.0000   -0.34138
201240.0000   -0.53063
201280.0000   -0.12013
201320.0000   -0.44652
201360.0000    0.02086
201400.0000   -0.16416
201440.0000   -0.00818
201480.0000   -0.21266
201520.0000   -0.16259
201560.0000   -0.11003
201600.0000   -0.18257
201640.0000   -0.11094
201680.0000   -0.05490
201720.0000   -0.08866
201760.0000   -0.53307
201800.0000   -0.37519
201840.0000    0.06640
201880.0000   -0.30486
201920.0000   -0.18721
201960.0000    0.08031
202000.0000    0.10190
202040.0000    0.19639
202080.0000   -0.08556
202120.0000   -0.24755
202160.0000   -0.19729
202200.0000    0.00720
202240.0000   -0.03643
202280.0000    0.06099
202320.0000   -0.32333
202360.0000   -0.30051
202400.0000   -0.30558
202440.0000   -0.23126
202480.0000    0.03731
202520.0000   -0.20722
202560.0000    0.02076
202600.0000   -0.33611
202640.0000   -0.22005
202680.0000   -0.30280
202720.0000   -0.08151
202760.0000   -0.09202
202800.0000    0.15865
202840.0000   -0.08994
202880.0000   -0.12084
202920.0000    0.13690
202960.0000   -0.33039
203000.0000   -0.40313
203040.0000   -0.35841
203080.0000   -0.49800
203120.0000   -0.53732
203160.0000   -0.23914
203200.0000   -0.26927
203240.0000   -0.11653
203280.0000   -0.41051
203320.0000    0.00230
203360.0000   -0.07490
203400.0000   -0.27966
203440.0000   -0.18827
203480.0000   -0.48164
203520.0000   -0.47328
203560.0000   -0.65841
203600.0000   -0.44622
203640.0000   -0.36398
203680.0000   -0.36225
203720.0000   -0.19951
203760.0000   -0.32947
203800.0000   -0.32307
203840.0000   -0.50978
203880.0000   -0.27069
203920.0000   -0.23001
203960.0000   -0.26817
204000.0000   -0.35210
204040.0000   -0.32169
204080.0000   -0.29213
204120.0000   -0.23043
204160.0000   -0.30907
204200.0000   -0.23045
204240.0000   -0.22610
204280.0000   -0.37622
204320.0000   -0.44642
204360.0000   -0.38843
204400.0000   -0.46805
204440.0000   -0.38968
204480.0000   -0.11905
204520.0000    0.01169
204560.0000   -0.15202
204600.0000   -0.17955
204640.0000   -0.25153
204680.0000   -0.18783
204720.0000    0.05401
204760.0000   -0.25968
204800.0000    0.06518
204840.0000    0.01958
204880.0000    0.05296
204920.0000   -0.18750
204960.0000    0.43788
205000.0000    0.31088
205040.0000    0.35089
205080.0000    0.25444
205120.0000    0.37177
205160.0000    0.34314
205200.0000    0.19985
205240.0000    0.31650
205280.0000    0.30114
205320.0000    0.18917
205360.0000    0.28972
205400.0000    0.21785
205440.0000    0.32639
205480.0000    0.25598
205520.0000    0.05638
205560.0000    0.66757
205600.0000    0.23937
205640.0000   -0.06463
205680.0000   -0.14714
205720.0000    0.19910
205760.0000    0.32002
205800.0000    0.34825
205840.0000    0.27034
205880.0000    0.38443
205920.0000    0.30179
205960.0000    0.53009
206000.0000    0.47948
206040.0000    0.34363
206080.0000   -0.03876
206120.0000   -0.04878
206160.0000   -0.11888
206200.0000   -0.28271
206240.0000   -0.03376
206280.0000    0.06139
206320.0000   -0.45596
206360.0000   -0.53281
206400.0000   -0.35967
206440.0000   -0.52732
206480.0000   -0.39285
206520.0000   -0.25273
206560.0000   -0.22695
206600.0000   -0.72198
206640.0000   -0.36285
206680.0000   -0.28919
206720.0000   -0.71774
206760.0000   -0.60820
206800.0000   -0.37192
206840.0000   -0.42608
206880.0000   -0.46371
206920.0000   -0.19575
206960.0000   -0.48418
207000.0000   -0.23740
207040.0000   -0.41469
207080.0000   -0.42920
207120.0000   -0.10247
207160.0000   -0.50968
207200.0000   -0.37711
207240.0000   -0.42291
207280.0000   -0.49768
207320.0000   -0.35728
207360.0000   -0.20641
207400.0000   -0.41370
207440.0000   -0.08467
207480.0000    0.02842
207520.0000   -0.02763
207560.0000   -0.29262
207600.0000   -0.34133
207640.0000   -0.01187
207680.0000   -0.50548
207720.0000   -0.30630
207760.0000   -0.54955
207800.0000   -0.45822
207840.0000   -0.51778
207880.0000   -0.26115
207920.0000   -0.19591
207960.0000    0.07934
208000.0000   -0.28121
208040.0000   -0.29754
208080.0000   -0.22213
208120.0000    0.28157
208160.0000    0.15975
208200.0000    0.12103
208240.0000    0.16382
208280.0000    0.44292
208320.0000    0.61105
208360.0000    0.53665
208400.0000    0.32345
208440.0000    0.50330
208480.0000    0.59210
208520.0000    0.62385
208560.0000    0.55980
208600.0000    0.37852
208640.0000    0.52479
208680.0000    0.62446
208720.0000    0.39362
208760.0000    0.47360
208800.0000    0.44092
208840.0000    0.47433
208880.0000    0.28663
208920.0000    0.40749
208960.0000    0.14561
209000.0000   -0.28088
209040.0000   -0.14902
209080.0000   -0.22874
209120.0000   -0.59799
209160.0000   -0.46698
209200.0000   -0.33343
209240.0000   -0.07276
209280.0000   -0.13218
209320.0000   -0.19022
209360.0000   -0.50058
209400.0000   -0.06885
209440.0000   -0.28903
209480.0000   -0.13545
209520.0000   -0.43826
209560.0000   -0.41387
209600.0000   -0.28589
209640.0000   -0.38885
209680.0000   -0.35185
209720.0000   -0.37961
209760.0000   -0.05029
209800.0000    0.53178
209840.0000    0.34699
209880.0000    0.39280
209920.0000    0.23262
209960.0000    0.11070
210000.0000    0.25903
210040.0000    0.11301
210080.0000    0.07988
210120.0000    0.46562
210160.0000    0.43654
210200.0000    0.43881
210240.0000    0.16797
210280.0000    0.03055
210320.0000    0.29671
210360.0000    0.41536
210400.0000    0.19649
210440.0000    0.44290
210480.0000    0.48978
210520.0000    0.17954
210560.0000    0.41158
210600.0000    0.13930
210640.0000    0.19928
210680.0000    0.40383
210720.0000    0.25777
210760.0000    0.23694
210800.0000    0.30924
210840.0000    0.02128
210880.0000    0.41047
210920.0000    0.32601
210960.0000    0.33830
211000.0000    0.16053
211040.0000    0.25454
211080.0000    0.32183
211120.0000    0.19330
211160.0000    0.40905
211200.0000    0.45156
211240.0000    0.39385
211280.0000    0.39088
211320.0000    0.25511
211360.0000    0.11531
211400.0000    0.46286
211440.0000    0.33162
211480.0000    0.48137
211520.0000    0.19363
211560.0000    0.14663
211600.0000    0.14151
211640.0000    0.23886
211680.0000    0.24784
211720.0000    0.35228
211760.0000    0.30367
211800.0000    0.40760
211840.0000    0.24300
211880.0000    0.33432
211920.0000    0.53800
211960.0000    0.26393
212000.0000    0.18678
212040.0000    0.23177
212080.0000    0.27375
212120.0000    0.77438
212160.0000    0.29253
212200.0000    0.46404
212240.0000    0.67548
212280.0000    0.57454
212320.0000    0.46008
212360.0000    0.37961
212400.0000    0.25928
212440.0000    0.27408
212480.0000    0.47648
212520.0000    0.30773
212560.0000    0.30691
212600.0000    0.30199
212640.0000    0.15976
212680.0000    0.44196
212720.0000    0.00050
212760.0000    0.00804
212800.0000   -0.00875
212840.0000    0.29992
212880.0000    0.28340
212920.0000    0.29657
212960.0000    0.05459
213000.0000    0.19875
213040.0000    0.38983
213080.0000    0.26399
213120.0000    0.55048
213160.0000    0.39478
213200.0000    0.61305
213240.0000    0.47956
213280.0000    0.43722
213320.0000    0.54943
213360.0000    0.28621
213400.0000    0.44782
213440.0000    0.34109
213480.0000    0.37348
213520.0000    0.56926
213560.0000    0.47128
213600.0000    0.24099
213640.0000    0.49693
213680.0000    0.49343
213720.0000    0.35686
213760.0000    0.32076
213800.0000    0.51942
213840.0000    0.51903
213880.0000    0.36657
213920.0000    0.44070
213960.0000    0.66017
214000.0000    0.18082
214040.0000    0.39815
214080.0000    0.41257
214120.0000    0.10914
214160.0000    0.19211
214200.0000    0.17753
214240.0000    0.54407
214280.0000    0.12061
214320.0000    0.17785
214360.0000    0.31445
214400.0000    0.19410
214440.0000    0.28691
214480.0000    0.20326
214520.0000    0.27377
214560.0000    0.59077
214600.0000    0.38743
214640.0000    0.34862
214680.0000    0.43287
214720.0000    0.54782
214760.0000    0.48892
214800.0000    0.38496
214840.0000    0.46263
214880.0000    0.56765
214920.0000    0.66930
214960.0000    0.05875
215000.0000    0.24583
215040.0000    0.36812
215080.0000    0.67570
215120.0000    0.34660
215160.0000    0.63544
215200.0000    0.36987
215240.0000    0.39732
215280.0000    0.16217
215320.0000    0.28439
215360.0000    0.27482
215400.0000    0.15295
215440.0000    0.52705
215480.0000    0.28510
215520.0000    0.41752
215560.0000    0.41493
215600.0000    0.52092
215640.0000    0.27183
215680.0000    0.48894
215720.0000    0.46915
215760.0000    0.60470
215800.0000    0.46851
215840.0000    0.47468
215880.0000    0.40784
215920.0000    0.49847
215960.0000    0.50105
216000.0000    0.39653
216040.0000    0.52726
216080.0000    0.55758
216120.0000    0.38730
216160.0000    0.51613
216200.0000    0.48642
216240.0000    0.55015
216280.0000    0.49451
216320.0000    0.59686
216360.0000    0.43779
216400.0000    0.50793
216440.0000    0.43814
216480.0000    0.41233
216520.0000    0.45302
216560.0000    0.24805
216600.0000    0.32662
216640.0000    0.41758
216680.0000    0.45503
216720.0000    0.55944
216760.0000    0.57370
216800.0000    0.41424
216840.0000    0.50652
216880.0000    0.40203
216920.0000    0.28989
216960.0000    0.47630
217000.0000    0.46242
217040.0000    0.48015
217080.0000    0.34504
217120.0000    0.10568
217160.0000    0.30177
217200.0000    0.40538
217240.0000    0.19619
217280.0000    0.36297
217320.0000    0.32470
217360.0000    0.56878
217400.0000    0.62382
217440.0000    0.32372
217480.0000    0.53476
217520.0000    0.42775
217560.0000    0.56718
217600.0000    0.49932
217640.0000    0.34472
217680.0000    0.02884
217720.0000   -0.12414
217760.0000   -0.27102
217800.0000   -0.22946
217840.0000   -0.20915
217880.0000   -0.31892
217920.0000   -0.14874
217960.0000   -0.23578
218000.0000   -0.11342
218040.0000    0.03770
218080.0000   -0.21890
218120.0000   -0.29486
218160.0000   -0.42933
218200.0000   -0.31838
218240.0000   -0.08211
218280.0000   -0.12914
218320.0000    0.05392
218360.0000   -0.15746
218400.0000   -0.28979
218440.0000   -0.28524
218480.0000   -0.37484
218520.0000    0.10426
218560.0000    0.05214
218600.0000    0.04507
218640.0000   -0.02711
218680.0000    0.11148
218720.0000    0.10930
218760.0000   -0.08884
218800.0000    0.14922
218840.0000   -0.20995
218880.0000   -0.09965
218920.0000   -0.05184
218960.0000    0.08394
219000.0000    0.02582
219040.0000    0.13795
219080.0000   -0.11884
219120.0000    0.08641
219160.0000    0.09846
219200.0000    0.12643
219240.0000    0.10891
219280.0000    0.15190
219320.0000    0.53561
219360.0000    0.49885
219400.0000    0.56367
219440.0000    0.26957
219480.0000    0.46030
219520.0000    0.36419
219560.0000    0.25935
219600.0000    0.35598
219640.0000    0.22129
219680.0000    0.36299
219720.0000    0.31311
219760.0000    0.42504
219800.0000    0.27221
219840.0000    0.20958
219880.0000    0.21973
219920.0000    0.08998
219960.0000    0.01379
220000.0000   -0.19247
220040.0000    0.26794
220080.0000   -0.09313
220120.0000    0.22406
220160.0000    0.06742
220200.0000   -0.05877
220240.0000    0.08279
220280.0000    0.31599
220320.0000    0.18278
220360.0000    0.25916
220400.0000    0.34495
220440.0000    0.16707
220480.0000    0.02902
220520.0000    0.34300
220560.0000    0.27459
220600.0000    0.36214
220640.0000    0.20652
220680.0000    0.36182
220720.0000    0.27432
220760.0000    0.39850
220800.0000    0.51490
220840.0000    0.33151
220880.0000    0.50059
220920.0000    0.37010
220960.0000    0.24971
221000.0000    0.32757
221040.0000    0.45884
221080.0000    0.47317
221120.0000    0.43462
221160.0000    0.27739
221200.0000    0.20021
221240.0000    0.19814
221280.0000    0.40928
221320.0000    0.34957
221360.0000    0.12523
221400.0000    0.36489
221440.0000    0.21662
221480.0000    0.44198
221520.0000    0.19109
221560.0000    0.43668
221600.0000    0.27883
221640.0000    0.31686
221680.0000    0.35450
221720.0000    0.50719
221760.0000    0.18308
221800.0000    0.36499
221840.0000    0.30467
221880.0000    0.32244
221920.0000    0.31575
221960.0000    0.35698
222000.0000    0.33233
222040.0000    0.23136
222080.0000    0.23744
222120.0000    0.27269
222160.0000   -0.10464
222200.0000    0.10635
222240.0000    0.20755
222280.0000    0.36203
222320.0000    0.13152
222360.0000    0.07420
222400.0000   -0.14328
222440.0000   -0.42067
222480.0000   -0.31718
222520.0000   -0.41563
222560.0000   -0.27557
222600.0000   -0.22226
222640.0000   -0.19942
222680.0000   -0.28736
222720.0000   -0.18185
222760.0000   -0.21049
222800.0000   -0.32448
222840.0000   -0.31259
222880.0000   -0.08214
222920.0000    0.07251
222960.0000    0.05312
223000.0000    0.23108
223040.0000    0.24474
223080.0000    0.23034
223120.0000    0.23195
223160.0000   -0.06027
223200.0000    0.29196
223240.0000    0.40360
223280.0000    0.36162
223320.0000    0.11841
223360.0000    0.38105
223400.0000    0.51945
223440.0000    0.30886
223480.0000    0.38950
223520.0000    0.36428
223560.0000    0.57223
223600.0000    0.31479
223640.0000    0.27200
223680.0000    0.07699
223720.0000    0.49682
223760.0000    0.40694
223800.0000    0.07872
223840.0000   -0.06167
223880.0000    0.10657
223920.0000    0.17233
223960.0000    0.09311
224000.0000    0.32488
224040.0000    0.24198
224080.0000    0.38533
224120.0000    0.28930
224160.0000    0.17149
224200.0000   -0.33453
224240.0000   -0.41712
224280.0000   -0.56444
224320.0000   -0.48618
224360.0000   -0.26912
224400.0000   -0.04296
224440.0000   -0.51666
224480.0000   -0.52448
224520.0000    0.15428
224560.0000    0.25989
224600.0000    0.09500
224640.0000    0.08528
224680.0000    0.06232
224720.0000   -0.10473
224760.0000   -0.20776
224800.0000    0.06353
224840.0000   -0.12986
224880.0000   -0.08889
224920.0000   -0.21869
224960.0000   -0.25330
225000.0000   -0.32592
225040.0000   -0.27948
225080.0000   -0.09191
225120.0000   -0.43410
225160.0000   -0.01760
225200.0000   -0.13454
225240.0000    0.14936
225280.0000   -0.27195
225320.0000   -0.22570
225360.0000    0.06811
225400.0000   -0.22348
225440.0000   -0.03027
225480.0000   -0.49865
225520.0000   -0.06479
225560.0000    0.01885
225600.0000    0.34179
225640.0000    0.23325
225680.0000    0.47875
225720.0000    0.17578
225760.0000    0.41132
225800.0000    0.28570
225840.0000    0.29850
225880.0000    0.44737
225920.0000    0.30598
225960.0000    0.35299
226000.0000    0.11280
226040.0000    0.12639
226080.0000    0.27904
226120.0000    0.37450
226160.0000    0.18204
226200.0000    0.26882
226240.0000    0.34912
226280.0000    0.27040
226320.0000    0.38147
226360.0000    0.43214
226400.0000    0.28104
226440.0000    0.29718
226480.0000    0.49431
226520.0000    0.37343
226560.0000    0.15098
226600.0000    0.44869
226640.0000    0.38234
226680.0000    0.58562
226720.0000    0.21989
226760.0000    0.56248
226800.0000    0.41084
226840.0000    0.41415
226880.0000    0.40719
226920.0000    0.30679
226960.0000    0.37489
227000.0000    0.49523
227040.0000    0.53360
227080.0000    0.49455
227120.0000    0.26996
227160.0000    0.69406
227200.0000    0.68520
227240.0000    0.38402
227280.0000    0.28245
227320.0000    0.30478
227360.0000    0.27591
227400.0000    0.26676
227440.0000    0.26593
227480.0000    0.09539
227520.0000    0.32537
227560.0000    0.37115
227600.0000    0.27826
227640.0000    0.40780
227680.0000    0.19827
227720.0000    0.00096
227760.0000    0.25673
227800.0000    0.14915
227840.0000   -0.09959
227880.0000    0.04028
227920.0000    0.22420
227960.0000    0.39807
228000.0000    0.31890
228040.0000    0.20355
228080.0000    0.32094
228120.0000    0.20243
228160.0000    0.15604
228200.0000    0.45014
228240.0000    0.22002
228280.0000    0.29955
228320.0000    0.39631
228360.0000    0.34783
228400.0000    0.23780
228440.0000    0.40157
228480.0000    0.41613
228520.0000    0.30414
228560.0000    0.25301
228600.0000    0.33624
228640.0000    0.33842
228680.0000    0.27450
228720.0000    0.16746
228760.0000    0.29696
228800.0000    0.34864
228840.0000    0.28275
228880.0000    0.30978
228920.0000    0.49272
228960.0000    0.30415
229000.0000    0.32134
229040.0000    0.28464
229080.0000    0.35677
229120.0000    0.39308
229160.0000    0.33922
229200.0000    0.35864
229240.0000    0.22059
229280.0000    0.31982
229320.0000    0.20217
229360.0000    0.05016
229400.0000    0.32594
229440.0000    0.63676
229480.0000    0.30602
229520.0000    0.06361
229560.0000    0.50601
229600.0000    0.36558
229640.0000    0.40114
229680.0000    0.11511
229720.0000    0.29602
229760.0000    0.41026
229800.0000    0.29938
229840.0000    0.28041
229880.0000    0.12387
229920.0000    0.20975
229960.0000    0.20013
230000.0000    0.31422
230040.0000    0.28837
230080.0000    0.24693
230120.0000    0.30453
230160.0000    0.33992
230200.0000    0.25593
230240.0000    0.33017
230280.0000    0.13845
230320.0000    0.49097
230360.0000    0.38615
230400.0000    0.45437
230440.0000    0.25584
230480.0000    0.39481
230520.0000    0.33958
230560.0000    0.51051
230600.0000    0.30352
230640.0000    0.31399
230680.0000    0.24055
230720.0000    0.47983
230760.0000    0.68507
230800.0000    0.43427
230840.0000    0.49849
230880.0000    0.39971
230920.0000    0.63457
230960.0000    0.46448
231000.0000    0.38025
231040.0000    0.52409
231080.0000    0.18206
231120.0000    0.14898
231160.0000    0.52957
231200.0000    0.41017
231240.0000    0.63724
231280.0000    0.51084
231320.0000    0.49881
231360.0000    0.56350
231400.0000    0.36985
231440.0000    0.39150
231480.0000    0.66381
231520.0000    0.47408
231560.0000    0.62957
231600.0000    0.29087
231640.0000    0.44830
231680.0000    0.24142
231720.0000    0.34798
231760.0000    0.25888
231800.0000    0.34003
231840.0000    0.23116
231880.0000    0.18047
231920.0000    0.35008
231960.0000    0.20691
232000.0000    0.46281
232040.0000    0.20057
232080.0000    0.31840
232120.0000    0.19005
232160.0000    0.34169
232200.0000    0.21606
232240.0000    0.22695
232280.0000    0.24854
232320.0000    0.23803
232360.0000    0.29672
232400.0000    0.05164
232440.0000    0.22997
232480.0000    0.21143
232520.0000    0.35109
232560.0000    0.46044
232600.0000    0.57910
232640.0000    0.25153
232680.0000    0.13724
232720.0000    0.47071
232760.0000    0.05183
232800.0000    0.27385
232840.0000    0.39795
232880.0000    0.23462
232920.0000    0.14627
232960.0000   -0.10434
233000.0000    0.15433
233040.0000    0.21636
233080.0000    0.33388
233120.0000    0.08148
233160.0000    0.06802
233200.0000    0.33185
233240.0000    0.15055
233280.0000    0.25754
233320.0000    0.48796
233360.0000    0.38938
233400.0000    0.25564
233440.0000    0.32089
233480.0000    0.57091
233520.0000    0.27637
233560.0000    0.04917
233600.0000    0.30742
233640.0000    0.36853
233680.0000    0.29887
233720.0000    0.29081
233760.0000    0.25750
233800.0000    0.35948
233840.0000    0.23820
233880.0000    0.08134
233920.0000    0.22329
233960.0000    0.44448
234000.0000    0.33722
234040.0000    0.07534
234080.0000    0.24069
234120.0000    0.33285
234160.0000    0.65289
234200.0000    0.24915
234240.0000    0.35942
234280.0000    0.33490
234320.0000    0.17320
234360.0000    0.48884
234400.0000    0.18033
234440.0000    0.37176
234480.0000    0.50932
234520.0000    0.24046
234560.0000    0.00599
234600.0000    0.43277
234640.0000    0.36971
234680.0000    0.57383
234720.0000    0.16521
234760.0000    0.37364
234800.0000    0.13046
234840.0000    0.16958
234880.0000    0.55817
234920.0000    0.19491
234960.0000    0.26919
235000.0000    0.29407
235040.0000    0.34196
235080.0000    0.32771
235120.0000    0.33102
235160.0000    0.19466
235200.0000    0.46409
235240.0000    0.41267
235280.0000    0.11539
235320.0000    0.21211
235360.0000    0.33341
235400.0000    0.32734
235440.0000    0.45426
235480.0000    0.24283
235520.0000    0.26541
235560.0000    0.30170
235600.0000    0.43974
235640.0000    0.35989
235680.0000    0.05366
235720.0000   -0.06660
235760.0000    0.17539
235800.0000    0.26602
235840.0000    0.17046
235880.0000    0.31701
235920.0000    0.24704
235960.0000    0.20097
236000.0000    0.49860
236040.0000    0.28401
236080.0000    0.30398
236120.0000    0.24830
236160.0000    0.31904
236200.0000    0.43115
236240.0000    0.35862
236280.0000    0.35264
236320.0000    0.41581
236360.0000    0.16406
236400.0000    0.19114
236440.0000    0.41293
236480.0000    0.25561
236520.0000    0.34177
236560.0000    0.41638
236600.0000    0.59663
236640.0000    0.58445
236680.0000    0.37126
236720.0000    0.52384
236760.0000    0.30011
236800.0000    0.53124
236840.0000    0.43247
236880.0000    0.54693
236920.0000    0.43567
236960.0000    0.38858
237000.0000    0.34548
237040.0000    0.26266
237080.0000    0.20879
237120.0000    0.55483
237160.0000    0.53914
237200.0000    0.50855
237240.0000    0.46088
237280.0000    0.41007
237320.0000    0.36401
237360.0000    0.50785
237400.0000    0.43059
237440.0000    0.35616
237480.0000    0.20420
237520.0000    0.32446
237560.0000    0.34118
237600.0000    0.21723
237640.0000   -0.05181
237680.0000    0.35525
237720.0000    0.20394
237760.0000    0.13204
237800.0000    0.16218
237840.0000    0.32673
237880.0000    0.32982
237920.0000    0.28055
237960.0000    0.26001
238000.0000    0.14151
238040.0000    0.12208
238080.0000    0.41476
238120.0000    0.37359
238160.0000    0.40764
238200.0000    0.12299
238240.0000    0.16594
238280.0000    0.34122
238320.0000    0.37570
238360.0000    0.38142
238400.0000    0.18584
238440.0000    0.44700
238480.0000    0.27001
238520.0000    0.46048
238560.0000   -0.07245
238600.0000   -0.18029
238640.0000   -0.03525
238680.0000   -0.00404
238720.0000   -0.30196
238760.0000   -0.15490
238800.0000   -0.10816
238840.0000   -0.07937
238880.0000    0.21297
238920.0000    0.38964
238960.0000    0.29353
239000.0000    0.52238
239040.0000    0.33969
239080.0000    0.32919
239120.0000    0.34601
239160.0000    0.22174
239200.0000    0.34561
239240.0000   -0.13286
239280.0000    0.00672
239320.0000   -0.15464
239360.0000    0.19479
239400.0000   -0.11405
239440.0000   -0.03185
239480.0000   -0.34490
239520.0000   -0.55480
239560.0000   -0.44176
239600.0000   -0.30405
239640.0000   -0.24810
239680.0000   -0.60969
239720.0000    0.01149
239760.0000   -0.19842
239800.0000    0.10216
239840.0000   -0.11251
239880.0000   -0.20559
239920.0000   -0.02977
239960.0000   -0.08952
240000.0000    0.11706
240040.0000   -0.28137
240080.0000   -0.67839
240120.0000   -0.53935
240160.0000   -0.74411
240200.0000   -0.08095
240240.0000   -0.19520
240280.0000   -0.52855
240320.0000   -0.18320
240360.0000   -0.33636
240400.0000   -0.41201
240440.0000   -0.41992
240480.0000   -0.58591
240520.0000   -0.30622
240560.0000   -0.09853
240600.0000   -0.25274
240640.0000   -0.51515
240680.0000   -0.60652
240720.0000   -0.69056
240760.0000   -0.53246
240800.0000   -0.75127
240840.0000   -0.66382
240880.0000   -0.65061
240920.0000   -0.34575
240960.0000   -0.38515
241000.0000   -0.52178
241040.0000   -0.43132
241080.0000   -0.32168
241120.0000   -0.32404
241160.0000   -0.47331
241200.0000   -0.40033
241240.0000   -0.42757
241280.0000   -0.61017
241320.0000   -0.21257
241360.0000   -0.33365
241400.0000   -0.58507
241440.0000   -0.72001
241480.0000   -0.58734
241520.0000   -0.49858
241560.0000   -0.58950
241600.0000   -0.58590
241640.0000   -0.52159
241680.0000   -0.08569
241720.0000   -0.34915
241760.0000   -0.61331
241800.0000   -0.35947
241840.0000   -0.70593
241880.0000   -0.53124
241920.0000   -0.52138
241960.0000   -0.59353
242000.0000   -0.51173
242040.0000   -0.25425
242080.0000   -0.11305
242120.0000   -0.17118
242160.0000   -0.53844
242200.0000   -0.59065
242240.0000   -0.11116
242280.0000   -0.18013
242320.0000   -0.08233
242360.0000   -0.36960
242400.0000   -0.56107
242440.0000   -0.16787
242480.0000   -0.13059
242520.0000   -0.07831
242560.0000   -0.32971
242600.0000   -0.18646
242640.0000   -0.27390
242680.0000   -0.31801
242720.0000   -0.36975
242760.0000   -0.15309
242800.0000   -0.09074
242840.0000   -0.16236
242880.0000   -0.05861
242920.0000   -0.42718
242960.0000   -0.06775
243000.0000   -0.48139
243040.0000   -0.33071
243080.0000   -0.58490
243120.0000   -0.60349
243160.0000   -0.14916
243200.0000   -0.19372
243240.0000   -0.39483
243280.0000   -0.50018
243320.0000   -0.60234
243360.0000   -0.33350
243400.0000   -0.59776
243440.0000   -0.37241
243480.0000   -0.50063
243520.0000   -0.11914
243560.0000   -0.45149
243600.0000   -0.40573
243640.0000   -0.40415
243680.0000   -0.47307
243720.0000   -0.53033
243760.0000   -0.41702
243800.0000   -0.35143
243840.0000   -0.26943
243880.0000   -0.68960
243920.0000   -0.46068
243960.0000   -0.45156
244000.0000   -0.23728
244040.0000   -0.54378
244080.0000   -0.51790
244120.0000   -0.66417
244160.0000   -0.19664
244200.0000   -0.51657
244240.0000   -0.64145
244280.0000   -0.47812
244320.0000   -0.34539
244360.0000   -0.46079
244400.0000   -0.30692
244440.0000   -0.36111
244480.0000   -0.22526
244520.0000   -0.36488
244560.0000    0.00192
244600.0000   -0.29442
244640.0000   -0.33349
244680.0000   -0.56776
244720.0000   -0.66305
244760.0000   -0.56276
244800.0000   -0.75392
244840.0000   -0.69233
244880.0000   -0.74990
244920.0000   -0.63195
244960.0000   -0.65056
245000.0000   -0.53639
245040.0000   -0.15283
245080.0000   -0.49155
245120.0000   -0.26718
245160.0000   -0.09749
245200.0000   -0.54881
245240.0000   -0.23611
245280.0000   -0.32779
245320.0000   -0.30319
245360.0000   -0.34809
245400.0000   -0.36230
245440.0000   -0.43864
245480.0000   -0.18438
245520.0000   -0.47379
245560.0000   -0.40455
245600.0000   -0.22888
245640.0000   -0.46650
245680.0000   -0.42587
245720.0000   -0.22146
245760.0000   -0.26534
245800.0000   -0.42529
245840.0000   -0.17937
245880.0000   -0.48791
245920.0000   -0.37952
245960.0000   -0.48782
246000.0000   -0.46486
246040.0000   -0.13314
246080.0000   -0.48384
246120.0000   -0.35399
246160.0000   -0.23279
246200.0000   -0.28252
246240.0000   -0.22759
246280.0000   -0.08202
246320.0000   -0.25691
246360.0000   -0.15429
246400.0000   -0.44062
246440.0000   -0.25765
246480.0000   -0.31490
246520.0000   -0.38915
246560.0000   -0.45690
246600.0000   -0.39966
246640.0000   -0.70724
246680.0000   -0.15945
246720.0000   -0.39743
246760.0000   -0.61544
246800.0000   -0.70722
246840.0000   -0.54696
246880.0000   -0.79062
246920.0000   -0.45804
246960.0000   -0.42244
247000.0000   -0.48082
247040.0000   -0.58397
247080.0000   -0.46360
247120.0000   -0.40436
247160.0000   -0.56791
247200.0000   -0.45065
247240.0000   -0.10854
247280.0000   -0.13523
247320.0000   -0.24403
247360.0000   -0.19390
247400.0000   -0.36418
247440.0000   -0.25918
247480.0000   -0.29054
247520.0000   -0.34212
247560.0000   -0.28625
247600.0000   -0.61505
247640.0000   -0.58236
247680.0000   -0.45729
247720.0000   -0.62552
247760.0000   -0.61167
247800.0000   -0.59250
247840.0000   -0.80570
247880.0000   -0.70275
247920.0000   -0.70625
247960.0000   -0.47754
248000.0000   -0.43641
248040.0000   -0.51004
248080.0000   -0.71452
248120.0000   -0.36427
248160.0000   -0.47161
248200.0000   -0.47198
248240.0000   -0.29138
248280.0000   -0.39146
248320.0000   -0.40761
248360.0000   -0.64295
248400.0000   -0.35289
248440.0000   -0.38173
248480.0000   -0.23687
248520.0000   -0.37330
248560.0000   -0.15061
248600.0000   -0.27361
248640.0000   -0.38808
248680.0000   -0.10068
248720.0000   -0.41830
248760.0000   -0.45630
248800.0000   -0.23371
248840.0000   -0.34995
248880.0000   -0.46507
248920.0000   -0.40157
248960.0000   -0.21336
249000.0000   -0.68232
249040.0000   -0.69723
249080.0000   -0.18199
249120.0000   -0.51701
249160.0000   -0.53913
249200.0000   -0.49043
249240.0000   -0.78595
249280.0000   -0.36970
249320.0000   -0.58271
249360.0000   -0.58857
249400.0000   -0.63240
249440.0000   -0.44262
249480.0000   -0.59537
249520.0000   -0.45796
249560.0000   -0.63252
249600.0000   -0.56746
249640.0000   -0.26725
249680.0000   -0.15447
249720.0000   -0.32985
249760.0000   -0.47319
249800.0000   -0.32431
249840.0000   -0.14928
249880.0000   -0.48649
249920.0000   -0.33058
249960.0000   -0.25826
250000.0000   -0.77009
250040.0000   -0.25630
250080.0000   -0.85346
250120.0000   -0.71499
250160.0000   -0.65878
250200.0000   -0.66874
250240.0000   -0.54904
250280.0000   -0.31774
250320.0000   -0.51374
250360.0000   -0.29194
250400.0000   -0.05328
250440.0000   -0.10889
250480.0000   -0.16818
250520.0000   -0.05293
250560.0000   -0.12178
250600.0000   -0.39409
250640.0000   -0.38978
250680.0000   -0.57223
250720.0000   -0.84630
250760.0000   -0.24201
250800.0000   -0.33269
250840.0000   -0.36043
250880.0000   -0.24629
250920.0000   -0.52531
250960.0000   -0.51384
251000.0000   -0.35665
251040.0000   -0.28217
251080.0000   -0.26899
251120.0000   -0.09363
251160.0000   -0.26329
251200.0000   -0.26912
251240.0000   -0.08697
251280.0000   -0.07842
251320.0000   -0.37434
251360.0000   -0.09355
251400.0000   -0.45301
251440.0000   -0.18049
251480.0000   -0.37200
251520.0000   -0.32778
251560.0000   -0.24896
251600.0000   -0.03239
251640.0000   -0.54895
251680.0000   -0.48956
251720.0000   -0.32460
251760.0000   -0.89920
251800.0000   -0.61300
251840.0000   -0.57864
251880.0000   -0.57140
251920.0000   -0.22354
251960.0000   -0.17765
252000.0000   -0.60874
252040.0000   -0.31939
252080.0000   -0.35529
252120.0000   -0.38358
252160.0000   -0.37322
252200.0000   -0.10188
252240.0000   -0.25145
252280.0000   -0.74358
252320.0000   -0.61896
252360.0000   -0.48239
252400.0000   -0.60482
252440.0000   -0.64714
252480.0000   -0.71135
252520.0000   -0.44466
252560.0000   -0.56017
252600.0000   -0.35545
252640.0000   -0.40475
252680.0000   -0.44096
252720.0000   -0.34630
252760.0000   -0.35008
252800.0000   -0.42601
252840.0000   -0.25476
252880.0000   -0.30403
252920.0000   -0.39242
252960.0000   -0.18115
253000.0000   -0.18102
253040.0000    0.10479
253080.0000    0.31150
253120.0000    0.12410
253160.0000   -0.28133
253200.0000   -0.34044
253240.0000   -0.33717
253280.0000   -0.78147
253320.0000   -0.38184
253360.0000   -0.66637
253400.0000   -0.64111
253440.0000   -0.85961
253480.0000   -0.47620
253520.0000   -0.44485
253560.0000   -0.32358
253600.0000   -0.45929
253640.0000   -0.38859
253680.0000   -0.36486
253720.0000   -0.60034
253760.0000   -0.76531
253800.0000   -0.29013
253840.0000   -0.24482
253880.0000   -0.69988
253920.0000   -0.48608
253960.0000   -0.32151
254000.0000   -0.06037
254040.0000   -0.09469
254080.0000   -0.21807
254120.0000   -0.28868
254160.0000   -0.40582
254200.0000   -0.29118
254240.0000   -0.24895
254280.0000   -0.27045
254320.0000   -0.35066
254360.0000   -0.25940
254400.0000   -0.49791
254440.0000   -0.29489
254480.0000   -0.58314
254520.0000   -0.71122
254560.0000   -0.58681
254600.0000   -0.47410
254640.0000   -0.33593
254680.0000   -0.40305
254720.0000   -0.48328
254760.0000   -0.51517
254800.0000   -0.11833
254840.0000   -0.38348
254880.0000   -0.12387
254920.0000   -0.17752
254960.0000   -0.29786
255000.0000   -0.21659
255040.0000   -0.12506
255080.0000   -0.26716
255120.0000   -0.86659
255160.0000   -0.57592
255200.0000   -0.46488
255240.0000   -0.30516
255280.0000   -0.29576
255320.0000   -0.44559
255360.0000   -0.23544
255400.0000   -0.55644
255440.0000   -0.60433
255480.0000   -0.80315
255520.0000   -0.53107
255560.0000   -0.55495
255600.0000   -0.29727
255640.0000   -0.44509
255680.0000   -0.13024
255720.0000   -0.27228
255760.0000   -0.14708
255800.0000   -0.34611
255840.0000   -0.49390
255880.0000   -0.67320
255920.0000   -0.55922
255960.0000   -0.30945
256000.0000   -0.21802
256040.0000   -0.25613
256080.0000   -0.18908
256120.0000   -0.61216
256160.0000   -0.25867
256200.0000   -0.37833
256240.0000   -0.16831
256280.0000   -0.35607
256320.0000   -0.25148
256360.0000   -0.07076
256400.0000   -0.08258
256440.0000   -0.20207
256480.0000   -0.52452
256520.0000   -0.45033
256560.0000   -0.18072
256600.0000   -0.17411
256640.0000   -0.13977
256680.0000    0.01941
256720.0000   -0.29521
256760.0000   -0.37080
256800.0000   -0.31769
256840.0000   -0.40941
256880.0000   -0.26779
256920.0000   -0.38886
256960.0000   -0.42943
257000.0000   -0.20216
257040.0000   -0.21557
257080.0000   -0.26328
257120.0000   -0.16210
257160.0000   -0.25803
257200.0000   -0.23811
257240.0000   -0.39591
257280.0000   -0.00634
257320.0000   -0.29241
257360.0000   -0.23687
257400.0000   -0.14282
257440.0000   -0.05783
257480.0000   -0.16646
257520.0000   -0.02051
257560.0000   -0.26192
257600.0000   -0.19397
257640.0000   -0.18865
257680.0000    0.15884
257720.0000    0.21000
257760.0000    0.17660
257800.0000    0.16064
257840.0000   -0.08243
257880.0000   -0.18041
257920.0000   -0.18788
257960.0000   -0.00991
258000.0000   -0.29171
258040.0000   -0.18276
258080.0000   -0.39949
258120.0000   -0.33553
258160.0000   -0.21705
258200.0000   -0.27378
258240.0000    0.08899
258280.0000    0.11537
258320.0000    0.34065
258360.0000   -0.17972
258400.0000   -0.15939
258440.0000   -0.07757
258480.0000   -0.20121
258520.0000   -0.33220
258560.0000   -0.32903
258600.0000   -0.43617
258640.0000   -0.14495
258680.0000   -0.22750
258720.0000    0.11763
258760.0000    0.15414
258800.0000    0.00689
258840.0000    0.06156
258880.0000    0.14507
258920.0000    0.01909
258960.0000    0.01201
259000.0000    0.07107
259040.0000   -0.36123
259080.0000   -0.21637
259120.0000   -0.00321
259160.0000   -0.04811
259200.0000   -0.22778
259240.0000   -0.04349
259280.0000   -0.28055
259320.0000   -0.30744
259360.0000   -0.47918
259400.0000   -0.58841
259440.0000   -0.71443
259480.0000   -0.42858
259520.0000   -0.21350
259560.0000   -0.36328
259600.0000   -0.43781
259640.0000   -0.29970
259680.0000   -0.44031
259720.0000   -0.34102
259760.0000   -0.15639
259800.0000   -0.08065
259840.0000   -0.19760
259880.0000   -0.21179
259920.0000   -0.16151
259960.0000   -0.18967
260000.0000   -0.12859
260040.0000   -0.23355
260080.0000   -0.30237
260120.0000   -0.28963
260160.0000   -0.30898
260200.0000   -0.42744
260240.0000   -0.43859
260280.0000   -0.32552
260320.0000   -0.36019
260360.0000   -0.25956
260400.0000   -0.29647
260440.0000   -0.35218
260480.0000   -0.25733
260520.0000   -0.15587
260560.0000   -0.26174
260600.0000   -0.11690
260640.0000   -0.10032
260680.0000   -0.14955
260720.0000   -0.49746
260760.0000   -0.33638
260800.0000   -0.26722
260840.0000   -0.38451
260880.0000   -0.57559
260920.0000   -0.55588
260960.0000   -0.39018
261000.0000   -0.45668
261040.0000   -0.30524
261080.0000   -0.44861
261120.0000   -0.19496
261160.0000   -0.27728
261200.0000   -0.39414
261240.0000   -0.28877
261280.0000   -0.14036
261320.0000   -0.24850
261360.0000   -0.33371
261400.0000   -0.43880
261440.0000   -0.15283
261480.0000   -0.12085
261520.0000   -0.30334
261560.0000   -0.53933
261600.0000   -0.12127
261640.0000   -0.47319
261680.0000   -0.35769
261720.0000   -0.33554
261760.0000   -0.18896
261800.0000   -0.25804
261840.0000   -0.36688
261880.0000   -0.32231
261920.0000   -0.18930
261960.0000   -0.48524
262000.0000   -0.17055
262040.0000   -0.15773
262080.0000   -0.37391
262120.0000   -0.32189
262160.0000   -0.15761
262200.0000   -0.52699
262240.0000   -0.20515
262280.0000   -0.22209
262320.0000   -0.24634
262360.0000   -0.26594
262400.0000   -0.33373
262440.0000   -0.46502
262480.0000   -0.14925
262520.0000   -0.32321
262560.0000   -0.35354
262600.0000   -0.57968
262640.0000   -0.44989
262680.0000   -0.46891
262720.0000   -0.31310
262760.0000   -0.27484
262800.0000   -0.43473
262840.0000   -0.45959
262880.0000   -0.20533
262920.0000   -0.18818
262960.0000   -0.53669
263000.0000   -0.19371
263040.0000   -0.22034
263080.0000   -0.14187
263120.0000   -0.25812
263160.0000   -0.07173
263200.0000   -0.30921
263240.0000   -0.29672
263280.0000   -0.27480
263320.0000   -0.17814
263360.0000   -0.27907
263400.0000   -0.17981
263440.0000   -0.19210
263480.0000   -0.32124
263520.0000   -0.18695
263560.0000   -0.61452
263600.0000   -0.66101
263640.0000   -0.66717
263680.0000   -0.72585
263720.0000   -0.36357
263760.0000   -0.48034
263800.0000   -0.14684
263840.0000   -0.11211
263880.0000   -0.10405
263920.0000   -0.23325
263960.0000   -0.17246
264000.0000   -0.10520
264040.0000   -0.14093
264080.0000   -0.32175
264120.0000   -0.31478
264160.0000   -0.16984
264200.0000    0.06566
264240.0000   -0.30738
264280.0000   -0.44810
264320.0000   -0.31675
264360.0000   -0.02384
264400.0000   -0.25343
264440.0000   -0.50856
264480.0000   -0.52693
264520.0000   -0.50116
264560.0000   -0.14695
264600.0000   -0.40263
264640.0000   -0.43366
264680.0000   -0.26584
264720.0000   -0.45389
264760.0000   -0.63601
264800.0000   -0.55490
264840.0000   -0.34876
264880.0000   -0.68230
264920.0000   -0.60584
264960.0000   -0.45777
265000.0000   -0.72165
265040.0000   -0.53936
265080.0000   -0.62669
265120.0000   -0.77344
265160.0000   -0.69580
265200.0000   -0.48641
265240.0000   -0.40190
265280.0000   -0.23751
265320.0000   -0.34978
265360.0000   -0.29640
265400.0000   -0.24700
265440.0000   -0.15738
265480.0000    0.14135
265520.0000    0.17998
265560.0000    0.26768
265600.0000    0.11432
265640.0000    0.10254
265680.0000    0.01430
265720.0000   -0.13369
265760.0000    0.00041
265800.0000    0.18576
265840.0000    0.22972
265880.0000    0.16173
265920.0000    0.21459
265960.0000    0.07328
266000.0000    0.22945
266040.0000    0.12697
266080.0000   -0.03554
266120.0000   -0.05200
266160.0000    0.07521
266200.0000   -0.02256
266240.0000    0.12333
266280.0000    0.25531
266320.0000    0.27601
266360.0000    0.34727
266400.0000    0.44712
266440.0000    0.36779
266480.0000    0.45644
266520.0000    0.39625
266560.0000    0.32835
266600.0000    0.37597
266640.0000    0.24861
266680.0000    0.44936
266720.0000    0.27535
266760.0000    0.44732
266800.0000    0.31812
266840.0000    0.17713
266880.0000    0.25305
266920.0000    0.20451
266960.0000    0.51997
267000.0000    0.24042
267040.0000    0.07671
267080.0000    0.27112
267120.0000    0.24523
267160.0000    0.06272
267200.0000    0.14607
267240.0000    0.26703
267280.0000    0.16739
267320.0000    0.31959
267360.0000    0.15417
267400.0000    0.28761
267440.0000    0.08894
267480.0000    0.26491
267520.0000    0.03914
267560.0000    0.31889
267600.0000    0.30895
267640.0000    0.13972
267680.0000    0.06433
267720.0000    0.23423
267760.0000    0.28777
267800.0000   -0.02833
267840.0000    0.18233
267880.0000    0.27929
267920.0000    0.17111
267960.0000    0.23904
268000.0000    0.28509
268040.0000    0.26054
268080.0000    0.49644
268120.0000    0.48980
268160.0000    0.26614
268200.0000    0.24788
268240.0000    0.43694
268280.0000    0.27530
268320.0000    0.35334
268360.0000    0.11535
268400.0000    0.33839
268440.0000    0.32397
268480.0000    0.30774
268520.0000   -0.02948
268560.0000    0.29932
268600.0000    0.26888
268640.0000    0.05360
268680.0000    0.24880
268720.0000    0.32865
268760.0000    0.13344
268800.0000    0.21975
268840.0000    0.56473
268880.0000    0.37880
268920.0000    0.19074
268960.0000    0.14751
269000.0000    0.26145
269040.0000    0.40555
269080.0000    0.16780
269120.0000    0.28992
269160.0000    0.29112
269200.0000    0.48485
269240.0000    0.23910
269280.0000    0.32971
269320.0000    0.45379
269360.0000    0.09697
269400.0000    0.23711
269440.0000    0.47170
269480.0000    0.35311
269520.0000    0.34063
269560.0000    0.42345
269600.0000    0.21486
269640.0000    0.42086
269680.0000    0.28971
269720.0000    0.34448
269760.0000    0.37243
269800.0000    0.27913
269840.0000    0.22990
269880.0000    0.39477
269920.0000    0.37408
269960.0000    0.14833
270000.0000    0.32378
270040.0000    0.27216
270080.0000    0.23237
270120.0000    0.35425
270160.0000    0.38254
270200.0000    0.20847
270240.0000    0.33447
270280.0000    0.26963
270320.0000    0.08123
270360.0000    0.25955
270400.0000   -0.07046
270440.0000    0.11758
270480.0000    0.24897
270520.0000    0.36594
270560.0000    0.24307
270600.0000    0.25921
270640.0000    0.02739
270680.0000    0.30998
270720.0000    0.21059
270760.0000    0.15030
270800.0000    0.20120
270840.0000    0.40072
270880.0000    0.39552
270920.0000    0.57794
270960.0000    0.45686
271000.0000    0.04834
271040.0000   -0.12087
271080.0000   -0.10130
271120.0000    0.05858
271160.0000   -0.06594
271200.0000   -0.22250
271240.0000    0.35380
271280.0000    0.17507
271320.0000   -0.02638
271360.0000    0.08458
271400.0000    0.34555
271440.0000    0.09157
271480.0000    0.16652
271520.0000    0.26856
271560.0000   -0.14320
271600.0000    0.16060
271640.0000    0.13463
271680.0000   -0.15536
271720.0000    0.20218
271760.0000    0.37152
271800.0000    0.23185
271840.0000    0.16105
271880.0000    0.13136
271920.0000    0.30827
271960.0000    0.19269
272000.0000   -0.08518
272040.0000   -0.33750
272080.0000   -0.26664
272120.0000   -0.08398
272160.0000    0.01111
272200.0000   -0.43266
272240.0000   -0.01506
272280.0000   -0.10422
272320.0000   -0.00842
272360.0000    0.03865
272400.0000    0.04429
272440.0000   -0.09077
272480.0000   -0.00321
272520.0000   -0.08133
272560.0000   -0.31845
272600.0000   -0.38712
272640.0000   -0.29074
272680.0000   -0.24663
272720.0000    0.15917
272760.0000    0.10100
272800.0000    0.01319
272840.0000   -0.01944
272880.0000    0.04384
272920.0000    0.09078
272960.0000   -0.13533
273000.0000    0.11434
273040.0000    0.20077
273080.0000    0.22603
273120.0000    0.31478
273160.0000    0.37070
273200.0000    0.37191
273240.0000    0.54372
273280.0000    0.24763
273320.0000    0.58995
273360.0000    0.65056
273400.0000    0.56049
273440.0000    0.63435
273480.0000    0.29329
273520.0000   -0.35060
273560.0000   -0.47312
273600.0000   -0.60077
273640.0000   -0.33111
273680.0000   -0.38682
273720.0000   -0.41693
273760.0000   -0.19122
273800.0000    0.26913
273840.0000    0.24424
273880.0000    0.42412
273920.0000    0.46819
273960.0000    0.27716
274000.0000    0.51508
274040.0000    0.41728
274080.0000    0.19465
274120.0000    0.37155
274160.0000    0.65562
274200.0000    0.46260
274240.0000    0.34730
274280.0000    0.18149
274320.0000    0.36266
274360.0000    0.06393
274400.0000    0.35564
274440.0000    0.47625
274480.0000    0.59065
274520.0000    0.50099
274560.0000    0.55514
274600.0000    0.49549
274640.0000    0.40904
274680.0000    0.34619
274720.0000    0.26676
274760.0000    0.24504
274800.0000    0.25797
274840.0000    0.52654
274880.0000    0.44281
274920.0000    0.38597
274960.0000    0.52012
275000.0000    0.35792
275040.0000    0.51188
275080.0000    0.24704
275120.0000    0.32788
275160.0000    0.36868
275200.0000    0.23850
275240.0000    0.32352
275280.0000    0.49940
275320.0000    0.36022
275360.0000    0.48226
275400.0000    0.27158
275440.0000    0.41318
275480.0000    0.44572
275520.0000    0.36072
275560.0000    0.24100
275600.0000    0.10897
275640.0000    0.19682
275680.0000    0.32012
275720.0000    0.13689
275760.0000    0.36527
275800.0000    0.32120
275840.0000    0.12747
275880.0000    0.20809
275920.0000    0.39371
275960.0000    0.34555
276000.0000    0.33984
276040.0000    0.20268
276080.0000    0.16055
276120.0000    0.28165
276160.0000    0.38892
276200.0000    0.17923
276240.0000    0.45675
276280.0000    0.55753
276320.0000    0.39706
276360.0000    0.46938
276400.0000    0.54948
276440.0000    0.61967
276480.0000    0.54201
276520.0000    0.53133
276560.0000    0.54049
276600.0000    0.52980
276640.0000    0.62368
276680.0000    0.41950
276720.0000    0.40935
276760.0000    0.46607
276800.0000    0.45674
276840.0000    0.39371
276880.0000    0.44842
276920.0000    0.48350
276960.0000    0.58438
277000.0000    0.46393
277040.0000    0.42251
277080.0000    0.45097
277120.0000    0.12704
277160.0000    0.37509
277200.0000    0.28596
277240.0000    0.39330
277280.0000    0.28270
277320.0000    0.41611
277360.0000    0.46783
277400.0000    0.18284
277440.0000    0.23759
277480.0000    0.32229
277520.0000    0.31792
277560.0000    0.31740
277600.0000    0.49298
277640.0000    0.39664
277680.0000    0.36830
277720.0000    0.49423
277760.0000    0.13046
277800.0000    0.30189
277840.0000    0.25537
277880.0000    0.40619
277920.0000    0.13388
277960.0000    0.12731
278000.0000    0.29182
278040.0000    0.31795
278080.0000    0.42330
278120.0000    0.53706
278160.0000    0.39834
278200.0000    0.33469
278240.0000    0.43427
278280.0000    0.32986
278320.0000    0.21005
278360.0000    0.38912
278400.0000    0.38616
278440.0000    0.29034
278480.0000    0.38351
278520.0000    0.35548
278560.0000    0.36982
278600.0000    0.30717
278640.0000    0.39070
278680.0000    0.15718
278720.0000    0.34719
278760.0000    0.37766
278800.0000    0.21029
278840.0000    0.29046
278880.0000    0.26312
278920.0000    0.43147
278960.0000    0.15078
279000.0000    0.41547
279040.0000    0.42505
279080.0000    0.51786
279120.0000    0.23433
279160.0000    0.33655
279200.0000    0.37097
279240.0000    0.36955
279280.0000    0.22048
279320.0000    0.31747
279360.0000    0.27308
279400.0000    0.41340
279440.0000    0.35427
279480.0000    0.10626
279520.0000    0.47139
279560.0000    0.18303
279600.0000    0.34403
279640.0000    0.09839
279680.0000    0.30426
279720.0000    0.21382
279760.0000    0.24255
279800.0000    0.33812
279840.0000    0.08826
279880.0000    0.36557
279920.0000    0.29610
279960.0000    0.35671
280000.0000    0.36046
280040.0000    0.14782
280080.0000    0.22008
280120.0000    0.32270
280160.0000    0.49293
280200.0000    0.17349
280240.0000    0.14950
280280.0000    0.29478
280320.0000    0.46460
280360.0000    0.38203
280400.0000    0.49553
280440.0000    0.26108
280480.0000    0.35523
280520.0000    0.32741
280560.0000    0.51818
280600.0000    0.32352
280640.0000    0.27874
280680.0000    0.27329
280720.0000    0.19260
280760.0000    0.07246
280800.0000    0.34873
280840.0000    0.36510
280880.0000    0.22784
280920.0000    0.30686
280960.0000    0.35539
281000.0000    0.43453
281040.0000    0.25937
281080.0000    0.19291
281120.0000    0.29995
281160.0000    0.44429
281200.0000    0.20028
281240.0000    0.62439
281280.0000    0.41718
281320.0000    0.18272
281360.0000    0.18510
281400.0000    0.23172
281440.0000    0.49591
281480.0000    0.31837
281520.0000    0.37592
281560.0000    0.24091
281600.0000    0.20799
281640.0000    0.42215
281680.0000    0.41981
281720.0000    0.26771
281760.0000    0.22289
281800.0000    0.37444
281840.0000    0.39352
281880.0000    0.34670
281920.0000    0.42195
281960.0000    0.32547
282000.0000    0.34250
282040.0000    0.33997
282080.0000    0.19443
282120.0000    0.36364
282160.0000    0.42113
282200.0000    0.13900
282240.0000    0.30349
282280.0000    0.24565
282320.0000    0.20219
282360.0000    0.08244
282400.0000    0.07456
282440.0000    0.28570
282480.0000    0.46142
282520.0000   -0.20015
282560.0000    0.00997
282600.0000    0.18906
282640.0000   -0.04746
282680.0000   -0.20682
282720.0000   -0.43538
282760.0000   -0.05988
282800.0000   -0.31410
282840.0000    0.06901
282880.0000    0.02897
282920.0000    0.12935
282960.0000    0.06999
283000.0000    0.19908
283040.0000    0.23194
283080.0000    0.22628
283120.0000    0.33317
283160.0000    0.43121
283200.0000    0.24371
283240.0000    0.22956
283280.0000    0.10676
283320.0000    0.06818
283360.0000    0.42041
283400.0000    0.05308
283440.0000    0.37257
283480.0000    0.16530
283520.0000    0.15129
283560.0000    0.12300
283600.0000    0.04097
283640.0000    0.07375
283680.0000    0.19186
283720.0000    0.00566
283760.0000    0.08921
283800.0000    0.11050
283840.0000    0.15739
283880.0000    0.05549
283920.0000    0.11206
283960.0000    0.04317
284000.0000    0.19330
284040.0000    0.28744
284080.0000    0.29510
284120.0000    0.39759
284160.0000    0.16351
284200.0000    0.33492
284240.0000    0.11176
284280.0000    0.33987
284320.0000    0.44901
284360.0000    0.28232
284400.0000    0.39257
284440.0000    0.28921
284480.0000    0.34571
284520.0000    0.81371
284560.0000    0.37181
284600.0000    0.26850
284640.0000    0.67323
284680.0000    0.28172
284720.0000    0.46589
284760.0000    0.64654
284800.0000    0.31650
284840.0000    0.00494
284880.0000    0.01167
284920.0000    0.30001
284960.0000   -0.09966
285000.0000   -0.04855
285040.0000   -0.21735
285080.0000   -0.20135
285120.0000   -0.21038
285160.0000   -0.02136
285200.0000   -0.07113
285240.0000    0.16885
285280.0000   -0.08176
285320.0000    0.07235
285360.0000    0.35732
285400.0000    0.42779
285440.0000    0.13482
285480.0000    0.22262
285520.0000    0.40031
285560.0000    0.39710
285600.0000    0.35545
285640.0000    0.33148
285680.0000    0.32909
285720.0000    0.15960
285760.0000    0.31581
285800.0000    0.33457
285840.0000    0.31585
285880.0000    0.40975
285920.0000    0.13464
285960.0000    0.49931
286000.0000    0.39223
286040.0000    0.32005
286080.0000    0.35053
286120.0000    0.15791
286160.0000    0.28356
286200.0000    0.40775
286240.0000    0.53877
286280.0000    0.40337
286320.0000    0.38354
286360.0000    0.33932
286400.0000    0.13364
286440.0000    0.14617
286480.0000    0.37316
286520.0000    0.30874
286560.0000    0.43516
286600.0000    0.11631
286640.0000    0.18677
286680.0000    0.16056
286720.0000    0.10784
286760.0000    0.63627
286800.0000    0.51089
286840.0000    0.29222
286880.0000    0.32768
286920.0000    0.44487
286960.0000    0.28682
287000.0000    0.13191
287040.0000    0.28919
287080.0000    0.50318
287120.0000    0.09142
287160.0000    0.18344
287200.0000    0.29272
287240.0000   -0.03376
287280.0000    0.22192
287320.0000    0.17486
287360.0000    0.37148
287400.0000    0.39247
287440.0000    0.28057
287480.0000    0.35815
287520.0000    0.28638
287560.0000    0.16445
287600.0000    0.27156
287640.0000    0.31439
287680.0000    0.17227
287720.0000    0.28613
287760.0000    0.28805
287800.0000    0.15411
287840.0000    0.16961
287880.0000    0.27275
287920.0000    0.36626
287960.0000    0.25690
288000.0000    0.28092
288040.0000    0.27060
288080.0000    0.53273
288120.0000    0.47340
288160.0000    0.38954
288200.0000    0.15360
288240.0000    0.35278
288280.0000    0.50865
288320.0000    0.31971
288360.0000    0.30112
288400.0000    0.72861
288440.0000    0.41218
288480.0000    0.60258
288520.0000    0.30047
288560.0000    0.38689
288600.0000    0.56637
288640.0000    0.45839
288680.0000    0.31103
288720.0000    0.37296
288760.0000    0.51216
288800.0000    0.46848
288840.0000    0.39694
288880.0000    0.34623
288920.0000    0.37734
288960.0000    0.50590
289000.0000    0.36228
289040.0000    0.56900
289080.0000    0.41474
289120.0000    0.51193
289160.0000    0.61972
289200.0000    0.47050
289240.0000    0.53849
289280.0000    0.40041
289320.0000    0.53733
289360.0000    0.42346
289400.0000    0.29175
289440.0000    0.21741
289480.0000    0.46527
289520.0000    0.44566
289560.0000    0.51303
289600.0000    0.40490
289640.0000    0.51536
289680.0000    0.27597
289720.0000    0.07249
289760.0000    0.24063
289800.0000    0.23465
289840.0000    0.31815
289880.0000    0.29426
289920.0000    0.33936
289960.0000    0.26847
290000.0000    0.19826
290040.0000    0.35181
290080.0000    0.58632
290120.0000    0.46789
290160.0000    0.24533
290200.0000    0.25812
290240.0000    0.39645
290280.0000    0.58149
290320.0000    0.26653
290360.0000    0.39731
290400.0000    0.43120
290440.0000    0.45620
290480.0000    0.38878
290520.0000    0.59689
290560.0000    0.39958
290600.0000    0.51880
290640.0000    0.51845
290680.0000    0.52465
290720.0000    0.65478
290760.0000    0.54620
290800.0000    0.50452
290840.0000    0.59629
290880.0000    0.23456
290920.0000    0.56852
290960.0000    0.63469
291000.0000    0.64508
291040.0000    0.28400
291080.0000    0.31692
291120.0000    0.46731
291160.0000    0.13695
291200.0000    0.16684
291240.0000    0.42622
291280.0000    0.28054
291320.0000    0.30142
291360.0000    0.20517
291400.0000    0.22322
291440.0000    0.33632
291480.0000    0.17493
291520.0000    0.20413
291560.0000    0.04970
291600.0000    0.30183
291640.0000    0.32214
291680.0000    0.23096
291720.0000    0.19965
291760.0000    0.31964
291800.0000    0.35203
291840.0000    0.30732
291880.0000    0.18748
291920.0000    0.35852
291960.0000    0.34393
292000.0000    0.57661
292040.0000    0.32720
292080.0000    0.25722
292120.0000    0.38416
292160.0000    0.15496
292200.0000    0.13317
292240.0000    0.39296
292280.0000    0.22588
292320.0000    0.41734
292360.0000    0.19120
292400.0000    0.37514
292440.0000    0.23534
292480.0000    0.33233
292520.0000    0.19872
292560.0000    0.53626
292600.0000    0.37402
292640.0000    0.34085
292680.0000    0.31518
292720.0000    0.34456
292760.0000    0.25600
292800.0000    0.20988
292840.0000    0.22119
292880.0000    0.19170
292920.0000   -0.21857
292960.0000    0.12935
293000.0000   -0.45662
293040.0000   -0.22712
293080.0000   -0.13160
293120.0000   -0.21159
293160.0000   -0.46384
293200.0000   -0.18897
293240.0000   -0.02630
293280.0000   -0.54770
293320.0000   -0.03657
293360.0000   -0.65051
293400.0000    0.34018
293440.0000   -0.14819
293480.0000   -0.26847
293520.0000   -0.25723
293560.0000    0.01282
293600.0000   -0.18931
293640.0000   -0.18583
293680.0000   -0.23197
293720.0000   -0.03114
293760.0000   -0.07051
293800.0000   -0.45636
293840.0000   -0.42783
293880.0000    0.11038
293920.0000   -0.30221
293960.0000   -0.15710
294000.0000   -0.29444
294040.0000    0.13598
294080.0000    0.06613
294120.0000    0.39956
294160.0000    0.43065
294200.0000    0.17430
294240.0000    0.31367
294280.0000    0.09196
294320.0000    0.07841
294360.0000    0.17205
294400.0000    0.24429
294440.0000   -0.26333
294480.0000    0.19953
294520.0000    0.03198
294560.0000    0.30812
294600.0000    0.15481
294640.0000   -0.07450
294680.0000    0.31737
294720.0000    0.17139
294760.0000   -0.23729
294800.0000   -0.36381
294840.0000    0.06220
294880.0000   -0.02960
294920.0000   -0.08985
294960.0000    0.22175
295000.0000    0.20401
295040.0000    0.04631
295080.0000   -0.40302
295120.0000   -0.09217
295160.0000    0.07966
295200.0000   -0.18725
295240.0000    0.53899
295280.0000    0.61467
295320.0000    0.09606
295360.0000    0.45421
295400.0000    0.36853
295440.0000    0.40323
295480.0000    0.48683
295520.0000    0.66764
295560.0000    0.23353
295600.0000   -0.11700
295640.0000    0.33212
295680.0000    0.29405
295720.0000    0.37486
295760.0000    0.17186
295800.0000    0.28454
295840.0000   -0.11166
295880.0000   -0.31394
295920.0000    0.08216
295960.0000   -0.33576
296000.0000   -0.05073
296040.0000   -0.73668
296080.0000    0.06385
296120.0000   -0.10482
296160.0000   -0.01797
296200.0000    0.28944
296240.0000   -0.22668
296280.0000    0.08880
296320.0000    0.16797
296360.0000    0.27146
296400.0000    0.15340
296440.0000    0.18791
296480.0000    0.21671
296520.0000    0.44651
296560.0000    0.36640
296600.0000    0.29300
296640.0000    0.16225
296680.0000    0.27084
296720.0000    0.29843
296760.0000    0.34310
296800.0000    0.35111
296840.0000    0.24752
296880.0000    0.21152
296920.0000    0.29703
296960.0000    0.21386
297000.0000    0.32426
297040.0000    0.37305
297080.0000    0.26566
297120.0000    0.35060
297160.0000    0.27466
297200.0000    0.51022
297240.0000    0.38814
297280.0000    0.49262
297320.0000    0.34069
297360.0000    0.20094
297400.0000    0.35887
297440.0000    0.28272
297480.0000    0.37146
297520.0000    0.27003
297560.0000    0.35537
297600.0000    0.13697
297640.0000    0.39670
297680.0000    0.40173
297720.0000    0.48158
297760.0000    0.40883
297800.0000    0.55424
297840.0000    0.30103
297880.0000    0.12698
297920.0000    0.35096
297960.0000    0.50886
298000.0000    0.46018
298040.0000    0.00625
298080.0000    0.30306
298120.0000    0.19029
298160.0000    0.48830
298200.0000    0.15311
298240.0000    0.65567
298280.0000    0.68857
298320.0000    0.42733
298360.0000    0.10351
298400.0000    0.20439
298440.0000    0.42217
298480.0000    0.38721
298520.0000    0.23173
298560.0000    0.35005
298600.0000    0.46023
298640.0000    0.25015
298680.0000    0.05147
298720.0000    0.27315
298760.0000    0.39077
298800.0000    0.42230
298840.0000    0.26462
298880.0000    0.44750
298920.0000    0.57771
298960.0000    0.52199
299000.0000    0.39042
299040.0000    0.32539
299080.0000    0.26608
299120.0000    0.40692
299160.0000    0.32302
299200.0000    0.38767
299240.0000    0.33945
299280.0000    0.38010
299320.0000    0.43335
299360.0000    0.25484
299400.0000    0.42629
299440.0000    0.38633
299480.0000    0.62790
299520.0000    0.37916
299560.0000    0.36556
299600.0000    0.22185
299640.0000    0.48433
299680.0000    0.35809
299720.0000    0.32559
299760.0000    0.33110
299800.0000    0.28329
299840.0000    0.42491
299880.0000    0.41444
299920.0000    0.45171
299960.0000    0.42324
300000.0000    0.38639
300040.0000    0.29323
300080.0000    0.17019
300120.0000    0.48509
300160.0000    0.46853
300200.0000    0.47809
300240.0000    0.23742
300280.0000    0.34961
300320.0000    0.38070
300360.0000    0.01025
300400.0000    0.32727
300440.0000    0.57266
300480.0000    0.27275
300520.0000    0.24631
300560.0000    0.27610
300600.0000    0.41607
300640.0000    0.30794
300680.0000    0.23676
300720.0000    0.22512
300760.0000    0.25752
300800.0000    0.15241
300840.0000    0.35224
300880.0000    0.42446
300920.0000    0.38536
300960.0000    0.42104
301000.0000    0.24696
301040.0000    0.20195
301080.0000    0.27084
301120.0000    0.30002
301160.0000    0.26076
301200.0000    0.24062
301240.0000    0.40327
301280.0000    0.19190
301320.0000    0.33960
301360.0000    0.31138
301400.0000    0.40119
301440.0000    0.30229
301480.0000    0.21909
301520.0000    0.43992
301560.0000    0.37356
301600.0000    0.22875
301640.0000    0.23487
301680.0000    0.36387
301720.0000    0.32285
301760.0000    0.36957
301800.0000    0.22210
301840.0000    0.25656
301880.0000    0.32519
301920.0000    0.27622
301960.0000    0.34211
302000.0000    0.37525
302040.0000    0.58964
302080.0000    0.47986
302120.0000    0.48631
302160.0000    0.55415
302200.0000    0.25893
302240.0000    0.31855
302280.0000    0.34712
302320.0000    0.27045
302360.0000    0.21929
302400.0000    0.37084
302440.0000    0.61978
302480.0000    0.42941
302520.0000    0.50296
302560.0000    0.06014
302600.0000   -0.39553
302640.0000   -0.25392
302680.0000   -0.54952
302720.0000   -0.31268
302760.0000    0.00344
302800.0000    0.24316
302840.0000   -0.11896
302880.0000   -0.13127
302920.0000   -0.38784
302960.0000   -0.11143
303000.0000   -0.05749
303040.0000    0.01056
303080.0000    0.16935
303120.0000   -0.06830
303160.0000    0.27437
303200.0000    0.09743
303240.0000    0.11429
303280.0000   -0.15372
303320.0000   -0.21755
303360.0000   -0.29120
303400.0000   -0.05739
303440.0000   -0.38687
303480.0000   -0.21130
303520.0000   -0.36550
303560.0000   -0.28087
303600.0000   -0.43794
303640.0000   -0.33600
303680.0000   -0.42992
303720.0000   -0.24025
303760.0000   -0.18669
303800.0000   -0.28496
303840.0000   -0.17503
303880.0000   -0.11733
303920.0000    0.32263
303960.0000   -0.13197
304000.0000   -0.09064
304040.0000    0.05320
304080.0000   -0.25193
304120.0000    0.02063
304160.0000   -0.20044
304200.0000   -0.23037
304240.0000    0.17683
304280.0000    0.35323
304320.0000   -0.03330
304360.0000   -0.29087
304400.0000    0.07583
304440.0000    0.01298
304480.0000    0.01792
304520.0000   -0.12900
304560.0000   -0.11947
304600.0000    0.02881
304640.0000   -0.20684
304680.0000   -0.31273
304720.0000   -0.12983
304760.0000   -0.15207
304800.0000   -0.06392
304840.0000    0.07947
304880.0000   -0.27748
304920.0000    0.06063
304960.0000   -0.23705
305000.0000   -0.54338
305040.0000   -0.46791
305080.0000   -0.33057
305120.0000    0.03302
305160.0000    0.02930
305200.0000    0.06429
305240.0000   -0.01696
305280.0000    0.11858
305320.0000    0.20250
305360.0000   -0.01329
305400.0000    0.31282
305440.0000    0.21335
305480.0000   -0.01947
305520.0000   -0.03311
305560.0000    0.14179
305600.0000   -0.05292
305640.0000    0.04346
305680.0000   -0.13797
305720.0000    0.24788
305760.0000    0.08187
305800.0000    0.03964
305840.0000    0.07408
305880.0000   -0.04927
305920.0000    0.04762
305960.0000   -0.13082
306000.0000   -0.18440
306040.0000    0.26149
306080.0000    0.00218
306120.0000   -0.21382
306160.0000   -0.13938
306200.0000    0.42269
306240.0000   -0.35429
306280.0000   -0.18650
306320.0000    0.16380
306360.0000    0.13173
306400.0000    0.13049
306440.0000    0.17163
306480.0000    0.26105
306520.0000    0.06384
306560.0000   -0.11366
306600.0000    0.06007
306640.0000   -0.15750
306680.0000    0.12351
306720.0000    0.03366
306760.0000   -0.18042
306800.0000    0.29576
306840.0000    0.04361
306880.0000    0.11137
306920.0000    0.13769
306960.0000    0.15123
307000.0000    0.29208
307040.0000    0.17483
307080.0000    0.01907
307120.0000    0.24953
307160.0000    0.25783
307200.0000    0.30759
307240.0000    0.24723
307280.0000    0.20212
307320.0000    0.09748
307360.0000    0.35739
307400.0000    0.24903
307440.0000    0.06919
307480.0000   -0.22494
307520.0000    0.14232
307560.0000   -0.15194
307600.0000   -0.10819
307640.0000   -0.53728
307680.0000    0.24836
307720.0000    0.58376
307760.0000    0.66446
307800.0000    0.38460
307840.0000    0.27006
307880.0000    0.47891
307920.0000    0.31954
307960.0000    0.25569
308000.0000    0.28468
308040.0000    0.25341
308080.0000    0.36021
308120.0000    0.24217
308160.0000    0.15923
308200.0000    0.17708
308240.0000    0.17067
308280.0000    0.21627
308320.0000    0.24240
308360.0000    0.39821
308400.0000    0.25675
308440.0000    0.32116
308480.0000    0.35435
308520.0000    0.21974
308560.0000    0.31319
308600.0000    0.45654
308640.0000    0.25386
308680.0000    0.43450
308720.0000    0.51673
308760.0000    0.17028
308800.0000    0.22037
308840.0000    0.03933
308880.0000    0.49525
308920.0000    0.27180
308960.0000    0.25290
309000.0000    0.40580
309040.0000    0.24497
309080.0000    0.25097
309120.0000    0.42569
309160.0000    0.36724
309200.0000    0.24267
309240.0000    0.43336
309280.0000    0.46858
309320.0000    0.56640
309360.0000    0.30824
309400.0000    0.16121
309440.0000    0.12990
309480.0000    0.30702
309520.0000    0.49753
309560.0000    0.23052
309600.0000    0.15579
309640.0000    0.23884
309680.0000    0.22574
309720.0000    0.26197
309760.0000    0.36928
309800.0000    0.17387
309840.0000    0.18577
309880.0000    0.22399
309920.0000    0.50727
309960.0000    0.49141
310000.0000    0.39512
310040.0000    0.31960
310080.0000    0.39812
310120.0000    0.39437
310160.0000    0.37633
310200.0000    0.42747
310240.0000    0.42595
310280.0000    0.31020
310320.0000    0.33297
310360.0000    0.36841
310400.0000    0.25193
310440.0000    0.53488
310480.0000    0.41454
310520.0000    0.30948
310560.0000    0.71799
310600.0000    0.50802
310640.0000    0.28738
310680.0000    0.35171
310720.0000    0.28497
310760.0000    0.35644
310800.0000    0.47823
310840.0000    0.29188
310880.0000    0.33450
310920.0000    0.36673
310960.0000    0.25573
311000.0000    0.35806
311040.0000    0.26387
311080.0000    0.44034
311120.0000    0.34925
311160.0000    0.40190
311200.0000    0.23499
311240.0000    0.28360
311280.0000    0.37839
311320.0000    0.48036
311360.0000    0.59536
311400.0000    0.54544
311440.0000    0.23239
311480.0000    0.27925
311520.0000    0.36145
311560.0000    0.41505
311600.0000    0.21618
311640.0000    0.25468
311680.0000    0.18455
311720.0000    0.49932
311760.0000    0.35867
311800.0000    0.24152
311840.0000    0.46411
311880.0000    0.42178
311920.0000    0.50698
311960.0000    0.33800
312000.0000    0.40398
312040.0000    0.27272
312080.0000    0.34260
312120.0000    0.44789
312160.0000    0.46082
312200.0000    0.26780
312240.0000    0.20389
312280.0000    0.29702
312320.0000    0.39385
312360.0000    0.40118
312400.0000    0.14080
312440.0000    0.49400
312480.0000    0.50573
312520.0000    0.32991
312560.0000    0.49080
312600.0000    0.41598
312640.0000    0.25352
312680.0000    0.45590
312720.0000    0.37501
312760.0000    0.53268
312800.0000    0.28009
312840.0000    0.30917
312880.0000    0.36263
312920.0000    0.41330
312960.0000    0.34699
313000.0000    0.41222
313040.0000    0.39637
313080.0000    0.52601
313120.0000    0.36913
313160.0000    0.26758
313200.0000    0.23864
313240.0000    0.11649
313280.0000    0.59660
313320.0000    0.25795
313360.0000    0.41360
313400.0000    0.38406
313440.0000    0.52292
313480.0000    0.41137
313520.0000    0.21669
313560.0000    0.32837
313600.0000    0.16631
313640.0000    0.25982
313680.0000    0.16674
313720.0000    0.20272
313760.0000    0.26218
313800.0000    0.26452
313840.0000    0.34694
313880.0000    0.08199
313920.0000    0.11734
313960.0000    0.28448
314000.0000    0.31512
314040.0000    0.34258
314080.0000    0.33256
314120.0000    0.36186
314160.0000    0.23659
314200.0000    0.22015
314240.0000    0.26781
314280.0000    0.38194
314320.0000    0.36690
314360.0000    0.39366
314400.0000    0.30574
314440.0000    0.21650
314480.0000    0.10938
314520.0000    0.39522
314560.0000    0.29250
314600.0000    0.34408
314640.0000    0.12065
314680.0000    0.16986
314720.0000    0.22572
314760.0000    0.15634
314800.0000    0.08314
314840.0000    0.34911
314880.0000    0.15316
314920.0000    0.24649
314960.0000    0.22808
315000.0000    0.26445
315040.0000    0.17103
315080.0000    0.29207
315120.0000    0.28768
315160.0000    0.24305
315200.0000    0.21589
315240.0000    0.29478
315280.0000    0.27047
315320.0000    0.30117
315360.0000    0.31169
315400.0000    0.38395
315440.0000    0.26698
315480.0000    0.11442
315520.0000   -0.01335
315560.0000    0.07432
315600.0000    0.13053
315640.0000    0.47691
315680.0000    0.37913
315720.0000   -0.07883
315760.0000    0.03502
315800.0000   -0.02392
315840.0000    0.19787
315880.0000    0.24469
315920.0000    0.16844
315960.0000    0.26299
316000.0000    0.22106
316040.0000    0.07762
316080.0000    0.21792
316120.0000    0.38376
316160.0000    0.24198
316200.0000    0.58670
316240.0000    0.61467
316280.0000    0.45795
316320.0000    0.35339
316360.0000    0.27885
316400.0000    0.35629
316440.0000    0.24244
316480.0000    0.27930
316520.0000    0.36358
316560.0000    0.25627
316600.0000    0.35271
316640.0000    0.33923
316680.0000    0.29734
316720.0000    0.30414
316760.0000    0.38530
316800.0000    0.26874
316840.0000    0.35135
316880.0000    0.19634
316920.0000    0.23050
316960.0000    0.23168
317000.0000    0.40282
317040.0000    0.29947
317080.0000    0.28707
317120.0000    0.25829
317160.0000    0.11810
317200.0000    0.18427
317240.0000    0.34076
317280.0000    0.49600
317320.0000    0.33609
317360.0000    0.17587
317400.0000    0.30961
317440.0000    0.37960
317480.0000   -0.03205
317520.0000    0.24061
317560.0000   -0.07753
317600.0000   -0.03718
317640.0000    0.39160
317680.0000    0.24516
317720.0000    0.26574
317760.0000    0.01679
317800.0000    0.10577
317840.0000    0.15862
317880.0000    0.32503
317920.0000    0.12814
317960.0000    0.00445
318000.0000    0.20733
318040.0000    0.29148
318080.0000    0.20789
318120.0000    0.23248
318160.0000    0.15130
318200.0000    0.29565
318240.0000   -0.01262
318280.0000    0.05350
318320.0000    0.18853
318360.0000   -0.11584
318400.0000    0.14433
318440.0000    0.28465
318480.0000    0.06409
318520.0000    0.09551
318560.0000    0.25378
318600.0000   -0.05297
318640.0000    0.13996
318680.0000    0.28821
318720.0000    0.14170
318760.0000    0.29107
318800.0000    0.38157
318840.0000    0.33768
318880.0000    0.43822
318920.0000    0.38354
318960.0000    0.29036
319000.0000    0.44607
319040.0000    0.33728
319080.0000    0.26813
319120.0000    0.20599
319160.0000    0.40004
319200.0000    0.08905
319240.0000    0.10289
319280.0000    0.00693
319320.0000    0.03128
319360.0000    0.16281
319400.0000    0.40334
319440.0000    0.28613
319480.0000    0.13917
319520.0000    0.23462
319560.0000    0.55866
319600.0000    0.45546
319640.0000    0.48747
319680.0000    0.19446
319720.0000    0.35501
319760.0000    0.10996
319800.0000    0.17577
319840.0000    0.47589
319880.0000    0.61684
319920.0000    0.41565
319960.0000    0.31919
320000.0000    0.11469
320040.0000    0.37460
320080.0000    0.48342
320120.0000    0.30895
320160.0000    0.31009
320200.0000    0.35044
320240.0000    0.06116
320280.0000   -0.16788
320320.0000    0.02813
320360.0000    0.06127
320400.0000    0.11630
320440.0000    0.07694
320480.0000    0.11324
320520.0000    0.33893
320560.0000    0.46574
320600.0000    0.35114
320640.0000    0.51471
320680.0000    0.21794
320720.0000    0.36959
320760.0000    0.38082
320800.0000    0.40093
320840.0000    0.46994
320880.0000    0.80580
320920.0000    0.61572
320960.0000    0.38476
321000.0000    0.49278
321040.0000    0.53847
321080.0000    0.51664
321120.0000    0.59511
321160.0000    0.44969
321200.0000    0.52915
321240.0000    0.61280
321280.0000    0.60417
321320.0000    0.41575
321360.0000    0.17574
321400.0000    0.54460
321440.0000    0.66614
321480.0000    0.60634
321520.0000    0.36192
321560.0000    0.44132
321600.0000    0.52622
321640.0000    0.43442
321680.0000    0.37174
321720.0000    0.64413
321760.0000    0.53995
321800.0000    0.27177
321840.0000    0.32034
321880.0000    0.56962
321920.0000    0.38950
321960.0000    0.52740
322000.0000    0.63059
322040.0000    0.38298
322080.0000    0.45219
322120.0000    0.25163
322160.0000    0.55811
322200.0000    0.47351
322240.0000    0.48257
322280.0000    0.53084
322320.0000    0.51758
322360.0000    0.69374
322400.0000    0.65975
322440.0000    0.58611
322480.0000    0.66324
322520.0000    0.59562
322560.0000    0.49410
322600.0000    0.42778
322640.0000    0.40885
322680.0000    0.56870
322720.0000    0.56410
322760.0000    0.55036
322800.0000    0.41099
322840.0000    0.36867
322880.0000    0.42038
322920.0000    0.44111
322960.0000    0.49359
323000.0000    0.32811
323040.0000    0.35085
323080.0000    0.38818
323120.0000    0.45273
323160.0000    0.44080
323200.0000    0.38208
323240.0000    0.44014
323280.0000    0.25922
323320.0000    0.52410
323360.0000    0.49844
323400.0000    0.49710
323440.0000    0.45455
323480.0000    0.57633
323520.0000    0.62293
323560.0000    0.62637
323600.0000    0.61644
323640.0000    0.52584
323680.0000    0.55732
323720.0000    0.47000
323760.0000    0.45534
323800.0000    0.41008
323840.0000    0.35347
323880.0000    0.25084
323920.0000    0.44889
323960.0000    0.34950
324000.0000    0.56644
324040.0000    0.43873
324080.0000    0.35597
324120.0000    0.51411
324160.0000    0.21835
324200.0000    0.48370
324240.0000    0.41250
324280.0000    0.40068
324320.0000    0.26643
324360.0000    0.36067
324400.0000    0.29092
324440.0000    0.15699
324480.0000    0.20154
324520.0000    0.38772
324560.0000    0.33679
324600.0000    0.22486
324640.0000    0.45677
324680.0000    0.47777
324720.0000    0.54201
324760.0000    0.45844
324800.0000    0.48849
324840.0000    0.33535
324880.0000    0.56988
324920.0000    0.61384
324960.0000    0.42740
325000.0000    0.25565
325040.0000    0.30877
325080.0000    0.40512
325120.0000    0.40999
325160.0000    0.41088
325200.0000    0.29581
325240.0000    0.18476
325280.0000    0.35980
325320.0000    0.28366
325360.0000    0.31569
325400.0000    0.47064
325440.0000    0.60348
325480.0000    0.30852
325520.0000    0.30421
325560.0000    0.68027
325600.0000    0.33641
325640.0000    0.37192
325680.0000    0.39726
325720.0000    0.50055
325760.0000    0.64315
325800.0000    0.10021
325840.0000    0.41178
325880.0000    0.82968
325920.0000    0.56439
325960.0000    0.39618
326000.0000    0.42298
326040.0000    0.37838
326080.0000    0.54511
326120.0000    0.56481
326160.0000    0.61926
326200.0000    0.38003
326240.0000    0.50208
326280.0000    0.60440
326320.0000    0.38464
326360.0000    0.33728
326400.0000    0.33016
326440.0000    0.37108
326480.0000    0.39607
326520.0000    0.59560
326560.0000    0.70164
326600.0000    0.52304
326640.0000   -0.14446
326680.0000   -0.05549
326720.0000   -0.10108
326760.0000    0.34954
326800.0000    0.17501
326840.0000   -0.08044
326880.0000    0.38261
326920.0000    0.04454
326960.0000   -0.05596
327000.0000    0.06381
327040.0000   -0.04991
327080.0000    0.32201
327120.0000    0.33425
327160.0000   -0.62662
327200.0000   -0.68596
327240.0000   -0.43248
327280.0000   -0.18568
327320.0000   -0.29403
327360.0000   -0.09271
327400.0000   -0.08901
327440.0000   -0.61626
327480.0000   -0.53832
327520.0000   -0.10178
327560.0000   -0.01469
327600.0000   -0.01852
327640.0000   -0.20405
327680.0000    0.07011
327720.0000   -0.08732
327760.0000   -0.21523
327800.0000   -0.13462
327840.0000    0.12324
327880.0000    0.06271
327920.0000    0.11060
327960.0000   -0.32473
328000.0000   -0.32304
328040.0000   -0.06480
328080.0000   -0.23722
328120.0000   -0.40801
328160.0000   -0.41327
328200.0000   -0.30260
328240.0000   -0.28716
328280.0000   -0.19718
328320.0000   -0.50351
328360.0000   -0.07058
328400.0000    0.08286
328440.0000    0.18538
328480.0000   -0.04758
328520.0000    0.04194
328560.0000    0.10851
328600.0000    0.19457
328640.0000    0.14726
328680.0000    0.19619
328720.0000    0.21577
328760.0000    0.12539
328800.0000    0.03437
328840.0000    0.10049
328880.0000    0.10769
328920.0000    0.09474
328960.0000    0.36208
329000.0000    0.15345
329040.0000    0.26122
329080.0000    0.18358
329120.0000    0.25460
329160.0000    0.29706
329200.0000    0.14902
329240.0000    0.33187
329280.0000    0.11517
329320.0000    0.32694
329360.0000    0.03237
329400.0000    0.22447
329440.0000    0.20740
329480.0000    0.16380
329520.0000    0.15234
329560.0000    0.46839
329600.0000    0.11040
329640.0000    0.39576
329680.0000    0.43917
329720.0000    0.36236
329760.0000    0.19468
329800.0000    0.44062
329840.0000    0.37582
329880.0000    0.32707
329920.0000    0.05794
329960.0000    0.06530
330000.0000    0.42076
330040.0000    0.53190
330080.0000    0.18014
330120.0000    0.12158
330160.0000    0.26800
330200.0000    0.18629
330240.0000    0.13366
330280.0000    0.22044
330320.0000    0.24463
330360.0000    0.41398
330400.0000    0.30186
330440.0000    0.19246
330480.0000    0.24421
330520.0000    0.26929
330560.0000    0.15849
330600.0000    0.29392
330640.0000    0.15426
330680.0000    0.14194
330720.0000    0.14063
330760.0000    0.18217
330800.0000    0.07840
330840.0000    0.25623
330880.0000    0.25513
330920.0000    0.24685
330960.0000    0.24852
331000.0000    0.18066
331040.0000    0.19798
331080.0000    0.26886
331120.0000    0.23649
331160.0000   -0.00231
331200.0000    0.24414
331240.0000    0.05387
331280.0000    0.41080
331320.0000    0.16636
331360.0000    0.36015
331400.0000    0.44396
331440.0000    0.46269
331480.0000    0.47099
331520.0000    0.39532
331560.0000    0.55158
331600.0000    0.45683
331640.0000    0.53154
331680.0000    0.30616
331720.0000    0.42449
331760.0000    0.69076
331800.0000    0.35028
331840.0000    0.31852
331880.0000    0.37786
331920.0000    0.30132
331960.0000    0.29633
332000.0000    0.41247
332040.0000    0.40545
332080.0000    0.45785
332120.0000    0.39420
332160.0000    0.20226
332200.0000    0.32923
332240.0000    0.37213
332280.0000    0.22383
332320.0000    0.32798
332360.0000    0.28660
332400.0000    0.58675
332440.0000    0.22819
332480.0000    0.46572
332520.0000    0.35323
332560.0000    0.61125
332600.0000    0.31935
332640.0000    0.37840
332680.0000    0.32032
332720.0000    0.51531
332760.0000    0.41261
332800.0000    0.39501
332840.0000    0.20902
332880.0000    0.13409
332920.0000    0.35429
332960.0000    0.30816
333000.0000    0.19914
333040.0000    0.23344
333080.0000    0.41852
333120.0000    0.49719
333160.0000    0.25240
333200.0000    0.30905
333240.0000    0.34419
333280.0000    0.29382
333320.0000    0.03281
333360.0000    0.21872
333400.0000    0.25174
333440.0000    0.14468
333480.0000    0.55284
333520.0000    0.44097
333560.0000    0.43144
333600.0000    0.38350
333640.0000    0.21893
333680.0000    0.02585
333720.0000    0.29272
333760.0000   -0.02896
333800.0000    0.17188
333840.0000   -0.12120
333880.0000    0.20886
333920.0000    0.15655
333960.0000    0.20504
334000.0000    0.06526
334040.0000    0.23592
334080.0000    0.05185
334120.0000    0.29252
334160.0000    0.07362
334200.0000    0.22949
334240.0000    0.15743
334280.0000    0.15207
334320.0000    0.35936
334360.0000    0.05730
334400.0000    0.11923
334440.0000   -0.18142
334480.0000    0.05019
334520.0000   -0.06187
334560.0000    0.00549
334600.0000    0.04663
334640.0000    0.34955
334680.0000    0.13554
334720.0000    0.22869
334760.0000    0.38593
334800.0000    0.14971
334840.0000    0.11973
334880.0000    0.16172
334920.0000    0.40553
334960.0000    0.34768
335000.0000    0.39228
335040.0000    0.32029
335080.0000    0.35147
335120.0000    0.00313
335160.0000   -0.07310
335200.0000    0.21530
335240.0000   -0.07522
335280.0000    0.22444
335320.0000    0.39175
335360.0000    0.23905
335400.0000    0.14170
335440.0000    0.06735
335480.0000   -0.21548
335520.0000   -0.34377
335560.0000   -0.86719
335600.0000   -0.31723
335640.0000   -0.22279
335680.0000   -0.26357
335720.0000   -0.33957
335760.0000   -0.62763
335800.0000   -0.35339
335840.0000   -0.09422
335880.0000   -0.15449
335920.0000   -0.21514
335960.0000   -0.33878
336000.0000   -0.39084
336040.0000   -0.34166
336080.0000   -0.22947
336120.0000   -0.15345
336160.0000   -0.29430
336200.0000   -0.19035
336240.0000   -0.17726
336280.0000    0.07673
336320.0000    0.09235
336360.0000   -0.14861
336400.0000   -0.14635
336440.0000   -0.12241
336480.0000   -0.06949
336520.0000   -0.14193
336560.0000   -0.03313
336600.0000   -0.34086
336640.0000   -0.36557
336680.0000   -0.21034
336720.0000   -0.46013
336760.0000   -0.37232
336800.0000   -0.16997
336840.0000   -0.46910
336880.0000   -0.27716
336920.0000   -0.41687
336960.0000   -0.73457
337000.0000   -0.71045
337040.0000   -0.27945
337080.0000   -0.07503
337120.0000   -0.13207
337160.0000   -0.75215
337200.0000   -0.25889
337240.0000   -0.33442
337280.0000   -0.27663
337320.0000   -0.21803
337360.0000   -0.02474
337400.0000    0.06473
337440.0000   -0.02985
337480.0000   -0.47372
337520.0000   -0.32204
337560.0000    0.13409
337600.0000   -0.27940
337640.0000   -0.14318
337680.0000   -0.22703
337720.0000    0.08629
337760.0000   -0.28422
337800.0000   -0.37386
337840.0000    0.00166
337880.0000   -0.01221
337920.0000   -0.07769
337960.0000   -0.14346
338000.0000    0.09066
338040.0000    0.15853
338080.0000    0.02608
338120.0000   -0.08703
338160.0000   -0.11199
338200.0000   -0.20729
338240.0000   -0.07052
338280.0000    0.02101
338320.0000   -0.00499
338360.0000    0.12670
338400.0000    0.23859
338440.0000    0.24948
338480.0000    0.13414
338520.0000    0.03243
338560.0000    0.28409
338600.0000    0.25323
338640.0000    0.00777
338680.0000    0.16648
338720.0000   -0.15601
338760.0000    0.13653
338800.0000   -0.04613
338840.0000   -0.08208
338880.0000    0.12884
338920.0000   -0.07822
338960.0000    0.19341
339000.0000   -0.04111
339040.0000    0.06146
339080.0000    0.19237
339120.0000    0.12518
339160.0000    0.01447
339200.0000    0.26681
339240.0000   -0.00241
339280.0000    0.20691
339320.0000    0.25332
339360.0000    0.16196
339400.0000    0.07209
339440.0000    0.07420
339480.0000   -0.46710
339520.0000   -0.31810
339560.0000   -0.14435
339600.0000   -0.30981
339640.0000   -0.21931
339680.0000   -0.30901
339720.0000   -0.29776
339760.0000   -0.09228
339800.0000   -0.34088
339840.0000   -0.41250
339880.0000   -0.12469
339920.0000   -0.16350
339960.0000   -0.61559
340000.0000   -0.27098
340040.0000   -0.39488
340080.0000   -0.13788
340120.0000   -0.29826
340160.0000   -0.51404
340200.0000   -0.50874
340240.0000   -0.51565
340280.0000   -0.46705
340320.0000   -0.54253
340360.0000   -0.01416
340400.0000   -0.04733
340440.0000   -0.70957
340480.0000   -0.45792
340520.0000   -0.19846
340560.0000   -0.04243
340600.0000   -0.12028
340640.0000   -0.24523
340680.0000   -0.52380
340720.0000   -0.46439
340760.0000   -0.37172
340800.0000   -0.32611
340840.0000   -0.52213
340880.0000   -0.46843
340920.0000   -0.50349
340960.0000   -0.31097
341000.0000   -0.40607
341040.0000   -0.21518
341080.0000   -0.09939
341120.0000   -0.22728
341160.0000   -0.48466
341200.0000   -0.41729
341240.0000   -0.10338
341280.0000   -0.26943
341320.0000   -0.39739
341360.0000   -0.25075
341400.0000   -0.51512
341440.0000   -0.37715
341480.0000   -0.22886
341520.0000   -0.19191
341560.0000   -0.26085
341600.0000    0.01367
341640.0000   -0.08300
341680.0000   -0.28156
341720.0000   -0.26360
341760.0000   -0.15968
341800.0000   -0.22590
341840.0000   -0.23235
341880.0000   -0.54170
341920.0000   -0.22758
341960.0000   -0.08279
342000.0000   -0.17964
342040.0000   -0.53790
342080.0000   -0.30847
342120.0000   -0.06787
342160.0000    0.09755
342200.0000   -0.17134
342240.0000   -0.47588
342280.0000   -0.24547
342320.0000   -0.31549
342360.0000   -0.29015
342400.0000   -0.49831
342440.0000   -0.32012
342480.0000   -0.13348
342520.0000   -0.09604
342560.0000   -0.03433
342600.0000   -0.19323
342640.0000   -0.20502
342680.0000   -0.14449
342720.0000   -0.24497
342760.0000   -0.11624
342800.0000   -0.29084
342840.0000   -0.16327
342880.0000    0.02419
342920.0000   -0.35786
342960.0000   -0.34035
343000.0000   -0.25353
343040.0000   -0.12046
343080.0000   -0.28012
343120.0000   -0.10468
343160.0000    0.04095
343200.0000   -0.40470
343240.0000   -0.29549
343280.0000   -0.23892
343320.0000    0.00627
343360.0000   -0.26617
343400.0000   -0.13630
343440.0000   -0.06880
343480.0000   -0.00418
343520.0000   -0.08433
343560.0000   -0.12645
343600.0000   -0.11238
343640.0000    0.07664
343680.0000   -0.08923
343720.0000   -0.14032
343760.0000   -0.28063
343800.0000   -0.42031
343840.0000    0.31500
343880.0000    0.13138
343920.0000    0.06613
343960.0000   -0.11887
344000.0000   -0.25585
344040.0000    0.00037
344080.0000    0.14400
344120.0000    0.00948
344160.0000    0.04394
344200.0000    0.10905
344240.0000    0.47842
344280.0000    0.38084
344320.0000    0.30402
344360.0000    0.05773
344400.0000   -0.12698
344440.0000   -0.19363
344480.0000   -0.23956
344520.0000   -0.10722
344560.0000    0.21076
344600.0000    0.11125
344640.0000   -0.28769
344680.0000   -0.22604
344720.0000   -0.14485
344760.0000   -0.05150
344800.0000   -0.25586
344840.0000   -0.31462
344880.0000   -0.23817
344920.0000   -0.19347
344960.0000   -0.24360
345000.0000   -0.21243
345040.0000   -0.26449
345080.0000   -0.32362
345120.0000   -0.08857
345160.0000   -0.41093
345200.0000   -0.04783
345240.0000   -0.41388
345280.0000   -0.32061
345320.0000   -0.42736
345360.0000    0.03251
345400.0000   -0.09060
345440.0000   -0.21188
345480.0000   -0.15672
345520.0000   -0.30113
345560.0000   -0.16627
345600.0000   -0.27443
345640.0000   -0.49625
345680.0000   -0.34313
345720.0000   -0.60146
345760.0000   -0.78105
345800.0000   -0.43702
345840.0000   -0.68216
345880.0000   -0.47057
345920.0000   -0.56774
345960.0000   -0.91200
346000.0000   -0.44571
346040.0000   -0.78067
346080.0000   -0.82472
346120.0000   -0.34397
346160.0000   -0.47408
346200.0000   -0.85504
346240.0000   -0.66569
346280.0000   -0.88419
346320.0000   -0.70144
346360.0000   -0.81988
346400.0000   -0.30697
346440.0000   -0.49467
346480.0000   -0.78172
346520.0000   -0.91521
346560.0000   -0.65851
346600.0000   -0.82687
346640.0000   -0.57014
346680.0000   -0.38348
346720.0000   -0.84012
346760.0000   -0.45552
346800.0000   -0.70682
346840.0000   -0.65591
346880.0000   -0.20837
346920.0000   -0.55293
346960.0000   -0.72979
347000.0000   -0.46691
347040.0000   -0.57595
347080.0000   -0.45287
347120.0000   -0.55190
347160.0000   -0.43870
347200.0000   -0.44760
347240.0000   -0.41643
347280.0000   -0.58469
347320.0000   -0.53352
347360.0000   -0.29204
347400.0000   -0.38141
347440.0000   -0.49897
347480.0000   -0.79217
347520.0000   -0.61532
347560.0000   -0.70232
347600.0000   -0.56080
347640.0000   -0.57786
347680.0000   -0.61526
347720.0000   -0.68870
347760.0000   -0.90336
347800.0000   -0.53920
347840.0000   -0.60857
347880.0000   -0.48117
347920.0000   -0.67158
347960.0000   -0.71694
348000.0000   -0.81107
348040.0000   -0.69536
348080.0000   -0.59733
348120.0000   -0.69925
348160.0000   -0.66019
348200.0000   -0.44945
348240.0000   -0.78499
348280.0000   -0.68649
348320.0000   -0.71794
348360.0000   -0.83885
348400.0000   -0.66892
348440.0000   -0.92973
348480.0000   -0.60567
348520.0000   -0.65345
348560.0000   -0.50012
348600.0000   -0.62436
348640.0000   -0.66211
348680.0000   -0.71389
348720.0000   -0.66124
348760.0000   -0.79260
348800.0000   -0.93941
348840.0000   -1.06963
348880.0000   -0.96517
348920.0000   -0.78811
348960.0000   -0.83545
349000.0000   -1.19404
349040.0000   -1.06523
349080.0000   -0.92598
349120.0000   -0.85290
349160.0000   -0.93251
349200.0000   -0.82048
349240.0000   -0.11108
349280.0000   -0.41177
349320.0000   -0.25979
349360.0000   -0.29985
349400.0000   -0.56235
349440.0000   -0.31048
349480.0000   -0.31384
349520.0000   -0.18248
349560.0000   -0.31876
349600.0000   -0.06238
349640.0000   -0.34066
349680.0000   -0.30253
349720.0000   -0.25019
349760.0000   -0.33220
349800.0000   -0.11260
349840.0000   -0.11502
349880.0000   -0.43284
349920.0000   -0.34967
349960.0000   -0.14125
350000.0000   -0.39042
350040.0000   -0.32492
350080.0000   -0.20856
350120.0000   -0.12252
350160.0000   -0.21086
350200.0000   -0.31649
350240.0000   -0.33594
350280.0000   -0.18471
350320.0000   -0.17989
350360.0000   -0.19974
350400.0000   -0.19622
350440.0000   -0.23074
350480.0000   -0.23248
350520.0000   -0.44654
350560.0000   -0.27068
350600.0000   -0.19483
350640.0000   -0.14272
350680.0000   -0.18363
350720.0000   -0.14609
350760.0000   -0.44755
350800.0000   -0.22435
350840.0000   -0.29629
350880.0000   -0.35973
350920.0000   -0.38312
350960.0000   -0.30531
351000.0000   -0.27171
351040.0000   -0.06374
351080.0000    0.09731
351120.0000    0.02255
351160.0000   -0.43449
351200.0000    0.03078
351240.0000   -0.18404
351280.0000   -0.22065
351320.0000   -0.20531
351360.0000   -0.31312
351400.0000   -0.37915
351440.0000   -0.91815
351480.0000   -0.51800
351520.0000   -0.62704
351560.0000   -0.27668
351600.0000   -0.43202
351640.0000   -0.63134
351680.0000   -0.20648
351720.0000   -0.54091
351760.0000   -0.30797
351800.0000   -0.45861
351840.0000   -0.36269
351880.0000   -0.57803
351920.0000   -0.73801
351960.0000   -0.72226
352000.0000   -0.81007
352040.0000   -0.74754
352080.0000   -0.53714
352120.0000   -0.33020
352160.0000   -0.53641
352200.0000   -0.65882
352240.0000   -0.84992
352280.0000   -0.89599
352320.0000   -0.54918
352360.0000   -0.28620
352400.0000   -0.65542
352440.0000   -0.37891
352480.0000   -0.37149
352520.0000   -0.27005
352560.0000   -0.28477
352600.0000   -0.27958
352640.0000   -0.22677
352680.0000   -0.13510
352720.0000   -0.82191
352760.0000   -0.39071
352800.0000   -0.31297
352840.0000   -0.47761
352880.0000   -0.21286
352920.0000   -0.28265
352960.0000   -0.28506
353000.0000   -0.34972
353040.0000   -0.39604
353080.0000   -0.30076
353120.0000   -0.13337
353160.0000   -0.14656
353200.0000   -0.30657
353240.0000   -0.53420
353280.0000   -0.18362
353320.0000   -0.05100
353360.0000   -0.17837
353400.0000   -0.49203
353440.0000   -0.36214
353480.0000   -0.34930
353520.0000   -0.43610
353560.0000   -0.10941
353600.0000   -0.23622
353640.0000   -0.09162
353680.0000   -0.17603
353720.0000   -0.19906
353760.0000   -0.56694
353800.0000   -0.42183
353840.0000   -0.20321
353880.0000   -0.13442
353920.0000    0.04989
353960.0000   -0.17973
354000.0000   -0.10813
354040.0000    0.04318
354080.0000   -0.30517
354120.0000   -0.57947
354160.0000   -0.32270
354200.0000   -0.20912
354240.0000   -0.39094
354280.0000   -0.43693
354320.0000   -0.30890
354360.0000   -0.35478
354400.0000   -0.44579
354440.0000   -0.10864
354480.0000   -0.43818
354520.0000   -0.14395
354560.0000   -0.29006
354600.0000   -0.16994
354640.0000   -0.35948
354680.0000   -0.55902
354720.0000   -0.22495
354760.0000   -0.49838
354800.0000   -0.35002
354840.0000   -0.31732
354880.0000   -0.07359
354920.0000   -0.36692
354960.0000   -0.42436
355000.0000   -0.31862
355040.0000   -0.43793
355080.0000   -0.59762
355120.0000   -0.73852
355160.0000   -0.48721
355200.0000   -0.50710
355240.0000   -0.50246
355280.0000   -0.31493
355320.0000   -0.52937
355360.0000   -0.61048
355400.0000   -0.54792
355440.0000   -0.32705
355480.0000   -0.27622
355520.0000   -0.15864
355560.0000   -0.18913
355600.0000   -0.38784
355640.0000   -0.16191
355680.0000   -0.16523
355720.0000    0.06674
355760.0000   -0.25764
355800.0000   -0.19848
355840.0000   -0.38451
355880.0000   -0.17326
355920.0000   -0.25791
355960.0000   -0.34485
356000.0000   -0.05310
356040.0000   -0.36097
356080.0000   -0.30348
356120.0000   -0.53700
356160.0000   -0.44922
356200.0000   -0.08352
356240.0000   -0.15995
356280.0000   -0.14525
356320.0000   -0.00645
356360.0000   -0.43099
356400.0000   -0.10783
356440.0000   -0.41856
356480.0000   -0.48660
356520.0000   -0.26389
356560.0000   -0.49659
356600.0000   -0.68188
356640.0000   -0.69753
356680.0000   -0.65691
356720.0000   -0.37333
356760.0000   -0.43268
356800.0000   -0.53437
356840.0000   -0.69750
356880.0000   -0.71559
356920.0000   -0.51383
356960.0000   -0.62778
357000.0000   -0.64946
357040.0000   -0.80126
357080.0000   -0.54772
357120.0000   -0.54363
357160.0000   -0.57635
357200.0000   -0.71334
357240.0000   -0.26113
357280.0000   -0.54475
357320.0000   -0.42508
357360.0000   -0.48269
357400.0000   -0.44572
357440.0000   -0.39915
357480.0000   -0.53445
357520.0000   -0.06111
357560.0000   -0.48535
357600.0000   -0.53570
357640.0000   -0.42361
357680.0000   -0.62837
357720.0000   -0.38839
357760.0000   -0.02688
357800.0000   -0.29577
357840.0000   -0.46646
357880.0000   -0.45508
357920.0000   -0.38904
357960.0000   -0.60518
358000.0000   -0.48191
358040.0000   -0.37774
358080.0000   -0.75109
358120.0000   -0.44892
358160.0000   -0.42131
358200.0000   -0.53350
358240.0000   -0.34765
358280.0000   -0.11942
358320.0000   -0.39013
358360.0000   -0.57985
358400.0000   -0.76282
358440.0000   -0.80378
358480.0000   -0.51814
358520.0000   -0.55319
358560.0000   -0.32650
358600.0000   -0.31894
358640.0000   -0.92054
358680.0000   -0.49717
358720.0000   -0.30730
358760.0000   -0.34495
358800.0000   -0.20239
358840.0000   -0.44772
358880.0000   -0.56566
358920.0000   -0.25630
358960.0000   -0.23664
359000.0000   -0.47833
359040.0000   -0.40352
359080.0000   -0.35597
359120.0000   -0.57706
359160.0000   -0.70466
359200.0000   -0.19493
359240.0000   -0.34634
359280.0000   -0.68095
359320.0000   -0.41097
359360.0000   -0.29720
359400.0000   -0.60001
359440.0000   -0.45777
359480.0000   -0.68732
359520.0000   -0.34622
359560.0000   -0.51288
359600.0000   -0.63962
359640.0000   -0.83496
359680.0000   -0.71910
359720.0000   -0.54703
359760.0000   -0.71879
359800.0000   -0.48992
359840.0000   -0.47798
359880.0000   -0.23971
359920.0000   -0.49139
359960.0000   -0.24268
360000.0000   -0.21169
360040.0000   -0.22918
360080.0000   -0.07552
360120.0000   -0.58728
360160.0000   -0.40605
360200.0000   -0.56900
360240.0000   -0.27851
360280.0000   -0.82080
360320.0000   -0.52872
360360.0000   -0.64111
360400.0000   -0.71768
360440.0000   -0.48263
360480.0000   -0.37765
360520.0000   -0.75713
360560.0000   -0.49827
360600.0000   -0.37774
360640.0000   -0.80373
360680.0000   -0.50395
360720.0000   -0.65758
360760.0000   -0.74100
360800.0000   -0.90099
360840.0000   -0.59644
360880.0000   -0.24135
360920.0000   -0.70910
360960.0000   -0.67981
361000.0000   -0.78650
361040.0000   -0.59503
361080.0000   -0.73241
361120.0000   -0.64256
361160.0000   -0.88065
361200.0000   -0.68339
361240.0000   -0.86996
361280.0000   -0.70267
361320.0000   -0.72188
361360.0000   -0.69563
361400.0000   -0.85090
361440.0000   -0.90145
361480.0000   -1.03548
361520.0000   -0.75990
361560.0000   -0.95938
361600.0000   -0.54099
361640.0000   -0.43217
361680.0000   -0.36258
361720.0000   -0.49305
361760.0000   -0.46961
361800.0000   -0.87601
361840.0000   -0.28252
361880.0000   -0.43376
361920.0000   -0.43037
361960.0000   -0.81183
362000.0000   -0.35756
362040.0000   -0.52675
362080.0000   -0.36767
362120.0000   -0.61558
362160.0000   -0.74189
362200.0000   -0.51709
362240.0000   -0.38404
362280.0000   -0.51514
362320.0000   -0.54172
362360.0000   -0.34740
362400.0000   -0.62713
362440.0000   -0.21320
362480.0000   -0.74075
362520.0000   -0.44256
362560.0000   -0.36427
362600.0000   -0.63575
362640.0000   -0.50790
362680.0000   -0.45343
362720.0000   -0.55248
362760.0000   -0.38727
362800.0000   -0.33826
362840.0000   -0.41468
362880.0000   -0.70743
362920.0000   -0.64857
362960.0000   -0.71453
363000.0000   -0.55852
363040.0000   -0.46134
363080.0000   -0.69508
363120.0000   -0.24147
363160.0000   -0.33327
363200.0000   -0.50806
363240.0000   -0.60685
363280.0000   -0.39041
363320.0000   -0.70740
363360.0000   -0.44770
363400.0000   -0.66078
363440.0000   -0.53518
363480.0000   -0.50402
363520.0000   -0.80373
363560.0000   -0.65879
363600.0000   -0.45814
363640.0000   -0.38833
363680.0000   -0.41544
363720.0000   -0.53880
363760.0000   -0.47190
363800.0000   -0.33146
363840.0000   -0.55248
363880.0000   -0.60367
363920.0000   -0.88734
363960.0000   -0.73095
364000.0000   -0.50388
364040.0000   -0.50411
364080.0000   -0.41751
364120.0000   -0.61003
364160.0000   -0.45292
364200.0000   -0.28047
364240.0000   -0.56547
364280.0000   -0.43449
364320.0000   -0.56143
364360.0000   -0.48318
364400.0000   -0.70162
364440.0000   -0.34390
364480.0000   -0.55536
364520.0000   -0.18736
364560.0000   -0.44370
364600.0000   -0.53314
364640.0000   -0.59062
364680.0000   -0.69604
364720.0000   -0.59186
364760.0000   -0.16591
364800.0000   -0.55497
364840.0000   -0.77267
364880.0000   -0.86558
364920.0000   -0.62824
364960.0000   -0.60957
365000.0000   -0.89285
365040.0000   -0.94753
365080.0000   -0.67116
365120.0000   -0.84649
365160.0000   -0.68544
365200.0000   -0.61855
365240.0000   -0.75987
365280.0000   -0.60159
365320.0000   -0.52545
365360.0000   -0.29726
365400.0000   -0.56224
365440.0000   -0.35541
365480.0000   -0.39833
365520.0000   -0.49462
365560.0000   -0.43843
365600.0000   -0.47813
365640.0000   -0.46081
365680.0000   -0.70717
365720.0000   -0.58312
365760.0000   -0.72250
365800.0000   -0.71440
365840.0000   -0.71243
365880.0000   -0.41271
365920.0000   -0.33845
365960.0000   -0.41798
366000.0000   -0.29255
366040.0000   -0.30774
366080.0000   -0.51860
366120.0000   -0.77699
366160.0000   -0.08873
366200.0000   -0.13045
366240.0000   -0.21908
366280.0000   -0.24238
366320.0000   -0.46607
366360.0000   -0.46310
366400.0000   -0.50366
366440.0000   -0.45142
366480.0000   -0.65872
366520.0000   -0.54204
366560.0000   -0.62871
366600.0000   -0.61076
366640.0000   -0.51869
366680.0000   -0.37250
366720.0000   -0.59670
366760.0000   -0.83262
366800.0000   -0.44956
366840.0000   -0.66794
366880.0000   -0.50593
366920.0000   -0.59894
366960.0000   -0.54556
367000.0000   -0.61758
367040.0000   -0.46675
367080.0000   -0.43480
367120.0000   -0.89821
367160.0000   -0.70510
367200.0000   -0.85322
367240.0000   -0.57538
367280.0000   -0.72681
367320.0000   -0.59503
367360.0000   -0.77151
367400.0000   -0.43513
367440.0000   -0.49806
367480.0000   -0.28341
367520.0000   -0.49248
367560.0000   -0.84095
367600.0000   -0.86393
367640.0000   -0.67028
367680.0000   -1.07248
367720.0000   -0.61163
367760.0000   -0.62606
367800.0000   -0.28511
367840.0000   -0.53012
367880.0000   -0.47991
367920.0000   -0.78838
367960.0000   -0.83936
368000.0000   -0.31783
368040.0000   -0.40194
368080.0000   -0.20806
368120.0000   -0.17110
368160.0000   -0.02704
368200.0000   -0.55251
368240.0000   -0.21246
368280.0000   -0.40271
368320.0000   -0.49750
368360.0000   -0.37330
368400.0000   -0.27631
368440.0000   -0.37554
368480.0000   -0.53610
368520.0000   -0.38014
368560.0000   -0.65529
368600.0000   -0.49568
368640.0000   -0.44907
368680.0000   -0.43451
368720.0000   -0.42921
368760.0000   -0.42406
368800.0000   -0.86619
368840.0000   -1.37754
368880.0000   -0.99201
368920.0000   -1.26176
368960.0000   -1.28081
369000.0000   -0.72658
369040.0000   -0.50298
369080.0000   -0.08873
369120.0000   -0.64143
369160.0000   -0.49292
369200.0000   -0.55215
369240.0000   -0.73424
369280.0000   -0.64608
369320.0000   -0.54275
369360.0000   -0.49881
369400.0000   -0.90845
369440.0000   -0.73735
369480.0000   -0.58170
369520.0000   -0.65783
369560.0000   -0.57207
369600.0000   -0.48292
369640.0000   -0.47399
369680.0000   -0.27062
369720.0000   -0.36851
369760.0000   -0.45925
369800.0000   -0.18231
369840.0000   -0.41807
369880.0000   -0.46192
369920.0000   -0.30969
369960.0000   -0.55520
370000.0000   -0.70557
370040.0000   -0.30443
370080.0000   -0.07444
370120.0000   -0.27504
370160.0000   -0.04363
370200.0000    0.36080
370240.0000    0.40316
370280.0000    0.51382
370320.0000    0.52431
370360.0000    0.16116
370400.0000    0.02121
370440.0000   -0.09301
370480.0000   -0.02227
370520.0000    0.22434
370560.0000   -0.10066
370600.0000    0.13898
370640.0000   -0.08207
370680.0000    0.57956
370720.0000    0.53597
370760.0000    0.66246
370800.0000    0.59017
370840.0000    0.25793
370880.0000    0.31293
370920.0000    0.55450
370960.0000    0.44861
371000.0000    0.60619
371040.0000    0.49255
371080.0000    0.57070
371120.0000    0.50372
371160.0000    0.47688
371200.0000    0.55328
371240.0000    0.66006
371280.0000    0.77970
371320.0000    0.74169
371360.0000    0.60176
371400.0000    0.59952
371440.0000    0.57050
371480.0000    0.39258
371520.0000    0.47060
371560.0000    0.43518
371600.0000    0.54275
371640.0000    0.46080
371680.0000    0.60414
371720.0000    0.60436
371760.0000    0.63923
371800.0000    0.57478
371840.0000    0.46043
371880.0000    0.62494
371920.0000    0.63098
371960.0000    0.32811
372000.0000    0.59616
372040.0000    0.39988
372080.0000    0.39641
372120.0000    0.59111
372160.0000    0.69317
372200.0000    0.55673
372240.0000    0.61640
372280.0000    0.44806
372320.0000    0.37632
372360.0000    0.57335
372400.0000    0.66528
372440.0000    0.42250
372480.0000    0.39633
372520.0000    0.35936
372560.0000    0.50246
372600.0000    0.59295
372640.0000    0.31882
372680.0000    0.49756
372720.0000    0.45685
372760.0000    0.47204
372800.0000    0.19970
372840.0000    0.30969
372880.0000    0.40798
372920.0000    0.27463
372960.0000    0.16884
373000.0000    0.35775
373040.0000    0.63806
373080.0000    0.46719
373120.0000    0.70513
373160.0000    0.60789
373200.0000    0.45339
373240.0000    0.43012
373280.0000    0.36982
373320.0000    0.43269
373360.0000    0.35978
373400.0000    0.27891
373440.0000    0.08900
373480.0000    0.43143
373520.0000    0.31371
373560.0000    0.50361
373600.0000    0.43858
373640.0000    0.60243
373680.0000    0.51003
373720.0000    0.57826
373760.0000    0.67365
373800.0000    0.67863
373840.0000    0.65424
373880.0000    0.61972
373920.0000    0.50061
373960.0000    0.36089
374000.0000    0.54541
374040.0000    0.45123
374080.0000    0.14963
374120.0000   -0.30064
374160.0000    0.03471
374200.0000    0.12969
374240.0000    0.23998
374280.0000    0.42801
374320.0000    0.45179
374360.0000    0.36051
374400.0000    0.27057
374440.0000    0.31104
374480.0000    0.32436
374520.0000    0.17456
374560.0000    0.48432
374600.0000    0.57851
374640.0000    0.59256
374680.0000    0.67888
374720.0000    0.36316
374760.0000    0.37128
374800.0000    0.43320
374840.0000    0.45443
374880.0000    0.46476
374920.0000    0.29675
374960.0000    0.15553
375000.0000    0.01848
375040.0000   -0.23160
375080.0000    0.16977
375120.0000    0.14668
375160.0000   -0.17276
375200.0000   -0.20788
375240.0000   -0.18929
375280.0000   -0.15948
375320.0000   -0.09089
375360.0000   -0.39792
375400.0000   -0.08210
375440.0000   -0.50121
375480.0000   -0.46465
375520.0000   -0.12380
375560.0000   -0.05713
375600.0000   -0.25620
375640.0000   -0.29624
375680.0000   -0.25217
375720.0000   -0.29239
375760.0000   -0.06724
375800.0000    0.03298
375840.0000   -0.09792
375880.0000   -0.48446
375920.0000   -0.05689
375960.0000   -0.20125
376000.0000   -0.36458
376040.0000   -0.09960
376080.0000   -0.37188
376120.0000   -0.08677
376160.0000   -0.22303
376200.0000   -0.37046
376240.0000   -0.23726
376280.0000   -0.68370
376320.0000   -0.23890
376360.0000   -0.39803
376400.0000   -0.01184
376440.0000   -0.28859
376480.0000   -0.34353
376520.0000   -0.44552
376560.0000   -0.23809
376600.0000   -0.06407
376640.0000   -0.33422
376680.0000   -0.45084
376720.0000   -0.27268
376760.0000   -0.25747
376800.0000   -0.38934
376840.0000   -0.40430
376880.0000   -0.18915
376920.0000   -0.27010
376960.0000   -0.06529
377000.0000   -0.40451
377040.0000   -0.13789
377080.0000   -0.53541
377120.0000   -0.26947
377160.0000   -0.24454
377200.0000   -0.24837
377240.0000   -0.07859
377280.0000   -0.20939
377320.0000   -0.07650
377360.0000   -0.17460
377400.0000   -0.20458
377440.0000   -0.33276
377480.0000   -0.02317
377520.0000   -0.15287
377560.0000   -0.14605
377600.0000   -0.24211
377640.0000   -0.34594
377680.0000   -0.55489
377720.0000   -0.49474
377760.0000   -0.21737
377800.0000   -0.26309
377840.0000   -0.42427
377880.0000   -0.40366
377920.0000   -0.01256
377960.0000   -0.11349
378000.0000   -0.14013
378040.0000   -0.41214
378080.0000   -0.14541
378120.0000   -0.19341
378160.0000    0.07914
378200.0000   -0.27245
378240.0000   -0.15030
378280.0000   -0.27320
378320.0000    0.01943
378360.0000   -0.19585
378400.0000   -0.14163
378440.0000   -0.28278
378480.0000   -0.23026
378520.0000   -0.40600
378560.0000   -0.35542
378600.0000   -0.28954
378640.0000    0.38159
378680.0000    0.08448
378720.0000    0.61412
378760.0000    0.70976
378800.0000    0.40351
378840.0000    0.29358
378880.0000   -0.08743
378920.0000    0.17699
378960.0000    0.26880
379000.0000    0.21008
379040.0000    0.10326
379080.0000    0.03014
379120.0000    0.30916
379160.0000    0.16055
379200.0000    0.27704
379240.0000    0.43770
379280.0000    0.28675
379320.0000    0.13430
379360.0000    0.13915
379400.0000    0.21318
379440.0000    0.26774
379480.0000    0.09014
379520.0000    0.00449
379560.0000    0.08119
379600.0000   -0.02658
379640.0000   -0.02564
379680.0000   -0.44026
379720.0000   -0.17526
379760.0000   -0.24232
379800.0000   -0.13499
379840.0000   -0.55833
379880.0000   -0.22689
379920.0000   -0.56361
379960.0000   -0.29027
380000.0000   -0.63265
380040.0000   -0.25080
380080.0000   -0.28205
380120.0000   -0.15931
380160.0000   -0.20797
380200.0000   -0.06174
380240.0000   -0.26485
380280.0000   -0.36560
380320.0000   -0.39129
380360.0000    0.09366
380400.0000    0.06351
380440.0000   -0.11646
380480.0000    0.00258
380520.0000   -0.14060
380560.0000   -0.08126
380600.0000   -0.09168
380640.0000   -0.25096
380680.0000   -0.20180
380720.0000    0.01074
380760.0000   -0.12308
380800.0000   -0.24963
380840.0000   -0.59043
380880.0000   -0.15632
380920.0000   -0.64258
380960.0000   -0.68168
381000.0000   -0.55379
381040.0000   -0.44245
381080.0000   -0.39853
381120.0000   -0.20663
381160.0000   -0.16314
381200.0000   -0.20146
381240.0000    0.18949
381280.0000   -0.11536
381320.0000   -0.35876
381360.0000   -0.19726
381400.0000   -0.37041
381440.0000   -0.05283
381480.0000    0.02747
381520.0000   -0.19786
381560.0000   -0.65646
381600.0000   -0.20381
381640.0000   -0.16777
381680.0000    0.07888
381720.0000    0.46474
381760.0000    0.40254
381800.0000    0.62775
381840.0000    0.62940
381880.0000    0.42599
381920.0000    0.50231
381960.0000    0.68448
382000.0000    0.55853
382040.0000    0.52287
382080.0000    0.26149
382120.0000    0.38845
382160.0000    0.45406
382200.0000    0.33857
382240.0000    0.33609
382280.0000    0.14515
382320.0000    0.07701
382360.0000    0.13766
382400.0000    0.28257
382440.0000    0.66579
382480.0000    0.64853
382520.0000    0.53399
382560.0000    0.69838
382600.0000    0.45517
382640.0000    0.58101
382680.0000    0.40405
382720.0000    0.46522
382760.0000    0.43498
382800.0000    0.44265
382840.0000    0.37661
382880.0000    0.55532
382920.0000    0.47636
382960.0000    0.55670
383000.0000    0.54564
383040.0000    0.54600
383080.0000    0.31412
383120.0000    0.28888
383160.0000    0.43525
383200.0000    0.17472
383240.0000    0.37390
383280.0000    0.45579
383320.0000    0.36663
383360.0000    0.26425
383400.0000    0.09246
383440.0000    0.18661
383480.0000   -0.05629
383520.0000    0.24893
383560.0000    0.23316
383600.0000    0.29285
383640.0000    0.43342
383680.0000    0.33933
383720.0000    0.37429
383760.0000    0.26019
383800.0000    0.46870
383840.0000    0.33336
383880.0000    0.24140
383920.0000    0.39492
383960.0000    0.33563
384000.0000    0.15540
384040.0000    0.00177
384080.0000    0.29214
384120.0000    0.10825
384160.0000    0.13130
384200.0000    0.19371
384240.0000   -0.01856
384280.0000    0.02427
384320.0000    0.08066
384360.0000    0.29319
384400.0000    0.22147
384440.0000    0.41693
384480.0000    0.15428
384520.0000    0.39630
384560.0000    0.20146
384600.0000    0.13041
384640.0000    0.47685
384680.0000    0.47631
384720.0000    0.52690
384760.0000    0.36185
384800.0000    0.24095
384840.0000    0.32509
384880.0000    0.21719
384920.0000    0.34281
384960.0000    0.11888
385000.0000    0.15652
385040.0000    0.40052
385080.0000    0.41658
385120.0000    0.27121
385160.0000    0.28771
385200.0000    0.52247
385240.0000    0.30184
385280.0000    0.28059
385320.0000    0.23857
385360.0000    0.45772
385400.0000    0.23985
385440.0000    0.33928
385480.0000    0.31056
385520.0000    0.32897
385560.0000    0.27085
385600.0000    0.39725
385640.0000    0.42650
385680.0000    0.11771
385720.0000    0.32242
385760.0000    0.25475
385800.0000    0.23559
385840.0000    0.43963
385880.0000    0.20455
385920.0000    0.39948
385960.0000    0.46669
386000.0000    0.18996
386040.0000    0.24762
386080.0000    0.27929
386120.0000    0.29728
386160.0000    0.26017
386200.0000    0.25387
386240.0000    0.47035
386280.0000    0.54837
386320.0000    0.33236
386360.0000    0.27175
386400.0000    0.43696
386440.0000    0.44690
386480.0000    0.47941
386520.0000    0.32035
386560.0000    0.32385
386600.0000    0.24378
386640.0000    0.40707
386680.0000    0.27812
386720.0000    0.21219
386760.0000    0.45900
386800.0000    0.45235
386840.0000    0.30023
386880.0000    0.25251
386920.0000    0.40121
386960.0000    0.34398
387000.0000    0.26687
387040.0000    0.18180
387080.0000    0.15253
387120.0000    0.22598
387160.0000    0.48328
387200.0000    0.40613
387240.0000    0.34721
387280.0000    0.46954
387320.0000    0.49643
387360.0000    0.65781
387400.0000    0.50418
387440.0000    0.46403
387480.0000    0.57632
387520.0000    0.39293
387560.0000    0.31718
387600.0000    0.28601
387640.0000    0.25183
387680.0000    0.16874
387720.0000    0.21253
387760.0000    0.31543
387800.0000    0.39818
387840.0000    0.35740
387880.0000    0.45214
387920.0000    0.38895
387960.0000    0.29397
388000.0000    0.22563
388040.0000    0.29020
388080.0000    0.64223
388120.0000    0.58661
388160.0000    0.51845
388200.0000    0.51069
388240.0000    0.34374
388280.0000    0.33473
388320.0000    0.23658
388360.0000    0.34266
388400.0000    0.33595
388440.0000    0.38738
388480.0000    0.20526
388520.0000    0.30059
388560.0000    0.20084
388600.0000    0.56537
388640.0000    0.22573
388680.0000    0.53631
388720.0000    0.30295
388760.0000    0.23739
388800.0000    0.33808
388840.0000    0.64872
388880.0000    0.69092
388920.0000    0.45582
388960.0000    0.33025
389000.0000    0.17661
389040.0000    0.15641
389080.0000    0.30834
389120.0000    0.12223
389160.0000    0.34147
389200.0000    0.03789
389240.0000    0.12509
389280.0000    0.42731
389320.0000    0.52199
389360.0000    0.40435
389400.0000    0.33565
389440.0000    0.49584
389480.0000    0.12865
389520.0000    0.65841
389560.0000    0.09696
389600.0000    0.18137
389640.0000    0.51163
389680.0000    0.28601
389720.0000    0.25730
389760.0000    0.16403
389800.0000    0.38397
389840.0000    0.29876
389880.0000    0.46386
389920.0000    0.33360
389960.0000    0.39951
390000.0000    0.24426
390040.0000    0.09044
390080.0000    0.37449
390120.0000    0.21405
390160.0000    0.34585
390200.0000    0.37211
390240.0000    0.37578
390280.0000    0.09287
390320.0000    0.26861
390360.0000    0.30320
390400.0000    0.41294
390440.0000    0.28459
390480.0000    0.36218
390520.0000    0.28322
390560.0000    0.21748
390600.0000    0.27015
390640.0000    0.38487
390680.0000    0.24957
390720.0000    0.24564
390760.0000    0.24373
390800.0000    0.12110
390840.0000    0.53800
390880.0000    0.27298
390920.0000    0.50888
390960.0000    0.28635
391000.0000    0.52584
391040.0000    0.22422
391080.0000    0.45407
391120.0000    0.34087
391160.0000    0.28050
391200.0000    0.31423
391240.0000    0.26041
391280.0000    0.18343
391320.0000    0.06189
391360.0000    0.26103
391400.0000    0.40174
391440.0000    0.33469
391480.0000    0.37641
391520.0000    0.40523
391560.0000    0.42773
391600.0000    0.36392
391640.0000    0.29386
391680.0000    0.36903
391720.0000    0.32643
391760.0000    0.43514
391800.0000    0.24752
391840.0000    0.35816
391880.0000    0.49350
391920.0000    0.36910
391960.0000    0.43952
392000.0000    0.18050
392040.0000    0.32875
392080.0000    0.40121
392120.0000    0.17153
392160.0000    0.35864
392200.0000    0.40520
392240.0000    0.39776
392280.0000    0.27046
392320.0000    0.36415
392360.0000    0.43833
392400.0000    0.33975
392440.0000    0.30359
392480.0000    0.36686
392520.0000    0.58041
392560.0000    0.10181
392600.0000    0.16179
392640.0000    0.11973
392680.0000    0.20125
392720.0000    0.41971
392760.0000    0.48187
392800.0000    0.28384
392840.0000    0.31794
392880.0000    0.25794
392920.0000    0.33971
392960.0000    0.38034
393000.0000    0.32660
393040.0000    0.55264
393080.0000    0.46571
393120.0000    0.34986
393160.0000    0.39140
393200.0000    0.55756
393240.0000    0.62822
393280.0000    0.26078
393320.0000    0.59675
393360.0000    0.51525
393400.0000    0.38252
393440.0000    0.27613
393480.0000    0.37203
393520.0000    0.60204
393560.0000    0.49570
393600.0000    0.19978
393640.0000    0.46216
393680.0000    0.52607
393720.0000    0.54356
393760.0000    0.40523
393800.0000    0.49947
393840.0000    0.43544
393880.0000    0.45658
393920.0000    0.47176
393960.0000    0.31479
394000.0000    0.32481
394040.0000    0.27259
394080.0000    0.51334
394120.0000    0.32664
394160.0000    0.55107
394200.0000    0.58502
394240.0000    0.34291
394280.0000    0.31428
394320.0000    0.41723
394360.0000    0.31360
394400.0000    0.64329
394440.0000    0.61258
394480.0000    0.27885
394520.0000    0.46454
394560.0000    0.25016
394600.0000    0.23912
394640.0000    0.30167
394680.0000    0.23723
394720.0000    0.23019
394760.0000    0.23502
394800.0000    0.06218
394840.0000    0.29550
394880.0000    0.19548
394920.0000    0.35428
394960.0000    0.21950
395000.0000    0.21823
395040.0000    0.47221
395080.0000    0.28106
395120.0000    0.45576
395160.0000    0.18748
395200.0000    0.20238
395240.0000   -0.01860
395280.0000    0.34611
395320.0000    0.31934
395360.0000    0.12446
395400.0000    0.29807
395440.0000    0.35989
395480.0000    0.48440
395520.0000    0.37594
395560.0000    0.17799
395600.0000    0.30922
395640.0000    0.29122
395680.0000    0.25557
395720.0000    0.44232
395760.0000    0.31556
395800.0000    0.19029
395840.0000    0.33014
395880.0000    0.47452
395920.0000    0.21397
395960.0000    0.26531
396000.0000    0.28838
396040.0000    0.30317
396080.0000    0.20333
396120.0000    0.17541
396160.0000    0.40853
396200.0000    0.12721
396240.0000    0.49684
396280.0000    0.41540
396320.0000    0.42290
396360.0000    0.44826
396400.0000   -0.16427
396440.0000    0.30638
396480.0000    0.28438
396520.0000    0.29442
396560.0000    0.20671
396600.0000    0.34468
396640.0000    0.39834
396680.0000    0.44796
396720.0000    0.49426
396760.0000    0.38749
396800.0000    0.41200
396840.0000    0.10948
396880.0000    0.26685
396920.0000    0.41879
396960.0000    0.09289
397000.0000    0.30536
397040.0000    0.25088
397080.0000    0.18435
397120.0000    0.39675
397160.0000    0.18332
397200.0000    0.44375
397240.0000    0.62307
397280.0000    0.35079
397320.0000    0.55881
397360.0000    0.41404
397400.0000    0.40003
397440.0000    0.26953
397480.0000    0.34563
397520.0000    0.77904
397560.0000    0.47070
397600.0000    0.65487
397640.0000    0.70959
397680.0000    0.43355
397720.0000    0.57893
397760.0000    0.28529
397800.0000    0.26996
397840.0000    0.33800
397880.0000    0.57293
397920.0000    0.45991
397960.0000    0.70998
398000.0000    0.51746
398040.0000    0.62007
398080.0000    0.50100
398120.0000    0.69282
398160.0000    0.64113
398200.0000    0.29333
398240.0000    0.43410
398280.0000    0.33777
398320.0000    0.43553
398360.0000    0.35987
398400.0000    0.42371
398440.0000    0.38627
398480.0000    0.36684
398520.0000    0.17485
398560.0000    0.37275
398600.0000    0.45195
398640.0000    0.45195
398680.0000    0.43972
398720.0000    0.51442
398760.0000    0.59631
398800.0000    0.41647
398840.0000    0.42687
398880.0000    0.21525
398920.0000    0.18258
398960.0000    0.24351
399000.0000    0.38705
399040.0000    0.47660
399080.0000    0.38048
399120.0000    0.57886
399160.0000    0.37230
399200.0000    0.18320
399240.0000    0.32415
399280.0000    0.44068
399320.0000    0.39837
399360.0000    0.29654
399400.0000    0.21894
399440.0000    0.12952
399480.0000    0.29435
399520.0000    0.35550
399560.0000    0.22169
399600.0000    0.39680
399640.0000    0.24963
399680.0000    0.46958
399720.0000    0.32036
399760.0000    0.38513
399800.0000    0.31351
399840.0000    0.35306
399880.0000    0.36943
399920.0000    0.21058
399960.0000    0.44584
400000.0000    0.26993
400040.0000    0.28178
400080.0000    0.40433
400120.0000    0.50661
400160.0000    0.42765
400200.0000    0.42036
400240.0000    0.47293
400280.0000    0.13231
400320.0000    0.35571
400360.0000    0.02964
400400.0000    0.28269
400440.0000    0.52925
400480.0000    0.43913
400520.0000    0.19129
400560.0000    0.08849
400600.0000    0.28589
400640.0000    0.44196
400680.0000    0.50638
400720.0000    0.28238
400760.0000    0.26540
400800.0000    0.41334
400840.0000    0.30064
400880.0000    0.51421
400920.0000    0.33626
400960.0000    0.23199
401000.0000    0.20306
401040.0000    0.39475
401080.0000    0.58357
401120.0000    0.30827
401160.0000    0.16182
401200.0000    0.08909
401240.0000    0.28819
401280.0000    0.23506
401320.0000    0.14865
401360.0000    0.47055
401400.0000    0.16596
401440.0000    0.10474
401480.0000    0.27191
401520.0000    0.16962
401560.0000    0.37760
401600.0000    0.18221
401640.0000    0.21427
401680.0000    0.34810
401720.0000    0.15455
401760.0000    0.36475
401800.0000    0.29419
401840.0000    0.41490
401880.0000    0.42324
401920.0000    0.11601
401960.0000    0.28975
402000.0000    0.23560
402040.0000    0.29639
402080.0000    0.49982
402120.0000    0.38533
402160.0000    0.40465
402200.0000    0.32968
402240.0000    0.63713
402280.0000    0.29685
402320.0000    0.37679
402360.0000    0.30908
402400.0000    0.36040
402440.0000    0.31634
402480.0000    0.10445
402520.0000    0.28081
402560.0000    0.21493
402600.0000    0.33487
402640.0000    0.30154
402680.0000    0.26131
402720.0000    0.44523
402760.0000    0.21988
402800.0000    0.35624
402840.0000    0.51652
402880.0000    0.38723
402920.0000    0.66026
402960.0000    0.68621
403000.0000    0.56836
403040.0000    0.37639
403080.0000    0.22853
403120.0000    0.39633
403160.0000    0.44163
403200.0000    0.13884
403240.0000    0.34847
403280.0000    0.23034
403320.0000    0.58355
403360.0000    0.40371
403400.0000    0.41671
403440.0000    0.42113
403480.0000    0.48674
403520.0000    0.32622
403560.0000    0.27304
403600.0000    0.36192
403640.0000    0.31918
403680.0000    0.33066
403720.0000    0.34991
403760.0000    0.25908
403800.0000    0.20644
403840.0000    0.32025
403880.0000    0.46638
403920.0000    0.28319
403960.0000    0.38246
404000.0000    0.25963
404040.0000    0.41000
404080.0000    0.44998
404120.0000    0.17160
404160.0000    0.15403
404200.0000    0.34852
404240.0000    0.39326
404280.0000    0.25530
404320.0000    0.37360
404360.0000    0.18966
404400.0000    0.32445
404440.0000    0.34307
404480.0000    0.52481
404520.0000    0.31531
404560.0000   -0.03022
404600.0000    0.33612
404640.0000    0.54116
404680.0000    0.88009
404720.0000    0.56311
404760.0000    0.58039
404800.0000    0.62608
404840.0000    0.57810
404880.0000    0.53146
404920.0000    0.61424
404960.0000    0.65435
405000.0000    0.53639
405040.0000    0.42311
405080.0000    0.63032
405120.0000    0.53743
405160.0000    0.58091
405200.0000    0.54284
405240.0000    0.56457
405280.0000    0.41435
405320.0000    0.42066
405360.0000    0.50092
405400.0000    0.36298
405440.0000    0.46721
405480.0000    0.46271
405520.0000    0.44701
405560.0000    0.39682
405600.0000    0.44401
405640.0000    0.45151
405680.0000    0.45763
405720.0000    0.40795
405760.0000    0.63930
405800.0000    0.21250
405840.0000    0.36249
405880.0000    0.62191
405920.0000    0.67735
405960.0000    0.56128
406000.0000    0.63988
406040.0000    0.52681
406080.0000    0.40701
406120.0000    0.60423
406160.0000    0.53978
406200.0000    0.30717
406240.0000   -0.02116
406280.0000    0.58184
406320.0000    0.14904
406360.0000    0.14734
406400.0000    0.24159
406440.0000    0.23459
406480.0000    0.17941
406520.0000    0.28078
406560.0000    0.22321
406600.0000    0.19084
406640.0000    0.34087
406680.0000    0.19127
406720.0000    0.44061
406760.0000    0.20192
406800.0000    0.53748
406840.0000    0.27779
406880.0000    0.01388
406920.0000    0.37604
406960.0000    0.36284
407000.0000    0.38424
407040.0000    0.20288
407080.0000    0.20865
407120.0000    0.41387
407160.0000    0.09530
407200.0000   -0.76485
407240.0000   -0.51867
407280.0000   -0.24966
407320.0000   -0.13095
407360.0000   -0.26547
407400.0000   -0.49796
407440.0000   -0.19896
407480.0000   -0.41321
407520.0000   -0.37961
407560.0000   -0.23702
407600.0000   -0.08924
407640.0000   -0.07329
407680.0000   -0.43095
407720.0000   -0.35732
407760.0000   -0.72893
407800.0000   -0.57538
407840.0000    0.18811
407880.0000    0.36025
407920.0000    0.45076
407960.0000    0.37025
408000.0000    0.34674
408040.0000    0.24575
408080.0000    0.39370
408120.0000    0.32535
408160.0000    0.50418
408200.0000    0.38315
408240.0000    0.16129
408280.0000    0.13736
408320.0000    0.58581
408360.0000    0.31257
408400.0000    0.38002
408440.0000    0.41904
408480.0000    0.46422
408520.0000    0.27616
408560.0000    0.16582
408600.0000    0.24275
408640.0000    0.35611
408680.0000    0.38446
408720.0000    0.44731
408760.0000    0.57290
408800.0000    0.69897
408840.0000    0.58933
408880.0000    0.61601
408920.0000    0.65254
408960.0000    0.53034
409000.0000    0.40852
409040.0000    0.57471
409080.0000    0.71686
409120.0000    0.44850
409160.0000    0.62512
409200.0000    0.48050
409240.0000    0.46752
409280.0000    0.29696
409320.0000    0.34645
409360.0000    0.34581
409400.0000    0.28545
409440.0000    0.23990
409480.0000    0.37321
409520.0000    0.35450
409560.0000    0.45972
409600.0000    0.37325
409640.0000    0.48431
409680.0000    0.56340
409720.0000    0.64868
409760.0000    0.63066
409800.0000    0.58831
409840.0000    0.57154
409880.0000    0.55284
409920.0000    0.68099
409960.0000    0.34192
410000.0000   -0.05846
410040.0000    0.22497
410080.0000    0.25437
410120.0000    0.15215
410160.0000    0.53328
410200.0000    0.20889
410240.0000    0.30272
410280.0000    0.28903
410320.0000    0.39137
410360.0000    0.14592
410400.0000    0.15951
410440.0000    0.40080
410480.0000    0.42370
410520.0000    0.22026
410560.0000    0.36535
410600.0000    0.22064
410640.0000    0.16477
410680.0000    0.45263
410720.0000    0.18278
410760.0000    0.42409
410800.0000    0.37743
410840.0000    0.39645
410880.0000    0.31601
410920.0000    0.20618
410960.0000    0.37583
411000.0000    0.34398
411040.0000    0.54056
411080.0000    0.41292
411120.0000    0.21394
411160.0000    0.31352
411200.0000    0.33025
411240.0000    0.31994
411280.0000    0.39659
411320.0000    0.33680
411360.0000    0.28814
411400.0000    0.45191
411440.0000    0.27093
411480.0000    0.19514
411520.0000    0.26135
411560.0000    0.23111
411600.0000    0.15659
411640.0000    0.20753
411680.0000    0.30821
411720.0000    0.27690
411760.0000    0.49474
411800.0000    0.34872
411840.0000    0.45660
411880.0000    0.39240
411920.0000    0.30326
411960.0000    0.28642
412000.0000    0.07627
412040.0000    0.18998
412080.0000    0.34510
412120.0000    0.14292
412160.0000    0.39419
412200.0000    0.42191
412240.0000    0.18242
412280.0000    0.39318
412320.0000    0.16807
412360.0000    0.36860
412400.0000    0.11705
412440.0000    0.25979
412480.0000    0.32980
412520.0000    0.17557
412560.0000    0.28349
412600.0000    0.41997
412640.0000    0.31816
412680.0000    0.18347
412720.0000    0.30708
412760.0000    0.32651
412800.0000    0.25202
412840.0000    0.33223
412880.0000    0.12636
412920.0000    0.29167
412960.0000    0.22999
413000.0000    0.38952
413040.0000    0.41316
413080.0000    0.53999
413120.0000    0.59244
413160.0000    0.41738
413200.0000    0.28175
413240.0000    0.22323
413280.0000    0.20230
413320.0000    0.29273
413360.0000    0.74035
413400.0000    0.44322
413440.0000    0.54986
413480.0000    0.37434
413520.0000    0.62884
413560.0000    0.20834
413600.0000   -0.00281
413640.0000    0.26355
413680.0000    0.40503
413720.0000    0.44879
413760.0000    0.46382
413800.0000    0.01307
413840.0000    0.26674
413880.0000    0.02511
413920.0000    0.35956
413960.0000    0.26142
414000.0000    0.45050
414040.0000    0.27020
414080.0000    0.52817
414120.0000    0.41463
414160.0000    0.59540
414200.0000    0.45394
414240.0000    0.54608
414280.0000    0.42291
414320.0000    0.49823
414360.0000    0.53294
414400.0000    0.43935
414440.0000    0.42652
414480.0000    0.05889
414520.0000    0.12548
414560.0000    0.40248
414600.0000    0.24597
414640.0000    0.23611
414680.0000    0.39738
414720.0000    0.54651
414760.0000    0.40882
414800.0000    0.71664
414840.0000    0.50260
414880.0000    0.58805
414920.0000    0.47614
414960.0000    0.39857
415000.0000    0.32731
415040.0000    0.08986
415080.0000    0.09217
415120.0000    0.09637
415160.0000    0.14910
415200.0000    0.06201
415240.0000    0.36008
415280.0000    0.17490
415320.0000    0.23162
415360.0000    0.07555
415400.0000    0.32608
415440.0000    0.12682
415480.0000    0.44668
415520.0000    0.27048
415560.0000    0.38032
415600.0000    0.26675
415640.0000    0.44266
415680.0000    0.57223
415720.0000    0.53716
415760.0000    0.21239
415800.0000    0.32790
415840.0000    0.47266
415880.0000    0.18351
415920.0000    0.24669
415960.0000    0.46946
416000.0000    0.37645
416040.0000    0.27636
416080.0000    0.26241
416120.0000    0.40423
416160.0000    0.30923
416200.0000    0.14045
416240.0000    0.50561
416280.0000    0.25158
416320.0000    0.46174
416360.0000    0.28479
416400.0000    0.03440
416440.0000    0.32651
416480.0000    0.66766
416520.0000    0.31053
416560.0000    0.25680
416600.0000    0.27602
416640.0000    0.26642
416680.0000    0.15074
416720.0000    0.18904
416760.0000    0.09598
416800.0000    0.47693
416840.0000    0.18291
416880.0000    0.46101
416920.0000    0.28887
416960.0000    0.37123
417000.0000    0.25402
417040.0000    0.14555
417080.0000    0.34472
417120.0000    0.29904
417160.0000    0.30166
417200.0000    0.20162
417240.0000    0.23408
417280.0000    0.29444
417320.0000    0.19057
417360.0000    0.11149
417400.0000    0.17289
417440.0000    0.27966
417480.0000    0.25909
417520.0000    0.29001
417560.0000    0.33053
417600.0000    0.27766
417640.0000    0.18140
417680.0000    0.21730
417720.0000    0.33484
417760.0000    0.19631
417800.0000    0.16156
417840.0000    0.37108
417880.0000    0.37682
417920.0000    0.14024
417960.0000    0.20164
418000.0000    0.53097
418040.0000    0.69655
418080.0000    0.33605
418120.0000    0.41767
418160.0000    0.41990
418200.0000    0.30375
418240.0000    0.04004
418280.0000    0.26353
418320.0000    0.22130
418360.0000    0.35241
418400.0000    0.32451
418440.0000    0.24559
418480.0000    0.35210
418520.0000    0.34815
418560.0000    0.35862
418600.0000    0.24826
418640.0000    0.33637
418680.0000    0.62460
418720.0000    0.15625
418760.0000    0.43890
418800.0000    0.41087
418840.0000    0.18710
418880.0000    0.26053
418920.0000    0.30871
418960.0000    0.08945
419000.0000    0.24734
419040.0000    0.16963
419080.0000    0.29942
419120.0000    0.30911
419160.0000    0.17839
419200.0000    0.26717
419240.0000    0.19816
419280.0000    0.33214
419320.0000    0.14177
419360.0000    0.53765
419400.0000    0.44871
419440.0000    0.61582
419480.0000    0.54320
419520.0000    0.30230
419560.0000    0.38302
419600.0000    0.47255
419640.0000    0.53072
419680.0000    0.35695
419720.0000    0.51639
419760.0000    0.47862
419800.0000    0.58047
419840.0000    0.56352
419880.0000    0.41330
419920.0000    0.46677
419960.0000    0.31308
420000.0000    0.43584
420040.0000    0.47435
420080.0000    0.58692
420120.0000    0.60132
420160.0000    0.72371
420200.0000    0.49520
420240.0000    0.67066
420280.0000    0.44750
420320.0000    0.48533
420360.0000    0.56322
420400.0000    0.35189
420440.0000    0.27266
420480.0000    0.29831
420520.0000    0.46377
420560.0000    0.51846
420600.0000    0.48218
420640.0000    0.53144
420680.0000    0.43067
420720.0000    0.37906
420760.0000    0.52078
420800.0000    0.28059
420840.0000    0.51703
420880.0000    0.39811
420920.0000    0.37633
420960.0000    0.30143
421000.0000    0.38125
421040.0000    0.36329
421080.0000    0.48320
421120.0000    0.31707
421160.0000    0.23206
421200.0000    0.47498
421240.0000    0.40540
421280.0000    0.45859
421320.0000    0.20479
421360.0000    0.51020
421400.0000    0.63769
421440.0000    0.34074
421480.0000    0.55773
421520.0000    0.46906
421560.0000    0.50758
421600.0000    0.41868
421640.0000    0.32340
421680.0000    0.41856
421720.0000    0.10547
421760.0000    0.44845
421800.0000    0.39623
421840.0000    0.28098
421880.0000    0.41734
421920.0000    0.25350
421960.0000    0.31264
422000.0000    0.30706
422040.0000    0.35198
422080.0000    0.29151
422120.0000    0.28975
422160.0000    0.45301
422200.0000    0.40623
422240.0000    0.34377
422280.0000    0.57728
422320.0000    0.48985
422360.0000    0.35105
422400.0000    0.44907
422440.0000    0.27197
422480.0000    0.41356
422520.0000    0.19279
422560.0000    0.21895
422600.0000    0.51319
422640.0000    0.47544
422680.0000    0.43656
422720.0000    0.43136
422760.0000    0.43605
422800.0000    0.29699
422840.0000    0.53227
422880.0000    0.57255
422920.0000    0.59089
422960.0000    0.50112
423000.0000    0.14485
423040.0000    0.24202
423080.0000    0.56663
423120.0000    0.47256
423160.0000    0.68836
423200.0000    0.53401
423240.0000    0.51937
423280.0000    0.68478
423320.0000    0.46223
423360.0000    0.58421
423400.0000    0.39816
423440.0000    0.45972
423480.0000    0.25985
423520.0000    0.16239
423560.0000    0.57518
423600.0000    0.47234
423640.0000    0.21004
423680.0000    0.25492
423720.0000    0.22298
423760.0000    0.27938
423800.0000    0.16896
423840.0000    0.57682
423880.0000    0.32532
423920.0000    0.34192
423960.0000    0.37891
424000.0000    0.16051
424040.0000    0.43473
424080.0000    0.31270
424120.0000    0.46942
424160.0000    0.55021
424200.0000    0.41083
424240.0000    0.33391
424280.0000    0.34033
424320.0000    0.45282
424360.0000    0.44858
424400.0000    0.54752
424440.0000    0.45504
424480.0000    0.64525
424520.0000    0.45216
424560.0000    0.69144
424600.0000    0.37976
424640.0000    0.65764
424680.0000    0.52597
424720.0000    0.73601
424760.0000    0.53235
424800.0000    0.66281
424840.0000    0.58493
424880.0000    0.51386
424920.0000    0.38481
424960.0000    0.62997
425000.0000    0.38695
425040.0000    0.29956
425080.0000    0.45969
425120.0000    0.35116
425160.0000    0.42200
425200.0000    0.04288
425240.0000    0.30182
425280.0000    0.11417
425320.0000    0.22676
425360.0000    0.34924
425400.0000    0.25875
425440.0000    0.23555
425480.0000    0.28502
425520.0000    0.11652
425560.0000    0.36567
425600.0000    0.27568
425640.0000    0.23442
425680.0000    0.24418
425720.0000    0.36153
425760.0000    0.19845
425800.0000    0.28595
425840.0000    0.06340
425880.0000    0.20292
425920.0000    0.15914
425960.0000    0.03780
426000.0000    0.25473
426040.0000    0.28202
426080.0000    0.34955
426120.0000    0.36125
426160.0000    0.10629
426200.0000    0.24749
426240.0000    0.28156
426280.0000    0.30293
426320.0000    0.12603
426360.0000    0.02069
426400.0000    0.24416
426440.0000    0.09921
426480.0000    0.22996
426520.0000    0.26178
426560.0000    0.33245
426600.0000    0.21811
426640.0000    0.38644
426680.0000    0.29682
426720.0000    0.46553
426760.0000    0.52177
426800.0000    0.52564
426840.0000    0.47579
426880.0000    0.49206
426920.0000    0.35037
426960.0000    0.44178
427000.0000    0.58170
427040.0000    0.47663
427080.0000    0.67690
427120.0000    0.39854
427160.0000    0.37265
427200.0000    0.42569
427240.0000    0.19419
427280.0000    0.37369
427320.0000    0.49602
427360.0000    0.45012
427400.0000    0.51757
427440.0000    0.30719
427480.0000    0.45804
427520.0000    0.08474
427560.0000    0.43408
427600.0000    0.72998
427640.0000    0.58376
427680.0000    0.51344
427720.0000    0.24087
427760.0000    0.29271
427800.0000    0.57824
427840.0000    0.54118
427880.0000    0.36606
427920.0000    0.62828
427960.0000    0.53093
428000.0000    0.22799
428040.0000    0.44748
428080.0000    0.40183
428120.0000    0.56114
428160.0000    0.38430
428200.0000    0.47236
428240.0000    0.55856
428280.0000    0.49952
428320.0000    0.31797
428360.0000    0.43585
428400.0000    0.39001
428440.0000    0.40873
428480.0000    0.56307
428520.0000    0.23082
428560.0000    0.23733
428600.0000    0.45496
428640.0000    0.46556
428680.0000    0.49007
428720.0000    0.46549
428760.0000    0.24253
428800.0000    0.29124
428840.0000    0.11140
428880.0000    0.27844
428920.0000    0.19000
428960.0000    0.38003
429000.0000    0.36982
429040.0000    0.31273
429080.0000    0.58457
429120.0000    0.61626
429160.0000    0.39969
429200.0000    0.12653
429240.0000    0.18260
429280.0000    0.29947
429320.0000    0.46919
429360.0000    0.53672
429400.0000    0.38526
429440.0000    0.55370
429480.0000    0.27625
429520.0000    0.27262
429560.0000    0.42064
429600.0000    0.34671
429640.0000    0.21534
429680.0000    0.46589
429720.0000    0.43294
429760.0000    0.48763
429800.0000    0.40100
429840.0000    0.34947
429880.0000    0.35780
429920.0000    0.57087
429960.0000    0.08964
430000.0000   -0.03899
430040.0000    0.01858
430080.0000   -0.18930
430120.0000    0.08458
430160.0000    0.44605
430200.0000    0.21325
430240.0000    0.33059
430280.0000    0.10476
430320.0000    0.16263
430360.0000    0.01011
430400.0000    0.37433
430440.0000    0.43703
430480.0000    0.60923
430520.0000    0.38779
430560.0000    0.35293
430600.0000    0.46867
430640.0000    0.33404
430680.0000    0.30882
430720.0000    0.36882
430760.0000    0.58284
430800.0000    0.51758
430840.0000    0.28612
430880.0000    0.48082
430920.0000    0.30254
430960.0000    0.27075
431000.0000    0.44790
431040.0000    0.26934
431080.0000    0.28316
431120.0000    0.36615
431160.0000    0.38171
431200.0000    0.55735
431240.0000    0.49761
431280.0000    0.32770
431320.0000    0.26826
431360.0000    0.47868
431400.0000    0.41152
431440.0000    0.25845
431480.0000    0.31374
431520.0000    0.22635
431560.0000    0.29884
431600.0000    0.31272
431640.0000    0.26708
431680.0000    0.21691
431720.0000    0.29111
431760.0000    0.14597
431800.0000    0.16946
431840.0000    0.25275
431880.0000    0.30662
431920.0000    0.34575
431960.0000    0.24455
432000.0000    0.22200
432040.0000    0.38528
432080.0000    0.22008
432120.0000    0.39311
432160.0000    0.11277
432200.0000    0.07070
432240.0000    0.30966
432280.0000    0.16272
432320.0000    0.17664
432360.0000   -0.09236
432400.0000    0.44020
432440.0000    0.08633
432480.0000    0.55421
432520.0000    0.21390
432560.0000    0.35563
432600.0000    0.58440
432640.0000    0.24362
432680.0000    0.29340
432720.0000    0.24994
432760.0000    0.32358
432800.0000    0.42566
432840.0000    0.32240
432880.0000    0.19740
432920.0000    0.22621
432960.0000    0.28884
433000.0000    0.18023
433040.0000    0.42846
433080.0000    0.52449
433120.0000    0.34256
433160.0000    0.43614
433200.0000    0.12026
433240.0000    0.25496
433280.0000    0.24664
433320.0000    0.23688
433360.0000    0.26637
433400.0000    0.19336
433440.0000    0.34862
433480.0000    0.34342
433520.0000    0.19003
433560.0000    0.25534
433600.0000    0.13027
433640.0000    0.28913
433680.0000    0.21480
433720.0000    0.30755
433760.0000    0.43295
433800.0000    0.40150
433840.0000    0.04437
433880.0000    0.34949
433920.0000    0.33610
433960.0000    0.41514
434000.0000    0.22837
434040.0000    0.27949
434080.0000    0.20959
434120.0000    0.26181
434160.0000    0.16539
434200.0000    0.18710
434240.0000    0.30750
434280.0000    0.41753
434320.0000    0.31980
434360.0000    0.34512
434400.0000    0.24160
434440.0000    0.50659
434480.0000    0.31210
434520.0000    0.47704
434560.0000    0.59293
434600.0000    0.31924
434640.0000    0.34869
434680.0000    0.36665
434720.0000    0.24033
434760.0000    0.03876
434800.0000    0.41899
434840.0000    0.42052
434880.0000    0.43345
434920.0000    0.41334
434960.0000    0.34681
435000.0000    0.17701
435040.0000    0.46290
435080.0000    0.30489
435120.0000    0.15019
435160.0000    0.30266
435200.0000    0.45103
435240.0000    0.45785
435280.0000    0.50147
435320.0000    0.47310
435360.0000    0.27523
435400.0000    0.50303
435440.0000    0.40342
435480.0000    0.37743
435520.0000    0.41508
435560.0000    0.36237
435600.0000    0.40460
435640.0000    0.33025
435680.0000    0.42604
435720.0000    0.61473
435760.0000    0.31506
435800.0000    0.34742
435840.0000    0.30668
435880.0000    0.35400
435920.0000    0.23893
435960.0000    0.30569
436000.0000    0.28579
436040.0000    0.20642
436080.0000    0.38091
436120.0000    0.49866
436160.0000    0.44114
436200.0000    0.45903
436240.0000    0.22069
436280.0000    0.63732
436320.0000    0.26730
436360.0000    0.33853
436400.0000    0.19135
436440.0000    0.26138
436480.0000    0.41165
436520.0000    0.13598
436560.0000    0.30592
436600.0000    0.21278
436640.0000    0.05809
436680.0000    0.36486
436720.0000    0.24699
436760.0000    0.28311
436800.0000    0.29815
436840.0000    0.16868
436880.0000    0.16996
436920.0000    0.20320
436960.0000    0.50454
437000.0000    0.29529
437040.0000    0.40127
437080.0000    0.28790
437120.0000    0.36004
437160.0000    0.49046
437200.0000    0.34964
437240.0000    0.36011
437280.0000    0.35992
437320.0000    0.30400
437360.0000    0.47597
437400.0000    0.55157
437440.0000    0.61392
437480.0000    0.60621
437520.0000    0.71925
437560.0000    0.62713
437600.0000    0.44067
437640.0000    0.57856
437680.0000    0.63316
437720.0000    0.26402
437760.0000    0.39625
437800.0000    0.45082
437840.0000    0.10573
437880.0000    0.00814
437920.0000    0.35260
437960.0000    0.34195
438000.0000    0.54411
438040.0000    0.46894
438080.0000    0.47604
438120.0000    0.47105
438160.0000    0.66262
438200.0000    0.39527
438240.0000    0.23763
438280.0000    0.76976
438320.0000    0.49950
438360.0000    0.64722
438400.0000    0.68776
438440.0000    0.57785
438480.0000    0.61930
438520.0000    0.47088
438560.0000    0.48613
438600.0000    0.52403
438640.0000    0.58238
438680.0000    0.34816
438720.0000    0.42817
438760.0000    0.40482
438800.0000    0.26252
438840.0000    0.55057
438880.0000    0.47356
438920.0000    0.23766
438960.0000    0.17307
439000.0000    0.33110
439040.0000    0.43504
439080.0000    0.48510
439120.0000    0.27410
439160.0000    0.20810
439200.0000    0.26419
439240.0000    0.39091
439280.0000    0.41210
439320.0000    0.25022
439360.0000    0.44507
439400.0000    0.37478
439440.0000    0.30219
439480.0000    0.30755
439520.0000    0.35701
439560.0000    0.34708
439600.0000    0.39688
439640.0000    0.29216
439680.0000    0.26868
439720.0000    0.41269
439760.0000    0.31426
439800.0000    0.44644
439840.0000    0.36901
439880.0000    0.37630
439920.0000    0.25108
439960.0000    0.25312
440000.0000    0.20388
440040.0000    0.39270
440080.0000    0.41755
440120.0000    0.27382
440160.0000    0.41325
440200.0000    0.36411
440240.0000    0.48126
440280.0000    0.42339
440320.0000    0.48898
440360.0000    0.31201
440400.0000    0.34533
440440.0000    0.30236
440480.0000    0.34729
440520.0000    0.27902
440560.0000    0.37167
440600.0000    0.34989
440640.0000    0.29724
440680.0000    0.34192
440720.0000    0.37336
440760.0000    0.27838
440800.0000    0.29848
440840.0000    0.33558
440880.0000    0.34318
440920.0000    0.36072
440960.0000    0.24766
441000.0000    0.37831
441040.0000    0.34340
441080.0000    0.29350
441120.0000    0.20828
441160.0000    0.27064
441200.0000    0.51446
441240.0000    0.55375
441280.0000    0.30738
441320.0000    0.60942
441360.0000    0.40959
441400.0000    0.41521
441440.0000    0.21500
441480.0000    0.48570
441520.0000    0.19816
441560.0000    0.44733
441600.0000    0.25986
441640.0000    0.32845
441680.0000    0.26152
441720.0000    0.30364
441760.0000    0.28980
441800.0000    0.36047
441840.0000    0.45684
441880.0000    0.20982
441920.0000    0.30252
441960.0000    0.22008
442000.0000    0.32347
442040.0000    0.41252
442080.0000    0.50167
442120.0000    0.12976
442160.0000    0.39988
442200.0000    0.58923
442240.0000    0.28979
442280.0000    0.54765
442320.0000    0.29753
442360.0000    0.34305
442400.0000    0.49604
442440.0000    0.43993
442480.0000    0.41400
442520.0000    0.29330
442560.0000    0.12751
442600.0000    0.21956
442640.0000    0.57879
442680.0000    0.29793
442720.0000    0.11985
442760.0000    0.23008
442800.0000    0.40254
442840.0000    0.43636
442880.0000    0.32310
442920.0000    0.51172
442960.0000    0.39354
443000.0000    0.18761
443040.0000    0.40823
443080.0000    0.36666
443120.0000    0.33892
443160.0000    0.35367
443200.0000    0.36066
443240.0000    0.56922
443280.0000    0.44599
443320.0000    0.32717
443360.0000    0.01960
443400.0000    0.40425
443440.0000    0.31883
443480.0000    0.33031
443520.0000    0.61551
443560.0000    0.48532
443600.0000    0.16718
443640.0000    0.40751
443680.0000    0.27759
443720.0000    0.10802
443760.0000   -0.01127
443800.0000    0.27362
443840.0000    0.15858
443880.0000   -0.05282
443920.0000   -0.21762
443960.0000   -0.37002
444000.0000   -0.28360
444040.0000   -0.07667
444080.0000   -0.39852
444120.0000   -0.36730
444160.0000   -0.01739
444200.0000   -0.19190
444240.0000   -0.01138
444280.0000   -0.13402
444320.0000   -0.06899
444360.0000   -0.07007
444400.0000   -0.07374
444440.0000   -0.29308
444480.0000   -0.20779
444520.0000   -0.27670
444560.0000   -0.06238
444600.0000   -0.16997
444640.0000   -0.18967
444680.0000   -0.14338
444720.0000   -0.01618
444760.0000   -0.11737
444800.0000   -0.17015
444840.0000   -0.26268
444880.0000   -0.28576
444920.0000   -0.16208
444960.0000   -0.59184
445000.0000   -0.36529
445040.0000   -0.27793
445080.0000   -0.30651
445120.0000    0.04730
445160.0000   -0.34092
445200.0000   -0.55347
445240.0000   -0.38958
445280.0000   -0.17614
445320.0000   -0.36345
445360.0000   -0.30960
445400.0000   -0.18910
445440.0000   -0.33055
445480.0000   -0.46033
445520.0000   -0.47718
445560.0000   -0.43045
445600.0000   -0.35005
445640.0000   -0.17271
445680.0000   -0.65897
445720.0000   -0.85861
445760.0000   -0.30908
445800.0000   -0.21901
445840.0000   -0.41287
445880.0000   -0.33741
445920.0000   -0.25327
445960.0000   -0.10117
446000.0000   -0.01737
446040.0000   -0.40569
446080.0000   -0.08461
446120.0000   -0.14991
446160.0000   -0.10189
446200.0000   -0.09644
446240.0000   -0.14939
446280.0000   -0.12093
446320.0000    0.03764
446360.0000   -0.17636
446400.0000   -0.24677
446440.0000   -0.06776
446480.0000   -0.18072
446520.0000   -0.23163
446560.0000   -0.15833
446600.0000    0.26833
446640.0000    0.06198
446680.0000    0.13447
446720.0000    0.41386
446760.0000    0.47178
446800.0000    0.35806
446840.0000    0.41811
446880.0000    0.30445
446920.0000   -0.09881
446960.0000    0.14779
447000.0000    0.02080
447040.0000    0.06906
447080.0000    0.14051
447120.0000    0.14338
447160.0000    0.11860
447200.0000    0.13622
447240.0000   -0.06221
447280.0000    0.62215
447320.0000    0.59869
447360.0000    0.71958
447400.0000    0.72480
447440.0000    0.69027
447480.0000    0.60827
447520.0000    0.30402
447560.0000    0.18795
447600.0000    0.54864
447640.0000    0.17129
447680.0000    0.37720
447720.0000    0.49444
447760.0000    0.41884
447800.0000    0.58381
447840.0000    0.38549
447880.0000    0.34044
447920.0000    0.23732
447960.0000    0.24102
448000.0000    0.39518
448040.0000    0.27461
448080.0000   -0.02809
448120.0000    0.55214
448160.0000    0.40438
448200.0000    0.41232
448240.0000    0.28152
448280.0000    0.35253
448320.0000    0.42300
448360.0000    0.38820
448400.0000    0.24359
448440.0000    0.36862
448480.0000    0.42449
448520.0000    0.47988
448560.0000    0.44818
448600.0000    0.53270
448640.0000    0.67132
448680.0000    0.58247
448720.0000    0.74720
448760.0000    0.58444
448800.0000    0.57890
448840.0000    0.48547
448880.0000    0.61645
448920.0000    0.37664
448960.0000    0.45136
449000.0000    0.68012
449040.0000    0.53295
449080.0000    0.10800
449120.0000    0.05327
449160.0000    0.22965
449200.0000    0.08506
449240.0000    0.07800
449280.0000   -0.13235
449320.0000    0.17229
449360.0000   -0.25089
449400.0000    0.22540
449440.0000    0.09089
449480.0000   -0.02894
449520.0000   -0.00813
449560.0000   -0.40399
449600.0000   -0.09967
449640.0000   -0.14873
449680.0000    0.06967
449720.0000   -0.11688
449760.0000   -0.06989
449800.0000   -0.33671
449840.0000   -0.14259
449880.0000   -0.05256
449920.0000    0.03832
449960.0000   -0.35651
450000.0000   -0.41623
450040.0000   -0.20422
450080.0000   -0.02907
450120.0000   -0.34280
450160.0000    0.10295
450200.0000   -0.12563
450240.0000    0.28283
450280.0000    0.58077
450320.0000    0.46648
450360.0000    0.25347
450400.0000    0.31212
450440.0000    0.40957
450480.0000    0.49235
450520.0000    0.33529
450560.0000    0.25102
450600.0000   -0.05617
450640.0000    0.42858
450680.0000    0.21111
450720.0000    0.44526
450760.0000    0.36802
450800.0000    0.36710
450840.0000    0.34789
450880.0000    0.35014
450920.0000    0.21450
450960.0000    0.23066
451000.0000    0.24095
451040.0000    0.38225
451080.0000    0.18474
451120.0000    0.02305
451160.0000    0.30070
451200.0000    0.31640
451240.0000    0.49125
451280.0000    0.45051
451320.0000    0.33513
451360.0000    0.43041
451400.0000    0.39054
451440.0000    0.28614
451480.0000    0.44027
451520.0000    0.47798
451560.0000    0.43845
451600.0000    0.26360
451640.0000    0.33085
451680.0000    0.24171
451720.0000    0.29055
451760.0000    0.30262
451800.0000    0.17317
451840.0000    0.33357
451880.0000    0.40966
451920.0000    0.47388
451960.0000    0.36151
452000.0000    0.22583
452040.0000    0.32963
452080.0000    0.35753
452120.0000    0.56239
452160.0000    0.50651
452200.0000    0.11827
452240.0000    0.48868
452280.0000    0.50828
452320.0000    0.40453
452360.0000    0.42292
452400.0000    0.18918
452440.0000    0.15913
452480.0000    0.30723
452520.0000    0.37699
452560.0000    0.31920
452600.0000    0.47845
452640.0000    0.24265
452680.0000    0.15918
452720.0000    0.38365
452760.0000    0.36991
452800.0000    0.64366
452840.0000    0.51058
452880.0000    0.38872
452920.0000    0.25257
452960.0000    0.44240
453000.0000    0.58323
453040.0000    0.29772
453080.0000    0.29245
453120.0000    0.37176
453160.0000    0.56669
453200.0000    0.58746
453240.0000    0.35259
453280.0000    0.49240
453320.0000    0.52554
453360.0000    0.30826
453400.0000    0.49853
453440.0000    0.52821
453480.0000    0.39752
453520.0000    0.33279
453560.0000    0.47906
453600.0000    0.34838
453640.0000    0.22828
453680.0000    0.34753
453720.0000    0.19927
453760.0000   -0.03384
453800.0000    0.40655
453840.0000    0.50404
453880.0000    0.34870
453920.0000   -0.04352
453960.0000    0.06280
454000.0000    0.11327
454040.0000    0.47966
454080.0000    0.32458
454120.0000    0.29182
454160.0000    0.28277
454200.0000    0.35298
454240.0000    0.18494
454280.0000    0.52406
454320.0000    0.61971
454360.0000    0.43322
454400.0000    0.56577
454440.0000    0.47348
454480.0000    0.76941
454520.0000    0.62698
454560.0000    0.56660
454600.0000    0.30054
454640.0000    0.39505
454680.0000    0.42977
454720.0000    0.34441
454760.0000    0.50710
454800.0000    0.35513
454840.0000    0.29763
454880.0000    0.27818
454920.0000    0.34016
454960.0000    0.30595
455000.0000    0.28215
455040.0000    0.31234
455080.0000    0.32094
455120.0000    0.58257
455160.0000    0.30230
455200.0000    0.17373
455240.0000    0.38653
455280.0000    0.34285
455320.0000    0.45379
455360.0000    0.39551
455400.0000    0.39832
455440.0000    0.27273
455480.0000    0.27878
455520.0000    0.28104
455560.0000    0.30682
455600.0000    0.33325
455640.0000    0.25135
455680.0000    0.27389
455720.0000    0.31941
455760.0000    0.38496
455800.0000    0.35690
455840.0000    0.46641
455880.0000    0.40219
455920.0000    0.65116
455960.0000    0.35418
456000.0000    0.57669
456040.0000    0.31005
456080.0000    0.34993
456120.0000    0.34880
456160.0000    0.44596
456200.0000    0.54711
456240.0000    0.35313
456280.0000    0.68131
456320.0000    0.64060
456360.0000    0.56211
456400.0000    0.58113
456440.0000    0.48354
456480.0000    0.54887
456520.0000    0.60456
456560.0000    0.60154
456600.0000    0.55784
456640.0000    0.70316
456680.0000    0.68519
456720.0000    0.37116
456760.0000    0.42302
456800.0000    0.23657
456840.0000    0.40233
456880.0000    0.43003
456920.0000    0.43189
456960.0000    0.35849
457000.0000    0.30150
457040.0000    0.03063
457080.0000    0.36307
457120.0000    0.42229
457160.0000    0.60780
457200.0000    0.60666
457240.0000    0.37027
457280.0000    0.50437
457320.0000    0.41637
457360.0000    0.36581
457400.0000    0.37654
457440.0000    0.66629
457480.0000    0.52568
457520.0000    0.58509
457560.0000    0.31056
457600.0000    0.70606
457640.0000    0.46452
457680.0000    0.52788
457720.0000    0.52868
457760.0000    0.65131
457800.0000    0.57541
457840.0000    0.69465
457880.0000    0.70214
457920.0000    0.50188
457960.0000    0.45108
458000.0000    0.59986
458040.0000    0.40470
458080.0000    0.45114
458120.0000    0.52328
458160.0000    0.54933
458200.0000    0.49467
458240.0000    0.42922
458280.0000    0.61585
458320.0000    0.45620
458360.0000    0.15163
458400.0000    0.18608
458440.0000    0.28158
458480.0000    0.12293
458520.0000    0.15161
458560.0000    0.16496
458600.0000    0.43577
458640.0000    0.66456
458680.0000    0.46699
458720.0000    0.45698
458760.0000    0.20547
458800.0000    0.27917
458840.0000    0.25735
458880.0000    0.34752
458920.0000    0.45447
458960.0000    0.66687
459000.0000    0.41144
459040.0000    0.40831
459080.0000    0.36235
459120.0000    0.51975
459160.0000    0.38954
459200.0000    0.46689
459240.0000    0.44291
459280.0000    0.55846
459320.0000    0.68142
459360.0000    0.85728
459400.0000    0.67934
459440.0000    0.78630
459480.0000    0.58040
459520.0000    0.36004
459560.0000    0.72483
459600.0000    0.71792
459640.0000    0.70580
459680.0000    0.63776
459720.0000    0.60824
459760.0000    0.62566
459800.0000    0.75145
459840.0000    0.86248
459880.0000    0.76742
459920.0000    0.54380
459960.0000    0.53649
460000.0000    0.50770
460040.0000    0.49884
460080.0000    0.66624
460120.0000    0.55315
460160.0000    0.45663
460200.0000    0.35824
460240.0000    0.48761
460280.0000    0.40413
460320.0000    0.53392
460360.0000    0.42527
460400.0000    0.57826
460440.0000    0.64473
460480.0000    0.32841
460520.0000    0.53069
460560.0000    0.36248
460600.0000    0.74150
460640.0000    0.65941
460680.0000    0.54547
460720.0000    0.56872
460760.0000    0.57693
460800.0000    0.47504
460840.0000    0.62115
460880.0000    0.42764
460920.0000    0.46584
460960.0000    0.50655
461000.0000    0.74449
461040.0000    0.27181
461080.0000    0.24221
461120.0000    0.44573
461160.0000    0.42387
461200.0000    0.38798
461240.0000    0.38041
461280.0000    0.36142
461320.0000    0.47448
461360.0000    0.30189
461400.0000    0.29633
461440.0000    0.49312
461480.0000    0.47968
461520.0000    0.49700
461560.0000    0.71286
461600.0000    0.58167
461640.0000    0.60541
461680.0000    0.53340
461720.0000    0.40977
461760.0000    0.38900
461800.0000    0.48242
461840.0000    0.26793
461880.0000    0.36974
461920.0000    0.40460
461960.0000    0.48487
462000.0000    0.56917
462040.0000    0.40796
462080.0000    0.41429
462120.0000    0.18001
462160.0000    0.47673
462200.0000    0.37861
462240.0000    0.18900
462280.0000    0.40875
462320.0000    0.52253
462360.0000    0.35342
462400.0000    0.40334
462440.0000    0.29359
462480.0000    0.48447
462520.0000    0.35007
462560.0000    0.50561
462600.0000    0.45737
462640.0000    0.64125
462680.0000    0.68851
462720.0000    0.07263
462760.0000    0.06581
462800.0000    0.22570
462840.0000    0.28199
462880.0000    0.36622
462920.0000    0.25004
462960.0000    0.28875
463000.0000    0.51196
463040.0000    0.19197
463080.0000    0.22224
463120.0000    0.34185
463160.0000    0.33625
463200.0000    0.42145
463240.0000    0.23887
463280.0000    0.36463
463320.0000    0.44103
463360.0000    0.47552
463400.0000    0.53337
463440.0000    0.38657
463480.0000    0.59173
463520.0000    0.55938
463560.0000    0.43716
463600.0000    0.42638
463640.0000    0.59921
463680.0000    0.68519
463720.0000    0.54916
463760.0000    0.45308
463800.0000    0.38085
463840.0000    0.63684
463880.0000    0.41549
463920.0000    0.73133
463960.0000    0.77200
464000.0000    0.68444
464040.0000    0.37950
464080.0000    0.48595
464120.0000    0.42628
464160.0000    0.52303
464200.0000    0.46517
464240.0000    0.35192
464280.0000    0.23671
464320.0000    0.40482
464360.0000    0.39049
464400.0000    0.48450
464440.0000    0.51431
464480.0000    0.47482
464520.0000    0.32229
464560.0000    0.47615
464600.0000    0.52817
464640.0000    0.42397
464680.0000    0.48779
464720.0000    0.46286
464760.0000    0.33285
464800.0000    0.35944
464840.0000    0.24360
464880.0000    0.41440
464920.0000    0.38633
464960.0000    0.52599
465000.0000    0.49474
465040.0000    0.58329
465080.0000    0.32748
465120.0000    0.43752
465160.0000    0.22526
465200.0000    0.29572
465240.0000    0.55715
465280.0000    0.44565
465320.0000    0.39484
465360.0000    0.45957
465400.0000    0.56623
465440.0000    0.45982
465480.0000    0.21140
465520.0000    0.32290
465560.0000    0.19988
465600.0000    0.16583
465640.0000    0.43775
465680.0000    0.21218
465720.0000    0.00708
465760.0000    0.26315
465800.0000    0.15333
465840.0000    0.34152
465880.0000   -0.06651
465920.0000    0.06780
465960.0000    0.39975
466000.0000    0.15929
466040.0000    0.13786
466080.0000   -0.04230
466120.0000   -0.12521
466160.0000    0.24863
466200.0000    0.24297
466240.0000    0.35494
466280.0000    0.28733
466320.0000    0.31665
466360.0000    0.54179
466400.0000    0.48338
466440.0000    0.37533
466480.0000    0.22099
466520.0000    0.34158
466560.0000    0.27512
466600.0000    0.45797
466640.0000    0.55933
466680.0000    0.32281
466720.0000    0.47499
466760.0000    0.41541
466800.0000    0.72130
466840.0000    0.57598
466880.0000    0.36826
466920.0000    0.33372
466960.0000    0.59782
467000.0000    0.38488
467040.0000    0.49655
467080.0000    0.51227
467120.0000    0.50121
467160.0000    0.46109
467200.0000    0.40738
467240.0000    0.39954
467280.0000   -0.19151
467320.0000   -0.02365
467360.0000   -0.08274
467400.0000   -0.02867
467440.0000    0.05444
467480.0000   -0.35497
467520.0000    0.01509
467560.0000   -0.06524
467600.0000   -0.17102
467640.0000    0.01153
467680.0000   -0.34307
467720.0000   -0.01191
467760.0000    0.07188
467800.0000   -0.00310
467840.0000   -0.22850
467880.0000   -0.37331
467920.0000    0.03087
467960.0000    0.31769
468000.0000    0.65661
468040.0000    0.30573
468080.0000    0.56511
468120.0000    0.59518
468160.0000    0.36604
468200.0000    0.79679
468240.0000    0.69853
468280.0000    0.65419
468320.0000    0.64414
468360.0000    0.73216
468400.0000    0.37853
468440.0000    0.32842
468480.0000    0.42096
468520.0000    0.51077
468560.0000    0.54315
468600.0000    0.49482
468640.0000    0.27722
468680.0000    0.39560
468720.0000    0.33950
468760.0000    0.23854
468800.0000    0.38065
468840.0000    0.51025
468880.0000    0.35172
468920.0000    0.35853
468960.0000    0.39711
469000.0000    0.45082
469040.0000    0.39364
469080.0000    0.15358
469120.0000    0.47608
469160.0000    0.48374
469200.0000    0.44348
469240.0000    0.34009
469280.0000    0.37925
469320.0000    0.57826
469360.0000    0.49852
469400.0000    0.33517
469440.0000    0.35035
469480.0000    0.53782
469520.0000    0.48505
469560.0000    0.13223
469600.0000    0.22874
469640.0000    0.15273
469680.0000    0.43378
469720.0000    0.36194
469760.0000    0.40463
469800.0000    0.39470
469840.0000    0.09480
469880.0000    0.41151
469920.0000    0.12277
469960.0000    0.42426
470000.0000    0.00516
470040.0000   -0.18558
470080.0000    0.13320
470120.0000   -0.31242
470160.0000   -0.24064
470200.0000    0.11384
470240.0000   -0.42466
470280.0000   -0.34947
470320.0000   -0.46021
470360.0000   -0.24434
470400.0000   -0.32533
470440.0000   -0.26582
470480.0000   -0.13243
470520.0000   -0.15248
470560.0000    0.29660
470600.0000    0.30733
470640.0000    0.10307
470680.0000    0.23672
470720.0000    0.20909
470760.0000    0.18636
470800.0000    0.23570
470840.0000    0.13584
470880.0000    0.24160
470920.0000    0.07643
470960.0000    0.17459
471000.0000    0.25878
471040.0000    0.14974
471080.0000    0.22699
471120.0000    0.18093
471160.0000    0.20367
471200.0000    0.42597
471240.0000    0.54447
471280.0000    0.28297
471320.0000    0.52741
471360.0000    0.14949
471400.0000    0.36907
471440.0000    0.17878
471480.0000    0.15934
471520.0000    0.28803
471560.0000    0.21733
471600.0000    0.25248
471640.0000    0.28084
471680.0000    0.26748
471720.0000    0.22096
471760.0000   -0.13569
471800.0000   -0.20905
471840.0000   -0.16939
471880.0000   -0.18585
471920.0000   -0.41086
471960.0000   -0.37043
472000.0000   -0.76326
472040.0000   -0.63127
472080.0000   -0.10514
472120.0000   -0.18597
472160.0000   -0.13507
472200.0000   -0.10843
472240.0000   -0.35897
472280.0000   -0.12552
472320.0000   -0.29095
472360.0000   -0.26862
472400.0000   -0.37991
472440.0000   -0.64046
472480.0000   -0.61165
472520.0000   -0.17989
472560.0000    0.15780
472600.0000    0.28490
472640.0000    0.19539
472680.0000    0.38474
472720.0000    0.41179
472760.0000   -0.11511
472800.0000   -0.20288
472840.0000   -0.15732
472880.0000   -0.12862
472920.0000   -0.60979
472960.0000   -0.15737
473000.0000   -0.19928
473040.0000   -0.21029
473080.0000   -0.55488
473120.0000   -0.41268
473160.0000   -0.18519
473200.0000   -0.34057
473240.0000   -0.20900
473280.0000   -0.26609
473320.0000   -0.67262
473360.0000   -0.42443
473400.0000   -0.59585
473440.0000   -0.49032
473480.0000   -0.68979
473520.0000   -0.76416
473560.0000   -0.40766
473600.0000   -0.36157
473640.0000   -0.48777
473680.0000   -0.51773
473720.0000   -0.49545
473760.0000   -0.31019
473800.0000   -0.18077
473840.0000   -0.26801
473880.0000   -0.09870
473920.0000   -0.20393
473960.0000   -0.17249
474000.0000    0.00285
474040.0000   -0.17710
474080.0000   -0.15299
474120.0000   -0.16455
474160.0000   -0.41811
474200.0000   -0.60447
474240.0000   -0.50077
474280.0000   -0.43180
474320.0000   -0.49716
474360.0000   -0.41636
474400.0000   -0.19520
474440.0000   -0.19205
474480.0000   -0.08981
474520.0000   -0.27992
474560.0000    0.05433
474600.0000   -0.08388
474640.0000   -0.10822
474680.0000    0.00453
474720.0000   -0.08033
474760.0000   -0.00792
474800.0000   -0.15141
474840.0000   -0.20624
474880.0000   -0.23824
474920.0000   -0.24951
474960.0000    0.03972
475000.0000   -0.13691
475040.0000   -0.05800
475080.0000   -0.23082
475120.0000   -0.20473
475160.0000   -0.47454
475200.0000   -0.11430
475240.0000   -0.14710
475280.0000   -0.38481
475320.0000   -0.73923
475360.0000   -0.68087
475400.0000   -0.35173
475440.0000   -0.29227
475480.0000   -0.10629
475520.0000   -0.37707
475560.0000   -0.23855
475600.0000   -0.32284
475640.0000   -0.50598
475680.0000   -0.23087
475720.0000   -0.18455
475760.0000   -0.93385
475800.0000   -0.61159
475840.0000   -0.17258
475880.0000   -0.38735
475920.0000   -0.56692
475960.0000   -0.61762
476000.0000   -0.63812
476040.0000   -0.44298
476080.0000   -0.56811
476120.0000   -0.57363
476160.0000   -0.36242
476200.0000   -0.63525
476240.0000   -0.77600
476280.0000   -0.42775
476320.0000   -0.71608
476360.0000   -0.52155
476400.0000   -0.47446
476440.0000   -0.34008
476480.0000   -0.03963
476520.0000   -0.56345
476560.0000   -0.65417
476600.0000   -0.28311
476640.0000   -0.23717
476680.0000   -0.22739
476720.0000   -0.25361
476760.0000   -0.32424
476800.0000   -0.57186
476840.0000   -0.41755
476880.0000   -0.22318
476920.0000   -0.15598
476960.0000   -0.04616
477000.0000   -0.13281
477040.0000   -0.27959
477080.0000   -0.19434
477120.0000   -0.12828
477160.0000    0.09012
477200.0000   -0.27037
477240.0000   -0.20956
477280.0000   -0.10119
477320.0000   -0.09961
477360.0000    0.06880
477400.0000   -0.27474
477440.0000    0.06518
477480.0000   -0.34431
477520.0000   -0.19085
477560.0000   -0.33634
477600.0000   -0.05225
477640.0000   -0.04614
477680.0000   -0.15732
477720.0000   -0.23485
477760.0000   -0.27643
477800.0000   -0.01054
477840.0000    0.11784
477880.0000   -0.06651
477920.0000   -0.20080
477960.0000   -0.16958
478000.0000   -0.21883
478040.0000   -0.39903
478080.0000   -0.23110
478120.0000   -0.24430
478160.0000   -0.26593
478200.0000   -0.40473
478240.0000   -0.03906
478280.0000   -0.48498
478320.0000   -0.38946
478360.0000   -0.46257
478400.0000   -0.43252
478440.0000   -0.35286
478480.0000   -0.50832
478520.0000   -0.41574
478560.0000   -0.25150
478600.0000   -0.43615
478640.0000   -0.57679
478680.0000   -0.48556
478720.0000   -0.35833
478760.0000   -0.50115
478800.0000   -0.51729
478840.0000   -0.30346
478880.0000   -0.46917
478920.0000   -0.31694
478960.0000   -0.51319
479000.0000   -0.40691
479040.0000   -0.37759
479080.0000   -0.38676
479120.0000   -0.36132
479160.0000   -0.35510
479200.0000   -0.43967
479240.0000   -0.55119
479280.0000   -0.38811
479320.0000   -0.31473
479360.0000   -0.19482
479400.0000   -0.49685
479440.0000   -0.65210
479480.0000   -0.15435
479520.0000   -0.18300
479560.0000   -0.49430
479600.0000   -0.26597
479640.0000   -0.25911
479680.0000   -0.40910
479720.0000   -0.51868
479760.0000   -0.39062
479800.0000   -0.38478
479840.0000   -0.60389
479880.0000   -0.66798
479920.0000   -0.12545
479960.0000   -0.30420
480000.0000   -0.77434
480040.0000   -0.42544
480080.0000   -0.79095
480120.0000   -0.18528
480160.0000   -0.47666
480200.0000   -0.52293
480240.0000   -0.42583
480280.0000   -0.71324
480320.0000   -0.29994
480360.0000   -0.47178
480400.0000   -0.39500
480440.0000   -0.37153
480480.0000   -0.19247
480520.0000   -0.35525
480560.0000    0.33364
480600.0000    0.46929
480640.0000    0.46582
480680.0000    0.33839
480720.0000    0.39819
480760.0000    0.08424
480800.0000    0.28749
480840.0000    0.37288
480880.0000    0.26801
480920.0000    0.32005
480960.0000    0.27553
481000.0000    0.26439
481040.0000    0.12194
481080.0000    0.03112
481120.0000    0.18385
481160.0000    0.40117
481200.0000    0.09601
481240.0000    0.42893
481280.0000    0.26594
481320.0000    0.22236
481360.0000    0.24819
481400.0000    0.25832
481440.0000    0.24396
481480.0000    0.26645
481520.0000    0.30151
481560.0000    0.24276
481600.0000    0.12676
481640.0000    0.34965
481680.0000    0.30601
481720.0000    0.21832
481760.0000    0.41201
481800.0000    0.09946
481840.0000    0.39405
481880.0000    0.26984
481920.0000    0.56209
481960.0000    0.39028
482000.0000    0.45948
482040.0000    0.52758
482080.0000    0.26459
482120.0000    0.33351
482160.0000    0.50962
482200.0000    0.42987
482240.0000    0.41301
482280.0000    0.59532
482320.0000    0.51064
482360.0000    0.36690
482400.0000    0.40033
482440.0000    0.19686
482480.0000    0.36510
482520.0000    0.62272
482560.0000    0.38479
482600.0000    0.52450
482640.0000    0.49159
482680.0000    0.05535
482720.0000    0.49681
482760.0000    0.54685
482800.0000    0.44405
482840.0000    0.26798
482880.0000    0.40808
482920.0000    0.44175
482960.0000    0.47749
483000.0000    0.43138
483040.0000    0.40473
483080.0000    0.24458
483120.0000    0.49939
483160.0000    0.66957
483200.0000    0.38413
483240.0000    0.33877
483280.0000    0.47292
483320.0000    0.26978
483360.0000    0.38657
483400.0000   -0.01317
483440.0000    0.16827
483480.0000    0.43918
483520.0000    0.66784
483560.0000    0.38111
483600.0000    0.47427
483640.0000    0.50978
483680.0000    0.54085
483720.0000    0.70883
483760.0000    0.59705
483800.0000    0.57517
483840.0000    0.68365
483880.0000    0.56982
483920.0000    0.56412
483960.0000    0.44110
484000.0000    0.52426
484040.0000    0.16614
484080.0000    0.19336
484120.0000    0.46248
484160.0000    0.49625
484200.0000    0.73320
484240.0000    0.29478
484280.0000    0.33765
484320.0000    0.52516
484360.0000    0.46917
484400.0000    0.32164
484440.0000    0.28448
484480.0000    0.31889
484520.0000    0.27125
484560.0000    0.46388
484600.0000    0.50542
484640.0000    0.25472
484680.0000    0.28744
484720.0000   -0.09353
484760.0000    0.08540
484800.0000    0.33211
484840.0000    0.29220
484880.0000    0.20449
484920.0000    0.28970
484960.0000    0.18853
485000.0000    0.17094
485040.0000    0.37686
485080.0000    0.35277
485120.0000    0.63821
485160.0000    0.47244
485200.0000    0.66809
485240.0000    0.43406
485280.0000    0.38227
485320.0000    0.64950
485360.0000    0.30530
485400.0000    0.23477
485440.0000    0.05915
485480.0000    0.53593
485520.0000    0.25502
485560.0000    0.11476
485600.0000    0.71727
485640.0000    0.49342
485680.0000    0.27291
485720.0000    0.33382
485760.0000    0.60096
485800.0000    0.24717
485840.0000    0.41354
485880.0000    0.39887
485920.0000    0.34773
485960.0000    0.41836
486000.0000    0.43898
486040.0000    0.20356
486080.0000    0.62393
486120.0000    0.55495
486160.0000    0.24584
486200.0000    0.23784
486240.0000    0.44592
486280.0000    0.29193
486320.0000    0.51729
486360.0000    0.39189
486400.0000    0.54760
486440.0000    0.20121
486480.0000    0.35242
486520.0000    0.19055
486560.0000    0.31070
486600.0000    0.19299
486640.0000    0.52759
486680.0000    0.21996
486720.0000    0.27346
486760.0000    0.35400
486800.0000    0.36955
486840.0000    0.53917
486880.0000    0.19209
486920.0000    0.47200
486960.0000    0.37784
487000.0000    0.32483
487040.0000    0.25881
487080.0000    0.32763
487120.0000    0.41873
487160.0000    0.02974
487200.0000    0.18056
487240.0000    0.32870
487280.0000    0.32548
487320.0000    0.26386
487360.0000    0.27993
487400.0000    0.32719
487440.0000    0.15958
487480.0000    0.26856
487520.0000    0.04149
487560.0000    0.52473
487600.0000    0.28994
487640.0000    0.25497
487680.0000    0.31476
487720.0000    0.32760
487760.0000    0.27823
487800.0000    0.46582
487840.0000    0.23626
487880.0000    0.13582
487920.0000    0.35555
487960.0000    0.57029
488000.0000    0.59756
488040.0000    0.41117
488080.0000    0.32740
488120.0000    0.50940
488160.0000    0.22565
488200.0000    0.36152
488240.0000    0.61813
488280.0000    0.62443
488320.0000    0.51384
488360.0000    0.33833
488400.0000    0.32154
488440.0000    0.31519
488480.0000    0.03456
488520.0000   -0.17856
488560.0000   -0.04752
488600.0000   -0.12366
488640.0000    0.13818
488680.0000    0.00335
488720.0000   -0.11108
488760.0000   -0.20374
488800.0000   -0.41585
488840.0000   -0.40327
488880.0000   -0.43851
488920.0000   -0.08418
488960.0000   -0.16002
489000.0000    0.07861
489040.0000    0.02505
489080.0000   -0.00834
489120.0000    0.12976
489160.0000   -0.01221
489200.0000   -0.11642
489240.0000   -0.06761
489280.0000   -0.04481
489320.0000   -0.03446
489360.0000   -0.10188
489400.0000   -0.19730
489440.0000   -0.57201
489480.0000   -0.65348
489520.0000   -0.50019
489560.0000   -0.27642
489600.0000   -0.15307
489640.0000   -0.45711
489680.0000   -0.20179
489720.0000   -0.40244
489760.0000   -0.53094
489800.0000   -0.14254
489840.0000    0.05837
489880.0000    0.14916
489920.0000    0.14635
489960.0000   -0.17838
490000.0000   -0.76602
490040.0000    0.42195
490080.0000    0.45693
490120.0000    0.41063
490160.0000    0.48661
490200.0000    0.39488
490240.0000    0.53905
490280.0000    0.43672
490320.0000    0.61239
490360.0000    0.37690
490400.0000    0.40473
490440.0000    0.27438
490480.0000    0.32324
490520.0000    0.31767
490560.0000    0.54126
490600.0000    0.25903
490640.0000    0.37091
490680.0000    0.45549
490720.0000    0.20688
490760.0000    0.40569
490800.0000    0.42642
490840.0000    0.60263
490880.0000    0.24860
490920.0000    0.19097
490960.0000    0.31368
491000.0000    0.35526
491040.0000    0.65591
491080.0000    0.28184
491120.0000    0.54000
491160.0000    0.48758
491200.0000    0.39048
491240.0000    0.28118
491280.0000    0.42950
491320.0000    0.24653
491360.0000    0.51752
491400.0000    0.31739
491440.0000    0.46294
491480.0000    0.33955
491520.0000    0.46438
491560.0000    0.56720
491600.0000    0.37549
491640.0000    0.42892
491680.0000    0.55575
491720.0000    0.76823
491760.0000    0.54805
491800.0000    0.63231
491840.0000    0.37037
491880.0000    0.47626
491920.0000    0.19073
491960.0000    0.43705
492000.0000    0.46916
492040.0000    0.41811
492080.0000    0.33343
492120.0000    0.46140
492160.0000    0.44378
492200.0000    0.27363
492240.0000    0.29470
492280.0000    0.33692
492320.0000    0.28656
492360.0000    0.30604
492400.0000    0.40519
492440.0000    0.25322
492480.0000    0.11206
492520.0000    0.50281
492560.0000    0.52290
492600.0000    0.51917
492640.0000    0.22451
492680.0000    0.31857
492720.0000    0.55823
492760.0000    0.46414
492800.0000    0.34710
492840.0000    0.48832
492880.0000    0.63944
492920.0000    0.60747
492960.0000    0.59608
493000.0000    0.51157
493040.0000    0.53392
493080.0000    0.35782
493120.0000    0.25465
493160.0000    0.40238
493200.0000    0.42197
493240.0000    0.55831
493280.0000    0.33414
493320.0000    0.17577
493360.0000    0.26550
493400.0000   -0.11710
493440.0000    0.24273
493480.0000    0.19792
493520.0000    0.36016
493560.0000    0.17201
493600.0000    0.03335
493640.0000    0.06445
493680.0000    0.05089
493720.0000    0.28958
493760.0000   -0.04622
493800.0000   -0.64906
493840.0000   -0.69870
493880.0000   -0.41229
493920.0000   -0.52797
493960.0000   -0.81638
494000.0000   -0.58533
494040.0000   -0.70997
494080.0000   -0.40025
494120.0000   -0.60421
494160.0000   -0.58399
494200.0000   -0.53879
494240.0000   -0.46881
494280.0000   -0.58127
494320.0000   -0.55225
494360.0000   -0.49955
494400.0000   -0.77838
494440.0000   -0.21376
494480.0000   -0.92603
494520.0000   -0.70598
494560.0000   -0.76315
494600.0000   -0.35268
494640.0000   -0.47622
494680.0000   -0.71899
494720.0000   -0.52477
494760.0000   -0.81025
494800.0000   -0.59341
494840.0000   -0.56686
494880.0000   -0.72089
494920.0000   -0.55071
494960.0000   -0.55442
495000.0000   -0.51212
495040.0000   -0.54135
495080.0000   -0.50708
495120.0000   -0.49532
495160.0000   -0.60391
495200.0000   -0.39268
495240.0000   -0.31927
495280.0000   -0.42338
495320.0000   -0.66420
495360.0000   -0.43851
495400.0000   -0.55571
495440.0000   -0.56174
495480.0000   -0.56669
495520.0000   -0.57629
495560.0000   -0.26496
495600.0000   -0.71675
495640.0000   -0.44457
495680.0000   -0.49324
495720.0000   -0.51415
495760.0000   -0.42926
495800.0000   -0.84424
495840.0000   -0.60004
495880.0000   -0.65820
495920.0000   -0.50919
495960.0000   -0.53887
496000.0000   -0.16816
496040.0000   -0.69439
496080.0000   -0.79051
496120.0000   -0.85053
496160.0000   -0.89750
496200.0000   -0.75531
496240.0000   -0.77780
496280.0000   -0.77330
496320.0000   -0.78085
496360.0000   -0.80103
496400.0000   -0.38420
496440.0000   -0.58271
496480.0000   -0.65489
496520.0000   -0.87880
496560.0000   -0.47466
496600.0000   -1.02962
496640.0000   -0.96586
496680.0000   -0.91317
496720.0000   -0.60118
496760.0000   -1.01559
496800.0000   -0.68019
496840.0000   -0.67223
496880.0000   -0.81684
496920.0000   -0.79124
496960.0000   -0.89194
497000.0000   -0.62118
497040.0000   -0.79571
497080.0000   -0.66835
497120.0000   -0.62239
497160.0000   -0.90730
497200.0000   -0.88894
497240.0000   -0.82672
497280.0000   -0.77324
497320.0000   -0.80573
497360.0000   -0.63680
497400.0000   -0.71426
497440.0000   -0.87344
497480.0000   -0.83423
497520.0000   -0.94764
497560.0000   -0.92162
497600.0000   -0.54520
497640.0000   -0.52524
497680.0000   -0.63210
497720.0000   -0.40341
497760.0000   -0.76816
497800.0000   -0.75396
497840.0000   -0.47087
497880.0000   -0.64607
497920.0000   -0.50741
497960.0000   -0.42190
498000.0000   -0.36963
498040.0000   -0.11117
498080.0000   -0.28694
498120.0000   -0.28146
498160.0000   -0.35755
498200.0000   -0.31732
498240.0000   -0.39781
498280.0000   -0.70536
498320.0000   -0.88324
498360.0000   -0.47087
498400.0000   -0.62123
498440.0000   -0.74284
498480.0000   -0.47306
498520.0000   -0.33269
498560.0000   -0.47060
498600.0000   -0.54855
498640.0000   -0.53213
498680.0000   -0.53352
498720.0000   -0.95481
498760.0000   -0.38386
498800.0000   -0.61324
498840.0000   -0.55139
498880.0000   -0.53776
498920.0000   -0.65804
498960.0000   -0.58810
499000.0000   -0.65462
499040.0000   -0.41877
499080.0000   -0.42290
499120.0000   -0.49430
499160.0000   -0.49057
499200.0000   -0.56530
499240.0000   -0.56615
499280.0000   -0.53457
499320.0000   -0.20771
499360.0000   -0.08430
499400.0000   -0.49063
499440.0000   -0.42594
499480.0000   -0.43025
499520.0000   -0.77259
499560.0000   -0.37544
499600.0000   -0.33311
499640.0000   -0.57515
499680.0000   -0.28710
499720.0000   -0.15337
499760.0000   -0.38444
499800.0000   -0.26674
499840.0000    0.09247
499880.0000   -0.06083
499920.0000    0.29880
499960.0000    0.39187
500000.0000    0.27887
500040.0000    0.21087
500080.0000    0.20486
500120.0000   -0.14915
500160.0000    0.14212
500200.0000    0.33669
500240.0000    0.39523
500280.0000    0.10017
500320.0000    0.26221
500360.0000   -0.09225
500400.0000    0.14446
500440.0000    0.02210
500480.0000   -0.17780
500520.0000   -0.11135
500560.0000   -0.02603
500600.0000   -0.09505
500640.0000   -0.15035
500680.0000   -0.33629
500720.0000   -0.47953
500760.0000   -0.68528
500800.0000   -0.23653
500840.0000   -0.32357
500880.0000   -0.25588
500920.0000   -0.59252
500960.0000   -0.37953
501000.0000   -0.48656
501040.0000   -0.66697
501080.0000   -0.73311
501120.0000   -0.61624
501160.0000   -0.85070
501200.0000   -0.73391
501240.0000   -0.71317
501280.0000   -0.66009
501320.0000   -0.58571
501360.0000   -0.76218
501400.0000   -0.46082
501440.0000   -0.61803
501480.0000   -0.28210
501520.0000   -0.54159
501560.0000   -0.59063
501600.0000   -0.70078
501640.0000   -0.45651
501680.0000   -0.69835
501720.0000   -0.60350
501760.0000   -0.49874
501800.0000   -0.42600
501840.0000   -0.62798
501880.0000   -0.33360
501920.0000   -0.92911
501960.0000   -0.87809
502000.0000   -0.80347
502040.0000   -0.60972
502080.0000   -0.34837
502120.0000   -0.86778
502160.0000   -0.59527
502200.0000   -0.69191
502240.0000   -0.66038
502280.0000   -0.12634
502320.0000   -0.65175
502360.0000   -0.67808
502400.0000   -0.59885
502440.0000   -0.86250
502480.0000   -0.50440
502520.0000   -0.10155
502560.0000   -0.23685
502600.0000    0.06630
502640.0000    0.11168
502680.0000    0.00492
502720.0000    0.13386
502760.0000   -0.17356
502800.0000   -0.09907
502840.0000   -0.45441
502880.0000   -0.13688
502920.0000   -0.04454
502960.0000   -0.21928
503000.0000   -0.13258
503040.0000   -0.30789
503080.0000   -0.12907
503120.0000   -0.13412
503160.0000   -0.27630
503200.0000    0.00400
503240.0000    0.12020
503280.0000   -0.15477
503320.0000   -0.00020
503360.0000   -0.03978
503400.0000   -0.21199
503440.0000   -0.29846
503480.0000    0.05084
503520.0000   -0.05494
503560.0000   -0.18781
503600.0000   -0.36636
503640.0000   -0.14144
503680.0000   -0.20435
503720.0000   -0.28832
503760.0000    0.04275
503800.0000   -0.02681
503840.0000    0.02892
503880.0000   -0.13386
503920.0000   -0.13181
503960.0000    0.02603
504000.0000   -0.45475
504040.0000   -0.30350
504080.0000   -0.37435
504120.0000   -0.15396
504160.0000   -0.21479
504200.0000   -0.30903
504240.0000   -0.10411
504280.0000   -0.16635
504320.0000   -0.01600
504360.0000   -0.24586
504400.0000   -0.18714
504440.0000   -0.22480
504480.0000   -0.18609
504520.0000   -0.41500
504560.0000   -0.37175
504600.0000   -0.34712
504640.0000   -0.57323
504680.0000   -0.51658
504720.0000   -0.28955
504760.0000   -0.61055
504800.0000   -0.60285
504840.0000   -0.85849
504880.0000   -0.63939
504920.0000   -0.25984
504960.0000   -0.40583
505000.0000   -0.65004
505040.0000   -0.61091
505080.0000   -0.56991
505120.0000   -0.12650
505160.0000   -0.22495
505200.0000   -0.46935
505240.0000   -0.09526
505280.0000    0.21546
505320.0000   -0.18772
505360.0000   -0.42333
505400.0000   -0.18003
505440.0000   -0.23709
505480.0000   -0.11775
505520.0000   -0.06969
505560.0000   -0.12953
505600.0000   -0.18480
505640.0000   -0.75370
505680.0000   -0.34755
505720.0000   -0.03115
505760.0000   -0.69140
505800.0000   -0.83072
505840.0000   -0.50916
505880.0000   -0.60632
505920.0000   -0.52298
505960.0000   -0.67723
506000.0000   -0.95789
506040.0000   -0.84190
506080.0000   -0.70810
506120.0000   -0.87542
506160.0000   -0.82457
506200.0000   -1.01913
506240.0000   -0.71267
506280.0000   -0.08361
506320.0000    0.17943
506360.0000   -0.17051
506400.0000    0.02487
506440.0000    0.22160
506480.0000    0.08079
506520.0000   -0.32143
506560.0000   -0.12906
506600.0000   -0.36934
506640.0000   -0.17752
506680.0000   -0.21695
506720.0000   -0.44381
506760.0000   -0.72688
506800.0000   -0.46134
506840.0000   -0.43379
506880.0000   -0.54649
506920.0000   -0.41025
506960.0000   -0.45943
507000.0000   -0.71724
507040.0000   -0.48905
507080.0000   -0.33016
507120.0000    0.03500
507160.0000    0.13053
507200.0000    0.04151
507240.0000    0.55473
507280.0000    0.34454
507320.0000    0.04875
507360.0000    0.08574
507400.0000    0.24376
507440.0000    0.33604
507480.0000    0.26341
507520.0000    0.45384
507560.0000    0.40453
507600.0000    0.56915
507640.0000    0.26994
507680.0000    0.50463
507720.0000    0.58658
507760.0000    0.17118
507800.0000    0.22736
507840.0000    0.50766
507880.0000    0.29838
507920.0000    0.37944
507960.0000    0.44133
508000.0000    0.22834
508040.0000    0.34899
508080.0000    0.64382
508120.0000    0.31180
508160.0000    0.35307
508200.0000    0.20633
508240.0000    0.23636
508280.0000    0.16544
508320.0000    0.28098
508360.0000    0.00614
508400.0000    0.16931
508440.0000    0.27157
508480.0000    0.43622
508520.0000    0.24731
508560.0000    0.29620
508600.0000    0.30249
508640.0000    0.28160
508680.0000    0.42360
508720.0000    0.32662
508760.0000    0.13658
508800.0000    0.12226
508840.0000    0.40714
508880.0000    0.50920
508920.0000    0.41175
508960.0000    0.33410
509000.0000    0.55059
509040.0000    0.24824
509080.0000    0.51996
509120.0000    0.46901
509160.0000    0.59919
509200.0000    0.40708
509240.0000    0.49882
509280.0000    0.61314
509320.0000    0.63862
509360.0000    0.72571
509400.0000    0.77671
509440.0000    0.45659
509480.0000    0.41611
509520.0000    0.41809
509560.0000    0.33328
509600.0000    0.30631
509640.0000    0.43878
509680.0000    0.46750
509720.0000    0.41497
509760.0000    0.55013
509800.0000    0.31841
509840.0000    0.23626
509880.0000    0.57887
509920.0000    0.42103
509960.0000    0.46541
510000.0000    0.65647
510040.0000    0.57876
510080.0000    0.62639
510120.0000    0.38186
510160.0000    0.52035
510200.0000    0.60375
510240.0000    0.38017
510280.0000    0.58204
510320.0000    0.43097
510360.0000    0.30240
510400.0000    0.59038
510440.0000    0.57443
510480.0000    0.70314
510520.0000    0.48180
510560.0000    0.72623
510600.0000    0.75906
510640.0000    0.76771
510680.0000    0.56190
510720.0000    0.50260
510760.0000    0.33441
510800.0000    0.43595
510840.0000    0.30250
510880.0000    0.25026
510920.0000    0.44570
510960.0000    0.48730
511000.0000    0.32817
511040.0000    0.22984
511080.0000    0.36612
511120.0000    0.61381
511160.0000    0.58921
511200.0000    0.54619
511240.0000    0.64383
511280.0000    0.52763
511320.0000    0.19060
511360.0000    0.44219
511400.0000    0.48524
511440.0000    0.25936
511480.0000    0.05487
511520.0000    0.52230
511560.0000    0.40012
511600.0000    0.56244
511640.0000    0.63023
511680.0000    0.52994
511720.0000    0.11779
511760.0000    0.63304
511800.0000    0.60497
511840.0000    0.70484
511880.0000    0.42284
511920.0000    0.56334
511960.0000    0.61607
512000.0000    0.50882
512040.0000    0.38277
512080.0000    0.44383
512120.0000    0.37820
512160.0000    0.30634
512200.0000    0.41754
512240.0000    0.40720
512280.0000    0.35375
512320.0000    0.31329
512360.0000    0.11248
512400.0000    0.25587
512440.0000    0.33474
512480.0000    0.46048
512520.0000    0.46370
512560.0000    0.42395
512600.0000    0.23548
512640.0000    0.50867
512680.0000    0.47033
512720.0000    0.41385
512760.0000    0.60283
512800.0000    0.56173
512840.0000    0.20180
512880.0000    0.44974
512920.0000    0.23698
512960.0000    0.39013
513000.0000    0.33449
513040.0000    0.35383
513080.0000    0.26577
513120.0000    0.33366
513160.0000    0.40145
513200.0000    0.35227
513240.0000    0.61245
513280.0000    0.50523
513320.0000    0.28857
513360.0000    0.37282
513400.0000    0.42880
513440.0000    0.80129
513480.0000    0.51313
513520.0000    0.46556
513560.0000    0.35928
513600.0000    0.43391
513640.0000    0.36125
513680.0000    0.48864
513720.0000    0.45894
513760.0000    0.41582
513800.0000    0.36925
513840.0000    0.40243
513880.0000    0.46888
513920.0000    0.39735
513960.0000    0.40801
514000.0000    0.38683
514040.0000    0.19579
514080.0000    0.38921
514120.0000    0.60772
514160.0000    0.46207
514200.0000    0.24658
514240.0000    0.47017
514280.0000    0.39768
514320.0000    0.45627
514360.0000    0.39265
514400.0000    0.41224
514440.0000    0.26127
514480.0000    0.34889
514520.0000    0.31472
514560.0000    0.32266
514600.0000    0.32627
514640.0000    0.38170
514680.0000    0.34575
514720.0000    0.25069
514760.0000    0.25829
514800.0000    0.27964
514840.0000    0.27679
514880.0000    0.38543
514920.0000    0.56635
514960.0000    0.46245
515000.0000    0.45732
515040.0000    0.42593
515080.0000    0.44043
515120.0000    0.78368
515160.0000    0.59878
515200.0000    0.70542
515240.0000    0.56451
515280.0000    0.55486
515320.0000    0.51499
515360.0000    0.54075
515400.0000    0.64367
515440.0000    0.47195
515480.0000    0.52972
515520.0000    0.16073
515560.0000    0.36377
515600.0000    0.33669
515640.0000    0.45974
515680.0000    0.46404
515720.0000    0.38782
515760.0000    0.56039
515800.0000    0.25382
515840.0000    0.30947
515880.0000    0.25259
515920.0000    0.47618
515960.0000    0.33443
516000.0000    0.36456
516040.0000    0.39785
516080.0000    0.39171
516120.0000    0.29152
516160.0000    0.35169
516200.0000    0.28945
516240.0000    0.31013
516280.0000    0.43812
516320.0000    0.30964
516360.0000    0.17806
516400.0000    0.34972
516440.0000    0.35616
516480.0000    0.32580
516520.0000    0.46059
516560.0000    0.36318
516600.0000    0.42628
516640.0000    0.73413
516680.0000    0.58865
516720.0000    0.55589
516760.0000    0.17782
516800.0000    0.37033
516840.0000    0.33946
516880.0000    0.52584
516920.0000    0.35241
516960.0000    0.40459
517000.0000    0.46470
517040.0000    0.54656
517080.0000    0.52640
517120.0000    0.54147
517160.0000    0.43932
517200.0000    0.38517
517240.0000    0.32596
517280.0000    0.27740
517320.0000    0.54943
517360.0000    0.39993
517400.0000    0.30959
517440.0000    0.25139
517480.0000    0.24659
517520.0000    0.43349
517560.0000    0.54082
517600.0000    0.43084
517640.0000    0.30610
517680.0000    0.28675
517720.0000    0.44695
517760.0000    0.45208
517800.0000    0.41898
517840.0000    0.53779
517880.0000    0.17267
517920.0000    0.73913
517960.0000    0.16347
518000.0000    0.29162
518040.0000    0.30644
518080.0000    0.33988
518120.0000    0.48523
518160.0000    0.31619
518200.0000    0.51948
518240.0000    0.28157
518280.0000    0.32970
518320.0000    0.19711
518360.0000    0.57400
518400.0000    0.33505
518440.0000    0.22476
518480.0000    0.33377
518520.0000    0.21106
518560.0000    0.27386
518600.0000    0.14376
518640.0000    0.32610
518680.0000    0.52091
518720.0000    0.36840
518760.0000    0.39985
518800.0000    0.33029
518840.0000    0.24590
518880.0000    0.47528
518920.0000    0.36859
518960.0000    0.26806
519000.0000    0.22295
519040.0000    0.22997
519080.0000    0.34031
519120.0000   -0.02606
519160.0000    0.23707
519200.0000    0.42526
519240.0000    0.26264
519280.0000    0.24699
519320.0000    0.25956
519360.0000    0.16482
519400.0000    0.29790
519440.0000    0.41381
519480.0000    0.24556
519520.0000    0.38059
519560.0000    0.44568
519600.0000    0.35043
519640.0000    0.52449
519680.0000    0.35208
519720.0000    0.48599
519760.0000    0.36711
519800.0000    0.35994
519840.0000    0.25441
519880.0000    0.32377
519920.0000    0.37352
519960.0000    0.49656
520000.0000    0.46789
520040.0000    0.18199
520080.0000    0.42025
520120.0000    0.14517
520160.0000    0.26822
520200.0000    0.19349
520240.0000    0.29461
520280.0000    0.29560
520320.0000    0.42880
520360.0000    0.22098
520400.0000    0.53050
520440.0000    0.57295
520480.0000    0.43763
520520.0000    0.38313
520560.0000    0.38481
520600.0000    0.03063
520640.0000    0.38414
520680.0000    0.44559
520720.0000    0.25971
520760.0000    0.42186
520800.0000    0.40882
520840.0000    0.39105
520880.0000    0.48096
520920.0000    0.27127
520960.0000    0.52840
521000.0000    0.37550
521040.0000    0.31728
521080.0000    0.24000
521120.0000    0.11263
521160.0000    0.28257
521200.0000    0.31012
521240.0000    0.43121
521280.0000    0.30015
521320.0000    0.50635
521360.0000    0.44711
521400.0000    0.20261
521440.0000    0.32167
521480.0000    0.32395
521520.0000    0.38612
521560.0000    0.46883
521600.0000    0.41016
521640.0000    0.71588
521680.0000    0.62153
521720.0000    0.35591
521760.0000    0.32864
521800.0000    0.42759
521840.0000    0.56387
521880.0000    0.38970
521920.0000    0.37581
521960.0000    0.36476
522000.0000    0.42397
522040.0000    0.50655
522080.0000    0.38348
522120.0000    0.44155
522160.0000    0.56579
522200.0000    0.44883
522240.0000    0.16026
522280.0000    0.37168
522320.0000    0.45831
522360.0000    0.51176
522400.0000    0.28292
522440.0000    0.48441
522480.0000    0.61976
522520.0000    0.52257
522560.0000    0.36848
522600.0000    0.37029
522640.0000    0.29468
522680.0000    0.38297
522720.0000    0.48890
522760.0000    0.47814
522800.0000    0.38453
522840.0000    0.18459
522880.0000    0.24283
522920.0000    0.21864
522960.0000    0.50986
523000.0000    0.42511
523040.0000    0.40343
523080.0000    0.47788
523120.0000    0.36163
523160.0000    0.17553
523200.0000    0.52848
523240.0000    0.49311
523280.0000    0.40909
523320.0000    0.20822
523360.0000    0.41320
523400.0000    0.31937
523440.0000    0.57757
523480.0000    0.60343
523520.0000    0.37904
523560.0000    0.25123
523600.0000    0.51402
523640.0000    0.26082
523680.0000    0.55693
523720.0000    0.46753
523760.0000    0.37376
523800.0000    0.29060
523840.0000    0.31769
523880.0000    0.33603
523920.0000    0.53899
523960.0000    0.24982
524000.0000    0.35537
524040.0000    0.52717
524080.0000    0.33496
524120.0000    0.22211
524160.0000    0.28694
524200.0000    0.32338
524240.0000    0.05732
524280.0000    0.32490
524320.0000    0.43247
524360.0000    0.48243
524400.0000    0.35796
524440.0000    0.50429
524480.0000    0.46223
524520.0000    0.57472
524560.0000    0.48137
524600.0000    0.58964
524640.0000    0.44967
524680.0000    0.42584
524720.0000    0.43599
524760.0000    0.47363
524800.0000    0.42437
524840.0000    0.58842
524880.0000    0.45287
524920.0000    0.65574
524960.0000    0.11724
525000.0000    0.42018
525040.0000    0.65286
525080.0000    0.56346
525120.0000    0.30865
525160.0000    0.26147
525200.0000    0.29934
525240.0000    0.49755
525280.0000    0.19554
525320.0000    0.16760
525360.0000    0.05984
525400.0000   -0.16394
525440.0000   -0.29753
525480.0000    0.04257
525520.0000    0.07577
525560.0000    0.36981
525600.0000    0.55811
525640.0000    0.39537
525680.0000    0.47364
525720.0000    0.37249
525760.0000    0.33088
525800.0000    0.32709
525840.0000    0.41208
525880.0000    0.14938
525920.0000    0.52292
525960.0000    0.41066
526000.0000    0.11396
526040.0000    0.20947
526080.0000    0.29967
526120.0000    0.05728
526160.0000    0.07228
526200.0000   -0.07544
526240.0000    0.18877
526280.0000    0.32540
526320.0000    0.36007
526360.0000    0.56438
526400.0000    0.64765
526440.0000    0.60583
526480.0000    0.34075
526520.0000    0.35133
526560.0000    0.28405
526600.0000    0.32634
526640.0000    0.20251
526680.0000    0.23085
526720.0000    0.33359
526760.0000    0.21196
526800.0000    0.31069
526840.0000    0.37540
526880.0000    0.22648
526920.0000    0.24839
526960.0000    0.35253
527000.0000    0.29682
527040.0000    0.21776
527080.0000    0.44996
527120.0000    0.35405
527160.0000    0.61500
527200.0000    0.45197
527240.0000    0.52007
527280.0000    0.58515
527320.0000    0.52256
527360.0000    0.14582
527400.0000    0.45025
527440.0000    0.16184
527480.0000    0.26665
527520.0000    0.29397
527560.0000   -0.19208
527600.0000    0.09257
527640.0000    0.17164
527680.0000    0.14202
527720.0000   -0.03902
527760.0000    0.18256
527800.0000    0.21580
527840.0000    0.39850
527880.0000    0.22825
527920.0000    0.38537
527960.0000    0.16020
528000.0000    0.42070
528040.0000    0.38674
528080.0000    0.23632
528120.0000    0.07425
528160.0000    0.39582
528200.0000    0.26601
528240.0000    0.42531
528280.0000    0.23538
528320.0000    0.10537
528360.0000    0.48069
528400.0000   -0.01414
528440.0000    0.46777
528480.0000    0.49257
528520.0000    0.19026
528560.0000    0.31443
528600.0000    0.47149
528640.0000    0.04618
528680.0000    0.30682
528720.0000    0.24444
528760.0000    0.17650
528800.0000    0.06513
528840.0000   -0.31573
528880.0000   -0.38845
528920.0000   -0.16485
528960.0000   -0.35647
529000.0000    0.05713
529040.0000    0.14670
529080.0000    0.02992
529120.0000    0.16448
529160.0000    0.00481
529200.0000   -0.13264
529240.0000   -0.11086
529280.0000   -0.05028
529320.0000    0.22689
529360.0000    0.11868
529400.0000    0.13048
529440.0000   -0.07168
529480.0000    0.26839
529520.0000    0.08437
529560.0000    0.08364
529600.0000    0.10162
529640.0000    0.07951
529680.0000    0.09017
529720.0000   -0.04465
529760.0000    0.11318
529800.0000    0.09961
529840.0000    0.23174
529880.0000    0.35648
529920.0000    0.15413
529960.0000   -0.03354
530000.0000    0.00468
530040.0000    0.24829
530080.0000    0.13171
530120.0000    0.30138
530160.0000    0.30179
530200.0000    0.25191
530240.0000    0.16241
530280.0000    0.30593
530320.0000    0.18495
530360.0000    0.41278
530400.0000    0.17216
530440.0000    0.15365
530480.0000    0.59642
530520.0000    0.51506
530560.0000    0.35295
530600.0000    0.42728
530640.0000    0.37542
530680.0000    0.20502
530720.0000    0.43470
530760.0000    0.37004
530800.0000    0.53724
530840.0000    0.46114
530880.0000    0.34787
530920.0000    0.27908
530960.0000    0.39978
531000.0000    0.37692
531040.0000    0.42791
531080.0000    0.14103
531120.0000    0.19518
531160.0000    0.34432
531200.0000    0.15964
531240.0000    0.41614
531280.0000    0.14409
531320.0000    0.24991
531360.0000    0.33214
531400.0000    0.24702
531440.0000    0.30492
531480.0000    0.37563
531520.0000    0.31519
531560.0000    0.22331
531600.0000    0.32960
531640.0000    0.43068
531680.0000    0.29262
531720.0000    0.44777
531760.0000    0.46386
531800.0000    0.47471
531840.0000    0.39875
531880.0000    0.37104
531920.0000    0.33792
531960.0000    0.61917
532000.0000    0.30819
532040.0000    0.40791
532080.0000    0.27327
532120.0000    0.63940
532160.0000    0.47058
532200.0000    0.64184
532240.0000    0.26240
532280.0000    0.15748
532320.0000    0.26688
532360.0000    0.45899
532400.0000    0.34310
532440.0000    0.28970
532480.0000    0.42871
532520.0000    0.42259
532560.0000    0.25992
532600.0000    0.24383
532640.0000    0.30078
532680.0000   -0.04354
532720.0000    0.43112
532760.0000    0.27102
532800.0000    0.42624
532840.0000    0.49893
532880.0000    0.44166
532920.0000    0.46441
532960.0000    0.30688
533000.0000    0.43820
533040.0000    0.35698
533080.0000    0.21660
533120.0000    0.45028
533160.0000    0.36180
533200.0000    0.45040
533240.0000    0.39410
533280.0000    0.61979
533320.0000    0.63419
533360.0000    0.01204
533400.0000    0.32518
533440.0000    0.28730
533480.0000    0.07154
533520.0000    0.30023
533560.0000    0.33971
533600.0000    0.35141
533640.0000    0.47406
533680.0000    0.06308
533720.0000    0.37498
533760.0000    0.48601
533800.0000    0.61670
533840.0000    0.32780
533880.0000    0.20650
533920.0000    0.12110
533960.0000    0.08732
534000.0000    0.01071
534040.0000   -0.24815
534080.0000   -0.56653
534120.0000   -0.21965
534160.0000    0.22247
534200.0000   -0.03704
534240.0000    0.08206
534280.0000   -0.24991
534320.0000   -0.40811
534360.0000   -0.31334
534400.0000   -0.34003
534440.0000    0.04595
534480.0000   -0.65747
534520.0000   -0.49344
534560.0000   -0.98763
534600.0000   -0.71276
534640.0000   -0.83735
534680.0000   -0.85590
534720.0000   -0.64167
534760.0000   -0.79012
534800.0000   -0.86288
534840.0000   -0.43751
534880.0000   -0.85023
534920.0000   -0.41757
534960.0000   -0.09334
535000.0000   -0.11045
535040.0000    0.05101
535080.0000    0.09776
535120.0000   -0.11992
535160.0000   -0.16074
535200.0000   -0.23162
535240.0000   -0.32485
535280.0000   -0.19781
535320.0000   -0.14605
535360.0000    0.20264
535400.0000    0.19810
535440.0000    0.09494
535480.0000    0.38396
535520.0000    0.36747
535560.0000    0.43165
535600.0000    0.54461
535640.0000    0.40915
535680.0000    0.21940
535720.0000    0.18692
535760.0000    0.28206
535800.0000   -0.14850
535840.0000    0.09726
535880.0000   -0.07912
535920.0000    0.19714
535960.0000   -0.19844
536000.0000    0.21202
536040.0000   -0.03929
536080.0000   -0.49714
536120.0000   -0.13043
536160.0000    0.30827
536200.0000    0.16127
536240.0000    0.19011
536280.0000    0.04991
536320.0000    0.29769
536360.0000    0.02875
536400.0000    0.30403
536440.0000    0.08613
536480.0000   -0.35131
536520.0000   -0.08522
536560.0000    0.03940
536600.0000   -0.25402
536640.0000   -0.15347
536680.0000   -0.10203
536720.0000   -0.43169
536760.0000   -0.84928
536800.0000   -0.51589
536840.0000   -0.42682
536880.0000   -0.37055
536920.0000   -0.53131
536960.0000   -0.60159
537000.0000   -0.57461
537040.0000   -0.36002
537080.0000   -0.63971
537120.0000   -0.55133
537160.0000   -0.39552
537200.0000   -0.77673
537240.0000   -0.55367
537280.0000   -0.66932
537320.0000   -0.46766
537360.0000   -0.76791
537400.0000   -0.74220
537440.0000   -0.56080
537480.0000   -0.45932
537520.0000   -0.71302
537560.0000   -0.44595
537600.0000   -0.44938
537640.0000   -0.67210
537680.0000   -0.59329
537720.0000   -0.58753
537760.0000   -0.50740
537800.0000   -0.48565
537840.0000   -0.30275
537880.0000   -0.61135
537920.0000   -0.46715
537960.0000   -0.44639
538000.0000   -0.43288
538040.0000   -0.74211
538080.0000   -0.51566
538120.0000   -0.53281
538160.0000   -0.39696
538200.0000   -0.56008
538240.0000   -0.13551
538280.0000   -0.36895
538320.0000   -0.14673
538360.0000   -0.56291
538400.0000   -0.37696
538440.0000   -0.21468
538480.0000    0.00029
538520.0000   -0.35419
538560.0000   -0.61456
538600.0000   -0.56768
538640.0000   -0.88496
538680.0000   -0.79445
538720.0000   -0.68537
538760.0000   -0.72383
538800.0000   -0.61412
538840.0000   -0.46029
538880.0000   -0.46886
538920.0000   -0.39961
538960.0000   -0.48065
539000.0000   -0.89284
539040.0000   -0.90001
539080.0000   -0.78276
539120.0000   -0.97297
539160.0000   -0.45014
539200.0000   -0.42804
539240.0000   -0.58544
539280.0000   -0.60745
539320.0000   -0.82635
539360.0000   -0.83528
539400.0000   -0.55106
539440.0000   -0.74021
539480.0000   -0.20927
539520.0000   -0.16172
539560.0000   -0.28270
539600.0000   -0.54228
539640.0000   -0.63491
539680.0000   -0.50924
539720.0000   -0.62781
539760.0000   -0.89677
539800.0000   -0.47188
539840.0000   -0.56366
539880.0000   -0.82926
539920.0000   -0.82941
539960.0000   -0.83089
540000.0000   -0.58050
540040.0000   -0.61226
540080.0000   -0.74942
540120.0000   -0.60151
540160.0000   -0.68423
540200.0000   -0.88817
540240.0000   -0.63828
540280.0000   -0.84401
540320.0000   -0.76928
540360.0000   -0.67759
540400.0000   -0.72106
540440.0000   -0.64316
540480.0000   -0.43723
540520.0000   -0.32733
540560.0000   -0.43136
540600.0000   -0.29299
540640.0000   -0.25210
540680.0000   -0.78377
540720.0000   -0.59609
540760.0000   -0.29365
540800.0000   -0.32487
540840.0000   -0.32682
540880.0000   -0.10059
540920.0000   -0.25911
540960.0000   -0.55575
541000.0000   -0.16316
541040.0000   -0.23833
541080.0000   -0.27937
541120.0000   -0.56364
541160.0000   -0.73208
541200.0000   -1.00912
541240.0000   -0.61395
541280.0000   -0.56637
541320.0000   -0.75749
541360.0000   -0.51219
541400.0000   -0.30371
541440.0000   -0.49333
541480.0000   -0.56397
541520.0000   -0.74967
541560.0000   -0.24299
541600.0000   -0.42310
541640.0000   -0.44985
541680.0000   -0.60266
541720.0000   -0.57577
541760.0000   -0.50203
541800.0000   -0.52701
541840.0000   -0.48019
541880.0000   -0.52671
541920.0000   -0.45955
541960.0000   -0.44898
542000.0000   -0.57211
542040.0000   -0.55684
542080.0000   -0.67854
542120.0000   -0.62452
542160.0000   -0.26859
542200.0000   -0.50706
542240.0000   -0.25464
542280.0000   -0.63901
542320.0000   -0.35420
542360.0000   -0.51651
542400.0000   -0.17388
542440.0000   -0.48294
542480.0000   -0.53004
542520.0000   -0.49976
542560.0000   -0.50576
542600.0000   -0.46277
542640.0000   -0.54835
542680.0000   -0.43066
542720.0000   -0.37865
542760.0000   -0.60615
542800.0000   -0.56650
542840.0000   -0.67251
542880.0000   -0.63366
542920.0000   -0.48289
542960.0000   -0.50075
543000.0000   -0.29715
543040.0000   -0.00648
543080.0000   -0.00021
543120.0000   -0.24112
543160.0000   -0.50508
543200.0000   -0.38853
543240.0000   -0.23119
543280.0000   -0.39432
543320.0000   -0.44022
543360.0000   -0.36967
543400.0000   -0.42568
543440.0000   -0.55295
543480.0000   -0.39495
543520.0000   -0.48988
543560.0000   -0.18322
543600.0000   -0.21948
543640.0000   -0.22221
543680.0000   -0.73837
543720.0000   -0.60592
543760.0000   -0.49790
543800.0000   -0.22896
543840.0000   -0.15049
543880.0000   -0.12027
543920.0000   -0.20451
543960.0000   -0.33157
544000.0000   -0.07875
544040.0000   -0.51922
544080.0000   -0.29534
544120.0000   -0.20462
544160.0000   -0.09802
544200.0000   -0.14009
544240.0000   -0.40489
544280.0000    0.08602
544320.0000   -0.36529
544360.0000    0.11373
544400.0000   -0.22398
544440.0000   -0.25187
544480.0000    0.04958
544520.0000   -0.09276
544560.0000   -0.21757
544600.0000   -0.30725
544640.0000   -0.28858
544680.0000   -0.19219
544720.0000   -0.22196
544760.0000   -0.13826
544800.0000   -0.22500
544840.0000   -0.38916
544880.0000   -0.16296
544920.0000   -0.14665
544960.0000   -0.25051
545000.0000   -0.19940
545040.0000   -0.09061
545080.0000    0.07112
545120.0000   -0.38474
545160.0000   -0.30920
545200.0000   -0.40555
545240.0000   -0.40085
545280.0000   -0.24342
545320.0000   -0.38574
545360.0000   -0.40814
545400.0000   -0.51903
545440.0000   -0.47459
545480.0000   -0.39915
545520.0000   -0.24466
545560.0000   -0.32435
545600.0000   -0.19754
545640.0000   -0.19381
545680.0000   -0.17114
545720.0000   -0.54672
545760.0000   -0.36252
545800.0000   -0.44233
545840.0000   -0.09439
545880.0000   -0.31412
545920.0000   -0.05615
545960.0000   -0.40984
546000.0000   -0.32538
546040.0000   -0.34710
546080.0000   -0.26547
546120.0000   -0.33030
546160.0000   -0.25740
546200.0000   -0.21076
546240.0000   -0.39593
546280.0000   -0.41026
546320.0000   -0.37242
546360.0000   -0.35408
546400.0000   -0.27896
546440.0000   -0.44345
546480.0000   -0.48697
546520.0000   -0.44173
546560.0000   -0.10996
546600.0000   -0.16827
546640.0000   -0.11286
546680.0000   -0.12744
546720.0000   -0.39946
546760.0000   -0.30622
546800.0000   -0.16398
546840.0000   -0.30877
546880.0000   -0.20412
546920.0000   -0.16484
546960.0000   -0.28639
547000.0000    0.01220
547040.0000   -0.30154
547080.0000   -0.20601
547120.0000   -0.52057
547160.0000   -0.54805
547200.0000   -0.31693
547240.0000   -0.13705
547280.0000   -0.24054
547320.0000   -0.27682
547360.0000   -0.40137
547400.0000   -0.33532
547440.0000   -0.38563
547480.0000   -0.50516
547520.0000   -0.45812
547560.0000   -0.84110
547600.0000   -0.46328
547640.0000   -0.48893
547680.0000   -0.54286
547720.0000   -0.76016
547760.0000   -0.88899
547800.0000   -0.68246
547840.0000   -0.75299
547880.0000   -0.79954
547920.0000   -0.97810
547960.0000   -0.69623
548000.0000   -0.44202
548040.0000   -0.49868
548080.0000   -0.70446
548120.0000   -0.68121
548160.0000   -0.39790
548200.0000   -0.39912
548240.0000   -0.46759
548280.0000   -0.82088
548320.0000   -0.56335
548360.0000   -0.73791
548400.0000   -0.60892
548440.0000   -0.73669
548480.0000   -0.54588
548520.0000   -0.50908
548560.0000   -0.32514
548600.0000   -0.39885
548640.0000   -0.09276
548680.0000   -0.10003
548720.0000   -0.17913
548760.0000   -0.03932
548800.0000   -0.12721
548840.0000   -0.25590
548880.0000   -0.33489
548920.0000   -0.64091
548960.0000   -0.51569
549000.0000   -0.65611
549040.0000   -0.58222
549080.0000   -0.68361
549120.0000   -0.86666
549160.0000   -0.53214
549200.0000   -0.41847
549240.0000   -0.08165
549280.0000   -0.31382
549320.0000   -0.35643
549360.0000   -0.29620
549400.0000   -0.37303
549440.0000   -0.40308
549480.0000   -0.24572
549520.0000   -0.39687
549560.0000   -0.04168
549600.0000   -0.38777
549640.0000   -0.15415
549680.0000   -0.02586
549720.0000   -0.36075
549760.0000   -0.13110
549800.0000   -0.21282
549840.0000   -0.13530
549880.0000   -0.23089
549920.0000   -0.23637
549960.0000   -0.12350
550000.0000   -0.03683
550040.0000   -0.21240
550080.0000   -0.31875
550120.0000   -0.61045
550160.0000   -0.39261
550200.0000   -0.40781
550240.0000   -0.31330
550280.0000   -0.34672
550320.0000   -0.19740
550360.0000   -0.40538
550400.0000   -0.36758
550440.0000   -0.08130
550480.0000   -0.18545
550520.0000   -0.28035
550560.0000   -0.28037
550600.0000   -0.45419
550640.0000   -0.30183
550680.0000   -0.25465
550720.0000   -0.39358
550760.0000   -0.17195
550800.0000   -0.23284
550840.0000   -0.20903
550880.0000   -0.51653
550920.0000   -0.22931
550960.0000   -0.16038
551000.0000   -0.36364
551040.0000   -0.29637
551080.0000   -0.06990
551120.0000   -0.29500
551160.0000   -0.15787
551200.0000   -0.09034
551240.0000   -0.06382
551280.0000   -0.12529
551320.0000   -0.62956
551360.0000   -0.18220
551400.0000   -0.13852
551440.0000   -0.25551
551480.0000   -0.32245
551520.0000   -0.22908
551560.0000   -0.24854
551600.0000   -0.49396
551640.0000   -0.45767
551680.0000   -0.21797
551720.0000   -0.36137
551760.0000   -0.35610
551800.0000   -0.44301
551840.0000   -0.21098
551880.0000   -0.46959
551920.0000   -0.31258
551960.0000   -0.24420
552000.0000   -0.47299
552040.0000   -0.34888
552080.0000   -0.41334
552120.0000   -0.17816
552160.0000   -0.31966
552200.0000   -0.22161
552240.0000   -0.20658
552280.0000   -0.10228
552320.0000   -0.16048
552360.0000   -0.23877
552400.0000    0.08626
552440.0000   -0.06301
552480.0000   -0.40005
552520.0000   -0.31275
552560.0000   -0.37163
552600.0000   -0.39122
552640.0000   -0.41773
552680.0000   -0.35857
552720.0000   -0.19279
552760.0000   -0.27185
552800.0000   -0.40015
552840.0000   -0.44674
552880.0000   -0.21737
552920.0000   -0.38316
552960.0000   -0.40640
553000.0000   -0.47492
553040.0000   -0.60195
553080.0000   -0.21932
553120.0000   -0.11758
553160.0000   -0.29079
553200.0000   -0.37262
553240.0000   -0.39751
553280.0000   -0.56077
553320.0000   -0.43003
553360.0000   -0.53359
553400.0000   -0.39690
553440.0000   -0.34351
553480.0000   -0.44830
553520.0000   -0.17523
553560.0000   -0.31329
553600.0000   -0.41538
553640.0000   -0.42274
553680.0000   -0.36237
553720.0000   -0.33472
553760.0000   -0.22069
553800.0000   -0.31625
553840.0000   -0.42776
553880.0000   -0.36551
553920.0000   -0.16437
553960.0000   -0.28058
554000.0000   -0.37639
554040.0000   -0.01175
554080.0000   -0.22076
554120.0000   -0.48756
554160.0000   -0.69239
554200.0000   -0.55531
554240.0000   -0.40266
554280.0000   -0.14732
554320.0000   -0.53819
554360.0000   -0.60985
554400.0000   -0.58771
554440.0000   -0.43827
554480.0000   -0.36550
554520.0000   -0.29978
554560.0000   -0.00836
554600.0000   -0.29902
554640.0000   -0.24641
554680.0000   -0.23347
554720.0000   -0.43399
554760.0000   -0.76363
554800.0000   -0.60196
554840.0000   -0.52000
554880.0000   -0.44454
554920.0000   -0.59575
554960.0000   -0.22707
555000.0000   -0.13503
555040.0000   -0.23014
555080.0000   -0.21898
555120.0000   -0.10966
555160.0000   -0.35405
555200.0000   -0.42088
555240.0000   -0.19811
555280.0000   -0.31627
555320.0000   -0.47616
555360.0000   -0.58029
555400.0000   -0.48347
555440.0000   -0.10479
555480.0000   -0.35896
555520.0000   -0.26047
555560.0000   -0.49475
555600.0000   -0.60030
555640.0000   -0.30146
555680.0000   -0.64276
555720.0000   -0.33124
555760.0000   -0.35467
555800.0000   -0.27405
555840.0000   -0.56296
555880.0000   -0.32216
555920.0000   -0.29714
555960.0000   -0.44410
556000.0000   -0.61927
556040.0000   -0.53647
556080.0000   -0.80706
556120.0000   -0.62393
556160.0000   -0.59363
556200.0000   -0.73730
556240.0000   -0.60226
556280.0000   -0.40056
556320.0000   -0.39598
556360.0000   -0.42717
556400.0000   -0.42575
556440.0000   -0.62939
556480.0000   -0.15123
556520.0000   -0.06969
556560.0000   -0.41058
556600.0000   -0.29925
556640.0000   -0.48151
556680.0000   -0.43584
556720.0000   -0.63947
556760.0000   -0.35663
556800.0000   -0.70962
556840.0000   -0.44379
556880.0000   -0.10376
556920.0000   -0.06138
556960.0000   -0.53277
557000.0000   -0.75329
557040.0000   -0.49106
557080.0000   -0.64905
557120.0000   -0.65452
557160.0000   -0.20892
557200.0000   -0.28996
557240.0000   -0.47376
557280.0000   -0.57256
557320.0000   -0.50618
557360.0000   -0.39911
557400.0000   -0.64758
557440.0000   -0.20976
557480.0000   -0.55825
557520.0000   -0.58921
557560.0000   -0.53501
557600.0000   -0.39555
557640.0000   -0.51274
557680.0000   -0.73015
557720.0000   -0.74677
557760.0000   -0.68960
557800.0000   -0.81027
557840.0000   -0.86056
557880.0000   -0.34962
557920.0000   -0.55719
557960.0000   -0.48436
558000.0000   -0.54179
558040.0000   -0.22733
558080.0000   -0.50234
558120.0000   -0.57846
558160.0000   -0.11322
558200.0000   -0.14089
558240.0000   -0.11699
558280.0000   -0.22722
558320.0000   -0.17090
558360.0000   -0.36328
558400.0000   -0.12106
558440.0000   -0.49153
558480.0000   -0.37265
558520.0000   -0.12403
558560.0000   -0.44273
558600.0000   -0.55706
558640.0000   -0.64455
558680.0000   -0.53691
558720.0000   -0.22889
558760.0000   -0.25430
558800.0000   -0.33727
558840.0000   -0.55467
558880.0000   -0.70677
558920.0000   -0.14705
558960.0000   -0.11538
559000.0000   -0.37567
559040.0000   -0.40768
559080.0000   -0.71383
559120.0000   -0.49751
559160.0000   -0.54964
559200.0000   -0.89272
559240.0000   -0.35426
559280.0000   -0.39244
559320.0000   -0.19890
559360.0000   -0.60879
559400.0000   -0.50589
559440.0000   -0.32091
559480.0000   -0.26406
559520.0000   -0.13537
559560.0000   -0.02045
559600.0000   -0.51507
559640.0000   -0.34462
559680.0000   -0.14069
559720.0000   -0.28002
559760.0000   -0.15395
559800.0000   -0.77891
559840.0000   -0.55659
559880.0000   -0.49267
559920.0000   -0.66660
559960.0000   -0.56519
560000.0000   -0.08209
560040.0000   -0.30670
560080.0000   -0.41230
560120.0000   -0.59977
560160.0000   -0.71944
560200.0000   -0.47196
560240.0000   -0.75224
560280.0000   -0.42330
560320.0000   -0.58732
560360.0000   -0.89797
560400.0000   -0.84838
560440.0000   -0.65004
560480.0000   -0.36856
560520.0000   -0.70962
560560.0000   -0.28606
560600.0000   -0.53669
560640.0000   -0.74210
560680.0000   -0.25307
560720.0000   -0.33368
560760.0000   -0.27257
560800.0000   -0.42201
560840.0000   -0.26977
560880.0000    0.04220
560920.0000   -0.47755
560960.0000   -0.41007
561000.0000   -0.33089
561040.0000   -0.36055
561080.0000   -0.42873
561120.0000   -0.42095
561160.0000   -0.40002
561200.0000   -0.44492
561240.0000   -0.33319
561280.0000   -0.35759
561320.0000   -0.39574
561360.0000   -0.22800
561400.0000   -0.36515
561440.0000   -0.12573
561480.0000   -0.33015
561520.0000   -0.00188
561560.0000   -0.01084
561600.0000   -0.25632
561640.0000   -0.09159
561680.0000   -0.12586
561720.0000   -0.20770
561760.0000   -0.57051
561800.0000   -0.44660
561840.0000   -0.27514
561880.0000    0.04304
561920.0000   -0.06352
561960.0000   -0.00037
562000.0000    0.19785
562040.0000   -0.20847
562080.0000   -0.24899
562120.0000   -0.12000
562160.0000   -0.21851
562200.0000   -0.00645
562240.0000   -0.30418
562280.0000   -0.36387
562320.0000   -0.52768
562360.0000   -0.62050
562400.0000   -0.36975
562440.0000    0.03069
562480.0000   -0.30040
562520.0000   -0.31643
562560.0000   -0.21791
562600.0000   -0.16606
562640.0000    0.12221
562680.0000    0.21882
562720.0000    0.08281
562760.0000   -0.02340
562800.0000    0.07318
562840.0000    0.24292
562880.0000    0.06469
562920.0000    0.09391
562960.0000   -0.00460
563000.0000   -0.05628
563040.0000    0.13689
563080.0000   -0.18093
563120.0000   -0.14605
563160.0000    0.11263
563200.0000    0.02275
563240.0000   -0.03922
563280.0000   -0.31384
563320.0000   -0.72620
563360.0000   -0.98723
563400.0000   -0.65046
563440.0000   -0.81528
563480.0000   -0.69715
563520.0000   -0.77469
563560.0000   -0.67192
563600.0000   -0.59142
563640.0000   -0.85021
563680.0000   -0.56240
563720.0000   -0.49650
563760.0000   -0.45659
563800.0000   -0.56233
563840.0000   -0.44906
563880.0000   -0.65476
563920.0000   -0.72391
563960.0000   -0.97261
564000.0000   -0.56020
564040.0000   -0.59714
564080.0000   -0.50152
564120.0000   -0.32420
564160.0000   -0.54904
564200.0000   -0.36675
564240.0000   -0.35596
564280.0000   -0.28427
564320.0000   -0.42625
564360.0000   -0.07408
564400.0000   -0.58734
564440.0000   -0.48967
564480.0000   -0.29800
564520.0000   -0.72650
564560.0000   -0.29344
564600.0000   -0.62300
564640.0000   -0.75979
564680.0000   -0.84765
564720.0000   -0.56232
564760.0000   -0.64786
564800.0000   -0.48215
564840.0000   -0.24494
564880.0000   -0.56691
564920.0000   -0.61822
564960.0000   -0.49775
565000.0000   -0.60944
565040.0000   -0.54843
565080.0000   -0.25263
565120.0000   -0.18268
565160.0000   -0.27639
565200.0000   -0.17167
565240.0000   -0.05119
565280.0000    0.05201
565320.0000   -0.55406
565360.0000   -0.56744
565400.0000   -0.48103
565440.0000   -0.43361
565480.0000   -0.69496
565520.0000   -0.52272
565560.0000   -0.59078
565600.0000   -0.31286
565640.0000   -0.33798
565680.0000   -0.55625
565720.0000   -0.31364
565760.0000   -0.20841
565800.0000   -0.28209
565840.0000   -0.27056
565880.0000   -0.42423
565920.0000   -0.88653
565960.0000   -0.51100
566000.0000   -0.26549
566040.0000   -0.30235
566080.0000   -0.60380
566120.0000   -0.42450
566160.0000   -0.38592
566200.0000   -0.48052
566240.0000   -0.26993
566280.0000   -0.73991
566320.0000   -0.44513
566360.0000   -0.44659
566400.0000   -0.68511
566440.0000   -0.63493
566480.0000   -0.47502
566520.0000   -0.32156
566560.0000   -0.17069
566600.0000   -0.08886
566640.0000   -0.18659
566680.0000   -0.24334
566720.0000   -0.02365
566760.0000   -0.01825
566800.0000   -0.49208
566840.0000   -0.36083
566880.0000   -0.41251
566920.0000   -0.38202
566960.0000   -0.27324
567000.0000   -0.30753
567040.0000   -0.17863
567080.0000   -0.17051
567120.0000   -0.20270
567160.0000   -0.37680
567200.0000   -0.57580
567240.0000   -0.51406
567280.0000   -0.61093
567320.0000   -0.55552
567360.0000   -0.58415
567400.0000   -0.67502
567440.0000   -0.64921
567480.0000   -0.68322
567520.0000   -0.38300
567560.0000   -0.41062
567600.0000   -0.36642
567640.0000   -0.36686
567680.0000    0.04733
567720.0000   -0.06927
567760.0000   -0.06386
567800.0000   -0.51199
567840.0000   -0.17975
567880.0000   -0.48316
567920.0000   -0.22253
567960.0000   -0.14509
568000.0000   -0.03216
568040.0000   -0.05787
568080.0000   -0.19597
568120.0000   -0.20590
568160.0000   -0.31171
568200.0000   -0.10254
568240.0000   -0.20506
568280.0000   -0.11130
568320.0000   -0.26461
568360.0000   -0.42310
568400.0000   -0.42924
568440.0000   -0.14699
568480.0000   -0.51597
568520.0000   -0.32251
568560.0000   -0.23200
568600.0000   -0.38817
568640.0000   -0.31169
568680.0000   -0.60459
568720.0000   -0.39184
568760.0000   -0.02895
568800.0000   -0.44465
568840.0000   -0.80053
568880.0000   -0.35072
568920.0000   -0.53765
568960.0000   -0.30036
569000.0000   -0.57501
569040.0000   -0.18728
569080.0000   -0.03605
569120.0000    0.18997
569160.0000    0.04525
569200.0000   -0.06822
569240.0000   -0.21716
569280.0000   -0.01382
569320.0000   -0.10831
569360.0000    0.13233
569400.0000   -0.33351
569440.0000   -0.19830
569480.0000   -0.20101
569520.0000   -0.10777
569560.0000   -0.22394
569600.0000   -0.42346
569640.0000   -0.24721
569680.0000   -0.13706
569720.0000   -0.43895
569760.0000   -0.57664
569800.0000   -0.80718
569840.0000   -0.41584
569880.0000   -0.47488
569920.0000   -0.18308
569960.0000   -0.51399
570000.0000   -0.44923
570040.0000   -0.50342
570080.0000   -0.56844
570120.0000   -0.87043
570160.0000   -0.55161
570200.0000   -0.66763
570240.0000   -0.50749
570280.0000   -0.74989
570320.0000   -0.02822
570360.0000   -0.17797
570400.0000   -0.12613
570440.0000    0.11478
570480.0000   -0.16003
570520.0000   -0.88962
570560.0000   -0.70615
570600.0000   -0.08120
570640.0000   -0.26698
570680.0000   -0.14607
570720.0000   -0.64295
570760.0000   -0.17263
570800.0000   -0.07093
570840.0000   -0.09544
570880.0000    0.08423
570920.0000   -0.10927
570960.0000   -0.21501
571000.0000    0.02578
571040.0000   -0.12994
571080.0000    0.08908
571120.0000    0.10354
571160.0000    0.16075
571200.0000    0.20909
571240.0000   -0.12333
571280.0000    0.02680
571320.0000   -0.14592
571360.0000    0.08089
571400.0000   -0.22332
571440.0000    0.32105
571480.0000   -0.19779
571520.0000   -0.02766
571560.0000    0.22076
571600.0000    0.04498
571640.0000    0.13791
571680.0000    0.14371
571720.0000    0.08922
571760.0000    0.14653
571800.0000    0.06070
571840.0000    0.02333
571880.0000   -0.44195
571920.0000   -0.11716
571960.0000   -0.33692
572000.0000   -0.54579
572040.0000   -0.18131
572080.0000   -0.16347
572120.0000   -0.32766
572160.0000   -0.58362
572200.0000   -0.24613
572240.0000   -0.36715
572280.0000   -0.44978
572320.0000   -0.24832
572360.0000   -0.29971
572400.0000   -0.39844
572440.0000   -0.54788
572480.0000   -0.15957
572520.0000   -0.28285
572560.0000   -0.06872
572600.0000   -0.34629
572640.0000   -0.42068
572680.0000   -0.11906
572720.0000   -0.35613
572760.0000   -0.44675
572800.0000   -0.20699
572840.0000   -0.37510
572880.0000   -0.28979
572920.0000   -0.05260
572960.0000   -0.40163
573000.0000   -0.21396
573040.0000   -0.25127
573080.0000   -0.13122
573120.0000   -0.29010
573160.0000   -0.31928
573200.0000   -0.40825
573240.0000   -0.09918
573280.0000   -0.30178
573320.0000    0.11801
573360.0000   -0.04659
573400.0000    0.09794
573440.0000   -0.07179
573480.0000   -0.07628
573520.0000    0.03229
573560.0000    0.03044
573600.0000    0.14250
573640.0000   -0.13359
573680.0000   -0.15992
573720.0000   -0.19264
573760.0000   -0.19527
573800.0000   -0.05344
573840.0000   -0.04851
573880.0000   -0.13667
573920.0000   -0.45245
573960.0000   -0.22780
574000.0000   -0.32863
574040.0000   -0.31931
574080.0000   -0.38076
574120.0000   -0.14446
574160.0000   -0.36975
574200.0000   -0.28502
574240.0000   -0.09303
574280.0000   -0.21673
574320.0000   -0.50954
574360.0000   -0.43094
574400.0000   -0.35999
574440.0000   -0.32548
574480.0000   -0.34622
574520.0000    0.00410
574560.0000   -0.39177
574600.0000   -0.05975
574640.0000   -0.13246
574680.0000   -0.37296
574720.0000   -0.39895
574760.0000   -0.33217
574800.0000   -0.23365
574840.0000   -0.02045
574880.0000   -0.09723
574920.0000   -0.34347
574960.0000   -0.15705
575000.0000   -0.31056
575040.0000   -0.24290
575080.0000   -0.33857
575120.0000   -0.02920
575160.0000    0.02317
575200.0000   -0.21870
575240.0000   -0.07599
575280.0000   -0.15011
575320.0000   -0.10712
575360.0000   -0.18479
575400.0000   -0.13693
575440.0000   -0.23238
575480.0000   -0.09155
575520.0000   -0.36688
575560.0000   -0.31250
575600.0000   -0.08079
575640.0000   -0.17305
575680.0000   -0.12821
575720.0000   -0.26788
575760.0000    0.16429
575800.0000   -0.07132
575840.0000   -0.00201
575880.0000   -0.17538
575920.0000    0.13965
575960.0000    0.45461
576000.0000    0.44481
576040.0000    0.66316
576080.0000    0.44880
576120.0000    0.42516
576160.0000    0.59696
576200.0000    0.29991
576240.0000    0.52174
576280.0000    0.35503
576320.0000    0.70701
576360.0000    0.44400
576400.0000    0.21755
576440.0000    0.23671
576480.0000    0.31524
576520.0000    0.47679
576560.0000    0.34186
576600.0000    0.68602
576640.0000    0.44666
576680.0000    0.51565
576720.0000    0.41887
576760.0000    0.04923
576800.0000    0.40429
576840.0000    0.18640
576880.0000    0.32646
576920.0000    0.37102
576960.0000   -0.07299
577000.0000    0.20257
577040.0000    0.15802
577080.0000    0.38235
577120.0000    0.07220
577160.0000    0.11415
577200.0000   -0.36955
577240.0000    0.20314
577280.0000    0.37274
577320.0000    0.32049
577360.0000    0.36590
577400.0000    0.33715
577440.0000    0.37563
577480.0000    0.37887
577520.0000    0.39754
577560.0000    0.22695
577600.0000    0.23799
577640.0000    0.19386
577680.0000    0.42669
577720.0000    0.31037
577760.0000   -0.09160
577800.0000    0.32631
577840.0000    0.53713
577880.0000    0.38808
577920.0000    0.32693
577960.0000    0.30318
578000.0000   -0.00400
578040.0000    0.19994
578080.0000   -0.00105
578120.0000   -0.26328
578160.0000   -0.25591
578200.0000   -0.04884
578240.0000   -0.10162
578280.0000   -0.56243
578320.0000   -0.25772
578360.0000   -0.28162
578400.0000    0.00809
578440.0000   -0.16879
578480.0000   -0.27735
578520.0000   -0.22103
578560.0000    0.32760
578600.0000    0.30631
578640.0000    0.26971
578680.0000    0.33597
578720.0000    0.42217
578760.0000    0.21743
578800.0000    0.32929
578840.0000    0.32088
578880.0000    0.36831
578920.0000    0.24709
578960.0000    0.30160
579000.0000    0.15986
579040.0000    0.34397
579080.0000    0.35940
579120.0000    0.56459
579160.0000    0.11302
579200.0000    0.29738
579240.0000    0.42701
579280.0000    0.31909
579320.0000    0.15163
579360.0000    0.37464
579400.0000    0.33360
579440.0000    0.31343
579480.0000    0.13258
579520.0000    0.36523
579560.0000    0.27422
579600.0000    0.16732
579640.0000    0.03169
579680.0000    0.31967
579720.0000    0.41795
579760.0000    0.56625
579800.0000    0.48197
579840.0000    0.43365
579880.0000    0.48255
579920.0000    0.39626
579960.0000    0.29068
580000.0000    0.37538
580040.0000    0.42569
580080.0000    0.37703
580120.0000    0.37685
580160.0000    0.07968
580200.0000    0.20577
580240.0000    0.15288
580280.0000    0.28560
580320.0000    0.27397
580360.0000    0.32871
580400.0000    0.07257
580440.0000    0.14143
580480.0000    0.33472
580520.0000    0.33702
580560.0000    0.40651
580600.0000    0.14635
580640.0000    0.62411
580680.0000    0.19894
580720.0000    0.13064
580760.0000    0.18873
580800.0000    0.42707
580840.0000    0.45161
580880.0000    0.14511
580920.0000    0.16992
580960.0000    0.35295
581000.0000    0.29134
581040.0000    0.32334
581080.0000    0.21971
581120.0000    0.28609
581160.0000    0.26865
581200.0000    0.17382
581240.0000    0.23580
581280.0000    0.26619
581320.0000    0.36854
581360.0000    0.03200
581400.0000    0.15418
581440.0000   -0.02674
581480.0000    0.14789
581520.0000   -0.05806
581560.0000    0.09220
581600.0000    0.04226
581640.0000    0.01218
581680.0000   -0.05539
581720.0000    0.30271
581760.0000    0.10906
581800.0000    0.54007
581840.0000    0.36209
581880.0000    0.32353
581920.0000    0.28187
581960.0000    0.39935
582000.0000    0.29183
582040.0000    0.09666
582080.0000    0.47218
582120.0000    0.16388
582160.0000    0.16045
582200.0000    0.33235
582240.0000    0.64267
582280.0000    0.37465
582320.0000    0.24909
582360.0000    0.36296
582400.0000    0.60090
582440.0000    0.32909
582480.0000    0.33876
582520.0000    0.46559
582560.0000    0.61371
582600.0000    0.63974
582640.0000    0.40254
582680.0000    0.40828
582720.0000    0.32509
582760.0000    0.49634
582800.0000    0.43363
582840.0000    0.50996
582880.0000    0.33200
582920.0000    0.50242
582960.0000    0.33877
583000.0000    0.41233
583040.0000    0.52664
583080.0000    0.29097
583120.0000    0.39337
583160.0000    0.44778
583200.0000    0.41633
583240.0000    0.34149
583280.0000    0.43556
583320.0000    0.42249
583360.0000    0.26900
583400.0000    0.33590
583440.0000    0.29959
583480.0000    0.31599
583520.0000    0.14377
583560.0000    0.07890
583600.0000    0.46890
583640.0000    0.39508
583680.0000    0.30119
583720.0000    0.32177
583760.0000    0.16369
583800.0000    0.47403
583840.0000    0.42549
583880.0000    0.02463
583920.0000   -0.12887
583960.0000   -0.01810
584000.0000    0.12060
584040.0000    0.05176
584080.0000   -0.07861
584120.0000   -0.22824
584160.0000   -0.44648
584200.0000   -0.34779
584240.0000   -0.36336
584280.0000    0.07727
584320.0000   -0.45535
584360.0000   -0.26498
584400.0000   -0.19456
584440.0000   -0.19867
584480.0000    0.22252
584520.0000    0.04316
584560.0000    0.03962
584600.0000    0.04322
584640.0000    0.08222
584680.0000    0.05942
584720.0000    0.06994
584760.0000    0.08168
584800.0000   -0.07843
584840.0000    0.08139
584880.0000   -0.09764
584920.0000    0.10026
584960.0000   -0.20046
585000.0000    0.00429
585040.0000    0.22580
585080.0000    0.28569
585120.0000    0.38979
585160.0000    0.37960
585200.0000    0.52531
585240.0000    0.19213
585280.0000    0.36046
585320.0000    0.52176
585360.0000    0.29382
585400.0000    0.31647
585440.0000    0.25787
585480.0000    0.30572
585520.0000   -0.35304
585560.0000   -0.21025
585600.0000   -0.29635
585640.0000   -0.19442
585680.0000   -0.49930
585720.0000   -0.29056
585760.0000   -0.23139
585800.0000   -0.23265
585840.0000   -0.03774
585880.0000   -0.25349
585920.0000   -0.04697
585960.0000    0.01600
586000.0000   -0.21514
586040.0000    0.26387
586080.0000    0.45762
586120.0000    0.64898
586160.0000    0.17298
586200.0000   -0.00217
586240.0000    0.08403
586280.0000   -0.10770
586320.0000    0.10348
586360.0000    0.11392
586400.0000    0.46501
586440.0000    0.33964
586480.0000    0.36019
586520.0000    0.06898
586560.0000    0.43129
586600.0000    0.48456
586640.0000   -0.00368
586680.0000   -0.12603
586720.0000   -0.42123
586760.0000   -0.51770
586800.0000   -0.44852
586840.0000   -0.28950
586880.0000   -0.36306
586920.0000   -0.38427
586960.0000    0.01467
587000.0000    0.11158
587040.0000   -0.11043
587080.0000    0.01771
587120.0000    0.00868
587160.0000   -0.12962
587200.0000   -0.40258
587240.0000   -0.34835
587280.0000   -0.40154
587320.0000    0.08595
587360.0000   -0.05630
587400.0000   -0.33266
587440.0000   -0.48220
587480.0000   -0.39404
587520.0000   -0.21604
587560.0000   -0.49786
587600.0000   -0.62705
587640.0000   -0.74134
587680.0000   -0.66646
587720.0000   -0.71999
587760.0000   -0.33103
587800.0000   -0.51104
587840.0000    0.01071
587880.0000   -0.32143
587920.0000   -0.32214
587960.0000   -0.27678
588000.0000   -0.01051
588040.0000   -0.35170
588080.0000   -0.31593
588120.0000   -0.11896
588160.0000   -0.15249
588200.0000   -0.19665
588240.0000   -0.04677
588280.0000   -0.54071
588320.0000   -0.55305
588360.0000   -0.39519
588400.0000   -0.26433
588440.0000   -0.09305
588480.0000   -0.15745
588520.0000   -0.14846
588560.0000   -0.12737
588600.0000   -0.03891
588640.0000    0.02984
588680.0000   -0.25175
588720.0000   -0.09129
588760.0000   -0.05334
588800.0000   -0.16593
588840.0000   -0.10457
588880.0000   -0.26851
588920.0000   -0.37273
588960.0000   -0.08438
589000.0000   -0.10691
589040.0000   -0.20800
589080.0000   -0.15103
589120.0000   -0.08141
589160.0000   -0.18868
589200.0000   -0.08771
589240.0000   -0.29798
589280.0000   -0.11186
589320.0000   -0.23432
589360.0000   -0.46256
589400.0000   -0.38014
589440.0000   -0.29682
589480.0000   -0.59239
589520.0000   -0.54184
589560.0000   -0.55388
589600.0000   -0.44075
589640.0000   -0.39054
589680.0000   -0.41454
589720.0000   -0.16566
589760.0000   -0.14937
589800.0000   -0.24795
589840.0000   -0.49644
589880.0000   -0.56017
589920.0000   -0.68227
589960.0000   -0.52735
590000.0000   -0.42026
590040.0000   -0.63862
590080.0000   -0.29948
590120.0000   -0.13927
590160.0000   -0.28838
590200.0000   -0.49977
590240.0000   -0.31160
590280.0000   -0.33778
590320.0000   -0.33628
590360.0000   -0.11921
590400.0000   -0.17891
590440.0000    0.11165
590480.0000   -0.23685
590520.0000   -0.25467
590560.0000   -0.08396
590600.0000   -0.34734
590640.0000   -0.20804
590680.0000   -0.48023
590720.0000   -0.44435
590760.0000   -0.53333
590800.0000   -0.55170
590840.0000    0.21326
590880.0000   -0.20725
590920.0000   -0.03915
590960.0000   -0.27584
591000.0000   -0.14152
591040.0000   -0.33367
591080.0000   -0.70050
591120.0000   -0.48564
591160.0000   -0.25552
591200.0000   -0.09963
591240.0000   -0.15351
591280.0000   -0.49975
591320.0000   -0.32448
591360.0000   -0.24420
591400.0000   -0.28302
591440.0000   -0.21528
591480.0000   -0.43360
591520.0000   -0.62670
591560.0000   -0.60885
591600.0000   -0.35585
591640.0000   -0.27403
591680.0000   -0.36776
591720.0000   -0.33755
591760.0000   -0.38071
591800.0000   -0.17514
591840.0000   -0.29973
591880.0000   -0.42091
591920.0000   -0.15916
591960.0000   -0.40801
592000.0000   -0.43779
592040.0000   -0.53555
592080.0000   -0.81951
592120.0000   -0.39004
592160.0000   -0.26888
592200.0000   -0.37167
592240.0000   -0.27823
592280.0000   -0.44368
592320.0000   -0.37505
592360.0000   -0.50154
592400.0000   -0.21237
592440.0000   -0.09715
592480.0000   -0.40471
592520.0000   -0.43789
592560.0000   -0.35720
592600.0000   -0.19206
592640.0000   -0.29116
592680.0000   -0.20696
592720.0000   -0.45148
592760.0000   -0.48510
592800.0000   -0.36354
592840.0000   -0.27048
592880.0000   -0.32447
592920.0000   -0.34774
592960.0000   -0.31693
593000.0000   -0.29798
593040.0000   -0.24498
593080.0000   -0.46421
593120.0000   -0.10464
593160.0000   -0.12639
593200.0000   -0.45903
593240.0000   -0.03486
593280.0000   -0.16925
593320.0000   -0.49181
593360.0000   -0.51896
593400.0000   -0.45418
593440.0000   -0.46864
593480.0000   -0.47213
593520.0000   -0.33767
593560.0000   -0.32595
593600.0000   -0.43188
593640.0000   -0.50225
593680.0000   -0.23572
593720.0000   -0.46681
593760.0000   -0.42094
593800.0000   -0.13627
593840.0000   -0.36646
593880.0000   -0.32780
593920.0000   -0.43496
593960.0000   -0.05700
594000.0000   -0.12101
594040.0000   -0.21765
594080.0000   -0.30138
594120.0000   -0.34478
594160.0000   -0.36684
594200.0000   -0.13857
594240.0000   -0.27139
594280.0000   -0.13107
594320.0000   -0.19023
594360.0000   -0.07065
594400.0000   -0.38753
594440.0000   -0.72734
594480.0000   -0.54610
594520.0000   -0.39898
594560.0000   -0.29392
594600.0000   -0.33766
594640.0000   -0.09901
594680.0000   -0.22248
594720.0000   -0.29999
594760.0000   -0.29519
594800.0000   -0.22100
594840.0000   -0.47644
594880.0000   -0.50146
594920.0000   -0.39392
594960.0000   -0.47489
595000.0000   -0.47509
595040.0000   -0.49234
595080.0000   -0.36409
595120.0000   -0.44670
595160.0000   -0.16379
595200.0000   -0.39091
595240.0000   -0.30913
595280.0000   -0.37908
595320.0000   -0.10891
595360.0000   -0.38300
595400.0000   -0.10884
595440.0000   -0.46543
595480.0000   -0.36521
595520.0000   -0.34223
595560.0000   -0.54809
595600.0000   -0.44113
595640.0000   -0.49744
595680.0000   -0.32468
595720.0000   -0.58589
595760.0000   -0.28407
595800.0000   -0.37651
595840.0000   -0.31135
595880.0000   -0.28069
595920.0000   -0.23530
595960.0000   -0.38298
596000.0000   -0.04404
596040.0000   -0.43095
596080.0000   -0.35627
596120.0000   -0.08744
596160.0000   -0.43877
596200.0000   -0.73630
596240.0000   -0.61688
596280.0000   -0.92049
596320.0000   -0.71732
596360.0000   -0.68680
596400.0000   -0.58718
596440.0000   -0.71452
596480.0000   -0.14907
596520.0000   -0.58880
596560.0000   -0.66720
596600.0000   -0.39001
596640.0000   -0.54296
596680.0000   -0.24729
596720.0000   -0.34830
596760.0000   -0.41478
596800.0000   -0.40418
596840.0000   -0.29156
596880.0000    0.08549
596920.0000    0.13959
596960.0000   -0.59731
597000.0000   -0.29251
597040.0000   -0.29385
597080.0000    0.15043
597120.0000   -0.09721
597160.0000    0.17932
597200.0000    0.30217
597240.0000    0.31364
597280.0000    0.34511
597320.0000    0.58074
597360.0000    0.53017
597400.0000    0.58157
597440.0000    0.43358
597480.0000    0.14389
597520.0000    0.41836
597560.0000    0.35516
597600.0000    0.51101
597640.0000    0.58890
597680.0000    0.68559
597720.0000    0.03700
597760.0000   -0.04923
597800.0000   -0.17377
597840.0000   -0.12194
597880.0000   -0.19636
597920.0000   -0.28145
597960.0000   -0.57034
598000.0000   -0.49461
598040.0000   -0.24838
598080.0000   -0.30434
598120.0000   -0.61281
598160.0000   -0.52493
598200.0000   -0.27855
598240.0000   -0.26843
598280.0000   -0.12716
598320.0000   -0.14431
598360.0000   -0.38765
598400.0000   -0.45585
598440.0000   -0.20893
598480.0000   -0.19083
598520.0000   -0.19209
598560.0000   -0.29449
598600.0000    0.25500
598640.0000    0.37225
598680.0000    0.27563
598720.0000   -0.06107
598760.0000    0.05252
598800.0000   -0.04660
598840.0000   -0.22290
598880.0000    0.47279
598920.0000    0.57930
598960.0000    0.44330
599000.0000    0.35734
599040.0000    0.41047
599080.0000    0.16949
599120.0000    0.32969
599160.0000    0.36488
599200.0000    0.24792
599240.0000    0.36483
599280.0000    0.20998
599320.0000    0.20923
599360.0000    0.30453
599400.0000    0.39840
599440.0000    0.38942
599480.0000    0.47528
599520.0000    0.26994
599560.0000    0.48572
599600.0000    0.57293
599640.0000    0.49310
599680.0000    0.37226
599720.0000    0.40807
599760.0000    0.43287
599800.0000    0.27146
599840.0000    0.28001
599880.0000    0.23744
599920.0000    0.30195
599960.0000    0.44165
600000.0000    0.60998
600040.0000    0.58254
600080.0000    0.40848
600120.0000    0.34852
600160.0000    0.46177
600200.0000    0.50145
600240.0000    0.25461
600280.0000    0.33588
600320.0000    0.45347
600360.0000    0.50282
600400.0000    0.56267
600440.0000    0.42655
600480.0000    0.40010
600520.0000    0.36108
600560.0000    0.64381
600600.0000    0.41602
600640.0000    0.19106
600680.0000    0.63399
600720.0000    0.58290
600760.0000    0.46274
600800.0000    0.45635
600840.0000    0.33860
600880.0000    0.41444
600920.0000    0.38497
600960.0000    0.10708
601000.0000    0.15932
601040.0000    0.26096
601080.0000    0.46122
601120.0000    0.37652
601160.0000    0.37122
601200.0000    0.46303
601240.0000    0.57090
601280.0000    0.58875
601320.0000    0.46455
601360.0000    0.48271
601400.0000    0.38761
601440.0000    0.51427
601480.0000    0.60861
601520.0000    0.36009
601560.0000    0.58984
601600.0000    0.50538
601640.0000    0.61227
601680.0000    0.51274
601720.0000    0.39262
601760.0000    0.63140
601800.0000    0.54632
601840.0000    0.64387
601880.0000    0.73086
601920.0000    0.47218
601960.0000    0.66077
602000.0000    0.69680
602040.0000    0.68268
602080.0000    0.69901
602120.0000    0.56671
602160.0000    0.57241
602200.0000    0.69352
602240.0000    0.71817
602280.0000    0.69004
602320.0000    0.75639
602360.0000    0.46006
602400.0000    0.40535
602440.0000    0.65559
602480.0000    0.39867
602520.0000    0.48050
602560.0000    0.35269
602600.0000    0.71679
602640.0000    0.64326
602680.0000    0.56191
602720.0000    0.25550
602760.0000    0.35772
602800.0000    0.24673
602840.0000    0.41510
602880.0000    0.27468
602920.0000    0.34104
602960.0000    0.43972
603000.0000    0.35919
603040.0000    0.46733
603080.0000    0.51367
603120.0000    0.32164
603160.0000    0.37307
603200.0000    0.55144
603240.0000    0.38730
603280.0000    0.29944
603320.0000    0.47936
603360.0000    0.53595
603400.0000    0.35323
603440.0000    0.66049
603480.0000    0.54920
603520.0000    0.67993
603560.0000    0.50539
603600.0000    0.25521
603640.0000    0.21138
603680.0000    0.59634
603720.0000    0.50104
603760.0000    0.53327
603800.0000    0.57538
603840.0000    0.47236
603880.0000    0.45311
603920.0000    0.57615
603960.0000    0.59531
604000.0000    0.42050
604040.0000    0.60288
604080.0000    0.59574
604120.0000    0.45643
604160.0000    0.54691
604200.0000    0.53932
604240.0000    0.49914
604280.0000    0.55464
604320.0000    0.65923
604360.0000    0.31808
604400.0000    0.12464
604440.0000    0.16171
604480.0000    0.45652
604520.0000    0.23876
604560.0000    0.33624
604600.0000    0.54336
604640.0000    0.39916
604680.0000    0.41621
604720.0000    0.42628
604760.0000    0.62355
604800.0000    0.72087
604840.0000    0.55527
604880.0000    0.40968
604920.0000    0.62075
604960.0000    0.51088
605000.0000    0.64788
605040.0000    0.51950
605080.0000    0.41407
605120.0000    0.45430
605160.0000    0.42485
605200.0000    0.53712
605240.0000    0.26171
605280.0000    0.55521
605320.0000    0.44459
605360.0000    0.55404
605400.0000    0.61449
605440.0000    0.48740
605480.0000    0.46094
605520.0000    0.25958
605560.0000    0.37880
605600.0000    0.55169
605640.0000    0.60455
605680.0000    0.50232
605720.0000    0.43747
605760.0000    0.66581
605800.0000    0.47480
605840.0000    0.43582
605880.0000    0.54097
605920.0000    0.39825
605960.0000    0.52684
606000.0000    0.66533
606040.0000    0.63760
606080.0000    0.72314
606120.0000    0.39236
606160.0000    0.14350
606200.0000    0.63442
606240.0000    0.30883
606280.0000    0.34777
606320.0000    0.05167
606360.0000    0.28894
606400.0000    0.51216
606440.0000    0.54770
606480.0000    0.46641
606520.0000    0.45041
606560.0000    0.50830
606600.0000    0.43640
606640.0000    0.42512
606680.0000    0.55906
606720.0000    0.43333
606760.0000    0.77479
606800.0000    0.51206
606840.0000    0.69086
606880.0000    0.44658
606920.0000    0.38054
606960.0000    0.64361
607000.0000    0.62414
607040.0000    0.95590
607080.0000    0.38660
607120.0000    0.50569
607160.0000    0.36180
607200.0000    0.42416
607240.0000    0.38208
607280.0000    0.64423
607320.0000    0.33639
607360.0000    0.34685
607400.0000    0.56267
607440.0000    0.73245
607480.0000    0.50995
607520.0000    0.31320
607560.0000    0.56904
607600.0000    0.51725
607640.0000    0.42472
607680.0000    0.47298
607720.0000    0.60557
607760.0000    0.59952
607800.0000    0.62736
607840.0000    0.57558
607880.0000    0.64235
607920.0000    0.64943
607960.0000    0.65841
608000.0000    0.49331
608040.0000    0.70792
608080.0000    0.70920
608120.0000    0.62626
608160.0000    0.36413
608200.0000    0.40533
608240.0000    0.35416
608280.0000    0.66490
608320.0000    0.67264
608360.0000    0.56483
608400.0000    0.58246
608440.0000    0.41681
608480.0000    0.83706
608520.0000    0.67588
608560.0000    0.49640
608600.0000    0.24426
608640.0000    0.50864
608680.0000    0.55119
608720.0000    0.53015
608760.0000    0.45709
608800.0000    0.56184
608840.0000    0.64442
608880.0000    0.35471
608920.0000    0.60603
608960.0000    0.57051
609000.0000    0.44634
609040.0000    0.50024
609080.0000    0.42252
609120.0000    0.20594
609160.0000    0.39368
609200.0000    0.54197
609240.0000    0.36898
609280.0000    0.48193
609320.0000    0.31231
609360.0000    0.42485
609400.0000    0.52945
609440.0000    0.51537
609480.0000    0.58376
609520.0000    0.30353
609560.0000    0.43121
609600.0000    0.39244
609640.0000    0.41790
609680.0000    0.28150
609720.0000    0.30288
609760.0000    0.51564
609800.0000    0.48481
609840.0000    0.52663
609880.0000    0.40990
609920.0000    0.29049
609960.0000    0.50703
610000.0000    0.46801
610040.0000    0.53849
610080.0000    0.73596
610120.0000    0.29591
610160.0000    0.39573
610200.0000    0.30058
610240.0000    0.54700
610280.0000    0.31395
610320.0000    0.33663
610360.0000    0.47270
610400.0000    0.28063
610440.0000    0.56351
610480.0000    0.47184
610520.0000    0.42538
610560.0000    0.31804
610600.0000    0.46218
610640.0000    0.40345
610680.0000    0.34382
610720.0000    0.30332
610760.0000    0.47676
610800.0000    0.35326
610840.0000    0.42044
610880.0000    0.52753
610920.0000    0.37607
610960.0000    0.13842
611000.0000    0.49376
611040.0000    0.18683
611080.0000    0.45079
611120.0000    0.39059
611160.0000    0.67168
611200.0000    0.54557
611240.0000    0.39875
611280.0000    0.64964
611320.0000    0.63363
611360.0000    0.64125
611400.0000    0.64778
611440.0000    0.41345
611480.0000    0.23405
611520.0000    0.20323
611560.0000    0.32246
611600.0000    0.38683
611640.0000    0.57368
611680.0000    0.38796
611720.0000    0.46641
611760.0000    0.23358
611800.0000    0.37383
611840.0000    0.54082
611880.0000    0.34126
611920.0000    0.37379
611960.0000    0.44007
612000.0000    0.36191
612040.0000    0.27957
612080.0000    0.44906
612120.0000    0.10831
612160.0000    0.15371
612200.0000    0.44530
612240.0000    0.32333
612280.0000    0.36263
612320.0000    0.26897
612360.0000    0.40736
612400.0000    0.42819
612440.0000    0.20933
612480.0000    0.62105
612520.0000    0.40795
612560.0000    0.34758
612600.0000    0.16677
612640.0000    0.38683
612680.0000    0.21525
612720.0000    0.48008
612760.0000    0.35095
612800.0000    0.14677
612840.0000    0.35332
612880.0000    0.04659
612920.0000    0.30944
612960.0000    0.06752
613000.0000    0.23833
613040.0000    0.28375
613080.0000    0.32164
613120.0000    0.28553
613160.0000    0.50046
613200.0000    0.49482
613240.0000    0.40729
613280.0000    0.00190
613320.0000    0.44563
613360.0000    0.24345
613400.0000    0.06209
613440.0000    0.19961
613480.0000    0.31237
613520.0000    0.27306
613560.0000    0.22479
613600.0000    0.01132
613640.0000   -0.41942
613680.0000   -0.55336
613720.0000   -0.62001
613760.0000   -0.17779
613800.0000   -0.34990
613840.0000   -0.47967
613880.0000   -0.05413
613920.0000    0.22034
613960.0000   -0.00974
614000.0000    0.40030
614040.0000    0.27645
614080.0000    0.16443
614120.0000    0.10007
614160.0000    0.23322
614200.0000    0.09682
614240.0000    0.28419
614280.0000    0.20263
614320.0000    0.35031
614360.0000    0.37357
614400.0000    0.30523
614440.0000    0.22285
614480.0000    0.19862
614520.0000    0.43804
614560.0000    0.20661
614600.0000    0.41708
614640.0000    0.40477
614680.0000    0.35891
614720.0000    0.19540
614760.0000    0.31439
614800.0000    0.30467
614840.0000    0.29754
614880.0000    0.25293
614920.0000    0.38628
614960.0000    0.35686
615000.0000    0.23124
615040.0000    0.23829
615080.0000    0.26681
615120.0000    0.24030
615160.0000    0.17644
615200.0000    0.20990
615240.0000    0.36316
615280.0000    0.42118
615320.0000    0.42436
615360.0000    0.39119
615400.0000    0.37130
615440.0000    0.19287
615480.0000    0.44109
615520.0000    0.18410
615560.0000    0.42813
615600.0000    0.38497
615640.0000    0.39178
615680.0000    0.59867
615720.0000    0.39977
615760.0000    0.44183
615800.0000    0.16784
615840.0000    0.51568
615880.0000    0.48488
615920.0000    0.43223
615960.0000    0.59146
616000.0000    0.26929
616040.0000    0.47216
616080.0000    0.56150
616120.0000    0.49305
616160.0000    0.34137
616200.0000    0.32020
616240.0000    0.55675
616280.0000    0.43145
616320.0000    0.42147
616360.0000    0.23943
616400.0000    0.21842
616440.0000    0.44208
616480.0000    0.29749
616520.0000    0.14093
616560.0000    0.18757
616600.0000    0.20900
616640.0000    0.22692
616680.0000    0.36119
616720.0000    0.40763
616760.0000    0.68231
616800.0000    0.62275
616840.0000    0.50982
616880.0000    0.49139
616920.0000    0.35887
616960.0000    0.60301
617000.0000    0.63008
617040.0000    0.45244
617080.0000    0.55633
617120.0000    0.51662
617160.0000    0.61556
617200.0000    0.62210
617240.0000    0.52085
617280.0000    0.69006
617320.0000    0.47442
617360.0000    0.56189
617400.0000    0.58305
617440.0000    0.55548
617480.0000    0.43766
617520.0000    0.67264
617560.0000    0.38873
617600.0000    0.47603
617640.0000    0.43343
617680.0000    0.42888
617720.0000    0.35597
617760.0000    0.62940
617800.0000    0.48017
617840.0000    0.50197
617880.0000    0.14268
617920.0000    0.40154
617960.0000    0.33555
618000.0000    0.24175
618040.0000    0.36235
618080.0000    0.25715
618120.0000    0.44099
618160.0000    0.39795
618200.0000    0.31401
618240.0000    0.39166
618280.0000    0.23007
618320.0000    0.36786
618360.0000    0.55492
618400.0000    0.50056
618440.0000    0.56535
618480.0000    0.44354
618520.0000    0.55450
618560.0000    0.52043
618600.0000    0.48042
618640.0000    0.70997
618680.0000    0.49605
618720.0000    0.63269
618760.0000    0.49017
618800.0000    0.53536
618840.0000    0.65152
618880.0000    0.67196
618920.0000    0.35994
618960.0000    0.55588
619000.0000    0.46835
619040.0000    0.32517
619080.0000    0.55971
619120.0000    0.52704
619160.0000    0.50996
619200.0000    0.60274
619240.0000    0.51515
619280.0000    0.48220
619320.0000    0.36635
619360.0000    0.58298
619400.0000    0.35376
619440.0000    0.45047
619480.0000    0.54080
619520.0000    0.64226
619560.0000    0.44325
619600.0000    0.45098
619640.0000    0.71802
619680.0000    0.64193
619720.0000    0.47239
619760.0000    0.72825
619800.0000    0.44313
619840.0000    0.70238
619880.0000    0.57260
619920.0000    0.71145
619960.0000    0.69957
620000.0000    0.36604
620040.0000    0.43723
620080.0000    0.18065
620120.0000    0.32315
620160.0000    0.25293
620200.0000    0.36315
620240.0000    0.27164
620280.0000    0.24446
620320.0000    0.13115
620360.0000    0.48044
620400.0000    0.41512
620440.0000    0.15962
620480.0000    0.21847
620520.0000    0.31248
620560.0000    0.41090
620600.0000    0.50668
620640.0000    0.26375
620680.0000    0.45128
620720.0000    0.39770
620760.0000    0.32846
620800.0000    0.43906
620840.0000    0.38079
620880.0000    0.33185
620920.0000    0.07746
620960.0000    0.20934
621000.0000    0.27893
621040.0000    0.23733
621080.0000    0.26716
621120.0000    0.31587
621160.0000    0.32761
621200.0000    0.29506
621240.0000    0.40485
621280.0000    0.43726
621320.0000    0.49759
621360.0000    0.47039
621400.0000    0.57280
621440.0000    0.50038
621480.0000    0.56619
621520.0000    0.57786
621560.0000    0.59494
621600.0000    0.55083
621640.0000    0.48827
621680.0000    0.34699
621720.0000    0.33034
621760.0000    0.27016
621800.0000    0.25152
621840.0000    0.17526
621880.0000    0.25221
621920.0000    0.40046
621960.0000    0.38504
622000.0000    0.29101
622040.0000    0.19729
622080.0000    0.17237
622120.0000    0.03635
622160.0000    0.21589
622200.0000    0.39084
622240.0000    0.50087
622280.0000    0.28341
622320.0000    0.64026
622360.0000    0.49581
622400.0000    0.41643
622440.0000    0.49483
622480.0000    0.71723
622520.0000    0.54169
622560.0000    0.52419
622600.0000    0.55738
622640.0000    0.16659
622680.0000    0.28309
622720.0000    0.29702
622760.0000    0.60972
622800.0000    0.52149
622840.0000    0.66606
622880.0000    0.42914
622920.0000    0.57640
622960.0000    0.71285
623000.0000    0.47752
623040.0000    0.46262
623080.0000    0.33850
623120.0000    0.32107
623160.0000    0.24144
623200.0000    0.62073
623240.0000    0.53881
623280.0000    0.33249
623320.0000    0.32225
623360.0000    0.38108
623400.0000    0.39140
623440.0000    0.45069
623480.0000    0.45950
623520.0000    0.30057
623560.0000    0.22807
623600.0000    0.18990
623640.0000    0.35685
623680.0000    0.35358
623720.0000    0.46019
623760.0000    0.34642
623800.0000    0.63629
623840.0000    0.59607
623880.0000    0.49297
623920.0000    0.48934
623960.0000    0.36919
624000.0000    0.52669
624040.0000    0.52902
624080.0000    0.32577
624120.0000    0.45471
624160.0000    0.19094
624200.0000    0.34850
624240.0000    0.34123
624280.0000    0.34810
624320.0000    0.32026
624360.0000    0.21607
624400.0000    0.31798
624440.0000    0.39131
624480.0000    0.30356
624520.0000    0.53248
624560.0000    0.41834
624600.0000    0.29928
624640.0000    0.30958
624680.0000    0.27443
624720.0000    0.45915
624760.0000    0.25208
624800.0000    0.48827
624840.0000    0.16979
624880.0000    0.35279
624920.0000    0.54844
624960.0000    0.22061
625000.0000    0.29430
625040.0000    0.25087
625080.0000    0.23956
625120.0000    0.51018
625160.0000    0.35300
625200.0000    0.35123
625240.0000    0.23658
625280.0000    0.44778
625320.0000    0.32184
625360.0000    0.31950
625400.0000    0.35539
625440.0000    0.60115
625480.0000    0.36966
625520.0000    0.30839
625560.0000    0.49562
625600.0000    0.38937
625640.0000    0.47340
625680.0000    0.34670
625720.0000    0.41267
625760.0000    0.43979
625800.0000    0.32494
625840.0000    0.41020
625880.0000    0.51741
625920.0000    0.41958
625960.0000    0.27664
626000.0000    0.55098
626040.0000    0.53073
626080.0000    0.28439
626120.0000    0.29756
626160.0000    0.24029
626200.0000    0.21482
626240.0000    0.22257
626280.0000    0.33951
626320.0000    0.31628
626360.0000    0.29860
626400.0000    0.24561
626440.0000    0.16615
626480.0000    0.41613
626520.0000   -0.00435
626560.0000    0.23304
626600.0000    0.22664
626640.0000    0.39250
626680.0000    0.29515
626720.0000    0.55304
626760.0000    0.37838
626800.0000    0.32317
626840.0000    0.38277
626880.0000    0.54439
626920.0000    0.54276
626960.0000    0.57864
627000.0000    0.45711
627040.0000    0.42180
627080.0000    0.41901
627120.0000    0.40816
627160.0000    0.38582
627200.0000    0.70084
627240.0000    0.64606
627280.0000    0.57312
627320.0000    0.48551
627360.0000    0.43425
627400.0000    0.34269
627440.0000    0.39873
627480.0000    0.40767
627520.0000    0.68987
627560.0000    0.51162
627600.0000    0.59666
627640.0000    0.48026
627680.0000    0.33623
627720.0000    0.30752
627760.0000    0.61583
627800.0000    0.19003
627840.0000    0.37393
627880.0000    0.61926
627920.0000    0.54021
627960.0000    0.52880
628000.0000    0.31107
628040.0000    0.39346
628080.0000    0.28244
628120.0000    0.43223
628160.0000    0.40843
628200.0000    0.53370
628240.0000    0.59954
628280.0000    0.58019
628320.0000    0.34384
628360.0000    0.23090
628400.0000    0.46211
628440.0000    0.31130
628480.0000    0.58159
628520.0000    0.31623
628560.0000    0.34031
628600.0000    0.20535
628640.0000    0.13836
628680.0000    0.17557
628720.0000   -0.06714
628760.0000    0.21906
628800.0000    0.17276
628840.0000    0.32637
628880.0000    0.23225
628920.0000    0.04103
628960.0000    0.35665
629000.0000    0.02724
629040.0000   -0.28698
629080.0000    0.15303
629120.0000   -0.00706
629160.0000    0.24582
629200.0000    0.09820
629240.0000    0.34744
629280.0000    0.10586
629320.0000    0.13010
629360.0000   -0.23019
629400.0000    0.28782
629440.0000    0.31782
629480.0000    0.38909
629520.0000    0.47286
629560.0000    0.37942
629600.0000    0.35709
629640.0000    0.59234
629680.0000    0.74325
629720.0000    0.43685
629760.0000    0.41991
629800.0000    0.33650
629840.0000    0.18586
629880.0000    0.24269
629920.0000    0.50726
629960.0000    0.52237
630000.0000    0.46920
630040.0000    0.48770
630080.0000    0.52186
630120.0000    0.52494
630160.0000    0.43695
630200.0000    0.48655
630240.0000    0.44876
630280.0000    0.48089
630320.0000    0.58902
630360.0000    0.61894
630400.0000    0.31563
630440.0000    0.64498
630480.0000    0.45477
630520.0000    0.32157
630560.0000    0.62310
630600.0000    0.67740
630640.0000    0.37575
630680.0000    0.44126
630720.0000    0.22421
630760.0000    0.31279
630800.0000    0.50181
630840.0000    0.59741
630880.0000    0.42268
630920.0000    0.61842
630960.0000    0.58531
631000.0000    0.34764
631040.0000    0.43649
631080.0000    0.39686
631120.0000    0.55032
631160.0000    0.62875
631200.0000    0.55914
631240.0000    0.52597
631280.0000    0.55737
631320.0000    0.55234
631360.0000    0.48558
631400.0000    0.60656
631440.0000    0.43953
631480.0000    0.48553
631520.0000    0.35510
631560.0000    0.49430
631600.0000    0.53856
631640.0000    0.45316
631680.0000    0.57051
631720.0000    0.33763
631760.0000    0.31339
631800.0000    0.40903
631840.0000    0.35784
631880.0000    0.42393
631920.0000    0.61124
631960.0000    0.26365
632000.0000    0.31460
632040.0000    0.18080
632080.0000    0.40194
632120.0000    0.47962
632160.0000    0.35250
632200.0000    0.28036
632240.0000    0.31598
632280.0000    0.24764
632320.0000    0.29856
632360.0000    0.43511
632400.0000    0.38854
632440.0000    0.60747
632480.0000    0.23400
632520.0000    0.34301
632560.0000    0.37818
632600.0000    0.32288
632640.0000    0.12446
632680.0000    0.49618
632720.0000    0.37635
632760.0000    0.49871
632800.0000    0.64490
632840.0000    0.39282
632880.0000    0.25752
632920.0000    0.30846
632960.0000    0.29172
633000.0000    0.17675
633040.0000    0.08237
633080.0000    0.29076
633120.0000    0.22155
633160.0000    0.29597
633200.0000    0.22770
633240.0000    0.36968
633280.0000    0.32599
633320.0000    0.28853
633360.0000    0.48055
633400.0000    0.62175
633440.0000    0.48940
633480.0000    0.34154
633520.0000    0.21613
633560.0000    0.27094
633600.0000    0.22641
633640.0000    0.39892
633680.0000    0.42059
633720.0000    0.33338
633760.0000    0.24078
633800.0000    0.40958
633840.0000    0.44835
633880.0000    0.44465
633920.0000    0.39274
633960.0000    0.42464
634000.0000    0.51773
634040.0000    0.29076
634080.0000    0.17354
634120.0000    0.39611
634160.0000    0.59382
634200.0000    0.44826
634240.0000    0.30832
634280.0000    0.34808
634320.0000    0.50449
634360.0000    0.62913
634400.0000    0.65030
634440.0000    0.30636
634480.0000    0.45366
634520.0000    0.38166
634560.0000    0.25639
634600.0000    0.36313
634640.0000    0.25409
634680.0000    0.34973
634720.0000    0.32532
634760.0000    0.31212
634800.0000    0.39687
634840.0000    0.43959
634880.0000    0.45628
634920.0000    0.54023
634960.0000    0.33815
635000.0000    0.16238
635040.0000    0.23025
635080.0000    0.18906
635120.0000    0.31270
635160.0000    0.52537
635200.0000    0.31075
635240.0000    0.23760
635280.0000    0.21494
635320.0000    0.22988
635360.0000    0.37601
635400.0000    0.06464
635440.0000    0.44823
635480.0000    0.47229
635520.0000    0.51886
635560.0000    0.19676
635600.0000    0.37393
635640.0000    0.35837
635680.0000    0.11135
635720.0000    0.29385
635760.0000    0.57437
635800.0000    0.30915
635840.0000    0.12803
635880.0000    0.31626
635920.0000    0.45645
635960.0000    0.49305
636000.0000    0.20399
636040.0000    0.87261
636080.0000    0.52056
636120.0000    0.37165
636160.0000    0.35397
636200.0000    0.27763
636240.0000    0.54044
636280.0000    0.91117
636320.0000    0.69111
636360.0000    0.56162
636400.0000    0.34770
636440.0000    0.37517
636480.0000    0.51419
636520.0000    0.33157
636560.0000    0.16126
636600.0000    0.25344
636640.0000    0.35907
636680.0000    0.23442
636720.0000    0.26379
636760.0000    0.23839
636800.0000    0.21134
636840.0000    0.34756
636880.0000    0.40686
636920.0000    0.40621
636960.0000    0.34228
637000.0000    0.57692
637040.0000    0.39094
637080.0000    0.42892
637120.0000    0.51769
637160.0000    0.51496
637200.0000    0.64894
637240.0000    0.53292
637280.0000    0.61695
637320.0000    0.49566
637360.0000    0.89641
637400.0000    0.58180
637440.0000    0.36672
637480.0000    0.48654
637520.0000    0.34470
637560.0000    0.53168
637600.0000    0.63079
637640.0000    0.73233
637680.0000    0.71820
637720.0000    0.45120
637760.0000    0.49269
637800.0000    0.50819
637840.0000    0.65260
637880.0000    0.68544
637920.0000    0.33698
637960.0000    0.41269
638000.0000    0.40374
638040.0000    0.50220
638080.0000    0.46682
638120.0000    0.32303
638160.0000    0.41506
638200.0000    0.29141
638240.0000    0.33875
638280.0000    0.41115
638320.0000    0.24597
638360.0000    0.29534
638400.0000    0.31883
638440.0000    0.31384
638480.0000    0.79534
638520.0000    0.40138
638560.0000    0.28318
638600.0000    0.35795
638640.0000    0.32684
638680.0000    0.43108
638720.0000    0.46836
638760.0000    0.55771
638800.0000    0.33922
638840.0000    0.28739
638880.0000    0.39269
638920.0000    0.12025
638960.0000    0.30218
639000.0000    0.51584
639040.0000    0.58605
639080.0000    0.39546
639120.0000    0.44266
639160.0000    0.40667
639200.0000    0.37587
639240.0000    0.41263
639280.0000    0.47510
639320.0000    0.33043
639360.0000    0.43152
639400.0000    0.41244
639440.0000    0.34775
639480.0000    0.29533
639520.0000    0.43277
639560.0000    0.35509
639600.0000    0.32289
639640.0000    0.51838
639680.0000    0.62240
639720.0000    0.60368
639760.0000    0.44593
639800.0000    0.42163
639840.0000    0.38033
639880.0000    0.52142
639920.0000    0.77201
639960.0000    0.55670
640000.0000    0.23882
640040.0000    0.38604
640080.0000    0.35085
640120.0000    0.30654
640160.0000    0.60886
640200.0000    0.38297
640240.0000    0.13270
640280.0000    0.48660
640320.0000    0.55668
640360.0000    0.42453
640400.0000    0.31663
640440.0000    0.46402
640480.0000    0.57514
640520.0000    0.57441
640560.0000    0.53619
640600.0000    0.61185
640640.0000    0.54888
640680.0000    0.37779
640720.0000    0.58197
640760.0000    0.60754
640800.0000    0.42323
640840.0000    0.49031
640880.0000    0.39856
640920.0000    0.31695
640960.0000    0.52908
641000.0000    0.48237
641040.0000    0.35528
641080.0000    0.36637
641120.0000    0.42071
641160.0000    0.43283
641200.0000    0.25721
641240.0000    0.44711
641280.0000    0.25332
641320.0000    0.39575
641360.0000    0.48428
641400.0000    0.35402
641440.0000    0.46570
641480.0000    0.43000
641520.0000    0.51666
641560.0000    0.33704
641600.0000    0.60206
641640.0000    0.52993
641680.0000    0.47860
641720.0000    0.64209
641760.0000    0.45044
641800.0000    0.53214
641840.0000    0.50264
641880.0000    0.46333
641920.0000    0.72670
641960.0000    0.64495
642000.0000    0.61491
642040.0000    0.58840
642080.0000    0.36290
642120.0000    0.71518
642160.0000    0.45511
642200.0000    0.57918
642240.0000    0.49579
642280.0000    0.47443
642320.0000    0.60765
642360.0000    0.52896
642400.0000    0.64304
642440.0000    0.56417
642480.0000    0.70687
642520.0000    0.48666
642560.0000    0.68777
642600.0000    0.42905
642640.0000    0.51994
642680.0000    0.52410
642720.0000    0.44872
642760.0000    0.46093
642800.0000    0.50691
642840.0000    0.40543
642880.0000    0.39911
642920.0000    0.58788
642960.0000    0.66626
643000.0000    0.46400
643040.0000    0.55984
643080.0000    0.44857
643120.0000    0.20199
643160.0000    0.41314
643200.0000    0.59584
643240.0000    0.51608
643280.0000    0.60551
643320.0000    0.63405
643360.0000    0.59379
643400.0000    0.41980
643440.0000    0.47262
643480.0000    0.51149
643520.0000    0.52502
643560.0000    0.43032
643600.0000    0.49938
643640.0000    0.48371
643680.0000    0.58671
643720.0000    0.32915
643760.0000    0.53706
643800.0000    0.32609
643840.0000    0.36650
643880.0000    0.43855
643920.0000    0.48787
643960.0000    0.60631
644000.0000    0.71205
644040.0000    0.65797
644080.0000    0.36352
644120.0000    0.23551
644160.0000    0.35912
644200.0000    0.30637
644240.0000    0.24015
644280.0000    0.35539
644320.0000    0.48776
644360.0000    0.39092
644400.0000    0.21632
644440.0000    0.29204
644480.0000    0.46487
644520.0000    0.41889
644560.0000    0.62300
644600.0000    0.65428
644640.0000    0.64821
644680.0000    0.47994
644720.0000    0.59661
644760.0000    0.44190
644800.0000    0.35763
644840.0000    0.31864
644880.0000    0.55574
644920.0000    0.36649
644960.0000    0.41645
645000.0000    0.48601
645040.0000    0.37364
645080.0000    0.17530
645120.0000    0.41906
645160.0000    0.38857
645200.0000    0.59249
645240.0000    0.27459
645280.0000    0.39266
645320.0000    0.33667
645360.0000    0.44114
645400.0000    0.36191
645440.0000    0.26334
645480.0000    0.32156
645520.0000    0.36258
645560.0000    0.45119
645600.0000    0.43184
645640.0000    0.48613
645680.0000    0.47357
645720.0000    0.54297
645760.0000    0.44281
645800.0000    0.39664
645840.0000    0.35367
645880.0000    0.58059
645920.0000    0.55578
645960.0000    0.47217
646000.0000    0.56488
646040.0000    0.07902
646080.0000    0.04254
646120.0000    0.33880
646160.0000    0.04469
646200.0000    0.19551
646240.0000    0.01677
646280.0000    0.43481
646320.0000    0.42752
646360.0000    0.26873
646400.0000    0.28199
646440.0000    0.46972
646480.0000    0.55920
646520.0000    0.15759
646560.0000    0.20628
646600.0000    0.38390
646640.0000    0.40220
646680.0000    0.11190
646720.0000    0.22808
646760.0000    0.44483
646800.0000    0.35869
646840.0000    0.40328
646880.0000    0.17219
646920.0000    0.26957
646960.0000    0.55169
647000.0000    0.51074
647040.0000    0.48205
647080.0000    0.49829
647120.0000    0.35698
647160.0000    0.38675
647200.0000    0.51589
647240.0000    0.30687
647280.0000    0.45107
647320.0000    0.46444
647360.0000    0.28246
647400.0000    0.21885
647440.0000    0.22287
647480.0000    0.34834
647520.0000    0.23677
647560.0000    0.25879
647600.0000    0.23085
647640.0000    0.48941
647680.0000    0.25805
647720.0000    0.40558
647760.0000    0.08147
647800.0000    0.13029
647840.0000    0.37620
647880.0000    0.17895
647920.0000    0.32157
647960.0000    0.17954
648000.0000    0.22103
648040.0000    0.21908
648080.0000    0.10368
648120.0000    0.16250
648160.0000    0.36931
648200.0000    0.36933
648240.0000    0.30137
648280.0000    0.10231
648320.0000   -0.02794
648360.0000    0.23601
648400.0000   -0.03502
648440.0000    0.17110
648480.0000    0.65137
648520.0000    0.19640
648560.0000    0.33469
648600.0000    0.56979
648640.0000    0.37414
648680.0000    0.28269
648720.0000    0.21466
648760.0000    0.27929
648800.0000    0.15804
648840.0000    0.33102
648880.0000    0.31652
648920.0000    0.14602
648960.0000    0.17565
649000.0000    0.35498
649040.0000    0.22863
649080.0000    0.36609
649120.0000    0.19946
649160.0000    0.17595
649200.0000    0.13920
649240.0000    0.03486
649280.0000    0.08500
649320.0000    0.37013
649360.0000    0.02936
649400.0000   -0.06461
649440.0000   -0.27373
649480.0000   -0.06627
649520.0000   -0.22700
649560.0000   -0.33772
649600.0000    0.10152
649640.0000   -0.06928
649680.0000   -0.37853
649720.0000   -0.32427
649760.0000   -0.09193
649800.0000   -0.20612
649840.0000   -0.24572
649880.0000    0.06269
649920.0000   -0.18028
649960.0000   -0.22712
650000.0000   -0.15464
650040.0000   -0.08458
650080.0000    0.01381
650120.0000   -0.09038
650160.0000   -0.02033
650200.0000   -0.04900
650240.0000   -0.29315
650280.0000   -0.09824
650320.0000   -0.58902
650360.0000   -0.48088
650400.0000   -0.34967
650440.0000    0.31251
650480.0000   -0.29847
650520.0000   -0.50469
650560.0000   -0.44781
650600.0000   -0.49611
650640.0000   -0.44501
650680.0000   -0.19362
650720.0000   -0.38838
650760.0000   -0.36882
650800.0000   -0.39211
650840.0000   -0.38027
650880.0000   -0.56029
650920.0000   -0.19698
650960.0000   -0.12028
651000.0000   -0.60387
651040.0000   -0.50826
651080.0000   -0.43024
651120.0000   -0.47612
651160.0000   -0.28388
651200.0000   -0.62920
651240.0000   -0.48329
651280.0000   -0.01591
651320.0000   -0.05835
651360.0000   -0.34413
651400.0000   -0.57463
651440.0000   -0.35235
651480.0000   -0.36388
651520.0000   -0.30333
651560.0000   -0.16909
651600.0000   -0.59293
651640.0000   -0.42399
651680.0000   -0.52696
651720.0000   -0.51066
651760.0000   -0.11163
651800.0000   -0.42435
651840.0000   -0.41229
651880.0000   -1.07302
651920.0000   -0.56933
651960.0000   -0.41649
652000.0000   -0.46708
652040.0000   -0.31841
652080.0000   -0.27299
652120.0000   -0.24514
652160.0000   -0.24128
652200.0000   -0.28543
652240.0000   -0.24094
652280.0000   -0.35158
652320.0000   -0.26285
652360.0000   -0.34349
652400.0000   -0.14399
652440.0000   -0.08710
652480.0000    0.21967
652520.0000    0.01230
652560.0000    0.15887
652600.0000   -0.21943
652640.0000   -0.56858
652680.0000   -0.44268
652720.0000   -0.23083
652760.0000   -0.38757
652800.0000    0.00398
652840.0000   -0.17167
652880.0000   -0.05981
652920.0000   -0.23808
652960.0000   -0.05319
653000.0000   -0.24432
653040.0000   -0.28253
653080.0000   -0.01421
653120.0000    0.06408
653160.0000    0.51460
653200.0000    0.51813
653240.0000    0.38735
653280.0000    0.58335
653320.0000    0.53032
653360.0000    0.23936
653400.0000    0.37452
653440.0000    0.49139
653480.0000    0.36221
653520.0000    0.12966
653560.0000    0.28566
653600.0000    0.37723
653640.0000    0.34032
653680.0000    0.27883
653720.0000    0.23144
653760.0000    0.14314
653800.0000    0.15246
653840.0000    0.25014
653880.0000    0.31595
653920.0000    0.26360
653960.0000    0.26737
654000.0000    0.30518
654040.0000    0.18929
654080.0000    0.22334
654120.0000    0.31993
654160.0000    0.34186
654200.0000    0.26447
654240.0000    0.09154
654280.0000    0.24480
654320.0000    0.14804
654360.0000    0.37588
654400.0000    0.13576
654440.0000    0.28093
654480.0000    0.42430
654520.0000    0.39595
654560.0000    0.38709
654600.0000    0.58947
654640.0000    0.40756
654680.0000    0.43438
654720.0000    0.42870
654760.0000    0.38103
654800.0000    0.38226
654840.0000    0.10280
654880.0000    0.27463
654920.0000    0.46336
654960.0000    0.15809
655000.0000    0.26912
655040.0000    0.30205
655080.0000    0.26190
655120.0000    0.28765
655160.0000    0.63438
655200.0000    0.66108
655240.0000    0.83452
655280.0000    0.52871
655320.0000    0.54601
655360.0000    0.50586
655400.0000    0.57351
655440.0000    0.58617
655480.0000    0.56095
655520.0000    0.50637
655560.0000    0.21705
655600.0000    0.31000
655640.0000    0.23684
655680.0000    0.26577
655720.0000    0.28854
655760.0000    0.32321
655800.0000    0.27975
655840.0000   -0.02901
655880.0000    0.11798
655920.0000    0.29754
655960.0000    0.56706
656000.0000    0.69112
656040.0000    0.50403
656080.0000    0.30735
656120.0000    0.28954
656160.0000    0.26359
656200.0000    0.19181
656240.0000   -0.02901
656280.0000    0.21005
656320.0000    0.48038
656360.0000    0.43315
656400.0000    0.42758
656440.0000    0.16841
656480.0000    0.49931
656520.0000    0.06284
656560.0000    0.34753
656600.0000    0.15597
656640.0000    0.28211
656680.0000    0.33455
656720.0000    0.23354
656760.0000    0.34863
656800.0000    0.35335
656840.0000    0.55865
656880.0000    0.50110
656920.0000    0.32610
656960.0000    0.03523
657000.0000    0.21050
657040.0000    0.14509
657080.0000    0.36566
657120.0000    0.37607
657160.0000    0.44138
657200.0000    0.40580
657240.0000    0.29385
657280.0000    0.10896
657320.0000    0.13556
657360.0000    0.33789
657400.0000    0.45873
657440.0000    0.40953
657480.0000    0.47553
657520.0000    0.23799
657560.0000    0.32883
657600.0000    0.15211
657640.0000    0.47878
657680.0000    0.14249
657720.0000    0.36192
657760.0000    0.32426
657800.0000    0.56159
657840.0000    0.25567
657880.0000    0.35487
657920.0000    0.54914
657960.0000    0.31606
658000.0000    0.27542
658040.0000    0.04039
658080.0000    0.35818
658120.0000    0.30163
658160.0000    0.44777
658200.0000    0.31906
658240.0000    0.28878
658280.0000    0.46003
658320.0000    0.20331
658360.0000    0.48242
658400.0000    0.37105
658440.0000    0.63092
658480.0000    0.39059
658520.0000    0.28973
658560.0000    0.50095
658600.0000    0.43774
658640.0000    0.54747
658680.0000    0.36858
658720.0000    0.34395
658760.0000    0.46504
658800.0000    0.36895
658840.0000    0.54400
658880.0000    0.40645
658920.0000    0.55241
658960.0000    0.39211
659000.0000    0.29787
659040.0000    0.16973
659080.0000    0.50326
659120.0000    0.35493
659160.0000    0.37130
659200.0000    0.38533
659240.0000    0.09425
659280.0000    0.39658
659320.0000    0.33035
659360.0000    0.36630
659400.0000    0.58104
659440.0000    0.68031
659480.0000    0.45483
659520.0000    0.58531
659560.0000    0.68528
659600.0000    0.41888
659640.0000    0.34529
659680.0000    0.45082
659720.0000    0.31780
659760.0000    0.51022
659800.0000    0.29815
659840.0000    0.37056
659880.0000    0.48217
659920.0000    0.62765
659960.0000    0.47946
660000.0000    0.62445
660040.0000    0.66921
660080.0000    0.63519
660120.0000    0.52506
660160.0000    0.39179
660200.0000    0.55014
660240.0000    0.67414
660280.0000    0.34941
660320.0000    0.31383
660360.0000    0.36129
660400.0000    0.43077
660440.0000    0.60516
660480.0000    0.58624
660520.0000    0.66591
660560.0000    0.62638
660600.0000    0.50920
660640.0000    0.54368
660680.0000    0.39313
660720.0000    0.41372
660760.0000    0.53284
660800.0000    0.48467
660840.0000    0.40764
660880.0000    0.56771
660920.0000    0.45501
660960.0000    0.42621
661000.0000    0.41086
661040.0000    0.58600
661080.0000    0.45805
661120.0000    0.45216
661160.0000    0.50850
661200.0000    0.40588
661240.0000    0.25924
661280.0000    0.25429
661320.0000    0.19200
661360.0000    0.33688
661400.0000    0.33804
661440.0000    0.43294
661480.0000    0.23941
661520.0000    0.45677
661560.0000    0.45386
661600.0000    0.35031
661640.0000    0.51758
661680.0000    0.85657
661720.0000    0.52569
661760.0000    0.46243
661800.0000    0.50704
661840.0000    0.34155
661880.0000    0.29839
661920.0000    0.53194
661960.0000    0.25759
662000.0000    0.56959
662040.0000    0.61159
662080.0000    0.31597
662120.0000    0.59810
662160.0000    0.09502
662200.0000    0.30565
662240.0000    0.38984
662280.0000    0.38031
662320.0000    0.54351
662360.0000    0.38689
662400.0000    0.42678
662440.0000    0.56456
662480.0000    0.57511
662520.0000    0.65248
662560.0000    0.29570
662600.0000    0.36053
662640.0000    0.40442
662680.0000    0.35031
662720.0000    0.16033
662760.0000    0.45069
662800.0000    0.38793
662840.0000    0.53960
662880.0000    0.45745
662920.0000    0.53135
662960.0000    0.40151
663000.0000    0.22919
663040.0000    0.53819
663080.0000    0.45299
663120.0000    0.38817
663160.0000    0.37541
663200.0000    0.25159
663240.0000    0.27249
663280.0000    0.33010
663320.0000    0.38371
663360.0000    0.23984
663400.0000    0.38736
663440.0000    0.42403
663480.0000    0.32459
663520.0000    0.23286
663560.0000    0.44691
663600.0000    0.31825
663640.0000    0.20761
663680.0000    0.29031
663720.0000    0.32612
663760.0000    0.37356
663800.0000    0.25279
663840.0000    0.18301
663880.0000    0.05469
663920.0000    0.20667
663960.0000    0.48580
664000.0000    0.30865
664040.0000    0.51031
664080.0000    0.46870
664120.0000    0.46810
664160.0000    0.45650
664200.0000    0.43895
664240.0000    0.44216
664280.0000    0.32602
664320.0000    0.29763
664360.0000    0.42405
664400.0000    0.44013
664440.0000    0.36106
664480.0000    0.20299
664520.0000    0.19026
664560.0000    0.45352
664600.0000    0.53703
664640.0000    0.48731
664680.0000    0.32818
664720.0000    0.47454
664760.0000    0.35819
664800.0000    0.25952
664840.0000    0.01517
664880.0000    0.09970
664920.0000    0.27857
664960.0000    0.38860
665000.0000    0.26322
665040.0000    0.39319
665080.0000    0.31793
665120.0000    0.60967
665160.0000    0.35330
665200.0000    0.29540
665240.0000    0.33247
665280.0000    0.17879
665320.0000    0.22075
665360.0000    0.40260
665400.0000    0.32086
665440.0000    0.04861
665480.0000    0.22930
665520.0000    0.38252
665560.0000    0.41368
665600.0000    0.33446
665640.0000    0.34817
665680.0000    0.51468
665720.0000    0.32736
665760.0000    0.39468
665800.0000    0.38818
665840.0000    0.45856
665880.0000    0.58897
665920.0000    0.53250
665960.0000    0.47788
666000.0000    0.58078
666040.0000    0.59543
666080.0000    0.56927
666120.0000    0.59192
666160.0000    0.56917
666200.0000    0.61126
666240.0000    0.63065
666280.0000    0.57432
666320.0000    0.71528
666360.0000    0.71325
666400.0000    0.72416
666440.0000    0.54168
666480.0000    0.51481
666520.0000    0.68186
666560.0000    0.55899
666600.0000    0.43423
666640.0000    0.38308
666680.0000    0.25950
666720.0000    0.42485
666760.0000    0.54053
666800.0000    0.12806
666840.0000    0.23355
666880.0000    0.15352
666920.0000    0.32368
666960.0000    0.39742
667000.0000    0.48221
667040.0000    0.20095
667080.0000    0.26405
667120.0000    0.33720
667160.0000    0.50633
667200.0000    0.40158
667240.0000    0.52976
667280.0000    0.21382
667320.0000    0.27585
667360.0000    0.38156
667400.0000    0.17266
667440.0000    0.43743
667480.0000    0.61135
667520.0000    0.54443
667560.0000    0.31654
667600.0000    0.35735
667640.0000    0.05273
667680.0000    0.19794
667720.0000    0.27791
667760.0000    0.26138
667800.0000    0.51296
667840.0000    0.37898
667880.0000    0.62299
667920.0000    0.06569
667960.0000    0.42800
668000.0000    0.43531
668040.0000    0.37183
668080.0000    0.27820
668120.0000    0.39132
668160.0000    0.35644
668200.0000    0.50710
668240.0000    0.33208
668280.0000    0.42756
668320.0000    0.35933
668360.0000    0.34842
668400.0000    0.39224
668440.0000    0.40390
668480.0000    0.40641
668520.0000    0.56468
668560.0000    0.70515
668600.0000    0.69576
668640.0000    0.52616
668680.0000    0.67762
668720.0000    0.55825
668760.0000    0.27328
668800.0000    0.27417
668840.0000    0.41730
668880.0000    0.28481
668920.0000    0.34216
668960.0000    0.33162
669000.0000    0.29452
669040.0000    0.36708
669080.0000    0.66258
669120.0000    0.32295
669160.0000    0.38253
669200.0000    0.32493
669240.0000    0.46407
669280.0000    0.38028
669320.0000    0.47661
669360.0000    0.54623
669400.0000    0.52150
669440.0000    0.25915
669480.0000    0.35443
669520.0000    0.36732
669560.0000    0.26256
669600.0000    0.33779
669640.0000    0.44297
669680.0000    0.10822
669720.0000    0.44270
669760.0000    0.32127
669800.0000    0.06145
669840.0000    0.41986
669880.0000    0.14351
669920.0000    0.22398
669960.0000    0.38477
670000.0000    0.36423
670040.0000    0.35149
670080.0000    0.48922
670120.0000    0.11363
670160.0000    0.17855
670200.0000    0.33293
670240.0000    0.31555
670280.0000   -0.21948
670320.0000   -0.02814
670360.0000    0.18503
670400.0000    0.26255
670440.0000   -0.03609
670480.0000   -0.25250
670520.0000   -0.02653
670560.0000   -0.12829
670600.0000   -0.18501
670640.0000    0.03416
670680.0000   -0.05494
670720.0000   -0.20822
670760.0000   -0.15040
670800.0000   -0.01655
670840.0000    0.29045
670880.0000   -0.13632
670920.0000   -0.33425
670960.0000   -0.34848
671000.0000   -0.07612
671040.0000   -0.67787
671080.0000   -0.59096
671120.0000   -0.55969
671160.0000   -0.44215
671200.0000   -0.70318
671240.0000   -0.77649
671280.0000   -0.38882
671320.0000   -0.75526
671360.0000   -0.55554
671400.0000   -0.68167
671440.0000   -0.12214
671480.0000   -0.35126
671520.0000   -0.39633
671560.0000   -0.29758
671600.0000   -0.45930
671640.0000   -0.59454
671680.0000   -0.43058
671720.0000   -0.31751
671760.0000   -0.59468
671800.0000   -0.35579
671840.0000   -0.36986
671880.0000   -0.60157
671920.0000   -0.31119
671960.0000   -0.44864
672000.0000   -0.68514
672040.0000   -0.47940
672080.0000   -0.42492
672120.0000   -0.11325
672160.0000   -0.24732
672200.0000   -0.44277
672240.0000   -0.04783
672280.0000   -0.21159
672320.0000   -0.41789
672360.0000   -0.32493
672400.0000   -0.17565
672440.0000   -0.36924
672480.0000   -0.59487
672520.0000   -0.55000
672560.0000   -0.04387
672600.0000   -0.14326
672640.0000   -0.13509
672680.0000   -0.26075
672720.0000   -0.38866
672760.0000   -0.49747
672800.0000    0.24248
672840.0000    0.02396
672880.0000   -0.20738
672920.0000    0.05213
672960.0000   -0.54125
673000.0000   -0.09575
673040.0000   -0.24624
673080.0000   -0.50903
673120.0000   -0.56229
673160.0000   -0.25127
673200.0000   -0.23740
673240.0000   -0.44063
673280.0000   -0.15561
673320.0000   -0.35759
673360.0000   -0.64079
673400.0000   -0.49862
673440.0000   -0.35179
673480.0000   -0.36747
673520.0000   -0.14406
673560.0000   -0.34939
673600.0000    0.01300
673640.0000   -0.34747
673680.0000   -0.23148
673720.0000    0.03014
673760.0000   -0.18948
673800.0000   -0.11600
673840.0000   -0.10430
673880.0000   -0.14529
673920.0000   -0.08103
673960.0000   -0.12328
674000.0000    0.04922
674040.0000   -0.08671
674080.0000   -0.24668
674120.0000   -0.10657
674160.0000    0.07059
674200.0000   -0.11005
674240.0000   -0.60312
674280.0000   -0.30752
674320.0000    0.00769
674360.0000   -0.16376
674400.0000   -0.04332
674440.0000   -0.43794
674480.0000    0.05804
674520.0000    0.02568
674560.0000   -0.06661
674600.0000   -0.20850
674640.0000   -0.24419
674680.0000   -0.38415
674720.0000   -0.03961
674760.0000   -0.39118
674800.0000   -0.71071
674840.0000   -0.43237
674880.0000   -0.23233
674920.0000   -0.17665
674960.0000   -0.14600
675000.0000   -0.27080
675040.0000   -0.15328
675080.0000   -0.10551
675120.0000   -0.29957
675160.0000   -0.22426
675200.0000   -0.34054
675240.0000    0.02210
675280.0000   -0.31895
675320.0000   -0.70311
675360.0000   -0.43195
675400.0000   -0.33949
675440.0000   -0.20452
675480.0000   -0.30243
675520.0000   -0.15548
675560.0000   -0.00238
675600.0000   -0.32670
675640.0000   -0.40533
675680.0000   -0.19712
675720.0000   -0.44202
675760.0000   -0.16397
675800.0000   -0.16228
675840.0000   -0.05759
675880.0000   -0.38648
675920.0000   -0.23821
675960.0000   -0.07805
676000.0000   -0.55776
676040.0000   -0.24626
676080.0000   -0.20958
676120.0000   -0.54226
676160.0000   -0.46410
676200.0000   -0.79087
676240.0000   -0.62348
676280.0000   -0.11137
676320.0000    0.04787
676360.0000   -0.08843
676400.0000   -0.29591
676440.0000   -0.13641
676480.0000   -0.16024
676520.0000    0.07491
676560.0000   -0.04490
676600.0000   -0.26035
676640.0000   -0.03797
676680.0000   -0.28720
676720.0000   -0.21148
676760.0000   -0.24928
676800.0000   -0.17812
676840.0000   -0.16525
676880.0000   -0.10921
676920.0000   -0.10942
676960.0000    0.06173
677000.0000   -0.19422
677040.0000   -0.10630
677080.0000   -0.12931
677120.0000   -0.23215
677160.0000   -0.19977
677200.0000   -0.19594
677240.0000   -0.62864
677280.0000   -0.43280
677320.0000   -0.28563
677360.0000   -0.22190
677400.0000   -0.16582
677440.0000   -0.18405
677480.0000   -0.28980
677520.0000   -0.39553
677560.0000   -0.24638
677600.0000   -0.27601
677640.0000   -0.17550
677680.0000   -0.38736
677720.0000   -0.32618
677760.0000   -0.32066
677800.0000   -0.29865
677840.0000   -0.28489
677880.0000   -0.17912
677920.0000   -0.77558
677960.0000   -0.41972
678000.0000   -0.46898
678040.0000   -0.72407
678080.0000   -0.50088
678120.0000   -0.34883
678160.0000   -0.23626
678200.0000   -0.31171
678240.0000   -0.27167
678280.0000   -0.50998
678320.0000   -0.39475
678360.0000   -0.26147
678400.0000   -0.25669
678440.0000   -0.37468
678480.0000   -0.51687
678520.0000   -0.38868
678560.0000   -0.23453
678600.0000   -0.40996
678640.0000   -0.38860
678680.0000   -0.47610
678720.0000   -0.35260
678760.0000   -0.10861
678800.0000   -0.53037
678840.0000   -0.10443
678880.0000   -0.35005
678920.0000   -0.22523
678960.0000   -0.06333
679000.0000    0.01059
679040.0000   -0.16618
679080.0000   -0.30565
679120.0000   -0.10940
679160.0000   -0.23313
679200.0000   -0.09824
679240.0000   -0.25506
679280.0000   -0.40134
679320.0000   -0.52366
679360.0000   -0.46428
679400.0000   -0.44595
679440.0000   -0.49722
679480.0000   -0.39400
679520.0000   -0.43202
679560.0000   -0.53273
679600.0000   -0.33976
679640.0000   -0.36936
679680.0000   -0.31490
679720.0000   -0.28428
679760.0000   -0.50330
679800.0000   -0.56051
679840.0000   -0.06359
679880.0000    0.11227
679920.0000   -0.03059
679960.0000    0.18222
680000.0000    0.33173
680040.0000    0.52552
680080.0000    0.65593
680120.0000    0.21391
680160.0000    0.37893
680200.0000    0.40081
680240.0000    0.32714
680280.0000    0.61861
680320.0000    0.43271
680360.0000    0.39720
680400.0000    0.47251
680440.0000    0.35569
680480.0000    0.47023
680520.0000    0.45716
680560.0000    0.38660
680600.0000    0.49952
680640.0000    0.37921
680680.0000    0.76547
680720.0000    0.48076
680760.0000    0.62978
680800.0000    0.44982
680840.0000    0.52078
680880.0000    0.42671
680920.0000    0.37380
680960.0000    0.44013
681000.0000    0.46182
681040.0000    0.44733
681080.0000    0.30401
681120.0000    0.44927
681160.0000    0.30765
681200.0000    0.26961
681240.0000    0.45621
681280.0000    0.42993
681320.0000    0.38171
681360.0000    0.19256
681400.0000    0.25982
681440.0000    0.39804
681480.0000    0.52173
681520.0000    0.34350
681560.0000    0.41375
681600.0000    0.49334
681640.0000    0.29433
681680.0000    0.36878
681720.0000    0.26866
681760.0000    0.18582
681800.0000    0.06406
681840.0000    0.43228
681880.0000    0.32189
681920.0000    0.30483
681960.0000    0.54821
682000.0000    0.29515
682040.0000    0.25748
682080.0000    0.26844
682120.0000    0.24191
682160.0000    0.32874
682200.0000    0.33101
682240.0000    0.36221
682280.0000   -0.48497
682320.0000   -0.25042
682360.0000   -0.21888
682400.0000   -0.48293
682440.0000   -0.40991
682480.0000   -0.31186
682520.0000   -0.15016
682560.0000   -0.46717
682600.0000   -0.02334
682640.0000   -0.26670
682680.0000   -0.18857
682720.0000    0.19293
682760.0000   -0.62643
682800.0000   -0.50461
682840.0000   -0.47666
682880.0000   -0.41442
682920.0000   -0.33365
682960.0000   -0.51905
683000.0000   -0.71244
683040.0000   -0.47777
683080.0000   -0.47368
683120.0000   -0.10348
683160.0000   -0.14711
683200.0000   -0.27260
683240.0000   -0.28598
683280.0000   -0.11666
683320.0000   -0.17943
683360.0000    0.10467
683400.0000    0.07046
683440.0000   -0.08346
683480.0000   -0.05994
683520.0000    0.12037
683560.0000   -0.10468
683600.0000   -0.24391
683640.0000   -0.04970
683680.0000   -0.01561
683720.0000    0.02429
683760.0000    0.00188
683800.0000   -0.03528
683840.0000   -0.27300
683880.0000   -0.53170
683920.0000   -0.58246
683960.0000   -0.53583
684000.0000   -0.29370
684040.0000   -0.37440
684080.0000   -0.41749
684120.0000   -0.26962
684160.0000   -0.36568
684200.0000   -0.22654
684240.0000   -0.51274
684280.0000   -0.30113
684320.0000    0.00392
684360.0000   -0.12108
684400.0000   -0.23398
684440.0000   -0.37467
684480.0000   -0.14877
684520.0000   -0.14020
684560.0000   -0.35566
684600.0000   -0.09339
684640.0000   -0.48236
684680.0000   -0.39967
684720.0000   -0.44497
684760.0000   -0.30771
684800.0000    0.00538
684840.0000   -0.14014
684880.0000   -0.30553
684920.0000   -0.47739
684960.0000   -0.67261
685000.0000   -0.46308
685040.0000   -0.24738
685080.0000   -0.44179
685120.0000   -0.17941
685160.0000   -0.07222
685200.0000   -0.14593
685240.0000   -0.35862
685280.0000    0.00279
685320.0000   -0.01611
685360.0000   -0.12737
685400.0000   -0.24233
685440.0000    0.02140
685480.0000   -0.39532
685520.0000   -0.55721
685560.0000   -0.23186
685600.0000   -0.30789
685640.0000   -0.35460
685680.0000   -0.24494
685720.0000   -0.12262
685760.0000   -0.03408
685800.0000   -0.04888
685840.0000    0.01191
685880.0000   -0.33364
685920.0000   -0.24464
685960.0000   -0.19138
686000.0000   -0.43686
686040.0000   -0.15748
686080.0000   -0.18291
686120.0000   -0.31113
686160.0000   -0.34948
686200.0000   -0.48292
686240.0000   -0.50566
686280.0000   -0.07440
686320.0000   -0.08663
686360.0000   -0.28937
686400.0000   -0.16288
686440.0000   -0.04895
686480.0000   -0.38023
686520.0000   -0.69930
686560.0000   -0.66240
686600.0000   -0.57383
686640.0000   -0.43477
686680.0000   -0.40217
686720.0000   -0.14028
686760.0000   -0.57959
686800.0000   -0.52216
686840.0000   -0.60312
686880.0000   -0.35420
686920.0000   -0.59747
686960.0000   -0.53673
687000.0000   -0.77454
687040.0000   -0.60790
687080.0000   -0.91963
687120.0000   -0.73421
687160.0000   -0.72389
687200.0000   -0.52761
687240.0000   -0.75461
687280.0000   -0.62966
687320.0000   -0.67122
687360.0000   -0.59372
687400.0000   -0.62199
687440.0000   -0.28477
687480.0000   -0.24011
687520.0000   -0.47574
687560.0000   -0.45208
687600.0000   -0.59129
687640.0000   -0.42378
687680.0000    0.06355
687720.0000   -0.07614
687760.0000    0.02133
687800.0000   -0.06559
687840.0000    0.03937
687880.0000   -0.13372
687920.0000    0.01159
687960.0000   -0.10771
688000.0000    0.11997
688040.0000   -0.65886
688080.0000   -0.19377
688120.0000   -0.14290
688160.0000   -0.36792
688200.0000   -0.10816
688240.0000   -0.31198
688280.0000   -0.34064
688320.0000   -0.38443
688360.0000   -0.46726
688400.0000   -0.06286
688440.0000   -0.26972
688480.0000    0.03572
688520.0000   -0.03798
688560.0000   -0.31116
688600.0000   -0.36941
688640.0000   -0.24757
688680.0000   -0.44170
688720.0000    0.07160
688760.0000   -0.11667
688800.0000    0.21457
688840.0000   -0.04728
688880.0000    0.08839
688920.0000   -0.03721
688960.0000    0.23966
689000.0000   -0.01726
689040.0000    0.01160
689080.0000    0.19751
689120.0000   -0.18841
689160.0000   -0.18946
689200.0000   -0.27139
689240.0000   -0.36365
689280.0000   -0.30592
689320.0000   -0.20848
689360.0000   -0.09989
689400.0000   -0.09258
689440.0000    0.19498
689480.0000    0.20140
689520.0000    0.10219
689560.0000    0.09243
689600.0000    0.02203
689640.0000   -0.15175
689680.0000   -0.06741
689720.0000    0.07498
689760.0000    0.07707
689800.0000    0.03725
689840.0000    0.07408
689880.0000   -0.43582
689920.0000   -0.54045
689960.0000   -0.27519
690000.0000   -0.49420
690040.0000   -0.42783
690080.0000   -0.56912
690120.0000   -0.41651
690160.0000   -0.32765
690200.0000   -0.56305
690240.0000   -0.34489
690280.0000   -0.38026
690320.0000   -0.58790
690360.0000   -0.66319
690400.0000   -0.53080
690440.0000   -0.34401
690480.0000   -0.54905
690520.0000   -0.50794
690560.0000   -0.45775
690600.0000   -0.50755
690640.0000   -0.74038
690680.0000   -0.59851
690720.0000   -0.09756
690760.0000   -0.21281
690800.0000   -0.24335
690840.0000   -0.12255
690880.0000   -0.04758
690920.0000   -0.05807
690960.0000   -0.11012
691000.0000   -0.05478
691040.0000   -0.15554
691080.0000    0.04900
691120.0000   -0.29721
691160.0000   -0.17262
691200.0000   -0.09582
691240.0000   -0.47705
691280.0000   -0.23031
691320.0000   -0.02169
691360.0000   -0.07295
691400.0000    0.10797
691440.0000    0.06218
691480.0000   -0.02363
691520.0000    0.01609
691560.0000   -0.04503
691600.0000   -0.26434
691640.0000   -0.69552
691680.0000   -0.04877
691720.0000   -0.02350
691760.0000   -0.03603
691800.0000    0.03293
691840.0000   -0.02727
691880.0000   -0.29949
691920.0000   -0.41549
691960.0000   -0.19186
692000.0000   -0.36402
692040.0000   -0.01202
692080.0000    0.13885
692120.0000   -0.28492
692160.0000   -0.01398
692200.0000   -0.27906
692240.0000   -0.14543
692280.0000   -0.47296
692320.0000   -0.62886
692360.0000   -0.60501
692400.0000   -0.29887
692440.0000   -0.38836
692480.0000   -0.01915
692520.0000   -0.23969
692560.0000   -0.26952
692600.0000   -0.16041
692640.0000   -0.04790
692680.0000   -0.04203
692720.0000   -0.07400
692760.0000   -0.18003
692800.0000    0.04391
692840.0000   -0.02920
692880.0000   -0.07330
692920.0000   -0.13372
692960.0000    0.02098
693000.0000   -0.27598
693040.0000   -0.21257
693080.0000    0.10066
693120.0000   -0.17052
693160.0000   -0.19508
693200.0000   -0.12266
693240.0000   -0.23045
693280.0000   -0.47070
693320.0000   -0.40249
693360.0000   -0.09034
693400.0000   -0.25243
693440.0000   -0.12241
693480.0000   -0.50824
693520.0000   -0.60266
693560.0000   -0.13565
693600.0000   -0.23884
693640.0000   -0.32896
693680.0000   -0.46706
693720.0000   -0.26221
693760.0000   -0.33288
693800.0000   -0.47295
693840.0000   -0.34486
693880.0000   -0.32574
693920.0000   -0.35880
693960.0000   -0.30441
694000.0000    0.05034
694040.0000   -0.03063
694080.0000   -0.28074
694120.0000   -0.00063
694160.0000   -0.03107
694200.0000   -0.33899
694240.0000   -0.26505
694280.0000   -0.39813
694320.0000   -0.48179
694360.0000   -0.62800
694400.0000   -0.72268
694440.0000   -0.61489
694480.0000   -0.49698
694520.0000   -0.75649
694560.0000   -0.82574
694600.0000   -0.54849
694640.0000   -0.50346
694680.0000   -0.06176
694720.0000   -0.76813
694760.0000   -0.49960
694800.0000   -0.56864
694840.0000   -0.83553
694880.0000   -0.48798
694920.0000   -0.21246
694960.0000   -0.78639
695000.0000   -0.47846
695040.0000   -0.32353
695080.0000   -0.62668
695120.0000   -0.41469
695160.0000   -0.49520
695200.0000   -0.72487
695240.0000   -0.61496
695280.0000   -0.44192
695320.0000   -0.63303
695360.0000   -0.63931
695400.0000   -0.78484
695440.0000   -0.43455
695480.0000   -0.36881
695520.0000   -0.50140
695560.0000   -0.68608
695600.0000   -0.38140
695640.0000   -0.55801
695680.0000   -0.45237
695720.0000   -0.82517
695760.0000   -0.77940
695800.0000   -0.90294
695840.0000   -0.62014
695880.0000   -0.80457
695920.0000   -0.55902
695960.0000   -0.72906
696000.0000   -0.64096
696040.0000   -0.70225
696080.0000   -0.57250
696120.0000   -0.61721
696160.0000   -0.80748
696200.0000   -0.53751
696240.0000   -0.72866
696280.0000   -0.55155
696320.0000   -0.41730
696360.0000   -0.54151
696400.0000   -0.62003
696440.0000   -0.47513
696480.0000   -0.42493
696520.0000   -0.47789
696560.0000   -0.35126
696600.0000   -0.30728
696640.0000   -0.13054
696680.0000   -0.66227
696720.0000   -0.53914
696760.0000   -0.93083
696800.0000   -0.30690
696840.0000   -0.65744
696880.0000   -0.50552
696920.0000   -0.47970
696960.0000   -0.71176
697000.0000   -0.43652
697040.0000   -0.31831
697080.0000   -0.23405
697120.0000   -0.39614
697160.0000   -0.30832
697200.0000   -0.37276
697240.0000   -0.41971
697280.0000   -0.48999
697320.0000   -0.42496
697360.0000   -0.30489
697400.0000   -0.54721
697440.0000   -0.63111
697480.0000   -0.40344
697520.0000   -0.46919
697560.0000   -0.38564
697600.0000   -0.60561
697640.0000   -0.44182
697680.0000   -0.19772
697720.0000   -0.36252
697760.0000   -0.19789
697800.0000    0.07259
697840.0000   -0.43059
697880.0000   -0.54886
697920.0000   -0.23596
697960.0000   -0.70474
698000.0000   -0.77037
698040.0000   -0.42123
698080.0000   -0.53762
698120.0000   -1.12127
698160.0000   -0.62949
698200.0000    0.20468
698240.0000   -0.01550
698280.0000   -0.25407
698320.0000    0.03908
698360.0000    0.21495
698400.0000    0.21378
698440.0000    0.16994
698480.0000   -0.09565
698520.0000   -0.20604
698560.0000   -0.18054
698600.0000   -0.15097
698640.0000    0.01537
698680.0000   -0.12219
698720.0000    0.10206
698760.0000   -0.29177
698800.0000    0.09762
698840.0000   -0.06832
698880.0000   -0.58325
698920.0000   -0.64319
698960.0000   -0.69191
699000.0000   -0.62344
699040.0000   -0.63252
699080.0000   -0.64215
699120.0000   -0.45030
699160.0000   -0.53565
699200.0000   -0.45945
699240.0000    0.07855
699280.0000   -0.20628
699320.0000   -0.08814
699360.0000   -0.06573
699400.0000   -0.13237
699440.0000   -0.29878
699480.0000   -0.17707
699520.0000   -0.11311
699560.0000   -0.29620
699600.0000   -0.24847
699640.0000    0.30253
699680.0000   -0.05214
699720.0000    0.04283
699760.0000   -0.19024
699800.0000   -0.13838
699840.0000   -0.20139
699880.0000   -0.18027
699920.0000   -0.41797
699960.0000   -0.66691
700000.0000   -0.51989
700040.0000   -0.26669
700080.0000   -0.53052
700120.0000   -0.20598
700160.0000   -0.68709
700200.0000   -0.04064
700240.0000    0.05771
700280.0000    0.09446
700320.0000   -0.22328
700360.0000   -0.22889
700400.0000    0.02563
700440.0000   -0.10253
700480.0000    0.01364
700520.0000    0.09170
700560.0000   -0.05172
700600.0000   -0.08478
700640.0000   -0.03133
700680.0000    0.01502
700720.0000    0.19277
700760.0000   -0.26891
700800.0000   -0.33393
700840.0000   -0.28613
700880.0000   -0.18260
700920.0000   -0.04308
700960.0000   -0.10488
701000.0000   -0.00360
701040.0000    0.11561
701080.0000    0.08957
701120.0000    0.08517
701160.0000    0.21691
701200.0000    0.41015
701240.0000    0.26241
701280.0000    0.37805
701320.0000    0.50095
701360.0000    0.59165
701400.0000    0.50032
701440.0000    0.39443
701480.0000    0.35636
701520.0000    0.32760
701560.0000    0.21749
701600.0000    0.39781
701640.0000    0.37572
701680.0000    0.56762
701720.0000    0.36108
701760.0000    0.52141
701800.0000    0.35326
701840.0000    0.44266
701880.0000    0.43109
701920.0000    0.46859
701960.0000    0.40951
702000.0000    0.37980
702040.0000    0.39185
702080.0000    0.37034
702120.0000    0.33464
702160.0000    0.23772
702200.0000    0.41159
702240.0000    0.43850
702280.0000    0.45017
702320.0000    0.18585
702360.0000    0.39812
702400.0000    0.46304
702440.0000    0.40009
702480.0000    0.36399
702520.0000    0.42429
702560.0000    0.33186
702600.0000    0.41313
702640.0000    0.30434
702680.0000    0.36436
702720.0000    0.30458
702760.0000    0.41665
702800.0000    0.06574
702840.0000    0.14209
702880.0000    0.14408
702920.0000    0.42916
702960.0000    0.48404
703000.0000    0.50915
703040.0000    0.35805
703080.0000    0.35017
703120.0000    0.33055
703160.0000    0.44551
703200.0000    0.41619
703240.0000    0.16696
703280.0000    0.48949
703320.0000    0.51024
703360.0000    0.50789
703400.0000    0.53736
703440.0000    0.37143
703480.0000    0.08756
703520.0000    0.34844
703560.0000    0.51425
703600.0000    0.32786
703640.0000    0.57198
703680.0000    0.52435
703720.0000    0.48251
703760.0000    0.30390
703800.0000    0.48212
703840.0000    0.46760
703880.0000    0.36021
703920.0000    0.48270
703960.0000    0.70135
704000.0000    0.68018
704040.0000    0.46840
704080.0000    0.56605
704120.0000    0.52735
704160.0000    0.58166
704200.0000    0.62384
704240.0000    0.42764
704280.0000    0.60708
704320.0000    0.69302
704360.0000    0.65026
704400.0000    0.26945
704440.0000    0.29156
704480.0000    0.87080
704520.0000    0.43824
704560.0000    0.24962
704600.0000    0.43065
704640.0000    0.30501
704680.0000    0.34996
704720.0000    0.26244
704760.0000    0.32422
704800.0000    0.29634
704840.0000    0.26077
704880.0000    0.47292
704920.0000    0.39843
704960.0000    0.28956
705000.0000    0.51948
705040.0000    0.46700
705080.0000    0.55576
705120.0000    0.36713
705160.0000    0.56448
705200.0000    0.21366
705240.0000    0.16285
705280.0000    0.37597
705320.0000    0.45015
705360.0000    0.06633
705400.0000    0.22826
705440.0000    0.27434
705480.0000    0.55653
705520.0000    0.42765
705560.0000    0.50418
705600.0000    0.57826
705640.0000    0.12201
705680.0000    0.45741
705720.0000    0.35361
705760.0000    0.40143
705800.0000    0.40526
705840.0000    0.62721
705880.0000    0.40127
705920.0000    0.55975
705960.0000    0.29753
706000.0000    0.51877
706040.0000    0.21715
706080.0000    0.05972
706120.0000    0.02729
706160.0000    0.23483
706200.0000   -0.16035
706240.0000    0.08431
706280.0000    0.28176
706320.0000    0.01690
706360.0000    0.05824
706400.0000    0.15036
706440.0000    0.07354
706480.0000   -0.23024
706520.0000    0.10254
706560.0000    0.15584
706600.0000   -0.32975
706640.0000   -0.09870
706680.0000    0.08441
706720.0000    0.03345
706760.0000    0.05904
706800.0000    0.16751
706840.0000   -0.05820
706880.0000    0.12918
706920.0000   -0.04612
706960.0000   -0.00934
707000.0000   -0.00623
707040.0000   -0.03179
707080.0000   -0.09415
707120.0000   -0.05452
707160.0000    0.11755
707200.0000   -0.17301
707240.0000    0.38250
707280.0000    0.40935
707320.0000    0.08973
707360.0000    0.06748
707400.0000    0.39987
707440.0000   -0.10865
707480.0000   -0.05661
707520.0000    0.07574
707560.0000    0.09583
707600.0000   -0.10676
707640.0000    0.09454
707680.0000    0.04565
707720.0000    0.13861
707760.0000   -0.41644
707800.0000   -0.42453
707840.0000   -0.34756
707880.0000   -0.25483
707920.0000   -0.45929
707960.0000   -0.31789
708000.0000   -0.23824
708040.0000   -0.44105
708080.0000   -0.46511
708120.0000   -0.36996
708160.0000   -0.60508
708200.0000   -0.92054
708240.0000   -0.40636
708280.0000   -0.36567
708320.0000   -0.64174
708360.0000   -0.52497
708400.0000   -0.58115
708440.0000   -0.19240
708480.0000   -0.01145
708520.0000    0.06814
708560.0000   -0.04685
708600.0000    0.04795
708640.0000    0.17976
708680.0000   -0.06892
708720.0000   -0.10955
708760.0000   -0.08690
708800.0000   -0.12991
708840.0000   -0.08566
708880.0000    0.02069
708920.0000    0.05820
708960.0000   -0.43154
709000.0000   -0.51289
709040.0000   -0.39389
709080.0000   -0.25162
709120.0000   -0.09578
709160.0000   -0.33085
709200.0000   -0.22910
709240.0000   -0.33119
709280.0000   -0.14799
709320.0000   -0.21785
709360.0000   -0.63484
709400.0000   -0.54388
709440.0000   -0.53365
709480.0000   -0.32635
709520.0000   -0.49944
709560.0000   -0.47689
709600.0000   -0.34930
709640.0000   -0.46662
709680.0000   -0.43910
709720.0000   -0.61689
709760.0000   -0.53647
709800.0000   -0.55985
709840.0000   -0.72814
709880.0000   -0.52300
709920.0000   -0.61288
709960.0000   -0.52873
710000.0000   -0.29715
710040.0000   -0.58589
710080.0000   -1.02764
710120.0000   -0.77600
710160.0000   -0.96179
710200.0000   -0.68323
710240.0000   -0.53547
710280.0000   -1.10982
710320.0000   -0.89635
710360.0000   -0.47442
710400.0000   -0.64576
710440.0000   -0.49452
710480.0000   -0.45490
710520.0000   -0.73869
710560.0000   -0.86020
710600.0000   -0.81444
710640.0000   -0.59471
710680.0000   -0.33813
710720.0000   -0.26282
710760.0000   -0.42705
710800.0000   -0.32676
710840.0000   -0.53234
710880.0000   -0.47398
710920.0000   -0.49580
710960.0000   -0.58544
711000.0000   -0.37227
711040.0000   -0.64657
711080.0000   -0.52577
711120.0000   -0.13816
711160.0000   -0.42883
711200.0000   -0.33651
711240.0000   -0.28173
711280.0000   -0.19064
711320.0000   -0.12387
711360.0000   -0.14839
711400.0000   -0.39947
711440.0000   -0.32520
711480.0000   -0.38927
711520.0000   -0.77484
711560.0000   -0.73306
711600.0000   -0.49264
711640.0000   -0.64934
711680.0000   -0.61167
711720.0000   -0.77970
711760.0000   -0.35616
711800.0000   -0.32355
711840.0000   -0.41407
711880.0000   -0.77138
711920.0000   -0.72860
711960.0000   -0.53793
712000.0000   -0.51249
712040.0000   -0.49706
712080.0000   -0.30835
712120.0000   -0.49096
712160.0000   -0.58664
712200.0000   -0.45114
712240.0000   -0.65527
712280.0000   -0.52109
712320.0000   -0.85411
712360.0000   -0.75568
712400.0000   -0.91256
712440.0000   -0.66890
712480.0000   -0.36956
712520.0000   -0.50694
712560.0000   -0.74937
712600.0000   -0.32071
712640.0000   -0.85745
712680.0000   -0.69888
712720.0000   -0.65870
712760.0000   -0.54005
712800.0000   -0.80547
712840.0000   -0.86436
712880.0000   -1.11658
712920.0000   -0.29695
712960.0000   -0.40456
713000.0000   -0.72766
713040.0000   -1.08031
713080.0000   -0.75188
713120.0000   -0.65315
713160.0000   -0.64410
713200.0000   -0.67067
713240.0000   -0.66761
713280.0000   -0.46500
713320.0000   -0.30411
713360.0000   -0.60556
713400.0000   -0.17691
713440.0000   -0.50607
713480.0000   -1.05729
713520.0000   -0.76834
713560.0000   -0.90995
713600.0000   -0.86456
713640.0000   -0.48237
713680.0000   -0.56273
713720.0000   -0.52771
713760.0000   -0.68454
713800.0000   -0.51121
713840.0000   -0.65080
713880.0000   -0.67645
713920.0000   -0.79005
713960.0000   -0.58264
714000.0000   -0.53912
714040.0000   -0.82785
714080.0000   -0.90311
714120.0000   -0.95561
714160.0000   -0.34108
714200.0000   -0.85230
714240.0000   -0.94046
714280.0000   -0.54634
714320.0000   -0.28080
714360.0000   -0.43738
714400.0000   -0.02824
714440.0000   -0.70634
714480.0000   -0.36501
714520.0000   -0.25041
714560.0000   -0.71408
714600.0000   -0.64823
714640.0000   -0.51041
714680.0000   -0.33010
714720.0000   -0.58943
714760.0000   -0.37693
714800.0000   -0.40986
714840.0000   -0.49969
714880.0000   -0.46028
714920.0000   -0.21735
714960.0000   -0.22074
715000.0000   -0.57472
715040.0000   -0.46200
715080.0000   -0.83519
715120.0000   -0.74471
715160.0000   -0.35048
715200.0000   -0.55573
715240.0000   -0.59031
715280.0000   -0.46189
715320.0000   -0.43643
715360.0000   -0.38523
715400.0000   -0.24425
715440.0000   -0.33540
715480.0000   -0.45433
715520.0000   -0.19073
715560.0000   -0.07578
715600.0000   -0.46607
715640.0000   -0.60734
715680.0000   -0.71744
715720.0000   -0.68607
715760.0000   -0.63518
715800.0000   -0.70489
715840.0000   -0.65147
715880.0000   -0.71391
715920.0000   -0.92378
715960.0000   -0.66371
716000.0000   -0.64062
716040.0000   -0.57553
716080.0000   -0.61413
716120.0000   -0.67079
716160.0000   -0.59014
716200.0000   -0.35315
716240.0000   -0.23775
716280.0000   -0.62096
716320.0000   -0.26357
716360.0000   -0.35378
716400.0000    0.45023
716440.0000    0.46793
716480.0000    0.44805
716520.0000    0.32247
716560.0000    0.50989
716600.0000    0.36712
716640.0000    0.41068
716680.0000    0.49183
716720.0000    0.54305
716760.0000    0.51591
716800.0000    0.19491
716840.0000    0.50206
716880.0000    0.30641
716920.0000    0.34208
716960.0000    0.34724
717000.0000    0.28469
717040.0000    0.29825
717080.0000    0.36611
717120.0000    0.25139
717160.0000    0.27662
717200.0000    0.20602
717240.0000    0.33208
717280.0000    0.21610
717320.0000    0.22661
717360.0000    0.53975
717400.0000    0.59552
717440.0000    0.36889
717480.0000    0.54818
717520.0000    0.34600
717560.0000    0.23885
717600.0000    0.55605
717640.0000    0.63830
717680.0000    0.57341
717720.0000    0.41351
717760.0000    0.34252
717800.0000    0.35684
717840.0000    0.44146
717880.0000    0.44074
717920.0000    0.41398
717960.0000    0.19469
718000.0000    0.47632
718040.0000    0.68795
718080.0000    0.57942
718120.0000    0.47300
718160.0000    0.15545
718200.0000    0.07984
718240.0000    0.43509
718280.0000    0.35202
718320.0000    0.36053
718360.0000    0.48831
718400.0000    0.47227
718440.0000    0.38936
718480.0000    0.24453
718520.0000    0.03588
718560.0000    0.44482
718600.0000    0.57180
718640.0000    0.48678
718680.0000    0.54036
718720.0000    0.46768
718760.0000    0.56318
718800.0000    0.53057
718840.0000    0.19086
718880.0000   -0.25467
718920.0000   -0.11794
718960.0000   -0.32499
719000.0000   -0.21291
719040.0000    0.04831
719080.0000   -0.02124
719120.0000    0.02864
719160.0000   -0.17321
719200.0000   -0.24769
719240.0000    0.03266
719280.0000    0.33631
719320.0000   -0.38940
719360.0000   -0.55370
719400.0000   -0.55234
719440.0000   -0.53206
719480.0000   -0.61518
719520.0000   -0.89844
719560.0000   -0.75877
719600.0000   -1.03214
719640.0000   -0.80797
719680.0000   -0.59836
719720.0000   -0.96800
719760.0000   -0.77193
719800.0000   -0.75871
719840.0000   -0.64462
719880.0000   -0.72463
719920.0000   -0.70058
719960.0000   -0.53462
720000.0000   -0.48697
720040.0000   -0.66670
720080.0000   -0.60315
720120.0000   -0.46416
720160.0000   -0.50687
720200.0000   -0.55761
720240.0000   -0.33730
720280.0000   -0.47677
720320.0000   -0.79726
720360.0000   -0.64810
720400.0000   -0.76615
720440.0000   -0.85901
720480.0000   -0.47885
720520.0000   -0.70735
720560.0000   -0.47407
720600.0000   -0.47279
720640.0000   -0.83684
720680.0000   -0.65528
720720.0000   -0.43153
720760.0000   -0.45181
720800.0000   -0.23001
720840.0000   -0.28784
720880.0000   -0.65194
720920.0000   -0.58863
720960.0000   -0.30068
721000.0000   -0.34138
721040.0000   -0.72876
721080.0000   -0.37078
721120.0000   -0.54098
721160.0000   -0.35967
721200.0000   -0.79607
721240.0000   -0.68515
721280.0000   -0.45362
721320.0000   -0.40282
721360.0000   -0.59069
721400.0000   -0.46029
721440.0000   -0.62088
721480.0000   -0.72042
721520.0000   -0.39224
721560.0000   -0.79499
721600.0000   -0.50048
721640.0000   -0.61774
721680.0000   -0.74468
721720.0000   -0.60434
721760.0000   -0.70334
721800.0000   -0.78900
721840.0000   -0.61459
721880.0000   -0.69915
721920.0000   -0.43505
721960.0000   -0.33859
722000.0000   -0.20704
722040.0000   -0.44361
722080.0000   -0.40046
722120.0000   -0.77865
722160.0000   -0.53578
722200.0000   -0.43844
722240.0000   -0.44258
722280.0000   -0.60859
722320.0000   -0.79522
722360.0000   -0.75930
722400.0000   -0.43588
722440.0000   -0.64984
722480.0000   -0.41691
722520.0000   -0.33340
722560.0000   -0.70781
722600.0000   -0.59283
722640.0000   -0.50283
722680.0000   -0.57135
722720.0000   -0.68503
722760.0000   -0.48899
722800.0000   -0.91120
722840.0000   -1.05222
722880.0000   -0.98548
722920.0000   -0.89592
722960.0000   -0.76893
723000.0000   -0.76309
723040.0000   -0.59446
723080.0000   -0.62944
723120.0000   -0.95094
723160.0000   -0.93832
723200.0000   -0.80106
723240.0000   -0.86772
723280.0000   -0.75756
723320.0000   -0.75962
723360.0000   -0.87170
723400.0000   -0.75705
723440.0000   -0.98620
723480.0000   -0.86770
723520.0000   -0.78112
723560.0000   -0.72823
723600.0000   -0.81643
723640.0000   -0.94270
723680.0000   -0.88262
723720.0000   -0.97596
723760.0000   -0.74873
723800.0000   -0.83339
723840.0000   -0.77099
[truncated: 158,795 more chars]
