# Supplementary material for: Comment on 'Valid molecular dynamics simulations of human hemoglobin require a surprisingly large box size'
Source: eLife. 2019 Jun 20;8:e44718. doi: 10.7554/eLife.44718 (PMC6586461; doi:10.7554/eLife.44718)
Supplement: Figure 4—source data 1. — The zip archive contains a README file describing which source files correspond to the different panels. [file elife-44718-fig4-data1.zip › figure4/panels_EF/amber/box1/eq16/proj.xvg]

25000.0000    0.04412
25040.0000   -0.04656
25080.0000    0.05917
25120.0000    0.26438
25160.0000    0.46664
25200.0000    0.38708
25240.0000    0.48631
25280.0000    0.23308
25320.0000    0.16056
25360.0000    0.13382
25400.0000    0.43021
25440.0000    0.56889
25480.0000    0.34648
25520.0000    0.44421
25560.0000    0.03449
25600.0000   -0.27263
25640.0000   -0.41407
25680.0000   -0.36664
25720.0000   -0.28806
25760.0000   -0.29636
25800.0000   -0.50445
25840.0000   -0.63925
25880.0000   -0.52499
25920.0000   -0.26468
25960.0000   -0.57810
26000.0000   -0.59088
26040.0000   -0.49209
26080.0000   -0.49441
26120.0000   -0.29507
26160.0000   -0.09144
26200.0000   -0.08402
26240.0000   -0.53759
26280.0000   -0.00164
26320.0000    0.37522
26360.0000    0.24962
26400.0000    0.57071
26440.0000    0.51727
26480.0000    0.63323
26520.0000    0.60681
26560.0000    0.83421
26600.0000    0.32999
26640.0000    0.56627
26680.0000    0.39961
26720.0000    0.33024
26760.0000    0.42480
26800.0000    0.48026
26840.0000    0.58106
26880.0000    0.52366
26920.0000    0.54383
26960.0000    0.52304
27000.0000    0.64145
27040.0000    0.68091
27080.0000    0.47397
27120.0000    0.08376
27160.0000    0.02459
27200.0000    0.09736
27240.0000    0.16093
27280.0000    0.08251
27320.0000   -0.01289
27360.0000    0.05483
27400.0000    0.19491
27440.0000    0.15071
27480.0000   -0.02570
27520.0000    0.03150
27560.0000    0.21778
27600.0000   -0.26326
27640.0000   -0.06719
27680.0000   -0.03785
27720.0000   -0.05123
27760.0000    0.12305
27800.0000   -0.00101
27840.0000    0.05136
27880.0000    0.05298
27920.0000    0.20816
27960.0000   -0.02191
28000.0000    0.13750
28040.0000    0.08703
28080.0000    0.12751
28120.0000    0.10774
28160.0000    0.08938
28200.0000    0.18356
28240.0000    0.21318
28280.0000    0.43264
28320.0000    0.57088
28360.0000    0.58087
28400.0000    0.41159
28440.0000    0.31021
28480.0000    0.28507
28520.0000    0.28799
28560.0000    0.46133
28600.0000    0.66744
28640.0000    0.34333
28680.0000    0.25722
28720.0000    0.31647
28760.0000    0.34448
28800.0000    0.22958
28840.0000    0.32776
28880.0000    0.28834
28920.0000    0.37964
28960.0000    0.48184
29000.0000    0.53696
29040.0000    0.48027
29080.0000    0.49667
29120.0000    0.38091
29160.0000    0.48271
29200.0000    0.57557
29240.0000    0.44274
29280.0000    0.41971
29320.0000    0.54383
29360.0000    0.63062
29400.0000    0.39645
29440.0000    0.09430
29480.0000    0.24925
29520.0000    0.36599
29560.0000    0.19891
29600.0000    0.26480
29640.0000    0.45173
29680.0000   -0.10450
29720.0000    0.15716
29760.0000    0.00722
29800.0000    0.15968
29840.0000    0.14294
29880.0000    0.16572
29920.0000    0.44263
29960.0000    0.51497
30000.0000    0.48047
30040.0000    0.68562
30080.0000    0.39713
30120.0000    0.24947
30160.0000    0.31006
30200.0000    0.27902
30240.0000    0.08570
30280.0000    0.43909
30320.0000    0.10041
30360.0000    0.00564
30400.0000    0.68258
30440.0000    0.62532
30480.0000    0.58530
30520.0000    0.18248
30560.0000    0.21640
30600.0000    0.06371
30640.0000    0.07186
30680.0000    0.15345
30720.0000   -0.26202
30760.0000    0.00517
30800.0000    0.13231
30840.0000    0.12562
30880.0000   -0.06509
30920.0000    0.08883
30960.0000   -0.34342
31000.0000   -0.06441
31040.0000   -0.36511
31080.0000   -0.26199
31120.0000   -0.29698
31160.0000   -0.16680
31200.0000   -0.02426
31240.0000    0.29513
31280.0000    0.18839
31320.0000    0.18254
31360.0000    0.01402
31400.0000    0.00428
31440.0000   -0.18744
31480.0000   -0.40044
31520.0000   -0.14691
31560.0000   -0.35109
31600.0000    0.20174
31640.0000   -0.28652
31680.0000    0.01720
31720.0000   -0.12818
31760.0000   -0.41264
31800.0000   -0.46005
31840.0000   -0.08500
31880.0000   -0.28692
31920.0000   -0.24669
31960.0000    0.14477
32000.0000    0.32092
32040.0000    0.31240
32080.0000    0.46593
32120.0000    0.14172
32160.0000    0.53558
32200.0000    0.35736
32240.0000    0.28964
32280.0000    0.09204
32320.0000    0.21284
32360.0000    0.34942
32400.0000    0.29835
32440.0000    0.44981
32480.0000    0.31749
32520.0000    0.39769
32560.0000    0.00426
32600.0000    0.25597
32640.0000    0.12087
32680.0000   -0.07479
32720.0000    0.35544
32760.0000    0.22508
32800.0000   -0.54581
32840.0000   -0.34751
32880.0000   -0.32489
32920.0000   -0.49792
32960.0000   -0.65808
33000.0000   -0.53536
33040.0000   -0.57054
33080.0000   -0.48743
33120.0000   -0.54988
33160.0000   -0.56639
33200.0000   -0.61518
33240.0000   -0.51486
33280.0000   -0.67619
33320.0000   -0.84710
33360.0000   -0.75762
33400.0000   -0.34160
33440.0000   -0.36601
33480.0000   -0.69701
33520.0000   -0.38389
33560.0000   -0.70725
33600.0000   -1.00364
33640.0000   -0.68171
33680.0000   -0.17372
33720.0000   -0.42327
33760.0000   -0.61075
33800.0000   -0.63437
33840.0000   -0.49185
33880.0000    0.11657
33920.0000    0.10431
33960.0000    0.32134
34000.0000    0.52913
34040.0000    0.23893
34080.0000   -0.19594
34120.0000   -0.17666
34160.0000   -0.42578
34200.0000   -0.22678
34240.0000    0.14657
34280.0000    0.07115
34320.0000    0.15704
34360.0000   -0.24605
34400.0000   -0.54111
34440.0000   -0.24221
34480.0000   -0.54974
34520.0000   -0.58539
34560.0000   -0.42165
34600.0000   -0.40885
34640.0000   -0.56527
34680.0000   -0.20284
34720.0000   -0.14903
34760.0000    0.05385
34800.0000   -0.25196
34840.0000   -0.29468
34880.0000   -0.65712
34920.0000   -0.42804
34960.0000   -0.13062
35000.0000   -0.22074
35040.0000   -0.47476
35080.0000   -0.24123
35120.0000   -0.46575
35160.0000   -0.56086
35200.0000   -0.72102
35240.0000   -0.78487
35280.0000   -0.76616
35320.0000   -0.74534
35360.0000   -0.45781
35400.0000   -0.42811
35440.0000   -0.48560
35480.0000   -0.82810
35520.0000   -0.59632
35560.0000   -0.52824
35600.0000   -0.25146
35640.0000   -0.58684
35680.0000   -0.50149
35720.0000   -0.54496
35760.0000   -0.53975
35800.0000   -0.31815
35840.0000   -0.10778
35880.0000   -0.22776
35920.0000   -0.41254
35960.0000   -0.14868
36000.0000   -0.18561
36040.0000   -0.44652
36080.0000    0.16659
36120.0000   -0.15512
36160.0000   -0.11817
36200.0000   -0.10498
36240.0000   -0.28569
36280.0000   -0.41301
36320.0000   -0.32756
36360.0000    0.32786
36400.0000    0.12542
36440.0000   -0.49274
36480.0000   -0.92564
36520.0000   -0.60329
36560.0000   -0.09805
36600.0000    0.16118
36640.0000   -0.13136
36680.0000   -0.12842
36720.0000   -0.61182
36760.0000   -0.35605
36800.0000   -0.66175
36840.0000   -0.18644
36880.0000   -0.14516
36920.0000   -0.44313
36960.0000    0.10694
37000.0000    0.06457
37040.0000   -0.35692
37080.0000   -0.11665
37120.0000   -0.04384
37160.0000   -0.40945
37200.0000   -0.52615
37240.0000    0.10377
37280.0000    0.07343
37320.0000   -0.03850
37360.0000    0.05226
37400.0000    0.22079
37440.0000    0.10844
37480.0000   -0.01634
37520.0000    0.19998
37560.0000    0.22758
37600.0000    0.18201
37640.0000    0.70249
37680.0000    0.49432
37720.0000    0.01330
37760.0000   -0.11846
37800.0000   -0.05416
37840.0000    0.05668
37880.0000   -0.00927
37920.0000   -0.07203
37960.0000    0.38567
38000.0000    0.35582
38040.0000    0.08128
38080.0000    0.18810
38120.0000    0.19354
38160.0000    0.32181
38200.0000    0.06304
38240.0000    0.23143
38280.0000    0.40647
38320.0000    0.37347
38360.0000    0.52831
38400.0000    0.43856
38440.0000   -0.15842
38480.0000   -0.36392
38520.0000   -0.60824
38560.0000   -0.53108
38600.0000   -0.51814
38640.0000   -0.34056
38680.0000   -0.48938
38720.0000   -0.35292
38760.0000   -0.59733
38800.0000   -0.41989
38840.0000   -0.59273
38880.0000   -0.62090
38920.0000   -0.66647
38960.0000   -0.58941
39000.0000   -0.47244
39040.0000   -0.57462
39080.0000   -0.38340
39120.0000   -0.08598
39160.0000   -0.02008
39200.0000   -0.21284
39240.0000   -0.30077
39280.0000   -0.35309
39320.0000   -0.63783
39360.0000   -0.30194
39400.0000   -0.73202
39440.0000   -0.69699
39480.0000   -0.85538
39520.0000   -0.60970
39560.0000   -0.49806
39600.0000   -0.52742
39640.0000   -0.36335
39680.0000   -0.67611
39720.0000   -0.50176
39760.0000   -0.66842
39800.0000   -0.45182
39840.0000   -0.54201
39880.0000   -0.86552
39920.0000   -0.62038
39960.0000   -0.70746
40000.0000   -0.52806
40040.0000   -0.56021
40080.0000   -0.46896
40120.0000   -0.46145
40160.0000   -0.38629
40200.0000   -0.37127
40240.0000   -0.37817
40280.0000   -0.55841
40320.0000   -0.35749
40360.0000   -0.64784
40400.0000   -0.63829
40440.0000   -0.64881
40480.0000   -0.52428
40520.0000   -0.57156
40560.0000   -0.72662
40600.0000   -0.50418
40640.0000   -0.50693
40680.0000   -0.55542
40720.0000   -0.42854
40760.0000   -0.40022
40800.0000   -0.42299
40840.0000   -0.51618
40880.0000   -0.37730
40920.0000   -0.24922
40960.0000   -0.47301
41000.0000   -0.28826
41040.0000   -0.68764
41080.0000   -0.43474
41120.0000   -0.65169
41160.0000   -0.43609
41200.0000   -0.43203
41240.0000   -0.60001
41280.0000   -0.58929
41320.0000   -0.49694
41360.0000   -0.53702
41400.0000   -0.54536
41440.0000   -0.27268
41480.0000   -0.45503
41520.0000   -0.37470
41560.0000   -0.12343
41600.0000   -0.25060
41640.0000   -0.06967
41680.0000   -0.32300
41720.0000   -0.67973
41760.0000   -0.82416
41800.0000   -0.51850
41840.0000   -0.64965
41880.0000   -0.68448
41920.0000   -0.34036
41960.0000   -0.70214
42000.0000   -0.46495
42040.0000   -0.64903
42080.0000   -0.64648
42120.0000   -0.64501
42160.0000   -0.50883
42200.0000   -0.65918
42240.0000   -0.87803
42280.0000   -0.66053
42320.0000   -0.55743
42360.0000   -0.26502
42400.0000   -0.68904
42440.0000   -0.86010
42480.0000   -0.29523
42520.0000   -0.27840
42560.0000   -0.10894
42600.0000    0.04192
42640.0000   -0.23214
42680.0000   -0.02255
42720.0000   -0.31233
42760.0000   -0.50072
42800.0000   -0.55869
42840.0000   -0.21701
42880.0000    0.16905
42920.0000    0.12371
42960.0000   -0.17765
43000.0000   -0.49846
43040.0000   -0.09991
43080.0000   -0.23182
43120.0000    0.03076
43160.0000    0.17372
43200.0000    0.22108
43240.0000    0.24422
43280.0000    0.38909
43320.0000    0.31182
43360.0000    0.18711
43400.0000    0.24351
43440.0000    0.08359
43480.0000    0.17158
43520.0000    0.13827
43560.0000    0.23912
43600.0000    0.40317
43640.0000    0.25363
43680.0000    0.04886
43720.0000    0.01445
43760.0000   -0.03094
43800.0000    0.13965
43840.0000    0.26065
43880.0000   -0.03767
43920.0000    0.05202
43960.0000    0.11380
44000.0000    0.05360
44040.0000    0.24915
44080.0000   -0.03036
44120.0000    0.16656
44160.0000    0.19535
44200.0000    0.27615
44240.0000    0.35559
44280.0000    0.44946
44320.0000    0.20937
44360.0000    0.32394
44400.0000    0.30488
44440.0000    0.28389
44480.0000    0.45244
44520.0000    0.35335
44560.0000    0.32483
44600.0000    0.36659
44640.0000    0.34797
44680.0000    0.39376
44720.0000    0.44645
44760.0000    0.47446
44800.0000    0.28060
44840.0000    0.21872
44880.0000    0.36926
44920.0000    0.12677
44960.0000   -0.02056
45000.0000    0.45446
45040.0000    0.49846
45080.0000    0.45770
45120.0000    0.44281
45160.0000    0.35895
45200.0000    0.18433
45240.0000    0.42607
45280.0000    0.34745
45320.0000    0.57478
45360.0000    0.52265
45400.0000    0.41456
45440.0000    0.70777
45480.0000    0.61109
45520.0000    0.50133
45560.0000    0.24086
45600.0000    0.44333
45640.0000    0.16443
45680.0000    0.39071
45720.0000    0.07849
45760.0000   -0.05187
45800.0000   -0.01116
45840.0000    0.24682
45880.0000    0.19414
45920.0000    0.39722
45960.0000    0.46032
46000.0000    0.48687
46040.0000    0.34652
46080.0000    0.38598
46120.0000    0.31281
46160.0000    0.27253
46200.0000    0.47458
46240.0000    0.50510
46280.0000    0.11309
46320.0000    0.46792
46360.0000    0.19594
46400.0000    0.19821
46440.0000    0.20065
46480.0000    0.43321
46520.0000    0.14566
46560.0000    0.18341
46600.0000    0.36526
46640.0000    0.22618
46680.0000    0.32553
46720.0000    0.39917
46760.0000    0.43188
46800.0000    0.58007
46840.0000    0.42619
46880.0000    0.20164
46920.0000    0.46841
46960.0000    0.45626
47000.0000    0.28259
47040.0000    0.34142
47080.0000    0.20397
47120.0000    0.25748
47160.0000    0.33133
47200.0000    0.33932
47240.0000    0.36330
47280.0000    0.31004
47320.0000    0.43377
47360.0000    0.13556
47400.0000    0.05165
47440.0000    0.51997
47480.0000    0.39175
47520.0000    0.39004
47560.0000    0.25629
47600.0000    0.44006
47640.0000    0.20176
47680.0000    0.52462
47720.0000    0.45385
47760.0000    0.43468
47800.0000    0.32457
47840.0000    0.48565
47880.0000    0.42454
47920.0000    0.30905
47960.0000    0.46963
48000.0000    0.28336
48040.0000    0.19640
48080.0000    0.21683
48120.0000    0.41164
48160.0000    0.35860
48200.0000    0.30987
48240.0000    0.43729
48280.0000    0.31170
48320.0000    0.40702
48360.0000    0.45920
48400.0000    0.37358
48440.0000    0.35605
48480.0000   -0.08249
48520.0000    0.39490
48560.0000    0.21289
48600.0000    0.47747
48640.0000   -0.17780
48680.0000    0.21289
48720.0000    0.33218
48760.0000   -0.00518
48800.0000    0.45349
48840.0000    0.36796
48880.0000    0.23697
48920.0000    0.05991
48960.0000    0.15495
49000.0000    0.28020
49040.0000    0.62634
49080.0000    0.13128
49120.0000    0.34640
49160.0000    0.53471
49200.0000    0.27035
49240.0000    0.30417
49280.0000    0.19087
49320.0000    0.27059
49360.0000    0.19202
49400.0000    0.22457
49440.0000    0.31164
49480.0000    0.22592
49520.0000    0.15337
49560.0000    0.15419
49600.0000    0.47026
49640.0000    0.38564
49680.0000    0.31065
49720.0000    0.58912
49760.0000    0.40891
49800.0000    0.29715
49840.0000    0.19655
49880.0000    0.41592
49920.0000    0.22410
49960.0000   -0.00862
50000.0000    0.05452
50040.0000   -0.65936
50080.0000   -0.66609
50120.0000   -0.67234
50160.0000   -0.56704
50200.0000   -0.62854
50240.0000   -0.14920
50280.0000   -0.06342
50320.0000    0.08734
50360.0000   -0.60471
50400.0000   -0.48704
50440.0000   -0.21096
50480.0000   -0.37154
50520.0000   -0.44753
50560.0000   -0.29430
50600.0000   -0.17407
50640.0000   -0.27246
50680.0000   -0.71218
50720.0000   -0.39544
50760.0000   -0.46482
50800.0000   -0.36231
50840.0000   -0.64897
50880.0000   -0.27149
50920.0000   -0.77763
50960.0000   -0.55059
51000.0000   -0.58190
51040.0000   -0.77044
51080.0000   -0.70786
51120.0000   -0.41155
51160.0000   -0.65924
51200.0000   -0.47086
51240.0000   -0.41637
51280.0000   -0.70882
51320.0000   -0.53498
51360.0000   -0.44205
51400.0000   -0.33145
51440.0000   -0.16003
51480.0000   -0.54559
51520.0000   -0.63946
51560.0000   -0.38856
51600.0000   -0.91373
51640.0000   -0.78673
51680.0000   -0.59291
51720.0000   -0.62425
51760.0000   -0.62900
51800.0000   -0.54284
51840.0000   -0.44695
51880.0000   -0.52320
51920.0000   -0.63600
51960.0000   -0.48533
52000.0000   -0.72199
52040.0000   -0.40871
52080.0000   -0.49848
52120.0000   -0.37675
52160.0000   -0.36701
52200.0000   -0.53302
52240.0000   -0.68887
52280.0000   -0.54131
52320.0000   -0.53364
52360.0000   -0.48992
52400.0000   -0.65084
52440.0000   -0.19623
52480.0000   -0.66070
52520.0000   -0.31582
52560.0000   -0.45138
52600.0000   -0.60964
52640.0000   -0.34356
52680.0000   -0.38735
52720.0000   -0.59187
52760.0000   -0.39492
52800.0000   -0.39822
52840.0000   -0.06695
52880.0000   -0.56331
52920.0000   -0.68933
52960.0000   -0.65185
53000.0000   -0.65008
53040.0000   -0.53458
53080.0000   -0.49741
53120.0000   -0.81593
53160.0000   -0.50272
53200.0000   -0.62368
53240.0000   -0.48342
53280.0000   -0.61370
53320.0000   -0.17612
53360.0000   -0.48794
53400.0000   -0.30986
53440.0000   -0.36632
53480.0000   -0.76936
53520.0000   -0.29861
53560.0000   -0.30608
53600.0000   -0.21410
53640.0000   -0.13243
53680.0000   -0.17021
53720.0000   -0.25322
53760.0000    0.09292
53800.0000   -0.05486
53840.0000   -0.09426
53880.0000    0.10095
53920.0000   -0.17636
53960.0000   -0.27769
54000.0000   -0.27756
54040.0000   -0.38775
54080.0000   -0.19085
54120.0000   -0.28310
54160.0000   -0.08152
54200.0000   -0.04688
54240.0000   -0.37729
54280.0000   -0.51503
54320.0000   -0.63497
54360.0000   -0.38180
54400.0000   -0.38808
54440.0000   -0.36092
54480.0000   -0.52126
54520.0000   -0.26469
54560.0000   -0.42367
54600.0000   -0.63865
54640.0000   -0.48625
54680.0000   -0.35457
54720.0000   -0.43807
54760.0000   -0.63275
54800.0000   -0.32528
54840.0000   -0.16522
54880.0000   -0.39285
54920.0000   -0.45352
54960.0000   -0.68462
55000.0000   -0.32645
55040.0000   -0.48471
55080.0000   -0.31921
55120.0000   -0.16641
55160.0000   -0.42798
55200.0000   -0.24021
55240.0000   -0.23706
55280.0000   -0.02146
55320.0000   -0.22510
55360.0000   -0.51789
55400.0000   -0.50180
55440.0000   -0.65813
55480.0000   -0.58730
55520.0000   -0.67323
55560.0000   -0.67789
55600.0000   -0.69632
55640.0000   -0.40181
55680.0000   -0.45931
55720.0000   -0.41029
55760.0000   -0.49392
55800.0000   -0.44517
55840.0000   -0.58101
55880.0000   -0.45941
55920.0000   -0.47737
55960.0000   -0.41032
56000.0000   -0.47466
56040.0000   -0.55632
56080.0000   -0.56539
56120.0000   -0.43625
56160.0000   -0.72303
56200.0000   -0.49879
56240.0000   -0.47677
56280.0000   -0.65342
56320.0000   -0.37557
56360.0000   -0.39917
56400.0000   -0.65760
56440.0000   -0.17419
56480.0000   -0.46130
56520.0000   -0.64044
56560.0000   -0.54737
56600.0000   -0.53270
56640.0000   -0.50069
56680.0000   -0.46757
56720.0000   -0.78005
56760.0000   -0.33626
56800.0000   -0.32505
56840.0000   -0.46782
56880.0000   -0.44110
56920.0000   -0.24374
56960.0000   -0.47100
57000.0000   -0.22584
57040.0000   -0.64746
57080.0000   -0.33238
57120.0000   -0.52059
57160.0000   -0.59324
57200.0000   -0.55946
57240.0000   -0.15557
57280.0000   -0.28862
57320.0000   -0.18188
57360.0000   -0.55036
57400.0000   -0.42813
57440.0000   -0.34591
57480.0000    0.04406
57520.0000   -0.27890
57560.0000   -0.43570
57600.0000   -0.29753
57640.0000   -0.53008
57680.0000   -0.17280
57720.0000   -0.32557
57760.0000   -0.14295
57800.0000   -0.45166
57840.0000   -0.45471
57880.0000   -0.60578
57920.0000   -0.33895
57960.0000   -0.25184
58000.0000   -0.40251
58040.0000   -0.26088
58080.0000   -0.32936
58120.0000   -0.43865
58160.0000   -0.44682
58200.0000   -0.55953
58240.0000   -0.38688
58280.0000   -0.32137
58320.0000   -0.23024
58360.0000   -0.24512
58400.0000   -0.03402
58440.0000   -0.52555
58480.0000   -0.37302
58520.0000   -0.29562
58560.0000    0.00736
58600.0000   -0.23716
58640.0000    0.00524
58680.0000    0.16073
58720.0000   -0.06071
58760.0000   -0.09630
58800.0000    0.05851
58840.0000   -0.02834
58880.0000   -0.31253
58920.0000   -0.12000
58960.0000   -0.46742
59000.0000   -0.09669
59040.0000   -0.28549
59080.0000   -0.22729
59120.0000   -0.17449
59160.0000   -0.16484
59200.0000   -0.19097
59240.0000   -0.10603
59280.0000   -0.21745
59320.0000   -0.44359
59360.0000   -0.26117
59400.0000   -0.35919
59440.0000   -0.49039
59480.0000   -0.39992
59520.0000   -0.47962
59560.0000   -0.35926
59600.0000   -0.16256
59640.0000   -0.19096
59680.0000   -0.29115
59720.0000   -0.16829
59760.0000   -0.43248
59800.0000   -0.48685
59840.0000   -0.27754
59880.0000   -0.22269
59920.0000   -0.35841
59960.0000   -0.30069
60000.0000   -0.47657
60040.0000   -0.45106
60080.0000   -0.35692
60120.0000   -0.17438
60160.0000   -0.14958
60200.0000   -0.21703
60240.0000   -0.47208
60280.0000   -0.41282
60320.0000   -0.55016
60360.0000   -0.48244
60400.0000   -0.53224
60440.0000   -0.46711
60480.0000   -0.48565
60520.0000   -0.19046
60560.0000   -0.34716
60600.0000   -0.32709
60640.0000   -0.31201
60680.0000   -0.57837
60720.0000   -0.45968
60760.0000   -0.29538
60800.0000   -0.28397
60840.0000   -0.52453
60880.0000   -0.47464
60920.0000   -0.33983
60960.0000   -0.26507
61000.0000   -0.70291
61040.0000   -0.17624
61080.0000   -0.43513
61120.0000    0.02351
61160.0000   -0.54238
61200.0000   -0.67846
61240.0000   -0.18380
61280.0000   -0.01310
61320.0000   -0.22623
61360.0000   -0.22031
61400.0000   -0.39999
61440.0000   -0.34247
61480.0000   -0.44674
61520.0000   -0.48910
61560.0000   -0.42016
61600.0000   -0.27772
61640.0000   -0.41001
61680.0000   -0.61589
61720.0000   -0.48122
61760.0000   -0.33327
61800.0000   -0.43086
61840.0000   -0.69513
61880.0000   -0.98534
61920.0000   -0.66163
61960.0000   -0.33103
62000.0000   -0.39903
62040.0000   -0.32542
62080.0000   -0.43635
62120.0000   -0.42553
62160.0000   -0.64805
62200.0000   -0.28977
62240.0000   -0.45838
62280.0000   -0.45265
62320.0000   -0.47268
62360.0000   -0.27266
62400.0000   -0.19807
62440.0000   -0.30979
62480.0000   -0.42781
62520.0000   -0.34390
62560.0000   -0.74467
62600.0000   -0.48341
62640.0000   -0.77105
62680.0000   -0.57016
62720.0000   -0.46248
62760.0000   -0.66730
62800.0000   -0.64532
62840.0000   -0.20265
62880.0000   -0.31463
62920.0000   -0.40004
62960.0000   -0.30631
63000.0000   -0.70121
63040.0000   -0.64167
63080.0000   -0.86076
63120.0000   -0.71402
63160.0000   -0.67035
63200.0000   -0.53719
63240.0000   -0.20695
63280.0000   -0.49186
63320.0000   -0.65767
63360.0000   -0.76078
63400.0000   -0.47346
63440.0000   -0.67381
63480.0000    0.05272
63520.0000   -0.44867
63560.0000   -0.26314
63600.0000   -0.09361
63640.0000   -0.49906
63680.0000   -0.45409
63720.0000   -0.46973
63760.0000   -0.40953
63800.0000   -0.90497
63840.0000   -0.75616
63880.0000   -0.56047
63920.0000   -0.39807
63960.0000   -0.48091
64000.0000   -0.35584
64040.0000   -0.65340
64080.0000   -0.52093
64120.0000   -0.54279
64160.0000   -0.63252
64200.0000   -0.42617
64240.0000   -0.46649
64280.0000   -0.75948
64320.0000   -0.42238
64360.0000   -0.61752
64400.0000   -0.52810
64440.0000   -1.06112
64480.0000   -0.52585
64520.0000   -0.32816
64560.0000   -0.03824
64600.0000    0.19545
64640.0000   -0.23254
64680.0000   -0.30086
64720.0000   -0.34084
64760.0000   -0.37886
64800.0000   -0.25441
64840.0000   -0.02589
64880.0000   -0.71263
64920.0000   -0.38598
64960.0000   -0.50989
65000.0000   -0.91674
65040.0000   -0.35419
65080.0000   -0.16922
65120.0000    0.01537
65160.0000   -0.31288
65200.0000   -0.41281
65240.0000   -0.44847
65280.0000   -0.55899
65320.0000   -0.42095
65360.0000   -0.45980
65400.0000   -0.56092
65440.0000   -0.58883
65480.0000   -0.48774
65520.0000   -0.73755
65560.0000   -0.61463
65600.0000   -0.86553
65640.0000   -0.60824
65680.0000   -0.52910
65720.0000   -0.94813
65760.0000   -0.74271
65800.0000   -0.95079
65840.0000   -0.96265
65880.0000   -0.52677
65920.0000   -0.78024
65960.0000   -0.26715
66000.0000   -0.59908
66040.0000   -0.40018
66080.0000   -0.10013
66120.0000   -0.54915
66160.0000   -0.21988
66200.0000    0.10079
66240.0000    0.03267
66280.0000    0.11742
66320.0000    0.28782
66360.0000   -0.01541
66400.0000    0.07846
66440.0000    0.25910
66480.0000    0.24369
66520.0000   -0.14379
66560.0000    0.17404
66600.0000    0.47448
66640.0000    0.43384
66680.0000    0.21170
66720.0000    0.18426
66760.0000    0.22058
66800.0000    0.18808
66840.0000    0.30313
66880.0000    0.12617
66920.0000    0.18485
66960.0000    0.23218
67000.0000    0.15615
67040.0000    0.58510
67080.0000    0.51788
67120.0000    0.56944
67160.0000    0.34735
67200.0000    0.50363
67240.0000    0.36176
67280.0000    0.25600
67320.0000    0.16858
67360.0000    0.34830
67400.0000    0.60250
67440.0000    0.44736
67480.0000    0.49769
67520.0000    0.58932
67560.0000    0.28176
67600.0000    0.42230
67640.0000    0.35343
67680.0000    0.23059
67720.0000    0.30163
67760.0000   -0.01695
67800.0000    0.28316
67840.0000    0.32897
67880.0000   -0.07311
67920.0000    0.23247
67960.0000    0.34036
68000.0000    0.27348
68040.0000    0.27941
68080.0000    0.18991
68120.0000    0.20756
68160.0000    0.21237
68200.0000    0.47287
68240.0000    0.48079
68280.0000    0.36671
68320.0000    0.33541
68360.0000    0.27049
68400.0000    0.56370
68440.0000    0.02419
68480.0000    0.19901
68520.0000    0.42533
68560.0000    0.27488
68600.0000    0.17753
68640.0000    0.15183
68680.0000    0.21538
68720.0000    0.48509
68760.0000    0.48867
68800.0000    0.43380
68840.0000    0.53299
68880.0000    0.46320
68920.0000    0.38395
68960.0000    0.08971
69000.0000    0.60784
69040.0000    0.47400
69080.0000    0.44348
69120.0000    0.26106
69160.0000    0.33356
69200.0000    0.42439
69240.0000    0.37693
69280.0000    0.33539
69320.0000    0.18986
69360.0000    0.39756
69400.0000    0.31317
69440.0000    0.36189
69480.0000    0.46187
69520.0000    0.36933
69560.0000    0.44985
69600.0000    0.26758
69640.0000    0.26438
69680.0000    0.41525
69720.0000    0.35453
69760.0000    0.14310
69800.0000    0.48615
69840.0000    0.18506
69880.0000    0.31289
69920.0000    0.31251
69960.0000    0.42704
70000.0000    0.31683
70040.0000    0.35762
70080.0000    0.22135
70120.0000    0.48859
70160.0000    0.36961
70200.0000    0.48599
70240.0000    0.31080
70280.0000    0.14346
70320.0000    0.53954
70360.0000    0.48166
70400.0000    0.55291
70440.0000    0.40887
70480.0000    0.37429
70520.0000    0.34163
70560.0000    0.30018
70600.0000    0.32034
70640.0000    0.39680
70680.0000    0.53531
70720.0000    0.52429
70760.0000    0.35521
70800.0000    0.27643
70840.0000   -0.02362
70880.0000    0.22580
70920.0000    0.25234
70960.0000    0.49709
71000.0000    0.27033
71040.0000    0.27749
71080.0000    0.14341
71120.0000    0.07200
71160.0000    0.37207
71200.0000    0.22265
71240.0000    0.44898
71280.0000    0.29687
71320.0000    0.58944
71360.0000    0.26157
71400.0000    0.45530
71440.0000    0.31861
71480.0000    0.28000
71520.0000    0.36782
71560.0000    0.50691
71600.0000   -0.07999
71640.0000    0.24681
71680.0000    0.29071
71720.0000    0.21135
71760.0000    0.38988
71800.0000    0.34221
71840.0000    0.35839
71880.0000    0.42945
71920.0000    0.37862
71960.0000    0.47243
72000.0000    0.13168
72040.0000   -0.11166
72080.0000    0.22164
72120.0000    0.40154
72160.0000    0.40358
72200.0000    0.38076
72240.0000    0.23847
72280.0000    0.17742
72320.0000    0.26989
72360.0000    0.55823
72400.0000    0.29832
72440.0000    0.59393
72480.0000    0.22273
72520.0000    0.38525
72560.0000    0.21490
72600.0000    0.36988
72640.0000    0.21118
72680.0000    0.44395
72720.0000    0.40508
72760.0000    0.32279
72800.0000    0.51783
72840.0000    0.41387
72880.0000    0.26797
72920.0000    0.26848
72960.0000    0.29551
73000.0000    0.39294
73040.0000    0.52567
73080.0000    0.39301
73120.0000    0.32306
73160.0000    0.42600
73200.0000    0.45109
73240.0000    0.23654
73280.0000    0.34736
73320.0000    0.29827
73360.0000    0.28471
73400.0000    0.26976
73440.0000    0.43246
73480.0000    0.42719
73520.0000    0.56156
73560.0000    0.41810
73600.0000    0.32031
73640.0000    0.50165
73680.0000    0.45192
73720.0000    0.43691
73760.0000    0.39695
73800.0000    0.20362
73840.0000    0.35938
73880.0000    0.22113
73920.0000    0.12635
73960.0000    0.28004
74000.0000    0.33865
74040.0000    0.41917
74080.0000    0.39285
74120.0000    0.09583
74160.0000    0.31750
74200.0000    0.40548
74240.0000    0.43894
74280.0000    0.26583
74320.0000    0.07592
74360.0000    0.20951
74400.0000    0.33973
74440.0000    0.36841
74480.0000    0.31272
74520.0000    0.41245
74560.0000    0.32235
74600.0000    0.53011
74640.0000    0.45329
74680.0000    0.67728
74720.0000    0.33625
74760.0000    0.19491
74800.0000    0.36381
74840.0000    0.33457
74880.0000    0.31783
74920.0000    0.14536
74960.0000    0.32863
75000.0000    0.32908
75040.0000    0.43022
75080.0000    0.22614
75120.0000    0.33246
75160.0000    0.48582
75200.0000    0.42723
75240.0000    0.36182
75280.0000    0.52221
75320.0000    0.45914
75360.0000    0.15491
75400.0000    0.07047
75440.0000    0.49047
75480.0000    0.45517
75520.0000    0.27624
75560.0000    0.49928
75600.0000    0.62517
75640.0000    0.39577
75680.0000    0.31791
75720.0000    0.48804
75760.0000    0.49534
75800.0000    0.38939
75840.0000    0.54050
75880.0000    0.43482
75920.0000    0.44707
75960.0000    0.22460
76000.0000    0.41989
76040.0000    0.41382
76080.0000    0.59606
76120.0000    0.45634
76160.0000    0.31517
76200.0000    0.18107
76240.0000    0.42245
76280.0000    0.41453
76320.0000    0.38026
76360.0000    0.29791
76400.0000    0.39190
76440.0000    0.38344
76480.0000    0.12627
76520.0000    0.40301
76560.0000   -0.18561
76600.0000   -0.01663
76640.0000    0.05380
76680.0000    0.18831
76720.0000   -0.14514
76760.0000    0.08964
76800.0000   -0.05310
76840.0000   -0.11199
76880.0000    0.02922
76920.0000   -0.06787
76960.0000    0.04780
77000.0000    0.00773
77040.0000    0.11392
77080.0000   -0.00527
77120.0000    0.06544
77160.0000    0.20918
77200.0000    0.27937
77240.0000    0.19505
77280.0000    0.14173
77320.0000    0.08820
77360.0000   -0.04125
77400.0000    0.24266
77440.0000    0.16189
77480.0000    0.04340
77520.0000    0.46570
77560.0000    0.20860
77600.0000   -0.11603
77640.0000   -0.10525
77680.0000    0.02955
77720.0000   -0.04783
77760.0000    0.06251
77800.0000    0.16488
77840.0000    0.15241
77880.0000   -0.13059
77920.0000   -0.10795
77960.0000   -0.14795
78000.0000   -0.01449
78040.0000   -0.22687
78080.0000    0.26458
78120.0000    0.31951
78160.0000    0.23162
78200.0000    0.61230
78240.0000    0.58704
78280.0000    0.15024
78320.0000    0.13522
78360.0000   -0.16853
78400.0000    0.18248
78440.0000    0.10608
78480.0000    0.00787
78520.0000    0.07629
78560.0000    0.23535
78600.0000    0.44978
78640.0000    0.53117
78680.0000    0.25621
78720.0000    0.54640
78760.0000    0.19938
78800.0000    0.32994
78840.0000    0.39421
78880.0000    0.17044
78920.0000    0.29587
78960.0000    0.28914
79000.0000    0.31803
79040.0000    0.34415
79080.0000    0.36893
79120.0000    0.27260
79160.0000    0.38792
79200.0000    0.19430
79240.0000    0.37210
79280.0000    0.32701
79320.0000    0.16644
79360.0000    0.31993
79400.0000    0.13946
79440.0000    0.37181
79480.0000    0.28348
79520.0000    0.30454
79560.0000   -0.03173
79600.0000    0.11442
79640.0000   -0.25676
79680.0000    0.17913
79720.0000    0.08653
79760.0000    0.24033
79800.0000    0.34675
79840.0000    0.31673
79880.0000    0.08312
79920.0000    0.59417
79960.0000    0.16817
80000.0000    0.15734
80040.0000    0.20563
80080.0000    0.04956
80120.0000    0.30175
80160.0000    0.34605
80200.0000    0.17004
80240.0000    0.28896
80280.0000    0.30917
80320.0000    0.25766
80360.0000    0.27199
80400.0000    0.26995
80440.0000    0.67098
80480.0000    0.61211
80520.0000    0.45977
80560.0000    0.29243
80600.0000    0.54877
80640.0000    0.35363
80680.0000    0.45550
80720.0000    0.56148
80760.0000    0.47248
80800.0000    0.49046
80840.0000    0.50524
80880.0000    0.57963
80920.0000    0.68672
80960.0000    0.75138
81000.0000    0.44213
81040.0000    0.53546
81080.0000    0.44523
81120.0000    0.28076
81160.0000    0.28932
81200.0000    0.60728
81240.0000    0.34179
81280.0000    0.38205
81320.0000    0.60215
81360.0000    0.62520
81400.0000    0.62791
81440.0000    0.50143
81480.0000    0.44283
81520.0000    0.44244
81560.0000    0.56552
81600.0000    0.56050
81640.0000    0.55432
81680.0000    0.43562
81720.0000    0.22662
81760.0000    0.47953
81800.0000    0.64625
81840.0000    0.56861
81880.0000    0.53131
81920.0000    0.63163
81960.0000    0.52111
82000.0000    0.44629
82040.0000    0.60942
82080.0000    0.43613
82120.0000    0.54383
82160.0000    0.37227
82200.0000    0.21197
82240.0000    0.32181
82280.0000    0.31354
82320.0000    0.36216
82360.0000    0.27664
82400.0000    0.37000
82440.0000    0.24663
82480.0000    0.42243
82520.0000    0.61679
82560.0000    0.30733
82600.0000    0.54497
82640.0000    0.62780
82680.0000    0.47855
82720.0000    0.53309
82760.0000    0.74816
82800.0000    0.32566
82840.0000    0.30015
82880.0000    0.58335
82920.0000    0.14166
82960.0000    0.21406
83000.0000    0.54902
83040.0000    0.47901
83080.0000    0.37800
83120.0000    0.20829
83160.0000    0.23117
83200.0000    0.34188
83240.0000    0.55729
83280.0000    0.29933
83320.0000    0.48520
83360.0000    0.22392
83400.0000    0.43518
83440.0000    0.60185
83480.0000    0.34492
83520.0000    0.33614
83560.0000    0.21122
83600.0000    0.52801
83640.0000    0.46972
83680.0000    0.34407
83720.0000    0.71276
83760.0000    0.65133
83800.0000    0.29002
83840.0000    0.21167
83880.0000    0.24108
83920.0000    0.18076
83960.0000    0.14959
84000.0000    0.11606
84040.0000    0.47232
84080.0000    0.18413
84120.0000    0.12549
84160.0000    0.60911
84200.0000    0.76463
84240.0000    0.91660
84280.0000    0.47308
84320.0000    0.48131
84360.0000    0.47769
84400.0000    0.34156
84440.0000    0.43142
84480.0000    0.35445
84520.0000    0.26344
84560.0000    0.21159
84600.0000    0.42560
84640.0000    0.52370
84680.0000    0.77699
84720.0000    0.53699
84760.0000    0.16413
84800.0000    0.16700
84840.0000    0.07355
84880.0000    0.63618
84920.0000    0.24300
84960.0000    0.06538
85000.0000    0.36506
85040.0000    0.46852
85080.0000    0.39510
85120.0000    0.19698
85160.0000    0.30503
85200.0000    0.23614
85240.0000    0.32427
85280.0000    0.26227
85320.0000   -0.00161
85360.0000    0.37051
85400.0000    0.56566
85440.0000    0.18683
85480.0000    0.33756
85520.0000    0.08440
85560.0000   -0.06947
85600.0000    0.24368
85640.0000    0.33902
85680.0000    0.28217
85720.0000    0.48643
85760.0000    0.05030
85800.0000    0.30093
85840.0000    0.17492
85880.0000    0.23016
85920.0000    0.21664
85960.0000    0.28312
86000.0000    0.21447
86040.0000    0.13805
86080.0000    0.09213
86120.0000    0.03411
86160.0000    0.40948
86200.0000    0.19237
86240.0000    0.53178
86280.0000    0.13695
86320.0000    0.23721
86360.0000    0.22745
86400.0000    0.09834
86440.0000   -0.11059
86480.0000   -0.05375
86520.0000    0.02457
86560.0000    0.31221
86600.0000    0.41831
86640.0000    0.35934
86680.0000    0.36911
86720.0000    0.37886
86760.0000    0.40431
86800.0000    0.09990
86840.0000   -0.25379
86880.0000   -0.13081
86920.0000    0.07894
86960.0000   -0.31652
87000.0000   -0.55573
87040.0000   -0.75268
87080.0000   -0.60966
87120.0000   -0.22303
87160.0000   -0.30873
87200.0000   -0.07672
87240.0000   -0.66544
87280.0000   -0.63091
87320.0000   -0.17257
87360.0000   -0.18289
87400.0000   -0.02878
87440.0000   -0.26347
87480.0000   -0.22902
87520.0000   -0.23823
87560.0000   -0.46595
87600.0000   -0.46197
87640.0000   -0.27695
87680.0000   -0.18996
87720.0000   -0.36468
87760.0000   -0.19288
87800.0000   -0.22661
87840.0000   -0.27147
87880.0000   -0.33682
87920.0000   -0.03108
87960.0000   -0.27019
88000.0000   -0.26564
88040.0000   -0.17204
88080.0000   -0.11451
88120.0000   -0.39819
88160.0000   -0.49186
88200.0000   -0.33047
88240.0000   -0.34786
88280.0000   -0.49908
88320.0000   -0.40497
88360.0000   -0.24755
88400.0000   -0.73690
88440.0000   -0.66108
88480.0000   -0.78518
88520.0000   -0.55583
88560.0000   -0.54675
88600.0000   -0.31180
88640.0000   -0.28018
88680.0000   -0.23895
88720.0000   -0.18432
88760.0000   -0.44994
88800.0000   -0.53671
88840.0000   -0.57283
88880.0000   -0.36529
88920.0000   -0.56711
88960.0000   -0.30508
89000.0000   -0.43329
89040.0000   -0.39041
89080.0000   -0.41270
89120.0000   -0.62825
89160.0000   -0.15718
89200.0000   -0.67762
89240.0000   -0.28537
89280.0000   -0.26786
89320.0000   -0.16560
89360.0000   -0.28650
89400.0000   -0.17559
89440.0000   -0.23618
89480.0000   -0.26837
89520.0000   -0.12731
89560.0000   -0.46074
89600.0000   -0.17321
89640.0000   -0.63220
89680.0000   -0.52472
89720.0000   -0.71324
89760.0000   -0.26041
89800.0000   -0.47891
89840.0000   -0.54980
89880.0000   -0.77917
89920.0000   -0.66123
89960.0000   -0.39317
90000.0000   -0.40365
90040.0000   -0.64472
90080.0000   -0.48524
90120.0000   -0.55025
90160.0000   -0.31297
90200.0000   -0.36854
90240.0000   -0.64995
90280.0000   -0.46947
90320.0000   -0.65077
90360.0000   -0.67154
90400.0000   -0.76732
90440.0000   -0.36504
90480.0000   -0.45583
90520.0000   -0.46465
90560.0000   -0.57805
90600.0000   -0.53883
90640.0000   -0.32018
90680.0000   -0.51046
90720.0000   -0.09078
90760.0000   -0.29169
90800.0000   -0.40266
90840.0000   -0.45066
90880.0000   -0.22255
90920.0000   -0.36604
90960.0000   -0.22392
91000.0000   -0.68747
91040.0000   -0.34657
91080.0000   -0.41983
91120.0000    0.03116
91160.0000   -0.03243
91200.0000   -0.37476
91240.0000   -0.21486
91280.0000   -0.27645
91320.0000   -0.43565
91360.0000   -0.26820
91400.0000   -0.21233
91440.0000   -0.00528
91480.0000   -0.06134
91520.0000   -0.51728
91560.0000   -0.30869
91600.0000   -0.37541
91640.0000   -0.42457
91680.0000   -0.42705
91720.0000   -0.33661
91760.0000   -0.21587
91800.0000   -0.15739
91840.0000    0.00716
91880.0000   -0.37104
91920.0000   -0.03908
91960.0000   -0.11398
92000.0000   -0.20728
92040.0000   -0.39176
92080.0000   -0.33133
92120.0000   -0.20849
92160.0000   -0.13522
92200.0000   -0.38664
92240.0000   -0.20672
92280.0000   -0.48037
92320.0000   -0.16724
92360.0000   -0.40356
92400.0000   -0.11226
92440.0000   -0.16626
92480.0000   -0.18783
92520.0000   -0.40090
92560.0000   -0.41986
92600.0000   -0.39568
92640.0000   -0.31348
92680.0000   -0.58809
92720.0000   -0.65515
92760.0000   -0.40899
92800.0000   -0.54246
92840.0000   -0.36597
92880.0000   -0.52436
92920.0000   -0.27052
92960.0000   -0.42288
93000.0000   -0.60067
93040.0000   -0.48821
93080.0000   -0.47591
93120.0000   -0.18249
93160.0000   -0.45163
93200.0000   -0.47539
93240.0000   -0.72108
93280.0000   -0.56935
93320.0000   -0.86304
93360.0000   -0.66733
93400.0000   -0.44181
93440.0000   -0.55741
93480.0000   -0.68455
93520.0000   -1.00428
93560.0000   -0.54148
93600.0000   -0.52118
93640.0000   -0.79992
93680.0000   -0.61185
93720.0000   -0.73109
93760.0000   -0.59176
93800.0000   -0.61910
93840.0000   -0.61592
93880.0000   -0.55867
93920.0000   -0.56185
93960.0000   -0.58662
94000.0000   -0.57893
94040.0000   -0.61626
94080.0000   -0.68079
94120.0000   -0.57173
94160.0000   -0.46465
94200.0000   -0.77537
94240.0000   -0.58863
94280.0000   -0.40840
94320.0000   -0.44670
94360.0000   -0.64255
94400.0000   -0.51112
94440.0000   -0.68723
94480.0000   -0.61657
94520.0000   -0.41698
94560.0000   -0.64449
94600.0000   -0.61747
94640.0000   -0.68108
94680.0000   -0.33214
94720.0000   -0.51984
94760.0000   -0.38810
94800.0000   -0.27788
94840.0000   -0.23841
94880.0000   -0.11612
94920.0000   -0.59328
94960.0000   -0.37818
95000.0000   -0.32363
95040.0000   -0.44408
95080.0000   -0.75639
95120.0000   -0.64615
95160.0000   -0.48996
95200.0000   -0.55163
95240.0000   -0.39940
95280.0000   -0.45607
95320.0000   -0.58343
95360.0000   -0.27764
95400.0000   -0.55883
95440.0000   -0.59890
95480.0000   -0.63455
95520.0000   -0.09142
95560.0000   -0.07769
95600.0000   -0.48492
95640.0000   -0.06580
95680.0000   -0.05540
95720.0000   -0.24565
95760.0000   -0.04206
95800.0000   -0.36376
95840.0000   -0.45229
95880.0000   -0.57838
95920.0000   -0.64181
95960.0000   -0.08233
96000.0000   -0.34917
96040.0000   -0.05128
96080.0000   -0.61515
96120.0000   -0.22189
96160.0000   -0.09055
96200.0000   -0.28387
96240.0000   -0.64977
96280.0000   -0.14120
96320.0000   -0.54086
96360.0000   -0.76003
96400.0000   -0.31839
96440.0000   -0.26035
96480.0000   -0.08840
96520.0000   -0.53010
96560.0000   -0.49834
96600.0000   -0.73856
96640.0000   -0.31067
96680.0000   -0.55577
96720.0000   -0.50698
96760.0000   -0.60335
96800.0000   -0.45637
96840.0000   -0.63087
96880.0000   -0.42179
96920.0000   -0.33514
96960.0000   -0.48681
97000.0000   -0.48800
97040.0000   -0.57077
97080.0000   -0.66082
97120.0000   -0.68362
97160.0000   -0.89392
97200.0000   -0.52377
97240.0000   -0.81296
97280.0000   -0.38197
97320.0000   -0.48127
97360.0000   -0.59760
97400.0000   -0.57965
97440.0000   -0.54007
97480.0000   -0.38417
97520.0000   -0.53838
97560.0000   -0.54125
97600.0000   -0.58454
97640.0000   -0.27459
97680.0000   -0.24593
97720.0000   -0.31488
97760.0000   -0.13725
97800.0000   -0.56781
97840.0000   -0.33123
97880.0000   -0.54317
97920.0000   -0.37319
97960.0000   -0.36916
98000.0000   -0.42974
98040.0000   -0.47919
98080.0000   -0.24996
98120.0000   -0.42728
98160.0000   -0.50157
98200.0000   -0.18416
98240.0000   -0.62594
98280.0000   -0.45039
98320.0000   -0.51613
98360.0000   -0.51364
98400.0000   -0.35172
98440.0000   -0.38017
98480.0000   -0.36077
98520.0000   -0.49673
98560.0000   -0.09094
98600.0000   -0.29791
98640.0000   -0.02103
98680.0000   -0.12721
98720.0000   -0.33616
98760.0000   -0.09609
98800.0000   -0.36247
98840.0000   -0.66676
98880.0000   -0.38046
98920.0000   -0.44986
98960.0000   -0.26152
99000.0000   -0.26734
99040.0000   -0.55122
99080.0000   -0.69866
99120.0000   -0.48206
99160.0000   -0.47382
99200.0000   -0.68694
99240.0000   -0.30216
99280.0000   -0.62673
99320.0000   -0.31643
99360.0000   -0.26638
99400.0000   -0.16982
99440.0000   -0.20978
99480.0000   -0.13789
99520.0000   -0.35781
99560.0000   -0.24772
99600.0000   -0.13057
99640.0000   -0.12015
99680.0000   -0.36287
99720.0000   -0.09140
99760.0000   -0.16757
99800.0000   -0.14865
99840.0000   -0.43401
99880.0000   -0.41351
99920.0000   -0.18422
99960.0000   -0.41864
100000.0000   -0.64769
100040.0000   -0.53723
100080.0000   -0.83687
100120.0000   -0.61293
100160.0000   -0.38859
100200.0000   -0.24456
100240.0000   -0.20512
100280.0000   -0.31651
100320.0000   -0.46299
100360.0000   -0.35043
100400.0000   -0.65491
100440.0000   -0.77472
100480.0000   -0.48665
100520.0000   -0.32315
100560.0000   -0.39731
100600.0000   -0.87737
100640.0000   -0.76026
100680.0000   -0.76422
100720.0000   -0.63947
100760.0000   -0.60650
100800.0000   -0.24496
100840.0000   -0.81267
100880.0000   -0.44873
100920.0000   -0.94263
100960.0000   -0.71507
101000.0000   -0.72667
101040.0000   -0.13116
101080.0000   -0.40108
101120.0000   -0.58266
101160.0000   -0.75952
101200.0000   -0.39330
101240.0000   -0.65885
101280.0000   -0.01636
101320.0000   -0.50123
101360.0000   -0.61622
101400.0000   -0.45952
101440.0000   -0.49180
101480.0000   -0.28124
101520.0000   -0.05827
101560.0000   -0.11974
101600.0000   -0.32406
101640.0000   -0.41963
101680.0000   -0.39798
101720.0000   -0.40295
101760.0000   -0.35179
101800.0000   -0.30967
101840.0000   -0.66543
101880.0000   -0.39489
101920.0000   -0.40855
101960.0000   -0.66576
102000.0000   -0.50642
102040.0000   -0.18447
102080.0000   -0.41758
102120.0000   -0.35830
102160.0000   -0.27184
102200.0000   -0.33132
102240.0000   -0.49818
102280.0000   -0.44543
102320.0000   -0.69141
102360.0000   -0.62895
102400.0000   -0.65837
102440.0000   -0.28562
102480.0000   -0.69344
102520.0000   -0.91215
102560.0000   -0.83977
102600.0000   -0.36253
102640.0000   -0.20409
102680.0000   -0.55627
102720.0000   -0.21527
102760.0000   -0.12047
102800.0000   -0.42158
102840.0000   -0.61205
102880.0000   -0.65544
102920.0000   -0.76342
102960.0000   -0.77032
103000.0000   -0.51031
103040.0000   -0.79804
103080.0000   -0.65515
103120.0000   -0.41251
103160.0000   -0.70661
103200.0000   -0.65732
103240.0000   -0.83039
103280.0000   -1.05649
103320.0000   -0.96083
103360.0000   -0.98346
103400.0000   -0.78096
103440.0000   -0.62988
103480.0000   -0.87327
103520.0000   -1.01141
103560.0000   -0.61391
103600.0000   -0.57888
103640.0000   -0.52975
103680.0000   -0.57621
103720.0000   -0.62966
103760.0000   -0.68892
103800.0000   -0.24059
103840.0000   -0.29556
103880.0000   -0.55201
103920.0000   -0.53474
103960.0000   -0.26536
104000.0000   -0.04862
104040.0000    0.10322
104080.0000   -0.26375
104120.0000   -0.71344
104160.0000   -0.44970
104200.0000   -0.03503
104240.0000   -0.19909
104280.0000   -0.07452
104320.0000   -0.68395
104360.0000   -0.39313
104400.0000   -0.48195
104440.0000   -0.42532
104480.0000   -0.60432
104520.0000   -0.52843
104560.0000   -0.30745
104600.0000   -0.59127
104640.0000   -0.55812
104680.0000   -0.36964
104720.0000   -0.81231
104760.0000   -0.22923
104800.0000   -0.16043
104840.0000   -0.82035
104880.0000   -0.37795
104920.0000    0.00700
104960.0000   -0.30234
105000.0000   -0.43290
105040.0000   -0.36793
105080.0000   -0.38115
105120.0000   -0.20528
105160.0000   -0.25158
105200.0000   -0.44432
105240.0000   -0.18238
105280.0000   -0.36173
105320.0000   -0.04907
105360.0000   -0.52300
105400.0000   -0.23726
105440.0000   -0.21381
105480.0000   -0.43840
105520.0000   -0.19483
105560.0000   -0.39577
105600.0000   -0.54022
105640.0000   -0.33838
105680.0000   -0.14474
105720.0000   -0.40705
105760.0000    0.09989
105800.0000    0.10012
105840.0000   -0.44992
105880.0000   -0.54827
105920.0000   -0.59566
105960.0000   -0.78808
106000.0000   -0.53246
106040.0000   -0.59715
106080.0000   -0.59264
106120.0000   -0.40540
106160.0000   -0.42515
106200.0000   -0.58498
106240.0000   -0.52472
106280.0000   -0.56632
106320.0000   -0.40026
106360.0000   -0.55344
106400.0000   -0.66230
106440.0000   -0.24348
106480.0000   -0.63086
106520.0000   -0.37923
106560.0000   -0.32080
106600.0000   -0.59224
106640.0000   -0.51485
106680.0000   -0.61845
106720.0000   -0.39239
106760.0000   -0.45048
106800.0000   -0.04889
106840.0000   -0.39860
106880.0000   -0.75778
106920.0000   -0.75921
106960.0000   -0.56923
107000.0000   -0.74678
107040.0000   -0.59288
107080.0000   -0.57391
107120.0000   -0.66090
107160.0000   -0.71841
107200.0000   -0.41023
107240.0000   -0.68039
107280.0000   -0.40687
107320.0000   -0.25086
107360.0000   -0.33337
107400.0000   -0.52527
107440.0000   -0.34920
107480.0000   -0.07839
107520.0000   -0.20436
107560.0000   -0.82297
107600.0000   -0.33591
107640.0000   -0.04946
107680.0000   -0.36404
107720.0000   -0.45406
107760.0000   -0.40493
107800.0000   -0.50808
107840.0000   -0.32652
107880.0000   -0.50479
107920.0000   -0.49485
107960.0000   -0.16906
108000.0000   -0.60525
108040.0000   -0.41908
108080.0000   -0.01598
108120.0000   -0.33502
108160.0000   -0.45562
108200.0000   -0.08094
108240.0000   -0.37234
108280.0000   -0.21738
108320.0000   -0.47718
108360.0000   -0.08352
108400.0000    0.06144
108440.0000   -0.35083
108480.0000   -0.49330
108520.0000    0.07324
108560.0000   -0.31431
108600.0000   -0.04284
108640.0000    0.05789
108680.0000   -0.32364
108720.0000   -0.38534
108760.0000   -0.51564
108800.0000   -0.30060
108840.0000   -0.25964
108880.0000   -0.41622
108920.0000   -0.36752
108960.0000   -0.54606
109000.0000   -0.34580
109040.0000   -0.20330
109080.0000   -0.27404
109120.0000    0.00759
109160.0000   -0.01388
109200.0000   -0.41423
109240.0000   -0.14087
109280.0000   -0.35837
109320.0000   -0.56112
109360.0000   -0.41523
109400.0000   -0.38383
109440.0000   -0.41331
109480.0000   -0.43968
109520.0000   -0.42427
109560.0000   -0.26920
109600.0000   -0.08633
109640.0000   -0.17744
109680.0000   -0.29491
109720.0000   -0.08117
109760.0000   -0.26710
109800.0000   -0.15930
109840.0000   -0.49360
109880.0000   -0.35932
109920.0000   -0.38291
109960.0000   -0.01111
110000.0000   -0.35696
110040.0000    0.00103
110080.0000   -0.04621
110120.0000   -0.47178
110160.0000   -0.15736
110200.0000   -0.36642
110240.0000   -0.25308
110280.0000   -0.36412
110320.0000   -0.10986
110360.0000   -0.35852
110400.0000   -0.32857
110440.0000   -0.48529
110480.0000   -0.36093
110520.0000   -0.35104
110560.0000   -0.28162
110600.0000   -0.42376
110640.0000   -0.32273
110680.0000   -0.61720
110720.0000   -0.41691
110760.0000   -0.31697
110800.0000   -0.19885
110840.0000   -0.50704
110880.0000   -0.27385
110920.0000   -0.53313
110960.0000   -0.29696
111000.0000   -0.57171
111040.0000   -0.48559
111080.0000   -0.22785
111120.0000   -0.43917
111160.0000   -0.55585
111200.0000   -0.44767
111240.0000   -0.44427
111280.0000   -0.34954
111320.0000   -0.13240
111360.0000   -0.26961
111400.0000   -0.31103
111440.0000   -0.49271
111480.0000   -0.49029
111520.0000   -0.03647
111560.0000   -0.27041
111600.0000   -0.43975
111640.0000   -0.23500
111680.0000   -0.52411
111720.0000   -0.44914
111760.0000   -0.23063
111800.0000   -0.44159
111840.0000   -0.42813
111880.0000   -0.47743
111920.0000   -0.58816
111960.0000   -0.49122
112000.0000   -0.18537
112040.0000   -0.34538
112080.0000   -0.37019
112120.0000   -0.43877
112160.0000   -0.23224
112200.0000   -0.34377
112240.0000   -0.39511
112280.0000   -0.31343
112320.0000   -0.47769
112360.0000   -0.41437
112400.0000   -0.22970
112440.0000   -0.36224
112480.0000   -0.51470
112520.0000   -0.40254
112560.0000   -0.22772
112600.0000   -0.39373
112640.0000   -0.43072
112680.0000   -0.44098
112720.0000   -0.40523
112760.0000   -0.46296
112800.0000   -0.74630
112840.0000   -0.46481
112880.0000   -0.48584
112920.0000   -0.61494
112960.0000   -0.68672
113000.0000   -0.53601
113040.0000    0.03810
113080.0000   -0.49859
113120.0000   -0.31994
113160.0000   -0.61218
113200.0000   -0.40539
113240.0000   -0.71936
113280.0000   -0.28265
113320.0000   -0.34460
113360.0000   -0.41507
113400.0000   -0.14076
113440.0000   -0.08884
113480.0000   -0.22377
113520.0000   -0.15578
113560.0000   -0.10005
113600.0000   -0.34076
113640.0000   -0.18509
113680.0000   -0.05198
113720.0000   -0.20241
113760.0000   -0.05928
113800.0000   -0.29866
113840.0000   -0.35496
113880.0000   -0.16755
113920.0000   -0.32234
113960.0000   -0.22544
114000.0000   -0.49882
114040.0000   -0.57368
114080.0000   -0.18212
114120.0000   -0.00337
114160.0000   -0.15471
114200.0000   -0.11040
114240.0000   -0.33302
114280.0000   -0.42078
114320.0000   -0.61028
114360.0000   -0.18011
114400.0000   -0.00491
114440.0000   -0.08889
114480.0000   -0.30740
114520.0000   -0.24062
114560.0000   -0.21030
114600.0000   -0.55070
114640.0000   -0.23286
114680.0000   -0.11655
114720.0000   -0.24228
114760.0000   -0.39903
114800.0000   -0.35214
114840.0000   -0.52974
114880.0000   -0.60160
114920.0000   -0.54484
114960.0000   -0.72318
115000.0000   -0.60710
115040.0000   -0.26984
115080.0000   -0.51460
115120.0000   -0.27012
115160.0000   -0.30546
115200.0000   -0.21786
115240.0000   -0.72325
115280.0000   -0.58117
115320.0000   -0.64294
115360.0000   -0.98544
115400.0000   -0.57109
115440.0000   -0.73793
115480.0000   -0.85127
115520.0000   -0.33523
115560.0000   -0.48311
115600.0000   -0.35708
115640.0000   -0.11180
115680.0000   -0.52592
115720.0000   -0.42822
115760.0000   -0.74072
115800.0000   -0.77727
115840.0000   -0.61348
115880.0000   -0.55445
115920.0000   -0.24633
115960.0000   -0.52038
116000.0000   -0.45227
116040.0000   -0.22761
116080.0000   -0.58373
116120.0000   -0.59038
116160.0000   -0.66056
116200.0000   -0.74934
116240.0000   -0.65056
116280.0000   -0.46308
116320.0000   -0.26022
116360.0000   -0.47860
116400.0000   -0.35626
116440.0000   -0.42747
116480.0000   -0.36273
116520.0000   -0.14005
116560.0000   -0.33733
116600.0000   -0.45310
116640.0000   -0.51062
116680.0000   -0.43301
116720.0000   -0.46364
116760.0000   -0.48695
116800.0000   -0.21656
116840.0000   -0.09620
116880.0000   -0.27667
116920.0000   -0.00281
116960.0000    0.32052
117000.0000    0.40906
117040.0000   -0.04747
117080.0000   -0.20788
117120.0000   -0.24400
117160.0000    0.42996
117200.0000    0.28992
117240.0000    0.30368
117280.0000    0.13215
117320.0000    0.38402
117360.0000    0.05792
117400.0000    0.39871
117440.0000    0.35134
117480.0000    0.19774
117520.0000    0.38796
117560.0000    0.27227
117600.0000    0.23782
117640.0000    0.23025
117680.0000    0.26063
117720.0000    0.55444
117760.0000    0.46247
117800.0000    0.37322
117840.0000    0.27055
117880.0000    0.34162
117920.0000    0.36060
117960.0000    0.42679
118000.0000    0.37532
118040.0000    0.15237
118080.0000    0.25311
118120.0000    0.09657
118160.0000    0.08165
118200.0000    0.28953
118240.0000    0.23520
118280.0000    0.31452
118320.0000    0.10574
118360.0000    0.23751
118400.0000    0.41877
118440.0000    0.36638
118480.0000    0.45219
118520.0000    0.69685
118560.0000    0.36726
118600.0000    0.61572
118640.0000    0.24740
118680.0000    0.19924
118720.0000    0.33433
118760.0000    0.41203
118800.0000    0.49307
118840.0000    0.40066
118880.0000    0.47602
118920.0000    0.43270
118960.0000    0.35905
119000.0000    0.48460
119040.0000    0.17496
119080.0000    0.40937
119120.0000    0.38524
119160.0000    0.20732
119200.0000    0.33960
119240.0000    0.49302
119280.0000    0.05425
119320.0000    0.46955
119360.0000    0.22428
119400.0000    0.39632
119440.0000    0.45274
119480.0000    0.36716
119520.0000    0.21149
119560.0000    0.32678
119600.0000    0.52298
119640.0000    0.54421
119680.0000    0.28888
119720.0000    0.49569
119760.0000    0.36055
119800.0000    0.12126
119840.0000    0.39262
119880.0000    0.44572
119920.0000    0.45651
119960.0000    0.46886
120000.0000    0.61456
120040.0000    0.63716
120080.0000    0.64680
120120.0000    0.54938
120160.0000    0.44172
120200.0000    0.46878
120240.0000    0.35607
120280.0000    0.42208
120320.0000    0.39085
120360.0000    0.38865
120400.0000    0.22592
120440.0000    0.36268
120480.0000    0.24981
120520.0000    0.42850
120560.0000    0.26144
120600.0000    0.51276
120640.0000    0.43635
120680.0000    0.34540
120720.0000    0.32319
120760.0000    0.31304
120800.0000    0.19449
120840.0000    0.62221
120880.0000    0.38234
120920.0000    0.48243
120960.0000    0.41689
121000.0000    0.50256
121040.0000    0.54559
121080.0000    0.34040
121120.0000    0.55637
121160.0000    0.16667
121200.0000    0.54099
121240.0000    0.39863
121280.0000    0.29373
121320.0000    0.43876
121360.0000    0.43043
121400.0000    0.23594
121440.0000    0.28004
121480.0000    0.27315
121520.0000    0.48479
121560.0000    0.26522
121600.0000    0.36433
121640.0000    0.35935
121680.0000    0.21277
121720.0000    0.23493
121760.0000    0.40017
121800.0000    0.31868
121840.0000    0.20086
121880.0000    0.32573
121920.0000    0.41297
121960.0000    0.28683
122000.0000    0.23549
122040.0000    0.25867
122080.0000    0.18048
122120.0000    0.45983
122160.0000    0.49792
122200.0000    0.43784
122240.0000    0.39648
122280.0000    0.35441
122320.0000    0.11431
122360.0000    0.29426
122400.0000    0.33882
122440.0000    0.45167
122480.0000    0.53495
122520.0000    0.23465
122560.0000    0.29592
122600.0000    0.34285
122640.0000    0.26121
122680.0000    0.28096
122720.0000    0.20307
122760.0000    0.29236
122800.0000    0.29131
122840.0000    0.02575
122880.0000    0.33494
122920.0000    0.35743
122960.0000    0.25356
123000.0000   -0.03313
123040.0000    0.28915
123080.0000    0.24513
123120.0000    0.26693
123160.0000   -0.00305
123200.0000    0.30307
123240.0000    0.25912
123280.0000    0.33308
123320.0000    0.36969
123360.0000    0.56724
123400.0000    0.45262
123440.0000    0.31670
123480.0000    0.45829
123520.0000    0.48377
123560.0000    0.32509
123600.0000    0.36616
123640.0000    0.13649
123680.0000    0.26781
123720.0000    0.30569
123760.0000    0.38858
123800.0000    0.24061
123840.0000    0.15636
123880.0000    0.32525
123920.0000    0.37901
123960.0000    0.15925
124000.0000    0.32187
124040.0000    0.34666
124080.0000    0.46675
124120.0000    0.32138
124160.0000    0.19755
124200.0000    0.55649
124240.0000    0.43766
124280.0000    0.50857
124320.0000    0.37606
124360.0000    0.37350
124400.0000    0.29845
124440.0000    0.31715
124480.0000    0.18978
124520.0000    0.30463
124560.0000    0.33811
124600.0000    0.30723
124640.0000    0.41186
124680.0000    0.29687
124720.0000    0.28197
124760.0000    0.30760
124800.0000    0.42671
124840.0000    0.33404
124880.0000    0.43179
124920.0000    0.28212
124960.0000    0.14052
125000.0000    0.34478
125040.0000    0.14793
125080.0000    0.28395
125120.0000    0.29905
125160.0000    0.34466
125200.0000    0.41288
125240.0000    0.40570
125280.0000    0.21604
125320.0000    0.14503
125360.0000    0.25662
125400.0000    0.24973
125440.0000    0.44835
125480.0000    0.35201
125520.0000    0.40540
125560.0000    0.28709
125600.0000    0.03875
125640.0000    0.46804
125680.0000    0.46480
125720.0000    0.13047
125760.0000    0.41560
125800.0000    0.29895
125840.0000    0.46638
125880.0000    0.47659
125920.0000    0.44801
125960.0000    0.27626
126000.0000    0.51433
126040.0000    0.41581
126080.0000    0.37462
126120.0000    0.42668
126160.0000    0.64812
126200.0000    0.34993
126240.0000    0.38553
126280.0000    0.42956
126320.0000    0.24277
126360.0000    0.35309
126400.0000    0.44581
126440.0000    0.35869
126480.0000    0.34694
126520.0000    0.43404
126560.0000    0.20931
126600.0000    0.31444
126640.0000    0.40768
126680.0000    0.37392
126720.0000    0.18815
126760.0000    0.11741
126800.0000    0.29588
126840.0000    0.31013
126880.0000    0.40049
126920.0000    0.31301
126960.0000    0.36150
127000.0000    0.43271
127040.0000    0.47850
127080.0000    0.40361
127120.0000    0.33269
127160.0000    0.44446
127200.0000    0.37183
127240.0000    0.46108
127280.0000    0.42592
127320.0000    0.35454
127360.0000    0.26694
127400.0000    0.34404
127440.0000    0.24668
127480.0000    0.30397
127520.0000    0.28568
127560.0000    0.41278
127600.0000    0.19459
127640.0000    0.36659
127680.0000   -0.05423
127720.0000    0.25844
127760.0000    0.27513
127800.0000    0.35107
127840.0000    0.38423
127880.0000    0.34678
127920.0000    0.46374
127960.0000    0.21293
128000.0000    0.49138
128040.0000    0.46413
128080.0000    0.33156
128120.0000    0.36816
128160.0000    0.39594
128200.0000    0.33379
128240.0000    0.29339
128280.0000    0.45066
128320.0000    0.45054
128360.0000    0.30087
128400.0000    0.31772
128440.0000    0.57864
128480.0000    0.33971
128520.0000    0.37851
128560.0000    0.30138
128600.0000    0.27269
128640.0000    0.14041
128680.0000    0.26219
128720.0000    0.54913
128760.0000    0.37632
128800.0000    0.33626
128840.0000    0.28753
128880.0000    0.45619
128920.0000    0.37311
128960.0000    0.51053
129000.0000    0.36586
129040.0000    0.29239
129080.0000    0.34408
129120.0000    0.35106
129160.0000    0.39770
129200.0000    0.33248
129240.0000    0.30215
129280.0000    0.43139
129320.0000    0.15189
129360.0000    0.43049
129400.0000    0.27272
129440.0000    0.51016
129480.0000    0.59664
129520.0000    0.57547
129560.0000    0.47461
129600.0000    0.28417
129640.0000    0.25708
129680.0000    0.43132
129720.0000    0.60054
129760.0000    0.34521
129800.0000    0.48864
129840.0000    0.28108
129880.0000    0.16383
129920.0000    0.26454
129960.0000    0.17488
130000.0000    0.24737
130040.0000    0.43145
130080.0000   -0.02673
130120.0000    0.20084
130160.0000    0.34349
130200.0000    0.33523
130240.0000    0.48053
130280.0000    0.22105
130320.0000    0.46632
130360.0000    0.14277
130400.0000    0.15170
130440.0000    0.17231
130480.0000    0.17196
130520.0000    0.26298
130560.0000    0.44750
130600.0000    0.30649
130640.0000    0.25799
130680.0000    0.30688
130720.0000    0.28269
130760.0000    0.19614
130800.0000    0.20884
130840.0000    0.51578
130880.0000    0.18810
130920.0000    0.12696
130960.0000    0.31442
131000.0000    0.55277
131040.0000    0.53496
131080.0000    0.72493
131120.0000    0.53150
131160.0000    0.25948
131200.0000    0.44805
131240.0000    0.62018
131280.0000    0.38715
131320.0000    0.46654
131360.0000    0.31818
131400.0000    0.25815
131440.0000    0.14685
131480.0000    0.32764
131520.0000    0.06075
131560.0000    0.32042
131600.0000    0.39370
131640.0000    0.42133
131680.0000    0.35343
131720.0000    0.44776
131760.0000    0.16119
131800.0000    0.06170
131840.0000    0.45663
131880.0000    0.30947
131920.0000    0.59596
131960.0000    0.29062
132000.0000    0.17330
132040.0000    0.46935
132080.0000    0.46577
132120.0000    0.08783
132160.0000    0.36619
132200.0000    0.31815
132240.0000    0.24488
132280.0000    0.11253
132320.0000    0.34533
132360.0000    0.40170
132400.0000    0.22624
132440.0000    0.45183
132480.0000    0.45190
132520.0000    0.31920
132560.0000    0.36127
132600.0000    0.40889
132640.0000    0.32267
132680.0000    0.54129
132720.0000    0.51110
132760.0000    0.35090
132800.0000    0.14177
132840.0000    0.30293
132880.0000    0.08398
132920.0000    0.43855
132960.0000    0.31231
133000.0000    0.25622
133040.0000    0.33618
133080.0000    0.36717
133120.0000    0.31518
133160.0000    0.30153
133200.0000    0.28170
133240.0000    0.31789
133280.0000    0.11646
133320.0000    0.24698
133360.0000    0.33054
133400.0000    0.36742
133440.0000    0.35433
133480.0000    0.41809
133520.0000    0.45387
133560.0000    0.52270
133600.0000    0.42172
133640.0000    0.51864
133680.0000    0.27931
133720.0000    0.22225
133760.0000    0.11748
133800.0000    0.31919
133840.0000    0.39640
133880.0000    0.26975
133920.0000    0.01202
133960.0000    0.18663
134000.0000    0.24245
134040.0000    0.39062
134080.0000    0.26120
134120.0000    0.12016
134160.0000    0.33538
134200.0000    0.21059
134240.0000   -0.10175
134280.0000    0.37071
134320.0000    0.35933
134360.0000    0.21076
134400.0000    0.25037
134440.0000    0.41337
134480.0000    0.50867
134520.0000    0.26520
134560.0000    0.19321
134600.0000    0.21550
134640.0000    0.22441
134680.0000    0.37600
134720.0000    0.16854
134760.0000    0.06347
134800.0000    0.15112
134840.0000    0.01097
134880.0000    0.04128
134920.0000    0.03179
134960.0000    0.24761
135000.0000    0.25112
135040.0000    0.46984
135080.0000    0.21232
135120.0000    0.43339
135160.0000    0.35526
135200.0000    0.41943
135240.0000    0.38854
135280.0000    0.25424
135320.0000    0.40164
135360.0000    0.21138
135400.0000    0.20866
135440.0000    0.10558
135480.0000    0.26923
135520.0000    0.33175
135560.0000    0.35639
135600.0000    0.50999
135640.0000    0.29962
135680.0000    0.35358
135720.0000    0.14036
135760.0000    0.28498
135800.0000    0.76432
135840.0000    0.16000
135880.0000    0.35125
135920.0000    0.53947
135960.0000    0.30650
136000.0000    0.63759
136040.0000    0.55037
136080.0000    0.27960
136120.0000    0.53365
136160.0000    0.37456
136200.0000    0.57667
136240.0000    0.38279
136280.0000    0.69234
136320.0000    0.46010
136360.0000    0.19022
136400.0000    0.25071
136440.0000    0.29526
136480.0000    0.14770
136520.0000    0.47145
136560.0000    0.43134
136600.0000    0.59349
136640.0000    0.50968
136680.0000    0.56979
136720.0000    0.60192
136760.0000    0.31033
136800.0000    0.43856
136840.0000    0.20350
136880.0000    0.21925
136920.0000    0.52299
136960.0000    0.33962
137000.0000    0.25150
137040.0000    0.25728
137080.0000    0.32889
137120.0000    0.13262
137160.0000    0.53102
137200.0000    0.34612
137240.0000    0.16684
137280.0000    0.17622
137320.0000    0.23672
137360.0000    0.35911
137400.0000    0.09143
137440.0000    0.22477
137480.0000    0.56325
137520.0000    0.34279
137560.0000    0.38492
137600.0000    0.50328
137640.0000    0.12691
137680.0000    0.57335
137720.0000    0.34445
137760.0000    0.51458
137800.0000    0.61722
137840.0000    0.42412
137880.0000    0.26477
137920.0000    0.39941
137960.0000    0.40455
138000.0000    0.15496
138040.0000    0.27294
138080.0000    0.47297
138120.0000    0.24562
138160.0000    0.24724
138200.0000    0.40098
138240.0000    0.29778
138280.0000    0.36852
138320.0000    0.30390
138360.0000    0.45709
138400.0000    0.30361
138440.0000    0.34166
138480.0000    0.44895
138520.0000    0.44522
138560.0000    0.55236
138600.0000    0.29347
138640.0000    0.66274
138680.0000    0.63024
138720.0000    0.42529
138760.0000    0.27230
138800.0000    0.65662
138840.0000    0.44406
138880.0000    0.17262
138920.0000    0.45964
138960.0000    0.30012
139000.0000    0.32678
139040.0000    0.43045
139080.0000    0.36134
139120.0000    0.46485
139160.0000    0.53758
139200.0000    0.40689
139240.0000    0.27309
139280.0000    0.17962
139320.0000    0.13139
139360.0000    0.38707
139400.0000    0.32673
139440.0000    0.28742
139480.0000    0.41101
139520.0000    0.31521
139560.0000    0.32366
139600.0000    0.49089
139640.0000    0.30972
139680.0000    0.24316
139720.0000    0.15011
139760.0000    0.21288
139800.0000    0.47628
139840.0000    0.29432
139880.0000    0.26127
139920.0000    0.48783
139960.0000    0.29400
140000.0000    0.32156
140040.0000    0.30034
140080.0000    0.35479
140120.0000    0.44369
140160.0000    0.40377
140200.0000    0.43824
140240.0000    0.39775
140280.0000    0.47532
140320.0000    0.34077
140360.0000    0.37540
140400.0000    0.38827
140440.0000    0.40042
140480.0000    0.14168
140520.0000    0.36375
140560.0000    0.29223
140600.0000    0.51891
140640.0000    0.30953
140680.0000    0.22899
140720.0000    0.27979
140760.0000    0.35504
140800.0000    0.37699
140840.0000    0.35321
140880.0000    0.40047
140920.0000    0.19142
140960.0000    0.39665
141000.0000    0.33303
141040.0000    0.45466
141080.0000    0.26080
141120.0000    0.58527
141160.0000    0.52276
141200.0000    0.16892
141240.0000    0.39859
141280.0000    0.33541
141320.0000    0.30471
141360.0000    0.42809
141400.0000    0.34509
141440.0000    0.38583
141480.0000    0.20610
141520.0000    0.40668
141560.0000    0.15324
141600.0000    0.21746
141640.0000    0.12631
141680.0000   -0.14801
141720.0000    0.19707
141760.0000    0.34894
141800.0000    0.35488
141840.0000    0.20498
141880.0000    0.31772
141920.0000    0.30282
141960.0000    0.22671
142000.0000    0.32157
142040.0000    0.19202
142080.0000    0.09572
142120.0000    0.24965
142160.0000    0.28260
142200.0000    0.27961
142240.0000    0.32751
142280.0000    0.28338
142320.0000    0.39696
142360.0000    0.38879
142400.0000    0.26858
142440.0000    0.29807
142480.0000    0.21066
142520.0000    0.25294
142560.0000    0.32661
142600.0000    0.34517
142640.0000    0.23269
142680.0000    0.28628
142720.0000    0.10247
142760.0000    0.26068
142800.0000    0.45947
142840.0000    0.01612
142880.0000    0.14781
142920.0000    0.20716
142960.0000    0.00698
143000.0000    0.03821
143040.0000   -0.05803
143080.0000    0.46217
143120.0000   -0.20532
143160.0000    0.24318
143200.0000   -0.20551
143240.0000   -0.21617
143280.0000   -0.37986
143320.0000   -0.14090
143360.0000   -0.00552
143400.0000   -0.21145
143440.0000   -0.10964
143480.0000   -0.62213
143520.0000   -0.32823
143560.0000   -0.02652
143600.0000   -0.17098
143640.0000   -0.36721
143680.0000   -0.32511
143720.0000   -0.24028
143760.0000   -0.29469
143800.0000   -0.45881
143840.0000   -0.40150
143880.0000   -0.18953
143920.0000   -0.25004
143960.0000   -0.42521
144000.0000   -0.19985
144040.0000   -0.14212
144080.0000   -0.03588
144120.0000   -0.09189
144160.0000    0.10598
144200.0000   -0.03604
144240.0000    0.35365
144280.0000    0.12706
144320.0000    0.15379
144360.0000    0.21562
144400.0000    0.28539
144440.0000    0.36906
144480.0000    0.33487
144520.0000    0.28407
144560.0000    0.36471
144600.0000    0.31140
144640.0000    0.46321
144680.0000    0.33560
144720.0000    0.31941
144760.0000   -0.09201
144800.0000   -0.48429
144840.0000   -0.22801
144880.0000   -0.43438
144920.0000   -0.28425
144960.0000   -0.43652
145000.0000   -0.34906
145040.0000   -0.34480
145080.0000   -0.24050
145120.0000   -0.36316
145160.0000   -0.06623
145200.0000    0.10004
145240.0000   -0.01333
145280.0000    0.07980
145320.0000   -0.03770
145360.0000   -0.55406
145400.0000   -0.07006
145440.0000   -0.00606
145480.0000   -0.01595
145520.0000    0.33218
145560.0000    0.05289
145600.0000   -0.08918
145640.0000    0.26360
145680.0000    0.10610
145720.0000    0.01575
145760.0000   -0.03002
145800.0000    0.01567
145840.0000    0.04989
145880.0000    0.11724
145920.0000    0.23131
145960.0000   -0.12588
146000.0000   -0.02378
146040.0000   -0.06633
146080.0000    0.10142
146120.0000    0.28616
146160.0000    0.14493
146200.0000    0.20060
146240.0000    0.10973
146280.0000    0.15724
146320.0000    0.30596
146360.0000    0.17829
146400.0000    0.20106
146440.0000    0.36861
146480.0000    0.13072
146520.0000    0.23663
146560.0000    0.27753
146600.0000    0.32903
146640.0000    0.29140
146680.0000    0.16913
146720.0000    0.09332
146760.0000   -0.26753
146800.0000   -0.44072
146840.0000   -0.38675
146880.0000   -0.59749
146920.0000   -0.25355
146960.0000   -0.23394
147000.0000   -0.24713
147040.0000   -0.03994
147080.0000   -0.26276
147120.0000   -0.28959
147160.0000    0.04100
147200.0000   -0.33596
147240.0000   -0.39299
147280.0000   -0.30196
147320.0000   -0.43428
147360.0000   -0.39445
147400.0000   -0.39438
147440.0000   -0.58677
147480.0000   -0.67856
147520.0000   -0.51336
147560.0000   -0.56570
147600.0000   -0.51339
147640.0000   -0.36343
147680.0000   -0.27246
147720.0000   -0.14701
147760.0000   -0.35627
147800.0000   -0.34677
147840.0000   -0.46628
147880.0000   -0.43838
147920.0000   -0.37831
147960.0000   -0.36187
148000.0000   -0.42458
148040.0000   -0.32666
148080.0000   -0.28754
148120.0000   -0.35295
148160.0000   -0.10347
148200.0000   -0.29744
148240.0000   -0.41845
148280.0000   -0.57378
148320.0000   -0.55966
148360.0000   -0.60859
148400.0000   -0.37986
148440.0000    0.03931
148480.0000    0.00463
148520.0000   -0.63723
148560.0000   -0.14891
148600.0000   -0.13689
148640.0000    0.15644
148680.0000   -0.17862
148720.0000   -0.16779
148760.0000   -0.19619
148800.0000   -0.27165
148840.0000   -0.22380
148880.0000   -0.60794
148920.0000   -0.29285
148960.0000   -0.34879
149000.0000   -0.31091
149040.0000   -0.53147
149080.0000   -0.51115
149120.0000   -0.59880
149160.0000   -0.69521
149200.0000   -0.70205
149240.0000   -0.48741
149280.0000   -0.78993
149320.0000   -0.23572
149360.0000   -0.11598
149400.0000   -0.53562
149440.0000   -0.21715
149480.0000    0.04736
149520.0000   -0.36789
149560.0000   -0.19696
149600.0000   -0.47733
149640.0000   -0.14749
149680.0000   -0.34210
149720.0000   -0.30724
149760.0000   -0.47256
149800.0000   -0.37438
149840.0000   -0.47243
149880.0000   -0.39878
149920.0000   -0.47446
149960.0000   -0.45066
150000.0000   -0.55252
150040.0000   -0.39078
150080.0000   -0.12008
150120.0000   -0.22491
150160.0000   -0.42813
150200.0000   -0.29791
150240.0000   -0.45587
150280.0000   -0.41482
150320.0000   -0.13594
150360.0000   -0.31803
150400.0000   -0.27799
150440.0000   -0.72422
150480.0000   -0.14235
150520.0000   -0.37325
150560.0000   -0.41565
150600.0000   -0.21833
150640.0000   -0.40842
150680.0000   -0.40899
150720.0000   -0.01743
150760.0000   -0.27914
150800.0000   -0.42090
150840.0000   -0.52461
150880.0000   -0.55574
150920.0000   -0.42622
150960.0000   -0.48314
151000.0000   -0.13795
151040.0000   -0.00647
151080.0000   -0.17527
151120.0000   -0.32172
151160.0000   -0.09709
151200.0000   -0.34851
151240.0000   -0.42329
151280.0000   -0.48499
151320.0000   -0.48401
151360.0000   -0.56918
151400.0000   -0.41566
151440.0000   -0.50934
151480.0000   -0.49665
151520.0000   -0.61669
151560.0000   -0.59555
151600.0000   -0.50618
151640.0000   -0.36451
151680.0000   -0.47961
151720.0000   -0.49308
151760.0000   -0.35872
151800.0000   -0.70873
151840.0000   -0.21949
151880.0000   -0.10130
151920.0000   -0.17038
151960.0000   -0.54900
152000.0000   -0.46831
152040.0000   -0.34128
152080.0000   -0.36609
152120.0000   -0.53451
152160.0000   -0.32507
152200.0000   -0.28821
152240.0000   -0.24785
152280.0000   -0.41434
152320.0000   -0.47320
152360.0000   -0.49700
152400.0000   -0.47886
152440.0000   -0.21186
152480.0000   -0.33589
152520.0000   -0.28221
152560.0000   -0.27534
152600.0000   -0.20879
152640.0000   -0.10038
152680.0000   -0.29611
152720.0000   -0.25554
152760.0000   -0.32954
152800.0000   -0.30722
152840.0000    0.19896
152880.0000    0.30415
152920.0000    0.28583
152960.0000    0.31636
153000.0000    0.20416
153040.0000    0.46346
153080.0000    0.49751
153120.0000    0.25983
153160.0000    0.43447
153200.0000    0.36684
153240.0000    0.38244
153280.0000    0.33613
153320.0000    0.33302
153360.0000    0.37809
153400.0000    0.06190
153440.0000    0.09570
153480.0000   -0.00912
153520.0000   -0.24309
153560.0000   -0.09838
153600.0000    0.01583
153640.0000   -0.16609
153680.0000   -0.32805
153720.0000   -0.69305
153760.0000   -0.30155
153800.0000    0.34975
153840.0000   -0.28470
153880.0000   -0.16732
153920.0000   -0.14949
153960.0000    0.07001
154000.0000    0.08947
154040.0000    0.50189
154080.0000    0.42195
154120.0000    0.43635
154160.0000    0.04385
154200.0000    0.06752
154240.0000    0.00376
154280.0000   -0.23146
154320.0000   -0.17868
154360.0000    0.08260
154400.0000    0.27913
154440.0000    0.33164
154480.0000    0.25832
154520.0000    0.32208
154560.0000    0.07555
154600.0000    0.23378
154640.0000    0.18949
154680.0000    0.24943
154720.0000   -0.01230
154760.0000    0.02543
154800.0000   -0.15290
154840.0000    0.16982
154880.0000    0.12275
154920.0000   -0.17930
154960.0000    0.00900
155000.0000   -0.03808
155040.0000   -0.07270
155080.0000   -0.13212
155120.0000    0.04570
155160.0000    0.13473
155200.0000    0.15193
155240.0000   -0.31763
155280.0000   -0.34362
155320.0000   -0.08506
155360.0000   -0.07158
155400.0000   -0.24044
155440.0000    0.07267
155480.0000    0.11292
155520.0000   -0.19904
155560.0000   -0.24568
155600.0000   -0.33818
155640.0000   -0.33755
155680.0000   -0.26660
155720.0000   -0.20135
155760.0000   -0.41695
155800.0000   -0.37810
155840.0000   -0.17344
155880.0000   -0.18463
155920.0000   -0.30957
155960.0000   -0.52527
156000.0000   -0.79362
156040.0000   -0.70480
156080.0000   -0.65105
156120.0000   -0.55492
156160.0000   -0.67608
156200.0000   -0.48015
156240.0000   -0.45065
156280.0000   -0.56344
156320.0000   -0.72166
156360.0000   -0.76615
156400.0000   -0.60136
156440.0000   -0.72048
156480.0000   -0.65125
156520.0000   -0.64178
156560.0000   -0.63737
156600.0000   -0.70588
156640.0000   -0.52821
156680.0000    0.01134
156720.0000    0.39482
156760.0000    0.32313
156800.0000    0.18913
156840.0000    0.40670
156880.0000    0.20636
156920.0000    0.28620
156960.0000    0.14809
157000.0000    0.35044
157040.0000    0.30339
157080.0000    0.29125
157120.0000    0.20943
157160.0000    0.16248
157200.0000    0.18334
157240.0000   -0.10769
157280.0000    0.26057
157320.0000    0.21508
157360.0000    0.04750
157400.0000    0.08734
157440.0000    0.18526
157480.0000    0.18543
157520.0000    0.03957
157560.0000    0.11475
157600.0000    0.16840
157640.0000   -0.16711
157680.0000   -0.50458
157720.0000   -0.56139
157760.0000   -0.92221
157800.0000   -1.05800
157840.0000   -1.15084
157880.0000   -0.90456
157920.0000   -1.00385
157960.0000   -0.66022
158000.0000   -0.54820
158040.0000   -0.73763
158080.0000   -0.36281
158120.0000   -0.53443
158160.0000   -0.28368
158200.0000   -0.45581
158240.0000   -0.17814
158280.0000   -0.29539
158320.0000   -0.41942
158360.0000   -0.42532
158400.0000   -0.51499
158440.0000   -0.44839
158480.0000   -0.27737
158520.0000   -0.39810
158560.0000   -0.56433
158600.0000   -0.45817
158640.0000   -0.59789
158680.0000   -0.75782
158720.0000   -0.35961
158760.0000   -0.52536
158800.0000   -0.60645
158840.0000   -0.39996
158880.0000   -0.72785
158920.0000   -0.52007
158960.0000   -0.53302
159000.0000   -0.22862
159040.0000   -0.38037
159080.0000   -0.44815
159120.0000   -0.43029
159160.0000   -0.04695
159200.0000   -0.16141
159240.0000   -0.08572
159280.0000   -0.14920
159320.0000   -0.24840
159360.0000    0.07347
159400.0000   -0.17751
159440.0000   -0.18644
159480.0000   -0.15483
159520.0000   -0.17253
159560.0000   -0.12012
159600.0000    0.04409
159640.0000   -0.06159
159680.0000    0.05807
159720.0000   -0.10012
159760.0000   -0.40902
159800.0000   -0.05904
159840.0000   -0.36625
159880.0000   -0.04987
159920.0000    0.03967
159960.0000   -0.20483
160000.0000   -0.13402
160040.0000    0.14702
160080.0000    0.04785
160120.0000   -0.14278
160160.0000   -0.11303
160200.0000   -0.12617
160240.0000   -0.40869
160280.0000   -0.25794
160320.0000   -0.77306
160360.0000   -0.39020
160400.0000   -0.21318
160440.0000   -0.24064
160480.0000   -0.17490
160520.0000   -0.12016
160560.0000   -0.14819
160600.0000   -0.23150
160640.0000   -0.27294
160680.0000   -0.17494
160720.0000   -0.32242
160760.0000   -0.10333
160800.0000   -0.11154
160840.0000   -0.42045
160880.0000   -0.13389
160920.0000   -0.46091
160960.0000   -0.04701
161000.0000   -0.28878
161040.0000   -0.17098
161080.0000   -0.28891
161120.0000   -0.21587
161160.0000    0.03541
161200.0000   -0.20268
161240.0000   -0.24039
161280.0000   -0.30119
161320.0000   -0.16655
161360.0000   -0.24336
161400.0000   -0.17806
161440.0000   -0.15733
161480.0000   -0.12979
161520.0000    0.08108
161560.0000   -0.36509
161600.0000   -0.21753
161640.0000   -0.35942
161680.0000   -0.28484
161720.0000    0.17568
161760.0000    0.24927
161800.0000    0.17021
161840.0000    0.46206
161880.0000    0.39865
161920.0000    0.45877
161960.0000    0.31160
162000.0000    0.34816
162040.0000    0.39985
162080.0000    0.28231
162120.0000    0.22934
162160.0000    0.19836
162200.0000    0.04044
162240.0000    0.28851
162280.0000    0.29465
162320.0000    0.34664
162360.0000    0.30222
162400.0000    0.18788
162440.0000    0.41899
162480.0000    0.19529
162520.0000    0.50817
162560.0000    0.27929
162600.0000    0.26650
162640.0000    0.30041
162680.0000    0.20146
162720.0000    0.45728
162760.0000    0.31466
162800.0000    0.34381
162840.0000    0.05164
162880.0000    0.07973
162920.0000    0.38424
162960.0000    0.01866
163000.0000   -0.06556
163040.0000   -0.00555
163080.0000    0.39559
163120.0000    0.36252
163160.0000    0.18685
163200.0000    0.35910
163240.0000    0.25181
163280.0000    0.22662
163320.0000    0.16941
163360.0000    0.22941
163400.0000    0.34134
163440.0000    0.31475
163480.0000    0.28191
163520.0000    0.12966
163560.0000    0.32981
163600.0000    0.35487
163640.0000    0.30284
163680.0000    0.27138
163720.0000    0.37919
163760.0000    0.27317
163800.0000    0.45244
163840.0000    0.19597
163880.0000    0.41319
163920.0000    0.25588
163960.0000    0.42129
164000.0000    0.68485
164040.0000    0.22203
164080.0000    0.28061
164120.0000    0.19972
164160.0000    0.37655
164200.0000    0.05756
164240.0000    0.19631
164280.0000    0.49377
164320.0000    0.36780
164360.0000    0.06406
164400.0000    0.27185
164440.0000    0.24289
164480.0000    0.18606
164520.0000    0.43391
164560.0000    0.43182
164600.0000    0.27519
164640.0000    0.28704
164680.0000    0.30872
164720.0000    0.27108
164760.0000    0.53916
164800.0000    0.28520
164840.0000    0.54271
164880.0000    0.61195
164920.0000    0.39277
164960.0000    0.59174
165000.0000    0.23242
165040.0000    0.56448
165080.0000    0.28540
165120.0000    0.24881
165160.0000    0.53916
165200.0000    0.34187
165240.0000    0.41377
165280.0000    0.19486
165320.0000    0.29930
165360.0000    0.22990
165400.0000    0.31531
165440.0000    0.47624
165480.0000    0.25574
165520.0000    0.21340
165560.0000    0.56755
165600.0000    0.61276
165640.0000    0.20999
165680.0000    0.08041
165720.0000    0.26202
165760.0000    0.33584
165800.0000    0.20854
165840.0000    0.31924
165880.0000    0.30952
165920.0000    0.03363
165960.0000    0.27734
166000.0000    0.38884
166040.0000    0.17025
166080.0000    0.27124
166120.0000    0.27348
166160.0000    0.50452
166200.0000    0.18661
166240.0000    0.15312
166280.0000    0.17265
166320.0000    0.03845
166360.0000    0.29894
166400.0000    0.32320
166440.0000    0.36994
166480.0000    0.12236
166520.0000    0.33392
166560.0000    0.55642
166600.0000    0.62127
166640.0000    0.43928
166680.0000    0.32456
166720.0000    0.29077
166760.0000    0.34706
166800.0000    0.34167
166840.0000    0.35318
166880.0000    0.27854
166920.0000    0.28519
166960.0000    0.42551
167000.0000    0.50326
167040.0000    0.34474
167080.0000    0.34071
167120.0000    0.33004
167160.0000    0.37501
167200.0000    0.53393
167240.0000    0.35398
167280.0000    0.41635
167320.0000    0.22568
167360.0000    0.20920
167400.0000    0.30074
167440.0000    0.41875
167480.0000    0.15877
167520.0000    0.11328
167560.0000    0.35778
167600.0000    0.19906
167640.0000    0.38514
167680.0000    0.33874
167720.0000    0.58368
167760.0000    0.29067
167800.0000    0.28891
167840.0000    0.38471
167880.0000    0.40476
167920.0000    0.37511
167960.0000    0.46454
168000.0000    0.38704
168040.0000    0.36087
168080.0000    0.04506
168120.0000    0.05542
168160.0000    0.20960
168200.0000    0.50049
168240.0000    0.10773
168280.0000    0.21952
168320.0000    0.16975
168360.0000    0.51472
168400.0000    0.40357
168440.0000    0.29576
168480.0000    0.14468
168520.0000    0.47568
168560.0000    0.54957
168600.0000    0.36908
168640.0000    0.63502
168680.0000    0.52170
168720.0000    0.14534
168760.0000    0.43041
168800.0000    0.38433
168840.0000    0.26714
168880.0000    0.32310
168920.0000    0.36531
168960.0000    0.12499
169000.0000    0.43769
169040.0000    0.23574
169080.0000    0.49408
169120.0000    0.47328
169160.0000    0.52238
169200.0000    0.69906
169240.0000    0.25689
169280.0000    0.61229
169320.0000    0.50124
169360.0000    0.29658
169400.0000    0.45910
169440.0000    0.50002
169480.0000    0.45888
169520.0000    0.48315
169560.0000    0.33253
169600.0000   -0.00925
169640.0000    0.13672
169680.0000    0.17258
169720.0000    0.48600
169760.0000    0.25250
169800.0000    0.36450
169840.0000    0.43955
169880.0000    0.61889
169920.0000    0.16747
169960.0000    0.37659
170000.0000    0.80826
170040.0000    0.47388
170080.0000    0.19654
170120.0000    0.58081
170160.0000    0.56454
170200.0000    0.39679
170240.0000    0.34490
170280.0000    0.36756
170320.0000    0.50392
170360.0000    0.59496
170400.0000    0.49412
170440.0000    0.26532
170480.0000    0.42039
170520.0000    0.50968
170560.0000    0.46310
170600.0000    0.34700
170640.0000    0.63129
170680.0000    0.54913
170720.0000    0.56694
170760.0000    0.56104
170800.0000    0.56283
170840.0000    0.69316
170880.0000    0.15964
170920.0000   -0.04204
170960.0000    0.23095
171000.0000    0.12768
171040.0000    0.01510
171080.0000   -0.36887
171120.0000    0.09944
171160.0000    0.28004
171200.0000    0.15719
171240.0000    0.25243
171280.0000    0.08866
171320.0000    0.26422
171360.0000    0.29229
171400.0000    0.09803
171440.0000    0.11623
171480.0000   -0.05740
171520.0000    0.10762
171560.0000   -0.01979
171600.0000   -0.09516
171640.0000    0.02631
171680.0000    0.06278
171720.0000    0.34643
171760.0000    0.02014
171800.0000    0.32179
171840.0000    0.45523
171880.0000    0.05195
171920.0000    0.21126
171960.0000    0.41360
172000.0000    0.41970
172040.0000    0.54605
172080.0000    0.54598
172120.0000    0.62983
172160.0000    0.50164
172200.0000    0.48731
172240.0000    0.39969
172280.0000    0.47138
172320.0000    0.54021
172360.0000    0.43167
172400.0000    0.40559
172440.0000    0.43006
172480.0000    0.58008
172520.0000    0.47539
172560.0000    0.29826
172600.0000    0.34909
172640.0000    0.27914
172680.0000    0.24310
172720.0000    0.52966
172760.0000    0.35167
172800.0000    0.48633
172840.0000    0.12038
172880.0000    0.36417
172920.0000    0.34060
172960.0000    0.19736
173000.0000    0.04907
173040.0000    0.23938
173080.0000    0.07789
173120.0000    0.32400
173160.0000    0.30815
173200.0000    0.45460
173240.0000    0.17592
173280.0000    0.14094
173320.0000    0.27806
173360.0000    0.15557
173400.0000    0.22438
173440.0000    0.21469
173480.0000    0.24352
173520.0000    0.10888
173560.0000    0.17184
173600.0000    0.17090
173640.0000    0.29324
173680.0000    0.36403
173720.0000    0.31041
173760.0000    0.11854
173800.0000    0.10141
173840.0000    0.19767
173880.0000    0.04609
173920.0000    0.22749
173960.0000    0.32731
174000.0000    0.37417
174040.0000    0.20453
174080.0000    0.21424
174120.0000    0.15545
174160.0000    0.35640
174200.0000   -0.01053
174240.0000    0.02590
174280.0000    0.19694
174320.0000    0.06068
174360.0000    0.20418
174400.0000    0.18928
174440.0000    0.13554
174480.0000   -0.26378
174520.0000    0.04883
174560.0000    0.31667
174600.0000    0.38840
174640.0000    0.11966
174680.0000    0.18709
174720.0000    0.30321
174760.0000    0.13276
174800.0000    0.23239
174840.0000    0.27639
174880.0000    0.31287
174920.0000    0.23867
174960.0000    0.45832
175000.0000    0.17237
175040.0000    0.13454
175080.0000    0.50783
175120.0000    0.33546
175160.0000    0.29601
175200.0000    0.59926
175240.0000    0.33206
175280.0000    0.22625
175320.0000    0.19671
175360.0000    0.21208
175400.0000    0.17184
175440.0000    0.30301
175480.0000    0.33754
175520.0000    0.30298
175560.0000    0.36160
175600.0000    0.28742
175640.0000    0.14422
175680.0000    0.23426
175720.0000    0.15770
175760.0000    0.15881
175800.0000    0.19024
175840.0000    0.13245
175880.0000    0.12861
175920.0000    0.19649
175960.0000    0.29054
176000.0000    0.23332
176040.0000    0.21732
176080.0000    0.21269
176120.0000    0.19957
176160.0000    0.31983
176200.0000    0.23585
176240.0000    0.27443
176280.0000    0.30731
176320.0000    0.27234
176360.0000    0.08324
176400.0000    0.31043
176440.0000   -0.02686
176480.0000    0.04882
176520.0000    0.22322
176560.0000    0.13588
176600.0000   -0.00950
176640.0000   -0.23778
176680.0000   -0.23733
176720.0000   -0.16425
176760.0000    0.03106
176800.0000   -0.14482
176840.0000   -0.04541
176880.0000   -0.19150
176920.0000   -0.24027
176960.0000   -0.06827
177000.0000    0.04190
177040.0000   -0.41992
177080.0000   -0.21347
177120.0000   -0.65903
177160.0000   -0.20600
177200.0000   -0.25043
177240.0000   -0.13402
177280.0000   -0.18042
177320.0000    0.09453
177360.0000   -0.40014
177400.0000   -0.02762
177440.0000   -0.22744
177480.0000   -0.13666
177520.0000   -0.32338
177560.0000   -0.32416
177600.0000   -0.11658
177640.0000   -0.13269
177680.0000   -0.18500
177720.0000    0.20291
177760.0000    0.26773
177800.0000    0.12274
177840.0000    0.00878
177880.0000    0.31776
177920.0000    0.11501
177960.0000    0.34238
178000.0000    0.28272
178040.0000    0.17687
178080.0000   -0.18390
178120.0000    0.14164
178160.0000    0.19096
178200.0000   -0.02185
178240.0000    0.10329
178280.0000    0.22603
178320.0000    0.39018
178360.0000    0.32850
178400.0000    0.06153
178440.0000    0.26100
178480.0000    0.18322
178520.0000    0.15373
178560.0000    0.45667
178600.0000    0.12290
178640.0000    0.35937
178680.0000    0.36740
178720.0000    0.39985
178760.0000    0.40499
178800.0000    0.41253
178840.0000    0.55230
178880.0000    0.42335
178920.0000    0.42177
178960.0000    0.33003
179000.0000    0.62246
179040.0000    0.58834
179080.0000    0.52398
179120.0000    0.48454
179160.0000    0.50532
179200.0000    0.50488
179240.0000    0.60556
179280.0000    0.62930
179320.0000    0.60572
179360.0000    0.57431
179400.0000    0.56503
179440.0000    0.56651
179480.0000    0.39110
179520.0000    0.61122
179560.0000    0.63283
179600.0000    0.52576
179640.0000    0.43822
179680.0000    0.48149
179720.0000    0.50085
179760.0000    0.54707
179800.0000    0.49322
179840.0000    0.53669
179880.0000    0.63145
179920.0000    0.41524
179960.0000    0.05323
180000.0000    0.52662
180040.0000    0.60795
180080.0000    0.48821
180120.0000    0.47055
180160.0000    0.60432
180200.0000    0.52797
180240.0000    0.39757
180280.0000    0.59232
180320.0000    0.69621
180360.0000    0.65375
180400.0000    0.43452
180440.0000    0.61782
180480.0000    0.60087
180520.0000    0.65153
180560.0000    0.45682
180600.0000    0.41347
180640.0000    0.69876
180680.0000    0.57602
180720.0000    0.51477
180760.0000    0.58555
180800.0000    0.40209
180840.0000    0.65519
180880.0000    0.66072
180920.0000    0.46111
180960.0000    0.61302
181000.0000    0.26561
181040.0000    0.39018
181080.0000    0.43554
181120.0000    0.24547
181160.0000    0.25743
181200.0000    0.28078
181240.0000    0.39430
181280.0000    0.44948
181320.0000    0.32216
181360.0000    0.35150
181400.0000    0.30412
181440.0000    0.48011
181480.0000    0.61755
181520.0000    0.65270
181560.0000    0.35613
181600.0000    0.43244
181640.0000    0.50243
181680.0000    0.22912
181720.0000    0.16456
181760.0000    0.30578
181800.0000    0.32611
181840.0000    0.42935
181880.0000    0.30613
181920.0000    0.49420
181960.0000    0.20696
182000.0000    0.38656
182040.0000    0.36440
182080.0000    0.35227
182120.0000    0.13046
182160.0000    0.47476
182200.0000    0.21838
182240.0000    0.24111
182280.0000    0.23629
182320.0000    0.04815
182360.0000    0.32642
182400.0000    0.27157
182440.0000    0.13028
182480.0000    0.27649
182520.0000    0.24978
182560.0000    0.29227
182600.0000    0.40816
182640.0000    0.29896
182680.0000    0.16849
182720.0000    0.12799
182760.0000    0.38049
182800.0000    0.18153
182840.0000    0.29690
182880.0000    0.18222
182920.0000    0.22867
182960.0000    0.31622
183000.0000    0.04806
183040.0000    0.36296
183080.0000    0.20313
183120.0000    0.27403
183160.0000    0.03120
183200.0000    0.42789
183240.0000    0.27158
183280.0000    0.35431
183320.0000    0.06786
183360.0000    0.24285
183400.0000    0.11296
183440.0000    0.30195
183480.0000    0.24278
183520.0000    0.21114
183560.0000    0.30471
183600.0000    0.45319
183640.0000    0.48975
183680.0000    0.41353
183720.0000    0.26373
183760.0000    0.38615
183800.0000    0.57461
183840.0000    0.47129
183880.0000    0.33594
183920.0000    0.36603
183960.0000    0.37951
184000.0000    0.34905
184040.0000    0.29944
184080.0000    0.37765
184120.0000    0.20359
184160.0000    0.44741
184200.0000    0.41773
184240.0000    0.17744
184280.0000    0.70119
184320.0000    0.41369
184360.0000    0.59081
184400.0000    0.47884
184440.0000    0.57545
184480.0000    0.52496
184520.0000    0.56192
184560.0000    0.51399
184600.0000    0.48132
184640.0000    0.16530
184680.0000    0.35772
184720.0000    0.27941
184760.0000    0.65368
184800.0000    0.36133
184840.0000    0.38872
184880.0000    0.19176
184920.0000    0.06609
184960.0000    0.21468
185000.0000    0.17775
185040.0000    0.08236
185080.0000    0.26541
185120.0000    0.24666
185160.0000   -0.07425
185200.0000    0.08828
185240.0000    0.30005
185280.0000    0.15298
185320.0000    0.36363
185360.0000    0.28031
185400.0000    0.20054
185440.0000    0.43828
185480.0000    0.21726
185520.0000    0.19426
185560.0000    0.49296
185600.0000    0.44108
185640.0000    0.43894
185680.0000    0.49910
185720.0000    0.30677
185760.0000   -0.11242
185800.0000    0.20240
185840.0000    0.20763
185880.0000    0.23837
185920.0000    0.20105
185960.0000    0.38834
186000.0000    0.43928
186040.0000    0.35226
186080.0000   -0.02714
186120.0000    0.42623
186160.0000    0.36521
186200.0000    0.15254
186240.0000    0.20524
186280.0000    0.20116
186320.0000    0.22468
186360.0000   -0.13216
186400.0000    0.16982
186440.0000    0.38643
186480.0000    0.45613
186520.0000    0.32199
186560.0000    0.50525
186600.0000    0.33830
186640.0000    0.34625
186680.0000    0.81419
186720.0000    0.58027
186760.0000    0.18634
186800.0000    0.18327
186840.0000    0.45405
186880.0000    0.32919
186920.0000    0.24317
186960.0000    0.13663
187000.0000    0.40557
187040.0000    0.33065
187080.0000    0.10701
187120.0000    0.18101
187160.0000    0.11167
187200.0000    0.23185
187240.0000    0.12263
187280.0000    0.35642
187320.0000    0.17221
187360.0000    0.30694
187400.0000    0.24400
187440.0000    0.35051
187480.0000    0.05321
187520.0000    0.28769
187560.0000    0.27016
187600.0000    0.46723
187640.0000    0.24403
187680.0000    0.16504
187720.0000    0.16027
187760.0000    0.17890
187800.0000    0.43640
187840.0000    0.21821
187880.0000    0.56089
187920.0000    0.14217
187960.0000    0.25417
188000.0000    0.43673
188040.0000    0.28363
188080.0000    0.30398
188120.0000    0.15054
188160.0000    0.16886
188200.0000    0.59526
188240.0000    0.25261
188280.0000    0.19668
188320.0000    0.30122
188360.0000    0.21897
188400.0000    0.18980
188440.0000    0.25658
188480.0000    0.23977
188520.0000    0.10705
188560.0000    0.27204
188600.0000    0.52387
188640.0000    0.17993
188680.0000    0.30882
188720.0000    0.15002
188760.0000    0.21211
188800.0000    0.38149
188840.0000    0.15880
188880.0000    0.16022
188920.0000    0.18226
188960.0000    0.49815
189000.0000    0.14261
189040.0000   -0.06859
189080.0000    0.03401
189120.0000    0.06516
189160.0000    0.25829
189200.0000    0.28780
189240.0000    0.38138
189280.0000    0.27012
189320.0000    0.22409
189360.0000    0.35998
189400.0000   -0.02071
189440.0000    0.19870
189480.0000    0.53115
189520.0000    0.33082
189560.0000    0.28510
189600.0000    0.13381
189640.0000    0.46533
189680.0000    0.33397
189720.0000    0.17005
189760.0000    0.58586
189800.0000    0.29138
189840.0000    0.20251
189880.0000    0.06072
189920.0000    0.30431
189960.0000    0.21063
190000.0000    0.42113
190040.0000    0.32667
190080.0000    0.29583
190120.0000    0.37201
190160.0000    0.38534
190200.0000    0.35300
190240.0000    0.38207
190280.0000    0.23120
190320.0000    0.05443
190360.0000    0.46886
190400.0000    0.36759
190440.0000    0.07028
190480.0000    0.45687
190520.0000    0.35896
190560.0000    0.17490
190600.0000    0.22781
190640.0000    0.23084
190680.0000    0.27493
190720.0000    0.05958
190760.0000    0.06448
190800.0000    0.34685
190840.0000    0.30615
190880.0000    0.48695
190920.0000    0.31925
190960.0000    0.34663
191000.0000    0.13146
191040.0000    0.32218
191080.0000    0.24548
191120.0000    0.32156
191160.0000    0.32511
191200.0000    0.32352
191240.0000    0.21790
191280.0000    0.31108
191320.0000    0.28502
191360.0000    0.19492
191400.0000    0.33864
191440.0000    0.27345
191480.0000    0.32231
191520.0000    0.26230
191560.0000    0.17369
191600.0000    0.22068
191640.0000    0.18087
191680.0000    0.24203
191720.0000    0.32394
191760.0000    0.17959
191800.0000    0.33965
191840.0000    0.57900
191880.0000    0.49966
191920.0000    0.50676
191960.0000    0.58765
192000.0000    0.29944
192040.0000    0.25415
192080.0000    0.49353
192120.0000    0.37514
192160.0000    0.42009
192200.0000    0.30928
192240.0000    0.41185
192280.0000    0.23738
192320.0000    0.28256
192360.0000    0.42924
192400.0000    0.41388
192440.0000    0.47035
192480.0000    0.27625
192520.0000    0.29815
192560.0000    0.46384
192600.0000    0.17982
192640.0000    0.11515
192680.0000    0.38382
192720.0000    0.03979
192760.0000    0.26237
192800.0000    0.26522
192840.0000    0.41019
192880.0000    0.40180
192920.0000    0.35852
192960.0000    0.45242
193000.0000    0.27579
193040.0000    0.52685
193080.0000    0.56267
193120.0000    0.30160
193160.0000    0.17182
193200.0000    0.23977
193240.0000    0.49491
193280.0000    0.47203
193320.0000    0.49737
193360.0000    0.48773
193400.0000    0.54814
193440.0000    0.38591
193480.0000    0.61518
193520.0000    0.33750
193560.0000    0.63371
193600.0000    0.49554
193640.0000    0.44099
193680.0000    0.23452
193720.0000    0.60736
193760.0000    0.36126
193800.0000    0.42756
193840.0000    0.40446
193880.0000    0.38388
193920.0000    0.27138
193960.0000    0.34142
194000.0000    0.23991
194040.0000    0.45000
194080.0000    0.38318
194120.0000    0.50367
194160.0000    0.34339
194200.0000    0.35886
194240.0000    0.10793
194280.0000    0.38957
194320.0000    0.67785
194360.0000    0.42070
194400.0000    0.46129
194440.0000    0.56289
194480.0000    0.47139
194520.0000    0.06061
194560.0000    0.35436
194600.0000    0.52621
194640.0000    0.59889
194680.0000    0.31568
194720.0000    0.19481
194760.0000    0.25942
194800.0000    0.36382
194840.0000    0.23061
194880.0000    0.30209
194920.0000    0.46282
194960.0000    0.51129
195000.0000    0.31187
195040.0000    0.39257
195080.0000    0.29565
195120.0000    0.31186
195160.0000    0.43441
195200.0000    0.36359
195240.0000    0.51007
195280.0000    0.38413
195320.0000    0.32475
195360.0000    0.29607
195400.0000    0.31862
195440.0000    0.25065
195480.0000    0.35469
195520.0000    0.45025
195560.0000    0.44096
195600.0000    0.41407
195640.0000    0.35459
195680.0000    0.12310
195720.0000    0.29965
195760.0000    0.28722
195800.0000    0.20116
195840.0000    0.03784
195880.0000    0.28230
195920.0000    0.40370
195960.0000    0.30350
196000.0000    0.41316
196040.0000    0.46651
196080.0000    0.43179
196120.0000    0.41031
196160.0000    0.34418
196200.0000    0.50962
196240.0000    0.37750
196280.0000    0.34033
196320.0000    0.27150
196360.0000    0.18024
196400.0000    0.27344
196440.0000    0.32863
196480.0000    0.37302
196520.0000    0.32416
196560.0000    0.13019
196600.0000    0.15479
196640.0000    0.18938
196680.0000    0.21129
196720.0000    0.14732
196760.0000    0.31978
196800.0000    0.22990
196840.0000    0.26693
196880.0000    0.33724
196920.0000    0.18624
196960.0000    0.35402
197000.0000   -0.02839
197040.0000    0.38548
197080.0000    0.33468
197120.0000    0.18951
197160.0000    0.29306
197200.0000    0.11808
197240.0000    0.39578
197280.0000    0.08314
197320.0000    0.25645
197360.0000    0.46145
197400.0000    0.30812
197440.0000    0.21163
197480.0000    0.19908
197520.0000    0.27265
197560.0000    0.24276
197600.0000   -0.03374
197640.0000   -0.07141
197680.0000   -0.03738
197720.0000    0.28558
197760.0000    0.15252
197800.0000    0.26216
197840.0000    0.30822
197880.0000    0.09329
197920.0000    0.24697
197960.0000    0.14861
198000.0000    0.28092
198040.0000    0.43634
198080.0000    0.44038
198120.0000    0.32762
198160.0000    0.14448
198200.0000    0.09166
198240.0000    0.17007
198280.0000    0.29343
198320.0000    0.38075
198360.0000    0.40353
198400.0000    0.16386
198440.0000    0.34963
198480.0000    0.46180
198520.0000    0.21948
198560.0000    0.20363
198600.0000    0.25591
198640.0000    0.29954
198680.0000    0.30045
198720.0000   -0.05311
198760.0000    0.33246
198800.0000    0.21232
198840.0000    0.21250
198880.0000    0.31710
198920.0000    0.48465
198960.0000    0.46982
199000.0000    0.55555
199040.0000    0.55793
199080.0000    0.44867
199120.0000    0.39716
199160.0000    0.39500
199200.0000    0.33252
199240.0000    0.32273
199280.0000    0.28631
199320.0000    0.57375
199360.0000    0.66374
199400.0000    0.71474
199440.0000    0.66988
199480.0000    0.42440
199520.0000    0.55830
199560.0000    0.58687
199600.0000    0.57688
199640.0000    0.41646
199680.0000    0.37962
199720.0000    0.62363
199760.0000    0.41067
199800.0000    0.52723
199840.0000    0.13299
199880.0000    0.40526
199920.0000    0.50841
199960.0000    0.15645
200000.0000    0.57536
200040.0000    0.25784
200080.0000    0.09426
200120.0000    0.29635
200160.0000    0.22983
200200.0000    0.26044
200240.0000    0.33922
200280.0000    0.34092
200320.0000    0.25271
200360.0000    0.40173
200400.0000    0.26997
200440.0000    0.23638
200480.0000    0.39270
200520.0000    0.41226
200560.0000    0.19607
200600.0000    0.45572
200640.0000    0.54629
200680.0000    0.46333
200720.0000    0.54218
200760.0000    0.21807
200800.0000    0.47106
200840.0000    0.53340
200880.0000    0.45701
200920.0000    0.48879
200960.0000    0.49957
201000.0000    0.52156
201040.0000    0.53657
201080.0000    0.44087
201120.0000    0.50846
201160.0000    0.24176
201200.0000    0.16884
201240.0000    0.36881
201280.0000    0.76444
201320.0000    0.61211
201360.0000    0.50456
201400.0000    0.40795
201440.0000    0.49156
201480.0000    0.45325
201520.0000    0.42000
201560.0000    0.55271
201600.0000    0.50186
201640.0000    0.25272
201680.0000    0.37253
201720.0000    0.37474
201760.0000    0.04019
201800.0000    0.24412
201840.0000    0.26639
201880.0000    0.16024
201920.0000    0.36331
201960.0000    0.40145
202000.0000    0.40807
202040.0000    0.35978
202080.0000    0.45487
202120.0000    0.25206
202160.0000    0.23368
202200.0000    0.38617
202240.0000    0.29279
202280.0000    0.17004
202320.0000    0.27695
202360.0000    0.36593
202400.0000    0.05521
202440.0000    0.08465
202480.0000    0.13343
202520.0000    0.12869
202560.0000    0.07408
202600.0000    0.16882
202640.0000    0.29059
202680.0000    0.11961
202720.0000    0.15296
202760.0000    0.29591
202800.0000    0.22655
202840.0000    0.09733
202880.0000    0.17266
202920.0000    0.11448
202960.0000    0.23463
203000.0000    0.28744
203040.0000    0.10556
203080.0000    0.16018
203120.0000    0.24657
203160.0000    0.41184
203200.0000    0.20344
203240.0000    0.12294
203280.0000    0.05744
203320.0000    0.28730
203360.0000    0.23584
203400.0000    0.44121
203440.0000    0.53547
203480.0000    0.18211
203520.0000    0.58097
203560.0000    0.38127
203600.0000    0.51802
203640.0000    0.58760
203680.0000    0.59777
203720.0000    0.69881
203760.0000    0.52570
203800.0000    0.35321
203840.0000    0.40417
203880.0000    0.25570
203920.0000    0.29902
203960.0000    0.40690
204000.0000    0.35593
204040.0000    0.46794
204080.0000    0.14032
204120.0000    0.28445
204160.0000    0.35277
204200.0000    0.24023
204240.0000    0.21770
204280.0000    0.32991
204320.0000    0.18707
204360.0000    0.33098
204400.0000    0.53453
204440.0000    0.37572
204480.0000    0.27826
204520.0000    0.26568
204560.0000    0.13122
204600.0000    0.30942
204640.0000    0.23301
204680.0000    0.46493
204720.0000    0.68553
204760.0000    0.40144
204800.0000    0.33513
204840.0000    0.23751
204880.0000    0.34932
204920.0000    0.51637
204960.0000    0.25705
205000.0000    0.21115
205040.0000    0.58515
205080.0000    0.63622
205120.0000    0.44807
205160.0000    0.45600
205200.0000    0.41376
205240.0000    0.57884
205280.0000    0.57334
205320.0000    0.60083
205360.0000    0.57169
205400.0000    0.47502
205440.0000    0.26897
205480.0000   -0.21904
205520.0000   -0.15598
205560.0000   -0.49174
205600.0000   -0.01624
205640.0000   -0.33983
205680.0000    0.06005
205720.0000   -0.00126
205760.0000   -0.33822
205800.0000   -0.41762
205840.0000   -0.19378
205880.0000   -0.22606
205920.0000   -0.42915
205960.0000   -0.25884
206000.0000   -0.42853
206040.0000   -0.62990
206080.0000   -0.50181
206120.0000   -0.58266
206160.0000   -0.21133
206200.0000   -0.24861
206240.0000   -0.17264
206280.0000   -0.24025
206320.0000   -0.03717
206360.0000   -0.11344
206400.0000   -0.43019
206440.0000   -0.33978
206480.0000   -0.06666
206520.0000   -0.26525
206560.0000   -0.05883
206600.0000   -0.20278
206640.0000   -0.16448
206680.0000    0.26247
206720.0000    0.02909
206760.0000   -0.16436
206800.0000   -0.09142
206840.0000    0.08180
206880.0000    0.42529
206920.0000    0.49809
206960.0000    0.48052
207000.0000    0.17896
207040.0000    0.45517
207080.0000    0.28998
207120.0000    0.31238
207160.0000    0.02308
207200.0000    0.22207
207240.0000    0.37079
207280.0000    0.50255
207320.0000    0.52151
207360.0000    0.37220
207400.0000    0.42167
207440.0000    0.29319
207480.0000    0.30024
207520.0000    0.36135
207560.0000    0.23281
207600.0000    0.15565
207640.0000   -0.17782
207680.0000   -0.15720
207720.0000    0.49445
207760.0000    0.39470
207800.0000    0.41491
207840.0000    0.42035
207880.0000    0.50360
207920.0000    0.29374
207960.0000    0.28334
208000.0000    0.19933
208040.0000    0.31117
208080.0000    0.37044
208120.0000    0.31178
208160.0000    0.39476
208200.0000    0.49778
208240.0000    0.40355
208280.0000    0.47024
208320.0000    0.37095
208360.0000    0.42904
208400.0000    0.26821
208440.0000    0.42977
208480.0000    0.49499
208520.0000    0.39051
208560.0000    0.23350
208600.0000    0.31266
208640.0000   -0.03493
208680.0000    0.30312
208720.0000    0.27950
208760.0000    0.17610
208800.0000    0.54404
208840.0000    0.36840
208880.0000    0.36378
208920.0000    0.15579
208960.0000    0.19431
209000.0000    0.31747
209040.0000    0.04470
209080.0000   -0.28654
209120.0000    0.07312
209160.0000    0.09540
209200.0000    0.26888
209240.0000    0.16796
209280.0000   -0.09381
209320.0000    0.17469
209360.0000   -0.11274
209400.0000   -0.04561
209440.0000   -0.63127
209480.0000   -0.40376
209520.0000   -0.00235
209560.0000    0.05807
209600.0000    0.14937
209640.0000    0.08581
209680.0000    0.36624
209720.0000    0.22756
209760.0000    0.47103
209800.0000    0.30197
209840.0000    0.48899
209880.0000    0.38379
209920.0000    0.21132
209960.0000    0.37601
210000.0000    0.33037
210040.0000    0.33954
210080.0000    0.49464
210120.0000    0.35416
210160.0000    0.29933
210200.0000    0.41321
210240.0000    0.36173
210280.0000    0.54103
210320.0000    0.53752
210360.0000    0.71047
210400.0000    0.25537
210440.0000    0.67187
210480.0000    0.38186
210520.0000    0.41244
210560.0000    0.09329
210600.0000    0.32261
210640.0000    0.33412
210680.0000    0.41089
210720.0000    0.38961
210760.0000    0.47621
210800.0000    0.47918
210840.0000    0.65573
210880.0000    0.57675
210920.0000    0.54060
210960.0000    0.57275
211000.0000    0.30564
211040.0000    0.42752
211080.0000    0.64002
211120.0000    0.31900
211160.0000    0.33945
211200.0000    0.15282
211240.0000    0.24188
211280.0000    0.35449
211320.0000    0.41023
211360.0000    0.21161
211400.0000    0.33236
211440.0000    0.36895
211480.0000    0.29178
211520.0000    0.21233
211560.0000    0.04177
211600.0000    0.21879
211640.0000    0.07978
211680.0000    0.20871
211720.0000    0.31056
211760.0000   -0.01328
211800.0000    0.47135
211840.0000    0.42998
211880.0000    0.19811
211920.0000    0.44097
211960.0000    0.22382
212000.0000    0.19653
212040.0000    0.23344
212080.0000    0.23056
212120.0000    0.25460
212160.0000    0.34115
212200.0000    0.37897
212240.0000    0.29839
212280.0000    0.13679
212320.0000    0.38184
212360.0000    0.15607
212400.0000    0.44734
212440.0000    0.21522
212480.0000    0.38880
212520.0000    0.40795
212560.0000    0.36589
212600.0000    0.01938
212640.0000    0.21336
212680.0000    0.34117
212720.0000    0.34229
212760.0000    0.35609
212800.0000    0.38408
212840.0000    0.12839
212880.0000    0.03836
212920.0000    0.41605
212960.0000    0.14702
213000.0000    0.20706
213040.0000    0.41248
213080.0000    0.13964
213120.0000    0.54613
213160.0000    0.36323
213200.0000    0.42073
213240.0000    0.27469
213280.0000    0.20897
213320.0000    0.12166
213360.0000    0.53991
213400.0000    0.46948
213440.0000    0.24561
213480.0000    0.45250
213520.0000    0.65648
213560.0000    0.49593
213600.0000    0.39727
213640.0000    0.54239
213680.0000    0.21400
213720.0000    0.22848
213760.0000    0.52106
213800.0000    0.35018
213840.0000    0.52933
213880.0000    0.54607
213920.0000    0.32436
213960.0000    0.53317
214000.0000    0.48815
214040.0000    0.12672
214080.0000    0.43595
214120.0000    0.56434
214160.0000    0.36957
214200.0000    0.33217
214240.0000    0.32177
214280.0000    0.31948
214320.0000    0.52544
214360.0000    0.40877
214400.0000    0.44104
214440.0000    0.54755
214480.0000    0.29369
214520.0000    0.37576
214560.0000    0.13081
214600.0000    0.24834
214640.0000    0.26473
214680.0000    0.45762
214720.0000    0.28657
214760.0000    0.11397
214800.0000    0.05104
214840.0000    0.11491
214880.0000    0.23812
214920.0000    0.53969
214960.0000    0.54248
215000.0000    0.42566
215040.0000    0.37819
215080.0000    0.49702
215120.0000    0.36490
215160.0000    0.24145
215200.0000    0.22683
215240.0000    0.13760
215280.0000    0.42832
215320.0000    0.29078
215360.0000    0.36379
215400.0000    0.13576
215440.0000    0.08460
215480.0000    0.35507
215520.0000    0.02521
215560.0000    0.48150
215600.0000    0.18715
215640.0000    0.28230
215680.0000    0.05438
215720.0000    0.40081
215760.0000    0.18601
215800.0000    0.16665
215840.0000    0.40831
215880.0000    0.48791
215920.0000    0.30624
215960.0000    0.43639
216000.0000    0.22962
216040.0000    0.38994
216080.0000    0.40505
216120.0000    0.43724
216160.0000    0.21740
216200.0000    0.31809
216240.0000    0.63091
216280.0000    0.45769
216320.0000    0.10691
216360.0000    0.27881
216400.0000    0.42041
216440.0000    0.43992
216480.0000    0.43658
216520.0000    0.18628
216560.0000    0.17872
216600.0000    0.21399
216640.0000    0.23080
216680.0000    0.35267
216720.0000    0.12036
216760.0000    0.38527
216800.0000    0.36187
216840.0000    0.31048
216880.0000    0.45991
216920.0000    0.27397
216960.0000    0.46785
217000.0000    0.27783
217040.0000    0.34126
217080.0000    0.31729
217120.0000    0.28733
217160.0000    0.40224
217200.0000   -0.03860
217240.0000   -0.48306
217280.0000    0.36152
217320.0000    0.33718
217360.0000    0.23641
217400.0000    0.39234
217440.0000    0.14531
217480.0000    0.12327
217520.0000    0.26094
217560.0000    0.44049
217600.0000    0.39805
217640.0000    0.27484
217680.0000    0.21742
217720.0000    0.28464
217760.0000    0.29559
217800.0000    0.45575
217840.0000    0.32674
217880.0000    0.19755
217920.0000    0.31840
217960.0000    0.21385
218000.0000    0.50944
218040.0000    0.28493
218080.0000    0.59037
218120.0000    0.21549
218160.0000    0.33348
218200.0000    0.57969
218240.0000    0.35975
218280.0000    0.00374
218320.0000   -0.10642
218360.0000    0.40877
218400.0000    0.38991
218440.0000    0.40232
218480.0000    0.32634
218520.0000    0.30822
218560.0000    0.55808
218600.0000    0.32000
218640.0000    0.28002
218680.0000    0.35150
218720.0000    0.38150
218760.0000    0.38720
218800.0000    0.36578
218840.0000    0.40423
218880.0000    0.42317
218920.0000    0.38896
218960.0000    0.44675
219000.0000    0.33746
219040.0000    0.28944
219080.0000    0.37080
219120.0000    0.40014
219160.0000    0.55801
219200.0000    0.52497
219240.0000    0.30979
219280.0000    0.26495
219320.0000    0.10797
219360.0000    0.13075
219400.0000    0.29598
219440.0000    0.38605
219480.0000    0.19532
219520.0000    0.14414
219560.0000    0.27920
219600.0000    0.22378
219640.0000   -0.00393
219680.0000    0.20980
219720.0000    0.03263
219760.0000   -0.40841
219800.0000    0.24892
219840.0000    0.33507
219880.0000    0.06903
219920.0000    0.40308
219960.0000    0.50412
220000.0000    0.16309
220040.0000    0.64300
220080.0000    0.50419
220120.0000    0.56877
220160.0000    0.20050
220200.0000    0.20925
220240.0000    0.64739
220280.0000    0.47907
220320.0000    0.64252
220360.0000    0.33445
220400.0000    0.35365
220440.0000    0.36379
220480.0000    0.48201
220520.0000    0.48799
220560.0000    0.43406
220600.0000    0.51774
220640.0000    0.46984
220680.0000    0.49058
220720.0000    0.53468
220760.0000    0.51025
220800.0000    0.49274
220840.0000    0.60136
220880.0000    0.54542
220920.0000    0.57850
220960.0000    0.66029
221000.0000    0.34950
221040.0000    0.44384
221080.0000    0.37286
221120.0000    0.39517
221160.0000    0.42979
221200.0000    0.60722
221240.0000    0.38973
221280.0000    0.38252
221320.0000    0.51671
221360.0000    0.51696
221400.0000    0.42818
221440.0000    0.35271
221480.0000    0.57048
221520.0000    0.57502
221560.0000    0.49191
221600.0000    0.26681
221640.0000    0.26014
221680.0000    0.24062
221720.0000    0.26750
221760.0000    0.42261
221800.0000    0.27254
221840.0000    0.33247
221880.0000    0.31027
221920.0000    0.37744
221960.0000    0.34859
222000.0000    0.20556
222040.0000    0.46492
222080.0000    0.16641
222120.0000    0.22838
222160.0000    0.30699
222200.0000    0.46523
222240.0000    0.46846
222280.0000    0.41990
222320.0000    0.31343
222360.0000    0.34437
222400.0000    0.40927
222440.0000    0.39201
222480.0000    0.51570
222520.0000    0.53007
222560.0000    0.50931
222600.0000    0.42251
222640.0000    0.54298
222680.0000    0.33768
222720.0000    0.28193
222760.0000    0.14593
222800.0000    0.33883
222840.0000    0.38674
222880.0000    0.35759
222920.0000    0.15219
222960.0000    0.43152
223000.0000    0.45894
223040.0000    0.14588
223080.0000    0.16108
223120.0000    0.35179
223160.0000    0.23656
223200.0000    0.38069
223240.0000    0.21709
223280.0000    0.45956
223320.0000    0.44705
223360.0000    0.28219
223400.0000    0.55375
223440.0000    0.68770
223480.0000    0.55412
223520.0000    0.67985
223560.0000    0.58579
223600.0000    0.41064
223640.0000    0.43051
223680.0000    0.63459
223720.0000    0.29872
223760.0000    0.51827
223800.0000    0.55243
223840.0000    0.68714
223880.0000    0.39540
223920.0000    0.21313
223960.0000    0.49527
224000.0000    0.30175
224040.0000    0.54390
224080.0000    0.46755
224120.0000    0.46525
224160.0000    0.54004
224200.0000    0.58055
224240.0000    0.35930
224280.0000    0.53166
224320.0000    0.67772
224360.0000    0.36482
224400.0000    0.28024
224440.0000    0.25820
224480.0000    0.45211
224520.0000    0.28785
224560.0000    0.43574
224600.0000    0.27757
224640.0000    0.15455
224680.0000    0.15220
224720.0000    0.24316
224760.0000    0.26048
224800.0000    0.11262
224840.0000    0.45601
224880.0000    0.17278
224920.0000    0.25139
224960.0000    0.22841
225000.0000    0.15185
225040.0000    0.07745
225080.0000    0.19403
225120.0000    0.47847
225160.0000    0.40237
225200.0000    0.43300
225240.0000    0.41116
225280.0000    0.47527
225320.0000    0.35679
225360.0000    0.34428
225400.0000    0.50820
225440.0000    0.29297
225480.0000    0.31761
225520.0000    0.30946
225560.0000    0.29190
225600.0000    0.57070
225640.0000    0.46716
225680.0000    0.10059
225720.0000    0.43645
225760.0000    0.28934
225800.0000    0.54048
225840.0000    0.78091
225880.0000    0.76443
225920.0000    0.64545
225960.0000    0.63836
226000.0000    0.47299
226040.0000    0.64229
226080.0000    0.39124
226120.0000    0.43760
226160.0000    0.49584
226200.0000    0.49435
226240.0000    0.47153
226280.0000    0.22241
226320.0000    0.55711
226360.0000    0.76285
226400.0000    0.44182
226440.0000    0.57298
226480.0000    0.71783
226520.0000    0.54019
226560.0000    0.62609
226600.0000    0.53085
226640.0000    0.38167
226680.0000    0.42869
226720.0000    0.61810
226760.0000    0.27747
226800.0000    0.59382
226840.0000    0.61665
226880.0000    0.65938
226920.0000    0.69025
226960.0000    0.40442
227000.0000    0.59509
227040.0000    0.57222
227080.0000    0.46473
227120.0000    0.64742
227160.0000    0.47124
227200.0000    0.49878
227240.0000    0.28307
227280.0000    0.53163
227320.0000    0.27658
227360.0000    0.31863
227400.0000    0.57780
227440.0000    0.24213
227480.0000    0.50770
227520.0000    0.44101
227560.0000    0.47201
227600.0000    0.52872
227640.0000    0.39041
227680.0000    0.44867
227720.0000    0.40798
227760.0000    0.60846
227800.0000    0.47551
227840.0000    0.08071
227880.0000    0.29566
227920.0000    0.38321
227960.0000    0.45521
228000.0000    0.47346
228040.0000    0.30495
228080.0000    0.33715
228120.0000    0.43372
228160.0000    0.32173
228200.0000    0.24694
228240.0000    0.20618
228280.0000    0.14048
228320.0000   -0.41198
228360.0000   -0.45994
228400.0000   -0.62647
228440.0000   -0.53253
228480.0000   -0.34693
228520.0000   -0.10179
228560.0000    0.16572
228600.0000   -0.04523
228640.0000    0.18831
228680.0000    0.38482
228720.0000    0.21825
228760.0000    0.16794
228800.0000    0.13977
228840.0000    0.15850
228880.0000    0.31540
228920.0000    0.34943
228960.0000    0.32637
229000.0000    0.45478
229040.0000    0.34430
229080.0000   -0.00059
229120.0000    0.14466
229160.0000    0.36747
229200.0000    0.44272
229240.0000    0.45013
229280.0000    0.29957
229320.0000    0.22667
229360.0000    0.25805
229400.0000    0.24915
229440.0000    0.32843
229480.0000    0.25547
229520.0000    0.44317
229560.0000    0.36005
229600.0000    0.50925
229640.0000    0.25750
229680.0000    0.37167
229720.0000    0.44032
229760.0000    0.42976
229800.0000    0.33583
229840.0000    0.52692
229880.0000    0.64436
229920.0000    0.04036
229960.0000   -0.11040
230000.0000   -0.28991
230040.0000    0.18045
230080.0000    0.04322
230120.0000    0.12084
230160.0000    0.23715
230200.0000   -0.03329
230240.0000   -0.27701
230280.0000   -0.26582
230320.0000   -0.23550
230360.0000    0.18626
230400.0000   -0.16730
230440.0000   -0.15438
230480.0000   -0.16430
230520.0000    0.04693
230560.0000    0.03369
230600.0000   -0.19535
230640.0000    0.19367
230680.0000    0.00545
230720.0000    0.58980
230760.0000    0.45217
230800.0000    0.37735
230840.0000    0.40866
230880.0000    0.43175
230920.0000    0.44746
230960.0000    0.51632
231000.0000    0.30626
231040.0000    0.10622
231080.0000    0.44925
231120.0000    0.21510
231160.0000    0.27610
231200.0000    0.55869
231240.0000    0.22834
231280.0000    0.26445
231320.0000    0.49213
231360.0000    0.32631
231400.0000    0.39390
231440.0000    0.47194
231480.0000    0.32265
231520.0000    0.45083
231560.0000    0.43346
231600.0000    0.48362
231640.0000    0.35078
231680.0000    0.35219
231720.0000    0.34324
231760.0000    0.39324
231800.0000    0.28112
231840.0000    0.31814
231880.0000    0.36267
231920.0000    0.36279
231960.0000    0.34374
232000.0000    0.20880
232040.0000    0.35966
232080.0000    0.31043
232120.0000    0.57333
232160.0000    0.34283
232200.0000    0.13856
232240.0000    0.28202
232280.0000    0.26196
232320.0000    0.32947
232360.0000    0.42778
232400.0000    0.19057
232440.0000    0.52429
232480.0000    0.25397
232520.0000    0.30702
232560.0000    0.33401
232600.0000    0.12143
232640.0000    0.37456
232680.0000    0.24132
232720.0000    0.40414
232760.0000    0.33517
232800.0000    0.13695
232840.0000    0.24061
232880.0000    0.27314
232920.0000    0.42262
232960.0000    0.32248
233000.0000    0.13278
233040.0000    0.25582
233080.0000    0.49395
233120.0000    0.47892
233160.0000    0.42814
233200.0000    0.47611
233240.0000    0.42062
233280.0000    0.45316
233320.0000    0.48526
233360.0000    0.28897
233400.0000    0.38762
233440.0000    0.65594
233480.0000    0.53142
233520.0000    0.33206
233560.0000    0.31581
233600.0000    0.52948
233640.0000    0.61660
233680.0000    0.64299
233720.0000    0.56909
233760.0000    0.57074
233800.0000    0.68847
233840.0000    0.72443
233880.0000    0.51875
233920.0000    0.68862
233960.0000    0.61521
234000.0000    0.36605
234040.0000    0.51429
234080.0000    0.24056
234120.0000    0.33305
234160.0000    0.34409
234200.0000    0.37469
234240.0000    0.58053
234280.0000    0.30169
234320.0000    0.04018
234360.0000    0.57572
234400.0000    0.37093
234440.0000    0.73485
234480.0000    0.27563
234520.0000   -0.06271
234560.0000    0.35273
234600.0000    0.29309
234640.0000    0.41223
234680.0000    0.37495
234720.0000    0.26171
234760.0000    0.47011
234800.0000    0.51733
234840.0000    0.74720
234880.0000    0.71030
234920.0000    0.28433
234960.0000    0.44403
235000.0000    0.52514
235040.0000    0.39372
235080.0000    0.51487
235120.0000    0.53177
235160.0000    0.39023
235200.0000    0.36458
235240.0000    0.14743
235280.0000    0.34107
235320.0000    0.24686
235360.0000    0.25610
235400.0000    0.17033
235440.0000    0.18017
235480.0000    0.42301
235520.0000    0.01107
235560.0000    0.21665
235600.0000    0.38644
235640.0000    0.38873
235680.0000    0.42444
235720.0000    0.28727
235760.0000    0.58112
235800.0000    0.33705
235840.0000    0.35316
235880.0000    0.46792
235920.0000    0.50836
235960.0000    0.39875
236000.0000    0.42891
236040.0000    0.57659
236080.0000    0.41820
236120.0000    0.34045
236160.0000    0.12301
236200.0000    0.49024
236240.0000    0.57965
236280.0000    0.63240
236320.0000    0.43347
236360.0000    0.57275
236400.0000    0.49028
236440.0000    0.42879
236480.0000    0.46288
236520.0000    0.25752
236560.0000    0.23940
236600.0000    0.19241
236640.0000    0.33004
236680.0000    0.53158
236720.0000    0.42791
236760.0000    0.44375
236800.0000    0.54426
236840.0000    0.26782
236880.0000    0.55891
236920.0000    0.50076
236960.0000    0.64280
237000.0000    0.50239
237040.0000    0.58866
237080.0000    0.63481
237120.0000    0.56002
237160.0000    0.43428
237200.0000    0.44527
237240.0000    0.76859
237280.0000    0.57093
237320.0000    0.45504
237360.0000    0.61689
237400.0000    0.27563
237440.0000    0.21300
237480.0000    0.37732
237520.0000    0.69465
237560.0000    0.64764
237600.0000    0.56825
237640.0000    0.64941
237680.0000    0.55291
237720.0000    0.50318
237760.0000    0.47156
237800.0000    0.47117
237840.0000    0.63709
237880.0000    0.25071
237920.0000    0.59911
237960.0000    0.39735
238000.0000    0.68196
238040.0000    0.67020
238080.0000    0.57495
238120.0000    0.52776
238160.0000    0.67202
238200.0000    0.54957
238240.0000    0.57741
238280.0000    0.49000
238320.0000    0.61206
238360.0000    0.61586
238400.0000    0.43501
238440.0000    0.52376
238480.0000    0.36678
238520.0000    0.37723
238560.0000    0.31662
238600.0000    0.15019
238640.0000    0.38209
238680.0000    0.54287
238720.0000    0.51511
238760.0000    0.63646
238800.0000    0.49560
238840.0000    0.71159
238880.0000    0.61420
238920.0000    0.70730
238960.0000    0.46807
239000.0000    0.55453
239040.0000    0.56627
239080.0000    0.79362
239120.0000    0.56114
239160.0000    0.64696
239200.0000    0.45598
239240.0000    0.35060
239280.0000    0.36729
239320.0000    0.27148
239360.0000    0.41755
239400.0000    0.38354
239440.0000    0.12083
239480.0000    0.12443
239520.0000   -0.08050
239560.0000    0.31841
239600.0000    0.04148
239640.0000   -0.03684
239680.0000   -0.20309
239720.0000   -0.14804
239760.0000    0.05348
239800.0000   -0.50494
239840.0000   -0.25426
239880.0000   -0.06339
239920.0000   -0.10280
239960.0000   -0.19114
240000.0000   -0.16367
240040.0000   -0.34926
240080.0000   -0.07821
240120.0000   -0.19482
240160.0000    0.24828
240200.0000    0.40644
240240.0000    0.09204
240280.0000    0.37869
240320.0000    0.38794
240360.0000    0.36031
240400.0000    0.34274
240440.0000    0.31254
240480.0000    0.51451
240520.0000    0.38593
240560.0000    0.46789
240600.0000    0.28640
240640.0000    0.51638
240680.0000    0.64576
240720.0000    0.50578
240760.0000    0.32856
240800.0000    0.32625
240840.0000    0.18796
240880.0000    0.36352
240920.0000    0.27440
240960.0000    0.35959
241000.0000    0.45557
241040.0000    0.35601
241080.0000    0.34729
241120.0000    0.34727
241160.0000    0.43697
241200.0000    0.42341
241240.0000    0.48809
241280.0000    0.45439
241320.0000    0.48229
241360.0000    0.60473
241400.0000    0.56528
241440.0000    0.69910
241480.0000    0.77726
241520.0000    0.67921
241560.0000    0.43433
241600.0000    0.29463
241640.0000    0.59829
241680.0000    0.47007
241720.0000    0.38719
241760.0000    0.60703
241800.0000    0.38404
241840.0000    0.53102
241880.0000    0.36892
241920.0000    0.37843
241960.0000    0.37335
242000.0000    0.51052
242040.0000    0.37601
242080.0000    0.52373
242120.0000    0.29614
242160.0000    0.28210
242200.0000    0.12877
242240.0000    0.31832
242280.0000    0.46062
242320.0000    0.27344
242360.0000    0.31539
242400.0000    0.01628
242440.0000    0.27447
242480.0000   -0.10998
242520.0000    0.36058
242560.0000    0.34028
242600.0000    0.25796
242640.0000    0.46280
242680.0000    0.33167
242720.0000    0.37581
242760.0000    0.22334
242800.0000    0.03255
242840.0000    0.37639
242880.0000    0.15561
242920.0000    0.45851
242960.0000    0.54877
243000.0000    0.55624
243040.0000    0.38096
243080.0000    0.40441
243120.0000    0.29172
243160.0000    0.34125
243200.0000    0.31473
243240.0000    0.31926
243280.0000    0.33020
243320.0000    0.34903
243360.0000    0.52314
243400.0000    0.41524
243440.0000    0.30972
243480.0000   -0.00055
243520.0000    0.23881
243560.0000    0.20474
243600.0000    0.17537
243640.0000    0.23737
243680.0000    0.29613
243720.0000    0.29124
243760.0000    0.05004
243800.0000    0.24188
243840.0000    0.33018
243880.0000    0.15047
243920.0000    0.21731
243960.0000    0.53644
244000.0000    0.39929
244040.0000    0.28872
244080.0000    0.27151
244120.0000    0.28446
244160.0000    0.33276
244200.0000    0.42871
244240.0000    0.45597
244280.0000    0.45399
244320.0000    0.33498
244360.0000    0.51724
244400.0000    0.41419
244440.0000    0.30735
244480.0000    0.30554
244520.0000    0.36105
244560.0000    0.44468
244600.0000    0.56378
244640.0000    0.31159
244680.0000    0.46243
244720.0000    0.45658
244760.0000    0.11220
244800.0000    0.35064
244840.0000    0.14086
244880.0000    0.33346
244920.0000    0.09865
244960.0000    0.15064
245000.0000    0.26478
245040.0000    0.16261
245080.0000    0.15730
245120.0000    0.12157
245160.0000    0.31497
245200.0000    0.19943
245240.0000    0.34238
245280.0000    0.40923
245320.0000    0.30913
245360.0000   -0.06170
245400.0000    0.47114
245440.0000    0.23794
245480.0000    0.22325
245520.0000    0.35883
245560.0000    0.21854
245600.0000    0.05195
245640.0000    0.10421
245680.0000    0.64590
245720.0000    0.27240
245760.0000    0.16831
245800.0000    0.30647
245840.0000    0.25021
245880.0000    0.37999
245920.0000    0.03717
245960.0000    0.30423
246000.0000    0.14331
246040.0000    0.37288
246080.0000    0.42094
246120.0000    0.41195
246160.0000    0.30965
246200.0000    0.35436
246240.0000    0.09074
246280.0000    0.25945
246320.0000    0.25965
246360.0000    0.28574
246400.0000    0.39125
246440.0000    0.23340
246480.0000    0.41711
246520.0000    0.31440
246560.0000    0.36357
246600.0000    0.29894
246640.0000    0.35695
246680.0000    0.40010
246720.0000    0.47074
246760.0000    0.27878
246800.0000    0.47498
246840.0000    0.01031
246880.0000   -0.12369
246920.0000    0.40328
246960.0000    0.27040
247000.0000    0.40063
247040.0000    0.37956
247080.0000    0.44187
247120.0000    0.42457
247160.0000    0.35088
247200.0000    0.17354
247240.0000    0.40884
247280.0000    0.24089
247320.0000    0.42803
247360.0000    0.14886
247400.0000    0.12183
247440.0000    0.21015
247480.0000    0.49582
247520.0000    0.44454
247560.0000    0.42792
247600.0000    0.10083
247640.0000    0.36112
247680.0000    0.38589
247720.0000    0.26388
247760.0000    0.27012
247800.0000    0.29250
247840.0000    0.28287
247880.0000    0.19351
247920.0000    0.32612
247960.0000    0.41621
248000.0000    0.40153
248040.0000    0.23650
248080.0000    0.29924
248120.0000    0.47302
248160.0000    0.33805
248200.0000    0.29290
248240.0000    0.19958
248280.0000    0.17392
248320.0000    0.39046
248360.0000    0.30993
248400.0000    0.27371
248440.0000    0.07230
248480.0000    0.06915
248520.0000   -0.05389
248560.0000    0.15113
248600.0000    0.40107
248640.0000    0.57173
248680.0000    0.20378
248720.0000    0.44514
248760.0000    0.50148
248800.0000    0.38956
248840.0000    0.66717
248880.0000    0.45180
248920.0000    0.55612
248960.0000    0.63809
249000.0000    0.41596
249040.0000    0.35591
249080.0000    0.34933
249120.0000    0.39377
249160.0000    0.26781
249200.0000    0.30468
249240.0000    0.37905
249280.0000    0.41264
249320.0000    0.54766
249360.0000    0.46470
249400.0000    0.39150
249440.0000    0.21917
249480.0000    0.25298
249520.0000    0.19791
249560.0000    0.50521
249600.0000    0.16354
249640.0000    0.38907
249680.0000    0.52167
249720.0000    0.09341
249760.0000    0.42920
249800.0000    0.06503
249840.0000    0.16924
249880.0000    0.18175
249920.0000    0.09030
249960.0000   -0.03626
250000.0000    0.42841
250040.0000    0.23774
250080.0000    0.42870
250120.0000    0.04415
250160.0000    0.58492
250200.0000    0.43590
250240.0000    0.55580
250280.0000    0.34918
250320.0000    0.35733
250360.0000    0.29294
250400.0000    0.34850
250440.0000    0.49940
250480.0000    0.36851
250520.0000    0.49784
250560.0000    0.28132
250600.0000    0.46508
250640.0000    0.45221
250680.0000    0.28325
250720.0000    0.35012
250760.0000    0.31051
250800.0000    0.49770
250840.0000    0.39824
250880.0000    0.50874
250920.0000    0.51707
250960.0000    0.47676
251000.0000    0.59884
251040.0000    0.40974
251080.0000    0.61763
251120.0000    0.40192
251160.0000    0.26304
251200.0000    0.37677
251240.0000    0.55591
251280.0000    0.40794
251320.0000    0.37893
251360.0000    0.50091
251400.0000    0.44072
251440.0000    0.55374
251480.0000    0.46054
251520.0000    0.59313
251560.0000    0.51897
251600.0000    0.54393
251640.0000    0.52428
251680.0000    0.47918
251720.0000    0.36392
251760.0000    0.60006
251800.0000    0.37501
251840.0000    0.55919
251880.0000    0.39775
251920.0000    0.24659
251960.0000    0.42431
252000.0000    0.42333
252040.0000    0.28666
252080.0000    0.43177
252120.0000    0.30066
252160.0000    0.33330
252200.0000   -0.04601
252240.0000    0.42233
252280.0000    0.24013
252320.0000    0.29476
252360.0000    0.14860
252400.0000    0.44841
252440.0000    0.49590
252480.0000    0.15119
252520.0000    0.33965
252560.0000    0.11923
252600.0000    0.56075
252640.0000    0.25559
252680.0000    0.25177
252720.0000    0.04846
252760.0000    0.04265
252800.0000    0.34666
252840.0000    0.36753
252880.0000    0.28851
252920.0000    0.37557
252960.0000    0.26810
253000.0000    0.36667
253040.0000    0.44232
253080.0000    0.30204
253120.0000    0.45604
253160.0000    0.31835
253200.0000    0.41866
253240.0000    0.45106
253280.0000    0.38084
253320.0000    0.40211
253360.0000    0.55614
253400.0000    0.51500
253440.0000    0.40682
253480.0000    0.22172
253520.0000    0.54150
253560.0000    0.47887
253600.0000    0.43379
253640.0000    0.39427
253680.0000    0.40716
253720.0000    0.41099
253760.0000    0.73548
253800.0000    0.35378
253840.0000    0.40132
253880.0000    0.47600
253920.0000    0.33801
253960.0000    0.27213
254000.0000    0.47265
254040.0000    0.32017
254080.0000    0.48067
254120.0000    0.54765
254160.0000    0.46808
254200.0000    0.44071
254240.0000    0.59219
254280.0000    0.30300
254320.0000    0.48456
254360.0000    0.42959
254400.0000    0.21403
254440.0000    0.48664
254480.0000    0.40036
254520.0000    0.50117
254560.0000    0.35063
254600.0000    0.64572
254640.0000    0.28761
254680.0000    0.35800
254720.0000    0.46551
254760.0000    0.21956
254800.0000    0.24842
254840.0000    0.49804
254880.0000    0.18382
254920.0000    0.36890
254960.0000    0.27003
255000.0000    0.38598
255040.0000    0.40038
255080.0000    0.39539
255120.0000    0.24207
255160.0000    0.40440
255200.0000    0.50222
255240.0000    0.56175
255280.0000    0.31973
255320.0000    0.39803
255360.0000    0.50349
255400.0000    0.49804
255440.0000    0.90260
255480.0000    0.50686
255520.0000    0.54590
255560.0000    0.31592
255600.0000    0.58136
255640.0000    0.47882
255680.0000    0.31881
255720.0000    0.37902
255760.0000    0.44654
255800.0000    0.41368
255840.0000    0.31495
255880.0000    0.71433
255920.0000    0.62251
255960.0000    0.35758
256000.0000    0.29210
256040.0000    0.35317
256080.0000    0.40150
256120.0000    0.49701
256160.0000    0.67094
256200.0000    0.62956
256240.0000    0.39833
256280.0000    0.41580
256320.0000    0.28986
256360.0000    0.43000
256400.0000    0.44962
256440.0000    0.24198
256480.0000    0.34623
256520.0000    0.36203
256560.0000    0.41851
256600.0000    0.71766
256640.0000    0.52151
256680.0000    0.47356
256720.0000    0.41829
256760.0000    0.30012
256800.0000    0.54809
256840.0000    0.28563
256880.0000    0.44958
256920.0000    0.26828
256960.0000    0.22908
257000.0000    0.44878
257040.0000    0.35020
257080.0000    0.43844
257120.0000    0.34816
257160.0000    0.32845
257200.0000    0.58741
257240.0000    0.70011
257280.0000    0.31879
257320.0000    0.49723
257360.0000    0.46065
257400.0000    0.54757
257440.0000    0.47471
257480.0000    0.47104
257520.0000    0.47121
257560.0000    0.40523
257600.0000    0.31785
257640.0000    0.20689
257680.0000    0.50034
257720.0000    0.31431
257760.0000    0.21445
257800.0000    0.29521
257840.0000    0.16138
257880.0000    0.30431
257920.0000    0.31480
257960.0000    0.19725
258000.0000    0.23247
258040.0000    0.23763
258080.0000    0.23921
258120.0000    0.06578
258160.0000    0.71112
258200.0000    0.65690
258240.0000    0.25600
258280.0000    0.20559
258320.0000    0.25503
258360.0000    0.40380
258400.0000    0.45397
258440.0000    0.38323
258480.0000    0.37807
258520.0000    0.38435
258560.0000    0.39064
258600.0000    0.40028
258640.0000    0.36627
258680.0000    0.20508
258720.0000    0.22527
258760.0000    0.20473
258800.0000    0.30977
258840.0000    0.36429
258880.0000    0.27459
258920.0000    0.21026
258960.0000    0.22378
259000.0000    0.27211
259040.0000    0.53015
259080.0000    0.28756
259120.0000    0.27381
259160.0000    0.43596
259200.0000    0.18364
259240.0000    0.26764
259280.0000    0.14355
259320.0000    0.29719
259360.0000    0.35321
259400.0000    0.23710
259440.0000    0.48671
259480.0000    0.38277
259520.0000    0.61663
259560.0000    0.22444
259600.0000    0.27508
259640.0000    0.30590
259680.0000    0.38505
259720.0000    0.40623
259760.0000    0.34669
259800.0000    0.16517
259840.0000    0.21370
259880.0000    0.46023
259920.0000    0.08131
259960.0000    0.21404
260000.0000    0.44041
260040.0000    0.24479
260080.0000    0.36776
260120.0000    0.32042
260160.0000    0.29422
260200.0000    0.31705
260240.0000    0.22088
260280.0000    0.30189
260320.0000    0.29664
260360.0000    0.27993
260400.0000    0.31988
260440.0000    0.34790
260480.0000    0.39860
260520.0000    0.34225
260560.0000    0.42465
260600.0000    0.24289
260640.0000    0.45854
260680.0000    0.27715
260720.0000    0.38122
260760.0000    0.45865
260800.0000    0.60073
260840.0000    0.54531
260880.0000    0.63987
260920.0000    0.63448
260960.0000    0.55956
261000.0000    0.44731
261040.0000    0.50297
261080.0000    0.51515
261120.0000    0.47538
261160.0000    0.47786
261200.0000    0.38921
261240.0000    0.15284
261280.0000    0.49767
261320.0000    0.49894
261360.0000    0.29570
261400.0000    0.08626
261440.0000    0.35850
261480.0000    0.37303
261520.0000    0.13416
261560.0000    0.07024
261600.0000    0.09797
261640.0000    0.36197
261680.0000    0.34220
261720.0000    0.45872
261760.0000    0.27856
261800.0000    0.33022
261840.0000    0.32874
261880.0000    0.41478
261920.0000    0.20237
261960.0000    0.10827
262000.0000    0.42209
262040.0000    0.14415
262080.0000    0.37588
262120.0000    0.32597
262160.0000    0.58398
262200.0000    0.31834
262240.0000    0.49158
262280.0000    0.36550
262320.0000    0.08479
262360.0000    0.14558
262400.0000    0.36334
262440.0000    0.44152
262480.0000   -0.04304
262520.0000    0.14349
262560.0000    0.31801
262600.0000    0.41509
262640.0000    0.41579
262680.0000    0.35737
262720.0000    0.34664
262760.0000    0.49156
262800.0000    0.25234
262840.0000    0.09787
262880.0000    0.15462
262920.0000    0.35219
262960.0000    0.37180
263000.0000    0.37971
263040.0000    0.33330
263080.0000    0.36886
263120.0000    0.42146
263160.0000    0.38451
263200.0000    0.41162
263240.0000    0.24978
263280.0000    0.33156
263320.0000    0.23599
263360.0000    0.31408
263400.0000    0.35924
263440.0000    0.38988
263480.0000    0.44429
263520.0000    0.53119
263560.0000    0.61696
263600.0000    0.59051
263640.0000    0.49771
263680.0000    0.49229
263720.0000    0.47722
263760.0000    0.37773
263800.0000    0.60330
263840.0000    0.63009
263880.0000    0.39817
263920.0000    0.55065
263960.0000    0.40117
264000.0000    0.35016
264040.0000    0.37300
264080.0000    0.49961
264120.0000    0.41031
264160.0000    0.19010
264200.0000    0.53648
264240.0000    0.68314
264280.0000    0.43521
264320.0000    0.24497
264360.0000    0.39708
264400.0000    0.16437
264440.0000    0.41892
264480.0000    0.54367
264520.0000    0.51028
264560.0000    0.45499
264600.0000    0.54861
264640.0000    0.29355
264680.0000    0.29043
264720.0000    0.33443
264760.0000    0.58105
264800.0000    0.65817
264840.0000    0.72848
264880.0000    0.60081
264920.0000    0.53497
264960.0000    0.81776
265000.0000    0.48333
265040.0000    0.04198
265080.0000    0.46465
265120.0000    0.37789
265160.0000    0.32595
265200.0000    0.46636
265240.0000    0.31613
265280.0000    0.51116
265320.0000    0.35045
265360.0000    0.19083
265400.0000    0.63361
265440.0000    0.47688
265480.0000    0.45349
265520.0000    0.42486
265560.0000    0.33043
265600.0000    0.63666
265640.0000    0.37448
265680.0000    0.60001
265720.0000    0.48968
265760.0000    0.42797
265800.0000    0.66216
265840.0000    0.59711
265880.0000    0.73679
265920.0000    0.60095
265960.0000    0.70821
266000.0000    0.54564
266040.0000    0.54658
266080.0000    0.57130
266120.0000    0.57056
266160.0000    0.64996
266200.0000    0.67803
266240.0000    0.60557
266280.0000    0.48104
266320.0000    0.46667
266360.0000    0.24608
266400.0000    0.18007
266440.0000    0.37132
266480.0000    0.09217
266520.0000    0.44940
266560.0000    0.31976
266600.0000    0.31613
266640.0000    0.39804
266680.0000    0.36583
266720.0000    0.45024
266760.0000    0.59099
266800.0000    0.31368
266840.0000    0.35316
266880.0000    0.37644
266920.0000    0.39286
266960.0000    0.35207
267000.0000    0.29879
267040.0000    0.43057
267080.0000    0.26202
267120.0000    0.22530
267160.0000    0.31462
267200.0000    0.29197
267240.0000    0.64007
267280.0000    0.47041
267320.0000    0.42074
267360.0000    0.41288
267400.0000    0.43401
267440.0000    0.59741
267480.0000    0.41870
267520.0000    0.45417
267560.0000    0.49850
267600.0000    0.37871
267640.0000    0.08193
267680.0000    0.16803
267720.0000    0.42401
267760.0000    0.40622
267800.0000    0.22672
267840.0000    0.18988
267880.0000    0.12410
267920.0000    0.33794
267960.0000    0.41084
268000.0000    0.12503
268040.0000    0.55070
268080.0000    0.26503
268120.0000    0.47087
268160.0000    0.35751
268200.0000    0.65321
268240.0000    0.40860
268280.0000    0.28216
268320.0000    0.42918
268360.0000    0.11005
268400.0000    0.32154
268440.0000    0.28987
268480.0000    0.37264
268520.0000    0.25135
268560.0000    0.26069
268600.0000    0.32031
268640.0000    0.48913
268680.0000    0.20140
268720.0000    0.26980
268760.0000    0.43073
268800.0000    0.44478
268840.0000    0.42236
268880.0000    0.46344
268920.0000    0.44408
268960.0000    0.37046
269000.0000    0.35077
269040.0000    0.39702
269080.0000    0.63624
269120.0000    0.44856
269160.0000    0.59148
269200.0000    0.50619
269240.0000    0.38037
269280.0000    0.38167
269320.0000    0.18651
269360.0000    0.41682
269400.0000   -0.13773
269440.0000    0.44059
269480.0000    0.55257
269520.0000    0.54476
269560.0000    0.39577
269600.0000    0.39627
269640.0000    0.39658
269680.0000    0.43909
269720.0000    0.46064
269760.0000    0.54498
269800.0000    0.59851
269840.0000    0.66676
269880.0000    0.83472
269920.0000    0.38832
269960.0000    0.44823
270000.0000    0.43553
270040.0000    0.60227
270080.0000    0.33159
270120.0000    0.43240
270160.0000    0.32574
270200.0000    0.45392
270240.0000    0.49362
270280.0000    0.44588
270320.0000    0.31045
270360.0000    0.47259
270400.0000    0.43581
270440.0000    0.34671
270480.0000    0.30600
270520.0000    0.57691
270560.0000    0.43260
270600.0000    0.63546
270640.0000    0.50142
270680.0000    0.27737
270720.0000    0.58429
270760.0000    0.71330
270800.0000    0.64747
270840.0000    0.51763
270880.0000    0.44771
270920.0000    0.24797
270960.0000    0.57810
271000.0000    0.42651
271040.0000    0.59008
271080.0000    0.60246
271120.0000    0.42276
271160.0000    0.53024
271200.0000    0.50055
271240.0000    0.55659
271280.0000    0.57747
271320.0000    0.59053
271360.0000    0.56168
271400.0000    0.49603
271440.0000    0.40308
271480.0000    0.37429
271520.0000    0.42146
271560.0000    0.22371
271600.0000    0.34459
271640.0000    0.43580
271680.0000    0.25831
271720.0000    0.36913
271760.0000    0.41542
271800.0000    0.58035
271840.0000    0.16500
271880.0000    0.17643
271920.0000    0.38571
271960.0000    0.30582
272000.0000    0.38025
272040.0000    0.23532
272080.0000    0.39449
272120.0000    0.31423
272160.0000    0.11231
272200.0000    0.38754
272240.0000    0.48091
272280.0000    0.29537
272320.0000    0.46898
272360.0000    0.60412
272400.0000    0.41513
272440.0000    0.50913
272480.0000    0.53177
272520.0000    0.26159
272560.0000    0.35128
272600.0000    0.47144
272640.0000    0.42573
272680.0000    0.27094
272720.0000    0.47872
272760.0000    0.48271
272800.0000    0.47108
272840.0000    0.50456
272880.0000    0.33635
272920.0000    0.30578
272960.0000    0.47273
273000.0000    0.45326
273040.0000    0.31001
273080.0000    0.51080
273120.0000    0.46702
273160.0000    0.73058
273200.0000    0.63432
273240.0000    0.50510
273280.0000    0.55586
273320.0000    0.58618
273360.0000    0.49168
273400.0000    0.55977
273440.0000    0.56426
273480.0000    0.40649
273520.0000    0.35620
273560.0000    0.43979
273600.0000    0.53474
273640.0000    0.48445
273680.0000    0.55173
273720.0000    0.24588
273760.0000    0.34379
273800.0000    0.32269
273840.0000    0.49281
273880.0000    0.27252
273920.0000    0.51183
273960.0000    0.41749
274000.0000    0.54682
274040.0000    0.54082
274080.0000    0.27440
274120.0000    0.25567
274160.0000    0.38884
274200.0000    0.73504
274240.0000    0.37039
274280.0000    0.38920
274320.0000    0.37930
274360.0000    0.50447
274400.0000    0.66647
274440.0000    0.40696
274480.0000    0.61109
274520.0000    0.33195
274560.0000    0.34176
274600.0000    0.45562
274640.0000    0.41745
274680.0000    0.39991
274720.0000   -0.03512
274760.0000    0.34177
274800.0000    0.58532
274840.0000    0.36788
274880.0000    0.56843
274920.0000    0.43688
274960.0000    0.60849
275000.0000    0.38790
275040.0000    0.41561
275080.0000    0.51363
275120.0000    0.57857
275160.0000    0.68579
275200.0000    0.44303
275240.0000    0.56915
275280.0000    0.48256
275320.0000    0.52505
275360.0000    0.38045
275400.0000    0.43435
275440.0000    0.57117
275480.0000    0.46201
275520.0000    0.70364
275560.0000    0.24938
275600.0000    0.33724
275640.0000    0.37762
275680.0000    0.32586
275720.0000    0.45820
275760.0000    0.38262
275800.0000    0.65798
275840.0000    0.51754
275880.0000    0.58629
275920.0000    0.55683
275960.0000    0.51947
276000.0000    0.59680
276040.0000    0.59863
276080.0000    0.66834
276120.0000    0.78008
276160.0000    0.48766
276200.0000    0.49179
276240.0000    0.34665
276280.0000    0.73895
276320.0000    0.40494
276360.0000    0.41256
276400.0000    0.39889
276440.0000    0.69683
276480.0000    0.50164
276520.0000    0.44502
276560.0000    0.38572
276600.0000    0.51379
276640.0000    0.64183
276680.0000    0.62162
276720.0000    0.38831
276760.0000    0.29004
276800.0000    0.56324
276840.0000    0.44580
276880.0000    0.60091
276920.0000    0.32437
276960.0000    0.56581
277000.0000    0.61807
277040.0000    0.43448
277080.0000    0.67818
277120.0000    0.70968
277160.0000    0.40220
277200.0000    0.45994
277240.0000    0.31591
277280.0000    0.34773
277320.0000    0.51815
277360.0000    0.13836
277400.0000    0.38747
277440.0000    0.49301
277480.0000    0.45737
277520.0000    0.36735
277560.0000    0.42728
277600.0000    0.44771
277640.0000    0.35329
277680.0000    0.42659
277720.0000    0.65342
277760.0000    0.41045
277800.0000    0.32777
277840.0000    0.66305
277880.0000    0.47285
277920.0000    0.41758
277960.0000    0.59968
278000.0000    0.48595
278040.0000    0.52151
278080.0000    0.46643
278120.0000    0.55493
278160.0000    0.45981
278200.0000    0.39727
278240.0000    0.41171
278280.0000    0.43384
278320.0000    0.32018
278360.0000    0.29054
278400.0000    0.38613
278440.0000    0.32571
278480.0000    0.38105
278520.0000    0.19982
278560.0000    0.26251
278600.0000    0.20960
278640.0000    0.27428
278680.0000    0.14635
278720.0000    0.08299
278760.0000    0.33214
278800.0000    0.11806
278840.0000    0.18805
278880.0000    0.26685
278920.0000    0.10666
278960.0000    0.37514
279000.0000    0.27025
279040.0000    0.68935
279080.0000    0.61258
279120.0000    0.28537
279160.0000    0.43029
279200.0000    0.36929
279240.0000    0.59183
279280.0000    0.27440
279320.0000    0.37027
279360.0000    0.22516
279400.0000    0.28909
279440.0000    0.14189
279480.0000    0.29813
279520.0000    0.33270
279560.0000    0.43975
279600.0000    0.32063
279640.0000    0.46669
279680.0000    0.39238
279720.0000    0.41516
279760.0000    0.33992
279800.0000    0.32866
279840.0000    0.18987
279880.0000    0.42284
279920.0000    0.16709
279960.0000    0.31994
280000.0000    0.34495
280040.0000    0.23056
280080.0000    0.40798
280120.0000    0.32461
280160.0000    0.63139
280200.0000    0.41046
280240.0000    0.52755
280280.0000    0.64607
280320.0000    0.40899
280360.0000    0.30213
280400.0000    0.47198
280440.0000    0.58936
280480.0000    0.26689
280520.0000    0.40964
280560.0000    0.25732
280600.0000    0.46662
280640.0000    0.37146
280680.0000    0.44728
280720.0000    0.25040
280760.0000    0.35453
280800.0000    0.51876
280840.0000    0.31755
280880.0000    0.42797
280920.0000    0.59949
280960.0000    0.48529
281000.0000    0.21765
281040.0000    0.46183
281080.0000    0.24019
281120.0000    0.48576
281160.0000    0.20905
281200.0000    0.28747
281240.0000    0.41083
281280.0000    0.56644
281320.0000    0.15540
281360.0000    0.28636
281400.0000    0.31367
281440.0000    0.48379
281480.0000    0.25154
281520.0000    0.38379
281560.0000    0.32774
281600.0000    0.34631
281640.0000    0.30671
281680.0000    0.31183
281720.0000    0.30103
281760.0000    0.42237
281800.0000    0.51748
281840.0000    0.60579
281880.0000    0.19051
281920.0000    0.09900
281960.0000    0.39079
282000.0000    0.33733
282040.0000    0.30034
282080.0000    0.47207
282120.0000    0.29834
282160.0000    0.28738
282200.0000    0.38218
282240.0000    0.39468
282280.0000    0.29745
282320.0000    0.28744
282360.0000    0.46660
282400.0000    0.26503
282440.0000    0.28671
282480.0000    0.38071
282520.0000    0.35840
282560.0000    0.31139
282600.0000    0.30256
282640.0000    0.24905
282680.0000    0.67356
282720.0000    0.40200
282760.0000    0.10693
282800.0000    0.39393
282840.0000    0.33677
282880.0000    0.54718
282920.0000    0.21314
282960.0000    0.52638
283000.0000    0.46616
283040.0000    0.37151
283080.0000    0.67791
283120.0000    0.53305
283160.0000    0.39845
283200.0000    0.28634
283240.0000    0.30889
283280.0000    0.42208
283320.0000    0.19089
283360.0000    0.34886
283400.0000    0.03915
283440.0000    0.13668
283480.0000    0.24637
283520.0000    0.29385
283560.0000    0.27871
283600.0000    0.15675
283640.0000    0.30965
283680.0000    0.44019
283720.0000    0.50992
283760.0000    0.56782
283800.0000    0.48211
283840.0000    0.18839
283880.0000    0.14330
283920.0000    0.40436
283960.0000    0.37795
284000.0000    0.17041
284040.0000    0.51371
284080.0000    0.31433
284120.0000    0.49709
284160.0000    0.46822
284200.0000    0.38246
284240.0000    0.49976
284280.0000    0.14188
284320.0000    0.10914
284360.0000    0.34862
284400.0000    0.21989
284440.0000    0.23040
284480.0000    0.17965
284520.0000    0.45336
284560.0000    0.17322
284600.0000    0.29944
284640.0000    0.31300
284680.0000    0.31940
284720.0000    0.40908
284760.0000    0.33017
284800.0000    0.48947
284840.0000    0.46471
284880.0000    0.28797
284920.0000    0.41497
284960.0000    0.35989
285000.0000    0.26853
285040.0000    0.39231
285080.0000    0.29078
285120.0000    0.15723
285160.0000    0.15999
285200.0000    0.25316
285240.0000    0.23535
285280.0000    0.11850
285320.0000    0.42954
285360.0000    0.22122
285400.0000    0.29083
285440.0000    0.29042
285480.0000    0.28794
285520.0000    0.36737
285560.0000    0.43516
285600.0000    0.26125
285640.0000    0.31836
285680.0000    0.38365
285720.0000    0.41957
285760.0000    0.52598
285800.0000    0.50179
285840.0000    0.49959
285880.0000    0.36346
285920.0000    0.35970
285960.0000    0.50747
286000.0000    0.35882
286040.0000    0.27919
286080.0000    0.35032
286120.0000    0.37340
286160.0000    0.29685
286200.0000    0.30781
286240.0000    0.36920
286280.0000    0.38939
286320.0000    0.23972
286360.0000    0.15243
286400.0000    0.38320
286440.0000    0.41455
286480.0000    0.35940
286520.0000    0.28913
286560.0000    0.38568
286600.0000    0.48514
286640.0000    0.42891
286680.0000    0.35655
286720.0000    0.37819
286760.0000    0.35303
286800.0000    0.46671
286840.0000    0.43275
286880.0000    0.52250
286920.0000    0.61670
286960.0000    0.21453
287000.0000    0.45389
287040.0000    0.38278
287080.0000    0.33787
287120.0000    0.42850
287160.0000    0.27343
287200.0000    0.19951
287240.0000    0.08887
287280.0000    0.25216
287320.0000    0.16952
287360.0000    0.07316
287400.0000    0.02503
287440.0000   -0.00228
287480.0000   -0.00446
287520.0000    0.30814
287560.0000    0.16372
287600.0000    0.34144
287640.0000    0.42815
287680.0000    0.48361
287720.0000    0.44481
287760.0000    0.29146
287800.0000   -0.00960
287840.0000    0.32126
287880.0000    0.40649
287920.0000    0.27033
287960.0000    0.43089
288000.0000    0.27032
288040.0000    0.74337
288080.0000    0.39627
288120.0000    0.54783
288160.0000    0.48420
288200.0000    0.33656
288240.0000    0.34573
288280.0000    0.52798
288320.0000    0.40991
288360.0000    0.19668
288400.0000    0.42430
288440.0000    0.44062
288480.0000    0.38053
288520.0000    0.27261
288560.0000    0.51036
288600.0000    0.24389
288640.0000    0.20489
288680.0000    0.07964
288720.0000    0.62700
288760.0000    0.56135
288800.0000    0.66451
288840.0000    0.43828
288880.0000    0.39845
288920.0000    0.40193
288960.0000    0.48004
289000.0000    0.46940
289040.0000    0.25791
289080.0000    0.48430
289120.0000    0.36775
289160.0000    0.43482
289200.0000    0.22955
289240.0000    0.34361
289280.0000    0.23652
289320.0000    0.26492
289360.0000    0.33599
289400.0000    0.48760
289440.0000    0.48416
289480.0000    0.13456
289520.0000    0.44460
289560.0000    0.29842
289600.0000    0.43610
289640.0000    0.37303
289680.0000    0.24229
289720.0000    0.35450
289760.0000    0.38370
289800.0000    0.23358
289840.0000    0.28888
289880.0000    0.24915
289920.0000    0.49433
289960.0000    0.27982
290000.0000    0.12255
290040.0000    0.39758
290080.0000    0.33064
290120.0000    0.31914
290160.0000    0.41011
290200.0000    0.29884
290240.0000    0.36849
290280.0000    0.37942
290320.0000    0.21678
290360.0000    0.28481
290400.0000    0.26424
290440.0000    0.13925
290480.0000    0.30490
290520.0000    0.39826
290560.0000    0.53822
290600.0000    0.31838
290640.0000    0.50285
290680.0000    0.26994
290720.0000    0.36247
290760.0000    0.55466
290800.0000    0.28156
290840.0000    0.28862
290880.0000    0.49547
290920.0000    0.39988
290960.0000    0.36671
291000.0000    0.09192
291040.0000    0.38645
291080.0000    0.03903
291120.0000    0.34386
291160.0000    0.31733
291200.0000    0.39200
291240.0000    0.25183
291280.0000    0.18545
291320.0000    0.10785
291360.0000    0.25499
291400.0000    0.24174
291440.0000    0.24345
291480.0000    0.22113
291520.0000    0.31905
291560.0000    0.28096
291600.0000    0.04663
291640.0000    0.24755
291680.0000    0.31580
291720.0000    0.33745
291760.0000    0.30464
291800.0000    0.38069
291840.0000    0.32754
291880.0000    0.40636
291920.0000    0.27296
291960.0000    0.31702
292000.0000    0.12152
292040.0000    0.21651
292080.0000    0.36688
292120.0000    0.29265
292160.0000    0.19444
292200.0000    0.28148
292240.0000    0.22450
292280.0000    0.45217
292320.0000    0.35269
292360.0000    0.47114
292400.0000    0.32827
292440.0000    0.39782
292480.0000    0.36874
292520.0000    0.35624
292560.0000    0.49020
292600.0000    0.35796
292640.0000    0.49830
292680.0000    0.46987
292720.0000    0.42455
292760.0000    0.43287
292800.0000    0.49182
292840.0000    0.26115
292880.0000    0.18984
292920.0000    0.38928
292960.0000    0.56109
293000.0000    0.51907
293040.0000    0.30502
293080.0000    0.12308
293120.0000    0.28549
293160.0000    0.33214
293200.0000    0.40108
293240.0000    0.24274
293280.0000    0.47544
293320.0000    0.67275
293360.0000    0.34397
293400.0000    0.46252
293440.0000    0.34527
293480.0000    0.45558
293520.0000    0.21207
293560.0000    0.27437
293600.0000    0.52935
293640.0000    0.42762
293680.0000    0.39991
293720.0000    0.53803
293760.0000    0.21088
293800.0000    0.12907
293840.0000    0.62144
293880.0000    0.33690
293920.0000    0.48129
293960.0000    0.40994
294000.0000    0.17470
294040.0000    0.15140
294080.0000    0.31369
294120.0000    0.42318
294160.0000    0.32968
294200.0000    0.19722
294240.0000    0.27990
294280.0000    0.18580
294320.0000    0.22532
294360.0000    0.26429
294400.0000    0.20718
294440.0000    0.19309
294480.0000    0.30497
294520.0000    0.28568
294560.0000    0.09676
294600.0000    0.29516
294640.0000    0.28826
294680.0000    0.27132
294720.0000    0.45224
294760.0000    0.47072
294800.0000    0.25817
294840.0000    0.22060
294880.0000    0.25033
294920.0000    0.19157
294960.0000    0.30873
295000.0000    0.04505
295040.0000    0.25009
295080.0000    0.19864
295120.0000    0.35117
295160.0000    0.27212
295200.0000    0.26048
295240.0000    0.42652
295280.0000    0.56950
295320.0000    0.61097
295360.0000    0.77165
295400.0000    0.57081
295440.0000    0.56024
295480.0000    0.52422
295520.0000    0.47793
295560.0000    0.47013
295600.0000    0.32753
295640.0000    0.44525
295680.0000    0.22008
295720.0000    0.38377
295760.0000    0.55326
295800.0000    0.55579
295840.0000    0.41782
295880.0000    0.58258
295920.0000    0.55648
295960.0000    0.31657
296000.0000    0.60405
296040.0000    0.38775
296080.0000    0.54957
296120.0000    0.29945
296160.0000    0.39441
296200.0000    0.44480
296240.0000    0.30120
296280.0000    0.56428
296320.0000    0.39990
296360.0000    0.55052
296400.0000    0.68296
296440.0000    0.63548
296480.0000    0.66342
296520.0000    0.38090
296560.0000    0.24821
296600.0000    0.30163
296640.0000    0.38472
296680.0000    0.56851
296720.0000    0.44482
296760.0000    0.45631
296800.0000    0.42840
296840.0000    0.35425
296880.0000    0.55065
296920.0000    0.22281
296960.0000    0.39433
297000.0000    0.35733
297040.0000    0.58615
297080.0000    0.65827
297120.0000    0.69695
297160.0000    0.72257
297200.0000    0.54367
297240.0000    0.59156
297280.0000    0.53025
297320.0000    0.37969
297360.0000    0.67465
297400.0000    0.37218
297440.0000    0.43156
297480.0000    0.42274
297520.0000    0.48922
297560.0000    0.36177
297600.0000    0.38465
297640.0000    0.29322
297680.0000    0.41324
297720.0000    0.38732
297760.0000    0.45443
297800.0000    0.42180
297840.0000    0.24899
297880.0000    0.41844
297920.0000    0.39707
297960.0000    0.28541
298000.0000    0.52867
298040.0000    0.42699
298080.0000    0.48149
298120.0000    0.34858
298160.0000    0.59961
298200.0000    0.46721
298240.0000    0.48675
298280.0000    0.52373
298320.0000    0.44163
298360.0000    0.60379
298400.0000    0.38928
298440.0000    0.59036
298480.0000    0.57949
298520.0000    0.62788
298560.0000    0.29845
298600.0000    0.44105
298640.0000    0.26694
298680.0000    0.45048
298720.0000    0.58688
298760.0000    0.45609
298800.0000    0.32574
298840.0000    0.62053
298880.0000    0.73587
298920.0000    0.39086
298960.0000    0.44620
299000.0000    0.41544
299040.0000    0.46873
299080.0000    0.32113
299120.0000    0.34888
299160.0000    0.42338
299200.0000    0.39250
299240.0000    0.19017
299280.0000    0.46957
299320.0000    0.64843
299360.0000    0.26606
299400.0000    0.08276
299440.0000    0.35990
299480.0000    0.16753
299520.0000    0.35686
299560.0000    0.53187
299600.0000    0.28716
299640.0000    0.03904
299680.0000    0.34841
299720.0000    0.42122
299760.0000    0.47748
299800.0000    0.41784
299840.0000    0.21378
299880.0000    0.28113
299920.0000    0.74514
299960.0000    0.59704
300000.0000    0.34015
300040.0000    0.22832
300080.0000    0.45604
300120.0000    0.54253
300160.0000    0.40156
300200.0000    0.15097
300240.0000    0.45313
300280.0000    0.42937
300320.0000    0.41789
300360.0000    0.40223
300400.0000    0.61990
300440.0000    0.35271
300480.0000    0.48568
300520.0000    0.30781
300560.0000    0.31463
300600.0000    0.41830
300640.0000    0.43097
300680.0000    0.66019
300720.0000    0.32605
300760.0000    0.60931
300800.0000    0.38475
300840.0000    0.47233
300880.0000    0.64530
300920.0000    0.36174
300960.0000    0.14037
301000.0000    0.38813
301040.0000    0.37534
301080.0000    0.27131
301120.0000    0.39360
301160.0000   -0.05078
301200.0000    0.43413
301240.0000    0.32675
301280.0000    0.23118
301320.0000    0.14954
301360.0000    0.26321
301400.0000   -0.00911
301440.0000    0.16146
301480.0000    0.15885
301520.0000    0.07555
301560.0000    0.37645
301600.0000    0.18718
301640.0000    0.10378
301680.0000    0.48255
301720.0000    0.25914
301760.0000    0.14611
301800.0000    0.20974
301840.0000    0.24289
301880.0000   -0.12124
301920.0000    0.24181
301960.0000    0.11300
302000.0000    0.21022
302040.0000    0.25787
302080.0000    0.33427
302120.0000    0.44322
302160.0000    0.36627
302200.0000    0.28431
302240.0000    0.12983
302280.0000    0.23397
302320.0000    0.20545
302360.0000    0.16582
302400.0000    0.12624
302440.0000    0.19750
302480.0000    0.19926
302520.0000    0.11342
302560.0000    0.31400
302600.0000    0.15892
302640.0000    0.23643
302680.0000    0.29476
302720.0000    0.17719
302760.0000    0.18097
302800.0000    0.36019
302840.0000    0.19314
302880.0000    0.27055
302920.0000    0.36011
302960.0000    0.17588
303000.0000    0.24629
303040.0000    0.16498
303080.0000    0.32703
303120.0000    0.00202
303160.0000    0.15793
303200.0000    0.23208
303240.0000    0.32520
303280.0000    0.36234
303320.0000    0.43600
303360.0000    0.25279
303400.0000    0.38464
303440.0000    0.27375
303480.0000    0.15038
303520.0000    0.33210
303560.0000    0.39117
303600.0000    0.50079
303640.0000    0.42720
303680.0000    0.55157
303720.0000    0.27395
303760.0000    0.46211
303800.0000    0.45840
303840.0000    0.52264
303880.0000    0.57680
303920.0000    0.63030
303960.0000    0.49048
304000.0000    0.56126
304040.0000    0.60859
304080.0000    0.62474
304120.0000    0.50288
304160.0000    0.63789
304200.0000    0.50537
304240.0000    0.47657
304280.0000    0.47997
304320.0000    0.65378
304360.0000    0.49848
304400.0000    0.51340
304440.0000    0.35238
304480.0000    0.45402
304520.0000    0.33626
304560.0000    0.24181
304600.0000    0.38406
304640.0000    0.42497
304680.0000    0.54170
304720.0000    0.35522
304760.0000    0.31569
304800.0000    0.27189
304840.0000    0.20043
304880.0000    0.36677
304920.0000    0.41744
304960.0000    0.54022
305000.0000    0.43902
305040.0000    0.11248
305080.0000    0.03080
305120.0000   -0.28782
305160.0000   -0.06999
305200.0000   -0.13917
305240.0000   -0.04217
305280.0000   -0.09997
305320.0000   -0.15372
305360.0000   -0.19697
305400.0000   -0.01482
305440.0000   -0.02382
305480.0000   -0.07100
305520.0000   -0.18063
305560.0000   -0.23244
305600.0000   -0.17421
305640.0000   -0.35201
305680.0000   -0.46896
305720.0000   -0.17464
305760.0000   -0.28861
305800.0000   -0.07148
305840.0000   -0.13163
305880.0000   -0.08304
305920.0000   -0.29344
305960.0000   -0.08625
306000.0000   -0.17188
306040.0000   -0.30832
306080.0000   -0.35623
306120.0000    0.09742
306160.0000   -0.21098
306200.0000   -0.16556
306240.0000   -0.44535
306280.0000    0.00737
306320.0000   -0.26518
306360.0000   -0.15668
306400.0000   -0.29428
306440.0000   -0.33733
306480.0000    0.12954
306520.0000   -0.19309
306560.0000   -0.34760
306600.0000   -0.16654
306640.0000   -0.13241
306680.0000    0.06100
306720.0000   -0.27864
306760.0000   -0.08927
306800.0000   -0.33228
306840.0000   -0.27981
306880.0000    0.22012
306920.0000   -0.48159
306960.0000   -0.18313
307000.0000   -0.15875
307040.0000   -0.30483
307080.0000   -0.15035
307120.0000   -0.08681
307160.0000   -0.01646
307200.0000    0.18221
307240.0000   -0.08797
307280.0000   -0.27274
307320.0000   -0.28457
307360.0000   -0.35571
307400.0000   -0.48788
307440.0000   -0.21308
307480.0000   -0.00650
307520.0000   -0.17245
307560.0000   -0.09817
307600.0000   -0.10793
307640.0000   -0.14977
307680.0000   -0.41809
307720.0000    0.07792
307760.0000    0.05437
307800.0000    0.41010
307840.0000    0.22965
307880.0000    0.32782
307920.0000    0.22689
307960.0000    0.32737
308000.0000    0.23693
308040.0000    0.39459
308080.0000    0.14433
308120.0000    0.31282
308160.0000    0.42571
308200.0000    0.29956
308240.0000    0.35767
308280.0000    0.40454
308320.0000    0.44816
308360.0000    0.37223
308400.0000    0.30470
308440.0000    0.37909
308480.0000    0.37923
308520.0000    0.21347
308560.0000    0.10130
308600.0000   -0.03779
308640.0000    0.40495
308680.0000    0.27832
308720.0000    0.45854
308760.0000    0.36838
308800.0000    0.30678
308840.0000    0.36212
308880.0000    0.06311
308920.0000    0.63364
308960.0000    0.31610
309000.0000    0.34569
309040.0000    0.19812
309080.0000    0.01956
309120.0000    0.21173
309160.0000    0.19038
309200.0000    0.39473
309240.0000    0.41379
309280.0000    0.47120
309320.0000    0.22975
309360.0000    0.26034
309400.0000    0.19499
309440.0000    0.37720
309480.0000    0.33809
309520.0000    0.22216
309560.0000    0.24494
309600.0000    0.10649
309640.0000    0.27604
309680.0000    0.10226
309720.0000    0.18841
309760.0000    0.23969
309800.0000    0.20159
309840.0000    0.19372
309880.0000    0.24256
309920.0000    0.15517
309960.0000    0.43767
310000.0000    0.17573
310040.0000    0.23539
310080.0000    0.22281
310120.0000    0.19532
310160.0000    0.15328
310200.0000    0.28042
310240.0000    0.25771
310280.0000    0.36493
310320.0000    0.22142
310360.0000    0.31400
310400.0000    0.33553
310440.0000    0.24288
310480.0000    0.52362
310520.0000    0.27676
310560.0000    0.26017
310600.0000    0.14610
310640.0000    0.29722
310680.0000   -0.08098
310720.0000   -0.07536
310760.0000   -0.07538
310800.0000   -0.12241
310840.0000   -0.18161
310880.0000   -0.17407
310920.0000    0.11907
310960.0000   -0.10138
311000.0000   -0.36121
311040.0000   -0.12943
311080.0000    0.03783
311120.0000   -0.39260
311160.0000   -0.10878
311200.0000   -0.05645
311240.0000    0.29375
311280.0000    0.28533
311320.0000    0.10818
311360.0000    0.39605
311400.0000    0.29558
311440.0000    0.59406
311480.0000    0.19744
311520.0000    0.20910
311560.0000    0.13562
311600.0000    0.40665
311640.0000    0.49079
311680.0000    0.32262
311720.0000    0.18216
311760.0000    0.32210
311800.0000    0.20809
311840.0000    0.34788
311880.0000    0.43962
311920.0000    0.61171
311960.0000    0.48510
312000.0000    0.27876
312040.0000    0.20442
312080.0000    0.22802
312120.0000    0.08706
312160.0000    0.17800
312200.0000    0.23808
312240.0000    0.29479
312280.0000    0.11549
312320.0000    0.06857
312360.0000    0.12571
312400.0000    0.26804
312440.0000    0.03494
312480.0000   -0.08373
312520.0000    0.10573
312560.0000    0.36877
312600.0000    0.24376
312640.0000    0.43486
312680.0000    0.56652
312720.0000    0.48156
312760.0000    0.35287
312800.0000    0.42129
312840.0000    0.25709
312880.0000    0.39954
312920.0000    0.25281
312960.0000    0.45661
313000.0000    0.56324
313040.0000    0.04917
313080.0000    0.37847
313120.0000    0.32330
313160.0000    0.52095
313200.0000    0.36569
313240.0000    0.23287
313280.0000    0.11652
313320.0000    0.25388
313360.0000    0.39007
313400.0000    0.34698
313440.0000    0.33138
313480.0000    0.35276
313520.0000    0.21015
313560.0000    0.35765
313600.0000    0.37051
313640.0000    0.16681
313680.0000    0.57891
313720.0000    0.51368
313760.0000    0.33521
313800.0000   -0.00529
313840.0000   -0.12285
313880.0000   -0.13338
313920.0000   -0.00821
313960.0000    0.23109
314000.0000    0.02684
314040.0000    0.24781
314080.0000    0.07162
314120.0000    0.02909
314160.0000    0.24444
314200.0000    0.06217
314240.0000    0.04281
314280.0000   -0.12883
314320.0000    0.04936
314360.0000   -0.13100
314400.0000   -0.09912
314440.0000   -0.07406
314480.0000    0.01845
314520.0000    0.36582
314560.0000    0.20884
314600.0000    0.00704
314640.0000    0.02495
314680.0000    0.10396
314720.0000    0.23639
314760.0000    0.13511
314800.0000    0.18467
314840.0000    0.39997
314880.0000    0.10059
314920.0000    0.30278
314960.0000    0.13377
315000.0000   -0.00181
315040.0000    0.25885
315080.0000    0.32494
315120.0000    0.19928
315160.0000    0.18054
315200.0000    0.42651
315240.0000    0.33736
315280.0000    0.25063
315320.0000    0.37286
315360.0000    0.15855
315400.0000    0.21403
315440.0000    0.10640
315480.0000    0.52694
315520.0000   -0.00763
315560.0000    0.21136
315600.0000    0.05458
315640.0000   -0.17484
315680.0000   -0.23142
315720.0000   -0.17616
315760.0000   -0.17006
315800.0000   -0.49247
315840.0000   -0.60519
315880.0000   -0.65586
315920.0000   -0.17986
315960.0000    0.04293
316000.0000   -0.01913
316040.0000   -0.17370
316080.0000   -0.15182
316120.0000    0.02928
316160.0000    0.14025
316200.0000    0.18159
316240.0000    0.42394
316280.0000    0.30220
316320.0000    0.34758
316360.0000    0.28754
316400.0000    0.24509
316440.0000    0.21358
316480.0000    0.06301
316520.0000    0.15255
316560.0000    0.50095
316600.0000    0.51335
316640.0000    0.56941
316680.0000    0.28489
316720.0000    0.41126
316760.0000    0.22561
316800.0000    0.28186
316840.0000    0.28830
316880.0000    0.43163
316920.0000    0.43942
316960.0000    0.53081
317000.0000    0.48453
317040.0000    0.24890
317080.0000    0.59458
317120.0000    0.26897
317160.0000    0.45992
317200.0000    0.38301
317240.0000    0.22075
317280.0000    0.31636
317320.0000    0.26711
317360.0000    0.43186
317400.0000    0.29300
317440.0000    0.50431
317480.0000    0.32450
317520.0000    0.35287
317560.0000    0.40468
317600.0000    0.52784
317640.0000    0.45004
317680.0000    0.05284
317720.0000    0.22537
317760.0000    0.17024
317800.0000    0.27227
317840.0000    0.29642
317880.0000    0.18531
317920.0000    0.21432
317960.0000    0.15990
318000.0000    0.27569
318040.0000    0.36147
318080.0000    0.25015
318120.0000    0.26503
318160.0000    0.44974
318200.0000    0.35587
318240.0000    0.27535
318280.0000    0.34373
318320.0000    0.30543
318360.0000    0.31080
318400.0000    0.22150
318440.0000    0.29936
318480.0000    0.40364
318520.0000    0.29594
318560.0000    0.30366
318600.0000    0.31225
318640.0000    0.29880
318680.0000    0.44419
318720.0000    0.14093
318760.0000    0.41278
318800.0000    0.31212
318840.0000    0.31273
318880.0000    0.21981
318920.0000    0.28652
318960.0000    0.08538
319000.0000    0.27303
319040.0000    0.17520
319080.0000    0.24664
319120.0000    0.35266
319160.0000    0.40404
319200.0000    0.39037
319240.0000    0.42415
319280.0000    0.35402
319320.0000    0.26760
319360.0000    0.22582
319400.0000    0.22620
319440.0000    0.37098
319480.0000    0.34040
319520.0000    0.13385
319560.0000    0.28388
319600.0000    0.25664
319640.0000    0.25442
319680.0000    0.35216
319720.0000    0.28044
319760.0000    0.39295
319800.0000    0.23349
319840.0000    0.43003
319880.0000    0.48753
319920.0000    0.32409
319960.0000    0.38341
320000.0000    0.38236
320040.0000    0.31211
320080.0000    0.42238
320120.0000    0.42043
320160.0000    0.19005
320200.0000    0.51984
320240.0000    0.74429
320280.0000    0.48237
320320.0000    0.42029
320360.0000    0.26203
320400.0000    0.45953
320440.0000    0.34474
320480.0000    0.27764
320520.0000    0.50153
320560.0000    0.40755
320600.0000    0.41612
320640.0000    0.24072
320680.0000    0.13794
320720.0000    0.19938
320760.0000    0.26612
320800.0000    0.22236
320840.0000    0.29345
320880.0000    0.27388
320920.0000    0.02038
320960.0000    0.29431
321000.0000    0.25935
321040.0000    0.30807
321080.0000    0.44150
321120.0000    0.15924
321160.0000    0.52667
321200.0000    0.28163
321240.0000    0.28949
321280.0000    0.32262
321320.0000    0.25410
321360.0000    0.40014
321400.0000    0.32733
321440.0000    0.48514
321480.0000    0.26706
321520.0000    0.41381
321560.0000    0.51206
321600.0000    0.47318
321640.0000    0.16503
321680.0000    0.65610
321720.0000    0.46222
321760.0000    0.29740
321800.0000    0.40401
321840.0000    0.32487
321880.0000    0.53073
321920.0000    0.44088
321960.0000    0.41606
322000.0000    0.47213
322040.0000    0.40845
322080.0000    0.45178
322120.0000    0.12045
322160.0000    0.43390
322200.0000    0.27136
322240.0000    0.46801
322280.0000    0.24970
322320.0000    0.32223
322360.0000    0.43651
322400.0000    0.23904
322440.0000    0.26844
322480.0000    0.62336
322520.0000    0.43571
322560.0000    0.60982
322600.0000    0.27566
322640.0000    0.31894
322680.0000    0.19015
322720.0000    0.18247
322760.0000    0.16418
322800.0000    0.47650
322840.0000    0.24354
322880.0000    0.41261
322920.0000    0.24043
322960.0000    0.38587
323000.0000    0.43567
323040.0000    0.51755
323080.0000    0.36865
323120.0000    0.51780
323160.0000    0.23856
323200.0000    0.25474
323240.0000    0.46294
323280.0000    0.38262
323320.0000    0.48414
323360.0000    0.48239
323400.0000    0.22857
323440.0000    0.49342
323480.0000    0.41312
323520.0000    0.21766
323560.0000    0.23666
323600.0000    0.18810
323640.0000    0.20064
323680.0000    0.24675
323720.0000    0.39842
323760.0000    0.39892
323800.0000    0.47436
323840.0000    0.28635
323880.0000    0.44467
323920.0000    0.44527
323960.0000    0.40131
324000.0000    0.37045
324040.0000    0.27433
324080.0000    0.42791
324120.0000    0.17536
324160.0000    0.16484
324200.0000    0.21809
324240.0000    0.49161
324280.0000    0.37728
324320.0000    0.20998
324360.0000    0.35138
324400.0000    0.50214
324440.0000    0.43712
324480.0000    0.43935
324520.0000    0.33379
324560.0000    0.56348
324600.0000    0.31881
324640.0000    0.22388
324680.0000    0.38637
324720.0000    0.39548
324760.0000    0.45520
324800.0000    0.36095
324840.0000    0.30438
324880.0000    0.30523
324920.0000    0.47954
324960.0000    0.60405
325000.0000    0.47410
325040.0000    0.46834
325080.0000    0.33893
325120.0000    0.25083
325160.0000    0.19943
325200.0000    0.20626
325240.0000    0.22555
325280.0000    0.53924
325320.0000    0.26158
325360.0000    0.26501
325400.0000    0.15092
325440.0000    0.22065
325480.0000    0.11353
325520.0000    0.37268
325560.0000    0.58310
325600.0000    0.42494
325640.0000    0.21187
325680.0000    0.55803
325720.0000    0.36513
325760.0000    0.24981
325800.0000    0.47761
325840.0000    0.48673
325880.0000    0.34463
325920.0000    0.33501
325960.0000    0.36576
326000.0000    0.26233
326040.0000    0.38586
326080.0000    0.49995
326120.0000    0.48025
326160.0000    0.20135
326200.0000    0.32232
326240.0000    0.58182
326280.0000    0.50956
326320.0000    0.63525
326360.0000    0.55933
326400.0000    0.39980
326440.0000    0.25066
326480.0000    0.22336
326520.0000    0.27961
326560.0000    0.38757
326600.0000    0.39152
326640.0000    0.28531
326680.0000    0.29727
326720.0000    0.26124
326760.0000    0.33868
326800.0000    0.17454
326840.0000    0.29760
326880.0000    0.34394
326920.0000    0.35095
326960.0000    0.18326
327000.0000    0.34241
327040.0000   -0.33554
327080.0000   -0.23957
327120.0000    0.20885
327160.0000   -0.24372
327200.0000    0.22690
327240.0000    0.16263
327280.0000    0.33355
327320.0000    0.23153
327360.0000    0.26935
327400.0000    0.24740
327440.0000    0.24370
327480.0000    0.21693
327520.0000    0.29388
327560.0000    0.23583
327600.0000    0.39290
327640.0000    0.22212
327680.0000    0.69780
327720.0000    0.33303
327760.0000    0.54278
327800.0000    0.20709
327840.0000    0.62824
327880.0000    0.58257
327920.0000    0.47169
327960.0000    0.47098
328000.0000    0.39652
328040.0000    0.43463
328080.0000    0.56752
328120.0000    0.54747
328160.0000    0.32460
328200.0000    0.46564
328240.0000    0.19191
328280.0000    0.43159
328320.0000    0.56074
328360.0000    0.50108
328400.0000    0.49621
328440.0000    0.32051
328480.0000    0.57555
328520.0000    0.66919
328560.0000    0.26423
328600.0000    0.49213
328640.0000    0.35172
328680.0000    0.35188
328720.0000    0.46817
328760.0000    0.23966
328800.0000    0.31678
328840.0000    0.47586
328880.0000    0.53098
328920.0000    0.18257
328960.0000    0.23493
329000.0000    0.32723
329040.0000    0.36691
329080.0000    0.41573
329120.0000    0.37114
329160.0000    0.27328
329200.0000    0.32810
329240.0000    0.00876
329280.0000    0.22525
329320.0000    0.35274
329360.0000    0.34912
329400.0000    0.20948
329440.0000    0.20279
329480.0000    0.34603
329520.0000    0.41064
329560.0000    0.26912
329600.0000    0.38345
329640.0000    0.16068
329680.0000    0.16412
329720.0000    0.10493
329760.0000    0.58206
329800.0000    0.54319
329840.0000    0.29426
329880.0000    0.54245
329920.0000    0.39759
329960.0000    0.44609
330000.0000    0.25142
330040.0000    0.27466
330080.0000    0.26068
330120.0000    0.32589
330160.0000    0.28726
330200.0000    0.28817
330240.0000    0.29148
330280.0000    0.25355
330320.0000    0.24963
330360.0000    0.23447
330400.0000    0.51622
330440.0000    0.44407
330480.0000    0.29138
330520.0000    0.41780
330560.0000    0.33590
330600.0000    0.38466
330640.0000    0.32509
330680.0000    0.38357
330720.0000    0.62030
330760.0000    0.45267
330800.0000    0.44689
330840.0000    0.51855
330880.0000    0.38000
330920.0000    0.30860
330960.0000    0.52763
331000.0000    0.28590
331040.0000    0.32690
331080.0000    0.31907
331120.0000    0.34444
331160.0000    0.15539
331200.0000    0.25515
331240.0000    0.49827
331280.0000    0.35647
331320.0000    0.29005
331360.0000    0.38232
331400.0000    0.52757
331440.0000    0.62114
331480.0000    0.34818
331520.0000    0.42191
331560.0000    0.41002
331600.0000    0.31213
331640.0000    0.50653
331680.0000    0.35307
331720.0000    0.52735
331760.0000    0.54708
331800.0000    0.56709
331840.0000    0.53046
331880.0000    0.53756
331920.0000    0.54750
331960.0000    0.52740
332000.0000    0.40644
332040.0000    0.44192
332080.0000    0.48019
332120.0000    0.27567
332160.0000    0.48393
332200.0000    0.49060
332240.0000    0.35345
332280.0000    0.33396
332320.0000    0.59224
332360.0000    0.55158
332400.0000    0.68092
332440.0000    0.45345
332480.0000    0.43735
332520.0000    0.49740
332560.0000    0.51122
332600.0000    0.53563
332640.0000    0.18390
332680.0000    0.23424
332720.0000    0.43825
332760.0000    0.37652
332800.0000    0.17170
332840.0000    0.16377
332880.0000    0.39716
332920.0000    0.46388
332960.0000    0.43097
333000.0000    0.54697
333040.0000    0.34483
333080.0000    0.19805
333120.0000    0.32525
333160.0000    0.47316
333200.0000    0.20441
333240.0000    0.23722
333280.0000    0.40072
333320.0000    0.38281
333360.0000    0.41680
333400.0000    0.44680
333440.0000    0.50875
333480.0000    0.27222
333520.0000    0.57733
333560.0000    0.36752
333600.0000    0.37001
333640.0000    0.58555
333680.0000    0.50660
333720.0000    0.53651
333760.0000    0.36863
333800.0000    0.51966
333840.0000    0.57894
333880.0000    0.33408
333920.0000    0.44197
333960.0000    0.28138
334000.0000    0.36203
334040.0000    0.51475
334080.0000    0.58529
334120.0000    0.48098
334160.0000    0.47338
334200.0000    0.27348
334240.0000    0.52972
334280.0000    0.37010
334320.0000    0.54685
334360.0000    0.55203
334400.0000    0.38655
334440.0000    0.48732
334480.0000    0.47231
334520.0000    0.41776
334560.0000    0.25684
334600.0000    0.27374
334640.0000    0.14936
334680.0000    0.36425
334720.0000    0.14458
334760.0000    0.14712
334800.0000   -0.01514
334840.0000    0.26491
334880.0000   -0.09184
334920.0000   -0.34844
334960.0000   -0.39065
335000.0000    0.05708
335040.0000   -0.54546
335080.0000   -0.44847
335120.0000   -0.61380
335160.0000   -0.23780
335200.0000   -0.21349
335240.0000   -0.03453
335280.0000   -0.59087
335320.0000   -0.23841
335360.0000   -0.21387
335400.0000   -0.38489
335440.0000   -0.30303
335480.0000   -0.48277
335520.0000   -0.19522
335560.0000   -0.39612
335600.0000   -0.69035
335640.0000   -0.41976
335680.0000   -0.32986
335720.0000   -0.41949
335760.0000   -0.14770
335800.0000   -0.32860
335840.0000   -0.38882
335880.0000   -0.13228
335920.0000   -0.02877
335960.0000   -0.12810
336000.0000   -0.20303
336040.0000   -0.27860
336080.0000    0.00466
336120.0000   -0.13526
336160.0000   -0.09284
336200.0000   -0.28081
336240.0000   -0.36042
336280.0000   -0.18754
336320.0000   -0.06435
336360.0000   -0.37937
336400.0000   -0.11453
336440.0000   -0.18918
336480.0000   -0.14530
336520.0000   -0.19392
336560.0000   -0.50858
336600.0000    0.21727
336640.0000    0.26373
336680.0000   -0.11108
336720.0000   -0.04748
336760.0000    0.07298
336800.0000   -0.39819
336840.0000   -0.57390
336880.0000   -0.38068
336920.0000   -0.33209
336960.0000   -0.41380
337000.0000   -0.25173
337040.0000   -0.07477
337080.0000   -0.06412
337120.0000    0.29011
337160.0000    0.24193
337200.0000    0.12890
337240.0000    0.16093
337280.0000   -0.02014
337320.0000    0.23533
337360.0000    0.00810
337400.0000    0.03059
337440.0000    0.22167
337480.0000   -0.04763
337520.0000   -0.25471
337560.0000    0.12389
337600.0000    0.14313
337640.0000   -0.37064
337680.0000   -0.05015
337720.0000    0.03316
337760.0000    0.40005
337800.0000    0.26543
337840.0000    0.22512
337880.0000    0.36161
337920.0000    0.35265
337960.0000    0.34938
338000.0000    0.53119
338040.0000    0.21535
338080.0000    0.11518
338120.0000    0.10028
338160.0000    0.12007
338200.0000    0.22584
338240.0000    0.03882
338280.0000    0.21286
338320.0000    0.13332
338360.0000    0.26927
338400.0000    0.33452
338440.0000    0.29507
338480.0000    0.34161
338520.0000    0.25802
338560.0000    0.14273
338600.0000    0.21736
338640.0000    0.53495
338680.0000    0.23859
338720.0000    0.17586
338760.0000    0.13662
338800.0000   -0.09381
338840.0000    0.36276
338880.0000    0.24016
338920.0000    0.26769
338960.0000   -0.07174
339000.0000   -0.06272
339040.0000   -0.08796
339080.0000    0.19840
339120.0000    0.48879
339160.0000    0.27813
339200.0000    0.15357
339240.0000    0.01045
339280.0000    0.17476
339320.0000    0.06878
339360.0000   -0.14025
339400.0000   -0.24881
339440.0000    0.02914
339480.0000    0.09098
339520.0000    0.19045
339560.0000    0.11302
339600.0000    0.12911
339640.0000    0.07988
339680.0000    0.29172
339720.0000    0.16626
339760.0000    0.11414
339800.0000    0.11021
339840.0000    0.36372
339880.0000    0.27007
339920.0000    0.29727
339960.0000    0.31733
340000.0000    0.16779
340040.0000    0.20838
340080.0000    0.14057
340120.0000    0.07809
340160.0000    0.14314
340200.0000    0.18103
340240.0000    0.24478
340280.0000    0.08397
340320.0000    0.35519
340360.0000    0.29967
340400.0000    0.16245
340440.0000    0.03128
340480.0000    0.14216
340520.0000    0.23227
340560.0000   -0.03155
340600.0000    0.17104
340640.0000    0.36286
340680.0000    0.34247
340720.0000    0.29355
340760.0000    0.13024
340800.0000    0.20097
340840.0000    0.04487
340880.0000    0.38460
340920.0000    0.14579
340960.0000    0.16772
341000.0000    0.29655
341040.0000    0.67409
341080.0000    0.10826
341120.0000    0.24355
341160.0000    0.19905
341200.0000    0.23467
341240.0000    0.31653
341280.0000    0.12098
341320.0000    0.09363
341360.0000    0.12174
341400.0000    0.13359
341440.0000    0.09936
341480.0000    0.27152
341520.0000   -0.14574
341560.0000    0.17825
341600.0000    0.34302
341640.0000    0.16182
341680.0000    0.07332
341720.0000    0.27869
341760.0000    0.27239
341800.0000    0.22361
341840.0000    0.59160
341880.0000    0.44465
341920.0000    0.46699
341960.0000    0.65695
342000.0000    0.66047
342040.0000    0.40137
342080.0000    0.26503
342120.0000    0.20480
342160.0000    0.18602
342200.0000    0.50088
342240.0000    0.61257
342280.0000    0.31162
342320.0000    0.26894
342360.0000    0.27992
342400.0000   -0.01838
342440.0000    0.24767
342480.0000    0.39152
342520.0000    0.31200
342560.0000    0.23780
342600.0000    0.36815
342640.0000    0.13160
342680.0000    0.18539
342720.0000    0.19839
342760.0000    0.19073
342800.0000    0.19952
342840.0000    0.13488
342880.0000    0.30558
342920.0000    0.41536
342960.0000    0.47394
343000.0000    0.14066
343040.0000    0.50771
343080.0000    0.42742
343120.0000    0.41206
343160.0000    0.40965
343200.0000    0.34494
343240.0000    0.33162
343280.0000    0.32156
343320.0000    0.27657
343360.0000    0.33783
343400.0000    0.06969
343440.0000    0.15036
343480.0000    0.40381
343520.0000    0.26974
343560.0000    0.18605
343600.0000    0.35595
343640.0000    0.22395
343680.0000    0.30593
343720.0000    0.32980
343760.0000    0.28211
343800.0000    0.26090
343840.0000    0.30199
343880.0000    0.26333
343920.0000    0.38008
343960.0000    0.24653
344000.0000    0.21447
344040.0000    0.18612
344080.0000    0.21880
344120.0000    0.34453
344160.0000    0.47596
344200.0000    0.45592
344240.0000    0.53363
344280.0000    0.57274
344320.0000    0.56851
344360.0000    0.40909
344400.0000    0.56814
344440.0000    0.58123
344480.0000    0.43022
344520.0000    0.39830
344560.0000    0.38505
344600.0000    0.46323
344640.0000    0.36837
344680.0000    0.40364
344720.0000    0.46060
344760.0000    0.45768
344800.0000    0.35516
344840.0000    0.44108
344880.0000    0.22900
344920.0000    0.44117
344960.0000    0.20782
345000.0000    0.25750
345040.0000    0.30963
345080.0000    0.54837
345120.0000    0.16873
345160.0000    0.26874
345200.0000    0.39372
345240.0000    0.12394
345280.0000    0.34006
345320.0000    0.21265
345360.0000    0.32838
345400.0000    0.28115
345440.0000    0.35973
345480.0000    0.11563
345520.0000    0.24424
345560.0000    0.32113
345600.0000    0.23489
345640.0000    0.17918
345680.0000    0.06848
345720.0000    0.25711
345760.0000    0.10857
345800.0000    0.19357
345840.0000    0.16682
345880.0000    0.35969
345920.0000    0.31476
345960.0000    0.20183
346000.0000    0.07287
346040.0000    0.11499
346080.0000    0.37526
346120.0000    0.17660
346160.0000    0.25415
346200.0000    0.44016
346240.0000   -0.09064
346280.0000   -0.17597
346320.0000   -0.03191
346360.0000    0.34668
346400.0000    0.67763
346440.0000    0.29051
346480.0000    0.61447
346520.0000    0.51532
346560.0000    0.39553
346600.0000    0.57736
346640.0000    0.37169
346680.0000    0.37346
346720.0000    0.40418
346760.0000    0.49707
346800.0000    0.44885
346840.0000    0.41735
346880.0000    0.52791
346920.0000    0.78442
346960.0000    0.46944
347000.0000    0.27665
347040.0000    0.57321
347080.0000    0.58149
347120.0000    0.58291
347160.0000    0.19058
347200.0000    0.28404
347240.0000    0.58257
347280.0000    0.28356
347320.0000    0.28680
347360.0000    0.31620
347400.0000    0.34451
347440.0000    0.33745
347480.0000    0.43242
347520.0000    0.37371
347560.0000    0.25956
347600.0000    0.31385
347640.0000    0.30337
347680.0000    0.13377
347720.0000    0.21979
347760.0000    0.50710
347800.0000    0.30315
347840.0000    0.45405
347880.0000    0.47484
347920.0000    0.23874
347960.0000    0.30514
348000.0000    0.32401
348040.0000    0.39985
348080.0000    0.27064
348120.0000    0.39783
348160.0000    0.28228
348200.0000    0.43542
348240.0000    0.32725
348280.0000    0.40695
348320.0000    0.35164
348360.0000    0.24440
348400.0000    0.34277
348440.0000    0.52269
348480.0000    0.20277
348520.0000    0.27662
348560.0000    0.03443
348600.0000    0.24928
348640.0000    0.46987
348680.0000    0.28386
348720.0000    0.54374
348760.0000    0.16879
348800.0000    0.36789
348840.0000    0.63654
348880.0000    0.64269
348920.0000    0.15147
348960.0000    0.09445
349000.0000    0.20900
349040.0000    0.18401
349080.0000    0.33847
349120.0000    0.16884
349160.0000    0.04486
349200.0000    0.02100
349240.0000    0.46071
349280.0000    0.53308
349320.0000    0.58846
349360.0000    0.48361
349400.0000    0.38371
349440.0000    0.43100
349480.0000    0.29021
349520.0000    0.43841
349560.0000    0.40530
349600.0000    0.40142
349640.0000    0.49833
349680.0000    0.51713
349720.0000    0.29939
349760.0000    0.32727
349800.0000    0.21601
349840.0000    0.49372
349880.0000    0.49331
349920.0000    0.25705
349960.0000    0.48255
350000.0000    0.46095
350040.0000    0.44674
350080.0000    0.40391
350120.0000    0.34628
350160.0000    0.23178
350200.0000    0.35067
350240.0000    0.15222
350280.0000    0.27733
350320.0000    0.26824
350360.0000    0.10797
350400.0000    0.50258
350440.0000    0.39680
350480.0000    0.53337
350520.0000    0.50161
350560.0000    0.36031
350600.0000    0.48149
350640.0000    0.41406
350680.0000    0.32137
350720.0000    0.23003
350760.0000    0.34388
350800.0000    0.38710
350840.0000    0.37810
350880.0000    0.59148
350920.0000    0.52168
350960.0000    0.52050
351000.0000    0.34128
351040.0000    0.57838
351080.0000    0.39366
351120.0000    0.34518
351160.0000    0.35151
351200.0000    0.14758
351240.0000    0.19988
351280.0000    0.31558
351320.0000    0.05911
351360.0000    0.41051
351400.0000    0.38992
351440.0000    0.24998
351480.0000    0.26695
351520.0000    0.35888
351560.0000    0.30128
351600.0000    0.57990
351640.0000    0.45226
351680.0000    0.36590
351720.0000    0.30105
351760.0000    0.58124
351800.0000    0.24216
351840.0000    0.30161
351880.0000    0.38283
351920.0000    0.24671
351960.0000    0.26858
352000.0000    0.40275
352040.0000    0.32041
352080.0000    0.32081
352120.0000    0.19400
352160.0000    0.24725
352200.0000    0.11217
352240.0000    0.38983
352280.0000    0.27039
352320.0000    0.40822
352360.0000    0.39933
352400.0000    0.34056
352440.0000    0.27272
352480.0000    0.22416
352520.0000    0.43093
352560.0000    0.46280
352600.0000    0.52315
352640.0000    0.08898
352680.0000    0.49330
352720.0000    0.35683
352760.0000    0.50314
352800.0000    0.39283
352840.0000    0.41181
352880.0000    0.28249
352920.0000    0.22886
352960.0000    0.26124
353000.0000    0.37807
353040.0000    0.35067
353080.0000    0.37069
353120.0000    0.45097
353160.0000    0.44696
353200.0000    0.35798
353240.0000    0.25724
353280.0000    0.26589
353320.0000    0.41790
353360.0000    0.29699
353400.0000    0.37194
353440.0000    0.31026
353480.0000    0.26262
353520.0000    0.27491
353560.0000    0.35761
353600.0000    0.30531
353640.0000    0.24002
353680.0000    0.41479
353720.0000    0.63387
353760.0000    0.28784
353800.0000    0.25509
353840.0000    0.46387
353880.0000    0.25812
353920.0000    0.52278
353960.0000    0.23757
354000.0000    0.22076
354040.0000    0.41290
354080.0000    0.48540
354120.0000    0.43288
354160.0000    0.23354
354200.0000    0.51821
354240.0000    0.18932
354280.0000   -0.02671
354320.0000    0.36067
354360.0000    0.45724
354400.0000    0.48985
354440.0000    0.41576
354480.0000    0.30977
354520.0000    0.44586
354560.0000    0.45300
354600.0000    0.48537
354640.0000    0.53295
354680.0000    0.53347
354720.0000    0.35448
354760.0000    0.41233
354800.0000    0.37641
354840.0000    0.43949
354880.0000    0.29962
354920.0000    0.36840
354960.0000    0.53666
355000.0000    0.24794
355040.0000    0.35359
355080.0000    0.26648
355120.0000    0.30555
355160.0000    0.39858
355200.0000    0.45870
355240.0000    0.53996
355280.0000    0.35339
355320.0000    0.24086
355360.0000    0.26192
355400.0000    0.42067
355440.0000    0.44177
355480.0000    0.41692
355520.0000    0.21613
355560.0000    0.41077
355600.0000    0.24753
355640.0000    0.01660
355680.0000    0.25632
355720.0000    0.43095
355760.0000    0.29440
355800.0000    0.26735
355840.0000    0.41630
355880.0000    0.66951
355920.0000    0.63768
355960.0000    0.54544
356000.0000    0.55299
356040.0000    0.41736
356080.0000    0.50580
356120.0000    0.68335
356160.0000    0.51247
356200.0000    0.55081
356240.0000    0.37442
356280.0000    0.44997
356320.0000    0.73299
356360.0000    0.62064
356400.0000    0.50985
356440.0000    0.10903
356480.0000    0.45951
356520.0000    0.49577
356560.0000    0.34416
356600.0000    0.55364
356640.0000    0.42145
356680.0000    0.48754
356720.0000    0.47464
356760.0000    0.22029
356800.0000    0.28345
356840.0000    0.37317
356880.0000    0.46223
356920.0000    0.33104
356960.0000    0.57159
357000.0000    0.41322
357040.0000    0.31319
357080.0000    0.40205
357120.0000    0.48320
357160.0000    0.18423
357200.0000    0.06119
357240.0000    0.52463
357280.0000    0.38054
357320.0000    0.33943
357360.0000   -0.02130
357400.0000    0.25342
357440.0000    0.29839
357480.0000    0.44353
357520.0000    0.64173
357560.0000    0.36452
357600.0000    0.48242
357640.0000    0.38509
357680.0000    0.39578
357720.0000    0.48370
357760.0000    0.51397
357800.0000    0.66075
357840.0000    0.49856
357880.0000    0.58237
357920.0000    0.74227
357960.0000    0.56826
358000.0000    0.58011
358040.0000    0.68183
358080.0000    0.46745
358120.0000    0.65538
358160.0000    0.54348
358200.0000    0.54978
358240.0000    0.59908
358280.0000    0.69594
358320.0000    0.76068
358360.0000    0.63420
358400.0000    0.42246
358440.0000    0.51069
358480.0000    0.48481
358520.0000    0.25964
358560.0000    0.65565
358600.0000    0.30495
358640.0000    0.55932
358680.0000    0.43122
358720.0000    0.43765
358760.0000    0.40679
358800.0000    0.61983
358840.0000    0.65386
358880.0000    0.57088
358920.0000    0.55089
358960.0000    0.37574
359000.0000    0.50980
359040.0000    0.35641
359080.0000    0.51079
359120.0000    0.53931
359160.0000    0.44007
359200.0000    0.33754
359240.0000    0.32722
359280.0000    0.30010
359320.0000    0.25933
359360.0000    0.16999
359400.0000    0.30800
359440.0000    0.33278
359480.0000    0.71365
359520.0000    0.56720
359560.0000    0.75558
359600.0000    0.46234
359640.0000    0.37877
359680.0000    0.57278
359720.0000    0.45127
359760.0000    0.48066
359800.0000    0.37301
359840.0000    0.44348
359880.0000    0.36335
359920.0000    0.26722
359960.0000    0.57426
360000.0000    0.44860
360040.0000    0.36829
360080.0000    0.27564
360120.0000    0.68006
360160.0000    0.36848
360200.0000    0.38470
360240.0000    0.52088
360280.0000    0.70575
360320.0000    0.56282
360360.0000    0.51651
360400.0000    0.27079
360440.0000    0.29858
360480.0000    0.60205
360520.0000    0.32120
360560.0000    0.40530
360600.0000    0.26722
360640.0000    0.37852
360680.0000    0.53746
360720.0000    0.44766
360760.0000    0.44551
360800.0000    0.40346
360840.0000    0.24925
360880.0000    0.37489
360920.0000    0.42016
360960.0000    0.48058
361000.0000    0.34982
361040.0000    0.41697
361080.0000    0.59113
361120.0000    0.39167
361160.0000    0.43093
361200.0000    0.37192
361240.0000    0.43966
361280.0000    0.32597
361320.0000    0.39098
361360.0000    0.38971
361400.0000    0.39013
361440.0000    0.40855
361480.0000    0.46767
361520.0000    0.36967
361560.0000    0.28059
361600.0000    0.37023
361640.0000    0.32251
361680.0000    0.39874
361720.0000    0.52458
361760.0000    0.41913
361800.0000    0.22914
361840.0000    0.53167
361880.0000    0.27720
361920.0000   -0.04343
361960.0000    0.26801
362000.0000    0.56747
362040.0000    0.36826
362080.0000    0.30046
362120.0000    0.38223
362160.0000    0.22320
362200.0000    0.27317
362240.0000    0.30973
362280.0000    0.29660
362320.0000    0.14841
362360.0000    0.30820
362400.0000    0.51932
362440.0000    0.74334
362480.0000    0.54131
362520.0000    0.47313
362560.0000    0.34600
362600.0000    0.44941
362640.0000    0.68031
362680.0000    0.32769
362720.0000    0.50552
362760.0000    0.61626
362800.0000    0.54477
362840.0000    0.42693
362880.0000    0.43984
362920.0000    0.60640
362960.0000    0.63808
363000.0000    0.50247
363040.0000    0.36268
363080.0000    0.54343
363120.0000    0.37476
363160.0000    0.57932
363200.0000    0.51852
363240.0000    0.46087
363280.0000    0.48830
363320.0000    0.52816
363360.0000    0.22804
363400.0000    0.02310
363440.0000    0.26817
363480.0000    0.14343
363520.0000    0.19965
363560.0000    0.43691
363600.0000    0.15595
363640.0000    0.34204
363680.0000    0.30520
363720.0000    0.17038
363760.0000    0.33934
363800.0000    0.52030
363840.0000    0.38055
363880.0000    0.36008
363920.0000    0.11972
363960.0000    0.15689
364000.0000    0.49719
364040.0000    0.05776
364080.0000    0.02511
364120.0000    0.19668
364160.0000    0.44875
364200.0000    0.33979
364240.0000    0.31985
364280.0000    0.23693
364320.0000    0.46814
364360.0000    0.56026
364400.0000    0.62535
364440.0000    0.55946
364480.0000    0.52499
364520.0000    0.60557
364560.0000    0.60689
364600.0000    0.20565
364640.0000    0.43692
364680.0000    0.62995
364720.0000    0.69692
364760.0000    0.47122
364800.0000    0.58402
364840.0000    0.67529
364880.0000    0.40378
364920.0000    0.38216
364960.0000    0.86856
365000.0000    0.51683
365040.0000    0.52040
365080.0000    0.41666
365120.0000    0.69570
365160.0000    0.41381
365200.0000    0.54555
365240.0000    0.47730
365280.0000    0.46156
365320.0000    0.47587
365360.0000    0.46501
365400.0000    0.55991
365440.0000    0.22277
365480.0000    0.33087
365520.0000    0.43010
365560.0000    0.49637
365600.0000    0.37574
365640.0000    0.41697
365680.0000    0.37432
365720.0000    0.46115
365760.0000    0.20455
365800.0000    0.66638
365840.0000    0.79191
365880.0000    0.50039
365920.0000    0.64499
365960.0000    0.23154
366000.0000    0.47394
366040.0000    0.45893
366080.0000    0.30366
366120.0000    0.34010
366160.0000    0.50163
366200.0000    0.46070
366240.0000    0.47229
366280.0000    0.41213
366320.0000    0.34003
366360.0000    0.55438
366400.0000    0.21105
366440.0000    0.43373
366480.0000    0.27853
366520.0000    0.35659
366560.0000    0.43868
366600.0000    0.48202
366640.0000    0.50944
366680.0000    0.47702
366720.0000    0.42171
366760.0000    0.42919
366800.0000    0.47050
366840.0000    0.36904
366880.0000    0.31424
366920.0000    0.54591
366960.0000    0.43123
367000.0000    0.47539
367040.0000    0.46789
367080.0000    0.45675
367120.0000    0.48885
367160.0000    0.49204
367200.0000    0.41637
367240.0000    0.30481
367280.0000    0.61905
367320.0000    0.44758
367360.0000    0.56666
367400.0000    0.42878
367440.0000    0.82797
367480.0000    0.54511
367520.0000    0.26972
367560.0000    0.48721
367600.0000    0.50343
367640.0000    0.40137
367680.0000    0.43365
367720.0000    0.23702
367760.0000    0.65478
367800.0000    0.45225
367840.0000    0.55945
367880.0000    0.65912
367920.0000    0.74822
367960.0000    0.78345
368000.0000    0.78441
368040.0000    0.33542
368080.0000    0.43035
368120.0000    0.46575
368160.0000    0.68771
368200.0000    0.26403
368240.0000    0.34970
368280.0000    0.48558
368320.0000    0.29030
368360.0000    0.46023
368400.0000    0.27391
368440.0000    0.22789
368480.0000    0.25855
368520.0000    0.45777
368560.0000    0.38009
368600.0000    0.44010
368640.0000    0.42014
368680.0000    0.50581
368720.0000    0.41128
368760.0000    0.47375
368800.0000    0.58492
368840.0000    0.52955
368880.0000    0.64097
368920.0000    0.36293
368960.0000    0.39296
369000.0000    0.34965
369040.0000    0.43694
369080.0000    0.43676
369120.0000    0.37545
369160.0000    0.59955
369200.0000    0.51435
369240.0000    0.45806
369280.0000    0.63512
369320.0000    0.48761
369360.0000    0.40086
369400.0000    0.28444
369440.0000    0.29318
369480.0000    0.16647
369520.0000    0.24151
369560.0000    0.23700
369600.0000    0.17541
369640.0000    0.52399
369680.0000    0.44157
369720.0000    0.52292
369760.0000    0.49269
369800.0000    0.44485
369840.0000    0.36951
369880.0000    0.47662
369920.0000    0.64526
369960.0000    0.54581
370000.0000    0.54397
370040.0000    0.65660
370080.0000    0.32724
370120.0000    0.50253
370160.0000    0.22550
370200.0000    0.24536
370240.0000    0.19619
370280.0000    0.18162
370320.0000    0.23866
370360.0000    0.36822
370400.0000    0.35226
370440.0000    0.34183
370480.0000    0.41735
370520.0000    0.46172
370560.0000    0.36694
370600.0000    0.27996
370640.0000    0.39334
370680.0000    0.31990
370720.0000    0.27524
370760.0000    0.32573
370800.0000    0.37045
370840.0000    0.26082
370880.0000    0.41234
370920.0000    0.32544
370960.0000    0.35989
371000.0000    0.51984
371040.0000    0.15997
371080.0000    0.10170
371120.0000    0.34190
371160.0000    0.11567
371200.0000    0.34396
371240.0000    0.07901
371280.0000    0.27468
371320.0000    0.33197
371360.0000    0.11185
371400.0000    0.28646
371440.0000    0.24680
371480.0000    0.28942
371520.0000    0.37308
371560.0000    0.21982
371600.0000    0.32313
371640.0000    0.44078
371680.0000    0.29215
371720.0000    0.19682
371760.0000    0.39229
371800.0000    0.37556
371840.0000    0.55413
371880.0000    0.42312
371920.0000    0.34647
371960.0000    0.35495
372000.0000    0.34353
372040.0000    0.13084
372080.0000    0.33963
372120.0000    0.37693
372160.0000    0.53955
372200.0000    0.48126
372240.0000    0.38882
372280.0000    0.39268
372320.0000    0.34856
372360.0000    0.29978
372400.0000    0.26897
372440.0000    0.33044
372480.0000    0.29069
372520.0000    0.36341
372560.0000    0.31892
372600.0000    0.00244
372640.0000    0.08414
372680.0000    0.32517
372720.0000    0.21714
372760.0000    0.55134
372800.0000    0.44685
372840.0000    0.28773
372880.0000    0.22952
372920.0000    0.32359
372960.0000    0.37232
373000.0000    0.45306
373040.0000   -0.12013
373080.0000    0.17708
373120.0000    0.34820
373160.0000    0.16740
373200.0000    0.32929
373240.0000    0.35360
373280.0000    0.15920
373320.0000    0.28981
373360.0000    0.39152
373400.0000    0.43835
373440.0000    0.27743
373480.0000    0.40950
373520.0000    0.34381
373560.0000    0.08192
373600.0000    0.38054
373640.0000    0.14284
373680.0000    0.35307
373720.0000    0.17345
373760.0000    0.26535
373800.0000    0.42235
373840.0000    0.29164
373880.0000    0.33470
373920.0000    0.41254
373960.0000    0.47413
374000.0000    0.06565
374040.0000    0.36709
374080.0000   -0.27683
374120.0000    0.23808
374160.0000    0.18974
374200.0000    0.24454
374240.0000    0.36666
374280.0000    0.21622
374320.0000    0.35197
374360.0000    0.45182
374400.0000    0.33803
374440.0000    0.38803
374480.0000    0.25362
374520.0000    0.25597
374560.0000    0.16394
374600.0000    0.18653
374640.0000    0.36216
374680.0000    0.28119
374720.0000    0.26163
374760.0000    0.27458
374800.0000    0.57849
374840.0000    0.18747
374880.0000    0.39233
374920.0000    0.01807
374960.0000    0.41391
375000.0000    0.32415
375040.0000    0.11177
375080.0000    0.36303
375120.0000    0.12830
375160.0000    0.57702
375200.0000    0.25056
375240.0000    0.20554
375280.0000    0.39019
375320.0000    0.24431
375360.0000    0.27990
375400.0000    0.25018
375440.0000    0.39505
375480.0000    0.26045
375520.0000    0.27643
375560.0000    0.27972
375600.0000    0.18135
375640.0000    0.38214
375680.0000    0.23131
375720.0000    0.29604
375760.0000    0.31313
375800.0000    0.35877
375840.0000    0.42477
375880.0000    0.47069
375920.0000    0.40635
375960.0000    0.42347
376000.0000    0.53586
376040.0000    0.31873
376080.0000    0.47222
376120.0000    0.35499
376160.0000    0.59901
376200.0000    0.24346
376240.0000    0.38795
376280.0000    0.47375
376320.0000    0.22177
376360.0000    0.36002
376400.0000    0.39509
376440.0000    0.40291
376480.0000    0.38699
376520.0000    0.34837
376560.0000    0.38938
376600.0000    0.33219
376640.0000    0.40046
376680.0000    0.41714
376720.0000    0.34075
376760.0000    0.41485
376800.0000    0.24357
376840.0000    0.21308
376880.0000    0.17956
376920.0000    0.29224
376960.0000    0.06097
377000.0000    0.24939
377040.0000    0.29136
377080.0000    0.53973
377120.0000    0.25394
377160.0000    0.44876
377200.0000    0.39867
377240.0000    0.16798
377280.0000    0.20590
377320.0000    0.19780
377360.0000    0.31383
377400.0000    0.11501
377440.0000    0.09122
377480.0000    0.36176
377520.0000    0.31673
377560.0000    0.41078
377600.0000    0.62593
377640.0000    0.42425
377680.0000    0.13506
377720.0000    0.15262
377760.0000    0.39667
377800.0000    0.15653
377840.0000    0.37218
377880.0000    0.26522
377920.0000    0.45882
377960.0000    0.34851
378000.0000    0.30549
378040.0000    0.25766
378080.0000    0.44852
378120.0000    0.37017
378160.0000    0.34615
378200.0000    0.34373
378240.0000    0.28625
378280.0000    0.08657
378320.0000    0.30532
378360.0000    0.25522
378400.0000    0.61653
378440.0000    0.13822
378480.0000    0.59840
378520.0000    0.40115
378560.0000    0.30563
378600.0000    0.42549
378640.0000    0.32104
378680.0000    0.47330
378720.0000    0.54551
378760.0000    0.37544
378800.0000    0.37760
378840.0000    0.55586
378880.0000    0.45265
378920.0000    0.45551
378960.0000    0.36247
379000.0000    0.46735
379040.0000    0.47214
379080.0000    0.47110
379120.0000    0.38638
379160.0000    0.51087
379200.0000    0.25451
379240.0000   -0.01688
379280.0000    0.20827
379320.0000    0.16499
379360.0000    0.25251
379400.0000    0.30630
379440.0000    0.36066
379480.0000    0.29005
379520.0000    0.31517
379560.0000    0.33565
379600.0000    0.41125
379640.0000    0.39984
379680.0000    0.26468
379720.0000    0.40598
379760.0000    0.60058
379800.0000    0.48853
379840.0000    0.49934
379880.0000    0.49614
379920.0000    0.38198
379960.0000    0.35411
380000.0000    0.27354
380040.0000    0.34041
380080.0000    0.29016
380120.0000    0.37613
380160.0000    0.35095
380200.0000    0.42670
380240.0000    0.48005
380280.0000    0.39273
380320.0000    0.34401
380360.0000    0.47183
380400.0000    0.34885
380440.0000    0.35091
380480.0000    0.33368
380520.0000    0.20452
380560.0000    0.36499
380600.0000    0.43009
380640.0000    0.17352
380680.0000    0.36274
380720.0000    0.38976
380760.0000    0.40084
380800.0000    0.48998
380840.0000    0.29389
380880.0000    0.41517
380920.0000    0.24162
380960.0000    0.46043
381000.0000    0.25991
381040.0000    0.22267
381080.0000    0.40909
381120.0000    0.12527
381160.0000    0.39450
381200.0000    0.33889
381240.0000    0.29810
381280.0000    0.37416
381320.0000    0.34482
381360.0000    0.28191
381400.0000    0.19651
381440.0000    0.30853
381480.0000    0.42605
381520.0000    0.58000
381560.0000    0.20210
381600.0000    0.30302
381640.0000    0.30988
381680.0000    0.04917
381720.0000    0.29143
381760.0000    0.06331
381800.0000    0.12036
381840.0000    0.13862
381880.0000    0.11056
381920.0000    0.09941
381960.0000    0.11757
382000.0000    0.38991
382040.0000    0.47132
382080.0000    0.28721
382120.0000    0.29685
382160.0000    0.36472
382200.0000    0.45870
382240.0000    0.31013
382280.0000    0.34779
382320.0000    0.15097
382360.0000    0.27714
382400.0000    0.43982
382440.0000    0.23424
382480.0000    0.33858
382520.0000    0.50185
382560.0000    0.34000
382600.0000    0.04502
382640.0000    0.33038
382680.0000    0.48600
382720.0000    0.06466
382760.0000    0.07447
382800.0000    0.15701
382840.0000    0.35823
382880.0000    0.34636
382920.0000   -0.03165
382960.0000    0.29026
383000.0000    0.22742
383040.0000    0.29735
383080.0000   -0.07212
383120.0000    0.53045
383160.0000    0.00601
383200.0000    0.29540
383240.0000   -0.01000
383280.0000    0.10333
383320.0000    0.33237
383360.0000    0.09406
383400.0000    0.40012
383440.0000    0.34098
383480.0000    0.37561
383520.0000    0.14473
383560.0000    0.12311
383600.0000    0.09175
383640.0000    0.26346
383680.0000    0.35392
383720.0000    0.17462
383760.0000    0.27525
383800.0000    0.27088
383840.0000    0.29215
383880.0000    0.35909
383920.0000    0.20447
383960.0000    0.44825
384000.0000    0.19217
384040.0000    0.25439
384080.0000    0.26669
384120.0000    0.30216
384160.0000    0.19977
384200.0000    0.36781
384240.0000   -0.07148
384280.0000   -0.01288
384320.0000    0.30793
384360.0000    0.28635
384400.0000    0.28283
384440.0000    0.37243
384480.0000    0.26494
384520.0000    0.24787
384560.0000    0.18592
384600.0000    0.15319
384640.0000    0.25472
384680.0000    0.24342
384720.0000    0.26100
384760.0000    0.32658
384800.0000    0.19798
384840.0000    0.36376
384880.0000    0.30806
384920.0000    0.24592
384960.0000    0.30796
385000.0000    0.20653
385040.0000    0.48034
385080.0000    0.21468
385120.0000    0.14578
385160.0000    0.43091
385200.0000    0.24966
385240.0000    0.09497
385280.0000    0.34703
385320.0000    0.05707
385360.0000    0.11351
385400.0000    0.37966
385440.0000    0.06725
385480.0000    0.21087
385520.0000    0.14461
385560.0000    0.12507
385600.0000    0.15612
385640.0000    0.16527
385680.0000    0.21889
385720.0000    0.24171
385760.0000    0.32077
385800.0000    0.35372
385840.0000    0.25527
385880.0000    0.19535
385920.0000    0.14465
385960.0000    0.07869
386000.0000    0.07585
386040.0000    0.14021
386080.0000    0.19204
386120.0000    0.26551
386160.0000    0.29614
386200.0000    0.23394
386240.0000    0.18985
386280.0000    0.19544
386320.0000    0.35378
386360.0000    0.33775
386400.0000    0.22283
386440.0000    0.06153
386480.0000    0.06808
386520.0000   -0.10378
386560.0000    0.33560
386600.0000    0.35948
386640.0000    0.22574
386680.0000    0.22004
386720.0000    0.23876
386760.0000    0.44890
386800.0000    0.15928
386840.0000    0.27176
386880.0000    0.22372
386920.0000    0.60902
386960.0000    0.50256
387000.0000    0.20822
387040.0000   -0.32339
387080.0000   -0.13684
387120.0000   -0.21463
387160.0000    0.28638
387200.0000    0.16055
387240.0000    0.15291
387280.0000    0.11947
387320.0000    0.25501
387360.0000   -0.02278
387400.0000   -0.25045
387440.0000   -0.43311
387480.0000   -0.09369
387520.0000   -0.20678
387560.0000    0.08871
387600.0000   -0.40977
387640.0000    0.09017
387680.0000    0.10821
387720.0000    0.14545
387760.0000    0.06619
387800.0000   -0.05641
387840.0000   -0.05337
387880.0000    0.02466
387920.0000   -0.19956
387960.0000   -0.06067
388000.0000   -0.12455
388040.0000   -0.18051
388080.0000   -0.00393
388120.0000    0.03071
388160.0000   -0.22187
388200.0000   -0.28720
388240.0000   -0.36694
388280.0000   -0.20024
388320.0000   -0.15200
388360.0000   -0.12006
388400.0000   -0.10878
388440.0000   -0.42674
388480.0000   -0.01393
388520.0000    0.05316
388560.0000   -0.01716
388600.0000    0.20985
388640.0000    0.25067
388680.0000    0.30829
388720.0000    0.57180
388760.0000    0.55115
388800.0000    0.34075
388840.0000    0.16895
388880.0000    0.39414
388920.0000    0.35484
388960.0000    0.08721
389000.0000    0.25415
389040.0000    0.31664
389080.0000    0.14382
389120.0000    0.19577
389160.0000    0.53711
389200.0000    0.51365
389240.0000    0.53818
389280.0000    0.12714
389320.0000    0.05399
389360.0000   -0.18786
389400.0000   -0.52886
389440.0000   -0.48717
389480.0000    0.04167
389520.0000   -0.55336
389560.0000   -0.36975
389600.0000   -0.08885
389640.0000   -0.47070
389680.0000   -0.32647
389720.0000   -0.50511
389760.0000   -0.27952
389800.0000    0.01289
389840.0000    0.04401
389880.0000   -0.04463
389920.0000   -0.19869
389960.0000   -0.53037
390000.0000   -0.02754
390040.0000   -0.15137
390080.0000   -0.20308
390120.0000   -0.22166
390160.0000   -0.05396
390200.0000   -0.09952
390240.0000   -0.11182
390280.0000   -0.06560
390320.0000   -0.38744
390360.0000   -0.39194
390400.0000   -0.34023
390440.0000   -0.33843
390480.0000   -0.23404
390520.0000   -0.37857
390560.0000   -0.15746
390600.0000   -0.11825
390640.0000   -0.18816
390680.0000   -0.12437
390720.0000   -0.21393
390760.0000   -0.41388
390800.0000   -0.56267
390840.0000   -0.42359
390880.0000   -0.60027
390920.0000   -0.41741
390960.0000   -0.46926
391000.0000   -0.69237
391040.0000   -0.38873
391080.0000   -0.83582
391120.0000   -0.52944
391160.0000   -0.76325
391200.0000   -0.48330
391240.0000   -0.22271
391280.0000   -0.57193
391320.0000   -0.50868
391360.0000   -0.52091
391400.0000   -0.34524
391440.0000   -0.70195
391480.0000   -0.38806
391520.0000   -0.54840
391560.0000   -0.36878
391600.0000   -0.53921
391640.0000   -0.51469
391680.0000   -0.50019
391720.0000   -0.50682
391760.0000   -0.64438
391800.0000   -0.48301
391840.0000   -0.57724
391880.0000   -0.17086
391920.0000    0.06488
391960.0000   -0.39641
392000.0000   -0.24382
392040.0000   -0.30524
392080.0000   -0.37505
392120.0000   -0.51875
392160.0000   -0.88768
392200.0000   -0.48150
392240.0000   -0.57923
392280.0000   -0.71155
392320.0000   -0.53873
392360.0000   -0.74242
392400.0000   -0.54311
392440.0000   -0.42717
392480.0000   -0.51955
392520.0000   -0.34154
392560.0000   -0.50002
392600.0000   -0.51300
392640.0000   -0.59609
392680.0000   -0.69355
392720.0000   -0.55485
392760.0000   -0.33661
392800.0000   -0.54978
392840.0000   -0.58670
392880.0000   -0.09889
392920.0000   -0.41236
392960.0000   -0.32800
393000.0000   -0.57286
393040.0000   -0.40491
393080.0000   -0.57411
393120.0000   -0.25087
393160.0000   -0.67119
393200.0000   -0.56837
393240.0000   -0.26607
393280.0000   -0.54530
393320.0000   -0.27286
393360.0000   -0.42714
393400.0000   -0.42155
393440.0000   -0.43763
393480.0000   -0.52904
393520.0000   -0.53488
393560.0000   -0.29285
393600.0000   -0.22876
393640.0000   -0.67959
393680.0000   -0.13796
393720.0000   -0.59664
393760.0000   -0.17546
393800.0000   -0.52664
393840.0000   -0.43223
393880.0000   -0.64838
393920.0000   -0.26358
393960.0000   -0.33298
394000.0000   -0.50862
394040.0000   -0.23312
394080.0000   -0.53505
394120.0000   -0.71248
394160.0000   -0.34367
394200.0000   -0.46533
394240.0000   -0.18689
394280.0000   -0.20930
394320.0000   -0.37812
394360.0000   -0.34494
394400.0000   -0.36423
394440.0000   -0.39391
394480.0000   -0.50948
394520.0000   -0.59616
394560.0000   -0.52123
394600.0000   -0.35644
394640.0000   -0.25321
394680.0000   -0.38924
394720.0000   -0.29817
394760.0000   -0.24371
394800.0000   -0.37765
394840.0000   -0.31624
394880.0000    0.18352
394920.0000    0.18053
394960.0000    0.17788
395000.0000    0.10338
395040.0000   -0.15393
395080.0000   -0.15890
395120.0000    0.01434
395160.0000   -0.19015
395200.0000   -0.34239
395240.0000   -0.25236
395280.0000   -0.19573
395320.0000   -0.25612
395360.0000   -0.55807
395400.0000   -0.40814
395440.0000   -0.48054
395480.0000   -0.32707
395520.0000   -0.05076
395560.0000   -0.34192
395600.0000   -0.28104
395640.0000   -0.42464
395680.0000   -0.45806
395720.0000   -0.24393
395760.0000   -0.10204
395800.0000   -0.23995
395840.0000   -0.39718
395880.0000   -0.20317
395920.0000   -0.25916
395960.0000   -0.29500
396000.0000   -0.29857
396040.0000   -0.37152
396080.0000   -0.24279
396120.0000   -0.41894
396160.0000   -0.40264
396200.0000   -0.14548
396240.0000   -0.29185
396280.0000   -0.36481
396320.0000   -0.25690
396360.0000   -0.06048
396400.0000   -0.15589
396440.0000   -0.16725
396480.0000   -0.03108
396520.0000   -0.11227
396560.0000   -0.19409
396600.0000    0.23194
396640.0000    0.28796
396680.0000    0.09177
396720.0000   -0.12985
396760.0000   -0.05571
396800.0000   -0.29674
396840.0000   -0.10624
396880.0000   -0.07474
396920.0000   -0.60375
396960.0000   -0.44792
397000.0000   -0.32951
397040.0000   -0.23561
397080.0000   -0.16199
397120.0000   -0.42372
397160.0000   -0.05565
397200.0000   -0.33763
397240.0000   -0.29033
397280.0000   -0.39558
397320.0000   -0.52246
397360.0000   -0.17771
397400.0000   -0.32249
397440.0000   -0.33190
397480.0000   -0.22787
397520.0000   -0.12507
397560.0000   -0.20302
397600.0000   -0.06723
397640.0000   -0.18010
397680.0000   -0.31949
397720.0000   -0.37702
397760.0000   -0.27987
397800.0000   -0.31668
397840.0000   -0.42576
397880.0000   -0.47896
397920.0000   -0.33310
397960.0000   -0.15513
398000.0000   -0.12006
398040.0000   -0.43386
398080.0000   -0.41368
398120.0000   -0.15944
398160.0000   -0.33736
398200.0000   -0.39581
398240.0000   -0.33645
398280.0000   -0.39173
398320.0000   -0.48307
398360.0000   -0.40164
398400.0000   -0.35130
398440.0000   -0.45865
398480.0000   -0.18085
398520.0000   -0.30397
398560.0000   -0.28848
398600.0000   -0.42184
398640.0000   -0.35123
398680.0000   -0.14123
398720.0000   -0.13263
398760.0000   -0.00470
398800.0000   -0.38802
398840.0000   -0.33563
398880.0000   -0.32641
398920.0000   -0.12496
398960.0000   -0.28623
399000.0000   -0.24858
399040.0000   -0.65451
399080.0000   -0.42410
399120.0000   -0.16224
399160.0000   -0.13922
399200.0000   -0.30797
399240.0000   -0.24120
399280.0000   -0.10844
399320.0000   -0.21740
399360.0000    0.12295
399400.0000   -0.26489
399440.0000   -0.00123
399480.0000    0.12962
399520.0000    0.22996
399560.0000    0.20002
399600.0000    0.36003
399640.0000    0.47314
399680.0000    0.27910
399720.0000    0.22091
399760.0000    0.27445
399800.0000    0.29410
399840.0000    0.40678
399880.0000    0.14408
399920.0000    0.17274
399960.0000    0.23215
400000.0000    0.20376
400040.0000    0.37780
400080.0000    0.16386
400120.0000    0.14026
400160.0000    0.37689
400200.0000    0.36649
400240.0000    0.41158
400280.0000    0.40250
400320.0000    0.44704
400360.0000    0.65066
400400.0000    0.65739
400440.0000    0.42191
400480.0000    0.45588
400520.0000    0.59837
400560.0000    0.43469
400600.0000    0.51599
400640.0000    0.46984
400680.0000    0.47542
400720.0000    0.41520
400760.0000    0.23868
400800.0000    0.48477
400840.0000    0.44017
400880.0000    0.46681
400920.0000    0.36145
400960.0000    0.37678
401000.0000    0.24060
401040.0000    0.44955
401080.0000    0.36020
401120.0000    0.12688
401160.0000    0.59905
401200.0000    0.30247
401240.0000    0.36050
401280.0000    0.26277
401320.0000    0.31282
401360.0000    0.25530
401400.0000    0.38374
401440.0000    0.41729
401480.0000    0.25676
401520.0000    0.29511
401560.0000    0.35622
401600.0000    0.34037
401640.0000    0.31317
401680.0000    0.38143
401720.0000    0.54055
401760.0000    0.52876
401800.0000    0.35034
401840.0000    0.06934
401880.0000    0.33662
401920.0000    0.37094
401960.0000    0.35413
402000.0000    0.37266
402040.0000    0.13528
402080.0000    0.24203
402120.0000    0.29972
402160.0000    0.31823
402200.0000    0.36344
402240.0000    0.07741
402280.0000    0.31414
402320.0000    0.59870
402360.0000    0.73399
402400.0000    0.61472
402440.0000    0.52484
402480.0000    0.20882
402520.0000    0.26741
402560.0000    0.22002
402600.0000    0.25855
402640.0000    0.45194
402680.0000    0.29598
402720.0000    0.33046
402760.0000    0.27269
402800.0000    0.17281
402840.0000    0.26394
402880.0000   -0.02519
402920.0000    0.28511
402960.0000    0.01823
403000.0000    0.09881
403040.0000    0.46475
403080.0000    0.32303
403120.0000    0.30533
403160.0000    0.21893
403200.0000    0.43012
403240.0000    0.26632
403280.0000    0.24423
403320.0000    0.47565
403360.0000    0.29410
403400.0000    0.31611
403440.0000    0.35094
403480.0000    0.35177
403520.0000    0.35834
403560.0000    0.28371
403600.0000    0.37720
403640.0000    0.32203
403680.0000    0.23465
403720.0000    0.33132
403760.0000    0.45988
403800.0000    0.31121
403840.0000    0.42810
403880.0000    0.24758
403920.0000    0.03393
403960.0000    0.16172
404000.0000    0.08886
404040.0000    0.29544
404080.0000    0.22360
404120.0000    0.29835
404160.0000    0.38582
404200.0000    0.24345
404240.0000    0.05136
404280.0000    0.22827
404320.0000    0.08402
404360.0000    0.45861
404400.0000    0.64035
404440.0000    0.42907
404480.0000    0.23878
404520.0000    0.35120
404560.0000    0.49185
404600.0000    0.45745
404640.0000    0.24418
404680.0000    0.20988
404720.0000    0.25957
404760.0000    0.29682
404800.0000    0.14095
404840.0000   -0.00138
404880.0000    0.11075
404920.0000    0.28933
404960.0000    0.23244
405000.0000    0.22946
405040.0000    0.18934
405080.0000    0.28910
405120.0000    0.54331
405160.0000    0.44650
405200.0000    0.41263
405240.0000    0.62271
405280.0000    0.22147
405320.0000    0.10943
405360.0000    0.24912
405400.0000    0.58553
405440.0000    0.59426
405480.0000    0.60977
405520.0000    0.35083
405560.0000    0.29656
405600.0000    0.18902
405640.0000    0.31078
405680.0000    0.35149
405720.0000    0.26177
405760.0000    0.49717
405800.0000    0.37140
405840.0000    0.55055
405880.0000    0.52277
405920.0000    0.28470
405960.0000    0.28017
406000.0000    0.32508
406040.0000    0.40584
406080.0000    0.42746
406120.0000    0.38954
406160.0000    0.25172
406200.0000    0.51359
406240.0000    0.21518
406280.0000    0.25695
406320.0000    0.30253
406360.0000    0.14015
406400.0000    0.36478
406440.0000    0.31857
406480.0000    0.25678
406520.0000    0.22847
406560.0000    0.33229
406600.0000    0.32658
406640.0000    0.21487
406680.0000    0.39534
406720.0000    0.21452
406760.0000    0.31024
406800.0000    0.38100
406840.0000    0.20131
406880.0000    0.27121
406920.0000    0.31600
406960.0000    0.36270
407000.0000    0.29610
407040.0000    0.46875
407080.0000    0.41139
407120.0000    0.36421
407160.0000    0.44877
407200.0000    0.37006
407240.0000    0.27924
407280.0000    0.40633
407320.0000    0.39298
407360.0000    0.36608
407400.0000    0.29126
407440.0000    0.38418
407480.0000    0.30117
407520.0000    0.32811
407560.0000    0.31708
407600.0000    0.17616
407640.0000    0.18637
407680.0000    0.32921
407720.0000    0.16035
407760.0000    0.25235
407800.0000    0.30652
407840.0000    0.01710
407880.0000    0.28912
407920.0000    0.30012
407960.0000    0.13293
408000.0000    0.50092
408040.0000    0.12093
408080.0000    0.20442
408120.0000    0.29343
408160.0000    0.13003
408200.0000    0.40302
408240.0000    0.20933
408280.0000    0.38221
408320.0000    0.47656
408360.0000    0.55239
408400.0000    0.25904
408440.0000    0.33752
408480.0000    0.55739
408520.0000    0.72002
408560.0000    0.48281
408600.0000    0.50288
408640.0000    0.47220
408680.0000    0.32968
408720.0000    0.45605
408760.0000    0.40642
408800.0000    0.44402
408840.0000    0.56597
408880.0000    0.63577
408920.0000    0.37848
408960.0000    0.45661
409000.0000    0.58741
409040.0000    0.63463
409080.0000    0.52518
409120.0000    0.53782
409160.0000    0.82120
409200.0000    0.56929
409240.0000    0.51778
409280.0000    0.67135
409320.0000    0.72797
409360.0000    0.52326
409400.0000    0.79306
409440.0000    0.41613
409480.0000    0.37573
409520.0000    0.59175
409560.0000    0.51238
409600.0000    0.40632
409640.0000    0.60019
409680.0000    0.47358
409720.0000    0.41157
409760.0000    0.72252
409800.0000    0.55632
409840.0000    0.56716
409880.0000    0.58100
409920.0000    0.60801
409960.0000    0.62044
410000.0000    0.65808
410040.0000    0.65035
410080.0000    0.54227
410120.0000    0.57989
410160.0000    0.68360
410200.0000    0.47764
410240.0000    0.46936
410280.0000    0.55653
410320.0000    0.27490
410360.0000    0.31309
410400.0000    0.30577
410440.0000    0.40449
410480.0000    0.27833
410520.0000    0.45677
410560.0000    0.37349
410600.0000    0.19188
410640.0000    0.40667
410680.0000    0.32760
410720.0000    0.56775
410760.0000    0.28740
410800.0000    0.06814
410840.0000    0.26455
410880.0000    0.44939
410920.0000    0.35935
410960.0000    0.32502
411000.0000    0.30063
411040.0000    0.32119
411080.0000    0.14682
411120.0000    0.18846
411160.0000    0.25961
411200.0000    0.38922
411240.0000    0.06216
411280.0000    0.49721
411320.0000    0.59582
411360.0000    0.58407
411400.0000    0.32476
411440.0000    0.49816
411480.0000    0.52566
411520.0000    0.57204
411560.0000    0.28650
411600.0000    0.35988
411640.0000    0.37350
411680.0000    0.31492
411720.0000    0.64449
411760.0000    0.21387
411800.0000    0.60226
411840.0000    0.60847
411880.0000    0.17919
411920.0000    0.27247
411960.0000    0.06254
412000.0000    0.30861
412040.0000    0.07040
412080.0000    0.32295
412120.0000    0.38742
412160.0000    0.11312
412200.0000    0.28361
412240.0000    0.45047
412280.0000    0.31300
412320.0000    0.17146
412360.0000    0.28340
412400.0000    0.40397
412440.0000    0.40189
412480.0000    0.40600
412520.0000    0.57422
412560.0000    0.36166
412600.0000    0.38409
412640.0000    0.49270
412680.0000    0.43166
412720.0000    0.44462
412760.0000    0.55193
412800.0000    0.50211
412840.0000    0.24686
412880.0000    0.57705
412920.0000    0.46126
412960.0000    0.42350
413000.0000    0.53482
413040.0000    0.32192
413080.0000    0.28676
413120.0000    0.28200
413160.0000    0.27094
413200.0000    0.19993
413240.0000    0.33169
413280.0000    0.28098
413320.0000    0.37148
413360.0000    0.36540
413400.0000    0.38938
413440.0000    0.63812
413480.0000    0.44629
413520.0000    0.39630
413560.0000    0.40057
413600.0000    0.39055
413640.0000    0.54394
413680.0000    0.42903
413720.0000    0.42448
413760.0000    0.44894
413800.0000    0.40487
413840.0000    0.35885
413880.0000    0.49661
413920.0000    0.57912
413960.0000    0.68689
414000.0000    0.42944
414040.0000    0.70614
414080.0000    0.60887
414120.0000    0.56467
414160.0000    0.51403
414200.0000    0.53426
414240.0000    0.52665
414280.0000    0.28710
414320.0000    0.36192
414360.0000    0.48803
414400.0000    0.41210
414440.0000    0.30229
414480.0000    0.64254
414520.0000    0.50611
414560.0000    0.41739
414600.0000    0.54155
414640.0000    0.52531
414680.0000    0.58898
414720.0000    0.44080
414760.0000    0.47328
414800.0000    0.42797
414840.0000    0.49688
414880.0000    0.47212
414920.0000    0.28845
414960.0000    0.33461
415000.0000    0.37750
415040.0000    0.44811
415080.0000    0.38025
415120.0000    0.36257
415160.0000    0.41107
415200.0000    0.60935
415240.0000    0.57474
415280.0000    0.58061
415320.0000    0.35777
415360.0000    0.33876
415400.0000    0.66308
415440.0000    0.62347
415480.0000    0.22161
415520.0000    0.44966
415560.0000    0.33769
415600.0000    0.29329
415640.0000    0.53800
415680.0000    0.29816
415720.0000    0.35021
415760.0000    0.25023
415800.0000    0.44132
415840.0000    0.30180
415880.0000    0.69822
415920.0000    0.40422
415960.0000    0.52198
416000.0000    0.46847
416040.0000    0.57230
416080.0000    0.21794
416120.0000    0.25344
416160.0000    0.28838
416200.0000    0.11924
416240.0000    0.17018
416280.0000    0.11983
416320.0000   -0.03687
416360.0000    0.07832
416400.0000    0.46345
416440.0000    0.58918
416480.0000    0.54375
416520.0000    0.56860
416560.0000    0.50535
416600.0000    0.21121
416640.0000    0.08638
416680.0000    0.38233
416720.0000    0.14995
416760.0000    0.34442
416800.0000    0.24252
416840.0000    0.40510
416880.0000    0.31320
416920.0000    0.31700
416960.0000    0.11998
417000.0000    0.27067
417040.0000    0.39480
417080.0000    0.28251
417120.0000    0.47456
417160.0000    0.32308
417200.0000    0.41897
417240.0000    0.26319
417280.0000    0.33404
417320.0000    0.18530
417360.0000    0.37095
417400.0000    0.24941
417440.0000    0.36809
417480.0000    0.36067
417520.0000    0.61164
417560.0000    0.46747
417600.0000    0.20112
417640.0000    0.27275
417680.0000    0.15890
417720.0000    0.12770
417760.0000    0.31014
417800.0000    0.43298
417840.0000    0.49288
417880.0000    0.39375
417920.0000    0.43608
417960.0000    0.40067
418000.0000    0.28794
418040.0000    0.32107
418080.0000    0.31409
418120.0000    0.31327
418160.0000    0.31493
418200.0000    0.28526
418240.0000    0.40908
418280.0000    0.22120
418320.0000    0.25661
418360.0000    0.61506
418400.0000    0.57122
418440.0000    0.54768
418480.0000    0.48498
418520.0000    0.29038
418560.0000    0.33518
418600.0000    0.28153
418640.0000    0.21898
418680.0000    0.08700
418720.0000    0.41606
418760.0000    0.26862
418800.0000    0.11013
418840.0000    0.04060
418880.0000    0.19635
418920.0000    0.29652
418960.0000    0.48849
419000.0000    0.26670
419040.0000    0.33732
419080.0000    0.28840
419120.0000    0.30384
419160.0000    0.51555
419200.0000    0.14326
419240.0000    0.34662
419280.0000    0.46416
419320.0000    0.47233
419360.0000    0.43862
419400.0000    0.02437
419440.0000    0.41580
419480.0000    0.22308
419520.0000    0.40405
419560.0000    0.04995
419600.0000    0.35280
419640.0000    0.30095
419680.0000    0.29448
419720.0000    0.32616
419760.0000    0.33149
419800.0000    0.37287
419840.0000    0.42011
419880.0000    0.31430
419920.0000    0.50506
419960.0000    0.12840
420000.0000    0.53763
420040.0000    0.39497
420080.0000    0.47967
420120.0000    0.44248
420160.0000    0.31352
420200.0000    0.40650
420240.0000    0.36162
420280.0000    0.34341
420320.0000    0.33120
420360.0000    0.55027
420400.0000    0.38371
420440.0000    0.47313
420480.0000    0.40044
420520.0000    0.49064
420560.0000    0.33651
420600.0000    0.49129
420640.0000    0.35617
420680.0000    0.22262
420720.0000    0.49472
420760.0000   -0.15809
420800.0000    0.30212
420840.0000    0.27615
420880.0000    0.27877
420920.0000    0.35634
420960.0000    0.43182
421000.0000    0.34961
421040.0000    0.30363
421080.0000    0.32308
421120.0000    0.22353
421160.0000    0.33220
421200.0000    0.28263
421240.0000    0.68553
421280.0000    0.53653
421320.0000    0.42333
421360.0000    0.16668
421400.0000    0.46996
421440.0000    0.46015
421480.0000    0.16899
421520.0000    0.30791
421560.0000    0.25066
421600.0000    0.30965
421640.0000    0.15447
421680.0000    0.26315
421720.0000    0.42693
421760.0000    0.30373
421800.0000    0.35659
421840.0000    0.27190
421880.0000    0.56416
421920.0000    0.47326
421960.0000    0.37536
422000.0000    0.65077
422040.0000    0.25763
422080.0000    0.11747
422120.0000    0.29349
422160.0000    0.27890
422200.0000    0.30279
422240.0000    0.39051
422280.0000    0.62081
422320.0000    0.28990
422360.0000    0.41233
422400.0000    0.19719
422440.0000    0.38082
422480.0000    0.35340
422520.0000    0.45497
422560.0000    0.56526
422600.0000    0.28609
422640.0000    0.20194
422680.0000    0.21871
422720.0000    0.29222
422760.0000    0.30100
422800.0000    0.32042
422840.0000    0.21185
422880.0000    0.29684
422920.0000    0.37034
422960.0000    0.56491
423000.0000    0.30851
423040.0000    0.49244
423080.0000    0.30222
423120.0000    0.48860
423160.0000    0.33688
423200.0000    0.50721
423240.0000    0.33945
423280.0000    0.12416
423320.0000    0.50813
423360.0000    0.42284
423400.0000    0.30329
423440.0000    0.03805
423480.0000    0.28217
423520.0000    0.30025
423560.0000    0.22159
423600.0000    0.13861
423640.0000    0.46268
423680.0000    0.28600
423720.0000    0.18244
423760.0000    0.21800
423800.0000    0.19910
423840.0000    0.34178
423880.0000    0.31842
423920.0000    0.39910
423960.0000    0.35916
424000.0000    0.33445
424040.0000    0.21914
424080.0000    0.34459
424120.0000    0.25890
424160.0000    0.44194
424200.0000    0.46403
424240.0000    0.34504
424280.0000    0.26206
424320.0000    0.32888
424360.0000    0.23257
424400.0000    0.31480
424440.0000    0.32621
424480.0000    0.13772
424520.0000    0.49086
424560.0000    0.45755
424600.0000    0.72363
424640.0000    0.31278
424680.0000    0.31058
424720.0000    0.59881
424760.0000    0.49001
424800.0000    0.41961
424840.0000    0.55773
424880.0000    0.39085
424920.0000    0.42968
424960.0000    0.12466
425000.0000    0.34807
425040.0000    0.35869
425080.0000    0.40412
425120.0000    0.36404
425160.0000    0.34195
425200.0000    0.46356
425240.0000    0.35199
425280.0000    0.39489
425320.0000    0.38847
425360.0000    0.37329
425400.0000    0.65455
425440.0000    0.26486
425480.0000    0.29509
425520.0000    0.34667
425560.0000    0.40028
425600.0000    0.55767
425640.0000    0.49344
425680.0000    0.43521
425720.0000    0.24770
425760.0000    0.33558
425800.0000    0.63328
425840.0000    0.62305
425880.0000    0.54715
425920.0000    0.45016
425960.0000    0.44205
426000.0000    0.45587
426040.0000    0.10853
426080.0000    0.50178
426120.0000    0.63809
426160.0000    0.34814
426200.0000    0.64721
426240.0000    0.42376
426280.0000    0.49187
426320.0000    0.52370
426360.0000    0.52389
426400.0000    0.62922
426440.0000    0.40485
426480.0000    0.55290
426520.0000    0.49254
426560.0000    0.43144
426600.0000    0.38560
426640.0000    0.36561
426680.0000    0.48933
426720.0000    0.25032
426760.0000    0.48468
426800.0000    0.30366
426840.0000    0.29045
426880.0000    0.14711
426920.0000   -0.00282
426960.0000   -0.06118
427000.0000    0.19804
427040.0000    0.53794
427080.0000    0.31987
427120.0000    0.47789
427160.0000    0.42624
427200.0000    0.53153
427240.0000    0.68920
427280.0000    0.57549
427320.0000    0.33817
427360.0000    0.36895
427400.0000    0.63468
427440.0000    0.36515
427480.0000    0.32268
427520.0000    0.57900
427560.0000    0.35156
427600.0000    0.34854
427640.0000    0.32188
427680.0000    0.20077
427720.0000    0.47098
427760.0000    0.56223
427800.0000    0.20276
427840.0000    0.43702
427880.0000    0.44894
427920.0000    0.35231
427960.0000    0.44144
428000.0000    0.33558
428040.0000    0.53448
428080.0000    0.67352
428120.0000    0.51743
428160.0000    0.45996
428200.0000    0.34752
428240.0000    0.24029
428280.0000    0.61939
428320.0000    0.32926
428360.0000    0.24236
428400.0000    0.36314
428440.0000    0.51844
428480.0000    0.27934
428520.0000    0.41929
428560.0000    0.35958
428600.0000    0.40735
428640.0000    0.56442
428680.0000    0.60327
428720.0000    0.30268
428760.0000    0.39553
428800.0000    0.47146
428840.0000    0.59053
428880.0000    0.39765
428920.0000    0.43035
428960.0000    0.53919
429000.0000    0.41125
429040.0000    0.42457
429080.0000    0.49496
429120.0000    0.57788
429160.0000    0.28163
429200.0000    0.29208
429240.0000   -0.24383
429280.0000   -0.04202
429320.0000    0.09568
429360.0000    0.06142
429400.0000    0.00648
429440.0000    0.02952
429480.0000   -0.29868
429520.0000   -0.20019
429560.0000   -0.52894
429600.0000   -0.10741
429640.0000    0.16883
429680.0000    0.30030
429720.0000    0.64830
429760.0000    0.62282
429800.0000    0.51978
429840.0000    0.52148
429880.0000    0.68729
429920.0000    0.57779
429960.0000    0.61353
430000.0000    0.31834
430040.0000    0.44879
430080.0000    0.45370
430120.0000    0.37966
430160.0000    0.50740
430200.0000    0.49359
430240.0000    0.29893
430280.0000    0.55275
430320.0000    0.51618
430360.0000    0.30593
430400.0000    0.27195
430440.0000    0.38005
430480.0000    0.39981
430520.0000    0.59731
430560.0000    0.46035
430600.0000    0.44460
430640.0000    0.29784
430680.0000    0.35270
430720.0000    0.53594
430760.0000    0.55991
430800.0000    0.41707
430840.0000    0.30385
430880.0000    0.47932
430920.0000    0.54081
430960.0000    0.37107
431000.0000    0.50646
431040.0000    0.46666
431080.0000    0.55910
431120.0000    0.57209
431160.0000    0.48674
431200.0000    0.56650
431240.0000    0.47663
431280.0000    0.60404
431320.0000    0.60353
431360.0000    0.75356
431400.0000    0.46493
431440.0000    0.45408
431480.0000    0.08868
431520.0000   -0.03112
431560.0000    0.40862
431600.0000    0.25694
431640.0000    0.25761
431680.0000    0.29429
431720.0000    0.04530
431760.0000    0.50049
431800.0000    0.19720
431840.0000    0.12169
431880.0000    0.49490
431920.0000    0.36818
431960.0000    0.47812
432000.0000    0.18290
432040.0000    0.56062
432080.0000    0.38132
432120.0000    0.30202
432160.0000    0.16414
432200.0000    0.23884
432240.0000    0.38948
432280.0000    0.22204
432320.0000    0.33159
432360.0000    0.26005
432400.0000    0.22312
432440.0000    0.28385
432480.0000    0.28915
432520.0000    0.41122
432560.0000    0.22690
432600.0000    0.38496
432640.0000    0.27763
432680.0000    0.18897
432720.0000    0.33844
432760.0000    0.33133
432800.0000    0.37761
432840.0000    0.22929
432880.0000    0.33349
432920.0000    0.33924
432960.0000    0.63095
433000.0000    0.57557
433040.0000    0.47420
433080.0000    0.37047
433120.0000    0.44824
433160.0000    0.54375
433200.0000    0.51784
433240.0000    0.44690
433280.0000    0.25403
433320.0000    0.55027
433360.0000    0.44547
433400.0000    0.55618
433440.0000    0.46616
433480.0000    0.32130
433520.0000    0.51012
433560.0000    0.38125
433600.0000    0.28442
433640.0000    0.42058
433680.0000    0.42028
433720.0000    0.33735
433760.0000    0.27699
433800.0000    0.44044
433840.0000    0.24456
433880.0000    0.47767
433920.0000    0.49988
433960.0000    0.25863
434000.0000    0.23996
434040.0000    0.44840
434080.0000    0.28003
434120.0000    0.49475
434160.0000    0.14937
434200.0000    0.31627
434240.0000    0.14947
434280.0000    0.20949
434320.0000    0.40897
434360.0000    0.40158
434400.0000    0.30754
434440.0000    0.13793
434480.0000    0.22760
434520.0000    0.30248
434560.0000    0.21747
434600.0000    0.09951
434640.0000    0.10662
434680.0000    0.17516
434720.0000    0.23370
434760.0000    0.09841
434800.0000    0.28635
434840.0000    0.30970
434880.0000    0.19950
434920.0000    0.25717
434960.0000    0.56276
435000.0000    0.24572
435040.0000    0.49314
435080.0000    0.34126
435120.0000    0.24571
435160.0000    0.44850
435200.0000    0.40955
435240.0000    0.40489
435280.0000    0.59904
435320.0000    0.33309
435360.0000    0.75401
435400.0000    0.45931
435440.0000    0.42847
435480.0000    0.31364
435520.0000    0.29894
435560.0000    0.40132
435600.0000    0.44812
435640.0000    0.29040
435680.0000    0.27030
435720.0000    0.12389
435760.0000    0.04557
435800.0000    0.44839
435840.0000    0.25844
435880.0000    0.29003
435920.0000    0.36728
435960.0000    0.30634
436000.0000    0.31475
436040.0000    0.38003
436080.0000    0.29992
436120.0000    0.47524
436160.0000    0.59491
436200.0000    0.49898
436240.0000    0.56569
436280.0000    0.46623
436320.0000    0.45836
436360.0000    0.19570
436400.0000    0.41389
436440.0000    0.27703
436480.0000    0.21254
436520.0000    0.24704
436560.0000    0.27823
436600.0000    0.45757
436640.0000    0.23092
436680.0000    0.24854
436720.0000    0.30204
436760.0000    0.24298
436800.0000    0.24069
436840.0000    0.26961
436880.0000    0.36628
436920.0000    0.35784
436960.0000    0.38579
437000.0000    0.38076
437040.0000    0.47449
437080.0000    0.49425
437120.0000    0.26852
437160.0000    0.35889
437200.0000    0.49618
437240.0000    0.45008
437280.0000    0.54169
437320.0000    0.37079
437360.0000    0.45336
437400.0000    0.39615
437440.0000    0.40859
437480.0000    0.18022
437520.0000    0.29653
437560.0000    0.63208
437600.0000    0.29601
437640.0000    0.47339
437680.0000    0.47208
437720.0000    0.47704
437760.0000    0.56614
437800.0000    0.65794
437840.0000    0.67998
437880.0000    0.61431
437920.0000    0.51482
437960.0000    0.23173
438000.0000    0.43725
438040.0000    0.10481
438080.0000    0.33361
438120.0000    0.22715
438160.0000    0.66078
438200.0000    0.31289
438240.0000    0.25819
438280.0000    0.03087
438320.0000    0.33683
438360.0000    0.10106
438400.0000    0.13716
438440.0000    0.27910
438480.0000    0.46495
438520.0000    0.46750
438560.0000    0.29705
438600.0000    0.25271
438640.0000    0.32254
438680.0000    0.11595
438720.0000    0.41816
438760.0000    0.40812
438800.0000    0.32655
438840.0000    0.38369
438880.0000    0.47778
438920.0000    0.48546
438960.0000    0.34843
439000.0000    0.32740
439040.0000    0.14811
439080.0000    0.03292
439120.0000    0.33199
439160.0000    0.39967
439200.0000    0.21198
439240.0000    0.28276
439280.0000    0.32259
439320.0000    0.21983
439360.0000    0.52788
439400.0000    0.43422
439440.0000    0.53142
439480.0000    0.70018
439520.0000    0.40300
439560.0000    0.46168
439600.0000    0.42922
439640.0000    0.67546
439680.0000    0.66159
439720.0000    0.27088
439760.0000    0.35112
439800.0000    0.47524
439840.0000    0.38380
439880.0000    0.47902
439920.0000    0.58827
439960.0000    0.60268
440000.0000    0.49122
440040.0000    0.59063
440080.0000    0.45351
440120.0000    0.47732
440160.0000    0.53911
440200.0000    0.56763
440240.0000    0.41081
440280.0000    0.61594
440320.0000    0.63167
440360.0000    0.70669
440400.0000    0.72576
440440.0000    0.52971
440480.0000    0.40518
440520.0000    0.35575
440560.0000    0.45178
440600.0000    0.69484
440640.0000    0.42067
440680.0000    0.49081
440720.0000    0.58632
440760.0000    0.63506
440800.0000    0.36998
440840.0000    0.65889
440880.0000    0.57647
440920.0000    0.49194
440960.0000    0.45599
441000.0000    0.41790
441040.0000    0.50251
441080.0000    0.46901
441120.0000    0.43028
441160.0000    0.60226
441200.0000    0.57055
441240.0000    0.67614
441280.0000    0.47190
441320.0000    0.55284
441360.0000    0.52171
441400.0000    0.64939
441440.0000    0.55711
441480.0000    0.62399
441520.0000    0.44318
441560.0000    0.84594
441600.0000    0.31225
441640.0000    0.48619
441680.0000    0.60068
441720.0000    0.51609
441760.0000    0.51522
441800.0000    0.57634
441840.0000    0.43337
441880.0000    0.25020
441920.0000    0.25554
441960.0000    0.51859
442000.0000    0.34894
442040.0000    0.03069
442080.0000    0.61263
442120.0000    0.41058
442160.0000    0.22732
442200.0000    0.37362
442240.0000    0.53984
442280.0000    0.47552
442320.0000    0.38196
442360.0000    0.41624
442400.0000    0.34042
442440.0000    0.47281
442480.0000    0.42554
442520.0000    0.44410
442560.0000    0.01107
442600.0000    0.47841
442640.0000    0.39680
442680.0000    0.65326
442720.0000    0.33031
442760.0000    0.48945
442800.0000    0.60628
442840.0000    0.37369
442880.0000    0.28791
442920.0000    0.42254
442960.0000    0.80816
443000.0000    0.73571
443040.0000    0.55060
443080.0000    0.54332
443120.0000    0.53206
443160.0000    0.45792
443200.0000    0.55025
443240.0000    0.66001
443280.0000    0.65361
443320.0000    0.50705
443360.0000    0.46339
443400.0000    0.20214
443440.0000    0.50170
443480.0000    0.29916
443520.0000    0.54358
443560.0000    0.62488
443600.0000    0.30605
443640.0000    0.45835
443680.0000    0.49723
443720.0000    0.31786
443760.0000    0.45039
443800.0000    0.60930
443840.0000    0.34401
443880.0000    0.44276
443920.0000    0.40168
443960.0000    0.08159
444000.0000    0.20622
444040.0000    0.22919
444080.0000    0.24750
444120.0000    0.19081
444160.0000    0.39806
444200.0000    0.26365
444240.0000    0.62394
444280.0000    0.31146
444320.0000    0.14227
444360.0000    0.35065
444400.0000    0.25649
444440.0000    0.22856
444480.0000    0.25471
444520.0000    0.32022
444560.0000    0.25802
444600.0000    0.21440
444640.0000    0.32601
444680.0000    0.27932
444720.0000    0.43042
444760.0000    0.32532
444800.0000    0.31777
444840.0000    0.41137
444880.0000    0.43396
444920.0000    0.34834
444960.0000    0.51505
445000.0000    0.46926
445040.0000    0.64421
445080.0000    0.49917
445120.0000    0.41788
445160.0000    0.59757
445200.0000    0.54418
445240.0000    0.17789
445280.0000    0.25043
445320.0000    0.27444
445360.0000    0.22314
445400.0000    0.19318
445440.0000    0.65655
445480.0000    0.36237
445520.0000    0.46769
445560.0000    0.46584
445600.0000    0.52363
445640.0000    0.43672
445680.0000    0.35406
445720.0000    0.34506
445760.0000    0.54121
445800.0000    0.54308
445840.0000    0.38045
445880.0000    0.27479
445920.0000    0.39464
445960.0000    0.32618
446000.0000    0.16323
446040.0000    0.31685
446080.0000    0.66411
446120.0000    0.34389
446160.0000    0.40495
446200.0000    0.24593
446240.0000    0.11267
446280.0000    0.44680
446320.0000    0.40003
446360.0000    0.20536
446400.0000    0.16158
446440.0000    0.20200
446480.0000    0.35374
446520.0000    0.28217
446560.0000    0.19642
446600.0000    0.49657
446640.0000    0.39217
446680.0000    0.41958
446720.0000    0.31649
446760.0000    0.36791
446800.0000    0.59105
446840.0000    0.39535
446880.0000    0.29278
446920.0000    0.29917
446960.0000    0.33405
447000.0000    0.49620
447040.0000    0.61001
447080.0000    0.61206
447120.0000    0.57833
447160.0000    0.42196
447200.0000    0.49342
447240.0000    0.40460
447280.0000    0.52911
447320.0000    0.65763
447360.0000    0.77787
447400.0000    0.69331
447440.0000    0.16112
447480.0000    0.11575
447520.0000   -0.10072
447560.0000    0.16918
447600.0000   -0.33436
447640.0000    0.05387
447680.0000   -0.24996
447720.0000   -0.25772
447760.0000   -0.12593
447800.0000   -0.14433
447840.0000   -0.10062
447880.0000   -0.31607
447920.0000   -0.48445
447960.0000   -0.28929
448000.0000   -0.02965
448040.0000   -0.28562
448080.0000   -0.38825
448120.0000   -0.33043
448160.0000   -0.35309
448200.0000   -0.38981
448240.0000   -0.27607
448280.0000   -0.32397
448320.0000   -0.49816
448360.0000   -0.27326
448400.0000   -0.40626
448440.0000   -0.66266
448480.0000   -0.56371
448520.0000   -0.30149
448560.0000   -0.44684
448600.0000   -0.47734
448640.0000   -0.46698
448680.0000   -0.27057
448720.0000   -0.37524
448760.0000   -0.46596
448800.0000   -0.35640
448840.0000   -0.50163
448880.0000   -0.44560
448920.0000   -0.19695
448960.0000   -0.45945
449000.0000   -0.35687
449040.0000   -0.20424
449080.0000   -0.34642
449120.0000   -0.14330
449160.0000   -0.27826
449200.0000   -0.13212
449240.0000   -0.14412
449280.0000   -0.05236
449320.0000   -0.20760
449360.0000   -0.00547
449400.0000    0.05800
449440.0000    0.05233
449480.0000    0.40208
449520.0000    0.45158
449560.0000    0.34097
449600.0000    0.29270
449640.0000    0.40834
449680.0000    0.39972
449720.0000    0.44274
449760.0000    0.37102
449800.0000    0.50042
449840.0000    0.31098
449880.0000    0.40631
449920.0000    0.59233
449960.0000    0.33205
450000.0000    0.37250
450040.0000    0.22774
450080.0000    0.48312
450120.0000    0.57692
450160.0000    0.35959
450200.0000    0.36978
450240.0000    0.39918
450280.0000    0.71355
450320.0000    0.12764
450360.0000    0.23665
450400.0000    0.56342
450440.0000    0.48343
450480.0000    0.30488
450520.0000    0.52204
450560.0000    0.37948
450600.0000    0.33554
450640.0000    0.38291
450680.0000    0.49904
450720.0000    0.61155
450760.0000    0.62950
450800.0000    0.56999
450840.0000    0.59357
450880.0000    0.57698
450920.0000    0.37502
450960.0000    0.52031
451000.0000    0.52438
451040.0000    0.08317
451080.0000    0.20585
451120.0000    0.39490
451160.0000    0.61093
451200.0000    0.50798
451240.0000    0.47098
451280.0000    0.47160
451320.0000    0.35550
451360.0000    0.33855
451400.0000    0.62268
451440.0000    0.52162
451480.0000    0.24408
451520.0000    0.53377
451560.0000    0.43690
451600.0000    0.44620
451640.0000    0.27079
451680.0000    0.22195
451720.0000    0.43636
451760.0000    0.41082
451800.0000    0.39214
451840.0000    0.00875
451880.0000    0.10651
451920.0000    0.24537
451960.0000    0.36793
452000.0000    0.41620
452040.0000    0.41170
452080.0000    0.45982
452120.0000    0.40315
452160.0000    0.14080
452200.0000    0.26513
452240.0000    0.23221
452280.0000    0.30801
452320.0000    0.17759
452360.0000    0.26554
452400.0000    0.42683
452440.0000    0.52791
452480.0000    0.36346
452520.0000    0.44672
452560.0000    0.31386
452600.0000    0.59598
452640.0000    0.34614
452680.0000    0.39368
452720.0000    0.41115
452760.0000    0.31198
452800.0000    0.45231
452840.0000    0.31575
452880.0000    0.51735
452920.0000    0.42606
452960.0000    0.25929
453000.0000    0.40894
453040.0000    0.40927
453080.0000    0.29294
453120.0000    0.32227
453160.0000    0.38618
453200.0000    0.48393
453240.0000    0.47979
453280.0000    0.34756
453320.0000   -0.14266
453360.0000    0.51717
453400.0000    0.32285
453440.0000    0.62563
453480.0000    0.32660
453520.0000    0.31790
453560.0000    0.44225
453600.0000    0.44996
453640.0000    0.61994
453680.0000    0.40966
453720.0000    0.65772
453760.0000    0.28103
453800.0000    0.12027
453840.0000    0.34128
453880.0000    0.36555
453920.0000    0.34477
453960.0000    0.28036
454000.0000    0.35239
454040.0000    0.14123
454080.0000    0.46371
454120.0000    0.45616
454160.0000    0.50024
454200.0000    0.30703
454240.0000    0.39478
454280.0000    0.43923
454320.0000    0.39451
454360.0000    0.37308
454400.0000    0.31519
454440.0000    0.21969
454480.0000    0.35594
454520.0000    0.42769
454560.0000    0.37612
454600.0000    0.46043
454640.0000    0.30100
454680.0000    0.45313
454720.0000    0.43339
454760.0000    0.46802
454800.0000    0.41692
454840.0000    0.34782
454880.0000    0.46507
454920.0000    0.53129
454960.0000    0.31974
455000.0000    0.47811
455040.0000    0.54606
455080.0000    0.43251
455120.0000    0.36063
455160.0000    0.37660
455200.0000    0.46355
455240.0000    0.40863
455280.0000    0.01609
455320.0000    0.32087
455360.0000    0.49564
455400.0000    0.34336
455440.0000    0.35987
455480.0000    0.69969
455520.0000    0.20590
455560.0000    0.37047
455600.0000    0.44325
455640.0000    0.16710
455680.0000    0.39585
455720.0000    0.28235
455760.0000    0.04967
455800.0000    0.34795
455840.0000    0.45541
455880.0000    0.32877
455920.0000    0.09319
455960.0000    0.13176
456000.0000    0.45953
456040.0000    0.14879
456080.0000    0.47455
456120.0000    0.43782
456160.0000    0.09710
456200.0000    0.46194
456240.0000    0.41895
456280.0000    0.34357
456320.0000    0.31538
456360.0000    0.43554
456400.0000    0.28960
456440.0000    0.40588
456480.0000    0.46991
456520.0000    0.33820
456560.0000    0.39006
456600.0000    0.47445
456640.0000    0.47624
456680.0000    0.26620
456720.0000    0.39283
456760.0000    0.42374
456800.0000    0.32498
456840.0000    0.18412
456880.0000    0.40668
456920.0000    0.33768
456960.0000    0.39992
457000.0000    0.53489
457040.0000    0.47025
457080.0000    0.57871
457120.0000    0.50712
457160.0000    0.22685
457200.0000    0.35776
457240.0000    0.42249
457280.0000    0.77591
457320.0000    0.50016
457360.0000    0.32498
457400.0000    0.46566
457440.0000    0.38329
457480.0000    0.58895
457520.0000    0.38728
457560.0000    0.39518
457600.0000    0.36660
457640.0000    0.59080
457680.0000    0.32910
457720.0000    0.23178
457760.0000    0.36474
457800.0000    0.76091
457840.0000    0.35723
457880.0000    0.56820
457920.0000    0.62418
457960.0000    0.47926
458000.0000    0.66207
458040.0000    0.60991
458080.0000    0.40819
458120.0000    0.31388
458160.0000    0.35672
458200.0000    0.47723
458240.0000    0.41586
458280.0000    0.42096
458320.0000    0.38350
458360.0000    0.36016
458400.0000    0.55087
458440.0000    0.33457
458480.0000    0.54876
458520.0000    0.22799
458560.0000    0.13111
458600.0000    0.39625
458640.0000    0.32282
458680.0000    0.29038
458720.0000    0.34557
458760.0000    0.34036
458800.0000    0.22216
458840.0000    0.33563
458880.0000    0.63103
458920.0000    0.19686
458960.0000    0.32157
459000.0000    0.19089
459040.0000    0.47347
459080.0000    0.29824
459120.0000    0.24755
459160.0000    0.40715
459200.0000    0.21083
459240.0000    0.21182
459280.0000    0.45505
459320.0000    0.52590
459360.0000    0.50657
459400.0000    0.26522
459440.0000    0.34724
459480.0000    0.34662
459520.0000    0.35992
459560.0000    0.11138
459600.0000    0.22435
459640.0000    0.49812
459680.0000    0.39834
459720.0000    0.26314
459760.0000    0.12842
459800.0000    0.34225
459840.0000    0.29283
459880.0000    0.60939
459920.0000    0.54284
459960.0000    0.46857
460000.0000   -0.00983
460040.0000    0.48341
460080.0000    0.50855
460120.0000    0.26440
460160.0000    0.45866
460200.0000    0.28605
460240.0000    0.31194
460280.0000    0.35788
460320.0000    0.24522
460360.0000    0.26555
460400.0000    0.35316
460440.0000    0.50894
460480.0000    0.35225
460520.0000    0.39945
460560.0000    0.36135
460600.0000    0.56737
460640.0000    0.34138
460680.0000    0.42215
460720.0000    0.38088
460760.0000    0.11171
460800.0000    0.47222
460840.0000    0.30725
460880.0000    0.33067
460920.0000    0.39377
460960.0000    0.41739
461000.0000    0.41821
461040.0000    0.40161
461080.0000    0.50242
461120.0000    0.60616
461160.0000    0.40388
461200.0000    0.32265
461240.0000    0.37481
461280.0000    0.23179
461320.0000    0.40849
461360.0000    0.33893
461400.0000    0.35372
461440.0000    0.31173
461480.0000    0.20527
461520.0000    0.67673
461560.0000    0.40975
461600.0000    0.26777
461640.0000    0.38289
461680.0000    0.29668
461720.0000    0.28937
461760.0000    0.37073
461800.0000    0.26346
461840.0000    0.32782
461880.0000    0.39844
461920.0000    0.33666
461960.0000    0.26760
462000.0000    0.13855
462040.0000    0.42682
462080.0000    0.47761
462120.0000    0.55873
462160.0000    0.49543
462200.0000    0.49279
462240.0000    0.40284
462280.0000    0.32530
462320.0000    0.33148
462360.0000    0.28717
462400.0000    0.36454
462440.0000    0.51920
462480.0000    0.36062
462520.0000    0.43087
462560.0000    0.33597
462600.0000    0.40410
462640.0000    0.33027
462680.0000    0.19731
462720.0000    0.17321
462760.0000    0.38551
462800.0000    0.47847
462840.0000    0.28624
462880.0000    0.34279
462920.0000    0.25185
462960.0000    0.37888
463000.0000    0.24247
463040.0000    0.35489
463080.0000    0.50893
463120.0000    0.53473
463160.0000    0.69728
463200.0000    0.49921
463240.0000    0.36811
463280.0000    0.43079
463320.0000    0.28981
463360.0000    0.41712
463400.0000    0.11506
463440.0000    0.36403
463480.0000    0.49277
463520.0000    0.41012
463560.0000    0.27840
463600.0000    0.33877
463640.0000    0.09454
463680.0000    0.22493
463720.0000    0.33893
463760.0000    0.04397
463800.0000    0.24011
463840.0000    0.19887
463880.0000    0.36847
463920.0000    0.18319
463960.0000    0.10915
464000.0000    0.04424
464040.0000    0.25091
464080.0000    0.21621
464120.0000    0.10182
464160.0000    0.13730
464200.0000    0.29922
464240.0000    0.09153
464280.0000    0.26461
464320.0000    0.58438
464360.0000    0.61235
464400.0000    0.51104
464440.0000    0.54408
464480.0000    0.38316
464520.0000    0.15400
464560.0000    0.35492
464600.0000    0.23160
464640.0000    0.23678
464680.0000    0.37572
464720.0000    0.26665
464760.0000    0.33035
464800.0000    0.50910
464840.0000    0.68170
464880.0000    0.44829
464920.0000    0.58184
464960.0000    0.36911
465000.0000    0.39930
465040.0000    0.33249
465080.0000    0.27798
465120.0000    0.27742
465160.0000    0.40555
465200.0000    0.59595
465240.0000    0.45843
465280.0000    0.66612
465320.0000    0.49754
465360.0000    0.48477
465400.0000    0.83866
465440.0000    0.36686
465480.0000    0.44953
465520.0000    0.48808
465560.0000    0.32561
465600.0000    0.50838
465640.0000    0.36665
465680.0000    0.27073
465720.0000    0.11907
465760.0000    0.34584
465800.0000    0.19410
465840.0000    0.37526
465880.0000    0.14979
465920.0000    0.64166
465960.0000    0.23577
466000.0000    0.29373
466040.0000    0.39302
466080.0000    0.00995
466120.0000    0.40431
466160.0000    0.43989
466200.0000    0.42916
466240.0000    0.27248
466280.0000    0.28784
466320.0000    0.62245
466360.0000    0.29518
466400.0000    0.30282
466440.0000    0.50044
466480.0000    0.70726
466520.0000    0.36575
466560.0000    0.30947
466600.0000    0.23554
466640.0000    0.32610
466680.0000    0.19047
466720.0000    0.45132
466760.0000    0.70767
466800.0000    0.55689
466840.0000    0.31416
466880.0000    0.29620
466920.0000    0.30345
466960.0000    0.23490
467000.0000    0.12729
467040.0000    0.21631
467080.0000    0.36175
467120.0000    0.27147
467160.0000    0.01978
467200.0000    0.30724
467240.0000    0.47476
467280.0000    0.49930
467320.0000    0.27767
467360.0000    0.39245
467400.0000    0.09320
467440.0000    0.33046
467480.0000    0.21874
467520.0000    0.38795
467560.0000    0.41198
467600.0000    0.31229
467640.0000    0.39182
467680.0000    0.37681
467720.0000    0.33295
467760.0000    0.36462
467800.0000    0.41456
467840.0000    0.46458
467880.0000    0.30228
467920.0000    0.37659
467960.0000    0.39198
468000.0000    0.25640
468040.0000    0.52842
468080.0000    0.38964
468120.0000    0.38852
468160.0000    0.36718
468200.0000    0.20538
468240.0000    0.34602
468280.0000    0.38006
468320.0000    0.41398
468360.0000    0.43458
468400.0000    0.27588
468440.0000    0.30628
468480.0000    0.36524
468520.0000    0.37491
468560.0000    0.65193
468600.0000    0.45319
468640.0000    0.39563
468680.0000    0.19782
468720.0000    0.29858
468760.0000    0.44018
468800.0000    0.24602
468840.0000    0.34006
468880.0000    0.40301
468920.0000    0.33434
468960.0000    0.38193
469000.0000    0.39681
469040.0000    0.21103
469080.0000    0.35434
469120.0000    0.26843
469160.0000    0.32776
469200.0000    0.47093
469240.0000    0.45242
469280.0000    0.46825
469320.0000    0.49032
469360.0000    0.39733
469400.0000    0.25041
469440.0000    0.24269
469480.0000    0.43765
469520.0000    0.27995
469560.0000    0.38925
469600.0000    0.29576
469640.0000    0.39243
469680.0000    0.39640
469720.0000    0.45578
469760.0000    0.48193
469800.0000    0.42206
469840.0000    0.29049
469880.0000    0.56989
469920.0000    0.27592
469960.0000    0.49223
470000.0000    0.45356
470040.0000    0.31020
470080.0000    0.57665
470120.0000    0.45494
470160.0000    0.35496
470200.0000    0.59281
470240.0000    0.59296
470280.0000    0.51274
470320.0000    0.50386
470360.0000    0.12827
470400.0000    0.25809
470440.0000    0.28561
470480.0000    0.56823
470520.0000    0.44859
470560.0000    0.06939
470600.0000    0.27462
470640.0000    0.20505
470680.0000    0.39931
470720.0000    0.26000
470760.0000   -0.52716
470800.0000   -0.05720
470840.0000    0.02410
470880.0000   -0.30863
470920.0000   -0.33796
470960.0000   -0.33075
471000.0000    0.08065
471040.0000    0.45308
471080.0000    0.46199
471120.0000    0.36550
471160.0000    0.60722
471200.0000    0.52723
471240.0000    0.23866
471280.0000    0.51102
471320.0000    0.34461
471360.0000    0.43517
471400.0000    0.20299
471440.0000    0.33797
471480.0000    0.29145
471520.0000    0.33912
471560.0000    0.51574
471600.0000    0.31225
471640.0000    0.21271
471680.0000    0.41068
471720.0000    0.39007
471760.0000    0.37756
471800.0000    0.23322
471840.0000    0.33225
471880.0000    0.12084
471920.0000    0.28573
471960.0000    0.30901
472000.0000    0.37667
472040.0000    0.42425
472080.0000    0.15386
472120.0000    0.12619
472160.0000    0.33781
472200.0000    0.42881
472240.0000    0.44483
472280.0000    0.32504
472320.0000    0.47981
472360.0000    0.44424
472400.0000    0.70993
472440.0000    0.61060
472480.0000    0.67789
472520.0000    0.53920
472560.0000    0.58356
472600.0000    0.60541
472640.0000    0.45615
472680.0000    0.61282
472720.0000    0.73372
472760.0000    0.68895
472800.0000    0.42507
472840.0000    0.54195
472880.0000    0.61395
472920.0000    0.55932
472960.0000    0.62841
473000.0000    0.69581
473040.0000    0.51152
473080.0000    0.59838
473120.0000    0.67918
473160.0000    0.59388
473200.0000    0.35385
473240.0000    0.65886
473280.0000    0.65390
473320.0000    0.52898
473360.0000    0.81516
473400.0000    0.51430
473440.0000    0.63701
473480.0000    0.59995
473520.0000    0.54750
473560.0000    0.37339
473600.0000    0.59933
473640.0000    0.53076
473680.0000    0.39848
473720.0000    0.26437
473760.0000    0.41028
473800.0000    0.39199
473840.0000    0.50855
473880.0000    0.55403
473920.0000    0.34230
473960.0000    0.50037
474000.0000    0.54925
474040.0000    0.44545
474080.0000    0.37044
474120.0000    0.31573
474160.0000    0.36068
474200.0000    0.23735
474240.0000    0.51869
474280.0000    0.54704
474320.0000    0.46161
474360.0000    0.52899
474400.0000    0.57856
474440.0000    0.66678
474480.0000    0.38827
474520.0000    0.40107
474560.0000    0.47436
474600.0000    0.38178
474640.0000    0.26890
474680.0000    0.58725
474720.0000    0.51402
474760.0000    0.57382
474800.0000    0.65335
474840.0000    0.67161
474880.0000    0.49826
474920.0000    0.55604
474960.0000    0.71734
475000.0000    0.46360
475040.0000    0.55630
475080.0000    0.53605
475120.0000    0.64137
475160.0000    0.48383
475200.0000    0.33764
475240.0000    0.50667
475280.0000    0.58592
475320.0000    0.40605
475360.0000    0.51674
475400.0000    0.50292
475440.0000    0.39453
475480.0000    0.69927
475520.0000    0.54538
475560.0000    0.50808
475600.0000    0.65734
475640.0000    0.58697
475680.0000    0.62281
475720.0000    0.71625
475760.0000    0.35481
475800.0000    0.43510
475840.0000    0.48791
475880.0000    0.41814
475920.0000    0.16562
475960.0000    0.29342
476000.0000    0.53365
476040.0000    0.52698
476080.0000    0.49002
476120.0000    0.37446
476160.0000    0.40567
476200.0000    0.44590
476240.0000    0.54840
476280.0000    0.66248
476320.0000    0.59520
476360.0000    0.71938
476400.0000    0.59774
476440.0000    0.55718
476480.0000    0.66062
476520.0000    0.45921
476560.0000    0.62536
476600.0000    0.48089
476640.0000    0.46654
476680.0000    0.52494
476720.0000    0.44396
476760.0000    0.72679
476800.0000    0.51251
476840.0000    0.50404
476880.0000    0.38943
476920.0000    0.50544
476960.0000    0.30149
477000.0000    0.57302
477040.0000    0.46992
477080.0000    0.54762
477120.0000    0.50761
477160.0000    0.48963
477200.0000    0.47458
477240.0000    0.44400
477280.0000    0.71813
477320.0000    0.39014
477360.0000    0.45443
477400.0000    0.45728
477440.0000    0.46743
477480.0000    0.49062
477520.0000    0.49035
477560.0000    0.70221
477600.0000    0.53461
477640.0000    0.56786
477680.0000    0.17530
477720.0000    0.46955
477760.0000    0.49197
477800.0000    0.38777
477840.0000    0.23803
477880.0000    0.31020
477920.0000    0.31264
477960.0000    0.27414
478000.0000    0.29790
478040.0000    0.61580
478080.0000    0.43164
478120.0000    0.56664
478160.0000    0.44987
478200.0000    0.57968
478240.0000    0.53145
478280.0000    0.65715
478320.0000    0.57323
478360.0000    0.20726
478400.0000    0.35480
478440.0000    0.72533
478480.0000    0.58872
478520.0000    0.40365
478560.0000    0.42895
478600.0000    0.30109
478640.0000    0.61570
478680.0000    0.42692
478720.0000    0.77463
478760.0000    0.61543
478800.0000    0.40568
478840.0000    0.47325
478880.0000    0.52189
478920.0000    0.38214
478960.0000    0.33507
479000.0000    0.40422
479040.0000    0.59985
479080.0000    0.56942
479120.0000    0.43152
479160.0000    0.59873
479200.0000    0.15107
479240.0000    0.66089
479280.0000    0.47019
479320.0000    0.30768
479360.0000    0.62577
479400.0000    0.58071
479440.0000    0.58903
479480.0000    0.39312
479520.0000    0.60610
479560.0000    0.74032
479600.0000    0.48706
479640.0000    0.38407
479680.0000    0.39600
479720.0000    0.26608
479760.0000    0.38927
479800.0000    0.45886
479840.0000    0.48499
479880.0000    0.47384
479920.0000    0.46069
479960.0000    0.35474
480000.0000    0.10194
480040.0000    0.30927
480080.0000    0.25121
480120.0000    0.30475
480160.0000    0.35006
480200.0000    0.15077
480240.0000    0.42230
480280.0000    0.12196
480320.0000    0.17028
480360.0000    0.24169
480400.0000    0.36484
480440.0000    0.07618
480480.0000    0.17954
480520.0000    0.60886
480560.0000    0.12897
480600.0000    0.07373
480640.0000    0.33768
480680.0000    0.38858
480720.0000    0.26416
480760.0000    0.35990
480800.0000    0.28707
480840.0000    0.19608
480880.0000    0.15370
480920.0000    0.21384
480960.0000    0.23202
481000.0000    0.26237
481040.0000    0.34182
481080.0000    0.47403
481120.0000    0.25049
481160.0000    0.43884
481200.0000    0.30278
481240.0000    0.26790
481280.0000    0.32274
481320.0000    0.23669
481360.0000    0.56553
481400.0000    0.59238
481440.0000    0.36149
481480.0000    0.10589
481520.0000    0.18778
481560.0000   -0.15789
481600.0000   -0.04900
481640.0000    0.17571
481680.0000   -0.19682
481720.0000   -0.49318
481760.0000   -0.36376
481800.0000   -0.54520
481840.0000    0.20291
481880.0000   -0.24163
481920.0000   -0.46427
481960.0000   -0.53400
482000.0000   -0.28955
482040.0000   -0.17279
482080.0000    0.52936
482120.0000    0.03466
482160.0000    0.07087
482200.0000    0.01559
482240.0000    0.13799
482280.0000    0.09630
482320.0000    0.17850
482360.0000    0.05317
482400.0000   -0.10212
482440.0000    0.19426
482480.0000    0.06862
482520.0000   -0.11985
482560.0000    0.24326
482600.0000    0.06137
482640.0000   -0.05383
482680.0000    0.00346
482720.0000   -0.35058
482760.0000   -0.25359
482800.0000   -0.16412
482840.0000   -0.22122
482880.0000   -0.11343
482920.0000   -0.14697
482960.0000   -0.14055
483000.0000    0.18793
483040.0000   -0.25262
483080.0000   -0.05275
483120.0000   -0.37714
483160.0000   -0.27483
483200.0000   -0.43413
483240.0000   -0.40433
483280.0000   -0.23743
483320.0000   -0.18829
483360.0000   -0.66214
483400.0000   -0.19398
483440.0000   -0.13227
483480.0000   -0.26436
483520.0000   -0.09242
483560.0000    0.12036
483600.0000    0.37967
483640.0000    0.51111
483680.0000    0.41640
483720.0000    0.66753
483760.0000    0.42011
483800.0000    0.51635
483840.0000    0.70116
483880.0000    0.37694
483920.0000    0.61787
483960.0000    0.55958
484000.0000    0.51088
484040.0000    0.54235
484080.0000    0.40212
484120.0000    0.70087
484160.0000    0.68733
484200.0000    0.53861
484240.0000    0.36098
484280.0000    0.67329
484320.0000    0.60243
484360.0000    0.79509
484400.0000    0.56771
484440.0000    0.43671
484480.0000    0.70342
484520.0000    0.58764
484560.0000    0.65305
484600.0000    0.64739
484640.0000    0.66505
484680.0000    0.52054
484720.0000    0.25177
484760.0000    0.59503
484800.0000    0.40181
484840.0000    0.48426
484880.0000    0.52270
484920.0000    0.64383
484960.0000    0.60950
485000.0000    0.52246
485040.0000    0.72252
485080.0000    0.40436
485120.0000    0.31114
485160.0000    0.40217
485200.0000    0.48810
485240.0000    0.35404
485280.0000    0.45400
485320.0000    0.40671
485360.0000    0.58756
485400.0000    0.44467
485440.0000    0.34171
485480.0000    0.27044
485520.0000    0.51634
485560.0000    0.34537
485600.0000    0.62896
485640.0000    0.48541
485680.0000    0.64236
485720.0000    0.56145
485760.0000    0.39247
485800.0000    0.65031
485840.0000    0.38374
485880.0000    0.58962
485920.0000    0.46210
485960.0000    0.55571
486000.0000    0.48249
486040.0000    0.40004
486080.0000    0.33496
486120.0000    0.41686
486160.0000    0.36535
486200.0000    0.18331
486240.0000    0.34303
486280.0000    0.27598
486320.0000    0.41838
486360.0000    0.23938
486400.0000    0.31942
486440.0000    0.54499
486480.0000    0.29866
486520.0000    0.26888
486560.0000    0.50794
486600.0000    0.42184
486640.0000    0.46563
486680.0000    0.30503
486720.0000    0.39885
486760.0000    0.60596
486800.0000    0.52364
486840.0000    0.40377
486880.0000    0.32126
486920.0000    0.33645
486960.0000    0.33608
487000.0000    0.47341
487040.0000    0.39887
487080.0000    0.33924
487120.0000    0.25464
487160.0000    0.10106
487200.0000    0.43002
487240.0000    0.27650
487280.0000    0.38025
487320.0000    0.30827
487360.0000    0.34425
487400.0000    0.39973
487440.0000    0.48929
487480.0000    0.28839
487520.0000    0.41873
487560.0000    0.44794
487600.0000    0.52417
487640.0000    0.53521
487680.0000    0.39011
487720.0000    0.39770
487760.0000    0.49524
487800.0000    0.39309
487840.0000    0.47592
487880.0000    0.32126
487920.0000    0.47294
487960.0000    0.54788
488000.0000    0.26524
488040.0000    0.57078
488080.0000    0.59665
488120.0000    0.63169
488160.0000    0.39982
488200.0000    0.54839
488240.0000    0.26089
488280.0000    0.35605
488320.0000    0.63303
488360.0000    0.28915
488400.0000    0.35739
488440.0000    0.63043
488480.0000    0.29354
488520.0000    0.04044
488560.0000    0.17108
488600.0000    0.31356
488640.0000    0.37637
488680.0000    0.22561
488720.0000    0.28062
488760.0000    0.40095
488800.0000    0.49564
488840.0000    0.34760
488880.0000    0.13391
488920.0000    0.34293
488960.0000    0.37776
489000.0000    0.25795
489040.0000    0.20627
489080.0000    0.33064
489120.0000    0.55412
489160.0000    0.30909
489200.0000    0.10503
489240.0000    0.45202
489280.0000    0.39274
489320.0000   -0.06436
489360.0000   -0.06431
489400.0000    0.34903
489440.0000    0.36198
489480.0000    0.26882
489520.0000    0.35594
489560.0000    0.24073
489600.0000    0.21552
489640.0000    0.37277
489680.0000    0.13771
489720.0000    0.38754
489760.0000    0.25504
489800.0000    0.19131
489840.0000    0.25305
489880.0000    0.30224
489920.0000    0.18866
489960.0000    0.32689
490000.0000    0.36866
490040.0000    0.29673
490080.0000    0.46206
490120.0000    0.46910
490160.0000    0.32789
490200.0000    0.19045
490240.0000    0.17334
490280.0000    0.45545
490320.0000    0.62277
490360.0000    0.57770
490400.0000    0.53969
490440.0000    0.16616
490480.0000    0.12042
490520.0000    0.26108
490560.0000    0.35074
490600.0000    0.55517
490640.0000    0.19320
490680.0000    0.34331
490720.0000    0.29851
490760.0000    0.41852
490800.0000    0.20863
490840.0000    0.39690
490880.0000    0.49198
490920.0000    0.20689
490960.0000    0.32760
491000.0000    0.31904
491040.0000    0.26411
491080.0000    0.35589
491120.0000    0.29233
491160.0000    0.16542
491200.0000   -0.13826
491240.0000    0.40700
491280.0000    0.22648
491320.0000    0.26470
491360.0000    0.22895
491400.0000    0.46118
491440.0000    0.33419
491480.0000    0.35284
491520.0000    0.42976
491560.0000    0.30984
491600.0000    0.76457
491640.0000    0.71551
491680.0000    0.56303
491720.0000    0.57228
491760.0000    0.47177
491800.0000    0.57204
491840.0000    0.60000
491880.0000    0.47885
491920.0000    0.38973
491960.0000    0.24900
492000.0000    0.07678
492040.0000    0.32198
492080.0000    0.36399
492120.0000    0.31041
492160.0000    0.49344
492200.0000    0.48125
492240.0000    0.49205
492280.0000    0.53176
492320.0000    0.60184
492360.0000    0.39112
492400.0000    0.59097
492440.0000    0.25680
492480.0000    0.52223
492520.0000    0.51477
492560.0000    0.49601
492600.0000    0.43375
492640.0000    0.44968
492680.0000    0.55289
492720.0000    0.52499
492760.0000    0.43863
492800.0000    0.55813
492840.0000    0.38048
492880.0000    0.40052
492920.0000    0.63262
492960.0000    0.39381
493000.0000    0.38234
493040.0000    0.46209
493080.0000    0.63028
493120.0000    0.63377
493160.0000    0.39971
493200.0000    0.33091
493240.0000    0.37401
493280.0000    0.53947
493320.0000    0.60011
493360.0000    0.52941
493400.0000    0.56078
493440.0000    0.74847
493480.0000    0.78171
493520.0000   -0.00142
493560.0000   -0.01297
493600.0000    0.01686
493640.0000   -0.01431
493680.0000   -0.15830
493720.0000   -0.16411
493760.0000    0.08644
493800.0000    0.01375
493840.0000   -0.18057
493880.0000   -0.03425
493920.0000    0.23606
493960.0000    0.13148
494000.0000    0.37248
494040.0000    0.39864
494080.0000    0.70250
494120.0000    0.31276
494160.0000    0.39821
494200.0000    0.38348
494240.0000    0.31005
494280.0000    0.40995
494320.0000    0.31528
494360.0000    0.33661
494400.0000    0.55229
494440.0000    0.42564
494480.0000    0.25553
494520.0000    0.56026
494560.0000    0.45956
494600.0000    0.37693
494640.0000    0.42997
494680.0000    0.28042
494720.0000    0.32659
494760.0000    0.18264
494800.0000    0.47721
494840.0000    0.18472
494880.0000    0.28972
494920.0000    0.07550
494960.0000    0.19261
495000.0000    0.31525
495040.0000    0.47911
495080.0000    0.44182
495120.0000    0.34868
495160.0000    0.43170
495200.0000    0.45430
495240.0000    0.47144
495280.0000    0.30311
495320.0000    0.35550
495360.0000    0.33955
495400.0000    0.42403
495440.0000    0.22837
495480.0000    0.45042
495520.0000    0.30062
495560.0000    0.26446
495600.0000    0.27752
495640.0000    0.30982
495680.0000    0.26232
495720.0000    0.30734
495760.0000    0.19092
495800.0000    0.37682
495840.0000    0.40366
495880.0000    0.51616
495920.0000    0.36624
495960.0000    0.55562
496000.0000    0.49010
496040.0000    0.41059
496080.0000    0.13008
496120.0000    0.28737
496160.0000    0.45451
496200.0000    0.42606
496240.0000    0.42805
496280.0000    0.48081
496320.0000    0.53094
496360.0000    0.44476
496400.0000    0.03681
496440.0000    0.45574
496480.0000    0.34600
496520.0000    0.00407
496560.0000   -0.36391
496600.0000   -0.30351
496640.0000   -0.12971
496680.0000   -0.00955
496720.0000    0.20662
496760.0000    0.08522
496800.0000    0.43455
496840.0000    0.67830
496880.0000    0.36372
496920.0000    0.36620
496960.0000    0.39457
497000.0000    0.39918
497040.0000    0.59479
497080.0000    0.50417
497120.0000    0.26840
497160.0000    0.22990
497200.0000    0.37812
497240.0000    0.07090
497280.0000   -0.26051
497320.0000   -0.12850
497360.0000   -0.15141
497400.0000    0.06863
497440.0000   -0.15487
497480.0000   -0.05879
497520.0000    0.35339
497560.0000    0.19244
497600.0000    0.54965
497640.0000    0.54505
497680.0000    0.66981
497720.0000    0.49313
497760.0000    0.23722
497800.0000    0.16251
497840.0000   -0.14080
497880.0000   -0.08237
497920.0000   -0.03147
497960.0000   -0.23829
498000.0000   -0.40835
498040.0000   -0.12944
498080.0000   -0.24438
498120.0000   -0.04428
498160.0000   -0.00259
498200.0000   -0.08783
498240.0000   -0.03333
498280.0000   -0.12487
498320.0000   -0.12923
498360.0000   -0.05925
498400.0000    0.21707
498440.0000    0.27385
498480.0000    0.53793
498520.0000    0.55199
498560.0000    0.49138
498600.0000    0.46762
498640.0000    0.57873
498680.0000    0.41577
498720.0000    0.29444
498760.0000    0.28718
498800.0000    0.32064
498840.0000    0.26307
498880.0000    0.39146
498920.0000    0.30199
498960.0000    0.28924
499000.0000    0.52215
499040.0000    0.42814
499080.0000    0.46016
499120.0000    0.29887
499160.0000    0.30732
499200.0000    0.13640
499240.0000    0.59075
499280.0000    0.30555
499320.0000    0.46179
499360.0000    0.41076
499400.0000    0.26644
499440.0000    0.26844
499480.0000    0.42728
499520.0000    0.45396
499560.0000    0.40724
499600.0000    0.63051
499640.0000    0.66971
499680.0000    0.36755
499720.0000    0.60599
499760.0000    0.62445
499800.0000    0.59137
499840.0000    0.65637
499880.0000    0.61071
499920.0000    0.69428
499960.0000    0.50320
500000.0000    0.38660
500040.0000    0.44957
500080.0000    0.27598
500120.0000    0.36626
500160.0000    0.25980
500200.0000    0.23623
500240.0000    0.47021
500280.0000    0.48533
500320.0000    0.36013
500360.0000    0.25381
500400.0000    0.33062
500440.0000    0.40682
500480.0000    0.28113
500520.0000    0.38403
500560.0000    0.48113
500600.0000    0.37406
500640.0000    0.36256
500680.0000    0.49174
500720.0000    0.54647
500760.0000    0.52330
500800.0000    0.73323
500840.0000    0.34689
500880.0000    0.42463
500920.0000    0.58871
500960.0000    0.46244
501000.0000    0.44723
501040.0000    0.35624
501080.0000    0.36509
501120.0000    0.34812
501160.0000    0.43581
501200.0000    0.25764
501240.0000    0.46896
501280.0000    0.60072
501320.0000    0.52080
501360.0000    0.57725
501400.0000    0.40805
501440.0000    0.63368
501480.0000    0.44566
501520.0000    0.56084
501560.0000    0.58654
501600.0000    0.65956
501640.0000    0.65425
501680.0000    0.64310
501720.0000    0.35872
501760.0000    0.51890
501800.0000    0.35179
501840.0000    0.49472
501880.0000    0.50564
501920.0000    0.29317
501960.0000    0.30490
502000.0000    0.53267
502040.0000    0.59524
502080.0000    0.58764
502120.0000    0.38073
502160.0000    0.59533
502200.0000    0.54333
502240.0000    0.55835
502280.0000    0.43039
502320.0000    0.26469
502360.0000    0.40220
502400.0000    0.54299
502440.0000    0.52535
502480.0000    0.56803
502520.0000    0.55627
502560.0000    0.29760
502600.0000    0.43660
502640.0000    0.37061
502680.0000    0.52136
502720.0000    0.47756
502760.0000    0.33569
502800.0000    0.21944
502840.0000    0.41558
502880.0000    0.43802
502920.0000    0.29275
502960.0000    0.05202
503000.0000    0.25309
503040.0000    0.52505
503080.0000    0.23309
503120.0000    0.34496
503160.0000    0.27708
503200.0000    0.35393
503240.0000    0.27148
503280.0000    0.14451
503320.0000   -0.04966
503360.0000    0.24366
503400.0000    0.49316
503440.0000    0.48135
503480.0000    0.42089
503520.0000    0.66086
503560.0000    0.58227
503600.0000    0.22679
503640.0000    0.39074
503680.0000    0.18194
503720.0000    0.40125
503760.0000    0.47742
503800.0000    0.42098
503840.0000    0.26254
503880.0000    0.46353
503920.0000    0.44762
503960.0000    0.44865
504000.0000    0.34495
504040.0000    0.41094
504080.0000    0.37969
504120.0000    0.42083
504160.0000    0.23807
504200.0000    0.60488
504240.0000    0.46053
504280.0000    0.36085
504320.0000    0.34333
504360.0000    0.28862
504400.0000    0.21614
504440.0000    0.21176
504480.0000    0.27703
504520.0000    0.45408
504560.0000    0.49892
504600.0000    0.34391
504640.0000    0.11329
504680.0000    0.36687
504720.0000    0.38676
504760.0000    0.38040
504800.0000    0.26747
504840.0000    0.46259
504880.0000    0.35756
504920.0000    0.24708
504960.0000    0.01572
505000.0000    0.35519
505040.0000    0.27208
505080.0000    0.29474
505120.0000    0.19676
505160.0000    0.45549
505200.0000    0.23096
505240.0000    0.38946
505280.0000    0.12518
505320.0000    0.38046
505360.0000    0.49846
505400.0000    0.31062
505440.0000    0.49003
505480.0000    0.44453
505520.0000    0.31973
505560.0000    0.35494
505600.0000    0.21809
505640.0000    0.25894
505680.0000    0.26631
505720.0000    0.29333
505760.0000    0.02465
505800.0000    0.12766
505840.0000    0.31817
505880.0000    0.24057
505920.0000    0.12470
505960.0000    0.22336
506000.0000    0.44507
506040.0000    0.26128
506080.0000   -0.17151
506120.0000   -0.17134
506160.0000    0.32950
506200.0000    0.27358
506240.0000    0.35987
506280.0000    0.33326
506320.0000    0.34628
506360.0000    0.20139
506400.0000    0.27767
506440.0000    0.40584
506480.0000    0.16801
506520.0000    0.22599
506560.0000    0.38208
506600.0000    0.29568
506640.0000    0.37450
506680.0000    0.37908
506720.0000    0.30922
506760.0000    0.27855
506800.0000    0.44096
506840.0000    0.25671
506880.0000    0.28215
506920.0000    0.32264
506960.0000    0.43154
507000.0000    0.57130
507040.0000    0.28499
507080.0000    0.20659
507120.0000    0.13221
507160.0000    0.38546
507200.0000    0.20771
507240.0000    0.08756
507280.0000    0.33624
507320.0000    0.30291
507360.0000    0.05832
507400.0000    0.11981
507440.0000    0.35478
507480.0000    0.36718
507520.0000    0.42978
507560.0000    0.41484
507600.0000    0.30025
507640.0000    0.11553
507680.0000    0.16890
507720.0000    0.18760
507760.0000    0.27707
507800.0000    0.15584
507840.0000    0.30711
507880.0000    0.42141
507920.0000    0.43508
507960.0000    0.65300
508000.0000    0.64184
508040.0000    0.51986
508080.0000    0.45299
508120.0000    0.37322
508160.0000    0.40980
508200.0000    0.35279
508240.0000    0.39847
508280.0000    0.21524
508320.0000    0.30764
508360.0000    0.35467
508400.0000    0.49689
508440.0000    0.28972
508480.0000    0.20792
508520.0000    0.41218
508560.0000    0.36028
508600.0000    0.43100
508640.0000    0.49183
508680.0000    0.34421
508720.0000    0.42270
508760.0000    0.44947
508800.0000    0.57091
508840.0000    0.56113
508880.0000    0.39686
508920.0000    0.48118
508960.0000    0.49659
509000.0000    0.19143
509040.0000    0.21951
509080.0000    0.27630
509120.0000    0.43015
509160.0000    0.53823
509200.0000    0.15419
509240.0000    0.21632
509280.0000    0.43541
509320.0000    0.12929
509360.0000    0.49630
509400.0000    0.54723
509440.0000    0.36876
509480.0000    0.25091
509520.0000    0.38159
509560.0000    0.35295
509600.0000    0.30303
509640.0000    0.30061
509680.0000    0.22431
509720.0000    0.10434
509760.0000    0.38387
509800.0000    0.42534
509840.0000    0.50628
509880.0000    0.52772
509920.0000    0.44490
509960.0000    0.21729
510000.0000    0.38499
510040.0000    0.41595
510080.0000    0.56410
510120.0000    0.42863
510160.0000    0.58701
510200.0000   -0.32060
510240.0000   -0.04837
510280.0000   -0.40207
510320.0000   -0.44510
510360.0000   -0.17167
510400.0000   -0.17083
510440.0000   -0.12630
510480.0000   -0.31075
510520.0000   -0.46823
510560.0000   -0.23462
510600.0000   -0.55778
510640.0000   -0.62213
510680.0000   -0.43524
510720.0000   -0.54835
510760.0000   -0.43472
510800.0000   -0.07256
510840.0000   -0.11623
510880.0000   -0.21716
510920.0000   -0.19855
510960.0000   -0.26726
511000.0000   -0.13322
511040.0000   -0.33139
511080.0000   -0.22538
511120.0000   -0.18523
511160.0000    0.14616
511200.0000    0.03469
511240.0000   -0.47844
511280.0000   -0.44841
511320.0000   -0.35245
511360.0000   -0.30421
511400.0000   -0.06646
511440.0000    0.02487
511480.0000   -0.01620
511520.0000   -0.25779
511560.0000   -0.03080
511600.0000   -0.16518
511640.0000   -0.49389
511680.0000   -0.21191
511720.0000   -0.26446
511760.0000   -0.28395
511800.0000   -0.29035
511840.0000   -0.16764
511880.0000   -0.25996
511920.0000   -0.58417
511960.0000   -0.33957
512000.0000   -0.46078
512040.0000   -0.34217
512080.0000   -0.22935
512120.0000   -0.41372
512160.0000   -0.26827
512200.0000   -0.24030
512240.0000   -0.21182
512280.0000   -0.28763
512320.0000   -0.05547
512360.0000    0.09270
512400.0000   -0.47396
512440.0000   -0.66007
512480.0000   -0.42514
512520.0000   -0.25834
512560.0000   -0.27027
512600.0000   -0.32190
512640.0000   -0.67205
512680.0000   -0.48617
512720.0000   -0.20008
512760.0000   -0.18066
512800.0000    0.18470
512840.0000   -0.19842
512880.0000   -0.50812
512920.0000   -0.45704
512960.0000   -0.28075
513000.0000   -0.40195
513040.0000   -0.10240
513080.0000   -0.11348
513120.0000   -0.22461
513160.0000   -0.15283
513200.0000   -0.39208
513240.0000   -0.52415
513280.0000   -0.15596
513320.0000   -0.02631
513360.0000   -0.18881
513400.0000   -0.40762
513440.0000   -0.45295
513480.0000   -0.30759
513520.0000   -0.30188
513560.0000   -0.49871
513600.0000   -0.50800
513640.0000   -0.33750
513680.0000   -0.42213
513720.0000   -0.42052
513760.0000   -0.63219
513800.0000   -0.34726
513840.0000   -0.26330
513880.0000   -0.61143
513920.0000   -0.30455
513960.0000   -0.07171
514000.0000   -0.36939
514040.0000   -0.28674
514080.0000   -0.51717
514120.0000   -0.42060
514160.0000   -0.30635
514200.0000   -0.40014
514240.0000   -0.57293
514280.0000   -0.02540
514320.0000   -0.26220
514360.0000   -0.25083
514400.0000   -0.41516
514440.0000   -0.04275
514480.0000   -0.28376
514520.0000   -0.17605
514560.0000   -0.58260
514600.0000   -0.46887
514640.0000   -0.34675
514680.0000   -0.48496
514720.0000   -0.26790
514760.0000   -0.40557
514800.0000   -0.09948
514840.0000   -0.28908
514880.0000   -0.32943
514920.0000   -0.31382
514960.0000   -0.29767
515000.0000   -0.28801
515040.0000   -0.22561
515080.0000   -0.42446
515120.0000   -0.57873
515160.0000   -0.51512
515200.0000   -0.69492
515240.0000   -0.23408
515280.0000   -0.33065
515320.0000   -0.56450
515360.0000   -0.33907
515400.0000   -0.17051
515440.0000   -0.50648
515480.0000   -0.27426
515520.0000   -0.40421
515560.0000    0.00220
515600.0000   -0.22211
515640.0000   -0.30199
515680.0000   -0.10393
515720.0000   -0.27616
515760.0000   -0.29716
515800.0000   -0.30444
515840.0000   -0.12893
515880.0000   -0.18260
515920.0000   -0.22236
515960.0000   -0.28243
516000.0000   -0.17486
516040.0000   -0.15095
516080.0000   -0.09685
516120.0000   -0.10787
516160.0000   -0.26234
516200.0000   -0.14215
516240.0000    0.03280
516280.0000   -0.33412
516320.0000   -0.11724
516360.0000   -0.26512
516400.0000    0.12061
516440.0000   -0.06946
516480.0000    0.02228
516520.0000   -0.01457
516560.0000   -0.23791
516600.0000   -0.09842
516640.0000   -0.12495
516680.0000   -0.23782
516720.0000    0.04707
516760.0000   -0.05056
516800.0000   -0.31964
516840.0000    0.04193
516880.0000   -0.03995
516920.0000   -0.04068
516960.0000    0.11111
517000.0000   -0.06140
517040.0000   -0.13927
517080.0000   -0.04116
517120.0000    0.21726
517160.0000    0.27713
517200.0000    0.27670
517240.0000    0.27633
517280.0000    0.22981
517320.0000    0.16594
517360.0000   -0.12164
517400.0000   -0.54885
517440.0000   -0.14032
517480.0000   -0.22484
517520.0000   -0.41780
517560.0000   -0.34665
517600.0000   -0.33575
517640.0000   -0.30857
517680.0000   -0.51255
517720.0000   -0.34271
517760.0000   -0.37977
517800.0000   -0.23410
517840.0000   -0.19133
517880.0000   -0.22102
517920.0000    0.04706
517960.0000   -0.16377
518000.0000   -0.29476
518040.0000   -0.20415
518080.0000   -0.11079
518120.0000    0.38007
518160.0000    0.16473
518200.0000    0.20197
518240.0000    0.39182
518280.0000    0.10124
518320.0000    0.30283
518360.0000    0.27159
518400.0000    0.10324
518440.0000    0.46116
518480.0000    0.42888
518520.0000    0.36537
518560.0000    0.42517
518600.0000    0.29739
518640.0000    0.59328
518680.0000    0.41883
518720.0000    0.45672
518760.0000    0.31563
518800.0000    0.38793
518840.0000    0.30545
518880.0000    0.39544
518920.0000    0.25649
518960.0000    0.26660
519000.0000    0.53272
519040.0000    0.39456
519080.0000    0.33890
519120.0000    0.36446
519160.0000    0.37875
519200.0000    0.50523
519240.0000    0.50127
519280.0000    0.35779
519320.0000    0.52545
519360.0000    0.44899
519400.0000    0.63937
519440.0000    0.48383
519480.0000    0.51762
519520.0000    0.31435
519560.0000    0.23285
519600.0000    0.29105
519640.0000    0.33241
519680.0000    0.19769
519720.0000    0.44985
519760.0000    0.20064
519800.0000    0.26841
519840.0000    0.39225
519880.0000    0.20997
519920.0000    0.17128
519960.0000    0.23569
520000.0000    0.35630
520040.0000    0.31729
520080.0000    0.24219
520120.0000    0.32741
520160.0000    0.27408
520200.0000    0.45657
520240.0000    0.32010
520280.0000    0.21120
520320.0000    0.36365
520360.0000    0.25350
520400.0000    0.48733
520440.0000    0.57177
520480.0000    0.33407
520520.0000    0.36692
520560.0000    0.33977
520600.0000    0.33897
520640.0000    0.24751
520680.0000    0.31212
520720.0000    0.41079
520760.0000    0.19157
520800.0000    0.46219
520840.0000    0.27689
520880.0000    0.24383
520920.0000    0.24348
520960.0000    0.17102
521000.0000    0.36414
521040.0000    0.15524
521080.0000    0.20525
521120.0000    0.31335
521160.0000    0.30073
521200.0000    0.25749
521240.0000    0.32847
521280.0000    0.37877
521320.0000    0.43944
521360.0000    0.33733
521400.0000    0.44202
521440.0000    0.37650
521480.0000    0.44379
521520.0000    0.55375
521560.0000    0.37944
521600.0000    0.50239
521640.0000    0.40349
521680.0000    0.38957
521720.0000    0.39989
521760.0000    0.31087
521800.0000    0.41050
521840.0000    0.35026
521880.0000    0.36801
521920.0000    0.50803
521960.0000    0.44620
522000.0000    0.34101
522040.0000    0.40628
522080.0000    0.37030
522120.0000    0.37006
522160.0000    0.31362
522200.0000    0.13645
522240.0000    0.37381
522280.0000   -0.02652
522320.0000    0.41429
522360.0000    0.24136
522400.0000    0.28144
522440.0000    0.27930
522480.0000    0.42636
522520.0000    0.26614
522560.0000    0.45777
522600.0000    0.46038
522640.0000    0.05668
522680.0000   -0.06615
522720.0000    0.27587
522760.0000   -0.07728
522800.0000    0.23266
522840.0000    0.26873
522880.0000    0.27266
522920.0000    0.29925
522960.0000    0.39844
523000.0000    0.31377
523040.0000    0.11522
523080.0000    0.17792
523120.0000    0.20053
523160.0000    0.13088
523200.0000    0.28735
523240.0000    0.16562
523280.0000    0.30883
523320.0000    0.26437
523360.0000    0.06662
523400.0000    0.18691
523440.0000    0.31421
523480.0000    0.43240
523520.0000    0.27212
523560.0000    0.33107
523600.0000    0.24589
523640.0000    0.43809
523680.0000    0.23289
523720.0000    0.34060
523760.0000    0.32442
523800.0000    0.34514
523840.0000    0.45758
523880.0000    0.49247
523920.0000    0.44310
523960.0000    0.46620
524000.0000    0.27592
524040.0000    0.59459
524080.0000    0.68263
524120.0000    0.52618
524160.0000    0.27041
524200.0000    0.17781
524240.0000    0.44188
524280.0000    0.16999
524320.0000    0.45308
524360.0000    0.42211
524400.0000    0.29955
524440.0000    0.52975
524480.0000    0.41570
524520.0000    0.48861
524560.0000    0.44146
524600.0000    0.28859
524640.0000    0.43815
524680.0000    0.34490
524720.0000    0.19838
524760.0000    0.29742
524800.0000    0.14961
524840.0000    0.47094
524880.0000    0.30241
524920.0000    0.43898
524960.0000    0.27818
525000.0000    0.40716
525040.0000    0.04994
525080.0000    0.38994
525120.0000    0.51249
525160.0000    0.29013
525200.0000    0.29694
525240.0000    0.41229
525280.0000    0.46934
525320.0000    0.40231
525360.0000    0.11726
525400.0000    0.20219
525440.0000    0.18269
525480.0000    0.14396
525520.0000    0.39874
525560.0000    0.18617
525600.0000    0.26884
525640.0000    0.54274
525680.0000    0.33272
525720.0000    0.22568
525760.0000    0.47782
525800.0000    0.35896
525840.0000    0.25915
525880.0000    0.49520
525920.0000    0.14509
525960.0000    0.37005
526000.0000    0.31312
526040.0000    0.33774
526080.0000    0.21948
526120.0000    0.61871
526160.0000    0.45844
526200.0000   -0.42862
526240.0000    0.27096
526280.0000    0.41765
526320.0000    0.07424
526360.0000   -0.20074
526400.0000   -0.51168
526440.0000   -0.30535
526480.0000   -0.13139
526520.0000   -0.49750
526560.0000   -0.27863
526600.0000   -0.46015
526640.0000   -0.19142
526680.0000    0.17705
526720.0000    0.34415
526760.0000    0.08293
526800.0000   -0.29959
526840.0000   -0.11632
526880.0000   -0.43594
526920.0000   -0.07443
526960.0000    0.22713
527000.0000   -0.05682
527040.0000    0.16273
527080.0000   -0.01241
527120.0000   -0.13681
527160.0000    0.37711
527200.0000    0.33694
527240.0000    0.49043
527280.0000    0.45577
527320.0000    0.28094
527360.0000    0.24575
527400.0000    0.37956
527440.0000    0.39201
527480.0000    0.30269
527520.0000    0.41175
527560.0000    0.22693
527600.0000    0.34519
527640.0000    0.33126
527680.0000    0.17121
527720.0000    0.01803
527760.0000    0.08716
527800.0000    0.54745
527840.0000    0.17481
527880.0000    0.31181
527920.0000    0.11246
527960.0000    0.15183
528000.0000    0.16582
528040.0000    0.13216
528080.0000    0.26157
528120.0000   -0.12566
528160.0000    0.22669
528200.0000    0.21467
528240.0000    0.09028
528280.0000    0.19832
528320.0000    0.23900
528360.0000    0.35912
528400.0000    0.17505
528440.0000    0.01840
528480.0000    0.26001
528520.0000    0.21961
528560.0000    0.01975
528600.0000    0.22013
528640.0000    0.47333
528680.0000    0.23507
528720.0000    0.41071
528760.0000    0.22822
528800.0000    0.24885
528840.0000   -0.25144
528880.0000    0.00554
528920.0000    0.09095
528960.0000   -0.00160
529000.0000   -0.05002
529040.0000   -0.20176
529080.0000    0.15630
529120.0000    0.23594
529160.0000    0.07186
529200.0000    0.01730
529240.0000    0.01120
529280.0000   -0.05472
529320.0000    0.05822
529360.0000    0.01886
529400.0000   -0.09498
529440.0000    0.15448
529480.0000    0.50055
529520.0000    0.44909
529560.0000    0.60812
529600.0000    0.62892
529640.0000    0.51756
529680.0000    0.26203
529720.0000    0.46792
529760.0000    0.44845
529800.0000    0.58380
529840.0000    0.51091
529880.0000    0.53914
529920.0000    0.33013
529960.0000    0.39811
530000.0000    0.53668
530040.0000    0.49768
530080.0000    0.53826
530120.0000    0.57969
530160.0000    0.39132
530200.0000    0.51333
530240.0000    0.40235
530280.0000    0.44359
530320.0000    0.35637
530360.0000    0.29360
530400.0000    0.72961
530440.0000    0.36763
530480.0000    0.15400
530520.0000    0.31308
530560.0000    0.34366
530600.0000    0.41202
530640.0000    0.12900
530680.0000    0.50501
530720.0000    0.23392
530760.0000    0.42965
530800.0000    0.26133
530840.0000    0.42106
530880.0000    0.51355
530920.0000    0.32008
530960.0000    0.29848
531000.0000   -0.00149
531040.0000    0.06243
531080.0000    0.17602
531120.0000   -0.01868
531160.0000    0.15692
531200.0000    0.36343
531240.0000   -0.07925
531280.0000    0.21537
531320.0000    0.01622
531360.0000    0.32236
531400.0000    0.33696
531440.0000    0.31113
531480.0000    0.30809
531520.0000    0.40757
531560.0000    0.52332
531600.0000    0.54488
531640.0000    0.46947
531680.0000    0.42639
531720.0000    0.56349
531760.0000    0.51491
531800.0000    0.35704
531840.0000    0.43306
531880.0000    0.42424
531920.0000    0.44134
531960.0000    0.70703
532000.0000    0.49199
532040.0000    0.58810
532080.0000    0.45389
532120.0000    0.38251
532160.0000    0.38638
532200.0000    0.39883
532240.0000    0.52498
532280.0000    0.71984
532320.0000    0.64360
532360.0000    0.47123
532400.0000    0.56204
532440.0000    0.50277
532480.0000    0.34306
532520.0000    0.41216
532560.0000    0.56711
532600.0000    0.38099
532640.0000    0.53087
532680.0000    0.43906
532720.0000    0.41150
532760.0000    0.47354
532800.0000    0.30637
532840.0000    0.29585
532880.0000    0.58637
532920.0000    0.56499
532960.0000    0.56031
533000.0000    0.68466
533040.0000    0.54132
533080.0000    0.58444
533120.0000    0.62177
533160.0000    0.54640
533200.0000    0.62032
533240.0000    0.61078
533280.0000    0.50846
533320.0000    0.50421
533360.0000    0.47466
533400.0000    0.59096
533440.0000    0.58409
533480.0000    0.62618
533520.0000    0.57121
533560.0000    0.78717
533600.0000    0.48273
533640.0000    0.52438
533680.0000    0.42898
533720.0000    0.47778
533760.0000    0.32518
533800.0000    0.54067
533840.0000    0.47830
533880.0000    0.56748
533920.0000    0.43782
533960.0000    0.74602
534000.0000    0.54618
534040.0000    0.60998
534080.0000    0.68038
534120.0000    0.57526
534160.0000    0.77296
534200.0000    0.82946
534240.0000    0.48037
534280.0000    0.63798
534320.0000    0.60788
534360.0000    0.65669
534400.0000    0.51607
534440.0000    0.62379
534480.0000    0.54603
534520.0000    0.70436
534560.0000    0.47637
534600.0000    0.54330
534640.0000    0.61791
534680.0000    0.52425
534720.0000    0.48473
534760.0000    0.56695
534800.0000    0.41653
534840.0000    0.44639
534880.0000    0.47879
534920.0000    0.61158
534960.0000    0.42896
535000.0000    0.21471
535040.0000    0.51719
535080.0000    0.75444
535120.0000    0.63664
535160.0000    0.38238
535200.0000    0.26419
535240.0000    0.49589
535280.0000    0.60182
535320.0000    0.41404
535360.0000    0.55980
535400.0000    0.52630
535440.0000    0.61103
535480.0000    0.54223
535520.0000    0.55020
535560.0000    0.59643
535600.0000    0.44531
535640.0000    0.36441
535680.0000    0.36086
535720.0000    0.33752
535760.0000    0.43261
535800.0000    0.53236
535840.0000    0.55867
535880.0000    0.53260
535920.0000    0.37516
535960.0000    0.43076
536000.0000    0.49584
536040.0000    0.48625
536080.0000    0.43683
536120.0000    0.45563
536160.0000    0.32003
536200.0000    0.40083
536240.0000    0.65857
536280.0000    0.51421
536320.0000    0.35787
536360.0000    0.40955
536400.0000    0.47238
536440.0000    0.51096
536480.0000    0.17682
536520.0000    0.21582
536560.0000    0.43437
536600.0000    0.34313
536640.0000    0.31887
536680.0000    0.38051
536720.0000    0.38115
536760.0000    0.54151
536800.0000    0.43604
536840.0000    0.28207
536880.0000    0.41318
536920.0000    0.31140
536960.0000    0.30655
537000.0000    0.18067
537040.0000    0.55450
537080.0000    0.42131
537120.0000    0.33431
537160.0000    0.21431
537200.0000    0.37477
537240.0000    0.30207
537280.0000    0.30496
537320.0000    0.44866
537360.0000    0.30285
537400.0000    0.33168
537440.0000    0.45514
537480.0000    0.43953
537520.0000    0.41765
537560.0000    0.68307
537600.0000    0.60813
537640.0000    0.61327
537680.0000    0.64594
537720.0000    0.31697
537760.0000    0.49729
537800.0000    0.53306
537840.0000    0.18443
537880.0000    0.41288
537920.0000    0.32536
537960.0000    0.27314
538000.0000    0.38975
538040.0000    0.28752
538080.0000    0.39590
538120.0000    0.41138
538160.0000    0.53779
538200.0000    0.55350
538240.0000    0.56490
538280.0000    0.60425
538320.0000    0.81096
538360.0000    0.42251
538400.0000    0.45247
538440.0000    0.57966
538480.0000    0.44912
538520.0000    0.42865
538560.0000    0.53730
538600.0000    0.47491
538640.0000    0.60641
538680.0000    0.53404
538720.0000    0.46571
538760.0000    0.54595
538800.0000    0.58360
538840.0000    0.68175
538880.0000    0.67647
538920.0000    0.69853
538960.0000    0.36423
539000.0000    0.58409
539040.0000    0.56786
539080.0000    0.63737
539120.0000    0.57220
539160.0000    0.55249
539200.0000    0.61580
539240.0000    0.49450
539280.0000    0.53118
539320.0000    0.54794
539360.0000    0.32520
539400.0000    0.31625
539440.0000    0.57648
539480.0000    0.46099
539520.0000    0.38594
539560.0000    0.31652
539600.0000    0.42708
539640.0000    0.39656
539680.0000    0.43405
539720.0000    0.51549
539760.0000    0.34028
539800.0000    0.47839
539840.0000    0.36127
539880.0000    0.38907
539920.0000    0.36465
539960.0000    0.48079
540000.0000    0.40885
540040.0000    0.49286
540080.0000    0.45695
540120.0000    0.42082
540160.0000    0.54272
540200.0000    0.72960
540240.0000    0.62826
540280.0000    0.37433
540320.0000    0.36195
540360.0000    0.22381
540400.0000    0.46717
540440.0000    0.34410
540480.0000    0.37037
540520.0000    0.41773
540560.0000    0.33856
540600.0000    0.40877
540640.0000    0.05122
540680.0000    0.45700
540720.0000    0.47392
540760.0000    0.56803
540800.0000    0.29568
540840.0000    0.46647
540880.0000    0.42360
540920.0000    0.45058
540960.0000    0.40513
541000.0000    0.48924
541040.0000    0.54795
541080.0000    0.36088
541120.0000    0.46809
541160.0000    0.34116
541200.0000    0.12481
541240.0000    0.14540
541280.0000    0.47037
541320.0000    0.31147
541360.0000    0.30778
541400.0000    0.44501
541440.0000    0.31572
541480.0000    0.32230
541520.0000    0.14454
541560.0000    0.39680
541600.0000    0.42385
541640.0000    0.34270
541680.0000    0.48535
541720.0000    0.34697
541760.0000    0.43249
541800.0000    0.49572
541840.0000    0.55548
541880.0000    0.49915
541920.0000    0.30377
541960.0000    0.24476
542000.0000    0.51109
542040.0000    0.41653
542080.0000    0.57967
542120.0000    0.35794
542160.0000    0.33744
542200.0000    0.43495
542240.0000    0.36616
542280.0000    0.36519
542320.0000    0.55501
542360.0000    0.76189
542400.0000    0.57320
542440.0000    0.57655
542480.0000    0.44165
542520.0000    0.39199
542560.0000    0.35443
542600.0000    0.71307
542640.0000    0.45936
542680.0000    0.56182
542720.0000    0.60696
542760.0000    0.62480
542800.0000    0.69346
542840.0000    0.57914
542880.0000    0.54898
542920.0000    0.27028
542960.0000    0.26132
543000.0000    0.49071
543040.0000    0.41701
543080.0000    0.42548
543120.0000    0.39900
543160.0000    0.31483
543200.0000    0.52095
543240.0000    0.51035
543280.0000    0.33141
543320.0000    0.35640
543360.0000    0.43599
543400.0000    0.77075
543440.0000    0.70703
543480.0000    0.62133
543520.0000    0.57801
543560.0000    0.58313
543600.0000    0.39245
543640.0000    0.39768
543680.0000    0.47989
543720.0000    0.39142
543760.0000    0.37826
543800.0000    0.58160
543840.0000    0.52450
543880.0000    0.35496
543920.0000    0.32716
543960.0000    0.37934
544000.0000    0.47618
544040.0000    0.41191
544080.0000    0.36666
544120.0000    0.46327
544160.0000    0.59419
544200.0000    0.50064
544240.0000    0.45539
544280.0000    0.41932
544320.0000    0.25573
544360.0000    0.44005
544400.0000    0.43164
544440.0000    0.41287
544480.0000    0.50392
544520.0000    0.60746
544560.0000    0.54186
544600.0000    0.43087
544640.0000    0.48732
544680.0000    0.60388
544720.0000    0.48867
544760.0000    0.33080
544800.0000    0.39174
544840.0000    0.45903
544880.0000    0.43884
544920.0000    0.32458
544960.0000    0.79819
545000.0000    0.39832
545040.0000    0.46895
545080.0000    0.54261
545120.0000    0.53370
545160.0000    0.44990
545200.0000    0.56303
545240.0000    0.51650
545280.0000    0.48885
545320.0000    0.21998
545360.0000    0.43587
545400.0000    0.47500
545440.0000    0.43891
545480.0000    0.38745
545520.0000    0.46400
545560.0000    0.56340
545600.0000    0.64780
545640.0000    0.58961
545680.0000    0.34429
545720.0000    0.60011
545760.0000    0.51723
545800.0000    0.41246
545840.0000    0.28828
545880.0000    0.47963
545920.0000    0.50156
545960.0000    0.59233
546000.0000    0.58633
546040.0000    0.71784
546080.0000    0.58312
546120.0000    0.40306
546160.0000    0.56553
546200.0000    0.41793
546240.0000    0.38091
546280.0000    0.26757
546320.0000    0.56227
546360.0000    0.20899
546400.0000    0.29265
546440.0000    0.25160
546480.0000    0.60584
546520.0000    0.53548
546560.0000    0.53217
546600.0000    0.39601
546640.0000    0.36959
546680.0000    0.42307
546720.0000    0.35716
546760.0000    0.30602
546800.0000    0.45381
546840.0000    0.56042
546880.0000    0.48545
546920.0000    0.26955
546960.0000    0.57487
547000.0000    0.45657
547040.0000    0.50947
547080.0000    0.46502
547120.0000    0.70948
547160.0000    0.54439
547200.0000    0.58337
547240.0000    0.54846
547280.0000    0.49658
547320.0000    0.44800
547360.0000    0.52183
547400.0000    0.48482
547440.0000    0.27362
547480.0000    0.24503
547520.0000    0.34943
547560.0000    0.34817
547600.0000    0.30301
547640.0000    0.69166
547680.0000    0.58501
547720.0000    0.44262
547760.0000    0.39214
547800.0000    0.27854
547840.0000    0.38239
547880.0000    0.43529
547920.0000    0.59669
547960.0000    0.49570
548000.0000    0.70442
548040.0000    0.55169
548080.0000    0.44139
548120.0000    0.57362
548160.0000    0.62538
548200.0000    0.55668
548240.0000    0.55444
548280.0000    0.51604
548320.0000    0.59945
548360.0000    0.29381
548400.0000    0.26130
548440.0000    0.46502
548480.0000    0.39542
548520.0000    0.54943
548560.0000    0.65629
548600.0000    0.42346
548640.0000    0.38092
548680.0000    0.33789
548720.0000    0.34738
548760.0000    0.46470
548800.0000    0.44813
548840.0000    0.37848
548880.0000    0.35397
548920.0000    0.37548
548960.0000    0.29960
549000.0000    0.45892
549040.0000    0.45855
549080.0000    0.38012
549120.0000    0.25436
549160.0000    0.28359
549200.0000    0.32335
549240.0000    0.52901
549280.0000    0.50920
549320.0000    0.23595
549360.0000    0.17156
549400.0000    0.22515
549440.0000    0.26614
549480.0000    0.34091
549520.0000    0.31336
549560.0000    0.15997
549600.0000    0.35707
549640.0000    0.28704
549680.0000    0.04289
549720.0000    0.48522
549760.0000    0.62391
549800.0000    0.46844
549840.0000    0.44439
549880.0000    0.39755
549920.0000    0.28553
549960.0000    0.45798
550000.0000    0.65287
550040.0000    0.66389
550080.0000    0.52635
550120.0000    0.61517
550160.0000    0.32954
550200.0000    0.69403
550240.0000    0.63302
550280.0000    0.53597
550320.0000    0.41876
550360.0000   -0.05038
550400.0000    0.29102
550440.0000    0.27581
550480.0000    0.37930
550520.0000    0.33097
550560.0000    0.01003
550600.0000    0.30059
550640.0000    0.24131
550680.0000    0.04526
550720.0000    0.22560
550760.0000    0.16622
550800.0000    0.26039
550840.0000    0.53537
550880.0000    0.40402
550920.0000    0.37166
550960.0000    0.42203
551000.0000    0.43269
551040.0000    0.27827
551080.0000    0.37154
551120.0000    0.43690
551160.0000    0.28609
551200.0000    0.36919
551240.0000    0.28109
551280.0000    0.28066
551320.0000    0.23383
551360.0000    0.22263
551400.0000    0.73465
551440.0000    0.32763
551480.0000    0.59753
551520.0000    0.30863
551560.0000    0.42361
551600.0000    0.36300
551640.0000    0.52588
551680.0000    0.28024
551720.0000    0.29267
551760.0000    0.58392
551800.0000    0.53779
551840.0000    0.28228
551880.0000    0.57843
551920.0000    0.27063
551960.0000    0.50201
552000.0000    0.54327
552040.0000    0.73603
552080.0000    0.59903
552120.0000    0.53106
552160.0000    0.66677
552200.0000    0.33321
552240.0000    0.22558
552280.0000    0.35695
552320.0000    0.65744
552360.0000    0.38624
552400.0000    0.23093
552440.0000    0.40268
552480.0000    0.46000
552520.0000    0.56858
552560.0000    0.21948
552600.0000    0.19322
552640.0000    0.40174
552680.0000    0.22721
552720.0000    0.30958
552760.0000    0.11418
552800.0000    0.20541
552840.0000    0.28997
552880.0000    0.32616
552920.0000    0.18214
552960.0000    0.30787
553000.0000    0.19108
553040.0000    0.20191
553080.0000    0.20616
553120.0000    0.25768
553160.0000    0.43543
553200.0000    0.15038
553240.0000    0.50067
553280.0000    0.38943
553320.0000    0.47887
553360.0000    0.41075
553400.0000    0.35412
553440.0000    0.28248
553480.0000    0.39792
553520.0000    0.43355
553560.0000    0.28579
553600.0000    0.37229
553640.0000    0.43775
553680.0000    0.34223
553720.0000    0.35073
553760.0000    0.23713
553800.0000    0.40899
553840.0000    0.29418
553880.0000    0.41922
553920.0000    0.24545
553960.0000    0.45152
554000.0000    0.58096
554040.0000    0.36865
554080.0000    0.44572
554120.0000    0.30791
554160.0000    0.67661
554200.0000    0.28583
554240.0000    0.31985
554280.0000    0.41271
554320.0000    0.32943
554360.0000    0.21867
554400.0000    0.44082
554440.0000    0.49395
554480.0000    0.35727
554520.0000    0.31741
554560.0000    0.36887
554600.0000    0.31993
554640.0000    0.36327
554680.0000    0.43979
554720.0000    0.38027
554760.0000    0.36338
554800.0000    0.38960
554840.0000    0.37883
554880.0000    0.32687
554920.0000   -0.01788
554960.0000    0.01318
555000.0000    0.47062
555040.0000    0.14183
555080.0000    0.25449
555120.0000    0.37691
555160.0000    0.31666
555200.0000    0.45634
555240.0000    0.48998
555280.0000    0.33418
555320.0000    0.29144
555360.0000    0.40455
555400.0000    0.33908
555440.0000    0.39631
555480.0000    0.31660
555520.0000    0.17863
555560.0000    0.31792
555600.0000    0.56039
555640.0000    0.52807
555680.0000    0.44101
555720.0000    0.26529
555760.0000    0.38013
555800.0000    0.25484
555840.0000    0.26006
555880.0000    0.35245
555920.0000    0.42130
555960.0000    0.22541
556000.0000    0.16075
556040.0000    0.26554
556080.0000    0.07009
556120.0000    0.34070
556160.0000    0.20106
556200.0000    0.20917
556240.0000    0.52060
556280.0000    0.12437
556320.0000    0.27564
556360.0000    0.26775
556400.0000    0.32320
556440.0000    0.27173
556480.0000    0.24751
556520.0000    0.21717
556560.0000    0.13069
556600.0000    0.43802
556640.0000    0.15770
556680.0000    0.40877
556720.0000    0.56785
556760.0000    0.64388
556800.0000    0.42748
556840.0000    0.74044
556880.0000    0.54413
556920.0000    0.65063
556960.0000    0.57537
557000.0000    0.39616
557040.0000    0.73557
557080.0000    0.60369
557120.0000    0.36782
557160.0000    0.31464
557200.0000    0.37208
557240.0000    0.37399
557280.0000    0.40152
557320.0000    0.43364
557360.0000    0.62135
557400.0000    0.43480
557440.0000    0.40952
557480.0000    0.40704
557520.0000    0.26115
557560.0000    0.44859
557600.0000    0.09649
557640.0000    0.22335
557680.0000    0.14250
557720.0000    0.30972
557760.0000    0.39691
557800.0000    0.22036
557840.0000    0.39246
557880.0000    0.50239
557920.0000    0.14430
557960.0000    0.46440
558000.0000    0.21026
558040.0000    0.35320
558080.0000    0.37031
558120.0000    0.46355
558160.0000    0.32344
558200.0000    0.32083
558240.0000    0.42133
558280.0000    0.36164
558320.0000    0.54363
558360.0000    0.39011
558400.0000    0.43112
558440.0000    0.46009
558480.0000    0.56284
558520.0000    0.30896
558560.0000    0.50649
558600.0000    0.37870
558640.0000    0.22425
558680.0000    0.31853
558720.0000    0.41140
558760.0000    0.40581
558800.0000    0.49341
558840.0000    0.42166
558880.0000    0.38377
558920.0000    0.57246
558960.0000    0.37067
559000.0000    0.32238
559040.0000    0.39973
559080.0000    0.39418
559120.0000    0.36540
559160.0000    0.53857
559200.0000    0.29523
559240.0000    0.24416
559280.0000    0.09033
559320.0000    0.25275
559360.0000    0.45772
559400.0000    0.46751
559440.0000    0.51179
559480.0000    0.47524
559520.0000    0.29334
559560.0000    0.30357
559600.0000    0.41404
559640.0000    0.39682
559680.0000    0.43145
559720.0000    0.59503
559760.0000    0.46204
559800.0000    0.31768
559840.0000    0.43986
559880.0000    0.46012
559920.0000    0.26145
559960.0000    0.30673
560000.0000    0.56778
560040.0000    0.45473
560080.0000    0.62056
560120.0000    0.60037
560160.0000    0.33977
560200.0000    0.41626
560240.0000    0.39159
560280.0000    0.30712
560320.0000    0.62869
560360.0000    0.32879
560400.0000    0.51433
560440.0000    0.33432
560480.0000    0.61493
560520.0000    0.43493
560560.0000    0.20594
560600.0000    0.63635
560640.0000    0.52242
560680.0000    0.55704
560720.0000    0.51741
560760.0000    0.61425
560800.0000    0.46139
560840.0000    0.46109
560880.0000    0.57697
560920.0000    0.44934
560960.0000    0.57418
561000.0000    0.58629
561040.0000    0.48470
561080.0000    0.27769
561120.0000    0.26950
561160.0000    0.58788
561200.0000    0.52839
561240.0000    0.48234
561280.0000    0.61173
561320.0000    0.68086
561360.0000    0.66161
561400.0000    0.43886
561440.0000    0.30083
561480.0000    0.28513
561520.0000    0.71801
561560.0000    0.49651
561600.0000    0.33848
561640.0000    0.44792
561680.0000    0.52730
561720.0000    0.35943
561760.0000    0.22719
561800.0000    0.55087
561840.0000    0.42538
561880.0000    0.42093
561920.0000    0.47041
561960.0000    0.31288
562000.0000    0.48687
562040.0000    0.59223
562080.0000    0.17511
562120.0000    0.29064
562160.0000    0.18655
562200.0000    0.31242
562240.0000    0.44836
562280.0000    0.18433
562320.0000    0.48216
562360.0000    0.56116
562400.0000    0.30202
562440.0000    0.66356
562480.0000    0.69739
562520.0000    0.41992
562560.0000    0.63831
562600.0000    0.14087
562640.0000    0.26804
562680.0000    0.43726
562720.0000    0.31511
562760.0000    0.39387
562800.0000    0.37590
562840.0000    0.38978
562880.0000    0.17041
562920.0000    0.36343
562960.0000    0.17761
563000.0000    0.35517
563040.0000    0.38645
563080.0000    0.54800
563120.0000    0.44018
563160.0000    0.40052
563200.0000    0.38437
563240.0000    0.24537
563280.0000    0.30029
563320.0000    0.50277
563360.0000    0.34755
563400.0000    0.46154
563440.0000    0.31785
563480.0000    0.24299
563520.0000    0.30084
563560.0000    0.41187
563600.0000    0.41342
563640.0000    0.33986
563680.0000    0.47416
563720.0000    0.48815
563760.0000    0.51187
563800.0000    0.35561
563840.0000    0.41576
563880.0000    0.26890
563920.0000    0.09982
563960.0000    0.37352
564000.0000    0.41056
564040.0000    0.37102
564080.0000    0.04879
564120.0000    0.45754
564160.0000    0.35823
564200.0000    0.31621
564240.0000    0.17948
564280.0000    0.19533
564320.0000    0.31804
564360.0000    0.24197
564400.0000    0.32670
564440.0000    0.54924
564480.0000    0.25825
564520.0000    0.21626
564560.0000    0.23569
564600.0000    0.22980
564640.0000    0.16149
564680.0000    0.52516
564720.0000    0.31987
564760.0000    0.48625
564800.0000    0.39763
564840.0000    0.22554
564880.0000    0.53027
564920.0000    0.34104
564960.0000    0.31685
565000.0000    0.28900
565040.0000    0.50261
565080.0000    0.51320
565120.0000    0.48023
565160.0000    0.20663
565200.0000    0.47511
565240.0000    0.39478
565280.0000    0.48411
565320.0000    0.24386
565360.0000    0.32767
565400.0000    0.53940
565440.0000    0.19603
565480.0000    0.59693
565520.0000    0.30630
565560.0000    0.32418
565600.0000    0.46510
565640.0000    0.45882
565680.0000    0.47211
565720.0000    0.61533
565760.0000    0.44134
565800.0000    0.45450
565840.0000    0.49609
565880.0000    0.45819
565920.0000    0.33924
565960.0000    0.41189
566000.0000    0.12445
566040.0000    0.29357
566080.0000    0.34793
566120.0000    0.37783
566160.0000    0.10745
566200.0000    0.29606
566240.0000    0.42072
566280.0000    0.29609
566320.0000    0.50128
566360.0000    0.28448
566400.0000    0.19752
566440.0000    0.22800
566480.0000    0.65275
566520.0000    0.27818
566560.0000    0.24012
566600.0000    0.43882
566640.0000    0.72144
566680.0000    0.59798
566720.0000    0.67963
566760.0000    0.49000
566800.0000    0.63640
566840.0000    0.55593
566880.0000    0.64278
566920.0000    0.53729
566960.0000    0.57499
567000.0000    0.40087
567040.0000    0.51967
567080.0000    0.69696
567120.0000    0.46651
567160.0000    0.59468
567200.0000    0.48486
567240.0000    0.41847
567280.0000    0.42153
567320.0000    0.48622
567360.0000    0.58065
567400.0000    0.30221
567440.0000    0.34945
567480.0000    0.53045
567520.0000    0.45305
567560.0000    0.42022
567600.0000    0.58141
567640.0000    0.38448
567680.0000    0.24492
567720.0000    0.25323
567760.0000    0.28353
567800.0000    0.26700
567840.0000    0.40440
567880.0000    0.26414
567920.0000    0.18802
567960.0000    0.16611
568000.0000    0.31087
568040.0000    0.46875
568080.0000    0.17939
568120.0000    0.20688
568160.0000    0.49338
568200.0000    0.44486
568240.0000    0.50174
568280.0000    0.30843
568320.0000    0.46071
568360.0000    0.45136
568400.0000    0.41442
568440.0000    0.31507
568480.0000    0.33738
568520.0000    0.45210
568560.0000    0.61668
568600.0000    0.42927
568640.0000    0.39898
568680.0000    0.31686
568720.0000    0.27238
568760.0000    0.23620
568800.0000    0.34420
568840.0000    0.34068
568880.0000    0.35307
568920.0000    0.41737
568960.0000    0.50946
569000.0000    0.42587
569040.0000    0.21687
569080.0000    0.34042
569120.0000    0.33323
569160.0000    0.21194
569200.0000    0.24695
569240.0000    0.42215
569280.0000    0.44420
569320.0000    0.46878
569360.0000    0.43296
569400.0000    0.28945
569440.0000    0.22547
569480.0000    0.32102
569520.0000    0.25065
569560.0000    0.20079
569600.0000    0.14849
569640.0000    0.32240
569680.0000    0.49919
569720.0000    0.18080
569760.0000    0.26738
569800.0000    0.45413
569840.0000    0.25249
569880.0000    0.39440
569920.0000    0.39053
569960.0000    0.47485
570000.0000    0.46636
570040.0000    0.27512
570080.0000    0.48049
570120.0000    0.35555
570160.0000    0.27563
570200.0000    0.58404
570240.0000    0.68524
570280.0000    0.67366
570320.0000    0.51177
570360.0000    0.52343
570400.0000    0.54260
570440.0000    0.35679
570480.0000    0.34404
570520.0000    0.54460
570560.0000    0.36618
570600.0000    0.48433
570640.0000    0.28558
570680.0000    0.16145
570720.0000    0.22842
570760.0000    0.39988
570800.0000    0.21974
570840.0000    0.20126
570880.0000    0.28646
570920.0000    0.28425
570960.0000    0.14330
571000.0000    0.40192
571040.0000    0.38920
571080.0000    0.29483
571120.0000    0.23988
571160.0000    0.11083
571200.0000    0.15996
571240.0000    0.10573
571280.0000    0.29870
571320.0000    0.36491
571360.0000    0.27195
571400.0000    0.25226
571440.0000    0.36218
571480.0000    0.29419
571520.0000    0.50546
571560.0000    0.33779
571600.0000    0.32489
571640.0000    0.18423
571680.0000    0.26019
571720.0000    0.26097
571760.0000    0.32750
571800.0000    0.25493
571840.0000    0.43831
571880.0000    0.37190
571920.0000    0.56104
571960.0000    0.26469
572000.0000    0.38673
572040.0000    0.24806
572080.0000    0.28768
572120.0000    0.52108
572160.0000    0.28424
572200.0000    0.32002
572240.0000    0.44109
572280.0000    0.39800
572320.0000    0.21929
572360.0000    0.32549
572400.0000    0.36822
572440.0000    0.29707
572480.0000    0.41262
572520.0000    0.30034
572560.0000    0.38799
572600.0000    0.20885
572640.0000    0.29219
572680.0000    0.36172
572720.0000    0.24147
572760.0000    0.44465
572800.0000    0.31604
572840.0000    0.43097
572880.0000    0.28782
572920.0000    0.30263
572960.0000    0.35011
573000.0000    0.31556
573040.0000    0.12348
573080.0000    0.54943
573120.0000    0.19632
573160.0000    0.52467
573200.0000    0.43569
573240.0000    0.29914
573280.0000    0.33092
573320.0000    0.36454
573360.0000    0.34123
573400.0000    0.38146
573440.0000    0.35444
573480.0000    0.22955
573520.0000    0.37971
573560.0000    0.32378
573600.0000    0.44866
573640.0000    0.35801
573680.0000    0.32202
573720.0000    0.25735
573760.0000    0.32103
573800.0000    0.39681
573840.0000    0.27960
573880.0000    0.32272
573920.0000    0.32731
573960.0000    0.25792
574000.0000    0.37888
574040.0000    0.67668
574080.0000    0.50945
574120.0000    0.38163
574160.0000    0.35672
574200.0000    0.29017
574240.0000    0.25104
574280.0000    0.49567
574320.0000    0.33924
574360.0000    0.40919
574400.0000    0.37849
574440.0000    0.18025
574480.0000    0.44933
574520.0000    0.30343
574560.0000    0.01031
574600.0000    0.23649
574640.0000    0.40972
574680.0000    0.12775
574720.0000    0.36726
574760.0000    0.44825
574800.0000    0.36086
574840.0000    0.29413
574880.0000    0.52168
574920.0000    0.50681
574960.0000    0.41300
575000.0000    0.38742
575040.0000    0.28744
575080.0000    0.53459
575120.0000    0.30552
575160.0000    0.57569
575200.0000    0.24117
575240.0000    0.36911
575280.0000    0.40966
575320.0000    0.33790
575360.0000    0.14781
575400.0000    0.36285
575440.0000    0.35932
575480.0000    0.30239
575520.0000    0.06013
575560.0000    0.28701
575600.0000    0.28461
575640.0000    0.38983
575680.0000    0.33097
575720.0000    0.33626
575760.0000    0.05314
575800.0000    0.42383
575840.0000    0.31799
575880.0000    0.24373
575920.0000    0.37290
575960.0000    0.33172
576000.0000    0.20305
576040.0000    0.58169
576080.0000    0.42189
576120.0000    0.45415
576160.0000    0.39430
576200.0000    0.32039
576240.0000    0.37423
576280.0000    0.29639
576320.0000    0.35909
576360.0000    0.51180
576400.0000    0.19052
576440.0000    0.41567
576480.0000    0.39436
576520.0000    0.36064
576560.0000    0.26406
576600.0000    0.39168
576640.0000    0.27108
576680.0000    0.34757
576720.0000    0.03891
576760.0000    0.07614
576800.0000    0.17644
576840.0000    0.00393
576880.0000    0.24738
576920.0000    0.43080
576960.0000    0.46087
577000.0000    0.29730
577040.0000    0.30208
577080.0000    0.39694
577120.0000    0.69839
577160.0000    0.46945
577200.0000    0.60817
577240.0000    0.68223
577280.0000    0.54305
577320.0000    0.64245
577360.0000    0.49429
577400.0000    0.18997
577440.0000    0.20130
577480.0000    0.35994
577520.0000    0.23724
577560.0000    0.18252
577600.0000    0.44067
577640.0000    0.26504
577680.0000    0.36155
577720.0000    0.31446
577760.0000    0.30057
577800.0000    0.16503
577840.0000    0.07386
577880.0000    0.43112
577920.0000    0.28462
577960.0000    0.10359
578000.0000    0.07294
578040.0000    0.18991
578080.0000    0.22636
578120.0000    0.43958
578160.0000    0.18069
578200.0000    0.06416
578240.0000    0.43247
578280.0000    0.16806
578320.0000    0.23396
578360.0000    0.29879
578400.0000    0.24321
578440.0000    0.52354
578480.0000    0.35400
578520.0000    0.35703
578560.0000    0.54539
578600.0000    0.22435
578640.0000    0.34524
578680.0000    0.37422
578720.0000    0.22363
578760.0000    0.61036
578800.0000    0.34005
578840.0000    0.41323
578880.0000    0.59226
578920.0000    0.28847
578960.0000    0.26203
579000.0000    0.35100
579040.0000    0.36392
579080.0000    0.61345
579120.0000    0.28521
579160.0000    0.37845
579200.0000    0.19049
579240.0000    0.09264
579280.0000    0.30642
579320.0000    0.25702
579360.0000    0.27032
579400.0000    0.17858
579440.0000    0.46351
579480.0000    0.13817
579520.0000    0.21884
579560.0000    0.23149
579600.0000    0.45899
579640.0000    0.52972
579680.0000    0.63128
579720.0000    0.33733
579760.0000    0.47840
579800.0000    0.34982
579840.0000    0.38900
579880.0000    0.36026
579920.0000    0.32388
579960.0000    0.48255
580000.0000    0.70483
580040.0000    0.70491
580080.0000    0.45919
580120.0000    0.56174
580160.0000    0.52185
580200.0000    0.58699
580240.0000    0.46111
580280.0000    0.46007
580320.0000    0.72171
580360.0000    0.57851
580400.0000    0.38265
580440.0000    0.36935
580480.0000    0.30686
580520.0000    0.27646
580560.0000    0.34963
580600.0000    0.38439
580640.0000    0.18303
580680.0000    0.70740
580720.0000    0.39048
580760.0000    0.67352
580800.0000    0.43921
580840.0000    0.34136
580880.0000    0.48825
580920.0000    0.46172
580960.0000    0.62986
581000.0000    0.52189
581040.0000    0.58903
581080.0000    0.31654
581120.0000    0.65635
581160.0000    0.63465
581200.0000    0.70285
581240.0000    0.52781
581280.0000    0.67252
581320.0000    0.43400
581360.0000    0.45159
581400.0000    0.54452
581440.0000    0.40454
581480.0000    0.41886
581520.0000    0.52346
581560.0000    0.35360
581600.0000    0.62954
581640.0000    0.36595
581680.0000    0.42307
581720.0000    0.25899
581760.0000    0.38613
581800.0000    0.38924
581840.0000    0.40506
581880.0000    0.42617
581920.0000    0.37092
581960.0000    0.33075
582000.0000    0.48464
582040.0000    0.38886
582080.0000    0.49232
582120.0000    0.39649
582160.0000    0.24791
582200.0000    0.45348
582240.0000    0.31118
582280.0000    0.18967
582320.0000    0.55256
582360.0000    0.40731
582400.0000    0.30460
582440.0000    0.30963
582480.0000    0.41977
582520.0000    0.39498
582560.0000    0.32513
582600.0000    0.19527
582640.0000    0.14583
582680.0000    0.40363
582720.0000    0.60756
582760.0000    0.44830
582800.0000    0.58846
582840.0000    0.34438
582880.0000    0.54011
582920.0000    0.32379
582960.0000    0.21621
583000.0000    0.33251
583040.0000    0.29900
583080.0000    0.28977
583120.0000    0.22847
583160.0000    0.41750
583200.0000    0.38690
583240.0000    0.46437
583280.0000    0.00718
583320.0000    0.34786
583360.0000    0.46552
583400.0000    0.24480
583440.0000    0.22879
583480.0000    0.26240
583520.0000    0.27168
583560.0000    0.64231
583600.0000    0.35611
583640.0000    0.23451
583680.0000    0.36663
583720.0000    0.33432
583760.0000    0.32272
583800.0000    0.07082
583840.0000    0.15160
583880.0000    0.57922
583920.0000    0.38574
583960.0000    0.50854
584000.0000    0.46342
584040.0000    0.37295
584080.0000    0.26948
584120.0000    0.38941
584160.0000    0.66368
584200.0000    0.56923
584240.0000    0.32509
584280.0000    0.24058
584320.0000    0.43366
584360.0000    0.26038
584400.0000    0.29625
584440.0000    0.44978
584480.0000    0.18872
584520.0000    0.31791
584560.0000    0.15992
584600.0000    0.18974
584640.0000    0.12493
584680.0000    0.57403
584720.0000    0.54626
584760.0000    0.59159
584800.0000    0.18738
584840.0000   -0.11374
584880.0000   -0.18456
584920.0000   -0.38831
584960.0000   -0.37328
585000.0000   -0.26685
585040.0000   -0.27876
585080.0000   -0.03852
585120.0000   -0.21735
585160.0000   -0.19151
585200.0000   -0.20294
585240.0000    0.27414
585280.0000    0.13772
585320.0000    0.30836
585360.0000    0.46281
585400.0000    0.23366
585440.0000    0.31616
585480.0000    0.53495
585520.0000    0.39870
585560.0000    0.55498
585600.0000    0.35584
585640.0000    0.29003
585680.0000    0.54211
585720.0000    0.50788
585760.0000    0.45364
585800.0000    0.26776
585840.0000    0.26490
585880.0000    0.21309
585920.0000    0.08102
585960.0000    0.31541
586000.0000    0.14614
586040.0000    0.31547
586080.0000    0.29211
586120.0000    0.38769
586160.0000    0.56725
586200.0000    0.48743
586240.0000    0.40773
586280.0000    0.58673
586320.0000    0.43508
586360.0000    0.49756
586400.0000    0.64470
586440.0000    0.62412
586480.0000    0.66381
586520.0000    0.62459
586560.0000    0.71208
586600.0000    0.64408
586640.0000    0.68236
586680.0000    0.48396
586720.0000    0.46415
586760.0000    0.21148
586800.0000    0.47114
586840.0000    0.19961
586880.0000    0.29251
586920.0000    0.26451
586960.0000    0.24338
587000.0000    0.18068
587040.0000    0.41602
587080.0000    0.25234
587120.0000    0.37626
587160.0000    0.47165
587200.0000    0.22428
587240.0000    0.49642
587280.0000    0.14070
587320.0000    0.51936
587360.0000    0.51723
587400.0000    0.25974
587440.0000    0.37937
587480.0000    0.46658
587520.0000    0.18903
587560.0000    0.16859
587600.0000    0.48960
587640.0000    0.24117
587680.0000    0.17529
587720.0000    0.43363
587760.0000    0.41708
587800.0000    0.31504
587840.0000    0.23796
587880.0000    0.16212
587920.0000    0.51378
587960.0000    0.17314
588000.0000    0.52341
588040.0000    0.35479
588080.0000    0.58578
588120.0000    0.28378
588160.0000    0.35056
588200.0000    0.15507
588240.0000    0.21800
588280.0000    0.44673
588320.0000    0.28765
588360.0000    0.61195
588400.0000    0.41653
588440.0000    0.54259
588480.0000    0.48475
588520.0000    0.38953
588560.0000    0.29583
588600.0000    0.36376
588640.0000    0.27214
588680.0000    0.50510
588720.0000    0.42324
588760.0000    0.37698
588800.0000    0.42765
588840.0000    0.58391
588880.0000    0.40980
588920.0000    0.64925
588960.0000    0.29416
589000.0000    0.22393
589040.0000    0.36255
589080.0000    0.16018
589120.0000    0.15513
589160.0000    0.32928
589200.0000    0.33786
589240.0000    0.41004
589280.0000    0.51517
589320.0000    0.30849
589360.0000    0.37701
589400.0000    0.30439
589440.0000    0.53418
589480.0000    0.40841
589520.0000    0.40971
589560.0000    0.44629
589600.0000    0.37393
589640.0000    0.48920
589680.0000    0.34566
589720.0000    0.22450
589760.0000    0.38777
589800.0000    0.42425
589840.0000    0.31421
589880.0000    0.21943
589920.0000    0.42919
589960.0000    0.39652
590000.0000    0.49043
590040.0000    0.35059
590080.0000    0.32666
590120.0000    0.52859
590160.0000    0.44482
590200.0000    0.21017
590240.0000    0.46923
590280.0000    0.42971
590320.0000    0.38835
590360.0000    0.44659
590400.0000    0.16611
590440.0000    0.42142
590480.0000    0.35555
590520.0000    0.22275
590560.0000    0.62727
590600.0000    0.33605
590640.0000    0.32497
590680.0000    0.60389
590720.0000    0.67987
590760.0000    0.59154
590800.0000    0.42529
590840.0000    0.32161
590880.0000    0.63165
590920.0000    0.57162
590960.0000    0.57329
591000.0000    0.21158
591040.0000    0.34579
591080.0000    0.41188
591120.0000    0.35800
591160.0000    0.27802
591200.0000    0.37945
591240.0000    0.36358
591280.0000    0.43234
591320.0000    0.35892
591360.0000    0.47399
591400.0000    0.43694
591440.0000    0.41692
591480.0000    0.34227
591520.0000    0.56383
591560.0000    0.47064
591600.0000    0.51232
591640.0000    0.27526
591680.0000    0.54393
591720.0000    0.19348
591760.0000    0.30723
591800.0000    0.33794
591840.0000    0.40749
591880.0000    0.39471
591920.0000    0.17234
591960.0000    0.50955
592000.0000    0.49765
592040.0000    0.43927
592080.0000    0.44585
592120.0000    0.49511
592160.0000    0.72748
592200.0000    0.57902
592240.0000    0.22565
592280.0000    0.18592
592320.0000    0.20705
592360.0000    0.32553
592400.0000    0.13513
592440.0000    0.27922
592480.0000    0.17068
592520.0000    0.08840
592560.0000    0.29505
592600.0000    0.25218
592640.0000   -0.20737
592680.0000   -0.25409
592720.0000    0.17955
592760.0000    0.20551
592800.0000    0.19466
592840.0000    0.23414
592880.0000    0.23377
592920.0000    0.21420
592960.0000    0.56957
593000.0000    0.62574
593040.0000    0.28043
593080.0000    0.43159
593120.0000    0.14268
593160.0000    0.38833
593200.0000    0.29172
593240.0000    0.60021
593280.0000    0.51744
593320.0000    0.42508
593360.0000    0.30609
593400.0000    0.29688
593440.0000    0.40780
593480.0000    0.35582
593520.0000    0.17409
593560.0000    0.02867
593600.0000   -0.51414
593640.0000   -0.23149
593680.0000   -0.07070
593720.0000   -0.28825
593760.0000   -0.09943
593800.0000   -0.26931
593840.0000   -0.12047
593880.0000    0.23044
593920.0000   -0.00170
593960.0000    0.05366
594000.0000    0.50074
594040.0000    0.64948
594080.0000    0.52687
594120.0000    0.61860
594160.0000    0.57956
594200.0000    0.79257
594240.0000    0.64880
594280.0000    0.68589
594320.0000    0.55691
594360.0000    0.59420
594400.0000    0.64903
594440.0000    0.55337
594480.0000    0.20961
594520.0000    0.13101
594560.0000   -0.27933
594600.0000   -0.20452
594640.0000    0.18404
594680.0000   -0.33726
594720.0000   -0.12111
594760.0000   -0.07391
594800.0000   -0.05442
594840.0000   -0.21878
594880.0000   -0.02525
594920.0000    0.10872
594960.0000    0.35204
595000.0000   -0.10915
595040.0000    0.16746
595080.0000   -0.04699
595120.0000   -0.57405
595160.0000   -0.63953
595200.0000   -0.43137
595240.0000   -0.48816
595280.0000   -0.82351
595320.0000    0.04124
595360.0000   -0.51217
595400.0000   -0.33064
595440.0000   -0.49992
595480.0000   -0.78752
595520.0000   -0.47551
595560.0000   -0.66087
595600.0000   -0.70371
595640.0000   -0.47173
595680.0000   -0.43489
595720.0000   -0.47862
595760.0000   -0.19734
595800.0000   -0.46434
595840.0000   -0.62259
595880.0000   -0.24015
595920.0000   -0.35146
595960.0000   -0.05152
596000.0000   -0.43769
596040.0000   -0.61075
596080.0000   -0.47110
596120.0000    0.06451
596160.0000   -0.05318
596200.0000    0.04795
596240.0000   -0.13343
596280.0000   -0.25278
596320.0000   -0.33566
596360.0000    0.09125
596400.0000    0.10921
596440.0000    0.37006
596480.0000    0.45512
596520.0000    0.28046
596560.0000   -0.11782
596600.0000    0.34352
596640.0000   -0.16598
596680.0000    0.03799
596720.0000   -0.10741
596760.0000    0.24378
596800.0000   -0.28538
596840.0000   -0.27220
596880.0000   -0.28565
596920.0000   -0.04204
596960.0000   -0.18689
597000.0000   -0.54477
597040.0000   -0.31078
597080.0000   -0.24958
597120.0000   -0.35489
597160.0000   -0.78080
597200.0000   -0.53111
597240.0000   -0.69111
597280.0000   -0.27156
597320.0000    0.02864
597360.0000   -0.12693
597400.0000   -0.17316
597440.0000   -0.38851
597480.0000   -0.41154
597520.0000   -0.23145
597560.0000   -0.41334
597600.0000   -0.36886
597640.0000   -0.28827
597680.0000   -0.21771
597720.0000   -0.31105
597760.0000   -0.16489
597800.0000    0.35760
597840.0000    0.09772
597880.0000   -0.03121
597920.0000    0.02074
597960.0000    0.01898
598000.0000    0.06402
598040.0000   -0.03304
598080.0000   -0.21695
598120.0000   -0.04238
598160.0000   -0.32750
598200.0000   -0.18584
598240.0000   -0.25172
598280.0000   -0.46119
598320.0000   -0.46435
598360.0000   -0.39488
598400.0000   -0.13963
598440.0000   -0.01962
598480.0000   -0.08350
598520.0000    0.07012
598560.0000   -0.27351
598600.0000   -0.14112
598640.0000   -0.01012
598680.0000    0.09588
598720.0000    0.43852
598760.0000    0.38715
598800.0000    0.31907
598840.0000    0.38489
598880.0000    0.34250
598920.0000    0.14826
598960.0000    0.46679
599000.0000    0.16773
599040.0000    0.31003
599080.0000    0.25708
599120.0000    0.57621
599160.0000    0.61138
599200.0000    0.16232
599240.0000    0.51544
599280.0000    0.31069
599320.0000    0.41634
599360.0000    0.58450
599400.0000    0.40205
599440.0000    0.51899
599480.0000    0.63669
599520.0000    0.51119
599560.0000    0.27271
599600.0000    0.16775
599640.0000    0.17039
599680.0000    0.18067
599720.0000    0.21024
599760.0000    0.29530
599800.0000    0.52539
599840.0000    0.34070
599880.0000    0.31159
599920.0000    0.48339
599960.0000    0.49432
600000.0000    0.19421
600040.0000    0.41789
600080.0000    0.21562
600120.0000    0.13816
600160.0000    0.33561
600200.0000    0.55794
600240.0000    0.62475
600280.0000    0.38786
600320.0000   -0.02890
600360.0000    0.16530
600400.0000    0.29318
600440.0000    0.34914
600480.0000    0.35226
600520.0000    0.34253
600560.0000    0.37288
600600.0000   -0.03383
600640.0000    0.05447
600680.0000    0.31492
600720.0000    0.04894
600760.0000   -0.05961
600800.0000    0.29764
600840.0000    0.32367
600880.0000    0.31005
600920.0000    0.33307
600960.0000    0.23897
601000.0000    0.27668
601040.0000    0.29212
601080.0000    0.38748
601120.0000    0.46639
601160.0000    0.20472
601200.0000    0.35627
601240.0000    0.40171
601280.0000    0.12375
601320.0000    0.26889
601360.0000    0.31330
601400.0000    0.25627
601440.0000    0.38226
601480.0000    0.70254
601520.0000    0.65213
601560.0000    0.55657
601600.0000   -0.08769
601640.0000    0.06224
601680.0000   -0.08084
601720.0000    0.22089
601760.0000   -0.24061
601800.0000   -0.37582
601840.0000   -0.27885
601880.0000   -0.24754
601920.0000   -0.46617
601960.0000   -0.25155
602000.0000   -0.44525
602040.0000   -0.39639
602080.0000   -0.74634
602120.0000   -0.12898
602160.0000   -0.27714
602200.0000   -0.43533
602240.0000   -0.52642
602280.0000   -0.19213
602320.0000   -0.54195
602360.0000   -0.11765
602400.0000   -0.08689
602440.0000   -0.06933
602480.0000   -0.33876
602520.0000   -0.02303
602560.0000    0.49945
602600.0000    0.31176
602640.0000    0.51167
602680.0000    0.19312
602720.0000    0.25381
602760.0000    0.43331
602800.0000    0.22394
602840.0000    0.37942
602880.0000    0.33210
602920.0000    0.32310
602960.0000    0.35240
603000.0000    0.33725
603040.0000    0.64969
603080.0000    0.45515
603120.0000    0.45225
603160.0000    0.59969
603200.0000    0.69666
603240.0000    0.37450
603280.0000    0.42894
603320.0000    0.44712
603360.0000    0.18038
603400.0000    0.42524
603440.0000    0.41969
603480.0000    0.28398
603520.0000    0.36237
603560.0000    0.30717
603600.0000    0.61218
603640.0000    0.35747
603680.0000    0.51948
603720.0000    0.62759
603760.0000    0.39777
603800.0000    0.37264
603840.0000    0.59408
603880.0000    0.36476
603920.0000    0.63380
603960.0000    0.48348
604000.0000    0.66171
604040.0000    0.37822
604080.0000    0.27306
604120.0000    0.67196
604160.0000    0.44905
604200.0000    0.50748
604240.0000    0.58409
604280.0000    0.59711
604320.0000    0.54059
604360.0000    0.49329
604400.0000    0.37538
604440.0000    0.50989
604480.0000    0.65407
604520.0000    0.64553
604560.0000    0.37112
604600.0000    0.31414
604640.0000    0.27860
604680.0000    0.28770
604720.0000    0.38902
604760.0000    0.48785
604800.0000    0.58613
604840.0000    0.42112
604880.0000    0.37368
604920.0000    0.27928
604960.0000    0.41726
605000.0000    0.29579
605040.0000    0.37138
605080.0000    0.23421
605120.0000    0.43012
605160.0000    0.31010
605200.0000    0.52783
605240.0000    0.46611
605280.0000    0.45939
605320.0000    0.42663
605360.0000    0.55674
605400.0000    0.65780
605440.0000    0.30924
605480.0000    0.31735
605520.0000    0.33038
605560.0000    0.40046
605600.0000    0.35004
605640.0000    0.40055
605680.0000    0.24528
605720.0000   -0.35471
605760.0000   -0.29537
605800.0000   -0.20258
605840.0000    0.08991
605880.0000   -0.00426
605920.0000   -0.31746
605960.0000   -0.42794
606000.0000   -0.17810
606040.0000   -0.23665
606080.0000   -0.28336
606120.0000   -0.50995
606160.0000   -0.62180
606200.0000   -0.37244
606240.0000   -0.27969
606280.0000   -0.40923
606320.0000   -0.39612
606360.0000   -0.23772
606400.0000   -0.18718
606440.0000   -0.36181
606480.0000   -0.13388
606520.0000   -0.32612
606560.0000   -0.13830
606600.0000   -0.26699
606640.0000   -0.34753
606680.0000   -0.10121
606720.0000    0.41221
606760.0000    0.13421
606800.0000    0.38647
606840.0000    0.29661
606880.0000    0.13686
606920.0000    0.15826
606960.0000    0.24280
607000.0000    0.29735
607040.0000    0.32253
607080.0000    0.29175
607120.0000    0.16343
607160.0000    0.04999
607200.0000    0.05884
607240.0000    0.31432
607280.0000    0.51604
607320.0000    0.38725
607360.0000    0.22897
607400.0000    0.19881
607440.0000    0.30949
607480.0000    0.12045
607520.0000    0.40354
607560.0000    0.31839
607600.0000    0.01077
607640.0000    0.21006
607680.0000    0.25134
607720.0000    0.23311
607760.0000    0.21128
607800.0000    0.17550
607840.0000    0.36335
607880.0000    0.27321
607920.0000    0.24063
607960.0000    0.15341
608000.0000    0.26936
608040.0000    0.25276
608080.0000    0.07131
608120.0000    0.01147
608160.0000    0.08424
608200.0000    0.12242
608240.0000    0.17088
608280.0000    0.06024
608320.0000    0.15920
608360.0000    0.09003
608400.0000    0.03203
608440.0000    0.26289
608480.0000    0.07253
608520.0000    0.24541
608560.0000    0.28711
608600.0000    0.16705
608640.0000    0.51419
608680.0000    0.48463
608720.0000    0.34428
608760.0000    0.29923
608800.0000    0.23636
608840.0000    0.03244
608880.0000    0.26223
608920.0000    0.35338
608960.0000    0.27673
609000.0000    0.26457
609040.0000    0.25872
609080.0000    0.11342
609120.0000    0.20358
609160.0000    0.24279
609200.0000    0.22871
609240.0000    0.28160
609280.0000    0.43825
609320.0000    0.49689
609360.0000    0.28845
609400.0000    0.27602
609440.0000    0.11848
609480.0000    0.17710
609520.0000    0.46748
609560.0000    0.18279
609600.0000    0.26491
609640.0000    0.14617
609680.0000    0.27126
609720.0000    0.09350
609760.0000    0.42106
609800.0000    0.15939
609840.0000    0.15047
609880.0000    0.29945
609920.0000    0.21752
609960.0000    0.15502
610000.0000    0.08685
610040.0000    0.27362
610080.0000    0.17929
610120.0000    0.31368
610160.0000    0.16247
610200.0000    0.08771
610240.0000    0.22372
610280.0000    0.15541
610320.0000    0.39753
610360.0000    0.29134
610400.0000    0.14739
610440.0000    0.09834
610480.0000    0.28995
610520.0000    0.39861
610560.0000    0.31571
610600.0000    0.29499
610640.0000    0.13984
610680.0000    0.46208
610720.0000    0.30185
610760.0000    0.40208
610800.0000    0.38396
610840.0000    0.25106
610880.0000    0.48155
610920.0000    0.27455
610960.0000    0.31170
611000.0000    0.41387
611040.0000    0.25692
611080.0000    0.11273
611120.0000    0.26985
611160.0000    0.30123
611200.0000    0.06492
611240.0000    0.47147
611280.0000    0.39736
611320.0000    0.30275
611360.0000    0.23765
611400.0000    0.31386
611440.0000    0.41779
611480.0000    0.24111
611520.0000    0.15391
611560.0000    0.31057
611600.0000    0.21868
611640.0000    0.18381
611680.0000    0.30420
611720.0000    0.27645
611760.0000    0.17379
611800.0000    0.33212
611840.0000    0.17578
611880.0000    0.08906
611920.0000    0.27288
611960.0000    0.15786
612000.0000    0.18960
612040.0000    0.26247
612080.0000    0.26041
612120.0000    0.19456
612160.0000    0.24352
612200.0000    0.11626
612240.0000    0.25139
612280.0000    0.20478
612320.0000    0.33733
612360.0000    0.21776
612400.0000    0.21274
612440.0000    0.00055
612480.0000    0.24103
612520.0000    0.30346
612560.0000    0.30510
612600.0000    0.25609
612640.0000    0.24876
612680.0000    0.40749
612720.0000    0.20311
612760.0000    0.27720
612800.0000    0.24801
612840.0000    0.05549
612880.0000    0.03908
612920.0000    0.17169
612960.0000    0.21618
613000.0000    0.18246
613040.0000    0.09138
613080.0000    0.07773
613120.0000   -0.22948
613160.0000    0.05598
613200.0000    0.08575
613240.0000   -0.01070
613280.0000    0.30346
613320.0000    0.14774
613360.0000    0.32914
613400.0000    0.17383
613440.0000    0.24218
613480.0000    0.11776
613520.0000    0.12110
613560.0000    0.22517
613600.0000    0.13477
613640.0000    0.11300
613680.0000    0.18801
613720.0000    0.14640
613760.0000    0.18388
613800.0000    0.22410
613840.0000    0.21693
613880.0000    0.22505
613920.0000    0.11666
613960.0000    0.45577
614000.0000    0.40046
614040.0000    0.31471
614080.0000    0.55787
614120.0000    0.36620
614160.0000    0.29424
614200.0000    0.28094
614240.0000    0.03151
614280.0000    0.29875
614320.0000    0.17365
614360.0000    0.23740
614400.0000    0.44736
614440.0000    0.25021
614480.0000   -0.02786
614520.0000    0.33491
614560.0000    0.20448
614600.0000    0.15393
614640.0000    0.19436
614680.0000    0.15274
614720.0000    0.21820
614760.0000    0.32921
614800.0000    0.10111
614840.0000    0.19811
614880.0000    0.17897
614920.0000    0.29417
614960.0000    0.24259
615000.0000    0.21594
615040.0000    0.14832
615080.0000    0.28510
615120.0000    0.17561
615160.0000    0.09370
615200.0000    0.24194
615240.0000    0.13640
615280.0000    0.16721
615320.0000    0.11040
615360.0000    0.10839
615400.0000    0.18884
615440.0000    0.11816
615480.0000    0.21568
615520.0000    0.09390
615560.0000    0.14899
615600.0000    0.13134
615640.0000   -0.03627
615680.0000    0.16550
615720.0000    0.11409
615760.0000    0.16656
615800.0000    0.19185
615840.0000    0.20581
615880.0000    0.35032
615920.0000    0.22709
615960.0000    0.17007
616000.0000    0.34771
616040.0000    0.09766
616080.0000    0.07274
616120.0000    0.16437
616160.0000    0.05161
616200.0000    0.16296
616240.0000    0.31590
616280.0000    0.15923
616320.0000    0.14693
616360.0000    0.31243
616400.0000    0.13398
616440.0000    0.21516
616480.0000    0.13517
616520.0000    0.17335
616560.0000    0.01819
616600.0000    0.16190
616640.0000    0.32206
616680.0000    0.22890
616720.0000    0.29409
616760.0000    0.28255
616800.0000    0.22789
616840.0000    0.18932
616880.0000    0.25558
616920.0000    0.27099
616960.0000    0.18047
617000.0000    0.25289
617040.0000    0.26014
617080.0000    0.32716
617120.0000    0.20340
617160.0000    0.07805
617200.0000    0.31755
617240.0000    0.27717
617280.0000    0.14468
617320.0000    0.37770
617360.0000    0.41574
617400.0000    0.30777
617440.0000    0.09924
617480.0000    0.19360
617520.0000    0.07706
617560.0000    0.14191
617600.0000    0.23324
617640.0000    0.15059
617680.0000    0.23639
617720.0000    0.16187
617760.0000    0.18711
617800.0000    0.26576
617840.0000    0.09158
617880.0000    0.23375
617920.0000    0.25444
617960.0000    0.26552
618000.0000    0.33907
618040.0000    0.18448
618080.0000    0.18921
618120.0000    0.30589
618160.0000    0.41594
618200.0000    0.41613
618240.0000    0.34542
618280.0000    0.33849
618320.0000    0.28813
618360.0000    0.26890
618400.0000    0.42655
618440.0000    0.38546
618480.0000    0.30552
618520.0000    0.31683
618560.0000    0.21718
618600.0000    0.24016
618640.0000    0.21071
618680.0000    0.04607
618720.0000    0.43704
618760.0000    0.31269
618800.0000    0.30731
618840.0000    0.21717
618880.0000    0.26568
618920.0000    0.35517
618960.0000    0.20871
619000.0000    0.34833
619040.0000    0.18298
619080.0000    0.15585
619120.0000    0.35072
619160.0000    0.13621
619200.0000    0.30742
619240.0000    0.03489
619280.0000    0.12301
619320.0000    0.25259
619360.0000    0.43230
619400.0000    0.43791
619440.0000    0.31016
619480.0000    0.21029
619520.0000    0.11635
619560.0000    0.27981
619600.0000    0.33796
619640.0000    0.42751
619680.0000    0.28200
619720.0000    0.07842
619760.0000    0.22918
619800.0000    0.13152
619840.0000    0.31141
619880.0000    0.34636
619920.0000    0.42769
619960.0000    0.08008
620000.0000    0.10066
620040.0000    0.34670
620080.0000    0.05371
620120.0000    0.13465
620160.0000    0.26837
620200.0000    0.17318
620240.0000    0.30822
620280.0000    0.16067
620320.0000    0.23616
620360.0000    0.36077
620400.0000    0.30543
620440.0000    0.07396
620480.0000    0.33760
620520.0000    0.32019
620560.0000    0.20852
620600.0000    0.13263
620640.0000    0.20977
620680.0000    0.40159
620720.0000    0.13336
620760.0000    0.05354
620800.0000    0.22226
620840.0000   -0.06623
620880.0000    0.16617
620920.0000    0.11777
620960.0000   -0.32085
621000.0000   -0.18581
621040.0000    0.03211
621080.0000    0.30325
621120.0000   -0.20756
621160.0000    0.20855
621200.0000    0.08876
621240.0000    0.19285
621280.0000    0.37347
621320.0000    0.27363
621360.0000    0.39884
621400.0000    0.13150
621440.0000   -0.31669
621480.0000   -0.09363
621520.0000   -0.31667
621560.0000   -0.42295
621600.0000   -0.83082
621640.0000   -0.08856
621680.0000   -0.16560
621720.0000    0.19484
621760.0000    0.33825
621800.0000    0.42491
621840.0000    0.48077
621880.0000    0.38184
621920.0000    0.12322
621960.0000    0.34274
622000.0000    0.33757
622040.0000    0.36927
622080.0000    0.32180
622120.0000    0.32066
622160.0000    0.34274
622200.0000    0.30543
622240.0000    0.27582
622280.0000   -0.11938
622320.0000    0.04533
622360.0000    0.17834
622400.0000    0.12211
622440.0000    0.30790
622480.0000    0.44938
622520.0000    0.42041
622560.0000    0.32821
622600.0000    0.37721
622640.0000    0.34920
622680.0000    0.51992
622720.0000    0.10294
622760.0000    0.29964
622800.0000    0.38578
622840.0000    0.62374
622880.0000    0.50263
622920.0000    0.57405
622960.0000    0.59789
623000.0000    0.64812
623040.0000    0.51597
623080.0000    0.29701
623120.0000    0.52909
623160.0000    0.40396
623200.0000    0.26512
623240.0000    0.43438
623280.0000    0.53669
623320.0000    0.11498
623360.0000    0.60037
623400.0000    0.11580
623440.0000    0.08990
623480.0000    0.10561
623520.0000    0.31148
623560.0000    0.19122
623600.0000    0.10123
623640.0000   -0.10980
623680.0000   -0.29607
623720.0000   -0.40788
623760.0000   -0.42943
623800.0000   -0.50021
623840.0000   -0.63543
623880.0000   -0.89091
623920.0000   -0.99074
623960.0000    0.02229
624000.0000    0.04258
624040.0000    0.28936
624080.0000    0.09134
624120.0000    0.38969
624160.0000    0.19810
624200.0000    0.26680
624240.0000    0.39164
624280.0000    0.34804
624320.0000    0.28099
624360.0000    0.33417
624400.0000    0.11171
624440.0000    0.24577
624480.0000    0.31894
624520.0000    0.24699
624560.0000   -0.04164
624600.0000    0.02888
624640.0000    0.39971
624680.0000    0.55927
624720.0000    0.44632
624760.0000    0.49356
624800.0000    0.38541
624840.0000    0.29262
624880.0000    0.33149
624920.0000    0.51067
624960.0000    0.41778
625000.0000    0.42062
625040.0000    0.47552
625080.0000    0.43136
625120.0000    0.12862
625160.0000    0.21778
625200.0000    0.12611
625240.0000    0.20456
625280.0000    0.16604
625320.0000    0.35754
625360.0000    0.45773
625400.0000    0.42209
625440.0000    0.50752
625480.0000    0.35286
625520.0000    0.12092
625560.0000    0.45070
625600.0000    0.22087
625640.0000    0.17284
625680.0000    0.32320
625720.0000    0.24668
625760.0000    0.23474
625800.0000   -0.07052
625840.0000   -0.02628
625880.0000    0.14275
625920.0000    0.26624
625960.0000    0.19121
626000.0000    0.43615
626040.0000    0.14949
626080.0000    0.06315
626120.0000    0.22850
626160.0000    0.17216
626200.0000    0.13330
626240.0000   -0.08310
626280.0000   -0.12487
626320.0000   -0.15474
626360.0000   -0.45133
626400.0000   -0.45909
626440.0000   -0.20597
626480.0000   -0.12478
626520.0000   -0.07829
626560.0000   -0.23661
626600.0000   -0.22316
626640.0000   -0.08448
626680.0000   -0.17225
626720.0000    0.02860
626760.0000   -0.17366
626800.0000   -0.02329
626840.0000    0.15098
626880.0000    0.16265
626920.0000   -0.10743
626960.0000   -0.09434
627000.0000   -0.25804
627040.0000   -0.44445
627080.0000    0.00729
627120.0000    0.27018
627160.0000    0.34647
627200.0000    0.13927
627240.0000    0.26628
627280.0000    0.40923
627320.0000    0.34868
627360.0000    0.31499
627400.0000   -0.14516
627440.0000   -0.05888
627480.0000   -0.05510
627520.0000   -0.07147
627560.0000   -0.02437
627600.0000   -0.08305
627640.0000   -0.16571
627680.0000   -0.37050
627720.0000   -0.05005
627760.0000    0.14960
627800.0000    0.46291
627840.0000    0.40891
627880.0000    0.44602
627920.0000    0.45990
627960.0000    0.38862
628000.0000    0.30544
628040.0000    0.21049
628080.0000    0.37199
628120.0000    0.48601
628160.0000    0.21677
628200.0000    0.29121
628240.0000    0.12590
628280.0000    0.29234
628320.0000    0.24571
628360.0000    0.27707
628400.0000    0.05977
628440.0000    0.30711
628480.0000    0.08923
628520.0000    0.28058
628560.0000    0.30283
628600.0000    0.64448
628640.0000    0.61375
628680.0000    0.59234
628720.0000    0.10763
628760.0000    0.30127
628800.0000    0.44133
628840.0000    0.37192
628880.0000    0.54598
628920.0000    0.46628
628960.0000    0.48299
629000.0000    0.34210
629040.0000    0.34517
629080.0000    0.44839
629120.0000    0.75744
629160.0000    0.47455
629200.0000    0.54048
629240.0000    0.38573
629280.0000    0.32472
629320.0000    0.30130
629360.0000    0.35823
629400.0000    0.36487
629440.0000    0.34353
629480.0000    0.48128
629520.0000    0.50944
629560.0000    0.36342
629600.0000    0.49362
629640.0000    0.29403
629680.0000    0.28292
629720.0000    0.52902
629760.0000    0.29389
629800.0000    0.27738
629840.0000    0.35328
629880.0000    0.57037
629920.0000    0.36680
629960.0000    0.70068
630000.0000    0.41677
630040.0000    0.52260
630080.0000    0.46409
630120.0000    0.21447
630160.0000    0.34116
630200.0000    0.41486
630240.0000    0.34514
630280.0000    0.41553
630320.0000    0.33193
630360.0000    0.52429
630400.0000    0.46669
630440.0000    0.18391
630480.0000    0.18552
630520.0000    0.30549
630560.0000    0.59435
630600.0000    0.22915
630640.0000    0.60384
630680.0000    0.51314
630720.0000    0.39736
630760.0000    0.33302
630800.0000    0.56665
630840.0000    0.43799
630880.0000    0.50515
630920.0000    0.48891
630960.0000    0.23337
631000.0000    0.56083
631040.0000    0.19933
631080.0000    0.30656
631120.0000    0.45363
631160.0000    0.48089
631200.0000    0.55888
631240.0000    0.35110
631280.0000    0.48515
631320.0000    0.65287
631360.0000    0.31330
631400.0000    0.37124
631440.0000    0.22674
631480.0000    0.56977
631520.0000    0.27860
631560.0000    0.09189
631600.0000   -0.05201
631640.0000    0.17567
631680.0000   -0.11583
631720.0000    0.31849
631760.0000    0.28397
631800.0000    0.40539
631840.0000    0.32990
631880.0000    0.15259
631920.0000    0.29334
631960.0000    0.45353
632000.0000   -0.32486
632040.0000    0.08012
632080.0000   -0.05412
632120.0000   -0.20078
632160.0000   -0.31426
632200.0000   -0.37521
632240.0000   -0.21171
632280.0000   -0.52865
632320.0000   -0.39156
632360.0000   -0.32340
632400.0000   -0.45856
632440.0000   -0.05713
632480.0000   -0.02697
632520.0000    0.21871
632560.0000    0.38016
632600.0000    0.19067
632640.0000    0.39337
632680.0000    0.24718
632720.0000    0.45398
632760.0000    0.55358
632800.0000    0.50254
632840.0000    0.55807
632880.0000    0.18682
632920.0000    0.21207
632960.0000    0.26414
633000.0000    0.25911
633040.0000    0.24543
633080.0000    0.42349
633120.0000    0.47499
633160.0000    0.49391
633200.0000    0.32894
633240.0000    0.41379
633280.0000    0.43003
633320.0000    0.56736
633360.0000    0.44379
633400.0000    0.40479
633440.0000    0.48958
633480.0000    0.38941
633520.0000    0.40498
633560.0000    0.39292
633600.0000    0.34801
633640.0000    0.39442
633680.0000    0.27763
633720.0000    0.28918
633760.0000    0.44520
633800.0000    0.51266
633840.0000    0.40587
633880.0000    0.36520
633920.0000    0.02785
633960.0000    0.26825
634000.0000    0.48789
634040.0000    0.32947
634080.0000    0.52819
634120.0000    0.39576
634160.0000    0.35186
634200.0000    0.47842
634240.0000    0.19659
634280.0000    0.49351
634320.0000    0.52082
634360.0000    0.36114
634400.0000    0.21258
634440.0000    0.25586
634480.0000    0.34419
634520.0000    0.36882
634560.0000    0.39148
634600.0000    0.05815
634640.0000    0.35740
634680.0000    0.28067
634720.0000    0.18727
634760.0000    0.13912
634800.0000    0.20579
634840.0000    0.27231
634880.0000    0.26674
634920.0000    0.27345
634960.0000    0.24051
635000.0000    0.30512
635040.0000    0.48513
635080.0000    0.32888
635120.0000    0.46268
635160.0000    0.12862
635200.0000    0.28400
635240.0000    0.16896
635280.0000    0.26426
635320.0000    0.45483
635360.0000    0.42832
635400.0000    0.29475
635440.0000    0.25104
635480.0000    0.40963
635520.0000    0.35109
635560.0000    0.19739
635600.0000    0.32400
635640.0000    0.42297
635680.0000    0.28316
635720.0000    0.19361
635760.0000    0.37320
635800.0000    0.26035
635840.0000    0.27614
635880.0000    0.39539
635920.0000   -0.18850
635960.0000   -0.02102
636000.0000   -0.18678
636040.0000    0.05698
636080.0000    0.29777
636120.0000    0.31815
636160.0000    0.11282
636200.0000   -0.18047
636240.0000   -0.12928
636280.0000   -0.35577
636320.0000    0.06564
636360.0000    0.14184
636400.0000    0.38262
636440.0000    0.32013
636480.0000    0.15172
636520.0000    0.19575
636560.0000    0.11097
636600.0000   -0.02239
636640.0000    0.09390
636680.0000    0.49028
636720.0000    0.56289
636760.0000    0.40701
636800.0000    0.25581
636840.0000    0.08297
636880.0000    0.06524
636920.0000    0.19996
636960.0000    0.14893
637000.0000    0.10396
637040.0000   -0.55508
637080.0000   -0.16729
637120.0000   -0.54504
637160.0000   -0.35182
637200.0000   -0.71199
637240.0000   -0.40552
637280.0000   -0.13928
637320.0000   -0.32723
637360.0000   -0.48358
637400.0000   -0.29685
637440.0000   -0.20117
637480.0000   -0.54311
637520.0000   -0.38858
637560.0000   -0.34945
637600.0000   -0.12135
637640.0000   -0.15085
637680.0000   -0.52277
637720.0000   -0.05673
637760.0000   -0.68881
637800.0000   -0.60362
637840.0000   -0.12307
637880.0000   -0.23132
637920.0000   -0.63085
637960.0000   -0.42881
638000.0000   -0.40954
638040.0000    0.00564
638080.0000   -0.29200
638120.0000   -0.25653
638160.0000   -0.38655
638200.0000   -0.44207
638240.0000   -0.47472
638280.0000   -0.31522
638320.0000   -0.46692
638360.0000   -0.45744
638400.0000   -0.24584
638440.0000   -0.30453
638480.0000   -0.34140
638520.0000   -0.29391
638560.0000   -0.32280
638600.0000   -0.31345
638640.0000   -0.15855
638680.0000   -0.00129
638720.0000   -0.20912
638760.0000   -0.21809
638800.0000    0.11089
638840.0000    0.01871
638880.0000   -0.19296
638920.0000   -0.20777
638960.0000    0.02026
639000.0000   -0.11041
639040.0000   -0.09563
639080.0000    0.00028
639120.0000    0.14799
639160.0000   -0.30258
639200.0000   -0.01354
639240.0000    0.12682
639280.0000    0.30659
639320.0000   -0.12323
639360.0000   -0.26206
639400.0000    0.00520
639440.0000    0.08529
639480.0000   -0.21908
639520.0000   -0.03660
639560.0000   -0.07375
639600.0000   -0.21648
639640.0000   -0.17854
639680.0000   -0.14879
639720.0000   -0.22179
639760.0000   -0.36413
639800.0000   -0.31560
639840.0000   -0.13248
639880.0000   -0.12089
639920.0000    0.05267
639960.0000   -0.16340
640000.0000   -0.36689
640040.0000    0.00565
640080.0000   -0.02663
640120.0000   -0.49723
640160.0000   -0.17216
640200.0000    0.23584
640240.0000   -0.25136
640280.0000    0.02694
640320.0000   -0.12694
640360.0000    0.10268
640400.0000    0.25984
640440.0000    0.23377
640480.0000    0.13127
640520.0000    0.20457
640560.0000    0.36362
640600.0000    0.44262
640640.0000    0.20563
640680.0000    0.13671
640720.0000    0.40344
640760.0000    0.26611
640800.0000    0.11761
640840.0000    0.30904
640880.0000    0.23066
640920.0000    0.32209
640960.0000    0.36274
641000.0000    0.21442
641040.0000    0.42379
641080.0000    0.69522
641120.0000    0.69442
641160.0000    0.40624
641200.0000    0.42107
641240.0000    0.24886
641280.0000    0.16217
641320.0000    0.13883
641360.0000    0.01916
641400.0000    0.44990
641440.0000    0.31278
641480.0000    0.25815
641520.0000    0.37704
641560.0000    0.13844
641600.0000    0.29767
641640.0000    0.35511
641680.0000    0.01912
641720.0000    0.18594
641760.0000    0.12308
641800.0000    0.04009
641840.0000    0.29103
641880.0000    0.21143
641920.0000    0.37537
641960.0000    0.11257
642000.0000    0.04980
642040.0000    0.33018
642080.0000    0.14294
642120.0000    0.15553
642160.0000    0.30782
642200.0000    0.13077
642240.0000   -0.05891
642280.0000    0.08074
642320.0000    0.17728
642360.0000    0.06369
642400.0000    0.27240
642440.0000    0.21442
642480.0000    0.35108
642520.0000    0.21513
642560.0000    0.32931
642600.0000    0.15194
642640.0000    0.19086
642680.0000    0.38155
642720.0000    0.01741
642760.0000    0.32401
642800.0000    0.20605
642840.0000    0.36016
642880.0000    0.33498
642920.0000    0.47525
642960.0000   -0.03753
643000.0000   -0.20335
643040.0000    0.23665
643080.0000    0.24397
643120.0000    0.04937
643160.0000    0.01731
643200.0000   -0.03266
643240.0000    0.16445
643280.0000    0.03643
643320.0000    0.14643
643360.0000    0.45209
643400.0000    0.09150
643440.0000    0.15764
643480.0000    0.17464
643520.0000    0.21585
643560.0000    0.10765
643600.0000    0.24448
643640.0000    0.39333
643680.0000    0.41809
643720.0000    0.43359
643760.0000    0.18236
643800.0000    0.09024
643840.0000    0.10336
643880.0000    0.09579
643920.0000   -0.08806
643960.0000    0.06590
644000.0000    0.24716
644040.0000   -0.04075
644080.0000    0.11702
644120.0000    0.18687
644160.0000    0.17710
644200.0000    0.26124
644240.0000    0.17350
644280.0000    0.20649
644320.0000    0.33209
644360.0000    0.33069
644400.0000    0.20015
644440.0000    0.37707
644480.0000    0.07231
644520.0000    0.45563
644560.0000    0.29064
644600.0000    0.25677
644640.0000    0.31890
644680.0000    0.50733
644720.0000    0.35059
644760.0000    0.64551
644800.0000    0.39159
644840.0000    0.48366
644880.0000    0.05071
644920.0000    0.52094
644960.0000    0.44922
645000.0000    0.68750
645040.0000    0.60900
645080.0000    0.56861
645120.0000    0.43551
645160.0000    0.40613
645200.0000    0.55211
645240.0000    0.30805
645280.0000    0.35600
645320.0000    0.38523
645360.0000    0.32919
645400.0000    0.20373
645440.0000    0.14877
645480.0000    0.33994
645520.0000    0.24636
645560.0000    0.08966
645600.0000    0.45359
645640.0000    0.16700
645680.0000    0.33187
645720.0000    0.15583
645760.0000    0.31425
645800.0000    0.33060
645840.0000    0.28470
645880.0000    0.25638
645920.0000   -0.05981
645960.0000    0.02399
646000.0000   -0.50331
646040.0000   -0.32388
646080.0000   -0.08685
646120.0000   -0.14057
646160.0000   -0.22774
646200.0000   -0.40633
646240.0000   -0.37519
646280.0000   -0.58116
646320.0000   -0.34978
646360.0000   -0.59946
646400.0000   -0.70346
646440.0000   -0.24843
646480.0000   -0.39739
646520.0000   -0.38392
646560.0000   -0.23848
646600.0000   -0.32809
646640.0000   -0.13638
646680.0000   -0.04927
646720.0000   -0.14677
646760.0000   -0.45412
646800.0000   -0.31438
646840.0000   -0.11618
646880.0000   -0.24968
646920.0000   -0.37682
646960.0000   -0.52739
647000.0000   -0.59146
647040.0000   -0.52689
647080.0000   -0.23917
647120.0000   -0.23644
647160.0000   -0.20511
647200.0000   -0.64030
647240.0000   -0.32380
647280.0000   -0.50056
647320.0000   -0.32370
647360.0000   -0.21822
647400.0000   -0.00989
647440.0000   -0.04762
647480.0000   -0.09363
647520.0000   -0.14690
647560.0000    0.03877
647600.0000   -0.07724
647640.0000   -0.07526
647680.0000   -0.17438
647720.0000   -0.05717
647760.0000    0.00876
647800.0000   -0.48065
647840.0000   -0.10398
647880.0000    0.08281
647920.0000    0.07517
647960.0000   -0.06701
648000.0000   -0.09695
648040.0000   -0.41633
648080.0000   -0.19424
648120.0000    0.36218
648160.0000    0.47178
648200.0000    0.56291
648240.0000    0.67301
648280.0000    0.61261
648320.0000    0.36966
648360.0000    0.62075
648400.0000    0.61789
648440.0000    0.49591
648480.0000    0.27226
648520.0000    0.49331
648560.0000    0.44764
648600.0000    0.52655
648640.0000    0.45087
648680.0000    0.53720
648720.0000    0.34989
648760.0000    0.37405
648800.0000    0.23387
648840.0000    0.31575
648880.0000    0.47144
648920.0000    0.38098
648960.0000    0.35308
649000.0000   -0.32062
649040.0000    0.31366
649080.0000    0.16935
649120.0000    0.14594
649160.0000    0.22532
649200.0000    0.20132
649240.0000    0.24543
649280.0000    0.11461
649320.0000    0.21562
649360.0000    0.12277
649400.0000    0.09494
649440.0000    0.28192
649480.0000    0.23510
649520.0000    0.10611
649560.0000    0.32184
649600.0000    0.19944
649640.0000    0.29789
649680.0000    0.25900
649720.0000    0.32000
649760.0000    0.10265
649800.0000    0.21924
649840.0000    0.51643
649880.0000    0.35272
649920.0000    0.36731
649960.0000    0.41316
650000.0000    0.36280
650040.0000    0.31938
650080.0000    0.39258
650120.0000    0.44934
650160.0000    0.00338
650200.0000    0.23276
650240.0000    0.32987
650280.0000    0.33325
650320.0000    0.15773
650360.0000    0.33017
650400.0000    0.28747
650440.0000    0.13778
650480.0000    0.07024
650520.0000    0.18395
650560.0000    0.01270
650600.0000    0.25091
650640.0000   -0.04335
650680.0000    0.16228
650720.0000    0.12836
650760.0000    0.04509
650800.0000    0.19467
650840.0000    0.00118
650880.0000    0.10151
650920.0000    0.00279
650960.0000    0.24407
651000.0000    0.31607
651040.0000    0.49100
651080.0000    0.26837
651120.0000    0.36296
651160.0000    0.28851
651200.0000    0.25836
651240.0000    0.38774
651280.0000    0.47014
651320.0000    0.47310
651360.0000    0.48610
651400.0000    0.29684
651440.0000    0.36925
651480.0000    0.32963
651520.0000    0.41526
651560.0000    0.29285
651600.0000    0.49968
651640.0000    0.24669
651680.0000    0.45092
651720.0000    0.08357
651760.0000    0.18437
651800.0000    0.46990
651840.0000    0.20299
651880.0000    0.35026
651920.0000    0.29987
651960.0000    0.18360
652000.0000    0.23204
652040.0000    0.35335
652080.0000    0.30813
652120.0000    0.32207
652160.0000    0.35495
652200.0000    0.31333
652240.0000    0.37881
652280.0000    0.56424
652320.0000    0.62807
652360.0000    0.45102
652400.0000    0.45909
652440.0000    0.50460
652480.0000    0.56249
652520.0000    0.30206
652560.0000    0.22546
652600.0000    0.22626
652640.0000    0.21025
652680.0000    0.33016
652720.0000    0.09542
652760.0000    0.29872
652800.0000   -0.13674
652840.0000    0.12701
652880.0000    0.38848
652920.0000    0.07677
652960.0000    0.16463
653000.0000    0.01783
653040.0000    0.01407
653080.0000    0.24430
653120.0000    0.34851
653160.0000    0.27877
653200.0000    0.31824
653240.0000    0.26292
653280.0000    0.15785
653320.0000    0.26778
653360.0000    0.34889
653400.0000    0.43289
653440.0000    0.32131
653480.0000    0.19005
653520.0000    0.22762
653560.0000    0.30787
653600.0000    0.28204
653640.0000    0.51207
653680.0000    0.19636
653720.0000    0.22148
653760.0000    0.21047
653800.0000    0.22313
653840.0000    0.11549
653880.0000    0.23851
653920.0000    0.48186
653960.0000    0.40448
654000.0000    0.46710
654040.0000    0.43267
654080.0000    0.49584
654120.0000    0.39056
654160.0000    0.49273
654200.0000    0.36825
654240.0000    0.53484
654280.0000    0.56356
654320.0000    0.41284
654360.0000    0.36498
654400.0000    0.34767
654440.0000    0.48960
654480.0000    0.40283
654520.0000    0.29071
654560.0000    0.27794
654600.0000    0.36630
654640.0000    0.30795
654680.0000    0.35891
654720.0000    0.36472
654760.0000    0.21958
654800.0000    0.51647
654840.0000    0.61069
654880.0000    0.64911
654920.0000    0.32998
654960.0000    0.23673
655000.0000    0.50434
655040.0000    0.61879
655080.0000    0.57682
655120.0000    0.54965
655160.0000    0.60235
655200.0000    0.43141
655240.0000    0.18598
655280.0000    0.42823
655320.0000    0.23906
655360.0000    0.33737
655400.0000    0.48321
655440.0000    0.02518
655480.0000    0.29031
655520.0000    0.32019
655560.0000    0.28897
655600.0000    0.33569
655640.0000    0.28318
655680.0000    0.33999
655720.0000    0.30144
655760.0000    0.29030
655800.0000    0.43402
655840.0000    0.70622
655880.0000    0.59787
655920.0000    0.50250
655960.0000    0.19123
656000.0000    0.20175
656040.0000    0.34108
656080.0000    0.44714
656120.0000    0.17668
656160.0000    0.26602
656200.0000    0.37630
656240.0000    0.32457
656280.0000    0.35794
656320.0000    0.34866
656360.0000    0.54287
656400.0000    0.67696
656440.0000    0.61724
656480.0000    0.52060
656520.0000    0.34703
656560.0000    0.34213
656600.0000    0.60671
656640.0000    0.43848
656680.0000    0.31433
656720.0000    0.09099
656760.0000    0.17075
656800.0000    0.27251
656840.0000    0.57016
656880.0000    0.06190
656920.0000    0.16450
656960.0000    0.10657
657000.0000    0.48503
657040.0000    0.16450
657080.0000    0.14551
657120.0000   -0.17879
657160.0000    0.22547
657200.0000    0.30764
657240.0000    0.24270
657280.0000    0.26759
657320.0000    0.44679
657360.0000    0.14276
657400.0000    0.39865
657440.0000    0.09824
657480.0000    0.27566
657520.0000    0.41890
657560.0000    0.19504
657600.0000    0.17602
657640.0000    0.35571
657680.0000    0.26420
657720.0000    0.38210
657760.0000    0.69213
657800.0000    0.23166
657840.0000    0.20403
657880.0000    0.17927
657920.0000    0.27602
657960.0000    0.21006
658000.0000    0.26699
658040.0000    0.39393
658080.0000    0.22451
658120.0000    0.30730
658160.0000    0.24526
658200.0000    0.33646
658240.0000    0.15274
658280.0000    0.12322
658320.0000    0.17830
658360.0000    0.37377
658400.0000    0.29618
658440.0000    0.31592
658480.0000    0.16600
658520.0000    0.24618
658560.0000    0.57382
658600.0000    0.37352
658640.0000    0.54130
658680.0000    0.28729
658720.0000    0.29396
658760.0000    0.23703
658800.0000    0.24161
658840.0000    0.30689
658880.0000    0.20447
658920.0000    0.37946
658960.0000    0.41912
659000.0000    0.24748
659040.0000    0.50134
659080.0000    0.32015
659120.0000    0.43131
659160.0000    0.15908
659200.0000    0.29940
659240.0000    0.24724
659280.0000    0.24203
659320.0000    0.45007
659360.0000    0.31724
659400.0000    0.26462
659440.0000    0.36787
659480.0000    0.33925
659520.0000    0.57024
659560.0000    0.26278
659600.0000    0.38995
659640.0000    0.59471
659680.0000    0.58056
659720.0000    0.29776
659760.0000    0.46264
659800.0000    0.38436
659840.0000    0.25447
659880.0000    0.41106
659920.0000    0.40819
659960.0000    0.08976
660000.0000    0.42989
660040.0000    0.31627
660080.0000    0.46444
660120.0000    0.12444
660160.0000    0.39039
660200.0000    0.33364
660240.0000    0.26142
660280.0000    0.45169
660320.0000    0.33885
660360.0000    0.25080
660400.0000    0.22730
660440.0000    0.32784
660480.0000    0.43872
660520.0000    0.53265
660560.0000    0.35237
660600.0000    0.43474
660640.0000    0.46165
660680.0000    0.39870
660720.0000    0.34684
660760.0000    0.31749
660800.0000    0.33451
660840.0000    0.34402
660880.0000    0.32633
660920.0000    0.26634
660960.0000    0.56687
661000.0000    0.44523
661040.0000    0.34777
661080.0000    0.31786
661120.0000    0.27965
661160.0000    0.48283
661200.0000    0.44572
661240.0000    0.33850
661280.0000    0.19683
661320.0000    0.30214
661360.0000    0.23076
661400.0000    0.33660
661440.0000    0.45556
661480.0000    0.38269
661520.0000    0.28674
661560.0000    0.36935
661600.0000    0.20396
661640.0000    0.35087
661680.0000    0.18740
661720.0000    0.08332
661760.0000    0.26058
661800.0000    0.08381
661840.0000    0.06212
661880.0000   -0.02402
661920.0000   -0.11640
661960.0000   -0.14289
662000.0000    0.27562
662040.0000    0.25676
662080.0000    0.42670
662120.0000    0.19575
662160.0000    0.30381
662200.0000    0.10328
662240.0000    0.07894
662280.0000    0.14260
662320.0000    0.38238
662360.0000    0.44881
662400.0000    0.49811
662440.0000    0.61340
662480.0000    0.59742
662520.0000    0.57677
662560.0000    0.63563
662600.0000    0.31933
662640.0000    0.31224
662680.0000    0.36107
662720.0000    0.30173
662760.0000    0.52991
662800.0000    0.62691
662840.0000    0.72047
662880.0000    0.62846
662920.0000    0.51508
662960.0000    0.50286
663000.0000    0.43316
663040.0000    0.23840
663080.0000    0.21141
663120.0000    0.16467
663160.0000    0.42808
663200.0000    0.43340
663240.0000    0.59056
663280.0000    0.23770
663320.0000   -0.04420
663360.0000   -0.18391
663400.0000   -0.05044
663440.0000    0.19136
663480.0000    0.17749
663520.0000   -0.02125
663560.0000    0.09971
663600.0000   -0.30295
663640.0000   -0.50373
663680.0000    0.05605
663720.0000    0.15498
663760.0000   -0.08947
663800.0000   -0.12328
663840.0000   -0.24697
663880.0000   -0.32658
663920.0000   -0.44221
663960.0000   -0.27492
664000.0000   -0.19122
664040.0000    0.15814
664080.0000   -0.07760
664120.0000   -0.00941
664160.0000   -0.23546
664200.0000   -0.30276
664240.0000   -0.27659
664280.0000   -0.17703
664320.0000   -0.14822
664360.0000   -0.12617
664400.0000   -0.05726
664440.0000   -0.23922
664480.0000   -0.13907
664520.0000   -0.12686
664560.0000   -0.14403
664600.0000   -0.11945
664640.0000    0.02445
664680.0000   -0.09730
664720.0000   -0.26529
664760.0000   -0.19732
664800.0000   -0.44097
664840.0000   -0.51993
664880.0000   -0.42958
664920.0000   -0.32197
664960.0000   -0.53720
665000.0000   -0.31330
665040.0000   -0.42256
665080.0000   -0.53884
665120.0000   -0.50235
665160.0000   -0.45702
665200.0000   -0.40090
665240.0000   -0.07546
665280.0000   -0.35790
665320.0000   -0.22187
665360.0000    0.01135
665400.0000   -0.31874
665440.0000   -0.17773
665480.0000    0.12889
665520.0000    0.26753
665560.0000    0.32034
665600.0000   -0.14403
665640.0000    0.07284
665680.0000    0.07211
665720.0000   -0.33762
665760.0000   -0.21052
665800.0000   -0.31892
665840.0000   -0.23909
665880.0000   -0.31770
665920.0000   -0.37752
665960.0000   -0.47561
666000.0000   -0.44374
666040.0000   -0.40714
666080.0000   -0.45454
666120.0000   -0.51220
666160.0000   -0.10684
666200.0000   -0.09838
666240.0000   -0.02853
666280.0000   -0.12900
666320.0000   -0.41030
666360.0000   -0.53576
666400.0000   -0.40063
666440.0000   -0.10143
666480.0000   -0.43476
666520.0000   -0.15713
666560.0000   -0.22716
666600.0000   -0.30224
666640.0000   -0.26096
666680.0000   -0.14550
666720.0000   -0.01560
666760.0000   -0.39426
666800.0000   -0.11440
666840.0000    0.01969
666880.0000   -0.06210
666920.0000   -0.28335
666960.0000   -0.42323
667000.0000   -0.21366
667040.0000   -0.31897
667080.0000   -0.10157
667120.0000   -0.12792
667160.0000   -0.11940
667200.0000   -0.32645
667240.0000   -0.10658
667280.0000   -0.22042
667320.0000   -0.18760
667360.0000   -0.27262
667400.0000   -0.07348
667440.0000   -0.43691
667480.0000   -0.17204
667520.0000   -0.19188
667560.0000   -0.32126
667600.0000   -0.06895
667640.0000   -0.44229
667680.0000   -0.19931
667720.0000   -0.02190
667760.0000   -0.14036
667800.0000   -0.30963
667840.0000   -0.51450
667880.0000   -0.50422
667920.0000   -0.31641
667960.0000   -0.10655
668000.0000   -0.46516
668040.0000   -0.48324
668080.0000   -0.57649
668120.0000   -0.41493
668160.0000   -0.19537
668200.0000   -0.16827
668240.0000   -0.07350
668280.0000   -0.14987
668320.0000   -0.33749
668360.0000   -0.35969
668400.0000   -0.16454
668440.0000   -0.20972
668480.0000   -0.21550
668520.0000   -0.30593
668560.0000   -0.09540
668600.0000   -0.54355
668640.0000   -0.03954
668680.0000   -0.46080
668720.0000   -0.54105
668760.0000   -0.23581
668800.0000   -0.08541
668840.0000   -0.20933
668880.0000   -0.09511
668920.0000   -0.24103
668960.0000   -0.30939
669000.0000   -0.14827
669040.0000   -0.39499
669080.0000   -0.29325
669120.0000   -0.11656
669160.0000   -0.31468
669200.0000   -0.43899
669240.0000   -0.34792
669280.0000   -0.25981
669320.0000   -0.27137
669360.0000   -0.30598
669400.0000   -0.40066
669440.0000   -0.30768
669480.0000   -0.10112
669520.0000   -0.20172
669560.0000   -0.18558
669600.0000   -0.04566
669640.0000   -0.27162
669680.0000   -0.25222
669720.0000   -0.15881
669760.0000   -0.41492
669800.0000   -0.48288
669840.0000   -0.22497
669880.0000   -0.33420
669920.0000   -0.31313
669960.0000    0.12297
670000.0000   -0.30476
670040.0000   -0.10757
670080.0000   -0.55686
670120.0000   -0.19973
670160.0000   -0.17096
670200.0000   -0.03890
670240.0000   -0.15025
670280.0000   -0.35806
670320.0000   -0.31450
670360.0000   -0.29737
670400.0000   -0.20538
670440.0000   -0.25033
670480.0000   -0.26913
670520.0000   -0.24376
670560.0000   -0.12999
670600.0000    0.12529
670640.0000    0.01338
670680.0000    0.03616
670720.0000    0.37284
670760.0000    0.32072
670800.0000    0.47738
670840.0000    0.41966
670880.0000    0.21071
670920.0000    0.28879
670960.0000    0.34659
671000.0000    0.47475
671040.0000    0.56437
671080.0000    0.40257
671120.0000    0.42103
671160.0000    0.36782
671200.0000   -0.13395
671240.0000   -0.15643
671280.0000    0.17271
671320.0000    0.21537
671360.0000    0.10642
671400.0000    0.06006
671440.0000    0.11003
671480.0000   -0.18159
671520.0000   -0.27691
671560.0000   -0.20035
671600.0000   -0.01427
671640.0000   -0.02628
671680.0000   -0.21688
671720.0000   -0.39618
671760.0000   -0.23801
671800.0000   -0.26442
671840.0000   -0.16178
671880.0000    0.13711
671920.0000   -0.11216
671960.0000   -0.15724
672000.0000   -0.12960
672040.0000   -0.25711
672080.0000   -0.54566
672120.0000   -0.60048
672160.0000   -0.79306
672200.0000   -0.58578
672240.0000   -0.60546
672280.0000   -0.27321
672320.0000   -0.34050
672360.0000   -0.25499
672400.0000   -0.34198
672440.0000   -0.34919
672480.0000   -0.40582
672520.0000   -0.64282
672560.0000   -0.36172
672600.0000   -0.40916
672640.0000   -0.55374
672680.0000   -0.51751
672720.0000   -0.51880
672760.0000   -0.40482
672800.0000   -0.39245
672840.0000   -0.31723
672880.0000   -0.52589
672920.0000   -0.44773
672960.0000   -0.44998
673000.0000   -0.48947
673040.0000   -0.41007
673080.0000   -0.40697
673120.0000   -0.45789
673160.0000   -0.40207
673200.0000   -0.31253
673240.0000   -0.50069
673280.0000   -0.68184
673320.0000   -0.50346
673360.0000   -0.44741
673400.0000   -0.41969
673440.0000   -0.51660
673480.0000   -0.39612
673520.0000   -0.57892
673560.0000   -0.43884
673600.0000   -0.29657
673640.0000   -0.24363
673680.0000   -0.21525
673720.0000   -0.32074
673760.0000   -0.43794
673800.0000   -0.19175
673840.0000   -0.10593
673880.0000   -0.34449
673920.0000   -0.69080
673960.0000   -0.32826
674000.0000   -0.50586
674040.0000   -0.23459
674080.0000   -0.15257
674120.0000   -0.54216
674160.0000   -0.46024
674200.0000   -0.44327
674240.0000   -0.43848
674280.0000   -0.66641
674320.0000   -0.61453
674360.0000   -0.08923
674400.0000   -0.41553
674440.0000   -0.51718
674480.0000   -0.32146
674520.0000   -0.45465
674560.0000   -0.37321
674600.0000   -0.14998
674640.0000   -0.23891
674680.0000   -0.46832
674720.0000   -0.21607
674760.0000   -0.24609
674800.0000   -0.13678
674840.0000   -0.16586
674880.0000   -0.19423
674920.0000   -0.16646
674960.0000   -0.25316
675000.0000   -0.08441
675040.0000   -0.26119
675080.0000   -0.10787
675120.0000   -0.35085
675160.0000   -0.35882
675200.0000   -0.29953
675240.0000   -0.35396
675280.0000   -0.34924
675320.0000   -0.16344
675360.0000   -0.23034
675400.0000   -0.31978
675440.0000   -0.29298
675480.0000   -0.30060
675520.0000   -0.17660
675560.0000   -0.05411
675600.0000   -0.23008
675640.0000   -0.33946
675680.0000   -0.06957
675720.0000   -0.00785
675760.0000   -0.16026
675800.0000   -0.36740
675840.0000   -0.30600
675880.0000   -0.20530
675920.0000   -0.06963
675960.0000   -0.08034
676000.0000   -0.53277
676040.0000   -0.74298
676080.0000   -0.28923
676120.0000   -0.51052
676160.0000   -0.31833
676200.0000   -0.42448
676240.0000   -0.39157
676280.0000   -0.70050
676320.0000   -0.36582
676360.0000   -0.62434
676400.0000   -0.45284
676440.0000   -0.28161
676480.0000   -0.22555
676520.0000   -0.44735
676560.0000   -0.13642
676600.0000   -0.44112
676640.0000   -0.50519
676680.0000   -0.10999
676720.0000   -0.01560
676760.0000   -0.22185
676800.0000   -0.33709
676840.0000   -0.10771
676880.0000   -0.18670
676920.0000   -0.08027
676960.0000   -0.17368
677000.0000   -0.36921
677040.0000   -0.54954
677080.0000   -0.40923
677120.0000   -0.45870
677160.0000   -0.51214
677200.0000   -0.34889
677240.0000   -0.56537
677280.0000   -0.38689
677320.0000   -0.53986
677360.0000   -0.64099
677400.0000   -0.22182
677440.0000    0.02047
677480.0000   -0.09127
677520.0000   -0.16860
677560.0000   -0.17001
677600.0000   -0.35479
677640.0000   -0.36890
677680.0000   -0.49449
677720.0000   -0.57743
677760.0000   -0.65545
677800.0000   -0.55478
677840.0000   -0.52923
677880.0000   -0.39017
677920.0000   -0.39276
677960.0000   -0.10556
678000.0000   -0.01070
678040.0000   -0.04770
678080.0000    0.71467
678120.0000   -0.16424
678160.0000    0.34695
678200.0000    0.28903
678240.0000    0.40230
678280.0000    0.35993
678320.0000    0.36711
678360.0000    0.29101
678400.0000    0.03660
678440.0000    0.30068
678480.0000    0.33324
678520.0000    0.36499
678560.0000    0.14733
678600.0000    0.25042
678640.0000    0.17948
678680.0000    0.11951
678720.0000    0.26332
678760.0000    0.14905
678800.0000    0.06651
678840.0000    0.29191
678880.0000    0.50914
678920.0000    0.51635
678960.0000    0.31045
679000.0000    0.36070
679040.0000    0.17149
679080.0000    0.33261
679120.0000    0.26733
679160.0000    0.15022
679200.0000    0.21665
679240.0000    0.31212
679280.0000    0.17643
679320.0000    0.38359
679360.0000    0.32917
679400.0000    0.19042
679440.0000    0.34088
679480.0000    0.11610
679520.0000    0.12909
679560.0000    0.16330
679600.0000    0.46323
679640.0000    0.41355
679680.0000    0.38575
679720.0000    0.51543
679760.0000    0.52965
679800.0000    0.58743
679840.0000    0.46186
679880.0000    0.57156
679920.0000    0.65171
679960.0000    0.56898
680000.0000    0.67308
680040.0000    0.14414
680080.0000    0.47665
680120.0000    0.23819
680160.0000    0.36529
680200.0000    0.48316
680240.0000    0.40699
680280.0000    0.15762
680320.0000    0.40267
680360.0000    0.75778
680400.0000    0.53718
680440.0000    0.44352
680480.0000    0.53368
680520.0000    0.53442
680560.0000    0.47315
680600.0000    0.34062
680640.0000    0.22077
680680.0000    0.29765
680720.0000    0.22408
680760.0000    0.47395
680800.0000    0.30825
680840.0000    0.35733
680880.0000    0.62993
680920.0000    0.45026
680960.0000    0.45560
681000.0000    0.41063
681040.0000    0.28954
681080.0000    0.18280
681120.0000    0.36204
681160.0000    0.41245
681200.0000    0.33892
681240.0000    0.35581
681280.0000    0.46082
681320.0000    0.48390
681360.0000    0.27692
681400.0000    0.11163
681440.0000    0.53443
681480.0000    0.29938
681520.0000    0.34314
681560.0000    0.26561
681600.0000    0.56328
681640.0000    0.59083
681680.0000    0.68318
681720.0000    0.64581
681760.0000    0.63776
681800.0000    0.55669
681840.0000    0.62098
681880.0000    0.51041
681920.0000    0.50773
681960.0000    0.54616
682000.0000    0.59602
682040.0000    0.72623
682080.0000    0.59149
682120.0000    0.68242
682160.0000    0.53257
682200.0000    0.54838
682240.0000    0.56770
682280.0000    0.39652
682320.0000    0.21851
682360.0000    0.16833
682400.0000    0.35573
682440.0000    0.43301
682480.0000    0.54829
682520.0000    0.44513
682560.0000    0.59635
682600.0000    0.18387
682640.0000    0.23720
682680.0000    0.28859
682720.0000    0.08389
682760.0000    0.55338
682800.0000    0.18747
682840.0000    0.31463
682880.0000    0.45677
682920.0000    0.30484
682960.0000    0.24708
683000.0000    0.51350
683040.0000    0.40373
683080.0000    0.39076
683120.0000    0.39191
683160.0000    0.29165
683200.0000    0.24277
683240.0000    0.33456
683280.0000    0.17373
683320.0000    0.31102
683360.0000    0.50057
683400.0000    0.39104
683440.0000    0.40248
683480.0000    0.33382
683520.0000    0.27810
683560.0000    0.35889
683600.0000    0.26748
683640.0000    0.29949
683680.0000    0.26623
683720.0000    0.37307
683760.0000    0.19672
683800.0000    0.38981
683840.0000    0.10121
683880.0000    0.34355
683920.0000    0.21893
683960.0000    0.21837
684000.0000    0.36972
684040.0000    0.34764
684080.0000    0.36040
684120.0000    0.39757
684160.0000    0.16667
684200.0000    0.21978
684240.0000    0.32095
684280.0000    0.21235
684320.0000    0.49636
684360.0000    0.38440
684400.0000    0.27419
684440.0000    0.56883
684480.0000    0.31111
684520.0000    0.38612
684560.0000    0.21313
684600.0000    0.28008
684640.0000    0.31654
684680.0000    0.21109
684720.0000    0.13213
684760.0000    0.23237
684800.0000    0.43576
684840.0000    0.16659
684880.0000    0.19396
684920.0000    0.36231
684960.0000    0.34793
685000.0000    0.26997
685040.0000    0.37742
685080.0000    0.37800
685120.0000    0.27525
685160.0000    0.34019
685200.0000    0.33802
685240.0000    0.19515
685280.0000    0.26329
685320.0000    0.49274
685360.0000    0.50302
685400.0000    0.43893
685440.0000    0.35100
685480.0000    0.33459
685520.0000    0.28704
685560.0000    0.42753
685600.0000    0.41286
685640.0000    0.27989
685680.0000    0.37716
685720.0000    0.54665
685760.0000    0.60476
685800.0000    0.42736
685840.0000    0.40013
685880.0000    0.40913
685920.0000    0.70788
685960.0000    0.35250
686000.0000    0.35607
686040.0000    0.11697
686080.0000    0.34199
686120.0000    0.32593
686160.0000    0.31482
686200.0000    0.47594
686240.0000    0.24326
686280.0000    0.45968
686320.0000    0.07293
686360.0000    0.44621
686400.0000    0.32602
686440.0000    0.30630
686480.0000    0.30802
686520.0000   -0.40455
686560.0000   -0.23706
686600.0000   -0.19370
686640.0000    0.10156
686680.0000    0.10505
686720.0000   -0.07117
686760.0000    0.29486
686800.0000   -0.05489
686840.0000   -0.06832
686880.0000    0.23202
686920.0000    0.35431
686960.0000    0.18445
687000.0000    0.10745
687040.0000   -0.31991
687080.0000   -0.21736
687120.0000   -0.42867
687160.0000   -0.54129
687200.0000   -0.31440
687240.0000   -0.42016
687280.0000   -0.54426
687320.0000   -0.45666
687360.0000   -0.49376
687400.0000   -0.56500
687440.0000   -0.74795
687480.0000   -0.47623
687520.0000   -0.66479
687560.0000   -0.25207
687600.0000   -0.62444
687640.0000   -0.76884
687680.0000   -0.24591
687720.0000   -0.31722
687760.0000   -0.61241
687800.0000   -0.33894
687840.0000   -0.62240
687880.0000   -0.25408
687920.0000   -0.17589
687960.0000   -0.64480
688000.0000   -0.65208
688040.0000   -0.50374
688080.0000   -0.15949
688120.0000   -0.37457
688160.0000   -0.35415
688200.0000   -0.25536
688240.0000   -0.82459
688280.0000   -0.32243
688320.0000   -0.60152
688360.0000   -0.33970
688400.0000   -0.34802
688440.0000    0.05127
688480.0000   -0.18023
688520.0000   -0.30367
688560.0000   -0.21009
688600.0000   -0.27739
688640.0000   -0.00326
688680.0000   -0.24215
688720.0000   -0.04992
688760.0000    0.02396
688800.0000   -0.13131
688840.0000   -0.23108
688880.0000   -0.32301
688920.0000   -0.09530
688960.0000    0.05440
689000.0000   -0.51169
689040.0000   -0.54217
689080.0000   -0.25293
689120.0000   -0.23425
689160.0000   -0.42934
689200.0000    0.09177
689240.0000    0.01522
689280.0000   -0.19197
689320.0000   -0.17993
689360.0000   -0.13096
689400.0000   -0.40287
689440.0000   -0.40542
689480.0000   -0.40126
689520.0000   -0.33183
689560.0000   -0.31603
689600.0000   -0.07342
689640.0000   -0.15105
689680.0000   -0.23893
689720.0000    0.11011
689760.0000   -0.06688
689800.0000   -0.37940
689840.0000   -0.08076
689880.0000    0.00524
689920.0000   -0.15348
689960.0000   -0.20197
690000.0000   -0.03376
690040.0000    0.18920
690080.0000    0.38103
690120.0000   -0.04391
690160.0000    0.25038
690200.0000   -0.29468
690240.0000   -0.27428
690280.0000    0.25828
690320.0000    0.09694
690360.0000   -0.09838
690400.0000    0.07545
690440.0000   -0.31192
690480.0000    0.19385
690520.0000    0.11412
690560.0000   -0.05804
690600.0000   -0.02043
690640.0000   -0.31692
690680.0000   -0.05899
690720.0000   -0.18786
690760.0000    0.01523
690800.0000   -0.17042
690840.0000    0.03117
690880.0000   -0.08369
690920.0000   -0.10032
690960.0000   -0.16961
691000.0000   -0.18828
691040.0000   -0.16538
691080.0000   -0.16051
691120.0000   -0.42523
691160.0000   -0.22217
691200.0000   -0.21621
691240.0000    0.43768
691280.0000    0.34730
691320.0000    0.37007
691360.0000    0.35275
691400.0000    0.45816
691440.0000    0.54523
691480.0000    0.44473
691520.0000    0.33305
691560.0000    0.55436
691600.0000    0.48390
691640.0000    0.65199
691680.0000    0.21841
691720.0000    0.31341
691760.0000    0.38110
691800.0000    0.73646
691840.0000    0.76065
691880.0000    0.60793
691920.0000    0.59253
691960.0000    0.61910
692000.0000    0.50361
692040.0000    0.53033
692080.0000    0.29635
692120.0000    0.33371
692160.0000    0.41688
692200.0000    0.49408
692240.0000    0.42153
692280.0000    0.40371
692320.0000    0.64109
692360.0000    0.64334
692400.0000    0.54685
692440.0000    0.47974
692480.0000    0.27093
692520.0000    0.49865
692560.0000    0.52433
692600.0000    0.46382
692640.0000    0.40291
692680.0000    0.52016
692720.0000    0.56886
692760.0000    0.31409
692800.0000    0.28177
692840.0000    0.29918
692880.0000    0.47882
692920.0000    0.62773
692960.0000    0.40074
693000.0000    0.48609
693040.0000    0.35186
693080.0000    0.55987
693120.0000    0.58311
693160.0000    0.45234
693200.0000    0.43122
693240.0000    0.60722
693280.0000    0.27556
693320.0000    0.35598
693360.0000    0.43251
693400.0000    0.44574
693440.0000    0.33275
693480.0000    0.41815
693520.0000    0.68121
693560.0000    0.55060
693600.0000    0.61682
693640.0000    0.47918
693680.0000    0.25349
693720.0000    0.59795
693760.0000    0.68809
693800.0000    0.45038
693840.0000    0.38300
693880.0000    0.54510
693920.0000    0.40290
693960.0000    0.58042
694000.0000    0.51886
694040.0000    0.56710
694080.0000    0.41635
694120.0000    0.54954
694160.0000    0.46768
694200.0000    0.55821
694240.0000    0.43513
694280.0000    0.33940
694320.0000    0.53234
694360.0000    0.51424
694400.0000    0.63908
694440.0000    0.40278
694480.0000    0.43045
694520.0000    0.53981
694560.0000    0.27482
694600.0000    0.44900
694640.0000    0.49093
694680.0000    0.37261
694720.0000    0.33397
694760.0000    0.46271
694800.0000    0.31808
694840.0000    0.32657
694880.0000    0.16590
694920.0000    0.36867
694960.0000    0.08821
695000.0000    0.30447
695040.0000    0.21970
695080.0000    0.10741
695120.0000    0.15761
695160.0000    0.15990
695200.0000    0.36223
695240.0000    0.36215
695280.0000    0.45569
695320.0000    0.37660
695360.0000    0.18445
695400.0000    0.42466
695440.0000    0.35890
695480.0000    0.28759
695520.0000    0.39926
695560.0000    0.38609
695600.0000    0.43672
695640.0000    0.39242
695680.0000    0.38917
695720.0000    0.33262
695760.0000    0.53447
695800.0000    0.33111
695840.0000    0.37544
695880.0000    0.36585
695920.0000    0.28430
695960.0000    0.28330
696000.0000    0.39178
696040.0000    0.50685
696080.0000    0.37839
696120.0000    0.32555
696160.0000    0.35890
696200.0000    0.30939
696240.0000    0.24442
696280.0000    0.15529
696320.0000    0.16431
696360.0000    0.16569
696400.0000    0.29811
696440.0000    0.05758
696480.0000    0.24812
696520.0000    0.21531
696560.0000    0.43002
696600.0000    0.30823
696640.0000    0.55015
696680.0000    0.42558
696720.0000    0.12549
696760.0000    0.33603
696800.0000    0.29815
696840.0000    0.26653
696880.0000    0.43605
696920.0000    0.52176
696960.0000    0.33576
697000.0000    0.18017
697040.0000    0.25407
697080.0000    0.42584
697120.0000    0.30433
697160.0000    0.23222
697200.0000    0.42003
697240.0000    0.38984
697280.0000   -0.32172
697320.0000   -0.17755
697360.0000    0.26721
697400.0000    0.14829
697440.0000    0.03906
697480.0000    0.57027
697520.0000    0.62610
697560.0000    0.67011
697600.0000    0.36884
697640.0000    0.49024
697680.0000    0.34481
697720.0000    0.30935
697760.0000    0.53018
697800.0000    0.45316
697840.0000    0.50288
697880.0000    0.76061
697920.0000    0.45184
697960.0000    0.66240
698000.0000    0.37932
698040.0000    0.49994
698080.0000    0.61484
698120.0000    0.65864
698160.0000    0.58517
698200.0000    0.61972
698240.0000    0.50000
698280.0000    0.45121
698320.0000    0.38272
698360.0000    0.44453
698400.0000    0.57578
698440.0000    0.20232
698480.0000    0.12125
698520.0000    0.05520
698560.0000    0.30058
698600.0000    0.39030
698640.0000    0.37714
698680.0000    0.55580
698720.0000    0.54453
698760.0000    0.63108
698800.0000    0.41136
698840.0000    0.33287
698880.0000    0.63055
698920.0000    0.36744
698960.0000    0.59346
699000.0000    0.17602
699040.0000    0.29833
699080.0000    0.40277
699120.0000    0.43665
699160.0000    0.61066
699200.0000    0.31491
699240.0000    0.53281
699280.0000    0.29416
699320.0000    0.47307
699360.0000    0.33088
699400.0000    0.26752
699440.0000    0.38549
699480.0000    0.46978
699520.0000    0.67308
699560.0000    0.44196
699600.0000    0.51021
699640.0000    0.32805
699680.0000    0.19688
699720.0000    0.41257
699760.0000    0.30014
699800.0000    0.37315
699840.0000    0.21782
699880.0000    0.63149
699920.0000    0.41957
699960.0000    0.41663
700000.0000    0.13369
700040.0000   -0.00379
700080.0000    0.26774
700120.0000    0.37736
700160.0000    0.13049
700200.0000    0.34673
700240.0000    0.53619
700280.0000    0.49982
700320.0000    0.42389
700360.0000    0.22617
700400.0000    0.12878
700440.0000    0.30901
700480.0000    0.65553
700520.0000    0.50269
700560.0000    0.23545
700600.0000    0.49937
700640.0000    0.16787
700680.0000    0.28727
700720.0000    0.44609
700760.0000    0.27436
700800.0000    0.49811
700840.0000    0.30163
700880.0000    0.16917
700920.0000    0.14637
700960.0000    0.02180
701000.0000   -0.25404
701040.0000    0.24838
701080.0000    0.26155
701120.0000    0.37946
701160.0000    0.06855
701200.0000    0.10984
701240.0000    0.25938
701280.0000    0.15071
701320.0000    0.54377
701360.0000    0.05047
701400.0000    0.20926
701440.0000    0.68322
701480.0000    0.11748
701520.0000    0.16129
701560.0000   -0.08132
701600.0000    0.00335
701640.0000    0.32116
701680.0000    0.12832
701720.0000    0.13066
701760.0000    0.44119
701800.0000    0.33592
701840.0000    0.14015
701880.0000    0.32191
701920.0000    0.38298
701960.0000    0.50230
702000.0000    0.26675
702040.0000    0.22215
702080.0000    0.07473
702120.0000    0.17576
702160.0000    0.19402
702200.0000    0.46568
702240.0000    0.31182
702280.0000    0.37975
702320.0000    0.09386
702360.0000    0.07729
702400.0000    0.29368
702440.0000    0.15978
702480.0000    0.41903
702520.0000    0.31721
702560.0000    0.35318
702600.0000    0.43247
702640.0000    0.29971
702680.0000    0.34193
702720.0000    0.07615
702760.0000    0.18145
702800.0000    0.20423
702840.0000    0.04991
702880.0000    0.13903
702920.0000    0.09534
702960.0000    0.11133
703000.0000    0.11701
703040.0000   -0.17850
703080.0000    0.20078
703120.0000    0.25264
703160.0000    0.08749
703200.0000    0.46684
703240.0000    0.06075
703280.0000    0.10232
703320.0000    0.41441
703360.0000    0.29165
703400.0000    0.29445
703440.0000    0.38240
703480.0000    0.54708
703520.0000    0.20607
703560.0000    0.09954
703600.0000    0.32845
703640.0000    0.53415
703680.0000    0.27120
703720.0000    0.33107
703760.0000    0.42001
703800.0000    0.38839
703840.0000    0.21799
703880.0000    0.24923
703920.0000    0.26669
703960.0000    0.31852
704000.0000    0.02855
704040.0000    0.03749
704080.0000   -0.07344
704120.0000    0.13801
704160.0000    0.35037
704200.0000    0.23056
704240.0000    0.09430
704280.0000    0.26914
704320.0000    0.30060
704360.0000    0.18764
704400.0000    0.27122
704440.0000    0.49695
704480.0000    0.40725
704520.0000    0.09628
704560.0000    0.18389
704600.0000    0.32316
704640.0000    0.24007
704680.0000    0.23190
704720.0000    0.44791
704760.0000    0.48174
704800.0000    0.51013
704840.0000    0.53048
704880.0000    0.54931
704920.0000    0.37175
704960.0000    0.19684
705000.0000    0.38866
705040.0000   -0.15493
705080.0000    0.17239
705120.0000    0.08718
705160.0000    0.15411
705200.0000    0.25038
705240.0000    0.15953
705280.0000    0.53709
705320.0000    0.36172
705360.0000    0.38028
705400.0000    0.22498
705440.0000    0.00110
705480.0000   -0.16895
705520.0000   -0.00860
705560.0000    0.19527
705600.0000    0.39050
705640.0000    0.25677
705680.0000    0.21532
705720.0000    0.27949
705760.0000    0.09204
705800.0000    0.18051
705840.0000    0.20771
705880.0000    0.22692
705920.0000    0.45739
705960.0000    0.09119
706000.0000    0.06406
706040.0000    0.10566
706080.0000    0.33952
706120.0000    0.14197
706160.0000    0.16068
706200.0000    0.44506
706240.0000    0.27557
706280.0000    0.47438
706320.0000    0.22656
706360.0000    0.16138
706400.0000    0.22110
706440.0000    0.29757
706480.0000    0.51381
706520.0000    0.44865
706560.0000    0.23170
706600.0000    0.19473
706640.0000    0.28503
706680.0000    0.39769
706720.0000    0.25590
706760.0000    0.08501
706800.0000    0.28939
706840.0000    0.20897
706880.0000    0.20362
706920.0000    0.35801
706960.0000    0.42948
707000.0000    0.13930
707040.0000    0.38292
707080.0000    0.51223
707120.0000    0.33569
707160.0000    0.29680
707200.0000    0.37796
707240.0000    0.31670
707280.0000    0.53341
707320.0000    0.58637
707360.0000    0.54031
707400.0000    0.49067
707440.0000    0.45054
707480.0000    0.44347
707520.0000    0.30707
707560.0000    0.04466
707600.0000    0.28183
707640.0000   -0.03015
707680.0000    0.58225
707720.0000   -0.16291
707760.0000    0.37621
707800.0000    0.22087
707840.0000    0.45898
707880.0000    0.45379
707920.0000    0.32805
707960.0000    0.37797
708000.0000    0.23026
708040.0000    0.33311
708080.0000    0.50277
708120.0000    0.13648
708160.0000    0.20189
708200.0000    0.16870
708240.0000    0.07140
708280.0000   -0.34261
708320.0000   -0.46322
708360.0000   -0.46387
708400.0000    0.08976
708440.0000    0.12911
708480.0000    0.21478
708520.0000   -0.04965
708560.0000    0.17905
708600.0000    0.07665
708640.0000   -0.04983
708680.0000   -0.14857
708720.0000   -0.15502
708760.0000   -0.22166
708800.0000    0.16144
708840.0000   -0.20279
708880.0000   -0.07704
708920.0000   -0.11029
708960.0000   -0.58488
709000.0000   -0.16981
709040.0000   -0.05040
709080.0000   -0.79190
709120.0000   -0.92366
709160.0000   -0.98870
709200.0000   -0.92411
709240.0000   -0.94511
709280.0000   -0.94103
709320.0000   -0.43670
709360.0000   -0.47940
709400.0000   -0.86355
709440.0000   -0.73719
709480.0000   -0.80259
709520.0000   -0.39924
709560.0000   -0.81003
709600.0000   -0.91807
709640.0000   -0.84418
709680.0000   -0.91243
709720.0000   -0.45122
709760.0000   -0.79559
709800.0000   -0.54334
709840.0000   -0.74400
709880.0000   -0.60680
709920.0000   -0.63383
709960.0000   -0.71812
710000.0000   -0.97465
710040.0000   -0.41162
710080.0000   -0.49901
710120.0000   -0.61383
710160.0000   -0.47298
710200.0000   -0.44552
710240.0000   -0.60444
710280.0000   -0.56428
710320.0000   -0.72109
710360.0000   -0.75923
710400.0000   -0.52151
710440.0000   -0.13940
710480.0000   -0.08420
710520.0000   -0.25805
710560.0000   -0.17921
710600.0000   -0.21346
710640.0000   -0.11638
710680.0000   -0.37735
710720.0000   -0.35679
710760.0000   -0.19768
710800.0000   -0.12840
710840.0000   -0.14327
710880.0000   -0.32438
710920.0000   -0.08173
710960.0000   -0.17768
711000.0000   -0.06258
711040.0000   -0.17156
711080.0000   -0.20926
711120.0000   -0.32658
711160.0000   -0.35694
711200.0000    0.01112
711240.0000   -0.15813
711280.0000   -0.15401
711320.0000    0.01105
711360.0000    0.31672
711400.0000    0.10114
711440.0000    0.13471
711480.0000   -0.30808
711520.0000   -0.18470
711560.0000   -0.51049
711600.0000   -0.10172
711640.0000   -0.16890
711680.0000    0.05097
711720.0000   -0.08768
711760.0000    0.03438
711800.0000    0.12353
711840.0000   -0.52617
711880.0000   -0.25773
711920.0000   -0.28301
711960.0000   -0.29234
712000.0000   -0.53537
712040.0000   -0.67074
712080.0000   -0.73404
712120.0000   -0.33883
712160.0000   -0.58872
712200.0000   -0.59810
712240.0000   -0.71744
712280.0000   -0.97290
712320.0000   -0.85957
712360.0000   -0.81898
712400.0000   -0.59198
712440.0000   -1.01945
712480.0000   -0.72360
712520.0000   -0.55402
712560.0000   -0.91427
712600.0000   -0.78353
712640.0000   -0.73071
712680.0000   -0.56188
712720.0000   -0.58780
712760.0000   -0.31298
712800.0000    0.20338
712840.0000   -0.25845
712880.0000   -0.50477
712920.0000   -0.66489
712960.0000   -0.35657
713000.0000   -0.46957
713040.0000   -0.59153
713080.0000   -0.64511
713120.0000   -0.43818
713160.0000   -0.27902
713200.0000   -0.66822
713240.0000   -0.45958
713280.0000   -0.05318
713320.0000   -0.41843
713360.0000   -0.31483
713400.0000   -0.00717
713440.0000    0.16393
713480.0000    0.40499
713520.0000    0.02297
713560.0000    0.23872
713600.0000    0.38573
713640.0000    0.43281
713680.0000    0.55707
713720.0000    0.50895
713760.0000    0.28110
713800.0000    0.37220
713840.0000    0.40043
713880.0000    0.47081
713920.0000    0.30359
713960.0000    0.50217
714000.0000    0.05976
714040.0000    0.40964
714080.0000    0.07940
714120.0000    0.42045
714160.0000    0.24137
714200.0000    0.14839
714240.0000    0.11234
714280.0000    0.24643
714320.0000    0.02943
714360.0000    0.22677
714400.0000    0.37113
714440.0000   -0.00893
714480.0000   -0.29377
714520.0000   -0.24359
714560.0000    0.10316
714600.0000    0.19485
714640.0000   -0.00950
714680.0000   -0.09926
714720.0000   -0.03740
714760.0000    0.37032
714800.0000    0.62080
714840.0000    0.48087
714880.0000   -0.01616
714920.0000    0.20591
714960.0000    0.22495
715000.0000    0.26069
715040.0000    0.37417
715080.0000    0.21707
715120.0000    0.48510
715160.0000    0.43423
715200.0000    0.55080
715240.0000    0.39411
715280.0000    0.53695
715320.0000    0.66610
715360.0000    0.56173
715400.0000    0.50738
715440.0000    0.31511
715480.0000    0.51851
715520.0000    0.43522
715560.0000    0.33562
715600.0000    0.34062
715640.0000    0.40676
715680.0000    0.32587
715720.0000    0.29458
715760.0000    0.37246
715800.0000    0.57217
715840.0000    0.42918
715880.0000    0.38669
715920.0000    0.60336
715960.0000    0.45166
716000.0000    0.45572
716040.0000    0.62000
716080.0000    0.18735
716120.0000    0.48653
716160.0000    0.36122
716200.0000    0.42196
716240.0000    0.64555
716280.0000    0.18984
716320.0000    0.41347
716360.0000    0.25848
716400.0000    0.46564
716440.0000    0.33011
716480.0000    0.68394
716520.0000    0.28196
716560.0000    0.33735
716600.0000    0.45465
716640.0000    0.21079
716680.0000    0.31738
716720.0000    0.39269
716760.0000    0.23558
716800.0000    0.10840
716840.0000    0.35532
716880.0000    0.27833
716920.0000    0.17052
716960.0000    0.20684
717000.0000    0.47327
717040.0000    0.31847
717080.0000    0.38611
717120.0000    0.07855
717160.0000    0.42316
717200.0000    0.81431
717240.0000    0.46456
717280.0000    0.40605
717320.0000    0.53595
717360.0000    0.47338
717400.0000    0.49402
717440.0000    0.59007
717480.0000    0.45602
717520.0000    0.41182
717560.0000    0.60836
717600.0000    0.44874
717640.0000    0.51935
717680.0000    0.60690
717720.0000    0.59356
717760.0000    0.43852
717800.0000    0.52768
717840.0000    0.37123
717880.0000    0.59138
717920.0000    0.42283
717960.0000    0.36313
718000.0000    0.34269
718040.0000    0.39620
718080.0000    0.45399
718120.0000    0.56724
718160.0000    0.48109
718200.0000    0.53504
718240.0000    0.63940
718280.0000    0.25909
718320.0000    0.56320
718360.0000    0.39586
718400.0000    0.49846
718440.0000    0.43237
718480.0000    0.43956
718520.0000    0.39881
718560.0000    0.43885
718600.0000    0.35710
718640.0000    0.47509
718680.0000    0.47801
718720.0000    0.59879
718760.0000    0.41578
718800.0000    0.22144
718840.0000    0.53443
718880.0000    0.46407
718920.0000    0.39265
718960.0000    0.24478
719000.0000    0.50970
719040.0000    0.40306
719080.0000    0.38212
719120.0000    0.22861
719160.0000    0.40101
719200.0000    0.32871
719240.0000    0.57519
719280.0000    0.41844
719320.0000    0.43966
719360.0000    0.26856
719400.0000    0.13924
719440.0000    0.25220
719480.0000    0.39942
719520.0000    0.11370
719560.0000    0.10994
719600.0000    0.72658
719640.0000    0.37864
719680.0000    0.32787
719720.0000    0.34974
719760.0000    0.36943
719800.0000    0.17864
719840.0000    0.36685
719880.0000    0.19519
719920.0000    0.18920
719960.0000    0.35194
720000.0000    0.49609
720040.0000    0.38071
720080.0000    0.40283
720120.0000    0.11810
720160.0000    0.57776
720200.0000    0.48912
720240.0000    0.19254
720280.0000    0.47074
720320.0000    0.36148
720360.0000    0.41679
720400.0000    0.59424
720440.0000    0.51306
720480.0000    0.19199
720520.0000    0.21484
720560.0000    0.41709
720600.0000    0.36709
720640.0000    0.43030
720680.0000    0.63459
720720.0000    0.37602
720760.0000    0.50483
720800.0000    0.21510
720840.0000    0.28143
720880.0000    0.42016
720920.0000    0.39601
720960.0000    0.26703
721000.0000    0.42662
721040.0000    0.38790
721080.0000    0.35686
721120.0000    0.42039
721160.0000    0.36355
721200.0000    0.31672
721240.0000    0.44985
721280.0000    0.31657
721320.0000    0.31065
721360.0000    0.24346
721400.0000    0.27224
721440.0000    0.25385
721480.0000    0.53005
721520.0000    0.22961
721560.0000    0.24026
721600.0000    0.10953
721640.0000    0.20635
721680.0000    0.14721
721720.0000    0.26594
721760.0000    0.40949
721800.0000    0.47135
721840.0000    0.36413
721880.0000    0.20713
721920.0000    0.53265
721960.0000    0.22819
722000.0000    0.43472
722040.0000    0.49836
722080.0000    0.59251
722120.0000    0.26680
722160.0000    0.25784
722200.0000    0.37574
722240.0000    0.54314
722280.0000    0.05376
722320.0000    0.45789
722360.0000    0.26161
722400.0000    0.20980
722440.0000    0.20139
722480.0000    0.07776
722520.0000    0.35574
722560.0000    0.13376
722600.0000   -0.33754
722640.0000    0.19215
722680.0000    0.44676
722720.0000    0.57668
722760.0000    0.69532
722800.0000    0.44129
722840.0000    0.20234
722880.0000    0.11885
722920.0000    0.47072
722960.0000    0.58103
723000.0000    0.37765
723040.0000    0.24039
723080.0000    0.40306
723120.0000    0.47608
723160.0000    0.51498
723200.0000    0.32820
723240.0000    0.34097
723280.0000    0.48126
723320.0000    0.32505
723360.0000    0.41167
723400.0000    0.22392
723440.0000    0.46199
723480.0000    0.30826
723520.0000    0.38662
723560.0000    0.55768
723600.0000    0.47128
723640.0000    0.65707
723680.0000    0.59338
723720.0000    0.48276
723760.0000    0.40213
723800.0000    0.28212
723840.0000    0.34568
[truncated: 158,795 more chars]
