# Supplementary material for: Comment on 'Valid molecular dynamics simulations of human hemoglobin require a surprisingly large box size'
Source: eLife. 2019 Jun 20;8:e44718. doi: 10.7554/eLife.44718 (PMC6586461; doi:10.7554/eLife.44718)
Supplement: Figure 4—source data 1. — The zip archive contains a README file describing which source files correspond to the different panels. [file elife-44718-fig4-data1.zip › figure4/panels_EF/amber/box1/eq3/proj.xvg]

25000.0000    0.41897
25040.0000    0.03294
25080.0000    0.30876
25120.0000    0.23286
25160.0000    0.03050
25200.0000   -0.00874
25240.0000    0.02088
25280.0000   -0.12376
25320.0000    0.04980
25360.0000    0.20283
25400.0000    0.31294
25440.0000    0.22479
25480.0000    0.22891
25520.0000    0.30048
25560.0000    0.28072
25600.0000    0.10476
25640.0000   -0.20027
25680.0000    0.12829
25720.0000   -0.03366
25760.0000    0.06608
25800.0000   -0.07813
25840.0000    0.12542
25880.0000    0.24599
25920.0000    0.17406
25960.0000    0.47772
26000.0000    0.26378
26040.0000    0.48763
26080.0000    0.32654
26120.0000    0.30966
26160.0000    0.39101
26200.0000    0.41672
26240.0000    0.49018
26280.0000    0.46893
26320.0000    0.20050
26360.0000    0.54042
26400.0000    0.17285
26440.0000   -0.04747
26480.0000    0.15480
26520.0000    0.13179
26560.0000    0.15280
26600.0000    0.31048
26640.0000    0.43260
26680.0000    0.50498
26720.0000    0.41734
26760.0000    0.47450
26800.0000    0.60783
26840.0000    0.61867
26880.0000    0.66638
26920.0000    0.63850
26960.0000    0.54833
27000.0000    0.55545
27040.0000    0.46110
27080.0000    0.46336
27120.0000    0.05914
27160.0000    0.22703
27200.0000    0.25231
27240.0000    0.31389
27280.0000    0.39242
27320.0000    0.58219
27360.0000    0.03753
27400.0000   -0.08762
27440.0000   -0.29984
27480.0000   -0.23341
27520.0000    0.18072
27560.0000    0.09833
27600.0000   -0.04034
27640.0000    0.08484
27680.0000   -0.28999
27720.0000   -0.22194
27760.0000   -0.42615
27800.0000   -0.00917
27840.0000   -0.35559
27880.0000   -0.66293
27920.0000   -0.48382
27960.0000   -0.39899
28000.0000   -0.10415
28040.0000    0.02186
28080.0000   -0.12696
28120.0000   -0.29813
28160.0000    0.05762
28200.0000   -0.72893
28240.0000   -0.27977
28280.0000   -0.07287
28320.0000   -0.39257
28360.0000   -0.18618
28400.0000   -0.20361
28440.0000   -0.25416
28480.0000   -0.12330
28520.0000   -0.31967
28560.0000   -0.07906
28600.0000   -0.09009
28640.0000   -0.37267
28680.0000   -0.43759
28720.0000   -0.40074
28760.0000   -0.29049
28800.0000   -0.19835
28840.0000   -0.39988
28880.0000   -0.22424
28920.0000   -0.10015
28960.0000   -0.28000
29000.0000   -0.39200
29040.0000   -0.28851
29080.0000   -0.35396
29120.0000   -0.62047
29160.0000   -0.55381
29200.0000   -0.17447
29240.0000   -0.19692
29280.0000   -0.22931
29320.0000   -0.07725
29360.0000   -0.21802
29400.0000   -0.16384
29440.0000   -0.37095
29480.0000   -0.40629
29520.0000   -0.47877
29560.0000   -0.35152
29600.0000   -0.52150
29640.0000   -0.29402
29680.0000   -0.39765
29720.0000   -0.55265
29760.0000   -0.43108
29800.0000   -0.52366
29840.0000   -0.46432
29880.0000   -0.65353
29920.0000   -0.74195
29960.0000   -0.58432
30000.0000   -0.34773
30040.0000   -0.40000
30080.0000   -0.27921
30120.0000   -0.69159
30160.0000   -0.45301
30200.0000   -0.35259
30240.0000   -0.38129
30280.0000   -0.48414
30320.0000   -0.51106
30360.0000   -0.65532
30400.0000   -0.46982
30440.0000   -0.36349
30480.0000   -0.48221
30520.0000   -0.23558
30560.0000   -0.35104
30600.0000   -0.82308
30640.0000   -0.55619
30680.0000   -0.59280
30720.0000   -0.35995
30760.0000   -0.74110
30800.0000   -0.53123
30840.0000   -0.46564
30880.0000   -0.56203
30920.0000   -0.25048
30960.0000   -0.53954
31000.0000   -0.36388
31040.0000   -0.41693
31080.0000   -0.37837
31120.0000   -0.41337
31160.0000   -0.43050
31200.0000   -0.32219
31240.0000   -0.25142
31280.0000   -0.28569
31320.0000   -0.34464
31360.0000   -0.51977
31400.0000   -0.34345
31440.0000   -0.48938
31480.0000   -0.18246
31520.0000   -0.20055
31560.0000   -0.34961
31600.0000   -0.27790
31640.0000   -0.16701
31680.0000   -0.43031
31720.0000   -0.38414
31760.0000   -0.20533
31800.0000   -0.21016
31840.0000   -0.13576
31880.0000    0.07208
31920.0000   -0.15943
31960.0000   -0.18267
32000.0000   -0.39379
32040.0000   -0.29540
32080.0000   -0.34150
32120.0000   -0.47525
32160.0000   -0.18154
32200.0000   -0.31306
32240.0000   -0.06153
32280.0000   -0.12432
32320.0000   -0.29914
32360.0000   -0.17924
32400.0000   -0.23603
32440.0000   -0.54516
32480.0000   -0.27662
32520.0000   -0.35671
32560.0000   -0.02070
32600.0000   -0.30249
32640.0000   -0.39662
32680.0000   -0.14122
32720.0000   -0.40626
32760.0000   -0.31719
32800.0000   -0.37652
32840.0000   -0.40129
32880.0000   -0.31581
32920.0000   -0.29402
32960.0000   -0.29371
33000.0000   -0.22606
33040.0000   -0.33434
33080.0000   -0.44642
33120.0000    0.01091
33160.0000   -0.10986
33200.0000   -0.51559
33240.0000   -0.51620
33280.0000   -0.34112
33320.0000   -0.13884
33360.0000   -0.24683
33400.0000   -0.53531
33440.0000   -0.69962
33480.0000   -0.48428
33520.0000   -0.50353
33560.0000   -0.26732
33600.0000   -0.48050
33640.0000   -0.28926
33680.0000   -0.38507
33720.0000   -0.53792
33760.0000   -0.37399
33800.0000   -0.37197
33840.0000   -0.15470
33880.0000   -0.35995
33920.0000   -0.42490
33960.0000   -0.34013
34000.0000   -0.38708
34040.0000   -0.26305
34080.0000   -0.24985
34120.0000   -0.17768
34160.0000   -0.32027
34200.0000   -0.41233
34240.0000   -0.45559
34280.0000   -0.47359
34320.0000   -0.43094
34360.0000   -0.57951
34400.0000   -0.72471
34440.0000   -0.74405
34480.0000   -0.95654
34520.0000   -0.58898
34560.0000   -0.58198
34600.0000   -0.28487
34640.0000   -0.11566
34680.0000   -0.15831
34720.0000   -0.14545
34760.0000   -0.61932
34800.0000   -0.77511
34840.0000   -0.67061
34880.0000   -0.55937
34920.0000   -0.57881
34960.0000   -0.61740
35000.0000   -0.58829
35040.0000   -0.54193
35080.0000   -0.37885
35120.0000   -0.57098
35160.0000   -0.43044
35200.0000   -0.41552
35240.0000   -0.79436
35280.0000   -0.56526
35320.0000   -0.50807
35360.0000   -0.68421
35400.0000   -0.70694
35440.0000   -0.62061
35480.0000   -0.58327
35520.0000   -0.57832
35560.0000   -0.68550
35600.0000   -0.47729
35640.0000   -0.71263
35680.0000   -0.69851
35720.0000   -0.69501
35760.0000   -0.85239
35800.0000   -1.13832
35840.0000   -0.60748
35880.0000   -0.67295
35920.0000   -0.66367
35960.0000   -0.77731
36000.0000   -0.57599
36040.0000   -0.47469
36080.0000   -0.43949
36120.0000   -0.79317
36160.0000   -0.57944
36200.0000   -0.62124
36240.0000   -0.46385
36280.0000   -0.53188
36320.0000   -0.70304
36360.0000   -0.54478
36400.0000   -0.72752
36440.0000   -0.77126
36480.0000   -0.65555
36520.0000   -0.59558
36560.0000   -0.54623
36600.0000   -0.44803
36640.0000   -0.71594
36680.0000   -0.63185
36720.0000   -0.69543
36760.0000   -0.75292
36800.0000   -0.28400
36840.0000   -0.54271
36880.0000   -0.42166
36920.0000   -0.45968
36960.0000   -0.48112
37000.0000   -0.53652
37040.0000   -0.58692
37080.0000   -0.65384
37120.0000   -0.42253
37160.0000   -0.59477
37200.0000   -0.73978
37240.0000   -0.30562
37280.0000   -0.32911
37320.0000   -0.48663
37360.0000   -0.58323
37400.0000   -0.29989
37440.0000   -0.39258
37480.0000   -0.31584
37520.0000   -0.52166
37560.0000   -0.52950
37600.0000   -0.30503
37640.0000   -0.53790
37680.0000   -0.54131
37720.0000   -0.53680
37760.0000   -0.59618
37800.0000   -0.46474
37840.0000   -0.47270
37880.0000   -0.49718
37920.0000   -0.57358
37960.0000   -0.58955
38000.0000   -0.27077
38040.0000   -0.53554
38080.0000   -0.45878
38120.0000   -0.58556
38160.0000   -0.20513
38200.0000   -0.44906
38240.0000   -0.56944
38280.0000   -0.49924
38320.0000   -0.36684
38360.0000   -0.64765
38400.0000   -0.43693
38440.0000   -0.14068
38480.0000   -0.24198
38520.0000   -0.47158
38560.0000   -0.50258
38600.0000   -0.50955
38640.0000   -0.39653
38680.0000   -0.50572
38720.0000   -0.51716
38760.0000   -0.33798
38800.0000   -0.44626
38840.0000   -0.07183
38880.0000   -0.29870
38920.0000   -0.53994
38960.0000   -0.24263
39000.0000   -0.44677
39040.0000   -0.83384
39080.0000   -0.18924
39120.0000   -0.16492
39160.0000   -0.16143
39200.0000   -0.15342
39240.0000   -0.16240
39280.0000   -0.25047
39320.0000   -0.29728
39360.0000   -0.40254
39400.0000   -0.39171
39440.0000   -0.56348
39480.0000   -0.49413
39520.0000   -0.46350
39560.0000   -0.66599
39600.0000   -0.34810
39640.0000   -0.19934
39680.0000   -0.57732
39720.0000   -0.27255
39760.0000   -0.03400
39800.0000   -0.24793
39840.0000   -0.53484
39880.0000   -0.72232
39920.0000   -0.39492
39960.0000   -0.43864
40000.0000   -0.47857
40040.0000   -0.50963
40080.0000   -0.58544
40120.0000   -0.67580
40160.0000   -0.61872
40200.0000   -0.56019
40240.0000   -0.40770
40280.0000   -0.46451
40320.0000   -0.37370
40360.0000   -0.48702
40400.0000   -0.25547
40440.0000   -0.31378
40480.0000   -0.50428
40520.0000   -0.42348
40560.0000   -0.61979
40600.0000   -0.56757
40640.0000   -0.81163
40680.0000   -0.60277
40720.0000   -0.59576
40760.0000   -0.62388
40800.0000   -0.79328
40840.0000   -0.46461
40880.0000   -0.46725
40920.0000   -0.35244
40960.0000   -0.48201
41000.0000   -0.35823
41040.0000   -0.33834
41080.0000   -0.35326
41120.0000   -0.55932
41160.0000   -0.33002
41200.0000   -0.46597
41240.0000   -0.29072
41280.0000   -0.40567
41320.0000   -0.44395
41360.0000   -0.66851
41400.0000   -0.33307
41440.0000   -0.47882
41480.0000   -0.19812
41520.0000   -0.43130
41560.0000   -0.10628
41600.0000   -0.31826
41640.0000   -0.46632
41680.0000   -0.21858
41720.0000   -0.45663
41760.0000   -0.53764
41800.0000   -0.52910
41840.0000   -0.20850
41880.0000   -0.18503
41920.0000   -0.33537
41960.0000   -0.33232
42000.0000   -0.72291
42040.0000   -0.65935
42080.0000   -0.74450
42120.0000   -0.38343
42160.0000   -0.27598
42200.0000   -0.36028
42240.0000   -0.76861
42280.0000   -0.37136
42320.0000   -0.52340
42360.0000   -0.47759
42400.0000   -0.50007
42440.0000   -0.21777
42480.0000    0.11394
42520.0000   -0.36708
42560.0000   -0.20910
42600.0000   -0.34496
42640.0000   -0.25619
42680.0000   -0.64009
42720.0000   -0.45009
42760.0000   -0.41612
42800.0000   -0.28236
42840.0000   -0.36420
42880.0000   -0.23663
42920.0000    0.07097
42960.0000   -0.25209
43000.0000   -0.07431
43040.0000   -0.28208
43080.0000   -0.41459
43120.0000   -0.58049
43160.0000   -0.51754
43200.0000   -0.59418
43240.0000   -0.30941
43280.0000   -0.58093
43320.0000   -0.30352
43360.0000   -0.38975
43400.0000   -0.29237
43440.0000   -0.49476
43480.0000   -0.28612
43520.0000   -0.69987
43560.0000   -0.69305
43600.0000   -0.61742
43640.0000   -0.37346
43680.0000   -0.47486
43720.0000   -0.44291
43760.0000   -0.50891
43800.0000   -0.40492
43840.0000   -0.48573
43880.0000   -0.84788
43920.0000   -0.59415
43960.0000   -0.38658
44000.0000   -0.24881
44040.0000   -0.20478
44080.0000   -0.16542
44120.0000   -0.11191
44160.0000   -0.22971
44200.0000   -0.43206
44240.0000   -0.27372
44280.0000   -0.28957
44320.0000    0.06008
44360.0000   -0.19035
44400.0000   -0.18117
44440.0000   -0.25693
44480.0000   -0.33857
44520.0000   -0.17557
44560.0000   -0.21104
44600.0000   -0.21406
44640.0000   -0.38391
44680.0000   -0.16014
44720.0000   -0.16066
44760.0000   -0.15279
44800.0000   -0.44505
44840.0000   -0.19448
44880.0000   -0.27165
44920.0000   -0.37885
44960.0000   -0.12515
45000.0000    0.00998
45040.0000   -0.36404
45080.0000   -0.24343
45120.0000   -0.09042
45160.0000   -0.08304
45200.0000    0.36467
45240.0000   -0.10687
45280.0000   -0.55131
45320.0000   -0.29213
45360.0000   -0.33664
45400.0000    0.06423
45440.0000   -0.07963
45480.0000   -0.34576
45520.0000   -0.24562
45560.0000   -0.33898
45600.0000   -0.28493
45640.0000   -0.40126
45680.0000   -0.37982
45720.0000   -0.33865
45760.0000   -0.53104
45800.0000   -0.60676
45840.0000   -0.54562
45880.0000   -0.37356
45920.0000   -0.22597
45960.0000   -0.24634
46000.0000   -0.20234
46040.0000   -0.36608
46080.0000   -0.15635
46120.0000   -0.05002
46160.0000   -0.52208
46200.0000   -0.25961
46240.0000   -0.20752
46280.0000   -0.12406
46320.0000   -0.33271
46360.0000   -0.32913
46400.0000   -0.24922
46440.0000   -0.21249
46480.0000   -0.65191
46520.0000   -0.23795
46560.0000   -0.35195
46600.0000   -0.25786
46640.0000   -0.60984
46680.0000   -0.46153
46720.0000   -0.06174
46760.0000   -0.35179
46800.0000   -0.43560
46840.0000   -0.20055
46880.0000   -0.26941
46920.0000   -0.43440
46960.0000   -0.42972
47000.0000   -0.47267
47040.0000   -0.47039
47080.0000   -0.57239
47120.0000   -0.23425
47160.0000   -0.38956
47200.0000   -0.23992
47240.0000   -0.33963
47280.0000   -0.33444
47320.0000   -0.71633
47360.0000   -0.24171
47400.0000   -0.32860
47440.0000   -0.30128
47480.0000   -0.49693
47520.0000   -0.35434
47560.0000   -0.33871
47600.0000   -0.01064
47640.0000   -0.13964
47680.0000   -0.22067
47720.0000   -0.36333
47760.0000   -0.42619
47800.0000   -0.26987
47840.0000   -0.22299
47880.0000   -0.31863
47920.0000   -0.01892
47960.0000    0.05379
48000.0000    0.00129
48040.0000    0.13748
48080.0000    0.20822
48120.0000    0.02657
48160.0000    0.10471
48200.0000    0.28676
48240.0000    0.30434
48280.0000    0.33467
48320.0000    0.15523
48360.0000    0.14535
48400.0000    0.14425
48440.0000   -0.09761
48480.0000    0.08733
48520.0000    0.14865
48560.0000    0.17277
48600.0000    0.08009
48640.0000   -0.05888
48680.0000    0.08056
48720.0000   -0.03834
48760.0000   -0.07636
48800.0000    0.18527
48840.0000    0.19083
48880.0000    0.08452
48920.0000    0.12675
48960.0000    0.10644
49000.0000   -0.17016
49040.0000   -0.18619
49080.0000   -0.34156
49120.0000   -0.43521
49160.0000   -0.40711
49200.0000   -0.27614
49240.0000   -0.23017
49280.0000   -0.35732
49320.0000   -0.83529
49360.0000   -0.47846
49400.0000   -0.60937
49440.0000   -0.61996
49480.0000   -0.26202
49520.0000   -0.27145
49560.0000   -0.33638
49600.0000   -0.17577
49640.0000   -0.29399
49680.0000   -0.14480
49720.0000   -0.19348
49760.0000   -0.26557
49800.0000   -0.24454
49840.0000   -0.20378
49880.0000   -0.28722
49920.0000   -0.43998
49960.0000   -0.16550
50000.0000   -0.34037
50040.0000   -0.21761
50080.0000   -0.22156
50120.0000   -0.15164
50160.0000   -0.48836
50200.0000   -0.35959
50240.0000   -0.27131
50280.0000   -0.66160
50320.0000   -0.34521
50360.0000   -0.45050
50400.0000   -0.59466
50440.0000   -0.67403
50480.0000   -0.31979
50520.0000   -0.32852
50560.0000   -0.32419
50600.0000   -0.44392
50640.0000   -0.57694
50680.0000   -0.48666
50720.0000   -0.53365
50760.0000   -0.30103
50800.0000   -0.36679
50840.0000   -0.28597
50880.0000   -0.31716
50920.0000   -0.22072
50960.0000   -0.33225
51000.0000   -0.32380
51040.0000   -0.14159
51080.0000   -0.11856
51120.0000   -0.19777
51160.0000   -0.10958
51200.0000   -0.46900
51240.0000   -0.42740
51280.0000   -0.29742
51320.0000   -0.27507
51360.0000   -0.33469
51400.0000   -0.58781
51440.0000   -0.42672
51480.0000   -0.29783
51520.0000   -0.30825
51560.0000   -0.40005
51600.0000   -0.48428
51640.0000   -0.40445
51680.0000   -0.39491
51720.0000   -0.48129
51760.0000   -0.31466
51800.0000   -0.17952
51840.0000   -0.36358
51880.0000   -0.38829
51920.0000   -0.27152
51960.0000   -0.40517
52000.0000   -0.15895
52040.0000   -0.25519
52080.0000   -0.38374
52120.0000   -0.31882
52160.0000   -0.24216
52200.0000   -0.34258
52240.0000   -0.23652
52280.0000   -0.46588
52320.0000   -0.41100
52360.0000   -0.30840
52400.0000   -0.41662
52440.0000   -0.49059
52480.0000   -0.52048
52520.0000   -0.38314
52560.0000   -0.36619
52600.0000   -0.60241
52640.0000   -0.41666
52680.0000   -0.40273
52720.0000   -0.16859
52760.0000   -0.35513
52800.0000   -0.55327
52840.0000   -0.29822
52880.0000   -0.43411
52920.0000   -0.44411
52960.0000   -0.23825
53000.0000   -0.51967
53040.0000   -0.16156
53080.0000   -0.79328
53120.0000   -0.38516
53160.0000   -0.12877
53200.0000   -0.34118
53240.0000   -0.31073
53280.0000   -0.59620
53320.0000   -0.14802
53360.0000   -0.37231
53400.0000   -0.54422
53440.0000   -0.11964
53480.0000   -0.27212
53520.0000   -0.59550
53560.0000   -0.30151
53600.0000   -0.34096
53640.0000   -0.63495
53680.0000   -0.64442
53720.0000   -0.65345
53760.0000   -0.55282
53800.0000   -0.56698
53840.0000   -0.38931
53880.0000   -0.29662
53920.0000   -0.53499
53960.0000   -0.53400
54000.0000   -0.54774
54040.0000   -0.54841
54080.0000   -0.45205
54120.0000   -0.67675
54160.0000   -0.40996
54200.0000   -0.62702
54240.0000   -0.26028
54280.0000   -0.24225
54320.0000   -0.62073
54360.0000   -0.10960
54400.0000   -0.11148
54440.0000   -0.26876
54480.0000   -0.36387
54520.0000   -0.24921
54560.0000   -0.24957
54600.0000   -0.23471
54640.0000   -0.16018
54680.0000   -0.11521
54720.0000   -0.19032
54760.0000    0.00428
54800.0000   -0.01091
54840.0000   -0.20712
54880.0000    0.06962
54920.0000    0.08756
54960.0000    0.08521
55000.0000   -0.05024
55040.0000   -0.26615
55080.0000    0.00291
55120.0000   -0.43720
55160.0000   -0.06666
55200.0000   -0.03799
55240.0000    0.03967
55280.0000   -0.23584
55320.0000   -0.04395
55360.0000   -0.37385
55400.0000    0.02853
55440.0000   -0.24189
55480.0000   -0.11006
55520.0000   -0.03945
55560.0000    0.02835
55600.0000   -0.23747
55640.0000   -0.27131
55680.0000   -0.04580
55720.0000   -0.03186
55760.0000   -0.14903
55800.0000    0.09716
55840.0000   -0.04534
55880.0000    0.03263
55920.0000   -0.14951
55960.0000   -0.24256
56000.0000   -0.14300
56040.0000   -0.03861
56080.0000   -0.23729
56120.0000   -0.14806
56160.0000   -0.11749
56200.0000   -0.21466
56240.0000   -0.18937
56280.0000   -0.02802
56320.0000    0.04013
56360.0000    0.05447
56400.0000   -0.10242
56440.0000    0.01477
56480.0000    0.01311
56520.0000    0.06336
56560.0000    0.18805
56600.0000   -0.01463
56640.0000    0.01454
56680.0000   -0.02706
56720.0000   -0.10400
56760.0000   -0.14185
56800.0000   -0.14525
56840.0000   -0.13123
56880.0000   -0.11375
56920.0000   -0.42218
56960.0000   -0.78892
57000.0000   -0.51629
57040.0000   -0.25441
57080.0000   -0.32051
57120.0000   -0.05115
57160.0000   -0.38941
57200.0000   -0.09278
57240.0000   -0.11797
57280.0000   -0.04403
57320.0000   -0.31963
57360.0000   -0.15442
57400.0000   -0.27183
57440.0000    0.08164
57480.0000   -0.70318
57520.0000   -0.45688
57560.0000   -0.07431
57600.0000    0.05253
57640.0000   -0.08935
57680.0000   -0.14279
57720.0000    0.01469
57760.0000   -0.16280
57800.0000   -0.05668
57840.0000    0.10848
57880.0000    0.17133
57920.0000   -0.16332
57960.0000    0.19795
58000.0000    0.00017
58040.0000    0.05106
58080.0000   -0.02966
58120.0000   -0.01335
58160.0000    0.02065
58200.0000   -0.04553
58240.0000    0.04914
58280.0000    0.15980
58320.0000   -0.01061
58360.0000    0.02537
58400.0000    0.00274
58440.0000   -0.08623
58480.0000    0.07101
58520.0000   -0.19567
58560.0000   -0.06048
58600.0000   -0.01655
58640.0000   -0.14660
58680.0000   -0.15130
58720.0000   -0.43031
58760.0000   -0.43663
58800.0000   -0.31214
58840.0000   -0.34070
58880.0000    0.00463
58920.0000   -0.20432
58960.0000   -0.07791
59000.0000   -0.01822
59040.0000    0.02618
59080.0000    0.03693
59120.0000    0.36938
59160.0000    0.31173
59200.0000    0.15082
59240.0000    0.38495
59280.0000    0.41124
59320.0000    0.28346
59360.0000    0.27595
59400.0000   -0.09032
59440.0000    0.07685
59480.0000    0.48881
59520.0000    0.58932
59560.0000    0.49871
59600.0000    0.35901
59640.0000    0.55446
59680.0000    0.31897
59720.0000    0.17144
59760.0000    0.23931
59800.0000    0.17194
59840.0000    0.17715
59880.0000    0.15811
59920.0000   -0.23853
59960.0000    0.01476
60000.0000    0.01311
60040.0000    0.15395
60080.0000    0.22174
60120.0000    0.32108
60160.0000    0.23284
60200.0000    0.02213
60240.0000   -0.16008
60280.0000    0.12539
60320.0000    0.21042
60360.0000    0.20087
60400.0000   -0.01797
60440.0000   -0.41793
60480.0000   -0.73029
60520.0000   -0.26417
60560.0000   -0.20483
60600.0000   -0.21409
60640.0000   -0.56162
60680.0000   -0.60137
60720.0000   -0.41409
60760.0000   -0.28511
60800.0000   -0.29159
60840.0000   -0.23363
60880.0000   -0.32661
60920.0000   -0.38430
60960.0000   -0.49833
61000.0000   -0.14612
61040.0000   -0.14322
61080.0000   -0.16548
61120.0000   -0.25760
61160.0000   -0.22004
61200.0000    0.17732
61240.0000   -0.05352
61280.0000   -0.22846
61320.0000   -0.30540
61360.0000   -0.47156
61400.0000   -0.51842
61440.0000   -0.24464
61480.0000   -0.39826
61520.0000   -0.50185
61560.0000   -0.54197
61600.0000   -0.72493
61640.0000   -0.90602
61680.0000   -0.68182
61720.0000   -0.58572
61760.0000   -0.33618
61800.0000   -0.62210
61840.0000   -0.72816
61880.0000   -0.60000
61920.0000   -0.83057
61960.0000   -0.47688
62000.0000   -0.45411
62040.0000   -0.53154
62080.0000   -0.51315
62120.0000   -0.67394
62160.0000   -0.25562
62200.0000   -0.30637
62240.0000   -0.72984
62280.0000   -0.38484
62320.0000   -0.41864
62360.0000   -0.71025
62400.0000   -0.63311
62440.0000   -1.00147
62480.0000   -0.90186
62520.0000   -0.93135
62560.0000   -0.80143
62600.0000   -0.61164
62640.0000   -0.51789
62680.0000   -0.78971
62720.0000   -0.49309
62760.0000   -0.66694
62800.0000   -1.01265
62840.0000   -0.84682
62880.0000   -0.69090
62920.0000   -0.74321
62960.0000   -0.76322
63000.0000   -0.52294
63040.0000   -0.59804
63080.0000   -0.26292
63120.0000   -0.51210
63160.0000   -0.47364
63200.0000   -0.47876
63240.0000   -0.49330
63280.0000   -0.58011
63320.0000   -0.45775
63360.0000   -0.51923
63400.0000   -0.71298
63440.0000   -0.39184
63480.0000   -0.25305
63520.0000   -0.57929
63560.0000   -0.53014
63600.0000   -0.17267
63640.0000   -0.46292
63680.0000   -0.35359
63720.0000   -0.37093
63760.0000   -0.51893
63800.0000   -0.50426
63840.0000   -0.67535
63880.0000   -0.43573
63920.0000   -0.40764
63960.0000   -0.40417
64000.0000   -0.73132
64040.0000   -0.43578
64080.0000   -0.64379
64120.0000   -0.91389
64160.0000   -0.73307
64200.0000   -0.81519
64240.0000   -0.71803
64280.0000   -0.74445
64320.0000   -0.85918
64360.0000   -0.28353
64400.0000   -0.55584
64440.0000   -0.59630
64480.0000   -0.68323
64520.0000   -0.44694
64560.0000   -0.61596
64600.0000   -0.51974
64640.0000   -0.32585
64680.0000   -0.51764
64720.0000   -0.20453
64760.0000   -0.50128
64800.0000   -0.52895
64840.0000   -0.31657
64880.0000    0.20456
64920.0000   -0.48352
64960.0000   -0.60955
65000.0000   -0.74650
65040.0000   -0.25831
65080.0000   -0.42825
65120.0000   -0.07984
65160.0000   -0.13740
65200.0000   -0.02306
65240.0000   -0.13946
65280.0000   -0.30371
65320.0000   -0.63082
65360.0000   -0.46303
65400.0000   -0.31227
65440.0000   -0.43810
65480.0000   -0.06121
65520.0000   -0.09763
65560.0000   -0.11348
65600.0000    0.13753
65640.0000    0.04345
65680.0000   -0.21530
65720.0000    0.17005
65760.0000   -0.29215
65800.0000    0.50185
65840.0000   -0.10607
65880.0000   -0.37730
65920.0000   -0.23363
65960.0000   -0.80369
66000.0000   -0.57712
66040.0000   -0.75785
66080.0000   -0.51787
66120.0000   -0.52617
66160.0000   -0.00185
66200.0000   -0.67808
66240.0000   -0.21867
66280.0000   -0.30819
66320.0000   -0.39681
66360.0000   -0.25902
66400.0000   -0.33277
66440.0000   -0.51097
66480.0000   -0.67486
66520.0000   -0.40688
66560.0000   -0.29322
66600.0000   -0.32969
66640.0000   -0.31960
66680.0000   -0.22823
66720.0000   -0.54158
66760.0000   -0.53195
66800.0000   -0.98780
66840.0000   -0.83799
66880.0000   -0.86662
66920.0000   -0.52247
66960.0000   -0.78590
67000.0000   -0.59823
67040.0000   -0.55453
67080.0000   -0.78864
67120.0000   -0.56860
67160.0000   -0.45970
67200.0000   -0.29298
67240.0000   -0.38937
67280.0000   -0.44915
67320.0000   -0.61388
67360.0000   -0.52142
67400.0000   -0.53733
67440.0000   -0.20950
67480.0000   -0.29716
67520.0000   -0.28329
67560.0000   -0.09544
67600.0000   -0.61342
67640.0000   -0.05783
67680.0000   -0.18330
67720.0000    0.02786
67760.0000   -0.34238
67800.0000   -0.21582
67840.0000   -0.14555
67880.0000    0.13023
67920.0000    0.02209
67960.0000   -0.01584
68000.0000   -0.07366
68040.0000   -0.33106
68080.0000   -0.54340
68120.0000   -0.18192
68160.0000   -0.26160
68200.0000   -0.27496
68240.0000    0.05322
68280.0000    0.24170
68320.0000   -0.24926
68360.0000   -0.38595
68400.0000   -0.13090
68440.0000    0.04869
68480.0000   -0.04361
68520.0000    0.05341
68560.0000   -0.23627
68600.0000   -0.27731
68640.0000   -0.06531
68680.0000   -0.03618
68720.0000    0.16559
68760.0000   -0.14452
68800.0000    0.13062
68840.0000    0.25434
68880.0000    0.39904
68920.0000    0.14804
68960.0000    0.27576
69000.0000    0.16136
69040.0000    0.16492
69080.0000    0.30149
69120.0000    0.37978
69160.0000    0.33880
69200.0000   -0.05042
69240.0000    0.14649
69280.0000    0.26645
69320.0000    0.24821
69360.0000    0.19737
69400.0000    0.44524
69440.0000    0.63334
69480.0000    0.21201
69520.0000    0.30298
69560.0000   -0.11923
69600.0000   -0.03990
69640.0000   -0.41735
69680.0000   -0.47291
69720.0000   -0.50387
69760.0000   -0.40820
69800.0000   -0.64057
69840.0000   -0.46100
69880.0000   -0.60299
69920.0000   -0.47966
69960.0000   -0.54073
70000.0000   -0.33459
70040.0000   -0.28860
70080.0000   -0.32077
70120.0000   -0.33984
70160.0000   -0.04753
70200.0000   -0.22211
70240.0000   -0.31294
70280.0000   -0.41161
70320.0000   -0.49575
70360.0000   -0.34055
70400.0000   -0.56823
70440.0000   -0.10250
70480.0000    0.04227
70520.0000    0.01963
70560.0000    0.13751
70600.0000    0.00978
70640.0000    0.11936
70680.0000    0.09205
70720.0000   -0.38456
70760.0000   -0.23131
70800.0000    0.15994
70840.0000   -0.28119
70880.0000    0.17675
70920.0000    0.03284
70960.0000   -0.01947
71000.0000   -0.31320
71040.0000   -0.06305
71080.0000    0.08683
71120.0000   -0.20743
71160.0000   -0.41173
71200.0000   -0.25919
71240.0000   -0.49823
71280.0000   -0.46587
71320.0000   -0.20277
71360.0000   -0.33271
71400.0000   -0.43311
71440.0000   -0.35272
71480.0000   -0.26899
71520.0000   -0.24933
71560.0000   -0.37970
71600.0000   -0.65697
71640.0000   -0.62128
71680.0000   -0.21207
71720.0000   -0.47272
71760.0000   -0.41757
71800.0000   -0.49394
71840.0000   -0.42570
71880.0000   -0.51868
71920.0000   -0.39733
71960.0000   -0.18579
72000.0000   -0.56047
72040.0000   -0.22768
72080.0000   -0.51409
72120.0000   -0.48934
72160.0000    0.16143
72200.0000   -0.37032
72240.0000   -0.09930
72280.0000   -0.06862
72320.0000   -0.22961
72360.0000   -0.54886
72400.0000   -0.55184
72440.0000   -0.45059
72480.0000   -0.24889
72520.0000   -0.35677
72560.0000   -0.45127
72600.0000   -0.64608
72640.0000   -0.57524
72680.0000   -0.33206
72720.0000   -0.42502
72760.0000   -0.35297
72800.0000   -0.31317
72840.0000   -0.43252
72880.0000   -0.39249
72920.0000   -0.83652
72960.0000   -0.70434
73000.0000   -0.54181
73040.0000   -0.59102
73080.0000   -0.54391
73120.0000   -0.21068
73160.0000   -0.47903
73200.0000   -0.33652
73240.0000   -0.43704
73280.0000   -0.40464
73320.0000   -0.17277
73360.0000    0.17691
73400.0000   -0.04592
73440.0000    0.21050
73480.0000    0.13475
73520.0000    0.33013
73560.0000    0.14545
73600.0000    0.38117
73640.0000    0.30750
73680.0000    0.39264
73720.0000    0.26264
73760.0000    0.14332
73800.0000    0.17078
73840.0000    0.19306
73880.0000    0.30695
73920.0000    0.22452
73960.0000    0.16955
74000.0000    0.30690
74040.0000    0.19547
74080.0000    0.20563
74120.0000    0.14780
74160.0000    0.10190
74200.0000    0.17786
74240.0000    0.31586
74280.0000    0.31077
74320.0000    0.28765
74360.0000    0.37848
74400.0000    0.09042
74440.0000    0.21801
74480.0000    0.14544
74520.0000    0.24584
74560.0000    0.28974
74600.0000    0.40144
74640.0000    0.14498
74680.0000    0.52448
74720.0000    0.44067
74760.0000    0.32801
74800.0000    0.33557
74840.0000    0.39224
74880.0000    0.52168
74920.0000    0.36224
74960.0000    0.13688
75000.0000    0.47168
75040.0000    0.40030
75080.0000    0.40436
75120.0000    0.40017
75160.0000    0.21446
75200.0000    0.32724
75240.0000    0.34059
75280.0000    0.29051
75320.0000    0.10053
75360.0000    0.21957
75400.0000    0.20733
75440.0000   -0.20174
75480.0000    0.33108
75520.0000    0.45298
75560.0000    0.35632
75600.0000    0.29901
75640.0000    0.32458
75680.0000    0.36189
75720.0000    0.46215
75760.0000    0.26284
75800.0000    0.30327
75840.0000    0.37471
75880.0000    0.35379
75920.0000    0.01776
75960.0000    0.03537
76000.0000    0.29030
76040.0000    0.25860
76080.0000    0.51789
76120.0000    0.23218
76160.0000    0.20721
76200.0000    0.18085
76240.0000    0.28162
76280.0000    0.15899
76320.0000    0.03832
76360.0000   -0.06923
76400.0000   -0.02932
76440.0000   -0.04056
76480.0000   -0.27513
76520.0000   -0.14191
76560.0000   -0.05385
76600.0000   -0.06251
76640.0000   -0.21896
76680.0000   -0.23467
76720.0000   -0.03299
76760.0000    0.15395
76800.0000    0.15653
76840.0000    0.15578
76880.0000    0.09547
76920.0000    0.09982
76960.0000    0.26497
77000.0000   -0.07215
77040.0000    0.05290
77080.0000    0.07604
77120.0000    0.12361
77160.0000    0.47446
77200.0000    0.10450
77240.0000    0.21159
77280.0000    0.35730
77320.0000    0.67042
77360.0000    0.21892
77400.0000    0.02582
77440.0000   -0.12699
77480.0000   -0.51082
77520.0000   -0.16155
77560.0000   -0.03691
77600.0000   -0.24666
77640.0000    0.29824
77680.0000    0.48510
77720.0000    0.37984
77760.0000    0.32123
77800.0000    0.13347
77840.0000    0.42782
77880.0000    0.47138
77920.0000    0.38631
77960.0000    0.47105
78000.0000    0.79272
78040.0000    0.26427
78080.0000    0.07002
78120.0000    0.53964
78160.0000    0.41125
78200.0000    0.05054
78240.0000    0.18425
78280.0000    0.39998
78320.0000    0.36684
78360.0000    0.42541
78400.0000    0.09645
78440.0000    0.15898
78480.0000    0.12092
78520.0000    0.19151
78560.0000    0.17474
78600.0000    0.46031
78640.0000    0.29601
78680.0000    0.08611
78720.0000    0.47999
78760.0000    0.46381
78800.0000    0.57425
78840.0000    0.31969
78880.0000    0.30742
78920.0000    0.31645
78960.0000    0.38218
79000.0000    0.19741
79040.0000    0.26787
79080.0000    0.11790
79120.0000    0.51345
79160.0000    0.33623
79200.0000    0.14929
79240.0000   -0.12773
79280.0000   -0.10523
79320.0000    0.24591
79360.0000    0.16634
79400.0000    0.16431
79440.0000   -0.10374
79480.0000   -0.36258
79520.0000   -0.50308
79560.0000   -0.24740
79600.0000   -0.38550
79640.0000   -0.36345
79680.0000   -0.25223
79720.0000   -0.06108
79760.0000   -0.19797
79800.0000   -0.32711
79840.0000   -0.23827
79880.0000   -0.58306
79920.0000   -0.65612
79960.0000   -0.44186
80000.0000   -0.42141
80040.0000   -0.31790
80080.0000   -0.51762
80120.0000   -0.15524
80160.0000   -0.30826
80200.0000   -0.71365
80240.0000   -0.49704
80280.0000   -0.20220
80320.0000   -0.12180
80360.0000   -0.08529
80400.0000   -0.08968
80440.0000   -0.22473
80480.0000   -0.19091
80520.0000   -0.10116
80560.0000   -0.75631
80600.0000   -0.34831
80640.0000   -0.41226
80680.0000   -0.36683
80720.0000   -0.27391
80760.0000   -0.18346
80800.0000   -0.24290
80840.0000   -0.28641
80880.0000    0.29953
80920.0000    0.02011
80960.0000   -0.25098
81000.0000   -0.09414
81040.0000   -0.16242
81080.0000    0.14090
81120.0000    0.27545
81160.0000    0.16606
81200.0000    0.10839
81240.0000    0.10672
81280.0000    0.19140
81320.0000    0.14022
81360.0000    0.09917
81400.0000    0.08145
81440.0000    0.12328
81480.0000    0.15539
81520.0000    0.35847
81560.0000    0.21860
81600.0000    0.07040
81640.0000    0.09296
81680.0000    0.27652
81720.0000    0.17847
81760.0000   -0.03650
81800.0000    0.02365
81840.0000    0.41875
81880.0000    0.32722
81920.0000    0.18888
81960.0000    0.25324
82000.0000    0.35523
82040.0000   -0.18393
82080.0000    0.30437
82120.0000    0.40428
82160.0000   -0.08766
82200.0000    0.14674
82240.0000    0.27095
82280.0000    0.32126
82320.0000    0.33241
82360.0000    0.30626
82400.0000    0.53385
82440.0000    0.23559
82480.0000    0.30391
82520.0000    0.35047
82560.0000    0.09238
82600.0000    0.26667
82640.0000    0.20094
82680.0000    0.27285
82720.0000    0.39975
82760.0000    0.31317
82800.0000    0.43249
82840.0000    0.41961
82880.0000    0.20778
82920.0000    0.23659
82960.0000   -0.03070
83000.0000    0.47039
83040.0000    0.22166
83080.0000    0.59854
83120.0000    0.08626
83160.0000    0.23569
83200.0000    0.50350
83240.0000    0.26754
83280.0000    0.41175
83320.0000    0.43157
83360.0000    0.60107
83400.0000    0.16568
83440.0000    0.30249
83480.0000    0.27002
83520.0000    0.43318
83560.0000    0.21981
83600.0000    0.23767
83640.0000    0.71249
83680.0000    0.37282
83720.0000    0.05227
83760.0000   -0.15837
83800.0000    0.32088
83840.0000    0.32812
83880.0000    0.07040
83920.0000   -0.06106
83960.0000   -0.31702
84000.0000   -0.48815
84040.0000   -0.20636
84080.0000   -0.37659
84120.0000    0.02622
84160.0000   -0.18582
84200.0000   -0.19614
84240.0000   -0.33753
84280.0000    0.03700
84320.0000   -0.26009
84360.0000    0.09019
84400.0000   -0.38672
84440.0000   -0.54826
84480.0000   -0.26692
84520.0000   -0.32398
84560.0000    0.11059
84600.0000   -0.02704
84640.0000    0.14594
84680.0000   -0.13829
84720.0000    0.13363
84760.0000    0.10448
84800.0000   -0.17758
84840.0000    0.09294
84880.0000    0.01567
84920.0000   -0.23274
84960.0000    0.05904
85000.0000    0.25414
85040.0000    0.37419
85080.0000    0.34051
85120.0000    0.28158
85160.0000    0.17436
85200.0000   -0.08799
85240.0000   -0.42160
85280.0000   -0.70451
85320.0000   -0.71107
85360.0000   -0.46380
85400.0000   -0.69948
85440.0000   -0.10080
85480.0000   -0.36855
85520.0000   -0.09709
85560.0000   -0.12394
85600.0000   -0.13386
85640.0000   -0.50794
85680.0000   -0.33716
85720.0000   -0.44747
85760.0000   -0.28554
85800.0000    0.05237
85840.0000   -0.36307
85880.0000   -0.14633
85920.0000   -0.33806
85960.0000   -0.12308
86000.0000   -0.09782
86040.0000    0.46226
86080.0000   -0.06021
86120.0000   -0.02157
86160.0000   -0.25330
86200.0000   -0.39922
86240.0000   -0.19182
86280.0000   -0.36086
86320.0000   -0.17525
86360.0000   -0.20916
86400.0000   -0.35915
86440.0000    0.27499
86480.0000   -0.14096
86520.0000   -0.23883
86560.0000    0.05955
86600.0000   -0.06856
86640.0000   -0.12793
86680.0000   -0.19205
86720.0000    0.03034
86760.0000   -0.24862
86800.0000   -0.44245
86840.0000   -0.31537
86880.0000   -0.32602
86920.0000   -0.04144
86960.0000   -0.07888
87000.0000   -0.36496
87040.0000   -0.33705
87080.0000   -0.20813
87120.0000   -0.14223
87160.0000    0.04969
87200.0000   -0.32964
87240.0000   -0.38264
87280.0000   -0.39800
87320.0000   -0.48032
87360.0000   -0.08286
87400.0000   -0.36110
87440.0000   -0.18576
87480.0000   -0.18391
87520.0000   -0.22280
87560.0000   -0.24055
87600.0000   -0.14744
87640.0000   -0.89896
87680.0000   -0.68470
87720.0000   -0.83194
87760.0000   -0.33510
87800.0000   -0.39392
87840.0000    0.17246
87880.0000   -0.32941
87920.0000   -0.51525
87960.0000   -0.46777
88000.0000   -0.43805
88040.0000   -0.34921
88080.0000   -0.15050
88120.0000   -0.26830
88160.0000    0.21272
88200.0000    0.27775
88240.0000    0.20192
88280.0000    0.10530
88320.0000    0.09027
88360.0000   -0.00613
88400.0000    0.16410
88440.0000    0.18913
88480.0000   -0.38560
88520.0000   -0.44292
88560.0000   -0.02721
88600.0000   -0.25640
88640.0000   -0.35508
88680.0000   -0.22488
88720.0000   -0.51991
88760.0000   -0.49839
88800.0000   -0.42198
88840.0000   -0.64361
88880.0000   -0.75360
88920.0000   -0.50094
88960.0000   -0.68667
89000.0000   -0.72722
89040.0000   -0.58741
89080.0000   -0.35279
89120.0000   -0.36162
89160.0000   -0.69080
89200.0000   -0.54648
89240.0000   -0.41428
89280.0000   -0.27249
89320.0000   -0.54646
89360.0000   -0.14157
89400.0000   -0.16780
89440.0000   -0.26529
89480.0000   -0.20711
89520.0000    0.01104
89560.0000   -0.01548
89600.0000   -0.23525
89640.0000   -0.03714
89680.0000    0.17061
89720.0000    0.14537
89760.0000    0.17612
89800.0000   -0.03638
89840.0000   -0.26891
89880.0000   -0.20161
89920.0000   -0.41101
89960.0000   -0.25583
90000.0000   -0.26309
90040.0000   -0.03452
90080.0000    0.00863
90120.0000    0.09504
90160.0000    0.01407
90200.0000    0.04774
90240.0000    0.11123
90280.0000   -0.05819
90320.0000    0.34466
90360.0000    0.31513
90400.0000    0.33446
90440.0000    0.50477
90480.0000    0.37019
90520.0000    0.00039
90560.0000    0.24178
90600.0000    0.26825
90640.0000    0.04931
90680.0000    0.25382
90720.0000    0.18903
90760.0000    0.30190
90800.0000    0.25924
90840.0000    0.04167
90880.0000   -0.07257
90920.0000   -0.11160
90960.0000   -0.03241
91000.0000    0.07929
91040.0000    0.12433
91080.0000   -0.04163
91120.0000    0.01279
91160.0000    0.03651
91200.0000    0.16948
91240.0000    0.22069
91280.0000    0.43842
91320.0000    0.44927
91360.0000    0.31263
91400.0000    0.37653
91440.0000    0.20785
91480.0000    0.43277
91520.0000    0.08876
91560.0000    0.07672
91600.0000    0.46217
91640.0000    0.21962
91680.0000    0.26274
91720.0000    0.09062
91760.0000    0.17247
91800.0000    0.41985
91840.0000    0.37841
91880.0000    0.41087
91920.0000    0.38118
91960.0000    0.42790
92000.0000    0.21473
92040.0000    0.24122
92080.0000    0.43081
92120.0000    0.29448
92160.0000    0.33678
92200.0000    0.32906
92240.0000    0.25817
92280.0000    0.26401
92320.0000   -0.05324
92360.0000    0.29591
92400.0000    0.32033
92440.0000    0.49908
92480.0000    0.39084
92520.0000    0.33902
92560.0000    0.43329
92600.0000    0.45969
92640.0000    0.39789
92680.0000    0.37021
92720.0000    0.37866
92760.0000    0.48702
92800.0000    0.42486
92840.0000    0.41573
92880.0000    0.35401
92920.0000    0.53353
92960.0000    0.33119
93000.0000    0.53620
93040.0000    0.44414
93080.0000    0.43121
93120.0000    0.37552
93160.0000    0.38219
93200.0000    0.33777
93240.0000    0.44787
93280.0000    0.34954
93320.0000    0.30805
93360.0000    0.14504
93400.0000    0.37044
93440.0000    0.49634
93480.0000    0.14794
93520.0000    0.44506
93560.0000    0.40309
93600.0000    0.28516
93640.0000    0.57557
93680.0000    0.67878
93720.0000    0.69902
93760.0000    0.33285
93800.0000    0.45092
93840.0000    0.42533
93880.0000    0.25384
93920.0000    0.16544
93960.0000    0.30095
94000.0000    0.30944
94040.0000    0.48954
94080.0000    0.35840
94120.0000    0.40602
94160.0000    0.37302
94200.0000    0.32018
94240.0000    0.37333
94280.0000    0.41921
94320.0000    0.52803
94360.0000    0.47898
94400.0000    0.58360
94440.0000    0.59979
94480.0000    0.41194
94520.0000    0.87362
94560.0000    0.63723
94600.0000    0.76888
94640.0000    0.56594
94680.0000    0.70220
94720.0000    0.60481
94760.0000    0.69760
94800.0000    0.75274
94840.0000    0.53363
94880.0000    0.65640
94920.0000    0.32380
94960.0000    0.29246
95000.0000    0.06664
95040.0000    0.21526
95080.0000    0.30657
95120.0000    0.12622
95160.0000   -0.21674
95200.0000   -0.14757
95240.0000    0.37264
95280.0000    0.25193
95320.0000    0.38667
95360.0000    0.35612
95400.0000    0.25567
95440.0000    0.25394
95480.0000    0.29675
95520.0000    0.46246
95560.0000    0.45708
95600.0000    0.45233
95640.0000    0.30582
95680.0000    0.16761
95720.0000    0.46319
95760.0000    0.03984
95800.0000    0.22178
95840.0000    0.54833
95880.0000    0.04689
95920.0000    0.28439
95960.0000    0.61704
96000.0000    0.17755
96040.0000    0.15099
96080.0000    0.20471
96120.0000    0.57671
96160.0000    0.48611
96200.0000    0.27306
96240.0000    0.29357
96280.0000    0.15533
96320.0000    0.09835
96360.0000    0.35539
96400.0000    0.27375
96440.0000    0.18118
96480.0000    0.00898
96520.0000   -0.29708
96560.0000   -0.41151
96600.0000    0.08299
96640.0000    0.00297
96680.0000    0.17863
96720.0000   -0.02313
96760.0000    0.09543
96800.0000   -0.46867
96840.0000   -0.08120
96880.0000   -0.01362
96920.0000   -0.38674
96960.0000   -0.30913
97000.0000    0.01713
97040.0000    0.00552
97080.0000   -0.84083
97120.0000   -0.70159
97160.0000   -0.83638
97200.0000   -0.71917
97240.0000   -0.29295
97280.0000   -0.37169
97320.0000    0.04967
97360.0000   -0.79703
97400.0000   -0.58471
97440.0000   -0.50269
97480.0000   -0.39908
97520.0000   -0.39076
97560.0000   -0.49577
97600.0000   -0.74205
97640.0000   -0.57227
97680.0000   -0.47246
97720.0000   -0.57848
97760.0000   -0.62101
97800.0000   -0.67293
97840.0000   -0.39143
97880.0000   -0.84424
97920.0000   -0.97741
97960.0000   -0.39804
98000.0000   -0.25324
98040.0000   -0.14932
98080.0000   -0.08811
98120.0000   -0.30036
98160.0000    0.24160
98200.0000    0.04911
98240.0000   -0.04634
98280.0000    0.03158
98320.0000    0.11012
98360.0000   -0.03469
98400.0000    0.09996
98440.0000    0.19590
98480.0000    0.00573
98520.0000   -0.02616
98560.0000    0.13481
98600.0000    0.31939
98640.0000    0.28783
98680.0000    0.24275
98720.0000    0.43317
98760.0000    0.33353
98800.0000    0.37906
98840.0000    0.16638
98880.0000   -0.11237
98920.0000    0.23861
98960.0000    0.20976
99000.0000    0.18193
99040.0000    0.08750
99080.0000    0.45557
99120.0000    0.23897
99160.0000    0.09734
99200.0000    0.74551
99240.0000    0.46028
99280.0000    0.09487
99320.0000    0.25530
99360.0000    0.40329
99400.0000   -0.08128
99440.0000    0.28720
99480.0000    0.44448
99520.0000    0.40546
99560.0000    0.30277
99600.0000    0.25210
99640.0000    0.50927
99680.0000    0.26568
99720.0000    0.12761
99760.0000    0.64875
99800.0000    0.09093
99840.0000    0.18727
99880.0000    0.21651
99920.0000   -0.16787
99960.0000    0.01988
100000.0000    0.17409
100040.0000    0.04257
100080.0000   -0.04288
100120.0000    0.00539
100160.0000   -0.37949
100200.0000   -0.65843
100240.0000   -0.63553
100280.0000   -0.53941
100320.0000   -0.33910
100360.0000   -0.36283
100400.0000   -0.45282
100440.0000   -0.21904
100480.0000   -0.29731
100520.0000   -0.41800
100560.0000   -0.47757
100600.0000   -0.47031
100640.0000   -0.48321
100680.0000   -0.55665
100720.0000   -0.39683
100760.0000   -0.23497
100800.0000   -0.24485
100840.0000   -0.41455
100880.0000   -0.23117
100920.0000   -0.52206
100960.0000   -0.51998
101000.0000   -0.28720
101040.0000   -0.32939
101080.0000   -0.58609
101120.0000   -0.43341
101160.0000   -0.58232
101200.0000   -0.45293
101240.0000   -0.53940
101280.0000   -0.26159
101320.0000   -0.27055
101360.0000   -0.19294
101400.0000   -0.29250
101440.0000   -0.49440
101480.0000   -0.58689
101520.0000   -0.25875
101560.0000   -0.38146
101600.0000   -0.47391
101640.0000   -0.45655
101680.0000   -0.46473
101720.0000   -0.35585
101760.0000   -0.49198
101800.0000   -0.54710
101840.0000   -0.43995
101880.0000   -0.40539
101920.0000   -0.32173
101960.0000   -0.40428
102000.0000   -0.19631
102040.0000   -0.43993
102080.0000   -0.51839
102120.0000   -0.30215
102160.0000   -0.42478
102200.0000   -0.43313
102240.0000   -0.50409
102280.0000   -0.42712
102320.0000   -0.34622
102360.0000   -0.14081
102400.0000   -0.24863
102440.0000   -0.19155
102480.0000   -0.23581
102520.0000   -0.15657
102560.0000   -0.47877
102600.0000   -0.14575
102640.0000   -0.23311
102680.0000   -0.28736
102720.0000   -0.18146
102760.0000   -0.19255
102800.0000   -0.11647
102840.0000   -0.37578
102880.0000   -0.21339
102920.0000   -0.32676
102960.0000   -0.33131
103000.0000   -0.52500
103040.0000   -0.72218
103080.0000   -0.49593
103120.0000   -0.52781
103160.0000   -0.47783
103200.0000   -0.44795
103240.0000   -0.47954
103280.0000   -0.29582
103320.0000   -0.07405
103360.0000   -0.30246
103400.0000   -0.44229
103440.0000   -0.29221
103480.0000   -0.34996
103520.0000   -0.58961
103560.0000   -0.45461
103600.0000   -0.58921
103640.0000   -0.37783
103680.0000   -0.52676
103720.0000   -0.27854
103760.0000   -0.52450
103800.0000   -0.47151
103840.0000   -0.41329
103880.0000   -0.48597
103920.0000   -0.30581
103960.0000   -0.46853
104000.0000   -0.55505
104040.0000   -0.33539
104080.0000   -0.43857
104120.0000   -0.55795
104160.0000   -0.09170
104200.0000   -0.45138
104240.0000   -0.54683
104280.0000   -0.49809
104320.0000   -0.53377
104360.0000   -0.60746
104400.0000   -0.59153
104440.0000   -0.45302
104480.0000   -0.37188
104520.0000   -0.57310
104560.0000   -0.40105
104600.0000   -0.67365
104640.0000   -0.51217
104680.0000   -0.38015
104720.0000   -0.57873
104760.0000   -0.53840
104800.0000   -0.14243
104840.0000   -0.72149
104880.0000   -0.68689
104920.0000   -0.89466
104960.0000   -0.43353
105000.0000   -0.62458
105040.0000   -0.70623
105080.0000   -0.78899
105120.0000   -0.56311
105160.0000   -0.55811
105200.0000   -0.52538
105240.0000   -0.64350
105280.0000   -0.59611
105320.0000   -0.76833
105360.0000   -0.60628
105400.0000   -0.35620
105440.0000   -0.22940
105480.0000   -0.26907
105520.0000   -0.36166
105560.0000   -0.40799
105600.0000   -0.46729
105640.0000   -0.45336
105680.0000   -0.60707
105720.0000   -0.58922
105760.0000   -0.44730
105800.0000   -0.40098
105840.0000   -0.56765
105880.0000   -0.62801
105920.0000   -0.56447
105960.0000   -0.51116
106000.0000   -0.54252
106040.0000   -0.67403
106080.0000   -0.92786
106120.0000   -0.52624
106160.0000   -0.44510
106200.0000   -0.11255
106240.0000   -0.43614
106280.0000   -0.43425
106320.0000   -0.79900
106360.0000   -0.40151
106400.0000   -0.18888
106440.0000   -0.10181
106480.0000   -0.18899
106520.0000   -0.17062
106560.0000   -0.06306
106600.0000    0.18919
106640.0000   -0.07825
106680.0000   -0.34856
106720.0000   -0.35205
106760.0000   -0.30723
106800.0000   -0.28143
106840.0000   -0.13665
106880.0000   -0.39995
106920.0000   -0.23135
106960.0000   -0.30785
107000.0000   -0.39163
107040.0000   -0.65296
107080.0000   -0.28311
107120.0000   -0.40373
107160.0000   -0.31878
107200.0000   -0.44108
107240.0000   -0.55390
107280.0000   -0.76781
107320.0000   -0.29308
107360.0000   -0.69431
107400.0000   -0.64139
107440.0000   -0.56817
107480.0000   -0.62536
107520.0000   -0.52391
107560.0000   -0.60249
107600.0000   -0.58905
107640.0000   -0.62465
107680.0000   -0.48360
107720.0000   -0.50445
107760.0000   -0.48935
107800.0000   -0.36182
107840.0000   -0.25510
107880.0000   -0.12702
107920.0000   -0.15925
107960.0000   -0.01284
108000.0000   -0.08358
108040.0000   -0.09504
108080.0000   -0.37085
108120.0000   -0.79399
108160.0000   -0.35000
108200.0000   -0.56598
108240.0000   -0.26324
108280.0000   -0.63558
108320.0000   -0.48522
108360.0000   -0.13579
108400.0000   -0.22694
108440.0000   -0.32213
108480.0000   -0.34573
108520.0000   -0.43342
108560.0000   -0.31811
108600.0000   -0.06994
108640.0000   -0.19100
108680.0000   -0.38351
108720.0000    0.04307
108760.0000    0.04852
108800.0000   -0.29071
108840.0000   -0.17144
108880.0000   -0.23890
108920.0000   -0.23370
108960.0000   -0.14278
109000.0000   -0.33946
109040.0000    0.01529
109080.0000   -0.10076
109120.0000   -0.40532
109160.0000   -0.08782
109200.0000   -0.12249
109240.0000   -0.25270
109280.0000   -0.30309
109320.0000   -0.18459
109360.0000   -0.18820
109400.0000   -0.05256
109440.0000    0.01297
109480.0000    0.18164
109520.0000   -0.06090
109560.0000    0.02906
109600.0000   -0.17115
109640.0000   -0.38629
109680.0000   -0.10402
109720.0000   -0.06156
109760.0000   -0.14156
109800.0000   -0.07917
109840.0000   -0.10304
109880.0000   -0.56567
109920.0000   -0.35085
109960.0000   -0.14597
110000.0000    0.10378
110040.0000   -0.56854
110080.0000   -0.49034
110120.0000   -0.12659
110160.0000   -0.31796
110200.0000   -0.58601
110240.0000   -0.58182
110280.0000   -0.50575
110320.0000   -0.00455
110360.0000   -0.13727
110400.0000   -0.18012
110440.0000    0.02667
110480.0000   -0.25935
110520.0000   -0.19604
110560.0000   -0.36205
110600.0000   -0.59149
110640.0000   -0.46872
110680.0000   -0.58544
110720.0000   -0.35302
110760.0000   -0.46843
110800.0000   -0.24292
110840.0000    0.06002
110880.0000   -0.16768
110920.0000   -0.32354
110960.0000   -0.19873
111000.0000   -0.26388
111040.0000   -0.18497
111080.0000   -0.36885
111120.0000   -0.53933
111160.0000   -0.10526
111200.0000   -0.21206
111240.0000   -0.01133
111280.0000   -0.43122
111320.0000   -0.44246
111360.0000   -0.32697
111400.0000    0.15105
111440.0000   -0.03021
111480.0000    0.14237
111520.0000    0.18940
111560.0000    0.13328
111600.0000    0.46988
111640.0000    0.36859
111680.0000    0.50869
111720.0000    0.14626
111760.0000    0.33888
111800.0000    0.15058
111840.0000    0.04776
111880.0000   -0.08964
111920.0000   -0.16501
111960.0000   -0.12957
112000.0000   -0.22880
112040.0000   -0.02298
112080.0000   -0.07709
112120.0000   -0.75379
112160.0000   -0.43855
112200.0000    0.13485
112240.0000    0.20948
112280.0000   -0.12031
112320.0000   -0.01492
112360.0000   -0.09668
112400.0000   -0.00804
112440.0000    0.17464
112480.0000   -0.07713
112520.0000    0.14325
112560.0000   -0.15227
112600.0000   -0.05083
112640.0000   -0.00406
112680.0000    0.02769
112720.0000    0.05020
112760.0000    0.10962
112800.0000    0.11662
112840.0000    0.45656
112880.0000    0.29642
112920.0000    0.04897
112960.0000    0.19997
113000.0000    0.23348
113040.0000    0.31782
113080.0000    0.08706
113120.0000    0.21223
113160.0000    0.20741
113200.0000    0.24690
113240.0000    0.24808
113280.0000    0.09382
113320.0000    0.18600
113360.0000    0.11883
113400.0000    0.26016
113440.0000    0.00157
113480.0000    0.14097
113520.0000    0.57245
113560.0000   -0.01114
113600.0000    0.11736
113640.0000    0.03280
113680.0000    0.04029
113720.0000   -0.04807
113760.0000   -0.11105
113800.0000    0.24944
113840.0000   -0.00615
113880.0000   -0.12866
113920.0000   -0.13016
113960.0000   -0.15907
114000.0000   -0.03896
114040.0000    0.02970
114080.0000   -0.25671
114120.0000   -0.09917
114160.0000   -0.30997
114200.0000   -0.14200
114240.0000   -0.49736
114280.0000   -0.57820
114320.0000   -0.14748
114360.0000    0.01976
114400.0000    0.22490
114440.0000    0.42395
114480.0000    0.38695
114520.0000   -0.11447
114560.0000   -0.27412
114600.0000    0.15621
114640.0000   -0.00889
114680.0000    0.28155
114720.0000   -0.06509
114760.0000   -0.31531
114800.0000   -0.34673
114840.0000   -0.47649
114880.0000   -0.19464
114920.0000    0.19061
114960.0000    0.29879
115000.0000    0.21766
115040.0000    0.15581
115080.0000    0.04828
115120.0000   -0.32106
115160.0000   -0.76394
115200.0000   -0.39327
115240.0000   -0.19044
115280.0000   -0.58076
115320.0000   -0.76044
115360.0000   -0.80215
115400.0000   -0.97817
115440.0000   -0.62835
115480.0000   -0.74833
115520.0000   -0.59808
115560.0000   -0.74687
115600.0000   -0.55584
115640.0000   -0.51298
115680.0000   -0.51215
115720.0000   -0.94482
115760.0000   -0.74928
115800.0000   -0.69006
115840.0000   -0.75493
115880.0000   -0.49152
115920.0000   -0.92042
115960.0000   -0.92334
116000.0000   -0.81734
116040.0000   -0.52641
116080.0000   -0.55743
116120.0000   -0.64522
116160.0000   -0.31151
116200.0000   -0.18348
116240.0000   -0.53469
116280.0000   -0.43929
116320.0000   -0.72359
116360.0000   -1.24143
116400.0000   -1.05233
116440.0000   -0.77257
116480.0000   -1.04937
116520.0000   -0.62145
116560.0000   -0.75693
116600.0000   -0.76750
116640.0000   -0.48689
116680.0000   -0.25732
116720.0000    0.00643
116760.0000   -0.21536
116800.0000   -0.24643
116840.0000   -0.01837
116880.0000   -0.30069
116920.0000   -0.16954
116960.0000   -0.32421
117000.0000   -0.40413
117040.0000   -0.23923
117080.0000   -0.24537
117120.0000   -0.22808
117160.0000   -0.05953
117200.0000   -0.20286
117240.0000    0.23227
117280.0000    0.66633
117320.0000    0.54529
117360.0000    0.71448
117400.0000    0.39174
117440.0000    0.37546
117480.0000    0.40123
117520.0000    0.51914
117560.0000    0.64630
117600.0000    0.25487
117640.0000    0.67985
117680.0000    0.32950
117720.0000    0.18565
117760.0000    0.05551
117800.0000    0.30752
117840.0000    0.24051
117880.0000    0.18718
117920.0000    0.21010
117960.0000    0.09232
118000.0000    0.18750
118040.0000   -0.01175
118080.0000    0.10794
118120.0000    0.29031
118160.0000    0.06975
118200.0000   -0.00318
118240.0000   -0.05823
118280.0000    0.22708
118320.0000    0.05433
118360.0000    0.33987
118400.0000    0.25526
118440.0000    0.04159
118480.0000   -0.12673
118520.0000    0.08211
118560.0000    0.14952
118600.0000    0.17750
118640.0000    0.01557
118680.0000    0.11843
118720.0000    0.03625
118760.0000   -0.20184
118800.0000   -0.22226
118840.0000   -0.08838
118880.0000   -0.22774
118920.0000   -0.25981
118960.0000    0.15112
119000.0000   -0.39734
119040.0000   -0.25824
119080.0000    0.15053
119120.0000    0.10742
119160.0000   -0.11738
119200.0000    0.18070
119240.0000    0.15063
119280.0000    0.01072
119320.0000   -0.47239
119360.0000   -0.43815
119400.0000   -0.19356
119440.0000   -0.43748
119480.0000   -0.46473
119520.0000   -0.69780
119560.0000   -0.77177
119600.0000   -0.58665
119640.0000   -0.53146
119680.0000   -0.81701
119720.0000   -0.70486
119760.0000   -0.10084
119800.0000   -0.16991
119840.0000   -0.50677
119880.0000   -0.76585
119920.0000   -0.53376
119960.0000   -0.29072
120000.0000   -0.06157
120040.0000   -0.21615
120080.0000   -0.49264
120120.0000   -0.44107
120160.0000   -0.62094
120200.0000   -0.72980
120240.0000   -0.56123
120280.0000   -0.22499
120320.0000   -0.43812
120360.0000   -0.26250
120400.0000   -0.49736
120440.0000   -0.66184
120480.0000   -0.42418
120520.0000   -0.46897
120560.0000   -0.46004
120600.0000   -0.50032
120640.0000   -0.32519
120680.0000   -0.38684
120720.0000   -0.43200
120760.0000   -0.24108
120800.0000   -0.30168
120840.0000   -0.58671
120880.0000   -0.50723
120920.0000   -0.47413
120960.0000   -0.31590
121000.0000   -0.33112
121040.0000   -0.60274
121080.0000   -0.59185
121120.0000   -0.16780
121160.0000   -0.23436
121200.0000   -0.41588
121240.0000   -0.30000
121280.0000   -0.34271
121320.0000   -0.26201
121360.0000   -0.14665
121400.0000   -0.17646
121440.0000   -0.18413
121480.0000   -0.13711
121520.0000   -0.22573
121560.0000   -0.65283
121600.0000   -0.27019
121640.0000   -0.39817
121680.0000   -0.37492
121720.0000   -0.37245
121760.0000   -0.12333
121800.0000   -0.39483
121840.0000   -0.40930
121880.0000   -0.33106
121920.0000   -0.66036
121960.0000   -0.47083
122000.0000   -0.44168
122040.0000   -0.31347
122080.0000   -0.40311
122120.0000   -0.33569
122160.0000   -0.26166
122200.0000   -0.17675
122240.0000   -0.46509
122280.0000   -0.58546
122320.0000   -0.83670
122360.0000   -0.54867
122400.0000   -0.06819
122440.0000    0.13017
122480.0000    0.07734
122520.0000    0.15132
122560.0000    0.27646
122600.0000    0.03127
122640.0000    0.17601
122680.0000    0.45952
122720.0000    0.12999
122760.0000    0.27252
122800.0000    0.44215
122840.0000    0.44312
122880.0000    0.29234
122920.0000    0.49698
122960.0000    0.29970
123000.0000    0.24102
123040.0000   -0.00755
123080.0000   -0.04563
123120.0000    0.04172
123160.0000    0.07441
123200.0000    0.08485
123240.0000   -0.30797
123280.0000    0.19953
123320.0000    0.39291
123360.0000    0.32086
123400.0000    0.28645
123440.0000    0.21779
123480.0000    0.38635
123520.0000    0.44008
123560.0000    0.34841
123600.0000    0.28158
123640.0000    0.11578
123680.0000    0.16428
123720.0000    0.10755
123760.0000   -0.09674
123800.0000   -0.05624
123840.0000   -0.00691
123880.0000    0.44523
123920.0000    0.29849
123960.0000    0.33107
124000.0000    0.48352
124040.0000    0.34628
124080.0000    0.42330
124120.0000    0.45021
124160.0000    0.33096
124200.0000    0.36477
124240.0000    0.59686
124280.0000    0.46178
124320.0000    0.54884
124360.0000    0.48012
124400.0000    0.15599
124440.0000   -0.06608
124480.0000    0.18274
124520.0000    0.16097
124560.0000    0.57450
124600.0000    0.30349
124640.0000    0.32089
124680.0000    0.49311
124720.0000    0.15684
124760.0000    0.49055
124800.0000    0.28965
124840.0000   -0.01312
124880.0000    0.22358
124920.0000    0.51057
124960.0000    0.29362
125000.0000    0.23615
125040.0000    0.67457
125080.0000    0.51944
125120.0000    0.45568
125160.0000    0.61558
125200.0000    0.34699
125240.0000    0.32551
125280.0000    0.26381
125320.0000    0.41891
125360.0000    0.23304
125400.0000    0.10431
125440.0000    0.52650
125480.0000    0.16150
125520.0000    0.42897
125560.0000    0.53933
125600.0000    0.32662
125640.0000    0.58371
125680.0000    0.61980
125720.0000    0.54326
125760.0000    0.28107
125800.0000    0.36221
125840.0000    0.18685
125880.0000    0.19099
125920.0000    0.15808
125960.0000    0.01331
126000.0000    0.22459
126040.0000    0.34032
126080.0000    0.27298
126120.0000    0.38942
126160.0000    0.40838
126200.0000    0.03549
126240.0000    0.21447
126280.0000    0.19693
126320.0000    0.05521
126360.0000    0.41472
126400.0000    0.49282
126440.0000    0.53868
126480.0000    0.25293
126520.0000    0.45764
126560.0000    0.31194
126600.0000    0.43718
126640.0000    0.42058
126680.0000    0.38137
126720.0000    0.16189
126760.0000    0.56434
126800.0000    0.36444
126840.0000    0.29934
126880.0000    0.28844
126920.0000    0.19712
126960.0000    0.38169
127000.0000    0.34581
127040.0000    0.28097
127080.0000    0.42952
127120.0000    0.28555
127160.0000    0.36025
127200.0000    0.47493
127240.0000    0.28096
127280.0000    0.39035
127320.0000    0.31991
127360.0000    0.40894
127400.0000    0.34272
127440.0000    0.34674
127480.0000    0.61049
127520.0000    0.66659
127560.0000    0.19051
127600.0000   -0.03224
127640.0000    0.28132
127680.0000    0.29468
127720.0000    0.36001
127760.0000    0.25448
127800.0000    0.22659
127840.0000    0.19729
127880.0000    0.34729
127920.0000    0.25185
127960.0000    0.35361
128000.0000    0.54679
128040.0000    0.44325
128080.0000    0.24704
128120.0000    0.41184
128160.0000    0.51432
128200.0000    0.49750
128240.0000    0.40206
128280.0000    0.39098
128320.0000    0.60720
128360.0000    0.61223
128400.0000    0.45957
128440.0000    0.29005
128480.0000    0.27331
128520.0000   -0.05562
128560.0000    0.22532
128600.0000    0.17241
128640.0000    0.04792
128680.0000    0.07675
128720.0000    0.01171
128760.0000    0.30791
128800.0000    0.18995
128840.0000    0.03063
128880.0000    0.41570
128920.0000   -0.01971
128960.0000    0.29809
129000.0000    0.02955
129040.0000    0.15598
129080.0000    0.44619
129120.0000    0.19981
129160.0000    0.44505
129200.0000    0.11893
129240.0000    0.58773
129280.0000    0.41735
129320.0000    0.27310
129360.0000    0.48372
129400.0000    0.45400
129440.0000    0.16130
129480.0000    0.27044
129520.0000    0.35161
129560.0000    0.20267
129600.0000    0.36238
129640.0000    0.27336
129680.0000    0.56619
129720.0000    0.29359
129760.0000    0.33827
129800.0000    0.57761
129840.0000    0.35809
129880.0000    0.08367
129920.0000    0.09286
129960.0000    0.28225
130000.0000   -0.19189
130040.0000    0.20067
130080.0000    0.16880
130120.0000    0.02009
130160.0000    0.35410
130200.0000    0.39034
130240.0000    0.11227
130280.0000    0.33555
130320.0000    0.28813
130360.0000   -0.08120
130400.0000    0.22087
130440.0000    0.20747
130480.0000    0.21158
130520.0000    0.12902
130560.0000    0.50018
130600.0000    0.29350
130640.0000    0.31002
130680.0000    0.37046
130720.0000    0.18687
130760.0000    0.36934
130800.0000    0.51137
130840.0000    0.21858
130880.0000    0.19590
130920.0000    0.57421
130960.0000    0.28666
131000.0000    0.29595
131040.0000    0.28889
131080.0000    0.51040
131120.0000    0.26490
131160.0000    0.24594
131200.0000    0.42017
131240.0000    0.18741
131280.0000    0.37597
131320.0000    0.42417
131360.0000    0.27323
131400.0000    0.23152
131440.0000    0.57236
131480.0000    0.29676
131520.0000    0.15554
131560.0000    0.06703
131600.0000    0.21798
131640.0000    0.19141
131680.0000    0.22614
131720.0000    0.29620
131760.0000    0.51816
131800.0000    0.56469
131840.0000    0.52487
131880.0000    0.30177
131920.0000    0.60575
131960.0000    0.18218
132000.0000    0.12712
132040.0000    0.31778
132080.0000    0.25315
132120.0000    0.31472
132160.0000    0.29413
132200.0000    0.20689
132240.0000    0.32630
132280.0000    0.13789
132320.0000    0.45698
132360.0000    0.29174
132400.0000    0.18807
132440.0000    0.33433
132480.0000    0.26354
132520.0000    0.25616
132560.0000    0.33896
132600.0000    0.48893
132640.0000    0.08415
132680.0000    0.40830
132720.0000    0.46732
132760.0000    0.29012
132800.0000    0.26309
132840.0000    0.45219
132880.0000    0.54772
132920.0000    0.17726
132960.0000    0.34567
133000.0000    0.25885
133040.0000    0.28841
133080.0000    0.52627
133120.0000    0.50768
133160.0000    0.16592
133200.0000    0.26155
133240.0000    0.24439
133280.0000    0.38589
133320.0000    0.42261
133360.0000    0.42537
133400.0000    0.37235
133440.0000    0.36797
133480.0000    0.32217
133520.0000    0.42835
133560.0000    0.16028
133600.0000    0.15073
133640.0000    0.41149
133680.0000    0.41544
133720.0000    0.33007
133760.0000    0.19954
133800.0000    0.21163
133840.0000   -0.00475
133880.0000    0.30195
133920.0000    0.29702
133960.0000    0.37178
134000.0000    0.06719
134040.0000    0.14917
134080.0000    0.06751
134120.0000    0.19574
134160.0000    0.33351
134200.0000    0.39511
134240.0000    0.21368
134280.0000    0.08654
134320.0000    0.23870
134360.0000    0.12392
134400.0000   -0.06610
134440.0000    0.19988
134480.0000    0.25353
134520.0000    0.18532
134560.0000    0.12613
134600.0000    0.21224
134640.0000    0.27146
134680.0000    0.25606
134720.0000    0.61176
134760.0000    0.15420
134800.0000    0.19275
134840.0000    0.28649
134880.0000    0.31601
134920.0000    0.33424
134960.0000    0.50488
135000.0000    0.33210
135040.0000    0.36533
135080.0000    0.42551
135120.0000    0.42891
135160.0000    0.37727
135200.0000    0.35027
135240.0000    0.30688
135280.0000    0.45518
135320.0000    0.48100
135360.0000    0.21043
135400.0000    0.10666
135440.0000    0.41256
135480.0000    0.40398
135520.0000    0.33333
135560.0000    0.21918
135600.0000    0.06795
135640.0000    0.22223
135680.0000    0.29010
135720.0000    0.08779
135760.0000    0.22643
135800.0000    0.16347
135840.0000    0.47616
135880.0000    0.32596
135920.0000    0.21583
135960.0000    0.19269
136000.0000    0.19829
136040.0000   -0.48151
136080.0000    0.02655
136120.0000    0.09559
136160.0000    0.01702
136200.0000    0.39316
136240.0000    0.51297
136280.0000    0.41535
136320.0000    0.62906
136360.0000    0.43969
136400.0000    0.13026
136440.0000    0.15496
136480.0000    0.14389
136520.0000    0.28275
136560.0000    0.23241
136600.0000    0.11570
136640.0000    0.20515
136680.0000    0.32455
136720.0000    0.40151
136760.0000    0.32999
136800.0000    0.50526
136840.0000    0.40786
136880.0000    0.33252
136920.0000    0.48168
136960.0000    0.30729
137000.0000    0.35168
137040.0000    0.35070
137080.0000    0.28704
137120.0000    0.14900
137160.0000    0.30963
137200.0000    0.02370
137240.0000    0.38942
137280.0000    0.38432
137320.0000    0.14067
137360.0000    0.32425
137400.0000    0.35728
137440.0000    0.20145
137480.0000    0.36359
137520.0000    0.35326
137560.0000    0.56622
137600.0000    0.49261
137640.0000    0.02423
137680.0000    0.14486
137720.0000    0.25223
137760.0000    0.03646
137800.0000    0.00132
137840.0000    0.26355
137880.0000    0.13358
137920.0000    0.12986
137960.0000    0.29985
138000.0000    0.10640
138040.0000    0.17521
138080.0000    0.30604
138120.0000    0.15989
138160.0000    0.24846
138200.0000    0.46094
138240.0000    0.36104
138280.0000    0.36939
138320.0000    0.69136
138360.0000    0.40221
138400.0000    0.36500
138440.0000    0.35891
138480.0000    0.64173
138520.0000    0.29857
138560.0000    0.32850
138600.0000    0.20064
138640.0000    0.42484
138680.0000    0.55460
138720.0000    0.31933
138760.0000    0.17447
138800.0000    0.40371
138840.0000    0.47712
138880.0000    0.07593
138920.0000    0.31374
138960.0000    0.23916
139000.0000    0.04392
139040.0000    0.07624
139080.0000    0.21147
139120.0000    0.14362
139160.0000    0.33815
139200.0000    0.02242
139240.0000    0.23684
139280.0000    0.17108
139320.0000    0.20325
139360.0000    0.25050
139400.0000    0.20695
139440.0000    0.01955
139480.0000    0.29926
139520.0000    0.19769
139560.0000    0.16366
139600.0000    0.38157
139640.0000    0.35722
139680.0000    0.16299
139720.0000    0.36553
139760.0000    0.22642
139800.0000    0.27588
139840.0000    0.47236
139880.0000    0.35449
139920.0000    0.14201
139960.0000    0.32595
140000.0000    0.25751
140040.0000    0.24670
140080.0000    0.34650
140120.0000    0.32082
140160.0000    0.14201
140200.0000    0.21316
140240.0000    0.15695
140280.0000    0.21801
140320.0000    0.28838
140360.0000    0.07609
140400.0000    0.31548
140440.0000    0.42997
140480.0000    0.20992
140520.0000    0.45711
140560.0000    0.23538
140600.0000    0.26431
140640.0000    0.51156
140680.0000    0.46453
140720.0000    0.25896
140760.0000    0.53552
140800.0000    0.20809
140840.0000    0.56442
140880.0000    0.58577
140920.0000    0.31987
140960.0000    0.43281
141000.0000    0.50317
141040.0000    0.28630
141080.0000    0.34423
141120.0000    0.32634
141160.0000    0.65233
141200.0000    0.46912
141240.0000    0.06267
141280.0000    0.36200
141320.0000    0.53052
141360.0000    0.35534
141400.0000    0.65904
141440.0000    0.34512
141480.0000    0.41764
141520.0000    0.30717
141560.0000    0.24920
141600.0000    0.22486
141640.0000    0.12110
141680.0000    0.24418
141720.0000    0.35247
141760.0000    0.39512
141800.0000    0.19222
141840.0000    0.33075
141880.0000    0.34047
141920.0000    0.33996
141960.0000    0.63400
142000.0000    0.40713
142040.0000    0.32917
142080.0000    0.23169
142120.0000    0.49471
142160.0000    0.29860
142200.0000    0.44762
142240.0000    0.29926
142280.0000    0.15864
142320.0000    0.23477
142360.0000    0.37159
142400.0000    0.07416
142440.0000    0.35282
142480.0000    0.26674
142520.0000    0.09160
142560.0000   -0.08825
142600.0000    0.15251
142640.0000    0.23128
142680.0000    0.43574
142720.0000    0.34234
142760.0000    0.29943
142800.0000    0.38702
142840.0000    0.54310
142880.0000    0.41843
142920.0000    0.34364
142960.0000    0.69036
143000.0000    0.40360
143040.0000    0.17814
143080.0000    0.14618
143120.0000    0.26909
143160.0000    0.14241
143200.0000    0.11537
143240.0000    0.48692
143280.0000    0.29017
143320.0000    0.26373
143360.0000    0.18483
143400.0000    0.29832
143440.0000    0.13996
143480.0000    0.17118
143520.0000    0.37638
143560.0000    0.27436
143600.0000    0.37262
143640.0000    0.54916
143680.0000    0.26294
143720.0000    0.12443
143760.0000    0.21779
143800.0000    0.20501
143840.0000    0.41977
143880.0000    0.30469
143920.0000    0.23737
143960.0000    0.33329
144000.0000    0.21273
144040.0000    0.38706
144080.0000    0.22701
144120.0000    0.13475
144160.0000    0.59923
144200.0000    0.35971
144240.0000    0.39433
144280.0000    0.00446
144320.0000    0.16647
144360.0000    0.20571
144400.0000    0.33902
144440.0000    0.30578
144480.0000    0.35923
144520.0000    0.31201
144560.0000    0.08339
144600.0000    0.41023
144640.0000    0.20900
144680.0000    0.21679
144720.0000    0.41892
144760.0000    0.34839
144800.0000    0.24668
144840.0000    0.54003
144880.0000    0.36234
144920.0000    0.16623
144960.0000   -0.04055
145000.0000    0.32882
145040.0000   -0.08195
145080.0000    0.28869
145120.0000    0.41444
145160.0000    0.07552
145200.0000   -0.13241
145240.0000    0.10632
145280.0000    0.05512
145320.0000   -0.06432
145360.0000   -0.00693
145400.0000   -0.04069
145440.0000   -0.17816
145480.0000   -0.26163
145520.0000   -0.05155
145560.0000    0.05020
145600.0000   -0.28632
145640.0000   -0.07140
145680.0000   -0.06506
145720.0000    0.25632
145760.0000    0.17645
145800.0000    0.01838
145840.0000    0.25051
145880.0000    0.04763
145920.0000    0.10497
145960.0000    0.29556
146000.0000    0.29324
146040.0000    0.36559
146080.0000    0.25897
146120.0000    0.17367
146160.0000    0.08304
146200.0000    0.21432
146240.0000    0.19020
146280.0000    0.21877
146320.0000    0.14224
146360.0000    0.09488
146400.0000    0.16469
146440.0000    0.15266
146480.0000    0.29868
146520.0000    0.18260
146560.0000    0.14552
146600.0000   -0.21650
146640.0000    0.02653
146680.0000    0.28450
146720.0000    0.41598
146760.0000    0.36805
146800.0000    0.20959
146840.0000    0.40290
146880.0000    0.54806
146920.0000    0.57124
146960.0000    0.37388
147000.0000    0.43411
147040.0000    0.43394
147080.0000    0.36382
147120.0000    0.40842
147160.0000    0.42826
147200.0000    0.43959
147240.0000    0.34954
147280.0000    0.26639
147320.0000    0.41225
147360.0000    0.28660
147400.0000    0.55467
147440.0000    0.51437
147480.0000    0.28027
147520.0000    0.39757
147560.0000    0.36516
147600.0000    0.53901
147640.0000    0.47881
147680.0000    0.50028
147720.0000    0.48430
147760.0000    0.20483
147800.0000    0.17796
147840.0000    0.31750
147880.0000    0.12520
147920.0000    0.19962
147960.0000    0.38825
148000.0000    0.29501
148040.0000    0.33341
148080.0000    0.33840
148120.0000    0.17593
148160.0000    0.26758
148200.0000    0.25651
148240.0000    0.19337
148280.0000    0.35231
148320.0000    0.35555
148360.0000    0.38554
148400.0000    0.47143
148440.0000    0.28222
148480.0000    0.36302
148520.0000    0.34165
148560.0000    0.41922
148600.0000    0.10028
148640.0000    0.45757
148680.0000    0.29526
148720.0000    0.29597
148760.0000    0.10882
148800.0000    0.30116
148840.0000    0.23845
148880.0000    0.33158
148920.0000    0.35200
148960.0000    0.46776
149000.0000    0.61588
149040.0000    0.61087
149080.0000    0.55486
149120.0000    0.69750
149160.0000    0.53413
149200.0000    0.34127
149240.0000    0.38298
149280.0000    0.47744
149320.0000    0.32795
149360.0000    0.28113
149400.0000    0.08069
149440.0000    0.35123
149480.0000    0.41245
149520.0000    0.42323
149560.0000    0.39977
149600.0000    0.32796
149640.0000    0.30916
149680.0000    0.13395
149720.0000   -0.04828
149760.0000    0.12244
149800.0000   -0.03227
149840.0000    0.33131
149880.0000    0.42851
149920.0000    0.04063
149960.0000    0.37565
150000.0000    0.40542
150040.0000   -0.16755
150080.0000    0.01293
150120.0000    0.36449
150160.0000   -0.06098
150200.0000    0.22959
150240.0000    0.48353
150280.0000    0.44453
150320.0000   -0.01758
150360.0000    0.24973
150400.0000    0.24275
150440.0000    0.16115
150480.0000    0.00389
150520.0000    0.42867
150560.0000    0.17478
150600.0000    0.33557
150640.0000    0.21500
150680.0000    0.34369
150720.0000    0.38065
150760.0000    0.46006
150800.0000    0.35657
150840.0000    0.57281
150880.0000    0.24176
150920.0000    0.39672
150960.0000    0.55114
151000.0000    0.58937
151040.0000    0.13211
151080.0000    0.31122
151120.0000    0.20950
151160.0000    0.30680
151200.0000    0.44539
151240.0000    0.14591
151280.0000    0.16414
151320.0000   -0.00859
151360.0000    0.19770
151400.0000    0.21153
151440.0000    0.14875
151480.0000    0.37932
151520.0000    0.35719
151560.0000    0.22282
151600.0000    0.14084
151640.0000    0.09098
151680.0000    0.16691
151720.0000   -0.03789
151760.0000    0.17866
151800.0000    0.14961
151840.0000    0.08095
151880.0000   -0.28811
151920.0000   -0.54378
151960.0000   -0.68834
152000.0000   -0.61296
152040.0000   -0.67086
152080.0000   -0.75614
152120.0000   -0.85904
152160.0000   -0.81946
152200.0000   -0.92996
152240.0000   -0.78876
152280.0000   -0.74910
152320.0000   -0.57961
152360.0000   -0.97812
152400.0000   -0.65587
152440.0000   -0.46008
152480.0000   -0.89956
152520.0000   -0.81865
152560.0000   -1.01413
152600.0000   -0.58761
152640.0000   -0.55355
152680.0000   -0.22908
152720.0000   -0.54212
152760.0000   -0.69093
152800.0000   -0.26254
152840.0000   -0.33418
152880.0000   -0.49996
152920.0000   -0.22351
152960.0000   -0.23266
153000.0000   -0.93018
153040.0000   -0.26555
153080.0000   -0.42651
153120.0000   -0.82604
153160.0000   -0.53029
153200.0000   -0.41221
153240.0000    0.10606
153280.0000   -0.22144
153320.0000   -0.40352
153360.0000   -0.06729
153400.0000   -0.29654
153440.0000   -0.39104
153480.0000   -0.31986
153520.0000    0.06589
153560.0000   -0.08081
153600.0000   -0.50138
153640.0000   -0.04111
153680.0000    0.01556
153720.0000    0.24672
153760.0000    0.07688
153800.0000    0.46112
153840.0000    0.45132
153880.0000    0.45173
153920.0000    0.08433
153960.0000    0.28458
154000.0000    0.23045
154040.0000    0.18947
154080.0000   -0.08467
154120.0000    0.13179
154160.0000    0.12823
154200.0000    0.56301
154240.0000    0.46463
154280.0000    0.47215
154320.0000    0.32707
154360.0000    0.23298
154400.0000    0.37840
154440.0000    0.29875
154480.0000    0.22394
154520.0000    0.08609
154560.0000    0.28952
154600.0000    0.39197
154640.0000    0.10213
154680.0000    0.19857
154720.0000    0.34656
154760.0000    0.21963
154800.0000    0.11306
154840.0000    0.40032
154880.0000    0.19481
154920.0000    0.33478
154960.0000    0.40711
155000.0000    0.04109
155040.0000    0.41950
155080.0000    0.45077
155120.0000    0.46197
155160.0000    0.51488
155200.0000    0.13025
155240.0000    0.09181
155280.0000    0.38631
155320.0000    0.37790
155360.0000    0.39487
155400.0000    0.34817
155440.0000    0.22809
155480.0000    0.19186
155520.0000    0.35716
155560.0000    0.28157
155600.0000    0.19924
155640.0000    0.47896
155680.0000    0.39914
155720.0000    0.31234
155760.0000    0.50397
155800.0000    0.40106
155840.0000    0.32854
155880.0000    0.57421
155920.0000    0.71176
155960.0000    0.68011
156000.0000    0.36600
156040.0000    0.23555
156080.0000    0.05768
156120.0000    0.10562
156160.0000    0.43504
156200.0000    0.47350
156240.0000    0.19139
156280.0000    0.30058
156320.0000    0.17938
156360.0000    0.36977
156400.0000    0.19057
156440.0000    0.55717
156480.0000    0.40789
156520.0000    0.35401
156560.0000    0.29310
156600.0000    0.56208
156640.0000    0.38519
156680.0000    0.37882
156720.0000    0.65659
156760.0000    0.49438
156800.0000    0.41906
156840.0000    0.62946
156880.0000    0.31993
156920.0000    0.37211
156960.0000    0.57187
157000.0000    0.19791
157040.0000    0.28743
157080.0000    0.21835
157120.0000    0.09890
157160.0000    0.19933
157200.0000    0.35315
157240.0000    0.20381
157280.0000    0.46601
157320.0000    0.43914
157360.0000    0.31161
157400.0000    0.21938
157440.0000    0.26326
157480.0000    0.36436
157520.0000    0.29297
157560.0000    0.42020
157600.0000    0.41952
157640.0000    0.40203
157680.0000    0.26572
157720.0000    0.43371
157760.0000    0.42335
157800.0000    0.46158
157840.0000    0.57697
157880.0000    0.59478
157920.0000    0.50742
157960.0000    0.29452
158000.0000    0.35615
158040.0000    0.21770
158080.0000    0.19260
158120.0000    0.24898
158160.0000    0.42925
158200.0000    0.18032
158240.0000    0.36508
158280.0000    0.48065
158320.0000    0.37617
158360.0000    0.38430
158400.0000    0.26074
158440.0000    0.16774
158480.0000    0.37104
158520.0000    0.43499
158560.0000    0.37106
158600.0000    0.25016
158640.0000    0.26979
158680.0000    0.34810
158720.0000    0.33579
158760.0000    0.13390
158800.0000    0.16708
158840.0000    0.35103
158880.0000    0.35404
158920.0000    0.42799
158960.0000    0.35071
159000.0000    0.43779
159040.0000    0.34883
159080.0000   -0.12514
159120.0000   -0.08947
159160.0000   -0.20303
159200.0000   -0.04362
159240.0000   -0.63457
159280.0000   -0.02572
159320.0000   -0.21433
159360.0000    0.01300
159400.0000    0.17047
159440.0000   -0.10410
159480.0000   -0.19157
159520.0000   -0.05141
159560.0000   -0.18661
159600.0000   -0.58537
159640.0000   -0.41034
159680.0000   -0.51374
159720.0000    0.16049
159760.0000    0.05468
159800.0000   -0.24666
159840.0000   -0.34061
159880.0000   -0.20384
159920.0000   -0.19300
159960.0000   -0.06589
160000.0000   -0.15090
160040.0000   -0.44339
160080.0000   -0.16417
160120.0000   -0.10888
160160.0000   -0.17252
160200.0000   -0.27764
160240.0000   -0.60902
160280.0000   -0.16335
160320.0000   -0.12325
160360.0000   -0.35242
160400.0000   -0.20099
160440.0000   -0.21758
160480.0000   -0.14309
160520.0000   -0.27462
160560.0000   -0.38281
160600.0000   -0.28101
160640.0000   -0.30579
160680.0000   -0.36725
160720.0000   -0.09118
160760.0000   -0.23703
160800.0000   -0.31410
160840.0000   -0.38968
160880.0000   -0.31756
160920.0000   -0.35086
160960.0000   -0.31461
161000.0000   -0.10598
161040.0000   -0.29795
161080.0000   -0.30537
161120.0000   -0.16883
161160.0000   -0.14306
161200.0000   -0.20267
161240.0000   -0.26072
161280.0000   -0.39171
161320.0000   -0.20818
161360.0000    0.05833
161400.0000    0.09301
161440.0000   -0.03733
161480.0000   -0.24637
161520.0000   -0.18226
161560.0000   -0.29133
161600.0000   -0.32244
161640.0000   -0.21970
161680.0000   -0.30154
161720.0000   -0.24740
161760.0000   -0.06488
161800.0000    0.16042
161840.0000   -0.20626
161880.0000   -0.19377
161920.0000   -0.12049
161960.0000   -0.24594
162000.0000   -0.36592
162040.0000   -0.40979
162080.0000   -0.27685
162120.0000   -0.38326
162160.0000   -0.24560
162200.0000    0.00487
162240.0000   -0.12062
162280.0000   -0.27094
162320.0000   -0.54493
162360.0000   -0.16545
162400.0000   -0.42975
162440.0000   -0.50255
162480.0000   -0.50384
162520.0000   -0.07926
162560.0000   -0.54249
162600.0000   -0.21491
162640.0000   -0.47277
162680.0000    0.01044
162720.0000   -0.26884
162760.0000   -0.29979
162800.0000   -0.25884
162840.0000   -0.12867
162880.0000    0.17785
162920.0000    0.15857
162960.0000   -0.01530
163000.0000    0.09517
163040.0000    0.17777
163080.0000    0.12857
163120.0000    0.06371
163160.0000   -0.07783
163200.0000   -0.00642
163240.0000   -0.33112
163280.0000   -0.28957
163320.0000    0.14686
163360.0000   -0.31477
163400.0000   -0.28582
163440.0000   -0.09933
163480.0000   -0.57776
163520.0000   -0.60423
163560.0000   -0.71381
163600.0000   -0.15549
163640.0000   -0.45373
163680.0000   -0.14118
163720.0000   -0.06969
163760.0000    0.24450
163800.0000    0.13789
163840.0000    0.13564
163880.0000    0.23831
163920.0000    0.06217
163960.0000   -0.00089
164000.0000   -0.03486
164040.0000    0.12138
164080.0000   -0.33861
164120.0000    0.09053
164160.0000    0.07442
164200.0000    0.13165
164240.0000    0.42244
164280.0000    0.68694
164320.0000    0.32588
164360.0000    0.27848
164400.0000    0.37896
164440.0000    0.40873
164480.0000    0.42169
164520.0000    0.45759
164560.0000    0.35117
164600.0000    0.41262
164640.0000    0.53501
164680.0000    0.51775
164720.0000    0.43588
164760.0000    0.33650
164800.0000    0.47759
164840.0000    0.35440
164880.0000    0.26413
164920.0000    0.37012
164960.0000    0.22862
165000.0000    0.45348
165040.0000    0.29652
165080.0000    0.38171
165120.0000   -0.08057
165160.0000    0.19596
165200.0000    0.12267
165240.0000    0.14368
165280.0000   -0.05302
165320.0000    0.03738
165360.0000    0.13597
165400.0000    0.30891
165440.0000    0.43995
165480.0000    0.47750
165520.0000    0.34067
165560.0000    0.28505
165600.0000    0.45125
165640.0000    0.53070
165680.0000    0.48842
165720.0000    0.66162
165760.0000    0.47619
165800.0000    0.42267
165840.0000    0.62297
165880.0000    0.41500
165920.0000    0.78009
165960.0000    0.36737
166000.0000    0.52704
166040.0000    0.43263
166080.0000    0.70989
166120.0000    0.56322
166160.0000    0.35613
166200.0000    0.07739
166240.0000    0.47870
166280.0000    0.73751
166320.0000    0.53489
166360.0000    0.36920
166400.0000    0.43456
166440.0000    0.67820
166480.0000    0.45285
166520.0000    0.56242
166560.0000    0.41627
166600.0000    0.52415
166640.0000    0.75738
166680.0000    0.59347
166720.0000    0.51443
166760.0000    0.44773
166800.0000    0.51883
166840.0000    0.44172
166880.0000    0.66268
166920.0000    0.65032
166960.0000    0.58765
167000.0000    0.36938
167040.0000    0.46048
167080.0000    0.67139
167120.0000    0.48280
167160.0000    0.32045
167200.0000    0.44888
167240.0000    0.32756
167280.0000    0.34068
167320.0000    0.25126
167360.0000    0.59787
167400.0000    0.33148
167440.0000    0.50985
167480.0000    0.50851
167520.0000    0.41085
167560.0000    0.56739
167600.0000    0.40335
167640.0000    0.49733
167680.0000    0.43606
167720.0000    0.56239
167760.0000    0.57217
167800.0000    0.44674
167840.0000    0.42857
167880.0000    0.47301
167920.0000    0.43164
167960.0000    0.46946
168000.0000    0.49361
168040.0000    0.57362
168080.0000    0.57183
168120.0000    0.39391
168160.0000    0.38366
168200.0000    0.29333
168240.0000    0.31243
168280.0000    0.23143
168320.0000    0.50261
168360.0000    0.37589
168400.0000    0.44489
168440.0000    0.25991
168480.0000    0.15682
168520.0000    0.21277
168560.0000    0.40658
168600.0000    0.16155
168640.0000    0.28614
168680.0000    0.39857
168720.0000    0.26650
168760.0000    0.28261
168800.0000    0.25728
168840.0000    0.05877
168880.0000    0.28682
168920.0000    0.27747
168960.0000    0.02826
169000.0000    0.05969
169040.0000   -0.01819
169080.0000   -0.03786
169120.0000    0.20978
169160.0000   -0.19499
169200.0000   -0.41352
169240.0000   -0.21315
169280.0000   -0.26748
169320.0000   -0.24140
169360.0000   -0.08537
169400.0000   -0.33889
169440.0000   -0.33318
169480.0000   -0.46264
169520.0000   -0.10567
169560.0000   -0.13157
169600.0000   -0.22052
169640.0000   -0.20103
169680.0000   -0.31211
169720.0000   -0.30460
169760.0000   -0.08216
169800.0000    0.01881
169840.0000   -0.09110
169880.0000    0.05452
169920.0000   -0.17483
169960.0000   -0.08623
170000.0000    0.01060
170040.0000   -0.05422
170080.0000   -0.03890
170120.0000   -0.09307
170160.0000   -0.12633
170200.0000    0.00824
170240.0000   -0.18455
170280.0000   -0.13040
170320.0000   -0.03914
170360.0000   -0.15823
170400.0000    0.06060
170440.0000   -0.42342
170480.0000   -0.54140
170520.0000   -0.44087
170560.0000   -0.61501
170600.0000   -0.70302
170640.0000   -0.33504
170680.0000   -0.35153
170720.0000   -0.22309
170760.0000   -0.39795
170800.0000   -0.24007
170840.0000   -0.30289
170880.0000   -0.15935
170920.0000   -0.03527
170960.0000   -0.26446
171000.0000   -0.12912
171040.0000   -0.35073
171080.0000   -0.33421
171120.0000   -0.21442
171160.0000   -0.35898
171200.0000   -0.10621
171240.0000   -0.48211
171280.0000   -0.50740
171320.0000   -0.51068
171360.0000   -0.71464
171400.0000   -0.28923
171440.0000   -0.54361
171480.0000   -0.56707
171520.0000   -0.95963
171560.0000   -0.82749
171600.0000   -0.37802
171640.0000   -0.62154
171680.0000   -0.45631
171720.0000   -0.63562
171760.0000   -0.51088
171800.0000   -0.42945
171840.0000   -0.49729
171880.0000   -0.09216
171920.0000   -0.50172
171960.0000   -0.48301
172000.0000   -0.34301
172040.0000   -0.32926
172080.0000   -0.27923
172120.0000   -0.64851
172160.0000   -0.36692
172200.0000   -0.07824
172240.0000    0.04898
172280.0000    0.20758
172320.0000    0.18093
172360.0000   -0.06423
172400.0000    0.05424
172440.0000    0.14331
172480.0000    0.02029
172520.0000   -0.35637
172560.0000   -0.14631
172600.0000   -0.11135
172640.0000   -0.08532
172680.0000   -0.36669
172720.0000   -0.33793
172760.0000   -0.25417
172800.0000   -0.45703
172840.0000   -0.49271
172880.0000   -0.34617
172920.0000   -0.26528
172960.0000   -0.22987
173000.0000   -0.31085
173040.0000   -0.34437
173080.0000   -0.18376
173120.0000   -0.17630
173160.0000   -0.46607
173200.0000   -0.41079
173240.0000   -0.35455
173280.0000   -0.08117
173320.0000   -0.48572
173360.0000   -0.17533
173400.0000   -0.13386
173440.0000    0.15282
173480.0000   -0.16695
173520.0000   -0.18293
173560.0000   -0.11808
173600.0000   -0.31261
173640.0000   -0.15943
173680.0000    0.00247
173720.0000   -0.28410
173760.0000    0.01477
173800.0000   -0.00757
173840.0000    0.32237
173880.0000    0.24743
173920.0000    0.36197
173960.0000    0.29668
174000.0000    0.33775
174040.0000    0.12748
174080.0000    0.06721
174120.0000    0.43464
174160.0000    0.35178
174200.0000    0.08754
174240.0000    0.25530
174280.0000    0.30901
174320.0000    0.06931
174360.0000    0.31539
174400.0000    0.30601
174440.0000    0.18915
174480.0000    0.05977
174520.0000    0.36847
174560.0000    0.30888
174600.0000    0.27438
174640.0000    0.22247
174680.0000    0.09792
174720.0000   -0.09134
174760.0000   -0.06120
174800.0000    0.24149
174840.0000   -0.15129
174880.0000   -0.02382
174920.0000   -0.04152
174960.0000    0.01612
175000.0000   -0.14732
175040.0000    0.05816
175080.0000   -0.06110
175120.0000   -0.23914
175160.0000    0.07488
175200.0000   -0.06484
175240.0000   -0.08939
175280.0000   -0.01511
175320.0000    0.11684
175360.0000   -0.15159
175400.0000   -0.36403
175440.0000    0.05870
175480.0000   -0.06994
175520.0000   -0.29291
175560.0000    0.20562
175600.0000    0.20665
175640.0000    0.18390
175680.0000    0.29311
175720.0000    0.43264
175760.0000    0.32665
175800.0000    0.36175
175840.0000    0.32102
175880.0000    0.27418
175920.0000    0.45418
175960.0000    0.32089
176000.0000    0.19916
176040.0000    0.22004
176080.0000    0.53897
176120.0000    0.57715
176160.0000    0.44911
176200.0000    0.41544
176240.0000    0.34549
176280.0000    0.13811
176320.0000    0.24590
176360.0000    0.39780
176400.0000    0.25436
176440.0000    0.37642
176480.0000    0.66584
176520.0000    0.23629
176560.0000    0.24813
176600.0000    0.34729
176640.0000    0.27100
176680.0000    0.34179
176720.0000    0.52755
176760.0000    0.63072
176800.0000    0.53671
176840.0000    0.52432
176880.0000    0.54772
176920.0000    0.42335
176960.0000    0.55105
177000.0000    0.49724
177040.0000    0.34906
177080.0000    0.16196
177120.0000    0.34341
177160.0000    0.40097
177200.0000    0.58988
177240.0000    0.60290
177280.0000    0.71090
177320.0000    0.46837
177360.0000    0.30205
177400.0000    0.62440
177440.0000    0.36434
177480.0000    0.37648
177520.0000    0.57014
177560.0000    0.47552
177600.0000    0.71380
177640.0000    0.24088
177680.0000    0.37297
177720.0000    0.54042
177760.0000    0.32639
177800.0000    0.37375
177840.0000    0.29905
177880.0000    0.33470
177920.0000    0.37263
177960.0000    0.29991
178000.0000    0.39477
178040.0000    0.17809
178080.0000    0.47134
178120.0000    0.58686
178160.0000    0.28516
178200.0000    0.57785
178240.0000    0.51674
178280.0000    0.43755
178320.0000    0.34083
178360.0000    0.37940
178400.0000    0.48022
178440.0000    0.46274
178480.0000    0.39598
178520.0000    0.49658
178560.0000    0.51393
178600.0000    0.25380
178640.0000    0.39153
178680.0000    0.40305
178720.0000    0.50610
178760.0000    0.62826
178800.0000    0.71437
178840.0000    0.20932
178880.0000    0.39027
178920.0000    0.30447
178960.0000    0.40073
179000.0000    0.53968
179040.0000    0.43180
179080.0000    0.54952
179120.0000    0.43591
179160.0000    0.41967
179200.0000    0.15044
179240.0000    0.50636
179280.0000    0.38746
179320.0000    0.53024
179360.0000    0.30327
179400.0000    0.13646
179440.0000    0.29523
179480.0000    0.27225
179520.0000    0.33906
179560.0000    0.18164
179600.0000    0.24352
179640.0000    0.48980
179680.0000    0.39661
179720.0000    0.44822
179760.0000    0.55653
179800.0000    0.46776
179840.0000    0.42568
179880.0000    0.35350
179920.0000    0.51608
179960.0000    0.43473
180000.0000    0.47994
180040.0000    0.39643
180080.0000    0.23049
180120.0000    0.16160
180160.0000    0.45104
180200.0000    0.46423
180240.0000    0.49262
180280.0000    0.38921
180320.0000    0.24303
180360.0000    0.34393
180400.0000    0.39972
180440.0000    0.24549
180480.0000    0.03769
180520.0000    0.45611
180560.0000    0.30741
180600.0000    0.17771
180640.0000    0.27542
180680.0000    0.15127
180720.0000    0.13645
180760.0000    0.20703
180800.0000    0.19231
180840.0000    0.23198
180880.0000    0.15405
180920.0000    0.18024
180960.0000    0.39588
181000.0000    0.39391
181040.0000    0.42631
181080.0000    0.10393
181120.0000    0.35074
181160.0000    0.34404
181200.0000    0.28563
181240.0000    0.20049
181280.0000    0.39880
181320.0000    0.41453
181360.0000    0.35696
181400.0000    0.33540
181440.0000    0.38597
181480.0000    0.19623
181520.0000    0.18319
181560.0000    0.35029
181600.0000    0.22697
181640.0000    0.23550
181680.0000    0.30654
181720.0000    0.05773
181760.0000    0.03508
181800.0000    0.32499
181840.0000    0.37855
181880.0000    0.45304
181920.0000    0.43144
181960.0000    0.34231
182000.0000    0.58477
182040.0000    0.33382
182080.0000    0.47507
182120.0000    0.51850
182160.0000    0.56954
182200.0000    0.37995
182240.0000    0.52766
182280.0000    0.35131
182320.0000    0.17548
182360.0000    0.67937
182400.0000    0.38139
182440.0000    0.55034
182480.0000    0.56807
182520.0000    0.50476
182560.0000    0.29030
182600.0000    0.20114
182640.0000    0.19578
182680.0000    0.34641
182720.0000    0.36912
182760.0000    0.55427
182800.0000    0.35108
182840.0000    0.42696
182880.0000    0.20575
182920.0000   -0.03952
182960.0000    0.43224
183000.0000    0.46079
183040.0000    0.48667
183080.0000    0.41186
183120.0000    0.44818
183160.0000    0.46782
183200.0000    0.54883
183240.0000    0.35374
183280.0000    0.38592
183320.0000    0.11000
183360.0000    0.54862
183400.0000    0.35027
183440.0000    0.34930
183480.0000    0.47040
183520.0000    0.30033
183560.0000    0.39360
183600.0000    0.51099
183640.0000    0.30862
183680.0000    0.25697
183720.0000    0.46921
183760.0000    0.53351
183800.0000    0.38257
183840.0000    0.19934
183880.0000    0.68066
183920.0000    0.53025
183960.0000    0.33369
184000.0000    0.41654
184040.0000    0.47946
184080.0000    0.49278
184120.0000    0.35063
184160.0000    0.54276
184200.0000    0.49579
184240.0000    0.54527
184280.0000    0.50984
184320.0000    0.47646
184360.0000    0.50811
184400.0000    0.52662
184440.0000    0.43881
184480.0000    0.57780
184520.0000    0.36410
184560.0000    0.25418
184600.0000    0.35481
184640.0000    0.38572
184680.0000    0.23288
184720.0000    0.29883
184760.0000    0.49871
184800.0000    0.30248
184840.0000    0.19346
184880.0000    0.53800
184920.0000    0.33667
184960.0000    0.47489
185000.0000   -0.07018
185040.0000    0.30077
185080.0000    0.14081
185120.0000    0.43842
185160.0000    0.37030
185200.0000    0.38080
185240.0000    0.44706
185280.0000    0.42299
185320.0000    0.18496
185360.0000    0.35264
185400.0000    0.25253
185440.0000    0.33217
185480.0000    0.40796
185520.0000    0.42944
185560.0000    0.27319
185600.0000    0.06147
185640.0000    0.30865
185680.0000    0.21158
185720.0000    0.06946
185760.0000    0.31134
185800.0000    0.37648
185840.0000    0.13852
185880.0000    0.20124
185920.0000    0.36863
185960.0000    0.35562
186000.0000    0.20484
186040.0000    0.03455
186080.0000    0.33633
186120.0000   -0.06740
186160.0000    0.22246
186200.0000    0.32476
186240.0000    0.26870
186280.0000    0.25549
186320.0000    0.30534
186360.0000    0.32551
186400.0000    0.24724
186440.0000   -0.00126
186480.0000    0.18939
186520.0000    0.07151
186560.0000   -0.00139
186600.0000    0.22507
186640.0000    0.26156
186680.0000    0.08397
186720.0000    0.23972
186760.0000    0.49347
186800.0000    0.31445
186840.0000    0.44138
186880.0000    0.35183
186920.0000    0.22759
186960.0000    0.25743
187000.0000    0.32872
187040.0000    0.43741
187080.0000    0.36337
187120.0000    0.17655
187160.0000    0.15305
187200.0000   -0.07495
187240.0000   -0.13193
187280.0000    0.46344
187320.0000    0.37263
187360.0000    0.22406
187400.0000    0.28825
187440.0000    0.31692
187480.0000    0.14641
187520.0000    0.43279
187560.0000   -0.08371
187600.0000    0.08510
187640.0000   -0.27434
187680.0000    0.20366
187720.0000    0.02971
187760.0000    0.39609
187800.0000    0.35843
187840.0000    0.33718
187880.0000    0.22167
187920.0000    0.39493
187960.0000    0.51429
188000.0000    0.18929
188040.0000    0.06577
188080.0000    0.32243
188120.0000    0.49177
188160.0000    0.30839
188200.0000    0.20796
188240.0000    0.38852
188280.0000    0.36645
188320.0000    0.23170
188360.0000    0.40573
188400.0000    0.09803
188440.0000    0.34311
188480.0000    0.29938
188520.0000    0.37109
188560.0000    0.18824
188600.0000    0.09503
188640.0000    0.30083
188680.0000    0.19729
188720.0000    0.49985
188760.0000    0.45235
188800.0000    0.21426
188840.0000    0.54152
188880.0000    0.42528
188920.0000    0.15294
188960.0000    0.29686
189000.0000   -0.16366
189040.0000   -0.04783
189080.0000    0.13750
189120.0000    0.64506
189160.0000    0.19288
189200.0000    0.21172
189240.0000    0.39960
189280.0000    0.35510
189320.0000    0.23883
189360.0000    0.64505
189400.0000    0.27854
189440.0000    0.29443
189480.0000    0.53088
189520.0000    0.55404
189560.0000    0.52211
189600.0000    0.41062
189640.0000    0.49957
189680.0000    0.65359
189720.0000    0.37687
189760.0000    0.66776
189800.0000    0.40688
189840.0000    0.31533
189880.0000    0.41270
189920.0000    0.57368
189960.0000    0.59810
190000.0000    0.54940
190040.0000    0.58209
190080.0000    0.50661
190120.0000    0.54925
190160.0000    0.79222
190200.0000    0.62550
190240.0000    0.57706
190280.0000    0.73103
190320.0000    0.37126
190360.0000    0.46468
190400.0000    0.48261
190440.0000    0.54964
190480.0000    0.60592
190520.0000    0.43069
190560.0000    0.59487
190600.0000    0.59823
190640.0000    0.64438
190680.0000    0.53252
190720.0000    0.52792
190760.0000    0.34600
190800.0000    0.63830
190840.0000    0.70552
190880.0000    0.43656
190920.0000    0.60295
190960.0000    0.68755
191000.0000    0.54044
191040.0000    0.65349
191080.0000    0.53570
191120.0000    0.34797
191160.0000    0.46092
191200.0000    0.41231
191240.0000    0.50856
191280.0000    0.36130
191320.0000    0.58203
191360.0000    0.43065
191400.0000    0.39948
191440.0000    0.50985
191480.0000    0.47055
191520.0000    0.34042
191560.0000    0.18079
191600.0000    0.47687
191640.0000    0.50314
191680.0000    0.68444
191720.0000    0.38440
191760.0000    0.32223
191800.0000    0.53908
191840.0000    0.31252
191880.0000    0.24176
191920.0000    0.09213
191960.0000    0.33651
192000.0000    0.59912
192040.0000    0.49654
192080.0000    0.26719
192120.0000    0.38268
192160.0000    0.34804
192200.0000    0.35634
192240.0000    0.20836
192280.0000    0.38149
192320.0000    0.36803
192360.0000   -0.05101
192400.0000    0.36746
192440.0000    0.36197
192480.0000    0.28283
192520.0000    0.80200
192560.0000    0.56480
192600.0000    0.47300
192640.0000    0.34700
192680.0000    0.48997
192720.0000    0.51085
192760.0000    0.48733
192800.0000    0.66548
192840.0000    0.48404
192880.0000    0.68850
192920.0000    0.52315
192960.0000    0.48611
193000.0000    0.35166
193040.0000    0.62501
193080.0000    0.32928
193120.0000    0.34537
193160.0000    0.50620
193200.0000    0.75545
193240.0000    0.76301
193280.0000    0.70552
193320.0000    0.30345
193360.0000    0.45558
193400.0000    0.76457
193440.0000    0.65822
193480.0000    0.73856
193520.0000    0.62968
193560.0000    0.70616
193600.0000    0.52213
193640.0000    0.53790
193680.0000    0.59870
193720.0000    0.56639
193760.0000    0.76953
193800.0000    0.39184
193840.0000    0.33954
193880.0000    0.30359
193920.0000    0.20638
193960.0000    0.47483
194000.0000    0.51953
194040.0000    0.39927
194080.0000    0.49259
194120.0000    0.39768
194160.0000    0.26885
194200.0000    0.56272
194240.0000    0.30767
194280.0000    0.44699
194320.0000    0.38579
194360.0000    0.23152
194400.0000    0.40157
194440.0000    0.24319
194480.0000    0.47339
194520.0000    0.17424
194560.0000    0.20036
194600.0000    0.17561
194640.0000    0.35022
194680.0000    0.31028
194720.0000    0.33875
194760.0000    0.30972
194800.0000    0.44777
194840.0000    0.26049
194880.0000    0.28021
194920.0000    0.32884
194960.0000    0.11186
195000.0000    0.27788
195040.0000    0.52206
195080.0000    0.23190
195120.0000    0.41195
195160.0000    0.43045
195200.0000    0.29035
195240.0000    0.38531
195280.0000    0.45247
195320.0000    0.33044
195360.0000    0.32541
195400.0000    0.46562
195440.0000    0.33768
195480.0000    0.29016
195520.0000    0.42584
195560.0000    0.57299
195600.0000    0.40242
195640.0000    0.08168
195680.0000    0.34179
195720.0000    0.36458
195760.0000    0.38482
195800.0000    0.51161
195840.0000    0.55728
195880.0000    0.48456
195920.0000    0.48234
195960.0000    0.28641
196000.0000    0.28966
196040.0000   -0.01164
196080.0000    0.44033
196120.0000    0.51341
196160.0000    0.46670
196200.0000    0.45289
196240.0000    0.45899
196280.0000    0.50174
196320.0000    0.65994
196360.0000    0.37260
196400.0000    0.51318
196440.0000    0.33676
196480.0000    0.37357
196520.0000    0.34921
196560.0000    0.60886
196600.0000    0.44868
196640.0000    0.16182
196680.0000    0.31703
196720.0000    0.64256
196760.0000    0.59314
196800.0000    0.45317
196840.0000    0.46770
196880.0000    0.39531
196920.0000    0.47350
196960.0000    0.31488
197000.0000    0.46967
197040.0000    0.26691
197080.0000    0.57820
197120.0000    0.49108
197160.0000    0.40846
197200.0000    0.30405
197240.0000    0.43428
197280.0000    0.35554
197320.0000    0.42456
197360.0000    0.44492
197400.0000    0.38473
197440.0000    0.33603
197480.0000    0.32557
197520.0000    0.39214
197560.0000    0.44525
197600.0000    0.36161
197640.0000    0.25692
197680.0000    0.11701
197720.0000    0.23707
197760.0000    0.13156
197800.0000    0.35672
197840.0000    0.15475
197880.0000    0.39929
197920.0000    0.18275
197960.0000    0.16164
198000.0000   -0.06463
198040.0000    0.05364
198080.0000    0.23706
198120.0000    0.10610
198160.0000    0.30337
198200.0000    0.28392
198240.0000    0.14751
198280.0000    0.22527
198320.0000    0.52820
198360.0000    0.60593
198400.0000    0.13029
198440.0000    0.17319
198480.0000    0.39766
198520.0000    0.43827
198560.0000    0.16325
198600.0000    0.33357
198640.0000    0.62633
198680.0000    0.65118
198720.0000    0.59727
198760.0000    0.59517
198800.0000    0.40374
198840.0000    0.43960
198880.0000    0.51946
198920.0000    0.72000
198960.0000    0.28246
199000.0000    0.50021
199040.0000    0.42507
199080.0000    0.55301
199120.0000    0.52106
199160.0000    0.32327
199200.0000    0.52689
199240.0000    0.43528
199280.0000    0.30222
199320.0000    0.30275
199360.0000    0.16679
199400.0000    0.42983
199440.0000    0.17956
199480.0000    0.34487
199520.0000    0.47211
199560.0000    0.47819
199600.0000    0.63617
199640.0000    0.56757
199680.0000    0.65103
199720.0000    0.48255
199760.0000    0.42332
199800.0000    0.33254
199840.0000    0.49281
199880.0000    0.30750
199920.0000    0.50292
199960.0000    0.49477
200000.0000    0.27178
200040.0000    0.54045
200080.0000    0.73378
200120.0000    0.34732
200160.0000    0.47607
200200.0000    0.45808
200240.0000    0.35215
200280.0000    0.38052
200320.0000    0.46340
200360.0000    0.38497
200400.0000    0.43111
200440.0000    0.30428
200480.0000    0.30067
200520.0000    0.54746
200560.0000    0.45089
200600.0000    0.53540
200640.0000    0.45684
200680.0000    0.36996
200720.0000    0.43254
200760.0000    0.59075
200800.0000    0.49442
200840.0000    0.45107
200880.0000    0.52045
200920.0000    0.40218
200960.0000    0.44398
201000.0000    0.29981
201040.0000    0.34824
201080.0000    0.29692
201120.0000    0.34961
201160.0000    0.19402
201200.0000    0.33746
201240.0000    0.54645
201280.0000    0.39368
201320.0000    0.29875
201360.0000    0.33857
201400.0000    0.12160
201440.0000    0.29836
201480.0000    0.26068
201520.0000    0.40904
201560.0000    0.37562
201600.0000    0.21889
201640.0000    0.34366
201680.0000    0.36964
201720.0000    0.20084
201760.0000    0.42402
201800.0000    0.36597
201840.0000    0.44034
201880.0000    0.65890
201920.0000    0.33027
201960.0000    0.36845
202000.0000    0.35368
202040.0000    0.55465
202080.0000    0.30147
202120.0000    0.48844
202160.0000    0.33651
202200.0000    0.39706
202240.0000    0.43220
202280.0000    0.34482
202320.0000    0.32139
202360.0000    0.24327
202400.0000    0.51089
202440.0000    0.30044
202480.0000    0.23865
202520.0000    0.35477
202560.0000    0.19403
202600.0000    0.39338
202640.0000    0.29915
202680.0000    0.35470
202720.0000    0.57032
202760.0000    0.56307
202800.0000    0.66295
202840.0000    0.63342
202880.0000    0.58412
202920.0000    0.66960
202960.0000    0.46851
203000.0000    0.62493
203040.0000    0.60776
203080.0000    0.59645
203120.0000    0.65566
203160.0000    0.68800
203200.0000    0.59764
203240.0000    0.46250
203280.0000    0.51784
203320.0000    0.61375
203360.0000    0.55237
203400.0000    0.57337
203440.0000    0.56678
203480.0000    0.53978
203520.0000    0.63942
203560.0000    0.62125
203600.0000    0.55280
203640.0000    0.74817
203680.0000    0.58591
203720.0000    0.69112
203760.0000    0.68602
203800.0000    0.58356
203840.0000    0.66930
203880.0000    0.58514
203920.0000    0.65353
203960.0000    0.71684
204000.0000    0.57630
204040.0000    0.36920
204080.0000    0.44227
204120.0000    0.37632
204160.0000    0.27434
204200.0000    0.28529
204240.0000    0.76488
204280.0000    0.43853
204320.0000    0.49656
204360.0000    0.44206
204400.0000    0.41537
204440.0000    0.45462
204480.0000    0.35469
204520.0000    0.39645
204560.0000    0.55111
204600.0000    0.57209
204640.0000    0.44999
204680.0000    0.76855
204720.0000    0.75668
204760.0000    0.60983
204800.0000    0.72389
204840.0000    0.74152
204880.0000    0.51177
204920.0000    0.34316
204960.0000    0.50375
205000.0000    0.32764
205040.0000    0.69544
205080.0000    0.33387
205120.0000    0.29688
205160.0000    0.22334
205200.0000    0.31195
205240.0000    0.32820
205280.0000    0.47997
205320.0000    0.38801
205360.0000    0.49333
205400.0000    0.22269
205440.0000    0.55280
205480.0000    0.57743
205520.0000    0.63145
205560.0000    0.52435
205600.0000    0.52782
205640.0000    0.34794
205680.0000    0.46517
205720.0000    0.30237
205760.0000    0.40361
205800.0000    0.25992
205840.0000    0.66347
205880.0000    0.63395
205920.0000    0.65196
205960.0000    0.23582
206000.0000    0.43084
206040.0000    0.66393
206080.0000    0.29812
206120.0000    0.59277
206160.0000    0.13607
206200.0000    0.45958
206240.0000    0.39270
206280.0000    0.26395
206320.0000    0.27331
206360.0000    0.28241
206400.0000    0.08553
206440.0000    0.46723
206480.0000    0.69522
206520.0000    0.60699
206560.0000    0.35796
206600.0000    0.42268
206640.0000    0.32279
206680.0000    0.28813
206720.0000    0.42348
206760.0000    0.39886
206800.0000    0.32444
206840.0000    0.09673
206880.0000    0.10920
206920.0000    0.25154
206960.0000    0.33343
207000.0000    0.15425
207040.0000    0.47649
207080.0000    0.14439
207120.0000    0.09817
207160.0000    0.17976
207200.0000    0.03186
207240.0000    0.21554
207280.0000    0.04818
207320.0000    0.25291
207360.0000    0.10404
207400.0000   -0.13116
207440.0000    0.01274
207480.0000    0.30592
207520.0000    0.29916
207560.0000    0.58044
207600.0000    0.43896
207640.0000    0.35090
207680.0000    0.29581
207720.0000    0.11550
207760.0000    0.63120
207800.0000    0.17541
207840.0000    0.20005
207880.0000    0.55416
207920.0000    0.35700
207960.0000    0.35569
208000.0000    0.24350
208040.0000    0.26840
208080.0000    0.43021
208120.0000    0.57233
208160.0000    0.20169
208200.0000    0.29410
208240.0000    0.30469
208280.0000    0.25257
208320.0000    0.23539
208360.0000    0.30345
208400.0000    0.16086
208440.0000    0.37577
208480.0000    0.37007
208520.0000    0.20588
208560.0000    0.39025
208600.0000    0.40421
208640.0000    0.20967
208680.0000    0.18689
208720.0000    0.27671
208760.0000    0.53888
208800.0000    0.23920
208840.0000    0.44423
208880.0000    0.57828
208920.0000    0.34264
208960.0000    0.22889
209000.0000    0.23761
209040.0000    0.40256
209080.0000    0.77403
209120.0000    0.60136
209160.0000    0.70120
209200.0000    0.57947
209240.0000    0.37280
209280.0000    0.42393
209320.0000    0.32321
209360.0000    0.33054
209400.0000    0.32379
209440.0000    0.36447
209480.0000    0.55889
209520.0000    0.43080
209560.0000    0.51811
209600.0000    0.62802
209640.0000    0.40228
209680.0000    0.45644
209720.0000    0.50384
209760.0000    0.61582
209800.0000    0.71369
209840.0000    0.67825
209880.0000    0.59789
209920.0000    0.68574
209960.0000    0.63591
210000.0000    0.67278
210040.0000    0.65521
210080.0000    0.59138
210120.0000    0.77532
210160.0000    0.56892
210200.0000    0.61641
210240.0000    0.48668
210280.0000    0.52641
210320.0000    0.64906
210360.0000    0.62088
210400.0000    0.42721
210440.0000    0.43290
210480.0000    0.65850
210520.0000    0.42669
210560.0000    0.75735
210600.0000    0.54953
210640.0000    0.57979
210680.0000    0.81420
210720.0000    0.67190
210760.0000    0.49178
210800.0000    0.43660
210840.0000    0.65582
210880.0000    0.56161
210920.0000    0.47159
210960.0000    0.55514
211000.0000    0.72010
211040.0000    0.58068
211080.0000    0.71418
211120.0000    0.54156
211160.0000    0.65924
211200.0000    0.56377
211240.0000    0.59803
211280.0000    0.44558
211320.0000    0.49895
211360.0000    0.53123
211400.0000    0.53209
211440.0000    0.54185
211480.0000    0.67240
211520.0000    0.52609
211560.0000    0.63381
211600.0000    0.66184
211640.0000    0.38458
211680.0000    0.62972
211720.0000    0.57629
211760.0000    0.52543
211800.0000    0.61375
211840.0000    0.58477
211880.0000    0.54634
211920.0000    0.61115
211960.0000    0.60837
212000.0000    0.37755
212040.0000    0.31471
212080.0000    0.27233
212120.0000    0.45065
212160.0000    0.29299
212200.0000    0.67470
212240.0000    0.52040
212280.0000    0.57003
212320.0000    0.57762
212360.0000    0.53435
212400.0000    0.48812
212440.0000    0.59723
212480.0000    0.61586
212520.0000    0.69308
212560.0000    0.58903
212600.0000    0.61703
212640.0000    0.48933
212680.0000    0.70633
212720.0000    0.82347
212760.0000    0.42604
212800.0000    0.67131
212840.0000    0.62443
212880.0000    0.72197
212920.0000    0.68579
212960.0000    0.57260
213000.0000    0.60125
213040.0000    0.47530
213080.0000    0.61174
213120.0000    0.35063
213160.0000    0.31288
213200.0000    0.27760
213240.0000    0.46383
213280.0000    0.56092
213320.0000    0.63485
213360.0000    0.83240
213400.0000    0.63132
213440.0000    0.74669
213480.0000    0.41673
213520.0000    0.53884
213560.0000    0.53791
213600.0000    0.69781
213640.0000    0.69351
213680.0000    0.55837
213720.0000    0.74887
213760.0000    0.75428
213800.0000    0.68209
213840.0000    0.63225
213880.0000    0.72442
213920.0000    0.71048
213960.0000    0.52933
214000.0000    0.55175
214040.0000    0.41868
214080.0000    0.66684
214120.0000    0.56423
214160.0000    0.66669
214200.0000    0.62653
214240.0000    0.76587
214280.0000    0.64726
214320.0000    0.28799
214360.0000    0.56346
214400.0000    0.54902
214440.0000    0.65257
214480.0000    0.56241
214520.0000    0.48401
214560.0000    0.51660
214600.0000    0.57840
214640.0000    0.61219
214680.0000    0.58273
214720.0000    0.71380
214760.0000    0.58757
214800.0000    0.59367
214840.0000    0.64776
214880.0000    0.70950
214920.0000    0.69211
214960.0000    0.74818
215000.0000    0.67969
215040.0000    0.57399
215080.0000    0.60260
215120.0000    0.61279
215160.0000    0.60612
215200.0000    0.68574
215240.0000    0.46639
215280.0000    0.37167
215320.0000    0.53682
215360.0000    0.72593
215400.0000    0.48505
215440.0000    0.51790
215480.0000    0.39744
215520.0000    0.59829
215560.0000    0.64873
215600.0000    0.46372
215640.0000    0.28251
215680.0000    0.51674
215720.0000    0.26103
215760.0000    0.56371
215800.0000    0.45293
215840.0000    0.22938
215880.0000    0.22957
215920.0000    0.41682
215960.0000    0.29835
216000.0000    0.51396
216040.0000    0.62243
216080.0000    0.54879
216120.0000    0.72495
216160.0000    0.64570
216200.0000    0.57724
216240.0000    0.68199
216280.0000    0.75159
216320.0000    0.64476
216360.0000    0.64407
216400.0000    0.69628
216440.0000    0.72978
216480.0000    0.64641
216520.0000    0.74409
216560.0000    0.72424
216600.0000    0.58612
216640.0000    0.57555
216680.0000    0.54630
216720.0000    0.58508
216760.0000    0.54093
216800.0000    0.45061
216840.0000    0.57871
216880.0000    0.63270
216920.0000    0.62964
216960.0000    0.54291
217000.0000    0.57519
217040.0000    0.60546
217080.0000    0.81661
217120.0000    0.62696
217160.0000    0.37271
217200.0000    0.67540
217240.0000    0.56151
217280.0000    0.53816
217320.0000    0.63744
217360.0000    0.23760
217400.0000    0.20865
217440.0000    0.35464
217480.0000    0.10518
217520.0000    0.12993
217560.0000    0.25617
217600.0000    0.45511
217640.0000    0.39548
217680.0000    0.43278
217720.0000    0.22682
217760.0000    0.40194
217800.0000    0.46686
217840.0000    0.07143
217880.0000    0.25318
217920.0000    0.24999
217960.0000    0.27094
218000.0000    0.13200
218040.0000    0.22517
218080.0000    0.24071
218120.0000    0.19161
218160.0000    0.24049
218200.0000    0.40997
218240.0000    0.41754
218280.0000    0.38139
218320.0000    0.04844
218360.0000    0.05517
218400.0000    0.34285
218440.0000    0.00947
218480.0000    0.20218
218520.0000   -0.01231
218560.0000   -0.53498
218600.0000   -0.40431
218640.0000   -0.29665
218680.0000   -0.61767
218720.0000   -0.30316
218760.0000   -0.64964
218800.0000   -0.33871
218840.0000   -0.44822
218880.0000   -0.41389
218920.0000   -0.21757
218960.0000   -0.18143
219000.0000   -0.15739
219040.0000   -0.19174
219080.0000   -0.23574
219120.0000    0.03283
219160.0000   -0.07387
219200.0000   -0.17537
219240.0000   -0.12491
219280.0000   -0.41744
219320.0000   -0.24886
219360.0000   -0.19677
219400.0000   -0.16673
219440.0000   -0.00347
219480.0000   -0.23314
219520.0000   -0.26033
219560.0000   -0.04058
219600.0000   -0.23621
219640.0000    0.01157
219680.0000   -0.14107
219720.0000   -0.30761
219760.0000    0.00290
219800.0000   -0.05756
219840.0000    0.16871
219880.0000   -0.43085
219920.0000   -0.50886
219960.0000   -0.34994
220000.0000   -0.11674
220040.0000   -0.18950
220080.0000   -0.43753
220120.0000   -0.07319
220160.0000   -0.43165
220200.0000   -0.24115
220240.0000   -0.38574
220280.0000   -0.12249
220320.0000   -0.61046
220360.0000   -0.78166
220400.0000   -0.10132
220440.0000   -0.49361
220480.0000   -0.03835
220520.0000   -0.12109
220560.0000   -0.33923
220600.0000   -0.48824
220640.0000    0.07519
220680.0000   -0.53293
220720.0000   -0.34445
220760.0000    0.02784
220800.0000    0.06617
220840.0000   -0.23221
220880.0000   -0.45973
220920.0000   -0.25429
220960.0000   -0.09911
221000.0000   -0.22568
221040.0000   -0.74057
221080.0000   -0.21145
221120.0000   -0.39808
221160.0000    0.01137
221200.0000   -0.36817
221240.0000   -0.20222
221280.0000    0.00028
221320.0000   -0.28466
221360.0000   -0.23990
221400.0000   -0.37680
221440.0000   -0.60394
221480.0000   -0.24400
221520.0000   -0.06253
221560.0000   -0.47492
221600.0000   -0.16409
221640.0000   -0.15324
221680.0000   -0.04892
221720.0000    0.03388
221760.0000    0.27087
221800.0000    0.47078
221840.0000    0.51115
221880.0000    0.71275
221920.0000    0.73948
221960.0000    0.62772
222000.0000    0.65756
222040.0000    0.59905
222080.0000    0.43321
222120.0000    0.61955
222160.0000    0.62534
222200.0000    0.59048
222240.0000    0.53195
222280.0000    0.58381
222320.0000    0.60125
222360.0000    0.60929
222400.0000    0.71193
222440.0000    0.60087
222480.0000    0.59189
222520.0000    0.75433
222560.0000    0.73474
222600.0000    0.61823
222640.0000    0.63761
222680.0000    0.53647
222720.0000    0.41702
222760.0000    0.65679
222800.0000    0.53578
222840.0000    0.55287
222880.0000    0.64813
222920.0000    0.53857
222960.0000    0.55673
223000.0000    0.59665
223040.0000    0.49194
223080.0000    0.67036
223120.0000    0.60004
223160.0000    0.46203
223200.0000    0.78221
223240.0000    0.33087
223280.0000    0.46433
223320.0000    0.69278
223360.0000    0.43883
223400.0000    0.59940
223440.0000    0.58478
223480.0000    0.63992
223520.0000    0.74159
223560.0000    0.60328
223600.0000    0.84216
223640.0000    0.73553
223680.0000    0.68007
223720.0000    0.48851
223760.0000    0.71242
223800.0000    0.75311
223840.0000    0.70843
223880.0000    0.58809
223920.0000    0.60443
223960.0000    0.44141
224000.0000    0.61405
224040.0000    0.62065
224080.0000    0.59534
224120.0000    0.68860
224160.0000    0.60390
224200.0000    0.57586
224240.0000    0.57334
224280.0000    0.64800
224320.0000    0.83757
224360.0000    0.55868
224400.0000    0.55702
224440.0000    0.51999
224480.0000    0.64452
224520.0000    0.65342
224560.0000    0.61965
224600.0000    0.60723
224640.0000    0.62171
224680.0000    0.70436
224720.0000    0.49305
224760.0000    0.44660
224800.0000    0.42611
224840.0000    0.22882
224880.0000    0.22151
224920.0000    0.32992
224960.0000    0.38071
225000.0000    0.48068
225040.0000    0.36054
225080.0000    0.50224
225120.0000    0.48540
225160.0000    0.25111
225200.0000    0.12855
225240.0000    0.45720
225280.0000   -0.16433
225320.0000    0.53564
225360.0000    0.55024
225400.0000    0.55568
225440.0000    0.35315
225480.0000    0.30524
225520.0000    0.26578
225560.0000    0.22636
225600.0000    0.52606
225640.0000    0.28910
225680.0000    0.24900
225720.0000    0.34840
225760.0000    0.51237
225800.0000    0.27830
225840.0000    0.36544
225880.0000    0.08165
225920.0000    0.39863
225960.0000    0.23023
226000.0000    0.42040
226040.0000    0.35317
226080.0000    0.43793
226120.0000    0.63865
226160.0000    0.22627
226200.0000    0.28296
226240.0000    0.18215
226280.0000    0.66695
226320.0000    0.26877
226360.0000    0.41375
226400.0000    0.44718
226440.0000    0.57225
226480.0000    0.28235
226520.0000    0.55087
226560.0000    0.20358
226600.0000    0.41843
226640.0000    0.47433
226680.0000    0.44576
226720.0000    0.44951
226760.0000    0.39845
226800.0000    0.32739
226840.0000    0.15011
226880.0000    0.42049
226920.0000    0.22692
226960.0000    0.24022
227000.0000    0.34577
227040.0000    0.46365
227080.0000    0.29604
227120.0000   -0.00900
227160.0000    0.14048
227200.0000    0.33544
227240.0000    0.32960
227280.0000    0.37374
227320.0000    0.38973
227360.0000    0.27867
227400.0000    0.34854
227440.0000    0.29136
227480.0000    0.53359
227520.0000    0.46077
227560.0000    0.45169
227600.0000    0.60703
227640.0000    0.52136
227680.0000    0.56584
227720.0000    0.45732
227760.0000    0.27158
227800.0000    0.46189
227840.0000    0.39285
227880.0000    0.30015
227920.0000    0.73646
227960.0000    0.55253
228000.0000    0.66918
228040.0000    0.37293
228080.0000    0.35534
228120.0000    0.37828
228160.0000    0.55495
228200.0000    0.30732
228240.0000    0.56345
228280.0000    0.62730
228320.0000    0.41628
228360.0000    0.59287
228400.0000    0.47893
228440.0000    0.48787
228480.0000    0.55243
228520.0000    0.42396
228560.0000    0.33482
228600.0000    0.76225
228640.0000    0.38588
228680.0000    0.48204
228720.0000    0.55932
228760.0000    0.32943
228800.0000    0.37466
228840.0000    0.29425
228880.0000    0.55229
228920.0000    0.39842
228960.0000    0.39180
229000.0000    0.20829
229040.0000    0.57944
229080.0000    0.51755
229120.0000    0.40601
229160.0000    0.51539
229200.0000    0.56429
229240.0000    0.49832
229280.0000    0.56161
229320.0000    0.57198
229360.0000    0.41947
229400.0000    0.33359
229440.0000    0.49432
229480.0000    0.36601
229520.0000    0.31371
229560.0000    0.40615
229600.0000    0.65277
229640.0000    0.50820
229680.0000    0.44323
229720.0000    0.51223
229760.0000    0.43580
229800.0000    0.48981
229840.0000    0.39163
229880.0000    0.48322
229920.0000    0.81695
229960.0000    0.55294
230000.0000    0.43490
230040.0000    0.49617
230080.0000    0.71553
230120.0000    0.56735
230160.0000    0.73619
230200.0000    0.61773
230240.0000    0.55740
230280.0000    0.38049
230320.0000    0.47674
230360.0000    0.43786
230400.0000    0.58316
230440.0000    0.48383
230480.0000    0.34587
230520.0000    0.52329
230560.0000    0.51917
230600.0000    0.34319
230640.0000    0.45597
230680.0000    0.35788
230720.0000    0.63901
230760.0000    0.44999
230800.0000    0.41801
230840.0000    0.68343
230880.0000    0.45933
230920.0000    0.29788
230960.0000    0.17585
231000.0000    0.51577
231040.0000    0.50647
231080.0000    0.27860
231120.0000    0.34711
231160.0000    0.42277
231200.0000    0.32353
231240.0000    0.36539
231280.0000    0.36581
231320.0000    0.44212
231360.0000    0.38934
231400.0000    0.57659
231440.0000    0.54734
231480.0000    0.57289
231520.0000    0.54435
231560.0000    0.60534
231600.0000    0.59550
231640.0000    0.54257
231680.0000    0.58690
231720.0000    0.65108
231760.0000    0.63694
231800.0000    0.34354
231840.0000    0.35114
231880.0000    0.35707
231920.0000    0.26342
231960.0000    0.27744
232000.0000    0.29983
232040.0000    0.24760
232080.0000    0.19857
232120.0000    0.28811
232160.0000    0.44304
232200.0000    0.48507
232240.0000    0.42507
232280.0000    0.07755
232320.0000    0.41997
232360.0000    0.31097
232400.0000    0.41916
232440.0000    0.59728
232480.0000    0.24158
232520.0000    0.31626
232560.0000    0.62855
232600.0000    0.28960
232640.0000    0.26164
232680.0000    0.34505
232720.0000    0.34032
232760.0000    0.52738
232800.0000    0.58300
232840.0000    0.46881
232880.0000    0.51056
232920.0000    0.27378
232960.0000    0.24708
233000.0000    0.24608
233040.0000    0.23564
233080.0000    0.46385
233120.0000    0.39977
233160.0000    0.45140
233200.0000    0.36222
233240.0000    0.49458
233280.0000    0.55695
233320.0000    0.43115
233360.0000    0.67077
233400.0000    0.63735
233440.0000    0.32057
233480.0000    0.39879
233520.0000    0.42380
233560.0000    0.42987
233600.0000    0.38780
233640.0000    0.35971
233680.0000    0.47747
233720.0000    0.22015
233760.0000    0.35059
233800.0000    0.34992
233840.0000    0.55342
233880.0000    0.33504
233920.0000    0.37814
233960.0000    0.37610
234000.0000    0.47808
234040.0000    0.34057
234080.0000   -0.10902
234120.0000    0.42634
234160.0000    0.47416
234200.0000    0.43985
234240.0000    0.31706
234280.0000    0.38825
234320.0000   -0.04359
234360.0000    0.39728
234400.0000    0.58453
234440.0000    0.54546
234480.0000    0.37637
234520.0000    0.26190
234560.0000    0.33690
234600.0000    0.21024
234640.0000    0.43478
234680.0000    0.39584
234720.0000    0.26217
234760.0000    0.45173
234800.0000    0.52765
234840.0000    0.27467
234880.0000    0.35800
234920.0000    0.24623
234960.0000    0.24229
235000.0000    0.37937
235040.0000    0.14215
235080.0000    0.06098
235120.0000    0.28342
235160.0000    0.44454
235200.0000    0.33591
235240.0000    0.41127
235280.0000    0.42046
235320.0000    0.38555
235360.0000    0.44239
235400.0000    0.41034
235440.0000    0.27738
235480.0000    0.34183
235520.0000    0.38494
235560.0000    0.25867
235600.0000    0.44472
235640.0000    0.48698
235680.0000    0.27491
235720.0000    0.40795
235760.0000    0.40264
235800.0000    0.25223
235840.0000    0.35051
235880.0000    0.62653
235920.0000    0.59189
235960.0000    0.51601
236000.0000    0.67978
236040.0000    0.66028
236080.0000    0.73074
236120.0000    0.57037
236160.0000    0.65237
236200.0000    0.41143
236240.0000    0.46085
236280.0000    0.65750
236320.0000    0.29709
236360.0000    0.57814
236400.0000    0.52926
236440.0000    0.45050
236480.0000    0.22494
236520.0000    0.71479
236560.0000    0.35995
236600.0000    0.62725
236640.0000    0.34584
236680.0000    0.60134
236720.0000    0.74564
236760.0000    0.52547
236800.0000    0.60960
236840.0000    0.67850
236880.0000    0.55112
236920.0000    0.41553
236960.0000    0.34815
237000.0000    0.57928
237040.0000    0.47837
237080.0000    0.42025
237120.0000    0.31671
237160.0000    0.45620
237200.0000    0.30605
237240.0000    0.43348
237280.0000    0.44469
237320.0000    0.29710
237360.0000    0.33338
237400.0000    0.61984
237440.0000    0.64730
237480.0000    0.59988
237520.0000    0.18177
237560.0000    0.61307
237600.0000    0.33438
237640.0000    0.33891
237680.0000    0.30513
237720.0000    0.42581
237760.0000    0.46419
237800.0000    0.41921
237840.0000    0.57905
237880.0000    0.35479
237920.0000    0.74284
237960.0000    0.34056
238000.0000    0.54427
238040.0000    0.21024
238080.0000    0.40020
238120.0000    0.47776
238160.0000    0.39690
238200.0000    0.38227
238240.0000    0.59948
238280.0000    0.40604
238320.0000    0.42919
238360.0000    0.57321
238400.0000    0.54398
238440.0000    0.48357
238480.0000    0.50801
238520.0000    0.56937
238560.0000    0.70704
238600.0000    0.62648
238640.0000    0.63881
238680.0000    0.52745
238720.0000    0.71932
238760.0000    0.71023
238800.0000    0.79031
238840.0000    0.38929
238880.0000    0.43676
238920.0000    0.28288
238960.0000    0.54793
239000.0000    0.52088
239040.0000    0.45390
239080.0000    0.33399
239120.0000    0.62371
239160.0000    0.45185
239200.0000    0.45427
239240.0000    0.70551
239280.0000    0.51271
239320.0000    0.65407
239360.0000    0.40728
239400.0000    0.63294
239440.0000    0.62976
239480.0000    0.55583
239520.0000    0.56800
239560.0000    0.60823
239600.0000    0.65022
239640.0000    0.47891
239680.0000    0.62626
239720.0000    0.46505
239760.0000    0.43809
239800.0000    0.35506
239840.0000    0.19800
239880.0000    0.38647
239920.0000   -0.00719
239960.0000    0.21921
240000.0000    0.13721
240040.0000    0.23956
240080.0000   -0.19438
240120.0000    0.14785
240160.0000    0.46777
240200.0000    0.26346
240240.0000    0.24258
240280.0000    0.27760
240320.0000    0.28138
240360.0000    0.29976
240400.0000    0.44044
240440.0000    0.41523
240480.0000    0.30949
240520.0000    0.27872
240560.0000    0.36387
240600.0000    0.15081
240640.0000    0.33414
240680.0000    0.49196
240720.0000    0.31500
240760.0000    0.30088
240800.0000   -0.02337
240840.0000    0.27949
240880.0000    0.42377
240920.0000    0.28267
240960.0000   -0.02612
241000.0000    0.11578
241040.0000    0.16082
241080.0000    0.06889
241120.0000    0.16870
241160.0000    0.12744
241200.0000    0.53392
241240.0000    0.34299
241280.0000    0.26103
241320.0000    0.52292
241360.0000    0.41586
241400.0000    0.05819
241440.0000    0.35943
241480.0000    0.26138
241520.0000    0.21196
241560.0000    0.17783
241600.0000    0.23856
241640.0000    0.06311
241680.0000    0.02994
241720.0000    0.13903
241760.0000    0.17978
241800.0000    0.15898
241840.0000    0.18378
241880.0000    0.08986
241920.0000    0.39954
241960.0000    0.45062
242000.0000    0.61439
242040.0000    0.59751
242080.0000    0.62929
242120.0000    0.50412
242160.0000    0.32259
242200.0000    0.45775
242240.0000    0.30193
242280.0000    0.39084
242320.0000    0.23665
242360.0000    0.33167
242400.0000    0.38885
242440.0000    0.33286
242480.0000    0.43875
242520.0000    0.45400
242560.0000    0.53439
242600.0000    0.39994
242640.0000    0.60242
242680.0000    0.43115
242720.0000    0.28380
242760.0000    0.28819
242800.0000    0.39856
242840.0000    0.30693
242880.0000    0.28891
242920.0000    0.54423
242960.0000    0.09907
243000.0000    0.45255
243040.0000    0.55460
243080.0000    0.21176
243120.0000    0.43490
243160.0000    0.62249
243200.0000    0.19152
243240.0000    0.38871
243280.0000    0.48679
243320.0000    0.53061
243360.0000    0.31703
243400.0000    0.38723
243440.0000    0.31204
243480.0000    0.31865
243520.0000    0.21441
243560.0000    0.39238
243600.0000    0.20376
243640.0000   -0.03251
243680.0000   -0.07126
243720.0000   -0.23458
243760.0000    0.02012
243800.0000    0.56395
243840.0000    0.29191
243880.0000    0.59573
243920.0000    0.44283
243960.0000    0.48904
244000.0000    0.52885
244040.0000    0.64687
244080.0000    0.74864
244120.0000    0.53928
244160.0000    0.35554
244200.0000    0.46865
244240.0000    0.67118
244280.0000    0.84607
244320.0000    0.65896
244360.0000    0.45803
244400.0000    0.71758
244440.0000    0.74417
244480.0000    0.53219
244520.0000    0.73297
244560.0000    0.53535
244600.0000    0.59823
244640.0000    0.40317
244680.0000    0.41712
244720.0000    0.56887
244760.0000    0.66696
244800.0000    0.52054
244840.0000    0.65018
244880.0000    0.57229
244920.0000    0.46778
244960.0000    0.62849
245000.0000    0.62885
245040.0000    0.61970
245080.0000    0.65875
245120.0000    0.67315
245160.0000    0.55561
245200.0000    0.38218
245240.0000    0.58545
245280.0000    0.56264
245320.0000    0.51201
245360.0000    0.56557
245400.0000    0.53923
245440.0000    0.56367
245480.0000    0.29658
245520.0000   -0.05148
245560.0000    0.11331
245600.0000    0.53618
245640.0000    0.54321
245680.0000    0.79395
245720.0000    0.55773
245760.0000    0.70866
245800.0000    0.40605
245840.0000    0.51465
245880.0000    0.61414
245920.0000    0.63679
245960.0000    0.50779
246000.0000    0.57430
246040.0000    0.64917
246080.0000    0.56009
246120.0000    0.44931
246160.0000    0.58323
246200.0000    0.59503
246240.0000    0.62630
246280.0000    0.56916
246320.0000    0.45170
246360.0000    0.55464
246400.0000    0.61110
246440.0000    0.48343
246480.0000    0.54750
246520.0000    0.59420
246560.0000    0.44273
246600.0000    0.62784
246640.0000    0.71254
246680.0000    0.78856
246720.0000    0.56487
246760.0000    0.56986
246800.0000    0.56106
246840.0000    0.59253
246880.0000    0.47009
246920.0000    0.70721
246960.0000    0.57426
247000.0000    0.54347
247040.0000    0.60972
247080.0000    0.45458
247120.0000    0.45746
247160.0000    0.62245
247200.0000    0.63636
247240.0000    0.51529
247280.0000    0.27859
247320.0000    0.59768
247360.0000    0.61687
247400.0000    0.37109
247440.0000    0.52485
247480.0000    0.38184
247520.0000    0.60940
247560.0000    0.53507
247600.0000    0.62933
247640.0000    0.46483
247680.0000    0.50949
247720.0000    0.50705
247760.0000    0.48927
247800.0000    0.48523
247840.0000    0.45488
247880.0000    0.51686
247920.0000    0.61279
247960.0000    0.61535
248000.0000    0.52888
248040.0000    0.79914
248080.0000    0.36972
248120.0000    0.26360
248160.0000    0.20863
248200.0000    0.21320
248240.0000    0.23028
248280.0000    0.12586
248320.0000    0.32143
248360.0000    0.15129
248400.0000    0.66007
248440.0000    0.37268
248480.0000    0.58601
248520.0000    0.71698
248560.0000    0.71388
248600.0000    0.61596
248640.0000    0.49926
248680.0000    0.46023
248720.0000    0.36874
248760.0000    0.31464
248800.0000    0.53947
248840.0000    0.52569
248880.0000    0.67958
248920.0000    0.63771
248960.0000    0.64591
249000.0000    0.80089
249040.0000    0.82705
249080.0000    0.25147
249120.0000    0.47805
249160.0000    0.70314
249200.0000    0.55341
249240.0000    0.73731
249280.0000    0.53433
249320.0000    0.67328
249360.0000    0.54064
249400.0000    0.32550
249440.0000    0.51935
249480.0000    0.51016
249520.0000    0.45242
249560.0000    0.59077
249600.0000    0.67316
249640.0000    0.62873
249680.0000    0.63072
249720.0000    0.54715
249760.0000    0.43092
249800.0000    0.66784
249840.0000    0.59739
249880.0000    0.58984
249920.0000    0.56669
249960.0000    0.51398
250000.0000    0.64476
250040.0000    0.59339
250080.0000    0.55777
250120.0000    0.59574
250160.0000    0.62431
250200.0000    0.60579
250240.0000    0.55582
250280.0000    0.50085
250320.0000    0.51660
250360.0000    0.67945
250400.0000    0.57303
250440.0000    0.53646
250480.0000    0.49951
250520.0000    0.53809
250560.0000    0.46551
250600.0000    0.19322
250640.0000    0.49133
250680.0000    0.59287
250720.0000    0.55895
250760.0000    0.60844
250800.0000    0.40449
250840.0000    0.33345
250880.0000    0.27818
250920.0000    0.42611
250960.0000    0.61110
251000.0000    0.71203
251040.0000    0.31895
251080.0000    0.06319
251120.0000    0.46907
251160.0000    0.45058
251200.0000    0.41903
251240.0000    0.20603
251280.0000    0.25650
251320.0000    0.28030
251360.0000    0.24775
251400.0000    0.20341
251440.0000    0.40819
251480.0000    0.18085
251520.0000    0.34823
251560.0000    0.39571
251600.0000    0.17628
251640.0000    0.27356
251680.0000    0.19488
251720.0000    0.20192
251760.0000   -0.00773
251800.0000    0.37653
251840.0000    0.21973
251880.0000    0.22760
251920.0000    0.03083
251960.0000    0.31356
252000.0000    0.47951
252040.0000    0.19971
252080.0000    0.30114
252120.0000    0.07138
252160.0000    0.22171
252200.0000    0.23871
252240.0000    0.22924
252280.0000    0.21280
252320.0000    0.18525
252360.0000    0.26570
252400.0000    0.35905
252440.0000    0.23926
252480.0000    0.19609
252520.0000    0.25479
252560.0000    0.11131
252600.0000    0.07032
252640.0000    0.08953
252680.0000    0.30705
252720.0000    0.25800
252760.0000    0.23693
252800.0000    0.17916
252840.0000    0.65054
252880.0000    0.42278
252920.0000    0.54251
252960.0000    0.44661
253000.0000    0.51432
253040.0000    0.61359
253080.0000    0.56774
253120.0000    0.60726
253160.0000    0.65391
253200.0000    0.48284
253240.0000    0.59327
253280.0000    0.74760
253320.0000    0.68520
253360.0000    0.73067
253400.0000    0.82529
253440.0000    0.73776
253480.0000    0.78390
253520.0000    0.80763
253560.0000    0.75349
253600.0000    0.67277
253640.0000    0.72510
253680.0000    0.84339
253720.0000    0.72776
253760.0000    0.86673
253800.0000    0.59968
253840.0000    0.79807
253880.0000    0.57655
253920.0000    0.65900
253960.0000    0.66962
254000.0000    0.72930
254040.0000    0.80517
254080.0000    0.80177
254120.0000    0.83590
254160.0000    0.82931
254200.0000    0.73342
254240.0000    0.74155
254280.0000    0.94494
254320.0000    0.78431
254360.0000    0.88585
254400.0000    0.79410
254440.0000    0.76125
254480.0000    0.66345
254520.0000    0.78431
254560.0000    0.88246
254600.0000    0.71259
254640.0000    0.96801
254680.0000    0.86738
254720.0000    0.79250
254760.0000    0.74789
254800.0000    0.84423
254840.0000    0.89599
254880.0000    0.85681
254920.0000    0.77992
254960.0000    0.87344
255000.0000    0.82125
255040.0000    0.64959
255080.0000    0.80760
255120.0000    0.72485
255160.0000    0.76997
255200.0000    0.72042
255240.0000    0.79414
255280.0000    0.76386
255320.0000    0.93655
255360.0000    0.78607
255400.0000    0.83402
255440.0000    0.82903
255480.0000    0.84510
255520.0000    0.89681
255560.0000    1.04522
255600.0000    0.92144
255640.0000    0.70258
255680.0000    0.92032
255720.0000    0.65376
255760.0000    0.87912
255800.0000    0.99017
255840.0000    0.83034
255880.0000    0.78059
255920.0000    0.78956
255960.0000    0.73772
256000.0000    0.81818
256040.0000    0.80533
256080.0000    0.93555
256120.0000    0.42249
256160.0000    0.53104
256200.0000    0.48877
256240.0000    0.33177
256280.0000    0.27759
256320.0000    0.34713
256360.0000    0.39096
256400.0000    0.47603
256440.0000    0.39095
256480.0000    0.36162
256520.0000    0.15055
256560.0000    0.17885
256600.0000    0.29882
256640.0000    0.51990
256680.0000    0.49267
256720.0000    0.54662
256760.0000   -0.35254
256800.0000    0.00760
256840.0000    0.32626
256880.0000    0.36103
256920.0000    0.25293
256960.0000    0.30233
257000.0000    0.58492
257040.0000    0.57847
257080.0000    0.54455
257120.0000    0.57899
257160.0000    0.52975
257200.0000    0.48854
257240.0000    0.34906
257280.0000    0.48270
257320.0000    0.40413
257360.0000    0.51671
257400.0000    0.50125
257440.0000    0.45136
257480.0000    0.50197
257520.0000    0.46576
257560.0000    0.53710
257600.0000    0.51526
257640.0000    0.43393
257680.0000    0.56598
257720.0000    0.56806
257760.0000    0.52226
257800.0000    0.46780
257840.0000    0.40853
257880.0000    0.35310
257920.0000    0.45489
257960.0000    0.22383
258000.0000    0.20952
258040.0000    0.28674
258080.0000    0.59797
258120.0000    0.40729
258160.0000    0.42604
258200.0000    0.42230
258240.0000    0.44499
258280.0000    0.24078
258320.0000    0.40891
258360.0000    0.50818
258400.0000    0.37857
258440.0000    0.56492
258480.0000    0.17196
258520.0000    0.40288
258560.0000    0.22343
258600.0000    0.24393
258640.0000    0.25289
258680.0000    0.23301
258720.0000    0.44812
258760.0000    0.33979
258800.0000    0.26021
258840.0000    0.33076
258880.0000    0.28199
258920.0000    0.30753
258960.0000    0.18952
259000.0000    0.49145
259040.0000    0.30793
259080.0000    0.19469
259120.0000    0.21997
259160.0000    0.18093
259200.0000    0.11344
259240.0000    0.17498
259280.0000    0.25621
259320.0000    0.02278
259360.0000    0.32113
259400.0000    0.56905
259440.0000    0.38891
259480.0000    0.23200
259520.0000    0.09156
259560.0000   -0.09867
259600.0000    0.20270
259640.0000   -0.18931
259680.0000    0.29208
259720.0000    0.31122
259760.0000    0.15930
259800.0000    0.35333
259840.0000    0.24372
259880.0000    0.18123
259920.0000    0.28873
259960.0000   -0.03557
260000.0000   -0.04946
260040.0000    0.55822
260080.0000    0.31322
260120.0000    0.42111
260160.0000    0.12924
260200.0000    0.35682
260240.0000    0.17817
260280.0000    0.18457
260320.0000    0.37772
260360.0000    0.57798
260400.0000    0.26773
260440.0000    0.09234
260480.0000    0.59032
260520.0000    0.44266
260560.0000    0.56272
260600.0000    0.53600
260640.0000    0.27621
260680.0000    0.26452
260720.0000    0.24873
260760.0000    0.57328
260800.0000    0.56307
260840.0000    0.34500
260880.0000    0.39435
260920.0000    0.42887
260960.0000    0.62046
261000.0000    0.22756
261040.0000    0.35528
261080.0000    0.38446
261120.0000    0.45085
261160.0000    0.20327
261200.0000    0.26287
261240.0000    0.38346
261280.0000    0.29249
261320.0000    0.34036
261360.0000    0.31778
261400.0000    0.21085
261440.0000    0.36188
261480.0000    0.37716
261520.0000    0.62592
261560.0000    0.41568
261600.0000    0.35650
261640.0000    0.49614
261680.0000    0.27685
261720.0000    0.20125
261760.0000    0.45978
261800.0000    0.57156
261840.0000    0.56917
261880.0000    0.47309
261920.0000    0.29998
261960.0000    0.53306
262000.0000    0.72192
262040.0000    0.65339
262080.0000    0.64960
262120.0000    0.68334
262160.0000    0.73803
262200.0000    0.59170
262240.0000    0.64228
262280.0000    0.69523
262320.0000    0.65694
262360.0000    0.06699
262400.0000    0.01942
262440.0000    0.29423
262480.0000    0.36201
262520.0000    0.09688
262560.0000    0.35062
262600.0000    0.00369
262640.0000    0.27376
262680.0000    0.27483
262720.0000    0.50052
262760.0000    0.25155
262800.0000   -0.01233
262840.0000    0.24055
262880.0000    0.17147
262920.0000    0.31190
262960.0000    0.36146
263000.0000    0.24691
263040.0000    0.48396
263080.0000    0.52507
263120.0000    0.41574
263160.0000   -0.07202
263200.0000    0.16063
263240.0000    0.35087
263280.0000    0.38551
263320.0000    0.39161
263360.0000    0.71552
263400.0000    0.17520
263440.0000    0.30998
263480.0000    0.58798
263520.0000    0.33755
263560.0000    0.43693
263600.0000    0.35605
263640.0000    0.51088
263680.0000    0.63062
263720.0000    0.44371
263760.0000    0.28014
263800.0000    0.28983
263840.0000    0.32474
263880.0000    0.43668
263920.0000    0.32185
263960.0000    0.42740
264000.0000    0.55387
264040.0000    0.60556
264080.0000    0.49888
264120.0000    0.34363
264160.0000    0.32674
264200.0000    0.46914
264240.0000    0.60078
264280.0000    0.37407
264320.0000    0.19197
264360.0000    0.50742
264400.0000    0.45191
264440.0000    0.40421
264480.0000    0.47284
264520.0000    0.52882
264560.0000    0.44146
264600.0000    0.48863
264640.0000    0.40069
264680.0000    0.47392
264720.0000    0.58301
264760.0000    0.49143
264800.0000    0.47707
264840.0000    0.37797
264880.0000    0.51210
264920.0000    0.22622
264960.0000    0.24845
265000.0000    0.39239
265040.0000    0.55109
265080.0000    0.39279
265120.0000    0.48541
265160.0000    0.36958
265200.0000    0.38999
265240.0000    0.70972
265280.0000    0.40502
265320.0000    0.30566
265360.0000    0.33146
265400.0000    0.41851
265440.0000    0.36475
265480.0000    0.47609
265520.0000    0.43607
265560.0000    0.35804
265600.0000    0.23088
265640.0000    0.23069
265680.0000    0.33143
265720.0000    0.30997
265760.0000    0.30041
265800.0000    0.25800
265840.0000    0.26356
265880.0000    0.71637
265920.0000    0.62749
265960.0000    0.62394
266000.0000    0.56883
266040.0000    0.45956
266080.0000    0.52354
266120.0000    0.65137
266160.0000    0.72395
266200.0000    0.55917
266240.0000    0.69549
266280.0000    0.63959
266320.0000    0.61953
266360.0000    0.62601
266400.0000    0.54064
266440.0000    0.57608
266480.0000    0.56227
266520.0000    0.65856
266560.0000    0.56957
266600.0000    0.70449
266640.0000    0.54130
266680.0000    0.63431
266720.0000    0.53717
266760.0000    0.51218
266800.0000    0.14541
266840.0000    0.48440
266880.0000    0.44374
266920.0000    0.33196
266960.0000    0.35923
267000.0000    0.41257
267040.0000    0.30437
267080.0000    0.53673
267120.0000    0.12848
267160.0000    0.56845
267200.0000    0.50878
267240.0000    0.42500
267280.0000    0.48113
267320.0000    0.30018
267360.0000    0.50391
267400.0000    0.36161
267440.0000    0.31972
267480.0000    0.35486
267520.0000    0.38460
267560.0000    0.27788
267600.0000    0.61011
267640.0000    0.30468
267680.0000    0.45037
267720.0000    0.22795
267760.0000    0.22175
267800.0000    0.45358
267840.0000    0.40750
267880.0000    0.52428
267920.0000    0.59021
267960.0000    0.62473
268000.0000    0.40726
268040.0000    0.38968
268080.0000    0.43073
268120.0000    0.36836
268160.0000    0.40719
268200.0000    0.34356
268240.0000    0.39662
268280.0000    0.52719
268320.0000    0.65505
268360.0000    0.49949
268400.0000    0.35279
268440.0000    0.60573
268480.0000    0.59380
268520.0000    0.68779
268560.0000    0.54984
268600.0000    0.63649
268640.0000    0.51350
268680.0000    0.34627
268720.0000    0.46153
268760.0000    0.37227
268800.0000    0.39770
268840.0000    0.37590
268880.0000    0.31578
268920.0000    0.40727
268960.0000    0.29886
269000.0000    0.49651
269040.0000    0.52993
269080.0000    0.41025
269120.0000    0.55706
269160.0000    0.53161
269200.0000    0.65964
269240.0000    0.63334
269280.0000    0.39513
269320.0000    0.60102
269360.0000    0.49386
269400.0000    0.59217
269440.0000    0.42217
269480.0000    0.46314
269520.0000    0.59225
269560.0000    0.45984
269600.0000    0.30411
269640.0000    0.51711
269680.0000    0.52738
269720.0000    0.48432
269760.0000    0.56128
269800.0000    0.32115
269840.0000    0.24179
269880.0000    0.43251
269920.0000    0.43374
269960.0000    0.53628
270000.0000    0.54028
270040.0000    0.43807
270080.0000    0.15984
270120.0000    0.63235
270160.0000    0.50129
270200.0000    0.26983
270240.0000    0.44960
270280.0000    0.38181
270320.0000    0.33924
270360.0000    0.39691
270400.0000    0.38216
270440.0000    0.31010
270480.0000    0.33681
270520.0000    0.47658
270560.0000    0.39368
270600.0000    0.43009
270640.0000    0.42017
270680.0000    0.52151
270720.0000    0.25475
270760.0000    0.39949
270800.0000    0.59327
270840.0000    0.68221
270880.0000    0.42899
270920.0000    0.66538
270960.0000    0.57160
271000.0000    0.36917
271040.0000    0.44327
271080.0000    0.42125
271120.0000    0.38604
271160.0000    0.06536
271200.0000    0.31459
271240.0000    0.27522
271280.0000    0.41456
271320.0000    0.33176
271360.0000    0.25179
271400.0000    0.37978
271440.0000    0.72443
271480.0000    0.61129
271520.0000    0.56029
271560.0000    0.39006
271600.0000    0.57552
271640.0000    0.70397
271680.0000    0.62854
271720.0000    0.57807
271760.0000    0.49090
271800.0000    0.49119
271840.0000    0.55776
271880.0000    0.61458
271920.0000    0.41125
271960.0000    0.12661
272000.0000    0.34970
272040.0000    0.53396
272080.0000    0.26195
272120.0000    0.14493
272160.0000    0.43481
272200.0000    0.39754
272240.0000    0.63341
272280.0000    0.59336
272320.0000    0.62791
272360.0000    0.58448
272400.0000    0.58013
272440.0000    0.31208
272480.0000    0.41357
272520.0000    0.43606
272560.0000    0.48068
272600.0000    0.56528
272640.0000    0.41609
272680.0000    0.52738
272720.0000    0.50413
272760.0000    0.62197
272800.0000    0.40668
272840.0000    0.48448
272880.0000    0.46955
272920.0000    0.32496
272960.0000    0.70211
273000.0000    0.57447
273040.0000    0.57506
273080.0000    0.57227
273120.0000    0.65830
273160.0000    0.38537
273200.0000    0.61194
273240.0000    0.32070
273280.0000    0.42160
273320.0000    0.68511
273360.0000    0.56292
273400.0000    0.64936
273440.0000    0.41038
273480.0000    0.34315
273520.0000    0.61500
273560.0000    0.62953
273600.0000    0.50589
273640.0000    0.56263
273680.0000    0.70498
273720.0000    0.59692
273760.0000    0.71055
273800.0000    0.50806
273840.0000    0.58129
273880.0000    0.68505
273920.0000    0.70203
273960.0000    0.54671
274000.0000    0.61408
274040.0000    0.69276
274080.0000    0.67903
274120.0000    0.51498
274160.0000    0.55118
274200.0000    0.55352
274240.0000    0.41738
274280.0000    0.50272
274320.0000    0.62201
274360.0000    0.51723
274400.0000    0.64746
274440.0000    0.52436
274480.0000    0.62001
274520.0000    0.57272
274560.0000    0.75055
274600.0000    0.47726
274640.0000    0.69765
274680.0000    0.22793
274720.0000    0.44415
274760.0000    0.46550
274800.0000    0.45555
274840.0000    0.38774
274880.0000    0.39149
274920.0000    0.43956
274960.0000    0.43599
275000.0000    0.45207
275040.0000    0.65869
275080.0000    0.60988
275120.0000    0.48380
275160.0000    0.60255
275200.0000    0.71300
275240.0000    0.77616
275280.0000    0.68272
275320.0000    0.66492
275360.0000    0.53453
275400.0000    0.64440
275440.0000    0.53802
275480.0000    0.61719
275520.0000    0.72763
275560.0000    0.55507
275600.0000    0.53899
275640.0000    0.68770
275680.0000    0.66555
275720.0000    0.54088
275760.0000    0.64363
275800.0000    0.27110
275840.0000    0.53087
275880.0000    0.62253
275920.0000    0.63426
275960.0000    0.56811
276000.0000    0.71859
276040.0000    0.52287
276080.0000    0.20441
276120.0000    0.29552
276160.0000    0.56289
276200.0000    0.53298
276240.0000    0.51088
276280.0000    0.56482
276320.0000    0.44504
276360.0000    0.59178
276400.0000    0.68153
276440.0000    0.33629
276480.0000    0.51550
276520.0000    0.57078
276560.0000    0.53466
276600.0000    0.46841
276640.0000    0.31981
276680.0000    0.57529
276720.0000    0.57815
276760.0000    0.55596
276800.0000    0.56670
276840.0000    0.48975
276880.0000    0.44319
276920.0000    0.40946
276960.0000    0.63981
277000.0000    0.41426
277040.0000    0.59566
277080.0000    0.42127
277120.0000    0.51757
277160.0000    0.58100
277200.0000    0.36667
277240.0000    0.27550
277280.0000    0.27640
277320.0000    0.23801
277360.0000    0.58808
277400.0000    0.54685
277440.0000    0.45746
277480.0000    0.53543
277520.0000    0.54934
277560.0000    0.68093
277600.0000    0.47225
277640.0000    0.30605
277680.0000    0.18667
277720.0000    0.54214
277760.0000    0.28806
277800.0000    0.27217
277840.0000    0.40914
277880.0000    0.17229
277920.0000    0.58541
277960.0000    0.26838
278000.0000    0.22752
278040.0000    0.38405
278080.0000    0.25807
278120.0000    0.22652
278160.0000    0.20108
278200.0000    0.31624
278240.0000    0.40782
278280.0000    0.02288
278320.0000    0.23410
278360.0000    0.20054
278400.0000    0.34594
278440.0000    0.03411
278480.0000    0.65729
278520.0000    0.48348
278560.0000    0.13766
278600.0000    0.24808
278640.0000    0.57789
278680.0000    0.60533
278720.0000    0.71639
278760.0000    0.65346
278800.0000    0.53761
278840.0000    0.43357
278880.0000    0.46839
278920.0000    0.38941
278960.0000    0.34979
279000.0000    0.75015
279040.0000    0.56947
279080.0000    0.65657
279120.0000    0.47758
279160.0000    0.36953
279200.0000    0.55521
279240.0000    0.38220
279280.0000    0.67339
279320.0000    0.40102
279360.0000    0.14688
279400.0000    0.29071
279440.0000    0.27295
279480.0000    0.54026
279520.0000    0.57298
279560.0000    0.43478
279600.0000    0.29078
279640.0000    0.46246
279680.0000    0.20568
279720.0000    0.22466
279760.0000    0.18998
279800.0000    0.32508
279840.0000    0.43721
279880.0000    0.30202
279920.0000    0.34208
279960.0000    0.42029
280000.0000    0.24577
280040.0000   -0.06046
280080.0000    0.23185
280120.0000    0.16918
280160.0000    0.32033
280200.0000    0.11119
280240.0000    0.48026
280280.0000    0.26725
280320.0000    0.31936
280360.0000    0.28371
280400.0000    0.13497
280440.0000    0.16327
280480.0000    0.31407
280520.0000    0.22192
280560.0000    0.20033
280600.0000    0.09661
280640.0000    0.29151
280680.0000    0.19048
280720.0000    0.27869
280760.0000    0.19373
280800.0000    0.35957
280840.0000    0.16178
280880.0000    0.51718
280920.0000    0.21875
280960.0000    0.20465
281000.0000    0.25708
281040.0000   -0.01455
281080.0000    0.27881
281120.0000    0.11894
281160.0000    0.08952
281200.0000    0.00423
281240.0000    0.20390
281280.0000    0.27149
281320.0000    0.33379
281360.0000    0.11930
281400.0000    0.10178
281440.0000    0.32718
281480.0000    0.25012
281520.0000    0.25752
281560.0000    0.07925
281600.0000    0.21949
281640.0000    0.24064
281680.0000    0.22013
281720.0000    0.16284
281760.0000    0.29311
281800.0000    0.55235
281840.0000   -0.02053
281880.0000    0.24660
281920.0000    0.33947
281960.0000    0.26067
282000.0000    0.39501
282040.0000    0.47305
282080.0000    0.57085
282120.0000    0.44969
282160.0000    0.38805
282200.0000    0.22267
282240.0000    0.54532
282280.0000    0.38023
282320.0000    0.40109
282360.0000    0.57984
282400.0000    0.51115
282440.0000    0.48063
282480.0000    0.34719
282520.0000    0.26803
282560.0000    0.35070
282600.0000    0.35819
282640.0000    0.29033
282680.0000    0.35711
282720.0000    0.35449
282760.0000    0.35495
282800.0000    0.20647
282840.0000    0.15212
282880.0000    0.14358
282920.0000    0.33079
282960.0000    0.45992
283000.0000    0.25610
283040.0000    0.46757
283080.0000    0.39897
283120.0000    0.44925
283160.0000    0.32890
283200.0000    0.27879
283240.0000    0.53198
283280.0000    0.18901
283320.0000    0.48613
283360.0000    0.24376
283400.0000    0.37453
283440.0000    0.12449
283480.0000    0.24299
283520.0000    0.36852
283560.0000   -0.05123
283600.0000    0.31761
283640.0000    0.43830
283680.0000    0.72423
283720.0000    0.55701
283760.0000    0.59102
283800.0000    0.44100
283840.0000    0.68420
283880.0000    0.34755
283920.0000    0.53157
283960.0000    0.52351
284000.0000    0.34555
284040.0000    0.58805
284080.0000    0.48383
284120.0000    0.47731
284160.0000    0.39195
284200.0000    0.29780
284240.0000    0.40096
284280.0000    0.55390
284320.0000    0.31144
284360.0000    0.51528
284400.0000    0.31057
284440.0000    0.46346
284480.0000    0.35320
284520.0000    0.31603
284560.0000    0.32749
284600.0000    0.42578
284640.0000    0.73974
284680.0000    0.45018
284720.0000    0.37369
284760.0000    0.48568
284800.0000    0.64866
284840.0000    0.36777
284880.0000    0.23566
284920.0000    0.36519
284960.0000    0.46886
285000.0000    0.52389
285040.0000    0.31585
285080.0000    0.47948
285120.0000    0.41316
285160.0000    0.29699
285200.0000   -0.02545
285240.0000   -0.45124
285280.0000   -0.17306
285320.0000   -0.31469
285360.0000   -0.54480
285400.0000    0.02010
285440.0000   -0.25792
285480.0000   -0.37688
285520.0000   -0.10450
285560.0000   -0.09068
285600.0000    0.17248
285640.0000    0.08337
285680.0000    0.21582
285720.0000    0.42437
285760.0000    0.43165
285800.0000    0.49037
285840.0000    0.50892
285880.0000    0.50470
285920.0000    0.44584
285960.0000    0.46902
286000.0000    0.53496
286040.0000    0.38104
286080.0000    0.46894
286120.0000    0.37225
286160.0000    0.41599
286200.0000    0.47289
286240.0000    0.34828
286280.0000    0.57526
286320.0000    0.58049
286360.0000    0.60267
286400.0000    0.21609
286440.0000    0.42961
286480.0000    0.28052
286520.0000    0.28588
286560.0000    0.37580
286600.0000    0.09214
286640.0000    0.12027
286680.0000    0.47536
286720.0000    0.23315
286760.0000    0.22706
286800.0000    0.41631
286840.0000    0.63458
286880.0000    0.54445
286920.0000    0.54401
286960.0000    0.31966
287000.0000    0.48754
287040.0000    0.29476
287080.0000    0.53362
287120.0000    0.57175
287160.0000    0.50805
287200.0000    0.62121
287240.0000    0.30241
287280.0000    0.40448
287320.0000    0.40382
287360.0000    0.44684
287400.0000    0.07979
287440.0000    0.26046
287480.0000    0.56938
287520.0000    0.66819
287560.0000    0.39864
287600.0000    0.68517
287640.0000    0.44848
287680.0000    0.51884
287720.0000    0.43347
287760.0000    0.52661
287800.0000    0.62213
287840.0000    0.59952
287880.0000    0.39594
287920.0000    0.37101
287960.0000    0.27556
288000.0000    0.33613
288040.0000    0.35597
288080.0000    0.01832
288120.0000    0.49569
288160.0000    0.34753
288200.0000    0.34500
288240.0000    0.47525
288280.0000    0.64957
288320.0000    0.65417
288360.0000    0.77225
288400.0000    0.64903
288440.0000    0.64609
288480.0000    0.72819
288520.0000    0.57290
288560.0000    0.58810
288600.0000    0.46116
288640.0000    0.60948
288680.0000    0.41036
288720.0000    0.55885
288760.0000    0.69635
288800.0000    0.52773
288840.0000    0.63457
288880.0000    0.55393
288920.0000    0.47786
288960.0000    0.57088
289000.0000    0.56881
289040.0000    0.34884
289080.0000    0.59856
289120.0000    0.67496
289160.0000    0.47403
289200.0000    0.62743
289240.0000    0.79506
289280.0000    0.37374
289320.0000    0.44105
289360.0000    0.47856
289400.0000    0.40707
289440.0000    0.32263
289480.0000    0.29092
289520.0000    0.00892
289560.0000    0.51365
289600.0000    0.38146
289640.0000    0.58057
289680.0000    0.43750
289720.0000    0.36573
289760.0000    0.17362
289800.0000   -0.05131
289840.0000    0.05804
289880.0000   -0.26346
289920.0000    0.27124
289960.0000    0.25667
290000.0000    0.22291
290040.0000   -0.25639
290080.0000   -0.01635
290120.0000   -0.19248
290160.0000    0.33955
290200.0000   -0.21802
290240.0000    0.06801
290280.0000    0.25519
290320.0000    0.21628
290360.0000   -0.21793
290400.0000    0.37983
290440.0000   -0.04085
290480.0000    0.17495
290520.0000    0.39183
290560.0000    0.60321
290600.0000    0.36785
290640.0000    0.25513
290680.0000    0.23324
290720.0000    0.09188
290760.0000    0.07739
290800.0000    0.20173
290840.0000    0.38107
290880.0000    0.31802
290920.0000    0.55341
290960.0000    0.12816
291000.0000    0.19134
291040.0000    0.42880
291080.0000    0.39576
291120.0000    0.37539
291160.0000    0.24287
291200.0000    0.14845
291240.0000    0.25431
291280.0000    0.15529
291320.0000    0.36219
291360.0000    0.24771
291400.0000    0.25824
291440.0000    0.23094
291480.0000    0.27886
291520.0000    0.12222
291560.0000    0.31676
291600.0000    0.06472
291640.0000   -0.01777
291680.0000    0.07231
291720.0000    0.08357
291760.0000    0.39568
291800.0000    0.16375
291840.0000    0.38591
291880.0000    0.30875
291920.0000    0.48195
291960.0000    0.62233
292000.0000    0.55258
292040.0000    0.61296
292080.0000    0.52409
292120.0000    0.43755
292160.0000    0.25572
292200.0000    0.49138
292240.0000    0.46790
292280.0000    0.37218
292320.0000    0.41707
292360.0000    0.35263
292400.0000    0.45876
292440.0000    0.57695
292480.0000    0.16419
292520.0000    0.09410
292560.0000    0.31723
292600.0000    0.69183
292640.0000    0.46472
292680.0000    0.48167
292720.0000    0.41835
292760.0000    0.60002
292800.0000    0.41895
292840.0000    0.21253
292880.0000    0.43079
292920.0000    0.39443
292960.0000    0.29897
293000.0000   -0.07539
293040.0000    0.40669
293080.0000    0.54758
293120.0000    0.54531
293160.0000    0.38235
293200.0000    0.15333
293240.0000    0.15617
293280.0000    0.41513
293320.0000    0.33343
293360.0000    0.35284
293400.0000    0.44882
293440.0000    0.27778
293480.0000    0.13772
293520.0000    0.40407
293560.0000    0.27182
293600.0000    0.26604
293640.0000    0.26250
293680.0000    0.29017
293720.0000    0.30492
293760.0000    0.34056
293800.0000    0.29407
293840.0000    0.39518
293880.0000    0.12763
293920.0000    0.24150
293960.0000    0.21157
294000.0000    0.26213
294040.0000    0.23555
294080.0000    0.40850
294120.0000    0.15365
294160.0000    0.14787
294200.0000    0.31852
294240.0000    0.18817
294280.0000    0.22035
294320.0000    0.26574
294360.0000    0.34749
294400.0000    0.42351
294440.0000    0.44739
294480.0000    0.38962
294520.0000    0.33403
294560.0000    0.22983
294600.0000    0.22308
294640.0000    0.29859
294680.0000    0.31726
294720.0000    0.25403
294760.0000    0.50814
294800.0000    0.36791
294840.0000    0.48564
294880.0000    0.26743
294920.0000    0.39683
294960.0000    0.28306
295000.0000    0.46934
295040.0000    0.43903
295080.0000    0.55740
295120.0000    0.61796
295160.0000    0.67629
295200.0000    0.59787
295240.0000    0.16522
295280.0000    0.25616
295320.0000    0.46341
295360.0000    0.49179
295400.0000    0.42917
295440.0000    0.49086
295480.0000    0.57619
295520.0000    0.38132
295560.0000    0.53492
295600.0000    0.71441
295640.0000    0.51830
295680.0000    0.53297
295720.0000    0.49693
295760.0000    0.36996
295800.0000    0.31892
295840.0000    0.82908
295880.0000    0.43859
295920.0000    0.34012
295960.0000    0.41253
296000.0000    0.48356
296040.0000    0.57514
296080.0000    0.34668
296120.0000    0.40356
296160.0000    0.46731
296200.0000    0.51758
296240.0000    0.30653
296280.0000    0.50526
296320.0000    0.56983
296360.0000    0.31118
296400.0000    0.42499
296440.0000    0.50498
296480.0000    0.50715
296520.0000    0.66926
296560.0000    0.38720
296600.0000    0.32960
296640.0000    0.36610
296680.0000    0.46013
296720.0000    0.47008
296760.0000    0.50390
296800.0000    0.51651
296840.0000    0.60138
296880.0000    0.53292
296920.0000    0.27323
296960.0000    0.35566
297000.0000    0.48321
297040.0000    0.28992
297080.0000    0.54783
297120.0000    0.55383
297160.0000    0.56678
297200.0000    0.52417
297240.0000    0.58917
297280.0000    0.37505
297320.0000    0.81400
297360.0000    0.55928
297400.0000    0.64015
297440.0000    0.58900
297480.0000    0.68882
297520.0000    0.65718
297560.0000    0.56311
297600.0000    0.52202
297640.0000    0.55957
297680.0000    0.48793
297720.0000    0.66464
297760.0000    0.39330
297800.0000    0.62751
297840.0000    0.45069
297880.0000    0.60009
297920.0000    0.59653
297960.0000    0.50946
298000.0000    0.39736
298040.0000    0.35707
298080.0000    0.54816
298120.0000    0.60810
298160.0000    0.25409
298200.0000    0.51616
298240.0000    0.41984
298280.0000    0.41875
298320.0000    0.29868
298360.0000    0.31888
298400.0000    0.31723
298440.0000    0.51994
298480.0000    0.44901
298520.0000    0.34136
298560.0000    0.15669
298600.0000    0.45877
298640.0000    0.50890
298680.0000    0.29785
298720.0000    0.46689
298760.0000    0.52082
298800.0000    0.48328
298840.0000    0.39789
298880.0000    0.46960
298920.0000    0.50297
298960.0000    0.56773
299000.0000    0.57396
299040.0000    0.69679
299080.0000    0.37920
299120.0000    0.61785
299160.0000    0.42638
299200.0000    0.42410
299240.0000    0.28371
299280.0000    0.11842
299320.0000    0.20438
299360.0000    0.38612
299400.0000    0.41738
299440.0000    0.19735
299480.0000    0.21359
299520.0000    0.30181
299560.0000    0.20150
299600.0000    0.36363
299640.0000    0.04958
299680.0000    0.32023
299720.0000    0.32952
299760.0000    0.36580
299800.0000    0.61788
299840.0000    0.53495
299880.0000    0.34441
299920.0000    0.56023
299960.0000    0.47978
300000.0000    0.48300
300040.0000    0.69921
300080.0000    0.10755
300120.0000    0.55710
300160.0000    0.49811
300200.0000    0.26640
300240.0000    0.52127
300280.0000    0.54125
300320.0000    0.59617
300360.0000    0.41659
300400.0000    0.59457
300440.0000    0.68478
300480.0000    0.48354
300520.0000    0.54338
300560.0000    0.55526
300600.0000    0.51652
300640.0000    0.21064
300680.0000    0.45540
300720.0000    0.54412
300760.0000    0.52441
300800.0000    0.44977
300840.0000    0.40385
300880.0000    0.52845
300920.0000    0.43282
300960.0000    0.30061
301000.0000    0.42121
301040.0000    0.35485
301080.0000    0.35489
301120.0000    0.55756
301160.0000    0.43231
301200.0000    0.44945
301240.0000    0.37677
301280.0000    0.39198
301320.0000    0.21298
301360.0000    0.27002
301400.0000    0.37338
301440.0000    0.52860
301480.0000    0.37332
301520.0000    0.40612
301560.0000    0.46438
301600.0000    0.46100
301640.0000    0.43161
301680.0000    0.36531
301720.0000    0.32187
301760.0000    0.33679
301800.0000    0.36176
301840.0000    0.41699
301880.0000    0.29115
301920.0000    0.25509
301960.0000    0.41595
302000.0000    0.71507
302040.0000    0.70847
302080.0000    0.67007
302120.0000    0.56212
302160.0000    0.37373
302200.0000    0.46048
302240.0000    0.33253
302280.0000    0.06426
302320.0000    0.43427
302360.0000    0.18623
302400.0000    0.33561
302440.0000    0.49385
302480.0000    0.26338
302520.0000    0.23845
302560.0000    0.34651
302600.0000    0.42954
302640.0000    0.36831
302680.0000    0.10993
302720.0000    0.21143
302760.0000    0.11825
302800.0000    0.35279
302840.0000    0.14013
302880.0000    0.08292
302920.0000    0.24862
302960.0000    0.30469
303000.0000    0.24644
303040.0000   -0.14191
303080.0000    0.23490
303120.0000    0.20262
303160.0000    0.41362
303200.0000    0.08363
303240.0000    0.13692
303280.0000    0.21629
303320.0000    0.21229
303360.0000    0.37978
303400.0000    0.28612
303440.0000    0.09174
303480.0000    0.29874
303520.0000    0.46516
303560.0000    0.16642
303600.0000    0.30992
303640.0000    0.20355
303680.0000    0.35780
303720.0000    0.19122
303760.0000    0.38036
303800.0000    0.09136
303840.0000    0.09195
303880.0000    0.31288
303920.0000    0.27760
303960.0000    0.27744
304000.0000    0.33728
304040.0000    0.22355
304080.0000    0.05006
304120.0000    0.20699
304160.0000    0.36290
304200.0000    0.52527
304240.0000    0.22906
304280.0000   -0.00661
304320.0000    0.23547
304360.0000    0.16411
304400.0000    0.27764
304440.0000    0.18794
304480.0000    0.21300
304520.0000    0.34040
304560.0000    0.16303
304600.0000    0.41197
304640.0000    0.32117
304680.0000    0.46920
304720.0000    0.33738
304760.0000    0.39229
304800.0000    0.33466
304840.0000    0.33528
304880.0000    0.44327
304920.0000    0.21982
304960.0000    0.21799
305000.0000    0.33054
305040.0000    0.62968
305080.0000    0.64367
305120.0000    0.53741
305160.0000    0.53931
305200.0000    0.50695
305240.0000    0.36756
305280.0000    0.33402
305320.0000    0.25488
305360.0000    0.47344
305400.0000    0.26890
305440.0000    0.48942
305480.0000    0.37897
305520.0000    0.36041
305560.0000    0.55587
305600.0000    0.21078
305640.0000    0.33391
305680.0000    0.22040
305720.0000    0.55701
305760.0000    0.40352
305800.0000    0.18323
305840.0000    0.49493
305880.0000    0.06527
305920.0000    0.55976
305960.0000    0.32399
306000.0000    0.40720
306040.0000    0.21566
306080.0000    0.45196
306120.0000    0.19255
306160.0000    0.17811
306200.0000    0.26137
306240.0000    0.34316
306280.0000    0.28652
306320.0000    0.32243
306360.0000    0.39242
306400.0000    0.23125
306440.0000    0.35456
306480.0000    0.29469
306520.0000    0.19515
306560.0000    0.29431
306600.0000    0.50423
306640.0000    0.30623
306680.0000    0.46166
306720.0000    0.43956
306760.0000    0.55640
306800.0000    0.60458
306840.0000    0.49938
306880.0000    0.25219
306920.0000    0.48093
306960.0000    0.54944
307000.0000    0.36627
307040.0000    0.17681
307080.0000    0.11143
307120.0000    0.16454
307160.0000    0.29648
307200.0000    0.23490
307240.0000    0.35650
307280.0000    0.25138
307320.0000    0.33567
307360.0000    0.51374
307400.0000    0.41961
307440.0000    0.20008
307480.0000    0.24252
307520.0000   -0.00299
307560.0000    0.19679
307600.0000    0.34307
307640.0000    0.40654
307680.0000    0.16695
307720.0000    0.27973
307760.0000    0.33789
307800.0000    0.31186
307840.0000    0.17577
307880.0000    0.40953
307920.0000    0.38329
307960.0000    0.24142
308000.0000    0.28189
308040.0000    0.24759
308080.0000    0.21765
308120.0000    0.25339
308160.0000    0.08075
308200.0000    0.36593
308240.0000    0.28805
308280.0000    0.20044
308320.0000    0.06786
308360.0000    0.27348
308400.0000    0.30493
308440.0000    0.16466
308480.0000    0.33570
308520.0000    0.28225
308560.0000    0.26321
308600.0000    0.16607
308640.0000    0.25886
308680.0000    0.36786
308720.0000    0.27763
308760.0000    0.18612
308800.0000    0.40587
308840.0000    0.18436
308880.0000    0.19758
308920.0000    0.24109
308960.0000    0.26654
309000.0000    0.05002
309040.0000    0.22548
309080.0000    0.24058
309120.0000    0.33052
309160.0000    0.02604
309200.0000    0.18642
309240.0000    0.30090
309280.0000    0.28928
309320.0000    0.26435
309360.0000    0.38160
309400.0000    0.08649
309440.0000    0.14987
309480.0000    0.26760
309520.0000    0.16938
309560.0000    0.33251
309600.0000    0.28918
309640.0000    0.25327
309680.0000    0.19396
309720.0000   -0.04374
309760.0000    0.30914
309800.0000    0.10941
309840.0000    0.44688
309880.0000    0.27810
309920.0000    0.23777
309960.0000    0.56741
310000.0000    0.48782
310040.0000    0.28334
310080.0000    0.16554
310120.0000    0.45181
310160.0000    0.18289
310200.0000    0.24153
310240.0000    0.40977
310280.0000    0.26281
310320.0000    0.09127
310360.0000    0.24342
310400.0000    0.33497
310440.0000    0.08235
310480.0000    0.27279
310520.0000    0.19374
310560.0000    0.39398
310600.0000    0.41833
310640.0000    0.53682
310680.0000    0.37857
310720.0000    0.37144
310760.0000    0.33950
310800.0000    0.50116
310840.0000    0.41106
310880.0000    0.43356
310920.0000    0.33418
310960.0000    0.24868
311000.0000   -0.02724
311040.0000    0.05262
311080.0000    0.12149
311120.0000    0.16666
311160.0000    0.01983
311200.0000    0.04576
311240.0000    0.27756
311280.0000    0.08633
311320.0000    0.17657
311360.0000    0.43558
311400.0000    0.24352
311440.0000    0.37077
311480.0000    0.33721
311520.0000    0.50727
311560.0000    0.17033
311600.0000    0.25649
311640.0000    0.09541
311680.0000    0.52744
311720.0000    0.45675
311760.0000    0.67621
311800.0000    0.52629
311840.0000    0.50177
311880.0000    0.26057
311920.0000    0.38088
311960.0000    0.27188
312000.0000    0.35390
312040.0000    0.37669
312080.0000    0.07414
312120.0000    0.46725
312160.0000    0.73747
312200.0000    0.56643
312240.0000    0.53342
312280.0000    0.68272
312320.0000    0.42968
312360.0000    0.48596
312400.0000    0.69565
312440.0000    0.43339
312480.0000    0.55535
312520.0000    0.22318
312560.0000    0.46052
312600.0000    0.54571
312640.0000    0.50249
312680.0000    0.46509
312720.0000    0.41792
312760.0000    0.43534
312800.0000    0.59212
312840.0000    0.33081
312880.0000    0.38257
312920.0000   -0.00213
312960.0000    0.29286
313000.0000    0.18497
313040.0000    0.13313
313080.0000    0.17195
313120.0000    0.21456
313160.0000    0.02941
313200.0000    0.11161
313240.0000    0.13046
313280.0000    0.18465
313320.0000    0.09370
313360.0000    0.23233
313400.0000    0.03905
313440.0000    0.29168
313480.0000    0.10227
313520.0000    0.21725
313560.0000    0.18659
313600.0000    0.09331
313640.0000    0.17224
313680.0000    0.34748
313720.0000    0.03976
313760.0000    0.27946
313800.0000    0.38472
313840.0000    0.19788
313880.0000    0.37997
313920.0000    0.06151
313960.0000    0.22146
314000.0000    0.07575
314040.0000    0.06752
314080.0000    0.40381
314120.0000    0.20992
314160.0000    0.20662
314200.0000    0.17336
314240.0000    0.23360
314280.0000    0.17425
314320.0000    0.17505
314360.0000    0.30278
314400.0000    0.49029
314440.0000    0.39589
314480.0000    0.31890
314520.0000    0.12270
314560.0000    0.18063
314600.0000    0.27273
314640.0000    0.17504
314680.0000    0.39549
314720.0000    0.28189
314760.0000   -0.19373
314800.0000   -0.15254
314840.0000   -0.06295
314880.0000   -0.01352
314920.0000    0.01082
314960.0000   -0.50795
315000.0000   -0.01696
315040.0000   -0.16348
315080.0000    0.07024
315120.0000   -0.08625
315160.0000    0.05502
315200.0000   -0.25006
315240.0000    0.00243
315280.0000   -0.09996
315320.0000   -0.05189
315360.0000   -0.31242
315400.0000   -0.02251
315440.0000   -0.25320
315480.0000    0.14142
315520.0000   -0.20128
315560.0000   -0.30680
315600.0000   -0.03761
315640.0000    0.27878
315680.0000   -0.02408
315720.0000   -0.31964
315760.0000    0.12097
315800.0000    0.18794
315840.0000    0.24038
315880.0000    0.17449
315920.0000    0.07781
315960.0000    0.23647
316000.0000    0.28923
316040.0000    0.14264
316080.0000    0.16643
316120.0000    0.32295
316160.0000    0.13966
316200.0000    0.05148
316240.0000   -0.03572
316280.0000    0.26576
316320.0000    0.22995
316360.0000    0.39829
316400.0000    0.18338
316440.0000    0.24615
316480.0000    0.06402
316520.0000   -0.19988
316560.0000    0.01952
316600.0000   -0.19342
316640.0000   -0.07495
316680.0000   -0.02268
316720.0000    0.00739
316760.0000    0.13250
316800.0000   -0.14861
316840.0000    0.17497
316880.0000   -0.25413
316920.0000   -0.26674
316960.0000   -0.16802
317000.0000   -0.35162
317040.0000    0.04119
317080.0000    0.31395
317120.0000    0.00539
317160.0000   -0.04887
317200.0000    0.16022
317240.0000    0.03417
317280.0000    0.03619
317320.0000    0.13659
317360.0000   -0.26505
317400.0000   -0.04530
317440.0000   -0.28402
317480.0000   -0.15075
317520.0000   -0.23946
317560.0000   -0.08427
317600.0000   -0.21415
317640.0000   -0.14327
317680.0000   -0.65055
317720.0000   -0.44850
317760.0000   -0.52228
317800.0000   -0.25121
317840.0000    0.01450
317880.0000   -0.53133
317920.0000   -0.16638
317960.0000   -0.02840
318000.0000   -0.31511
318040.0000   -0.45093
318080.0000   -0.14991
318120.0000   -0.04489
318160.0000   -0.29635
318200.0000   -0.01417
318240.0000   -0.08423
318280.0000    0.03076
318320.0000    0.22839
318360.0000    0.23548
318400.0000   -0.17112
318440.0000   -0.14059
318480.0000   -0.12731
318520.0000   -0.22075
318560.0000    0.16778
318600.0000   -0.05716
318640.0000   -0.12203
318680.0000   -0.17761
318720.0000   -0.07716
318760.0000   -0.39011
318800.0000   -0.47016
318840.0000   -0.03918
318880.0000   -0.48019
318920.0000   -0.40360
318960.0000   -0.00538
319000.0000    0.22627
319040.0000    0.18895
319080.0000    0.20837
319120.0000    0.24751
319160.0000    0.20272
319200.0000    0.17111
319240.0000   -0.08584
319280.0000    0.00484
319320.0000    0.26776
319360.0000   -0.04677
319400.0000    0.12573
319440.0000    0.29172
319480.0000    0.13217
319520.0000    0.17850
319560.0000    0.27891
319600.0000    0.59086
319640.0000    0.56178
319680.0000    0.55029
319720.0000    0.46998
319760.0000    0.60311
319800.0000    0.27724
319840.0000    0.26611
319880.0000    0.20775
319920.0000    0.27880
319960.0000    0.36219
320000.0000    0.32188
320040.0000    0.55402
320080.0000    0.25225
320120.0000    0.43154
320160.0000    0.30960
320200.0000    0.28163
320240.0000    0.38222
320280.0000    0.21774
320320.0000    0.13850
320360.0000    0.35664
320400.0000    0.31857
320440.0000    0.15993
320480.0000    0.31223
320520.0000    0.28743
320560.0000    0.19945
320600.0000    0.41986
320640.0000    0.25993
320680.0000    0.37946
320720.0000    0.45597
320760.0000    0.40038
320800.0000    0.50465
320840.0000    0.37247
320880.0000    0.44623
320920.0000    0.45133
320960.0000    0.29197
321000.0000    0.36706
321040.0000    0.18786
321080.0000    0.33076
321120.0000    0.32288
321160.0000    0.16940
321200.0000    0.37037
321240.0000    0.39488
321280.0000    0.41075
321320.0000    0.16547
321360.0000    0.28252
321400.0000    0.25710
321440.0000    0.16482
321480.0000    0.34671
321520.0000    0.17321
321560.0000    0.22301
321600.0000    0.53487
321640.0000    0.27135
321680.0000    0.33830
321720.0000    0.39502
321760.0000    0.33944
321800.0000    0.53886
321840.0000    0.30197
321880.0000    0.46865
321920.0000    0.28382
321960.0000    0.26544
322000.0000    0.42372
322040.0000    0.31212
322080.0000    0.14665
322120.0000    0.25451
322160.0000    0.31612
322200.0000    0.35345
322240.0000    0.21866
322280.0000    0.28399
322320.0000    0.57635
322360.0000    0.32787
322400.0000    0.39599
322440.0000    0.25953
322480.0000    0.19662
322520.0000    0.36495
322560.0000    0.19367
322600.0000    0.42302
322640.0000    0.32939
322680.0000    0.58367
322720.0000    0.31944
322760.0000    0.26369
322800.0000    0.27227
322840.0000    0.37370
322880.0000    0.50277
322920.0000    0.34625
322960.0000    0.42237
323000.0000    0.32349
323040.0000    0.63101
323080.0000    0.46796
323120.0000    0.48645
323160.0000    0.42978
323200.0000    0.60675
323240.0000    0.42497
323280.0000    0.45565
323320.0000    0.24681
323360.0000    0.50335
323400.0000    0.30784
323440.0000    0.53001
323480.0000    0.52293
323520.0000    0.33965
323560.0000    0.62098
323600.0000    0.36009
323640.0000    0.45500
323680.0000    0.63903
323720.0000    0.73016
323760.0000    0.41703
323800.0000    0.27584
323840.0000    0.32629
323880.0000    0.32120
323920.0000    0.60057
323960.0000    0.34565
324000.0000    0.30527
324040.0000    0.48916
324080.0000    0.47520
324120.0000    0.37703
324160.0000    0.21904
324200.0000    0.38491
324240.0000    0.28583
324280.0000    0.35884
324320.0000    0.34009
324360.0000    0.29812
324400.0000    0.24863
324440.0000    0.34048
324480.0000    0.45822
324520.0000    0.56451
324560.0000    0.33445
324600.0000    0.49287
324640.0000    0.47492
324680.0000    0.46141
324720.0000    0.43743
324760.0000    0.41523
324800.0000    0.46506
324840.0000    0.65798
324880.0000    0.50003
324920.0000    0.43581
324960.0000    0.61941
325000.0000    0.55922
325040.0000    0.39207
325080.0000    0.41404
325120.0000    0.69678
325160.0000    0.30484
325200.0000    0.35445
325240.0000    0.39777
325280.0000    0.27841
325320.0000    0.06802
325360.0000    0.38945
325400.0000    0.36800
325440.0000    0.37806
325480.0000    0.33434
325520.0000    0.23368
325560.0000    0.72710
325600.0000    0.52582
325640.0000    0.55164
325680.0000    0.69327
325720.0000    0.51494
325760.0000    0.61954
325800.0000    0.64598
325840.0000    0.53152
325880.0000    0.61705
325920.0000    0.25651
325960.0000    0.37735
326000.0000    0.63415
326040.0000    0.24295
326080.0000    0.41529
326120.0000    0.24503
326160.0000    0.49121
326200.0000    0.30087
326240.0000    0.35190
326280.0000    0.28505
326320.0000    0.03586
326360.0000    0.27642
326400.0000    0.29660
326440.0000    0.36725
326480.0000    0.57911
326520.0000    0.55081
326560.0000    0.77408
326600.0000    0.43612
326640.0000    0.62070
326680.0000    0.45140
326720.0000    0.51412
326760.0000    0.61410
326800.0000    0.49800
326840.0000    0.55557
326880.0000    0.67839
326920.0000    0.39658
326960.0000    0.40069
327000.0000    0.62760
327040.0000    0.58027
327080.0000    0.44923
327120.0000    0.31366
327160.0000    0.45045
327200.0000    0.26561
327240.0000    0.44054
327280.0000    0.39641
327320.0000    0.34952
327360.0000    0.33226
327400.0000    0.38811
327440.0000    0.33666
327480.0000    0.51260
327520.0000    0.59631
327560.0000    0.41998
327600.0000    0.73579
327640.0000    0.57836
327680.0000    0.53754
327720.0000    0.39351
327760.0000    0.46760
327800.0000    0.63436
327840.0000    0.68713
327880.0000    0.38442
327920.0000    0.51476
327960.0000    0.47493
328000.0000    0.35569
328040.0000    0.43882
328080.0000    0.70262
328120.0000    0.66836
328160.0000    0.40827
328200.0000    0.62562
328240.0000    0.60442
328280.0000    0.59689
328320.0000    0.59106
328360.0000    0.47802
328400.0000    0.35706
328440.0000    0.34695
328480.0000    0.66164
328520.0000    0.45945
328560.0000    0.32785
328600.0000    0.34580
328640.0000    0.49978
328680.0000    0.45287
328720.0000    0.66198
328760.0000    0.36075
328800.0000    0.36210
328840.0000    0.60606
328880.0000    0.43716
328920.0000    0.62704
328960.0000    0.59409
329000.0000    0.61282
329040.0000    0.43909
329080.0000    0.52281
329120.0000    0.47542
329160.0000    0.50772
329200.0000    0.58450
329240.0000    0.58340
329280.0000    0.51466
329320.0000    0.36258
329360.0000    0.41665
329400.0000    0.70728
329440.0000    0.58035
329480.0000    0.46747
329520.0000    0.35508
329560.0000    0.35002
329600.0000    0.58399
329640.0000    0.44603
329680.0000    0.56153
329720.0000    0.33711
329760.0000   -0.02456
329800.0000   -0.00975
329840.0000   -0.10064
329880.0000   -0.01721
329920.0000   -0.13225
329960.0000    0.10346
330000.0000    0.23727
330040.0000   -0.29919
330080.0000   -0.06685
330120.0000    0.17010
330160.0000   -0.27845
330200.0000   -0.22937
330240.0000   -0.35628
330280.0000   -0.15151
330320.0000   -0.12890
330360.0000    0.03673
330400.0000    0.07392
330440.0000   -0.24582
330480.0000   -0.11625
330520.0000   -0.17776
330560.0000   -0.25746
330600.0000   -0.00501
330640.0000    0.04432
330680.0000   -0.10643
330720.0000   -0.30923
330760.0000   -0.02649
330800.0000   -0.03949
330840.0000   -0.29371
330880.0000   -0.08054
330920.0000   -0.17366
330960.0000    0.05035
331000.0000   -0.36408
331040.0000   -0.29614
331080.0000   -0.47171
331120.0000   -0.23697
331160.0000   -0.20189
331200.0000   -0.14006
331240.0000   -0.32370
331280.0000   -0.16067
331320.0000   -0.03624
331360.0000   -0.10755
331400.0000    0.03010
331440.0000    0.01204
331480.0000   -0.15369
331520.0000   -0.28266
331560.0000    0.07768
331600.0000   -0.33995
331640.0000   -0.50722
331680.0000   -0.41415
331720.0000   -0.43397
331760.0000   -0.44188
331800.0000   -0.39032
331840.0000   -0.32317
331880.0000   -0.40747
331920.0000   -0.33140
331960.0000   -0.19217
332000.0000   -0.11849
332040.0000   -0.07114
332080.0000    0.08394
332120.0000   -0.40872
332160.0000   -0.47875
332200.0000   -0.33663
332240.0000   -0.45153
332280.0000   -0.22439
332320.0000   -0.31023
332360.0000   -0.11810
332400.0000   -0.21750
332440.0000   -0.27453
332480.0000   -0.39933
332520.0000   -0.39460
332560.0000   -0.22469
332600.0000   -0.34290
332640.0000   -0.23060
332680.0000   -0.08951
332720.0000   -0.50193
332760.0000   -0.71898
332800.0000   -0.54067
332840.0000   -0.35873
332880.0000   -0.11701
332920.0000   -0.07926
332960.0000   -0.30980
333000.0000   -0.30165
333040.0000   -0.12829
333080.0000   -0.42861
333120.0000   -0.55089
333160.0000   -0.25370
333200.0000   -0.33561
333240.0000   -0.34270
333280.0000   -0.23406
333320.0000   -0.18203
333360.0000   -0.52547
333400.0000   -0.25793
333440.0000   -0.10636
333480.0000   -0.20704
333520.0000   -0.18396
333560.0000   -0.10299
333600.0000   -0.02111
333640.0000   -0.28202
333680.0000   -0.18574
333720.0000   -0.53796
333760.0000   -0.24372
333800.0000   -0.34976
333840.0000   -0.69995
333880.0000   -0.27101
333920.0000   -0.16283
333960.0000   -0.36701
334000.0000   -0.10768
334040.0000   -0.38554
334080.0000   -0.44800
334120.0000   -0.37081
334160.0000   -0.37898
334200.0000   -0.38448
334240.0000   -0.49602
334280.0000   -0.39982
334320.0000   -0.13442
334360.0000   -0.45972
334400.0000   -0.36717
334440.0000   -0.44991
334480.0000   -0.47777
334520.0000   -0.18808
334560.0000   -0.44878
334600.0000   -0.52685
334640.0000   -0.36863
334680.0000   -0.23759
334720.0000   -0.24393
334760.0000   -0.34407
334800.0000   -0.52822
334840.0000   -0.64818
334880.0000   -0.31139
334920.0000   -0.39419
334960.0000   -0.28332
335000.0000   -0.47975
335040.0000   -0.59475
335080.0000   -0.60563
335120.0000   -0.39200
335160.0000   -0.35818
335200.0000   -0.12802
335240.0000   -0.43425
335280.0000   -0.26176
335320.0000   -0.32705
335360.0000   -0.23239
335400.0000   -0.08358
335440.0000   -0.09185
335480.0000   -0.34701
335520.0000   -0.44331
335560.0000   -0.27049
335600.0000   -0.39182
335640.0000   -0.48636
335680.0000   -0.23567
335720.0000   -0.43615
335760.0000   -0.33981
335800.0000   -0.54776
335840.0000   -0.83464
335880.0000   -0.45018
335920.0000   -0.38370
335960.0000   -0.09309
336000.0000   -0.18190
336040.0000   -0.04216
336080.0000    0.02018
336120.0000   -0.14541
336160.0000   -0.13964
336200.0000   -0.17981
336240.0000   -0.23185
336280.0000   -0.17788
336320.0000   -0.43562
336360.0000   -0.02128
336400.0000    0.08370
336440.0000   -0.21023
336480.0000   -0.20770
336520.0000   -0.02660
336560.0000   -0.11847
336600.0000   -0.53282
336640.0000   -0.42431
336680.0000   -0.02242
336720.0000   -0.45714
336760.0000   -0.08611
336800.0000    0.20338
336840.0000    0.02047
336880.0000    0.33347
336920.0000    0.11659
336960.0000    0.26380
337000.0000    0.06500
337040.0000    0.02978
337080.0000    0.34700
337120.0000    0.12451
337160.0000    0.26140
337200.0000    0.53898
337240.0000    0.42725
337280.0000    0.58679
337320.0000    0.28093
337360.0000    0.38346
337400.0000    0.57394
337440.0000    0.45999
337480.0000    0.29040
337520.0000    0.34518
337560.0000    0.04061
337600.0000    0.34479
337640.0000    0.38086
337680.0000    0.26543
337720.0000    0.30288
337760.0000    0.15375
337800.0000    0.31057
337840.0000    0.06624
337880.0000    0.07950
337920.0000    0.33808
337960.0000    0.02823
338000.0000    0.26542
338040.0000    0.50648
338080.0000    0.53679
338120.0000    0.30238
338160.0000    0.18495
338200.0000    0.35161
338240.0000    0.30139
338280.0000    0.19601
338320.0000   -0.00970
338360.0000    0.21973
338400.0000    0.46551
338440.0000    0.42329
338480.0000    0.35177
338520.0000   -0.01175
338560.0000    0.20437
338600.0000    0.27342
338640.0000    0.03261
338680.0000    0.33865
338720.0000    0.23434
338760.0000    0.26096
338800.0000    0.30889
338840.0000    0.29876
338880.0000    0.33857
338920.0000    0.57499
338960.0000    0.55119
339000.0000    0.55488
339040.0000    0.35659
339080.0000    0.31311
339120.0000    0.49040
339160.0000    0.58698
339200.0000    0.55775
339240.0000    0.58574
339280.0000    0.65392
339320.0000    0.56892
339360.0000    0.48248
339400.0000    0.60122
339440.0000    0.31203
339480.0000    0.58187
339520.0000    0.41458
339560.0000    0.22325
339600.0000    0.39377
339640.0000    0.48849
339680.0000    0.28968
339720.0000    0.30497
339760.0000    0.37906
339800.0000    0.41191
339840.0000    0.32606
339880.0000    0.44176
339920.0000    0.37979
339960.0000    0.23590
340000.0000    0.38913
340040.0000    0.29333
340080.0000    0.31072
340120.0000   -0.03045
340160.0000    0.44151
340200.0000    0.20962
340240.0000    0.46353
340280.0000    0.48309
340320.0000    0.55826
340360.0000    0.26053
340400.0000    0.41721
340440.0000    0.49475
340480.0000    0.35066
340520.0000    0.43505
340560.0000    0.50164
340600.0000    0.18725
340640.0000    0.11914
340680.0000    0.26745
340720.0000    0.38762
340760.0000    0.41673
340800.0000    0.39110
340840.0000    0.50435
340880.0000    0.23284
340920.0000    0.60447
340960.0000    0.46155
341000.0000    0.60739
341040.0000    0.63439
341080.0000    0.56487
341120.0000    0.49226
341160.0000    0.45706
341200.0000    0.52239
341240.0000    0.33800
341280.0000    0.43240
341320.0000    0.55817
341360.0000    0.42625
341400.0000    0.21224
341440.0000    0.28785
341480.0000    0.50596
341520.0000    0.48951
341560.0000    0.34361
341600.0000    0.22228
341640.0000    0.22091
341680.0000    0.13983
341720.0000    0.36045
341760.0000    0.39190
341800.0000    0.13845
341840.0000    0.13150
341880.0000    0.23914
341920.0000    0.32193
341960.0000    0.38438
342000.0000    0.03810
342040.0000    0.26916
342080.0000    0.13608
342120.0000    0.15215
342160.0000    0.44133
342200.0000    0.28820
342240.0000    0.36692
342280.0000    0.37844
342320.0000    0.45498
342360.0000    0.33407
342400.0000    0.36574
342440.0000    0.46144
342480.0000    0.56167
342520.0000    0.59557
342560.0000    0.40976
342600.0000    0.34696
342640.0000    0.46671
342680.0000    0.33256
342720.0000    0.36017
342760.0000    0.39078
342800.0000    0.44285
342840.0000    0.20970
342880.0000    0.53292
342920.0000    0.32546
342960.0000    0.36288
343000.0000    0.26441
343040.0000    0.25844
343080.0000    0.34076
343120.0000    0.42336
343160.0000    0.26767
343200.0000    0.31923
343240.0000    0.53110
343280.0000    0.44977
343320.0000    0.31874
343360.0000    0.05337
343400.0000    0.62109
343440.0000    0.51234
343480.0000    0.53838
343520.0000    0.17580
343560.0000    0.14379
343600.0000    0.39416
343640.0000    0.26327
343680.0000    0.45420
343720.0000    0.30638
343760.0000    0.50146
343800.0000    0.22427
343840.0000    0.34481
343880.0000    0.27966
343920.0000    0.21502
343960.0000    0.27785
344000.0000    0.23430
344040.0000   -0.22501
344080.0000    0.12233
344120.0000    0.32979
344160.0000    0.24020
344200.0000    0.39373
344240.0000   -0.35303
344280.0000    0.44648
344320.0000    0.41568
344360.0000    0.22188
344400.0000    0.14642
344440.0000    0.22428
344480.0000    0.21556
344520.0000    0.23653
344560.0000    0.26781
344600.0000    0.13922
344640.0000    0.28271
344680.0000    0.28893
344720.0000    0.34328
344760.0000    0.10727
344800.0000   -0.06474
344840.0000    0.04479
344880.0000    0.16096
344920.0000    0.25329
344960.0000    0.40020
345000.0000    0.18463
345040.0000    0.29860
345080.0000    0.27225
345120.0000    0.34676
345160.0000    0.27471
345200.0000    0.27875
345240.0000    0.36046
345280.0000    0.43539
345320.0000    0.43447
345360.0000    0.33988
345400.0000    0.44505
345440.0000    0.64052
345480.0000    0.36385
345520.0000    0.30651
345560.0000    0.35667
345600.0000   -0.00707
345640.0000    0.21879
345680.0000    0.21046
345720.0000    0.39549
345760.0000    0.47000
345800.0000    0.43791
345840.0000    0.52651
345880.0000    0.36686
345920.0000    0.18229
345960.0000    0.03983
346000.0000    0.27393
346040.0000    0.50983
346080.0000    0.32132
346120.0000    0.60207
346160.0000    0.58625
346200.0000    0.34543
346240.0000    0.30124
346280.0000    0.63989
346320.0000    0.44358
346360.0000    0.25525
346400.0000    0.40249
346440.0000    0.38738
346480.0000    0.36556
346520.0000    0.39335
346560.0000    0.46981
346600.0000    0.45215
346640.0000    0.49592
346680.0000    0.41643
346720.0000    0.25885
346760.0000    0.24126
346800.0000    0.40360
346840.0000    0.54863
346880.0000    0.26775
346920.0000    0.24040
346960.0000    0.27353
347000.0000    0.08289
347040.0000    0.28374
347080.0000    0.42083
347120.0000    0.35968
347160.0000    0.30166
347200.0000    0.26495
347240.0000    0.31842
347280.0000    0.07981
347320.0000    0.28609
347360.0000    0.39557
347400.0000    0.36896
347440.0000    0.33180
347480.0000    0.37264
347520.0000    0.29394
347560.0000    0.33262
347600.0000    0.25003
347640.0000    0.29288
347680.0000    0.39084
347720.0000    0.22332
347760.0000    0.31574
347800.0000    0.44820
347840.0000    0.41727
347880.0000    0.27914
347920.0000    0.35112
347960.0000    0.32016
348000.0000    0.57934
348040.0000    0.34748
348080.0000    0.36755
348120.0000    0.39463
348160.0000    0.20109
348200.0000    0.48907
348240.0000    0.51311
348280.0000    0.48170
348320.0000    0.44802
348360.0000    0.23372
348400.0000    0.32783
348440.0000    0.46308
348480.0000    0.36381
348520.0000    0.05679
348560.0000    0.26764
348600.0000    0.29581
348640.0000    0.63748
348680.0000    0.20116
348720.0000    0.59438
348760.0000    0.42972
348800.0000    0.36690
348840.0000    0.43211
348880.0000    0.33022
348920.0000    0.40972
348960.0000    0.45967
349000.0000    0.32060
349040.0000    0.40631
349080.0000    0.40917
349120.0000    0.30148
349160.0000    0.23063
349200.0000    0.34270
349240.0000    0.49960
349280.0000    0.42166
349320.0000    0.32132
349360.0000    0.37632
349400.0000    0.34173
349440.0000    0.40393
349480.0000    0.18993
349520.0000    0.23266
349560.0000    0.27251
349600.0000    0.36113
349640.0000    0.33061
349680.0000    0.19778
349720.0000    0.32286
349760.0000    0.35152
349800.0000    0.28258
349840.0000    0.14826
349880.0000    0.36341
349920.0000    0.38496
349960.0000    0.43677
350000.0000    0.20600
350040.0000    0.28709
350080.0000    0.43996
350120.0000    0.37763
350160.0000    0.35935
350200.0000    0.51760
350240.0000    0.40527
350280.0000    0.34396
350320.0000    0.31147
350360.0000    0.61709
350400.0000    0.30340
350440.0000    0.37816
350480.0000    0.47655
350520.0000    0.46730
350560.0000    0.28655
350600.0000    0.50823
350640.0000    0.75985
350680.0000    0.51411
350720.0000    0.50710
350760.0000    0.32353
350800.0000    0.38758
350840.0000    0.31074
350880.0000    0.41367
350920.0000    0.50370
350960.0000    0.27063
351000.0000    0.32413
351040.0000    0.49242
351080.0000    0.33540
351120.0000    0.51613
351160.0000    0.42316
351200.0000    0.40713
351240.0000    0.38439
351280.0000    0.09405
351320.0000   -0.03700
351360.0000   -0.49864
351400.0000   -0.52711
351440.0000   -0.28261
351480.0000   -0.08038
351520.0000   -0.61932
351560.0000   -0.31438
351600.0000   -0.29153
351640.0000   -0.43111
351680.0000    0.02449
351720.0000   -0.21671
351760.0000   -0.16546
351800.0000   -0.25689
351840.0000   -0.34935
351880.0000   -0.15137
351920.0000   -0.26943
351960.0000   -0.20486
352000.0000   -0.45572
352040.0000   -0.07827
352080.0000   -0.45428
352120.0000   -0.03429
352160.0000   -0.00746
352200.0000    0.00174
352240.0000   -0.19222
352280.0000   -0.14283
352320.0000   -0.17993
352360.0000   -0.24250
352400.0000   -0.17054
352440.0000   -0.27796
352480.0000   -0.09435
352520.0000   -0.18615
352560.0000    0.14453
352600.0000   -0.35579
352640.0000   -0.30920
352680.0000   -0.41893
352720.0000   -0.27011
352760.0000   -0.31624
352800.0000   -0.23613
352840.0000   -0.11861
352880.0000   -0.29508
352920.0000   -0.22809
352960.0000   -0.22520
353000.0000   -0.25313
353040.0000    0.02437
353080.0000   -0.30238
353120.0000   -0.25919
353160.0000   -0.16688
353200.0000   -0.13764
353240.0000   -0.00175
353280.0000   -0.06166
353320.0000   -0.20359
353360.0000   -0.12365
353400.0000   -0.04976
353440.0000    0.05004
353480.0000   -0.13329
353520.0000   -0.31322
353560.0000   -0.02422
353600.0000   -0.26479
353640.0000   -0.21770
353680.0000   -0.18989
353720.0000   -0.15277
353760.0000   -0.05226
353800.0000   -0.27814
353840.0000   -0.04711
353880.0000    0.19293
353920.0000    0.44744
353960.0000    0.24702
354000.0000    0.58770
354040.0000    0.31077
354080.0000    0.52034
354120.0000    0.50710
354160.0000    0.34249
354200.0000    0.54919
354240.0000    0.37154
354280.0000    0.41935
354320.0000    0.22720
354360.0000    0.41924
354400.0000    0.39184
354440.0000    0.37602
354480.0000    0.35850
354520.0000    0.39525
354560.0000    0.07817
354600.0000    0.35254
354640.0000    0.20932
354680.0000    0.29347
354720.0000    0.28245
354760.0000    0.36903
354800.0000    0.22047
354840.0000    0.25261
354880.0000    0.31461
354920.0000    0.27981
354960.0000    0.34662
355000.0000    0.22884
355040.0000    0.40877
355080.0000    0.21921
355120.0000    0.27199
355160.0000    0.18099
355200.0000    0.53693
355240.0000    0.26266
355280.0000    0.24448
355320.0000    0.32013
355360.0000    0.20002
355400.0000    0.06238
355440.0000    0.34776
355480.0000    0.23585
355520.0000    0.23831
355560.0000    0.20580
355600.0000    0.29386
355640.0000    0.29748
355680.0000    0.24240
355720.0000    0.35019
355760.0000    0.35215
355800.0000    0.24284
355840.0000    0.41705
355880.0000    0.27611
355920.0000    0.49767
355960.0000    0.26090
356000.0000    0.16057
356040.0000    0.32192
356080.0000    0.49687
356120.0000    0.28914
356160.0000    0.13706
356200.0000    0.40905
356240.0000    0.11803
356280.0000    0.41822
356320.0000    0.22023
356360.0000    0.23268
356400.0000    0.23760
356440.0000    0.48995
356480.0000    0.31305
356520.0000    0.33280
356560.0000    0.35006
356600.0000    0.20448
356640.0000    0.40330
356680.0000    0.44887
356720.0000    0.28675
356760.0000    0.20881
356800.0000    0.27049
356840.0000    0.44545
356880.0000    0.23237
356920.0000    0.30247
356960.0000    0.28177
357000.0000    0.08430
357040.0000    0.21934
357080.0000    0.19880
357120.0000    0.04685
357160.0000    0.37297
357200.0000    0.35333
357240.0000    0.26256
357280.0000    0.18378
357320.0000    0.38469
357360.0000    0.41717
357400.0000    0.28732
357440.0000    0.21773
357480.0000    0.20872
357520.0000    0.36975
357560.0000    0.35265
357600.0000    0.47063
357640.0000    0.34102
357680.0000    0.32572
357720.0000    0.23211
357760.0000    0.40634
357800.0000    0.59398
357840.0000    0.61760
357880.0000    0.38218
357920.0000    0.38841
357960.0000    0.34556
358000.0000    0.39833
358040.0000    0.48358
358080.0000    0.19774
358120.0000    0.34665
358160.0000    0.33543
358200.0000    0.53264
358240.0000    0.44240
358280.0000    0.39784
358320.0000    0.32241
358360.0000    0.46453
358400.0000    0.27970
358440.0000    0.25712
358480.0000    0.14843
358520.0000    0.25054
358560.0000    0.43628
358600.0000    0.34911
358640.0000    0.30348
358680.0000    0.35286
358720.0000    0.49220
358760.0000    0.36319
358800.0000    0.04494
358840.0000    0.26978
358880.0000    0.18088
358920.0000    0.20781
358960.0000    0.32432
359000.0000    0.39148
359040.0000    0.33273
359080.0000    0.66376
359120.0000    0.37179
359160.0000    0.55682
359200.0000    0.44606
359240.0000    0.45449
359280.0000    0.39024
359320.0000    0.46490
359360.0000    0.60997
359400.0000    0.56822
359440.0000    0.43348
359480.0000    0.42468
359520.0000    0.65936
359560.0000    0.61435
359600.0000    0.36417
359640.0000    0.50642
359680.0000    0.48712
359720.0000    0.46590
359760.0000    0.55618
359800.0000    0.69880
359840.0000    0.37329
359880.0000    0.45159
359920.0000    0.49395
359960.0000    0.35486
360000.0000    0.52920
360040.0000    0.36221
360080.0000    0.27156
360120.0000    0.20949
360160.0000    0.54202
360200.0000    0.21271
360240.0000    0.25371
360280.0000    0.28200
360320.0000    0.23889
360360.0000    0.36219
360400.0000    0.31296
360440.0000    0.23170
360480.0000    0.59874
360520.0000    0.43372
360560.0000    0.45504
360600.0000    0.48926
360640.0000    0.23728
360680.0000    0.15801
360720.0000    0.23856
360760.0000    0.33942
360800.0000    0.35268
360840.0000    0.14860
360880.0000    0.11631
360920.0000    0.18933
360960.0000    0.17296
361000.0000    0.12682
361040.0000    0.32027
361080.0000    0.23317
361120.0000    0.31117
361160.0000    0.38574
361200.0000    0.56060
361240.0000    0.85169
361280.0000    0.41712
361320.0000    0.33771
361360.0000    0.26408
361400.0000    0.34108
361440.0000    0.43845
361480.0000    0.38850
361520.0000    0.36655
361560.0000    0.46503
361600.0000    0.39562
361640.0000    0.22491
361680.0000    0.36956
361720.0000    0.13638
361760.0000    0.24605
361800.0000    0.39783
361840.0000    0.31606
361880.0000    0.43035
361920.0000    0.54989
361960.0000    0.43775
362000.0000    0.58677
362040.0000    0.30491
362080.0000    0.36663
362120.0000    0.34222
362160.0000    0.65411
362200.0000    0.35524
362240.0000    0.57874
362280.0000    0.57972
362320.0000   -0.09654
362360.0000   -0.32577
362400.0000    0.06522
362440.0000   -0.72466
362480.0000   -0.39488
362520.0000   -0.26838
362560.0000   -0.35205
362600.0000   -0.47097
362640.0000   -0.75070
362680.0000   -0.68824
362720.0000   -0.40635
362760.0000   -0.82724
362800.0000   -0.83452
362840.0000   -0.32197
362880.0000   -0.29233
362920.0000   -0.79992
362960.0000   -0.57819
363000.0000   -0.56595
363040.0000   -0.57837
363080.0000   -0.67304
363120.0000   -0.90542
363160.0000   -0.53784
363200.0000   -0.83579
363240.0000   -0.88129
363280.0000   -0.70796
363320.0000   -0.22200
363360.0000   -0.35753
363400.0000   -1.05365
363440.0000   -0.65028
363480.0000   -1.02015
363520.0000   -1.04380
363560.0000   -1.38371
363600.0000   -0.86356
363640.0000   -0.55959
363680.0000   -0.51506
363720.0000   -0.93998
363760.0000   -0.97708
363800.0000   -1.01336
363840.0000   -0.88836
363880.0000   -0.51588
363920.0000   -0.58110
363960.0000   -0.81200
364000.0000   -0.80465
364040.0000   -0.63774
364080.0000   -0.61704
364120.0000   -1.12134
364160.0000   -0.60356
364200.0000   -0.78514
364240.0000   -0.78557
364280.0000   -0.50149
364320.0000   -0.59401
364360.0000   -0.75145
364400.0000   -0.82159
364440.0000   -0.77072
364480.0000   -0.61222
364520.0000   -0.30098
364560.0000   -0.33754
364600.0000   -0.18202
364640.0000   -0.39122
364680.0000   -0.64075
364720.0000   -0.61824
364760.0000   -0.49467
364800.0000   -0.54742
364840.0000   -0.56478
364880.0000   -0.73150
364920.0000   -0.76597
364960.0000   -0.42187
365000.0000   -0.28717
365040.0000   -0.49716
365080.0000   -0.44765
365120.0000   -0.18796
365160.0000   -0.32700
365200.0000   -0.32278
365240.0000   -0.51520
365280.0000   -0.46759
365320.0000   -0.24378
365360.0000   -0.20750
365400.0000    0.01569
365440.0000   -0.69172
365480.0000   -0.38377
365520.0000   -0.62099
365560.0000   -0.67407
365600.0000   -0.31124
365640.0000   -0.53590
365680.0000   -0.38873
365720.0000   -0.35629
365760.0000   -0.25714
365800.0000   -0.72558
365840.0000   -0.20266
365880.0000   -0.39228
365920.0000   -0.18381
365960.0000   -0.02491
366000.0000   -0.37008
366040.0000   -0.30437
366080.0000   -0.63294
366120.0000   -0.32859
366160.0000   -0.60681
366200.0000   -0.45975
366240.0000   -0.54447
366280.0000   -0.33875
366320.0000   -0.24162
366360.0000   -0.39904
366400.0000   -0.71542
366440.0000   -0.67965
366480.0000   -0.58870
366520.0000   -0.26807
366560.0000   -0.60082
366600.0000   -0.36594
366640.0000   -0.62980
366680.0000   -0.42371
366720.0000   -0.18277
366760.0000   -0.51894
366800.0000   -0.79668
366840.0000   -0.21124
366880.0000   -0.16100
366920.0000   -0.19707
366960.0000   -0.50095
367000.0000   -0.06468
367040.0000   -0.23043
367080.0000    0.33429
367120.0000    0.52371
367160.0000    0.44701
367200.0000    0.43701
367240.0000    0.41034
367280.0000    0.24549
367320.0000    0.45317
367360.0000    0.47565
367400.0000    0.46243
367440.0000    0.63801
367480.0000    0.54578
367520.0000    0.49698
367560.0000    0.49708
367600.0000    0.55283
367640.0000    0.24208
367680.0000    0.46946
367720.0000    0.54198
367760.0000    0.43805
367800.0000    0.33144
367840.0000    0.48616
367880.0000    0.57995
367920.0000    0.38208
367960.0000    0.35590
368000.0000    0.50383
368040.0000    0.47011
368080.0000    0.41126
368120.0000    0.40514
368160.0000    0.51355
368200.0000    0.32054
368240.0000    0.26281
368280.0000    0.37522
368320.0000    0.33748
368360.0000    0.25858
368400.0000    0.50143
368440.0000    0.54301
368480.0000    0.08687
368520.0000    0.12894
368560.0000    0.40953
368600.0000    0.68006
368640.0000    0.63330
368680.0000    0.34887
368720.0000    0.32466
368760.0000    0.16768
368800.0000    0.38837
368840.0000    0.41804
368880.0000    0.39281
368920.0000    0.42526
368960.0000    0.30713
369000.0000    0.73702
369040.0000    0.55385
369080.0000    0.52291
369120.0000    0.49141
369160.0000    0.35105
369200.0000    0.19289
369240.0000    0.53620
369280.0000    0.54359
369320.0000    0.16696
369360.0000    0.36335
369400.0000    0.49155
369440.0000    0.68005
369480.0000    0.57513
369520.0000    0.69865
369560.0000    0.55208
369600.0000    0.54292
369640.0000    0.26781
369680.0000    0.32728
369720.0000    0.29975
369760.0000    0.35684
369800.0000    0.40364
369840.0000    0.35449
369880.0000    0.13925
369920.0000    0.24963
369960.0000    0.42683
370000.0000    0.27254
370040.0000    0.40159
370080.0000    0.29429
370120.0000    0.70391
370160.0000    0.58241
370200.0000    0.41394
370240.0000    0.40612
370280.0000    0.44451
370320.0000    0.18314
370360.0000    0.29295
370400.0000    0.38258
370440.0000    0.42302
370480.0000    0.46439
370520.0000    0.62798
370560.0000    0.70153
370600.0000    0.53055
370640.0000    0.32332
370680.0000    0.33150
370720.0000    0.24908
370760.0000    0.25176
370800.0000    0.43783
370840.0000    0.48083
370880.0000    0.29848
370920.0000    0.37350
370960.0000    0.24354
371000.0000    0.34151
371040.0000    0.26855
371080.0000    0.19920
371120.0000    0.58380
371160.0000    0.25497
371200.0000    0.48236
371240.0000    0.35817
371280.0000    0.12283
371320.0000    0.49485
371360.0000    0.36070
371400.0000    0.47949
371440.0000    0.26285
371480.0000    0.36119
371520.0000    0.13662
371560.0000    0.27686
371600.0000    0.20063
371640.0000    0.53035
371680.0000    0.09901
371720.0000    0.47994
371760.0000    0.30497
371800.0000    0.47241
371840.0000    0.46036
371880.0000    0.57964
371920.0000    0.59091
371960.0000    0.42097
372000.0000    0.52436
372040.0000    0.31847
372080.0000    0.30144
372120.0000    0.33393
372160.0000    0.31943
372200.0000    0.41362
372240.0000    0.38693
372280.0000    0.57075
372320.0000    0.25165
372360.0000    0.10388
372400.0000    0.43482
372440.0000    0.18163
372480.0000    0.58099
372520.0000    0.38878
372560.0000    0.36482
372600.0000    0.40747
372640.0000    0.50901
372680.0000    0.27860
372720.0000    0.41819
372760.0000    0.21837
372800.0000    0.62309
372840.0000    0.38674
372880.0000    0.63944
372920.0000    0.58931
372960.0000    0.66964
373000.0000    0.35279
373040.0000    0.47230
373080.0000    0.62553
373120.0000    0.52347
373160.0000    0.53917
373200.0000    0.48219
373240.0000    0.85745
373280.0000    0.61576
373320.0000    0.30345
373360.0000    0.18194
373400.0000    0.50658
373440.0000    0.40008
373480.0000    0.46463
373520.0000    0.42133
373560.0000    0.40672
373600.0000    0.38563
373640.0000    0.34448
373680.0000    0.61426
373720.0000    0.64819
373760.0000    0.64724
373800.0000    0.46439
373840.0000    0.73338
373880.0000    0.33095
373920.0000    0.32090
373960.0000    0.37998
374000.0000    0.66949
374040.0000    0.26154
374080.0000    0.39240
374120.0000    0.50281
374160.0000    0.24156
374200.0000    0.31389
374240.0000    0.40841
374280.0000    0.37261
374320.0000    0.24000
374360.0000    0.35817
374400.0000    0.06622
374440.0000    0.53372
374480.0000    0.41211
374520.0000    0.31309
374560.0000    0.35701
374600.0000    0.40013
374640.0000    0.04698
374680.0000    0.43374
374720.0000    0.63355
374760.0000    0.19366
374800.0000    0.24732
374840.0000    0.34825
374880.0000    0.22200
374920.0000    0.28145
374960.0000    0.14025
375000.0000    0.38809
375040.0000    0.46338
375080.0000    0.44674
375120.0000    0.39012
375160.0000    0.21555
375200.0000    0.25872
375240.0000    0.39321
375280.0000    0.63073
375320.0000    0.58338
375360.0000    0.37012
375400.0000    0.36328
375440.0000    0.09861
375480.0000    0.57239
375520.0000    0.50841
375560.0000    0.50275
375600.0000    0.55516
375640.0000    0.25425
375680.0000    0.37173
375720.0000    0.59526
375760.0000    0.63207
375800.0000    0.78986
375840.0000    0.52946
375880.0000    0.50977
375920.0000    0.54790
375960.0000    0.49059
376000.0000    0.68422
376040.0000    0.63893
376080.0000    0.55022
376120.0000    0.50377
376160.0000    0.47625
376200.0000    0.44043
376240.0000    0.41083
376280.0000    0.51805
376320.0000    0.56830
376360.0000    0.55026
376400.0000    0.54929
376440.0000    0.60639
376480.0000    0.74538
376520.0000    0.35873
376560.0000    0.26977
376600.0000    0.36662
376640.0000    0.13067
376680.0000    0.05768
376720.0000    0.44951
376760.0000    0.40632
376800.0000    0.35993
376840.0000    0.30387
376880.0000    0.25984
376920.0000    0.22030
376960.0000    0.54473
377000.0000    0.41810
377040.0000    0.44366
377080.0000    0.32565
377120.0000    0.44886
377160.0000    0.39454
377200.0000    0.33889
377240.0000    0.30298
377280.0000    0.37026
377320.0000    0.42438
377360.0000    0.30992
377400.0000    0.45450
377440.0000    0.49403
377480.0000    0.25204
377520.0000    0.34826
377560.0000    0.57980
377600.0000    0.47342
377640.0000    0.43586
377680.0000    0.43641
377720.0000    0.23842
377760.0000    0.28913
377800.0000    0.59852
377840.0000    0.28241
377880.0000    0.37729
377920.0000    0.28265
377960.0000    0.46616
378000.0000    0.30502
378040.0000    0.41929
378080.0000    0.16200
378120.0000    0.37797
378160.0000    0.17707
378200.0000    0.60323
378240.0000    0.40338
378280.0000    0.31626
378320.0000    0.36807
378360.0000    0.52886
378400.0000    0.30584
378440.0000    0.22615
378480.0000    0.55430
378520.0000    0.22930
378560.0000    0.27287
378600.0000    0.38795
378640.0000    0.07620
378680.0000    0.33687
378720.0000    0.30406
378760.0000    0.40415
378800.0000    0.45109
378840.0000    0.40107
378880.0000    0.22293
378920.0000    0.14569
378960.0000    0.52724
379000.0000    0.53343
379040.0000    0.44183
379080.0000    0.52576
379120.0000    0.43914
379160.0000    0.31964
379200.0000    0.37750
379240.0000    0.38596
379280.0000    0.56309
379320.0000    0.34018
379360.0000    0.46503
379400.0000    0.65316
379440.0000    0.56527
379480.0000    0.65035
379520.0000    0.29010
379560.0000    0.44392
379600.0000    0.51679
379640.0000    0.33576
379680.0000    0.54841
379720.0000    0.42130
379760.0000    0.65641
379800.0000    0.70860
379840.0000    0.50692
379880.0000    0.77721
379920.0000    0.64334
379960.0000    0.42296
380000.0000    0.46083
380040.0000    0.39424
380080.0000    0.30861
380120.0000    0.53248
380160.0000    0.47282
380200.0000    0.32910
380240.0000    0.46482
380280.0000    0.58286
380320.0000    0.33292
380360.0000    0.42857
380400.0000    0.61353
380440.0000    0.68220
380480.0000    0.60932
380520.0000    0.38498
380560.0000    0.22553
380600.0000    0.18654
380640.0000    0.45838
380680.0000    0.36843
380720.0000    0.39384
380760.0000    0.19539
380800.0000    0.59143
380840.0000    0.45437
380880.0000    0.43797
380920.0000    0.43126
380960.0000    0.42640
381000.0000    0.18928
381040.0000    0.24938
381080.0000    0.12257
381120.0000    0.32752
381160.0000    0.36272
381200.0000    0.22707
381240.0000    0.23272
381280.0000    0.34024
381320.0000    0.26180
381360.0000    0.20651
381400.0000    0.00757
381440.0000    0.06654
381480.0000   -0.07833
381520.0000    0.00228
381560.0000   -0.03959
381600.0000    0.39384
381640.0000    0.13225
381680.0000    0.16358
381720.0000    0.39285
381760.0000    0.24242
381800.0000    0.62208
381840.0000    0.55556
381880.0000    0.74019
381920.0000    0.35024
381960.0000    0.46921
382000.0000    0.55625
382040.0000    0.48859
382080.0000    0.35984
382120.0000    0.45356
382160.0000    0.20423
382200.0000    0.66016
382240.0000    0.57022
382280.0000    0.63426
382320.0000    0.43097
382360.0000    0.69319
382400.0000    0.37300
382440.0000    0.29130
382480.0000    0.52965
382520.0000    0.19095
382560.0000    0.43640
382600.0000    0.61273
382640.0000    0.31029
382680.0000    0.46347
382720.0000    0.19274
382760.0000    0.33453
382800.0000    0.23354
382840.0000    0.26035
382880.0000    0.29551
382920.0000    0.27732
382960.0000    0.45314
383000.0000    0.49644
383040.0000    0.22482
383080.0000    0.71933
383120.0000    0.34341
383160.0000    0.54793
383200.0000    0.38251
383240.0000    0.29345
383280.0000    0.47773
383320.0000    0.41103
383360.0000    0.48936
383400.0000    0.63174
383440.0000    0.64737
383480.0000    0.63480
383520.0000    0.39552
383560.0000    0.72481
383600.0000    0.47591
383640.0000    0.68204
383680.0000    0.47990
383720.0000    0.41352
383760.0000    0.28417
383800.0000    0.46388
383840.0000    0.26787
383880.0000    0.13674
383920.0000    0.32126
383960.0000    0.47765
384000.0000    0.25400
384040.0000    0.27870
384080.0000    0.27403
384120.0000    0.38622
384160.0000    0.40926
384200.0000    0.50179
384240.0000    0.41114
384280.0000    0.19420
384320.0000    0.31029
384360.0000    0.56388
384400.0000    0.12945
384440.0000    0.19083
384480.0000    0.46948
384520.0000    0.43335
384560.0000    0.29939
384600.0000    0.28375
384640.0000    0.55434
384680.0000    0.50360
384720.0000    0.45167
384760.0000    0.39138
384800.0000    0.45786
384840.0000    0.52888
384880.0000    0.39971
384920.0000    0.60263
384960.0000    0.52803
385000.0000    0.55622
385040.0000    0.49719
385080.0000    0.59291
385120.0000    0.77723
385160.0000    0.54086
385200.0000    0.36921
385240.0000    0.01000
385280.0000   -0.12375
385320.0000   -0.09145
385360.0000   -0.14831
385400.0000   -0.19399
385440.0000   -0.20391
385480.0000   -0.33328
385520.0000   -0.08360
385560.0000   -0.02698
385600.0000   -0.14812
385640.0000   -0.06931
385680.0000   -0.55585
385720.0000   -0.14646
385760.0000   -0.05313
385800.0000    0.13621
385840.0000   -0.38783
385880.0000   -0.37587
385920.0000    0.04384
385960.0000    0.18080
386000.0000    0.13451
386040.0000    0.40660
386080.0000    0.45376
386120.0000    0.46134
386160.0000    0.39119
386200.0000    0.47179
386240.0000    0.21591
386280.0000    0.47823
386320.0000    0.63378
386360.0000    0.55096
386400.0000    0.45238
386440.0000    0.65057
386480.0000    0.31887
386520.0000    0.36767
386560.0000    0.57444
386600.0000    0.38025
386640.0000    0.35407
386680.0000    0.62801
386720.0000    0.52361
386760.0000    0.71053
386800.0000    0.38632
386840.0000    0.34540
386880.0000    0.31583
386920.0000    0.63761
386960.0000    0.50534
387000.0000    0.34019
387040.0000    0.51143
387080.0000    0.33171
387120.0000    0.38412
387160.0000    0.29309
387200.0000    0.31489
387240.0000    0.45042
387280.0000    0.34258
387320.0000    0.41611
387360.0000    0.19917
387400.0000    0.40523
387440.0000    0.32457
387480.0000    0.36531
387520.0000    0.13354
387560.0000    0.29231
387600.0000    0.35004
387640.0000    0.16082
387680.0000    0.37740
387720.0000    0.57078
387760.0000    0.41228
387800.0000    0.55825
387840.0000    0.36822
387880.0000    0.58552
387920.0000    0.44117
387960.0000    0.80599
388000.0000    0.46524
388040.0000    0.34420
388080.0000    0.40763
388120.0000    0.27041
388160.0000    0.39315
388200.0000    0.48640
388240.0000    0.42360
388280.0000    0.50267
388320.0000    0.55404
388360.0000    0.15074
388400.0000    0.30892
388440.0000    0.23614
388480.0000    0.36126
388520.0000    0.23324
388560.0000    0.62137
388600.0000    0.25123
388640.0000    0.54962
388680.0000    0.57378
388720.0000    0.21674
388760.0000    0.47688
388800.0000    0.56590
388840.0000    0.28637
388880.0000    0.31347
388920.0000    0.42562
388960.0000    0.46470
389000.0000    0.28095
389040.0000    0.57295
389080.0000    0.57649
389120.0000    0.59798
389160.0000    0.56616
389200.0000    0.38977
389240.0000    0.53935
389280.0000    0.46080
389320.0000    0.24639
389360.0000    0.50576
389400.0000    0.32964
389440.0000    0.43468
389480.0000    0.30529
389520.0000   -0.00348
389560.0000    0.36035
389600.0000    0.09700
389640.0000    0.32386
389680.0000    0.34778
389720.0000    0.24285
389760.0000    0.34439
389800.0000    0.31624
389840.0000    0.45824
389880.0000    0.21015
389920.0000    0.52514
389960.0000    0.66632
390000.0000    0.20466
390040.0000    0.33131
390080.0000    0.12831
390120.0000    0.31814
390160.0000    0.21678
390200.0000    0.33498
390240.0000    0.39585
390280.0000    0.30728
390320.0000    0.30013
390360.0000    0.21188
390400.0000    0.41474
390440.0000    0.44591
390480.0000    0.39148
390520.0000    0.16025
390560.0000    0.50296
390600.0000    0.33304
390640.0000    0.58847
390680.0000    0.26436
390720.0000    0.24346
390760.0000    0.25892
390800.0000    0.61756
390840.0000    0.31055
390880.0000    0.35480
390920.0000    0.10566
390960.0000    0.32737
391000.0000    0.51728
391040.0000    0.31398
391080.0000    0.39574
391120.0000    0.14306
391160.0000    0.40535
391200.0000    0.29489
391240.0000    0.18796
391280.0000    0.45179
391320.0000    0.17383
391360.0000    0.31812
391400.0000    0.19340
391440.0000    0.22309
391480.0000    0.28250
391520.0000    0.14910
391560.0000    0.19868
391600.0000    0.29445
391640.0000    0.40928
391680.0000    0.29965
391720.0000    0.63188
391760.0000    0.65175
391800.0000    0.58885
391840.0000    0.41860
391880.0000    0.55060
391920.0000    0.32143
391960.0000    0.45580
392000.0000    0.21676
392040.0000    0.40187
392080.0000    0.15410
392120.0000    0.32692
392160.0000    0.35459
392200.0000    0.34562
392240.0000    0.44270
392280.0000    0.39597
392320.0000    0.34336
392360.0000    0.44407
392400.0000    0.45156
392440.0000    0.35292
392480.0000    0.29337
392520.0000    0.69117
392560.0000    0.45618
392600.0000    0.69621
392640.0000    0.60981
392680.0000    0.38607
392720.0000    0.22046
392760.0000    0.34183
392800.0000    0.30425
392840.0000    0.32441
392880.0000    0.34700
392920.0000   -0.10743
392960.0000    0.41267
393000.0000    0.14921
393040.0000    0.05076
393080.0000    0.19249
393120.0000    0.07420
393160.0000    0.45112
393200.0000    0.67603
393240.0000    0.56855
393280.0000    0.63502
393320.0000    0.47522
393360.0000    0.51860
393400.0000    0.61243
393440.0000    0.55255
393480.0000    0.75850
393520.0000    0.39649
393560.0000    0.46699
393600.0000    0.32456
393640.0000    0.33781
393680.0000    0.36390
393720.0000    0.35537
393760.0000    0.18449
393800.0000    0.43030
393840.0000    0.32029
393880.0000    0.30916
393920.0000    0.13557
393960.0000    0.26422
394000.0000    0.20115
394040.0000    0.33053
394080.0000    0.40069
394120.0000    0.47049
394160.0000    0.71138
394200.0000    0.29203
394240.0000    0.29004
394280.0000    0.08928
394320.0000    0.43843
394360.0000    0.09496
394400.0000    0.37860
394440.0000    0.45843
394480.0000    0.49764
394520.0000    0.44338
394560.0000    0.32662
394600.0000    0.45714
394640.0000    0.42714
394680.0000    0.28325
394720.0000    0.21797
394760.0000    0.71727
394800.0000    0.37944
394840.0000    0.66830
394880.0000    0.38790
394920.0000    0.21593
394960.0000    0.45406
395000.0000    0.39314
395040.0000    0.33968
395080.0000    0.22217
395120.0000    0.58942
395160.0000    0.40816
395200.0000    0.25043
395240.0000    0.37133
395280.0000    0.12882
395320.0000    0.36524
395360.0000    0.33117
395400.0000    0.16716
395440.0000    0.54311
395480.0000    0.30108
395520.0000    0.07945
395560.0000    0.24263
395600.0000    0.30093
395640.0000    0.21608
395680.0000    0.63582
395720.0000    0.52386
395760.0000    0.39043
395800.0000    0.68612
395840.0000    0.46353
395880.0000    0.61184
395920.0000    0.49640
395960.0000    0.37051
396000.0000    0.58909
396040.0000    0.55070
396080.0000    0.59641
396120.0000    0.38011
396160.0000    0.51515
396200.0000    0.21479
396240.0000    0.29089
396280.0000    0.39072
396320.0000    0.37127
396360.0000    0.41112
396400.0000    0.51722
396440.0000    0.50060
396480.0000    0.41825
396520.0000    0.45869
396560.0000    0.34917
396600.0000    0.49275
396640.0000    0.05910
396680.0000    0.19606
396720.0000    0.41324
396760.0000    0.46471
396800.0000    0.28624
396840.0000    0.36987
396880.0000    0.45682
396920.0000    0.06751
396960.0000    0.37251
397000.0000    0.47020
397040.0000    0.51351
397080.0000    0.31284
397120.0000    0.42616
397160.0000    0.25930
397200.0000    0.13883
397240.0000    0.58928
397280.0000    0.14132
397320.0000    0.43147
397360.0000    0.16880
397400.0000    0.23060
397440.0000    0.21956
397480.0000    0.35701
397520.0000    0.38256
397560.0000    0.34901
397600.0000    0.21972
397640.0000    0.34277
397680.0000    0.13711
397720.0000    0.39545
397760.0000    0.34444
397800.0000    0.02759
397840.0000    0.32215
397880.0000    0.22868
397920.0000    0.30483
397960.0000    0.30314
398000.0000    0.42663
398040.0000    0.45230
398080.0000    0.36836
398120.0000    0.19985
398160.0000    0.49351
398200.0000    0.44001
398240.0000    0.19838
398280.0000    0.35308
398320.0000    0.14143
398360.0000    0.15427
398400.0000    0.35784
398440.0000    0.25909
398480.0000    0.36279
398520.0000    0.16901
398560.0000    0.24596
398600.0000    0.39838
398640.0000    0.12072
398680.0000    0.34868
398720.0000    0.21127
398760.0000    0.14444
398800.0000    0.34182
398840.0000    0.20438
398880.0000    0.30777
398920.0000    0.09203
398960.0000    0.34697
399000.0000    0.13359
399040.0000    0.35163
399080.0000    0.26717
399120.0000    0.27030
399160.0000    0.57646
399200.0000    0.41252
399240.0000    0.44139
399280.0000    0.31756
399320.0000    0.32875
399360.0000    0.25337
399400.0000    0.41330
399440.0000   -0.00384
399480.0000    0.10688
399520.0000    0.55428
399560.0000    0.44621
399600.0000    0.40320
399640.0000    0.23624
399680.0000    0.52050
399720.0000    0.57074
399760.0000    0.54921
399800.0000    0.39218
399840.0000    0.39867
399880.0000    0.50070
399920.0000    0.24084
399960.0000    0.50517
400000.0000    0.37236
400040.0000    0.42069
400080.0000    0.08213
400120.0000    0.44249
400160.0000    0.51839
400200.0000    0.59291
400240.0000    0.56253
400280.0000    0.38476
400320.0000    0.28149
400360.0000    0.55213
400400.0000    0.67833
400440.0000    0.32259
400480.0000   -0.03711
400520.0000   -0.10469
400560.0000   -0.05561
400600.0000   -0.40857
400640.0000   -0.16429
400680.0000    0.04924
400720.0000   -0.00941
400760.0000   -0.07245
400800.0000    0.17543
400840.0000    0.02734
400880.0000    0.05586
400920.0000   -0.35433
400960.0000   -0.07223
401000.0000   -0.30877
401040.0000   -0.28452
401080.0000   -0.05629
401120.0000   -0.08398
401160.0000    0.12224
401200.0000   -0.33508
401240.0000   -0.29330
401280.0000   -0.40398
401320.0000   -0.24509
401360.0000   -0.48513
401400.0000    0.14287
401440.0000    0.17773
401480.0000    0.26235
401520.0000    0.31315
401560.0000    0.36505
401600.0000    0.43104
401640.0000    0.52648
401680.0000    0.33529
401720.0000    0.72085
401760.0000    0.34253
401800.0000    0.38960
401840.0000    0.53780
401880.0000    0.40572
401920.0000    0.45086
401960.0000    0.36784
402000.0000    0.31173
402040.0000    0.45126
402080.0000    0.45205
402120.0000    0.34191
402160.0000    0.31276
402200.0000    0.22901
402240.0000    0.18735
402280.0000    0.24256
402320.0000    0.23848
402360.0000    0.52223
402400.0000    0.34688
402440.0000    0.33030
402480.0000    0.27029
402520.0000    0.25017
402560.0000    0.09204
402600.0000    0.26478
402640.0000    0.33852
402680.0000    0.24318
402720.0000    0.25570
402760.0000    0.17049
402800.0000    0.51363
402840.0000    0.43347
402880.0000    0.39734
402920.0000    0.48259
402960.0000    0.39017
403000.0000    0.28883
403040.0000   -0.02346
403080.0000    0.23146
403120.0000    0.20711
403160.0000    0.13239
403200.0000    0.25682
403240.0000    0.17891
403280.0000    0.38374
403320.0000    0.34150
403360.0000    0.22962
403400.0000    0.64098
403440.0000    0.42739
403480.0000    0.13044
403520.0000    0.36908
403560.0000    0.13869
403600.0000    0.35614
403640.0000    0.27789
403680.0000    0.23133
403720.0000    0.14870
403760.0000    0.41741
403800.0000    0.33745
403840.0000    0.20062
403880.0000    0.46278
403920.0000    0.48703
403960.0000    0.04512
404000.0000    0.37068
404040.0000    0.43794
404080.0000    0.27449
404120.0000    0.42183
404160.0000    0.53701
404200.0000    0.33611
404240.0000    0.42715
404280.0000    0.23209
404320.0000    0.35360
404360.0000    0.55130
404400.0000    0.66999
404440.0000    0.61285
404480.0000    0.47591
404520.0000    0.58746
404560.0000    0.56331
404600.0000    0.44088
404640.0000    0.40297
404680.0000    0.41722
404720.0000    0.51393
404760.0000    0.28593
404800.0000    0.54677
404840.0000    0.51496
404880.0000    0.52885
404920.0000    0.42838
404960.0000    0.61552
405000.0000    0.31995
405040.0000    0.50688
405080.0000    0.59446
405120.0000    0.28776
405160.0000    0.32608
405200.0000    0.38712
405240.0000    0.27112
405280.0000    0.42272
405320.0000    0.42224
405360.0000    0.29082
405400.0000    0.50495
405440.0000    0.48202
405480.0000    0.50466
405520.0000    0.13509
405560.0000    0.38443
405600.0000    0.50142
405640.0000    0.28138
405680.0000    0.20954
405720.0000    0.09936
405760.0000    0.26203
405800.0000    0.26839
405840.0000    0.01334
405880.0000    0.23810
405920.0000    0.31827
405960.0000    0.33429
406000.0000    0.32126
406040.0000    0.28331
406080.0000    0.38508
406120.0000    0.29472
406160.0000    0.28411
406200.0000    0.33480
406240.0000    0.31458
406280.0000    0.49741
406320.0000    0.39355
406360.0000    0.66231
406400.0000    0.36966
406440.0000    0.41748
406480.0000    0.42949
406520.0000    0.36787
406560.0000    0.19708
406600.0000    0.55923
406640.0000    0.52086
406680.0000    0.36481
406720.0000    0.10118
406760.0000    0.26390
406800.0000    0.35509
406840.0000    0.37505
406880.0000    0.24665
406920.0000    0.19428
406960.0000    0.33702
407000.0000    0.47929
407040.0000    0.49549
407080.0000    0.49105
407120.0000    0.56707
407160.0000    0.37360
407200.0000    0.68205
407240.0000    0.60127
407280.0000    0.40467
407320.0000    0.43373
407360.0000    0.45243
407400.0000    0.42169
407440.0000    0.43495
407480.0000    0.39572
407520.0000    0.60054
407560.0000    0.55599
407600.0000    0.28546
407640.0000    0.40398
407680.0000    0.47425
407720.0000    0.41353
407760.0000    0.43052
407800.0000    0.45671
407840.0000    0.38794
407880.0000    0.41060
407920.0000    0.36432
407960.0000    0.40206
408000.0000    0.25377
408040.0000    0.52878
408080.0000    0.44872
408120.0000    0.37003
408160.0000    0.47008
408200.0000    0.42413
408240.0000    0.39816
408280.0000    0.30424
408320.0000    0.16136
408360.0000    0.26668
408400.0000    0.48662
408440.0000    0.20033
408480.0000    0.24567
408520.0000    0.37669
408560.0000    0.49363
408600.0000    0.48584
408640.0000    0.49333
408680.0000    0.42340
408720.0000    0.44660
408760.0000    0.48739
408800.0000    0.34825
408840.0000    0.29478
408880.0000    0.42869
408920.0000    0.24517
408960.0000    0.50872
409000.0000    0.47316
409040.0000    0.25487
409080.0000    0.41977
409120.0000    0.43207
409160.0000    0.45222
409200.0000    0.68524
409240.0000    0.49876
409280.0000    0.66371
409320.0000    0.17324
409360.0000    0.32596
409400.0000    0.33728
409440.0000    0.48059
409480.0000    0.63801
409520.0000    0.53839
409560.0000    0.53960
409600.0000    0.34762
409640.0000    0.40406
409680.0000    0.49369
409720.0000    0.38558
409760.0000    0.59443
409800.0000    0.39389
409840.0000    0.47035
409880.0000    0.52112
409920.0000    0.68972
409960.0000    0.21777
410000.0000    0.23166
410040.0000    0.47791
410080.0000    0.26094
410120.0000    0.31427
410160.0000    0.46725
410200.0000    0.44360
410240.0000    0.25437
410280.0000    0.69246
410320.0000    0.43785
410360.0000    0.65416
410400.0000    0.44139
410440.0000    0.52885
410480.0000    0.54331
410520.0000    0.61747
410560.0000    0.45050
410600.0000    0.68033
410640.0000    0.58913
410680.0000    0.67361
410720.0000    0.73506
410760.0000    0.67174
410800.0000    0.57494
410840.0000    0.59115
410880.0000    0.76953
410920.0000    0.74314
410960.0000    0.53137
411000.0000    0.58521
411040.0000    0.38365
411080.0000    0.24683
411120.0000    0.22890
411160.0000    0.48548
411200.0000    0.40350
411240.0000    0.28362
411280.0000    0.38106
411320.0000    0.69423
411360.0000    0.56872
411400.0000    0.55490
411440.0000    0.69503
411480.0000    0.62250
411520.0000    0.52446
411560.0000    0.77276
411600.0000    0.67174
411640.0000    0.60980
411680.0000    0.24253
411720.0000    0.27161
411760.0000    0.48261
411800.0000    0.16158
411840.0000    0.16091
411880.0000    0.37932
411920.0000    0.42469
411960.0000    0.55752
412000.0000    0.34921
412040.0000    0.29351
412080.0000    0.58627
412120.0000    0.56044
412160.0000    0.47637
412200.0000    0.38482
412240.0000    0.54183
412280.0000    0.56662
412320.0000    0.34831
412360.0000    0.40030
412400.0000    0.67724
412440.0000    0.41112
412480.0000    0.31373
412520.0000    0.33770
412560.0000    0.40141
412600.0000    0.13040
412640.0000    0.42976
412680.0000    0.46283
412720.0000    0.57299
412760.0000    0.73574
412800.0000    0.29850
412840.0000    0.51280
412880.0000    0.30021
412920.0000    0.58647
412960.0000    0.54704
413000.0000    0.60876
413040.0000    0.54533
413080.0000    0.34624
413120.0000    0.52166
413160.0000    0.23844
413200.0000    0.26466
413240.0000    0.37181
413280.0000    0.48786
413320.0000    0.51732
413360.0000    0.34178
413400.0000    0.35337
413440.0000    0.24688
413480.0000    0.38786
413520.0000    0.49416
413560.0000    0.25415
413600.0000    0.21845
413640.0000    0.26808
413680.0000    0.42594
413720.0000    0.45379
413760.0000    0.23180
413800.0000    0.41876
413840.0000    0.63464
413880.0000    0.35159
413920.0000    0.46973
413960.0000    0.28779
414000.0000    0.24157
414040.0000    0.36397
414080.0000    0.23508
414120.0000    0.22966
414160.0000    0.32040
414200.0000    0.32541
414240.0000   -0.03947
414280.0000    0.29561
414320.0000    0.18883
414360.0000    0.26271
414400.0000    0.38255
414440.0000    0.26528
414480.0000    0.30854
414520.0000    0.30900
414560.0000    0.16090
414600.0000    0.58218
414640.0000    0.37130
414680.0000    0.25797
414720.0000    0.22034
414760.0000    0.33242
414800.0000    0.29494
414840.0000    0.59360
414880.0000    0.19202
414920.0000    0.46484
414960.0000    0.16903
415000.0000    0.36204
415040.0000    0.30338
415080.0000    0.34242
415120.0000    0.35534
415160.0000    0.26454
415200.0000    0.40273
415240.0000    0.36729
415280.0000    0.10435
415320.0000    0.19228
415360.0000    0.44949
415400.0000    0.35663
415440.0000    0.36299
415480.0000    0.38554
415520.0000    0.49843
415560.0000    0.45236
415600.0000    0.44135
415640.0000    0.32102
415680.0000    0.33327
415720.0000    0.38138
415760.0000    0.48986
415800.0000    0.37286
415840.0000    0.55483
415880.0000    0.59386
415920.0000    0.42955
415960.0000    0.28192
416000.0000    0.33215
416040.0000    0.40863
416080.0000    0.53285
416120.0000    0.74984
416160.0000    0.61455
416200.0000    0.65676
416240.0000    0.54244
416280.0000    0.62733
416320.0000    0.52439
416360.0000    0.68634
416400.0000    0.51927
416440.0000    0.72381
416480.0000    0.57820
416520.0000    0.43697
416560.0000    0.44192
416600.0000    0.35704
416640.0000    0.42427
416680.0000    0.33084
416720.0000    0.22471
416760.0000    0.20736
416800.0000    0.39295
416840.0000    0.38978
416880.0000    0.41537
416920.0000    0.63799
416960.0000    0.26830
417000.0000    0.41103
417040.0000    0.35267
417080.0000    0.41435
417120.0000    0.32897
417160.0000    0.40471
417200.0000    0.43493
417240.0000    0.34479
417280.0000    0.22281
417320.0000    0.33257
417360.0000    0.44179
417400.0000    0.50689
417440.0000    0.52150
417480.0000    0.32161
417520.0000    0.24988
417560.0000    0.37936
417600.0000    0.40863
417640.0000    0.43886
417680.0000    0.48492
417720.0000    0.41743
417760.0000    0.44604
417800.0000    0.57107
417840.0000    0.29257
417880.0000    0.42890
417920.0000    0.50135
417960.0000    0.57243
418000.0000    0.63545
418040.0000    0.45338
418080.0000    0.43037
418120.0000    0.39838
418160.0000    0.49858
418200.0000    0.48720
418240.0000    0.40569
418280.0000    0.53880
418320.0000    0.33438
418360.0000    0.41297
418400.0000    0.34068
418440.0000    0.33983
418480.0000    0.45885
418520.0000    0.22945
418560.0000    0.37225
418600.0000    0.25028
418640.0000    0.41858
418680.0000    0.33161
418720.0000    0.43432
418760.0000    0.34461
418800.0000    0.31353
418840.0000    0.54903
418880.0000    0.30460
418920.0000    0.30877
418960.0000    0.35608
419000.0000    0.26660
419040.0000    0.31943
419080.0000    0.27607
419120.0000    0.31991
419160.0000    0.24972
419200.0000    0.50126
419240.0000    0.49913
419280.0000    0.38906
419320.0000    0.44536
419360.0000    0.67721
419400.0000    0.57195
419440.0000    0.38323
419480.0000    0.33257
419520.0000    0.46980
419560.0000    0.36734
419600.0000    0.42845
419640.0000    0.26094
419680.0000    0.20076
419720.0000    0.44365
419760.0000    0.62647
419800.0000    0.44421
419840.0000    0.39186
419880.0000    0.42558
419920.0000    0.36630
419960.0000    0.22537
420000.0000    0.38750
420040.0000    0.33241
420080.0000    0.25483
420120.0000    0.33665
420160.0000    0.26520
420200.0000    0.31247
420240.0000    0.52570
420280.0000    0.36278
420320.0000    0.35908
420360.0000    0.43038
420400.0000    0.71660
420440.0000    0.41387
420480.0000    0.27687
420520.0000    0.37011
420560.0000    0.30165
420600.0000    0.52456
420640.0000    0.31728
420680.0000    0.45745
420720.0000    0.41336
420760.0000    0.48068
420800.0000    0.53386
420840.0000    0.42721
420880.0000    0.61278
420920.0000    0.31499
420960.0000    0.46539
421000.0000    0.19779
421040.0000    0.36788
421080.0000    0.23302
421120.0000    0.12524
421160.0000    0.43349
421200.0000    0.20192
421240.0000    0.30854
421280.0000    0.49002
421320.0000    0.29857
421360.0000    0.56334
421400.0000    0.49392
421440.0000    0.40078
421480.0000    0.44684
421520.0000    0.54729
421560.0000    0.57052
421600.0000    0.64954
421640.0000    0.29781
421680.0000    0.31538
421720.0000    0.56355
421760.0000    0.26405
421800.0000    0.45659
421840.0000    0.35253
421880.0000    0.69794
421920.0000    0.42503
421960.0000    0.43867
422000.0000    0.66755
422040.0000    0.48128
422080.0000    0.54523
422120.0000    0.30035
422160.0000    0.50559
422200.0000    0.50254
422240.0000    0.39802
422280.0000    0.30083
422320.0000    0.45272
422360.0000    0.53965
422400.0000    0.19544
422440.0000    0.40445
422480.0000    0.38468
422520.0000    0.28051
422560.0000    0.34356
422600.0000    0.32635
422640.0000    0.20043
422680.0000    0.37827
422720.0000    0.44270
422760.0000    0.54927
422800.0000    0.54924
422840.0000    0.46597
422880.0000    0.56863
422920.0000    0.48731
422960.0000    0.29783
423000.0000    0.26254
423040.0000    0.38016
423080.0000    0.58777
423120.0000    0.31201
423160.0000    0.42184
423200.0000    0.25767
423240.0000    0.50901
423280.0000    0.35358
423320.0000    0.25772
423360.0000    0.16099
423400.0000    0.26517
423440.0000    0.14052
423480.0000    0.49218
423520.0000    0.62798
423560.0000    0.32127
423600.0000    0.48559
423640.0000    0.35118
423680.0000    0.53661
423720.0000    0.38440
423760.0000   -0.02634
423800.0000   -0.22775
423840.0000   -0.14699
423880.0000   -0.22712
423920.0000   -0.01596
423960.0000   -0.27549
424000.0000   -0.64713
424040.0000   -0.49273
424080.0000   -0.48085
424120.0000   -0.51984
424160.0000   -0.43293
424200.0000   -0.23317
424240.0000   -0.85859
424280.0000   -0.56805
424320.0000   -0.73056
424360.0000   -0.60230
424400.0000   -0.78474
424440.0000   -0.52612
424480.0000   -0.64910
424520.0000   -0.69266
424560.0000   -0.69243
424600.0000   -0.72542
424640.0000   -0.44925
424680.0000   -0.33944
424720.0000    0.06585
424760.0000   -0.37786
424800.0000   -0.11057
424840.0000   -0.21571
424880.0000   -0.46706
424920.0000   -0.64370
424960.0000   -0.86491
425000.0000   -0.38896
425040.0000   -0.51660
425080.0000   -0.49017
425120.0000   -0.73817
425160.0000   -0.64744
425200.0000   -0.39713
425240.0000   -0.50683
425280.0000   -0.43876
425320.0000   -0.57633
425360.0000   -0.40441
425400.0000   -0.47550
425440.0000   -0.63467
425480.0000   -0.50745
425520.0000   -0.45392
425560.0000   -0.40068
425600.0000   -0.29804
425640.0000   -0.25451
425680.0000   -0.40501
425720.0000   -0.21474
425760.0000   -0.31157
425800.0000   -0.76643
425840.0000   -0.61986
425880.0000   -0.28923
425920.0000   -0.51529
425960.0000   -0.37128
426000.0000   -0.30136
426040.0000   -0.15198
426080.0000   -0.58450
426120.0000   -0.70898
426160.0000   -0.53290
426200.0000   -0.53407
426240.0000   -0.55072
426280.0000   -0.57536
426320.0000   -0.90198
426360.0000   -0.40469
426400.0000   -0.33334
426440.0000   -0.43526
426480.0000   -0.50957
426520.0000   -0.67657
426560.0000   -0.44184
426600.0000   -0.49650
426640.0000   -0.56773
426680.0000   -0.42906
426720.0000   -0.27563
426760.0000   -0.15097
426800.0000   -0.39659
426840.0000   -0.18462
426880.0000   -0.52250
426920.0000   -0.47894
426960.0000   -0.32901
427000.0000   -0.07679
427040.0000    0.37514
427080.0000   -0.00148
427120.0000   -0.27017
427160.0000   -0.17922
427200.0000   -0.38905
427240.0000    0.10811
427280.0000    0.01587
427320.0000   -0.11120
427360.0000    0.23895
427400.0000    0.16518
427440.0000    0.29872
427480.0000    0.36987
427520.0000    0.68667
427560.0000    0.72977
427600.0000    0.41027
427640.0000    0.37856
427680.0000    0.53307
427720.0000    0.34520
427760.0000    0.46532
427800.0000    0.58117
427840.0000    0.46726
427880.0000    0.47177
427920.0000    0.45730
427960.0000    0.47274
428000.0000    0.51590
428040.0000    0.43453
428080.0000    0.32733
428120.0000    0.49553
428160.0000    0.23634
428200.0000    0.21257
428240.0000    0.51839
428280.0000    0.35156
428320.0000    0.18173
428360.0000    0.37955
428400.0000    0.34352
428440.0000    0.14330
428480.0000    0.37921
428520.0000    0.35007
428560.0000    0.40042
428600.0000    0.17371
428640.0000    0.23754
428680.0000    0.49963
428720.0000    0.26336
428760.0000    0.36482
428800.0000    0.24053
428840.0000    0.17866
428880.0000    0.48555
428920.0000    0.42063
428960.0000    0.27069
429000.0000    0.30841
429040.0000    0.17417
429080.0000    0.16223
429120.0000    0.41177
429160.0000    0.38812
429200.0000    0.32020
429240.0000    0.18026
429280.0000    0.05054
429320.0000    0.19219
429360.0000    0.33362
429400.0000    0.07568
429440.0000    0.34322
429480.0000    0.35069
429520.0000    0.11002
429560.0000    0.27203
429600.0000    0.45093
429640.0000    0.57738
429680.0000    0.20125
429720.0000    0.22029
429760.0000    0.31454
429800.0000    0.32459
429840.0000    0.42150
429880.0000    0.34029
429920.0000    0.24668
429960.0000    0.41058
430000.0000    0.45564
430040.0000    0.32068
430080.0000    0.40776
430120.0000    0.37233
430160.0000    0.42460
430200.0000    0.35661
430240.0000    0.27515
430280.0000    0.49892
430320.0000    0.32181
430360.0000    0.26983
430400.0000    0.35640
430440.0000    0.24088
430480.0000    0.43523
430520.0000    0.10755
430560.0000    0.20740
430600.0000    0.55717
430640.0000    0.43973
430680.0000    0.34858
430720.0000    0.03708
430760.0000    0.09260
430800.0000    0.22956
430840.0000   -0.04599
430880.0000    0.13667
430920.0000    0.13200
430960.0000   -0.01057
431000.0000    0.09474
431040.0000    0.60970
431080.0000    0.40601
431120.0000    0.16497
431160.0000    0.28597
431200.0000    0.21521
431240.0000    0.15935
431280.0000    0.40727
431320.0000    0.29259
431360.0000    0.38246
431400.0000    0.36746
431440.0000    0.20961
431480.0000    0.28521
431520.0000    0.34068
431560.0000    0.30820
431600.0000    0.48288
431640.0000    0.36122
431680.0000    0.28076
431720.0000    0.41824
431760.0000    0.27966
431800.0000    0.20958
431840.0000    0.28327
431880.0000    0.12113
431920.0000    0.28178
431960.0000    0.20934
432000.0000    0.13762
432040.0000    0.06958
432080.0000    0.14606
432120.0000    0.27590
432160.0000    0.43066
432200.0000    0.31062
432240.0000    0.34798
432280.0000    0.31910
432320.0000    0.29590
432360.0000    0.24245
432400.0000    0.31629
432440.0000    0.28707
432480.0000    0.56711
432520.0000    0.28748
432560.0000    0.27891
432600.0000    0.55001
432640.0000    0.41119
432680.0000    0.06585
432720.0000    0.23303
432760.0000    0.29854
432800.0000    0.43930
432840.0000    0.31718
432880.0000    0.18381
432920.0000    0.26923
432960.0000    0.21891
433000.0000    0.26455
433040.0000    0.38129
433080.0000    0.19500
433120.0000    0.21250
433160.0000    0.52151
433200.0000    0.49158
433240.0000    0.53495
433280.0000    0.37161
433320.0000    0.47337
433360.0000    0.22166
433400.0000    0.31179
433440.0000    0.40452
433480.0000    0.30051
433520.0000    0.57508
433560.0000    0.26923
433600.0000    0.27444
433640.0000    0.17049
433680.0000    0.36758
433720.0000    0.48629
433760.0000    0.32834
433800.0000    0.47436
433840.0000    0.19930
433880.0000    0.14628
433920.0000    0.20650
433960.0000    0.50780
434000.0000    0.46614
434040.0000    0.47514
434080.0000    0.49657
434120.0000    0.49411
434160.0000    0.16915
434200.0000    0.14872
434240.0000    0.00210
434280.0000    0.35145
434320.0000   -0.22717
434360.0000   -0.34473
434400.0000   -0.02313
434440.0000   -0.31127
434480.0000   -0.70283
434520.0000   -0.65995
434560.0000   -0.58560
434600.0000   -0.99234
434640.0000   -0.59859
434680.0000   -0.86671
434720.0000   -0.63825
434760.0000   -0.83681
434800.0000   -0.53777
434840.0000   -0.62774
434880.0000   -0.62249
434920.0000   -0.36277
434960.0000   -0.69671
435000.0000   -0.72898
435040.0000   -0.34667
435080.0000   -0.55335
435120.0000   -0.63382
435160.0000   -0.86839
435200.0000   -0.70969
435240.0000   -0.58645
435280.0000   -0.47977
435320.0000   -0.43268
435360.0000   -0.79278
435400.0000   -0.74809
435440.0000   -0.93472
435480.0000   -0.74371
435520.0000    0.02504
435560.0000   -0.38141
435600.0000   -0.18861
435640.0000   -0.11628
435680.0000   -0.15737
435720.0000   -0.00483
435760.0000    0.45943
435800.0000    0.11739
435840.0000    0.25462
435880.0000    0.37810
435920.0000    0.33803
435960.0000    0.36539
436000.0000    0.42084
436040.0000    0.30721
436080.0000    0.34557
436120.0000    0.35525
436160.0000    0.12339
436200.0000    0.08657
436240.0000    0.17290
436280.0000    0.48893
436320.0000    0.47598
436360.0000    0.56503
436400.0000    0.34735
436440.0000    0.14569
436480.0000    0.25916
436520.0000    0.37769
436560.0000    0.16629
436600.0000    0.08781
436640.0000    0.07020
436680.0000    0.44435
436720.0000    0.25602
436760.0000    0.29466
436800.0000    0.44760
436840.0000    0.45629
436880.0000    0.19313
436920.0000    0.27809
436960.0000    0.39050
437000.0000    0.68672
437040.0000    0.68895
437080.0000    0.56367
437120.0000    0.19201
437160.0000    0.54484
437200.0000    0.61593
437240.0000    0.45714
437280.0000    0.40879
437320.0000    0.54213
437360.0000    0.19333
437400.0000    0.53828
437440.0000    0.40872
437480.0000    0.32073
437520.0000    0.44537
437560.0000    0.38187
437600.0000    0.37026
437640.0000    0.14313
437680.0000    0.15399
437720.0000    0.45664
437760.0000    0.45113
437800.0000    0.74375
437840.0000    0.66572
437880.0000    0.51813
437920.0000    0.36597
437960.0000    0.38620
438000.0000    0.47829
438040.0000    0.38997
438080.0000    0.21896
438120.0000    0.39372
438160.0000    0.46030
438200.0000    0.63529
438240.0000    0.57551
438280.0000    0.49850
438320.0000    0.31921
438360.0000    0.42314
438400.0000    0.56795
438440.0000    0.45458
438480.0000    0.33317
438520.0000    0.63543
438560.0000    0.26540
438600.0000    0.50982
438640.0000    0.28239
438680.0000    0.29928
438720.0000    0.41656
438760.0000    0.53154
438800.0000    0.37919
438840.0000    0.42619
438880.0000    0.61343
438920.0000    0.21749
438960.0000    0.36899
439000.0000    0.42805
439040.0000    0.19284
439080.0000    0.31500
439120.0000    0.41058
439160.0000    0.59706
439200.0000    0.57467
439240.0000    0.17762
439280.0000    0.30015
439320.0000    0.38322
439360.0000    0.46965
439400.0000    0.69889
439440.0000    0.64118
439480.0000    0.46914
439520.0000    0.46959
439560.0000    0.43963
439600.0000    0.41272
439640.0000    0.35443
439680.0000    0.49157
439720.0000    0.23418
439760.0000    0.37422
439800.0000    0.51571
439840.0000    0.35865
439880.0000    0.68393
439920.0000    0.53295
439960.0000    0.42944
440000.0000    0.29755
440040.0000    0.50825
440080.0000    0.39545
440120.0000    0.51105
440160.0000    0.48171
440200.0000    0.63887
440240.0000    0.38591
440280.0000    0.47466
440320.0000    0.35078
440360.0000    0.37645
440400.0000    0.16805
440440.0000    0.46392
440480.0000    0.43667
440520.0000    0.20795
440560.0000    0.24714
440600.0000    0.54056
440640.0000    0.46960
440680.0000    0.51686
440720.0000    0.53296
440760.0000    0.39975
440800.0000    0.33963
440840.0000    0.33170
440880.0000    0.40202
440920.0000    0.46043
440960.0000    0.35675
441000.0000    0.57215
441040.0000    0.22065
441080.0000   -0.29593
441120.0000   -0.15633
441160.0000   -0.20510
441200.0000   -0.14340
441240.0000   -0.00453
441280.0000   -0.00172
441320.0000   -0.08262
441360.0000   -0.34024
441400.0000    0.10246
441440.0000    0.26248
441480.0000   -0.37829
441520.0000    0.07007
441560.0000   -0.46088
441600.0000   -0.54336
441640.0000   -0.64391
441680.0000   -0.38696
441720.0000   -0.04799
441760.0000   -0.21562
441800.0000   -0.29361
441840.0000   -0.31118
441880.0000   -0.08708
441920.0000   -0.02572
441960.0000    0.11351
442000.0000    0.15738
442040.0000    0.08062
442080.0000   -0.08550
442120.0000   -0.30316
442160.0000   -0.19128
442200.0000   -0.50820
442240.0000   -0.71267
442280.0000   -0.52516
442320.0000   -0.77393
442360.0000   -0.60314
442400.0000   -0.28054
442440.0000   -0.62561
442480.0000   -0.62313
442520.0000   -0.46216
442560.0000   -0.34351
442600.0000   -0.53193
442640.0000   -0.33923
442680.0000   -0.37547
442720.0000   -0.51455
442760.0000   -0.28852
442800.0000   -0.47364
442840.0000   -0.75355
442880.0000   -0.31463
442920.0000   -0.33185
442960.0000   -0.04932
443000.0000   -0.24225
443040.0000   -0.36349
443080.0000   -0.41380
443120.0000   -0.24499
443160.0000   -0.08425
443200.0000   -0.26291
443240.0000   -0.18626
443280.0000   -0.20531
443320.0000   -0.23668
443360.0000   -0.20143
443400.0000   -0.23442
443440.0000   -0.55463
443480.0000   -0.28534
443520.0000   -0.42513
443560.0000   -0.01451
443600.0000   -0.39993
443640.0000   -0.30442
443680.0000   -0.19187
443720.0000   -0.46905
443760.0000   -0.50011
443800.0000   -0.27047
443840.0000   -0.63371
443880.0000   -0.36404
443920.0000   -0.65685
443960.0000   -0.41571
444000.0000   -0.84594
444040.0000   -0.74640
444080.0000   -0.59169
444120.0000   -0.71792
444160.0000   -0.61977
444200.0000   -0.62523
444240.0000   -0.44595
444280.0000   -0.34526
444320.0000   -0.37968
444360.0000   -0.39558
444400.0000   -0.32516
444440.0000   -0.13407
444480.0000   -0.28132
444520.0000   -0.08047
444560.0000   -0.18812
444600.0000   -0.02997
444640.0000   -0.27459
444680.0000   -0.02665
444720.0000    0.05341
444760.0000    0.10961
444800.0000    0.23088
444840.0000    0.00879
444880.0000    0.06368
444920.0000    0.34758
444960.0000    0.07889
445000.0000    0.05102
445040.0000    0.29067
445080.0000    0.06835
445120.0000   -0.28219
445160.0000    0.45783
445200.0000    0.37737
445240.0000    0.30645
445280.0000    0.13242
445320.0000    0.11355
445360.0000   -0.35711
445400.0000   -0.39679
445440.0000   -0.00545
445480.0000   -0.16534
445520.0000    0.20827
445560.0000    0.40774
445600.0000    0.14329
445640.0000    0.10175
445680.0000    0.06143
445720.0000   -0.18567
445760.0000    0.16913
445800.0000   -0.00063
445840.0000    0.36336
445880.0000    0.20015
445920.0000    0.45743
445960.0000    0.30012
446000.0000    0.44921
446040.0000    0.20621
446080.0000    0.41275
446120.0000    0.38525
446160.0000    0.30233
446200.0000    0.24814
446240.0000    0.53822
446280.0000    0.11967
446320.0000    0.39060
446360.0000    0.36684
446400.0000    0.07720
446440.0000    0.20534
446480.0000    0.35708
446520.0000    0.14124
446560.0000    0.31667
446600.0000    0.43050
446640.0000    0.23033
446680.0000    0.32631
446720.0000    0.34334
446760.0000    0.36177
446800.0000    0.36212
446840.0000    0.39372
446880.0000    0.31176
446920.0000    0.35521
446960.0000    0.36379
447000.0000    0.30749
447040.0000    0.46568
447080.0000    0.40736
447120.0000    0.20931
447160.0000    0.25550
447200.0000    0.03908
447240.0000    0.06726
447280.0000    0.31944
447320.0000    0.30616
447360.0000    0.13858
447400.0000   -0.00241
447440.0000    0.14418
447480.0000    0.15320
447520.0000    0.36309
447560.0000    0.29886
447600.0000    0.42057
447640.0000    0.47919
447680.0000    0.57137
447720.0000    0.47821
447760.0000    0.25212
447800.0000    0.34259
447840.0000    0.47449
447880.0000    0.42054
447920.0000    0.29512
447960.0000    0.33350
448000.0000    0.35904
448040.0000    0.18535
448080.0000    0.25993
448120.0000    0.36569
448160.0000    0.22720
448200.0000    0.67669
448240.0000    0.56720
448280.0000    0.37929
448320.0000    0.35858
448360.0000    0.46251
448400.0000   -0.01561
448440.0000    0.19487
448480.0000    0.32593
448520.0000    0.38144
448560.0000    0.17941
448600.0000    0.12262
448640.0000    0.16082
448680.0000    0.23614
448720.0000    0.40393
448760.0000    0.03016
448800.0000    0.48644
448840.0000    0.26615
448880.0000    0.31068
448920.0000    0.36833
448960.0000    0.29037
449000.0000    0.25390
449040.0000    0.16095
449080.0000    0.17620
449120.0000   -0.23871
449160.0000    0.22071
449200.0000    0.26093
449240.0000    0.40478
449280.0000    0.06578
449320.0000    0.31417
449360.0000    0.17861
449400.0000    0.57966
449440.0000    0.41827
449480.0000    0.29204
449520.0000    0.33313
449560.0000    0.37811
449600.0000    0.32557
449640.0000    0.30297
449680.0000    0.18739
449720.0000    0.34621
449760.0000    0.14371
449800.0000    0.07701
449840.0000    0.40699
449880.0000    0.09539
449920.0000   -0.06396
449960.0000    0.10795
450000.0000    0.15452
450040.0000    0.02849
450080.0000    0.27161
450120.0000    0.29375
450160.0000    0.30467
450200.0000    0.18873
450240.0000    0.41037
450280.0000    0.36060
450320.0000    0.12394
450360.0000   -0.01673
450400.0000    0.35356
450440.0000    0.40341
450480.0000    0.18815
450520.0000    0.34430
450560.0000    0.45637
450600.0000    0.28706
450640.0000    0.17954
450680.0000    0.58327
450720.0000    0.74437
450760.0000    0.42385
450800.0000    0.13489
450840.0000    0.40776
450880.0000    0.09112
450920.0000    0.36382
450960.0000    0.75130
451000.0000    0.33625
451040.0000    0.22271
451080.0000    0.33044
451120.0000    0.36272
451160.0000    0.33045
451200.0000    0.27452
451240.0000    0.45414
451280.0000    0.36173
451320.0000    0.18778
451360.0000    0.67257
451400.0000    0.52918
451440.0000    0.48628
451480.0000    0.60753
451520.0000    0.50310
451560.0000    0.38986
451600.0000    0.50572
451640.0000    0.22444
451680.0000    0.22656
451720.0000    0.29126
451760.0000    0.41752
451800.0000    0.42661
451840.0000    0.47848
451880.0000    0.53914
451920.0000    0.39801
451960.0000    0.33442
452000.0000    0.36140
452040.0000    0.29090
452080.0000    0.38258
452120.0000    0.28430
452160.0000    0.15742
452200.0000    0.15400
452240.0000    0.40010
452280.0000    0.26170
452320.0000    0.22417
452360.0000    0.17545
452400.0000    0.18087
452440.0000    0.39604
452480.0000    0.40387
452520.0000    0.48866
452560.0000    0.34270
452600.0000    0.28591
452640.0000    0.25026
452680.0000    0.28764
452720.0000    0.44676
452760.0000    0.44733
452800.0000    0.06893
452840.0000    0.25901
452880.0000    0.14541
452920.0000    0.24304
452960.0000    0.45859
453000.0000    0.56759
453040.0000    0.58277
453080.0000    0.67685
453120.0000    0.30433
453160.0000    0.27328
453200.0000    0.10421
453240.0000    0.19338
453280.0000    0.17366
453320.0000    0.10790
453360.0000    0.22675
453400.0000   -0.02643
453440.0000    0.03197
453480.0000    0.37834
453520.0000   -0.12268
453560.0000   -0.11418
453600.0000   -0.01461
453640.0000   -0.01337
453680.0000   -0.19699
453720.0000   -0.14406
453760.0000   -0.03418
453800.0000   -0.17197
453840.0000   -0.04278
453880.0000    0.26256
453920.0000    0.15942
453960.0000   -0.16384
454000.0000    0.06485
454040.0000    0.08902
454080.0000   -0.02190
454120.0000   -0.44856
454160.0000    0.04391
454200.0000    0.27767
454240.0000    0.32619
454280.0000    0.00424
454320.0000   -0.02262
454360.0000    0.16193
454400.0000   -0.42095
454440.0000   -0.21436
454480.0000   -0.32744
454520.0000   -0.20790
454560.0000   -0.13535
454600.0000   -0.41074
454640.0000   -0.56214
454680.0000   -0.33850
454720.0000   -0.59164
454760.0000   -0.12285
454800.0000   -0.25304
454840.0000   -0.39954
454880.0000   -0.71972
454920.0000   -0.39998
454960.0000   -0.83576
455000.0000   -0.76593
455040.0000   -0.64235
455080.0000   -0.42209
455120.0000   -0.68935
455160.0000   -0.68077
455200.0000   -0.83970
455240.0000   -0.63100
455280.0000   -0.76138
455320.0000   -0.68676
455360.0000   -0.63627
455400.0000   -0.62818
455440.0000   -0.50384
455480.0000   -0.52425
455520.0000   -0.61899
455560.0000   -0.32980
455600.0000   -0.58499
455640.0000   -0.76044
455680.0000   -0.43107
455720.0000   -0.60267
455760.0000   -0.52488
455800.0000   -0.07462
455840.0000   -0.20362
455880.0000   -0.35191
455920.0000   -0.20909
455960.0000   -0.29447
456000.0000   -0.51957
456040.0000   -0.59113
456080.0000   -0.63116
456120.0000   -0.71826
456160.0000   -0.57030
456200.0000   -0.87399
456240.0000   -0.67276
456280.0000   -0.55159
456320.0000   -0.70763
456360.0000   -0.97173
456400.0000   -0.89748
456440.0000   -1.11743
456480.0000   -1.04413
456520.0000   -0.88621
456560.0000   -0.58188
456600.0000   -0.17933
456640.0000   -0.37996
456680.0000   -0.50231
456720.0000   -0.63122
456760.0000   -0.40102
456800.0000   -0.26957
456840.0000   -0.43300
456880.0000   -0.48499
456920.0000   -0.68022
456960.0000   -0.36806
457000.0000   -0.67493
457040.0000   -0.29894
457080.0000   -0.59422
457120.0000   -0.21865
457160.0000   -0.18786
457200.0000   -0.29535
457240.0000   -0.38654
457280.0000   -0.56353
457320.0000   -0.64895
457360.0000   -0.73623
457400.0000   -0.45593
457440.0000   -0.44755
457480.0000   -0.62867
457520.0000   -0.29374
457560.0000   -0.42284
457600.0000   -0.27080
457640.0000   -0.52110
457680.0000   -0.69547
457720.0000   -0.56733
457760.0000   -0.62241
457800.0000   -0.51029
457840.0000   -0.61666
457880.0000   -0.52815
457920.0000   -0.47022
457960.0000   -0.45188
458000.0000   -0.60244
458040.0000   -0.57239
458080.0000   -0.60996
458120.0000   -0.50075
458160.0000   -0.31085
458200.0000   -0.37493
458240.0000   -0.52500
458280.0000   -0.84318
458320.0000   -0.75967
458360.0000   -0.98842
458400.0000   -0.47620
458440.0000   -0.61719
458480.0000   -0.61191
458520.0000    0.06357
458560.0000   -0.37832
458600.0000   -0.04695
458640.0000    0.06507
458680.0000    0.08001
458720.0000   -0.01499
458760.0000    0.16973
458800.0000   -0.06969
458840.0000   -0.08708
458880.0000   -0.23176
458920.0000   -0.58801
458960.0000   -0.30137
459000.0000   -0.66637
459040.0000   -0.19842
459080.0000   -0.11514
459120.0000   -0.45451
459160.0000   -0.53526
459200.0000   -0.59243
459240.0000   -0.52284
459280.0000   -0.29683
459320.0000   -0.15193
459360.0000   -0.54406
459400.0000   -0.12932
459440.0000    0.06546
459480.0000    0.11822
459520.0000   -0.02948
459560.0000    0.00848
459600.0000    0.05471
459640.0000    0.01023
459680.0000   -0.00067
459720.0000    0.16500
459760.0000    0.05350
459800.0000    0.16326
459840.0000   -0.17613
459880.0000   -0.15896
459920.0000   -0.18640
459960.0000    0.29046
460000.0000    0.20785
460040.0000   -0.10457
460080.0000   -0.17868
460120.0000   -0.03848
460160.0000    0.35866
460200.0000    0.28861
460240.0000    0.40305
460280.0000    0.19391
460320.0000    0.17490
460360.0000    0.25238
460400.0000    0.19792
460440.0000    0.00516
460480.0000    0.18680
460520.0000   -0.18539
460560.0000   -0.00327
460600.0000   -0.43655
460640.0000    0.00810
460680.0000    0.23751
460720.0000    0.08406
460760.0000    0.36759
460800.0000    0.39343
460840.0000    0.31591
460880.0000    0.31448
460920.0000    0.31327
460960.0000    0.46846
461000.0000    0.07605
461040.0000   -0.01561
461080.0000    0.07538
461120.0000    0.46208
461160.0000    0.34295
461200.0000    0.36962
461240.0000    0.38342
461280.0000    0.30066
461320.0000    0.39923
461360.0000    0.41675
461400.0000    0.55585
461440.0000    0.38749
461480.0000    0.29701
461520.0000    0.44155
461560.0000    0.49846
461600.0000    0.36779
461640.0000    0.61158
461680.0000    0.24784
461720.0000    0.39828
461760.0000    0.40445
461800.0000    0.47747
461840.0000    0.50607
461880.0000    0.53620
461920.0000    0.51248
461960.0000    0.44847
462000.0000    0.38733
462040.0000    0.59922
462080.0000    0.31181
462120.0000    0.41819
462160.0000    0.62364
462200.0000    0.60453
462240.0000    0.43125
462280.0000    0.45176
462320.0000    0.36685
462360.0000    0.34723
462400.0000    0.33887
462440.0000    0.04253
462480.0000    0.48643
462520.0000    0.41537
462560.0000    0.48314
462600.0000    0.16764
462640.0000    0.54896
462680.0000    0.52479
462720.0000    0.57284
462760.0000    0.47269
462800.0000    0.35642
462840.0000    0.19850
462880.0000    0.50440
462920.0000    0.53814
462960.0000    0.69119
463000.0000    0.55360
463040.0000    0.31689
463080.0000    0.31377
463120.0000    0.32085
463160.0000    0.45666
463200.0000    0.39290
463240.0000    0.43236
463280.0000    0.29760
463320.0000    0.43203
463360.0000    0.32397
463400.0000    0.30440
463440.0000    0.49575
463480.0000    0.27365
463520.0000    0.39604
463560.0000    0.47560
463600.0000    0.40939
463640.0000    0.32871
463680.0000    0.39358
463720.0000    0.19207
463760.0000    0.24294
463800.0000    0.62247
463840.0000    0.28664
463880.0000    0.51483
463920.0000    0.43534
463960.0000    0.48585
464000.0000    0.39139
464040.0000    0.44041
464080.0000    0.49848
464120.0000    0.46731
464160.0000    0.38354
464200.0000    0.58353
464240.0000    0.40530
464280.0000    0.39238
464320.0000    0.49488
464360.0000    0.30865
464400.0000    0.47725
464440.0000    0.54183
464480.0000    0.39982
464520.0000    0.32972
464560.0000    0.49100
464600.0000    0.17291
464640.0000    0.28833
464680.0000    0.62204
464720.0000    0.47732
464760.0000    0.44474
464800.0000    0.49044
464840.0000    0.38818
464880.0000    0.55845
464920.0000    0.58472
464960.0000    0.48203
465000.0000    0.45495
465040.0000    0.62998
465080.0000    0.56149
465120.0000    0.46327
465160.0000    0.68064
465200.0000    0.32856
465240.0000    0.32716
465280.0000    0.54095
465320.0000    0.39969
465360.0000    0.45440
465400.0000    0.59792
465440.0000    0.57054
465480.0000    0.29972
465520.0000    0.22823
465560.0000    0.15173
465600.0000    0.26858
465640.0000    0.23806
465680.0000    0.31647
465720.0000    0.24118
465760.0000    0.41682
465800.0000    0.69662
465840.0000    0.51954
465880.0000    0.51214
465920.0000    0.41974
465960.0000    0.14391
466000.0000    0.34610
466040.0000    0.16085
466080.0000    0.31515
466120.0000    0.31081
466160.0000    0.40898
466200.0000    0.44947
466240.0000    0.40132
466280.0000    0.47996
466320.0000    0.43274
466360.0000    0.15612
466400.0000    0.34212
466440.0000    0.34539
466480.0000    0.58954
466520.0000    0.48500
466560.0000    0.44539
466600.0000    0.65919
466640.0000    0.33983
466680.0000    0.40818
466720.0000    0.30898
466760.0000    0.33051
466800.0000    0.59267
466840.0000    0.34968
466880.0000    0.35429
466920.0000    0.43964
466960.0000    0.55342
467000.0000    0.10359
467040.0000    0.37856
467080.0000    0.45374
467120.0000    0.44650
467160.0000    0.31412
467200.0000    0.45011
467240.0000    0.23643
467280.0000    0.38113
467320.0000    0.38785
467360.0000    0.31227
467400.0000    0.35744
467440.0000    0.20927
467480.0000    0.28858
467520.0000    0.36871
467560.0000    0.37361
467600.0000    0.35891
467640.0000    0.61217
467680.0000    0.41168
467720.0000    0.51258
467760.0000    0.45473
467800.0000    0.61177
467840.0000    0.33830
467880.0000    0.34422
467920.0000    0.39376
467960.0000    0.46301
468000.0000    0.31591
468040.0000    0.15677
468080.0000    0.60444
468120.0000    0.20660
468160.0000    0.68340
468200.0000    0.42219
468240.0000    0.14575
468280.0000    0.43101
468320.0000    0.25459
468360.0000    0.29181
468400.0000    0.48677
468440.0000    0.64600
468480.0000    0.68105
468520.0000    0.72039
468560.0000    0.65505
468600.0000    0.61632
468640.0000    0.68856
468680.0000    0.67452
468720.0000    0.33663
468760.0000    0.42362
468800.0000    0.41643
468840.0000    0.47991
468880.0000    0.66887
468920.0000    0.37485
468960.0000    0.34686
469000.0000    0.32793
469040.0000   -0.03142
469080.0000   -0.19267
469120.0000   -0.03468
469160.0000    0.36642
469200.0000    0.25852
469240.0000    0.03956
469280.0000    0.60027
469320.0000    0.50007
469360.0000    0.71594
469400.0000    0.44348
469440.0000    0.33066
469480.0000    0.44638
469520.0000    0.31504
469560.0000    0.43564
469600.0000    0.28706
469640.0000    0.64237
469680.0000    0.55521
469720.0000    0.44380
469760.0000    0.44187
469800.0000    0.44023
469840.0000    0.50748
469880.0000    0.40591
469920.0000    0.47145
469960.0000    0.65351
470000.0000    0.35898
470040.0000    0.67298
470080.0000    0.26064
470120.0000    0.59217
470160.0000    0.46959
470200.0000    0.60913
470240.0000    0.31091
470280.0000    0.59696
470320.0000    0.15835
470360.0000    0.16167
470400.0000    0.36350
470440.0000    0.40396
470480.0000    0.43697
470520.0000    0.36728
470560.0000    0.19941
470600.0000    0.30182
470640.0000    0.09332
470680.0000   -0.00316
470720.0000    0.41719
470760.0000    0.27305
470800.0000    0.40946
470840.0000    0.42095
470880.0000    0.25725
470920.0000    0.28462
470960.0000    0.17647
471000.0000    0.34198
471040.0000    0.28111
471080.0000    0.29049
471120.0000   -0.02060
471160.0000    0.43721
471200.0000    0.14314
471240.0000    0.27684
471280.0000    0.33523
471320.0000    0.31071
471360.0000    0.38644
471400.0000    0.30418
471440.0000   -0.23990
471480.0000   -0.68693
471520.0000   -0.66036
471560.0000   -0.77893
471600.0000   -0.69340
471640.0000   -0.67259
471680.0000   -0.57050
471720.0000   -0.61136
471760.0000   -0.36367
471800.0000   -0.64570
471840.0000   -0.66690
471880.0000   -0.52734
471920.0000   -0.22630
471960.0000   -0.30043
472000.0000   -0.51178
472040.0000   -0.05301
472080.0000   -0.26457
472120.0000   -0.59460
472160.0000   -0.33771
472200.0000   -0.20213
472240.0000    0.07143
472280.0000    0.12383
472320.0000    0.06751
472360.0000   -0.12020
472400.0000    0.22387
472440.0000    0.07202
472480.0000    0.49551
472520.0000    0.12724
472560.0000    0.21357
472600.0000    0.40399
472640.0000    0.31971
472680.0000    0.34680
472720.0000    0.33619
472760.0000    0.36850
472800.0000    0.18825
472840.0000    0.39571
472880.0000    0.45297
472920.0000    0.20568
472960.0000    0.19003
473000.0000    0.27222
473040.0000    0.30483
473080.0000    0.16499
473120.0000    0.44221
473160.0000    0.31629
473200.0000    0.34950
473240.0000    0.27578
473280.0000    0.10141
473320.0000    0.16958
473360.0000    0.40831
473400.0000    0.24125
473440.0000    0.05750
473480.0000    0.32806
473520.0000    0.27670
473560.0000    0.28925
473600.0000    0.26694
473640.0000    0.31896
473680.0000    0.19506
473720.0000    0.21089
473760.0000    0.41615
473800.0000    0.47318
473840.0000    0.12850
473880.0000    0.24811
473920.0000    0.25771
473960.0000    0.07878
474000.0000    0.38489
474040.0000    0.55779
474080.0000    0.26793
474120.0000    0.35981
474160.0000    0.20094
474200.0000    0.22788
474240.0000    0.13432
474280.0000    0.40730
474320.0000    0.08351
474360.0000    0.47533
474400.0000    0.12637
474440.0000    0.54952
474480.0000    0.47044
474520.0000    0.24982
474560.0000    0.23045
474600.0000    0.32810
474640.0000    0.29738
474680.0000    0.27915
474720.0000    0.42815
474760.0000    0.43757
474800.0000    0.32933
474840.0000    0.27800
474880.0000    0.45942
474920.0000    0.35254
474960.0000    0.34162
475000.0000    0.42916
475040.0000    0.44593
475080.0000    0.23505
475120.0000    0.18168
475160.0000    0.11559
475200.0000    0.12694
475240.0000    0.01807
475280.0000    0.51692
475320.0000    0.40834
475360.0000    0.45943
475400.0000    0.24076
475440.0000    0.14671
475480.0000    0.05713
475520.0000    0.17456
475560.0000    0.38570
475600.0000    0.32846
475640.0000    0.31375
475680.0000    0.41029
475720.0000    0.26250
475760.0000    0.27513
475800.0000    0.18882
475840.0000    0.41294
475880.0000    0.26222
475920.0000    0.21648
475960.0000    0.40409
476000.0000    0.29061
476040.0000    0.26075
476080.0000    0.25930
476120.0000   -0.03081
476160.0000   -0.53819
476200.0000    0.01825
476240.0000    0.33353
476280.0000    0.07085
476320.0000    0.23397
476360.0000    0.41417
476400.0000    0.32206
476440.0000    0.49324
476480.0000    0.43200
476520.0000    0.17044
476560.0000    0.47139
476600.0000    0.14418
476640.0000    0.14778
476680.0000    0.30502
476720.0000    0.61763
476760.0000    0.54099
476800.0000    0.57413
476840.0000    0.58153
476880.0000    0.64527
476920.0000    0.62329
476960.0000   -0.08111
477000.0000    0.29765
477040.0000    0.20945
477080.0000    0.36861
477120.0000    0.35900
477160.0000    0.46695
477200.0000    0.10542
477240.0000    0.36317
477280.0000    0.33077
477320.0000    0.44518
477360.0000    0.25736
477400.0000    0.08014
477440.0000    0.23459
477480.0000    0.44749
477520.0000    0.40359
477560.0000    0.43944
477600.0000    0.37441
477640.0000    0.58316
477680.0000    0.37886
477720.0000    0.34414
477760.0000    0.33019
477800.0000    0.37686
477840.0000    0.43734
477880.0000    0.56669
477920.0000    0.40077
477960.0000    0.55196
478000.0000    0.15613
478040.0000    0.06867
478080.0000    0.19029
478120.0000    0.41993
478160.0000    0.55011
478200.0000    0.28948
478240.0000    0.44116
478280.0000    0.45356
478320.0000    0.38234
478360.0000    0.28756
478400.0000    0.51017
478440.0000    0.14052
478480.0000    0.36172
478520.0000    0.27896
478560.0000    0.23115
478600.0000    0.57750
478640.0000    0.42332
478680.0000    0.14948
478720.0000    0.35151
478760.0000    0.59472
478800.0000    0.24526
478840.0000    0.16233
478880.0000    0.06470
478920.0000    0.36469
478960.0000    0.27463
479000.0000    0.24374
479040.0000    0.30442
479080.0000    0.57745
479120.0000    0.29696
479160.0000    0.35738
479200.0000    0.39895
479240.0000    0.04581
479280.0000   -0.06638
479320.0000    0.07389
479360.0000    0.05708
479400.0000    0.10255
479440.0000   -0.15157
479480.0000   -0.04298
479520.0000   -0.00315
479560.0000   -0.21595
479600.0000    0.33060
479640.0000    0.25449
479680.0000    0.38350
479720.0000    0.26655
479760.0000    0.11694
479800.0000    0.45422
479840.0000    0.40064
479880.0000    0.33028
479920.0000    0.23108
479960.0000    0.20167
480000.0000    0.60749
480040.0000    0.51736
480080.0000    0.63161
480120.0000    0.53506
480160.0000    0.60877
480200.0000    0.71265
480240.0000    0.62091
480280.0000    0.47386
480320.0000    0.35264
480360.0000    0.32102
480400.0000    0.36605
480440.0000    0.46432
480480.0000    0.12323
480520.0000    0.55535
480560.0000    0.25503
480600.0000    0.34258
480640.0000    0.44945
480680.0000    0.38237
480720.0000    0.38385
480760.0000    0.32098
480800.0000    0.35088
480840.0000    0.48875
480880.0000    0.22899
480920.0000    0.22338
480960.0000    0.35336
481000.0000    0.36136
481040.0000    0.37089
481080.0000    0.35307
481120.0000    0.49928
481160.0000    0.30769
481200.0000    0.48684
481240.0000    0.37363
481280.0000    0.38376
481320.0000    0.52463
481360.0000    0.53854
481400.0000    0.51490
481440.0000    0.41232
481480.0000    0.18900
481520.0000    0.47437
481560.0000    0.39630
481600.0000    0.51297
481640.0000    0.40323
481680.0000    0.29811
481720.0000    0.42019
481760.0000    0.33139
481800.0000    0.53168
481840.0000    0.35868
481880.0000    0.42331
481920.0000    0.00996
481960.0000    0.59796
482000.0000    0.42031
482040.0000    0.47571
482080.0000    0.47172
482120.0000    0.20021
482160.0000    0.50417
482200.0000    0.28768
482240.0000    0.26970
482280.0000    0.48711
482320.0000    0.41702
482360.0000    0.48378
482400.0000    0.44836
482440.0000    0.56123
482480.0000    0.62201
482520.0000    0.60325
482560.0000    0.52985
482600.0000    0.52056
482640.0000    0.62315
482680.0000    0.65624
482720.0000    0.49362
482760.0000    0.55419
482800.0000    0.47881
482840.0000    0.53910
482880.0000    0.37008
482920.0000    0.36373
482960.0000    0.67343
483000.0000    0.54979
483040.0000    0.50388
483080.0000    0.46225
483120.0000    0.55886
483160.0000    0.62535
483200.0000    0.56756
483240.0000    0.41844
483280.0000    0.34159
483320.0000    0.52370
483360.0000    0.37323
483400.0000    0.23193
483440.0000    0.23067
483480.0000    0.31079
483520.0000    0.28603
483560.0000    0.39909
483600.0000    0.43410
483640.0000    0.44125
483680.0000    0.40639
483720.0000    0.46680
483760.0000    0.36781
483800.0000    0.58976
483840.0000    0.53101
483880.0000    0.34798
483920.0000    0.60537
483960.0000    0.66983
484000.0000    0.56385
484040.0000    0.33779
484080.0000    0.20899
484120.0000    0.46268
484160.0000    0.33995
484200.0000    0.40442
484240.0000    0.30539
484280.0000    0.37362
484320.0000    0.40930
484360.0000    0.63423
484400.0000    0.64353
484440.0000    0.20288
484480.0000    0.23876
484520.0000    0.22017
484560.0000    0.19429
484600.0000    0.48646
484640.0000    0.53135
484680.0000    0.27706
484720.0000    0.41304
484760.0000    0.11264
484800.0000    0.17941
484840.0000    0.37937
484880.0000    0.47832
484920.0000    0.44598
484960.0000    0.55200
485000.0000    0.70154
485040.0000    0.66234
485080.0000    0.41534
485120.0000    0.34345
485160.0000    0.34609
485200.0000    0.42162
485240.0000    0.15191
485280.0000    0.37174
485320.0000    0.38628
485360.0000    0.29838
485400.0000    0.43725
485440.0000    0.32462
485480.0000    0.50725
485520.0000    0.27646
485560.0000    0.18544
485600.0000    0.20893
485640.0000    0.10854
485680.0000    0.78365
485720.0000    0.14690
485760.0000    0.28503
485800.0000    0.55119
485840.0000    0.68020
485880.0000    0.10702
485920.0000    0.25357
485960.0000    0.47657
486000.0000    0.28539
486040.0000    0.52621
486080.0000    0.41578
486120.0000    0.44967
486160.0000    0.37786
486200.0000    0.35403
486240.0000    0.26591
486280.0000    0.37553
486320.0000    0.24668
486360.0000    0.35454
486400.0000    0.33467
486440.0000    0.63131
486480.0000    0.69520
486520.0000    0.42169
486560.0000    0.12762
486600.0000    0.34412
486640.0000    0.69858
486680.0000    0.53894
486720.0000    0.68184
486760.0000    0.27547
486800.0000    0.59762
486840.0000    0.28329
486880.0000    0.62395
486920.0000    0.45626
486960.0000    0.45099
487000.0000    0.59402
487040.0000    0.26374
487080.0000    0.21001
487120.0000    0.43380
487160.0000    0.56223
487200.0000    0.34497
487240.0000    0.52334
487280.0000    0.39102
487320.0000    0.09156
487360.0000    0.29811
487400.0000    0.30284
487440.0000    0.33705
487480.0000    0.46114
487520.0000    0.27863
487560.0000    0.26293
487600.0000    0.20239
487640.0000   -0.05624
487680.0000    0.16078
487720.0000    0.37500
487760.0000    0.22807
487800.0000    0.22616
487840.0000    0.40167
487880.0000    0.29542
487920.0000    0.51008
487960.0000    0.38821
488000.0000    0.28607
488040.0000    0.17767
488080.0000    0.38133
488120.0000    0.16941
488160.0000    0.11361
488200.0000    0.21969
488240.0000    0.14951
488280.0000    0.21335
488320.0000    0.45345
488360.0000   -0.00146
488400.0000    0.23297
488440.0000    0.33378
488480.0000    0.47527
488520.0000    0.13577
488560.0000    0.16613
488600.0000    0.40890
488640.0000    0.51918
488680.0000    0.45012
488720.0000    0.20929
488760.0000    0.46824
488800.0000    0.18061
488840.0000    0.53115
488880.0000    0.24679
488920.0000    0.20517
488960.0000    0.45895
489000.0000    0.27133
489040.0000    0.38794
489080.0000    0.45885
489120.0000    0.51068
489160.0000    0.68806
489200.0000    0.46958
489240.0000    0.47979
489280.0000    0.51761
489320.0000    0.48047
489360.0000    0.36794
489400.0000    0.66604
489440.0000    0.68071
489480.0000    0.61047
489520.0000    0.32295
489560.0000    0.53937
489600.0000    0.38857
489640.0000    0.36330
489680.0000    0.43286
489720.0000    0.53072
489760.0000    0.67181
489800.0000    0.32496
489840.0000    0.30866
489880.0000    0.59069
489920.0000    0.40686
489960.0000    0.41173
490000.0000    0.46480
490040.0000    0.51461
490080.0000    0.36708
490120.0000    0.39499
490160.0000    0.47299
490200.0000    0.45030
490240.0000    0.52682
490280.0000    0.51974
490320.0000    0.55782
490360.0000    0.30846
490400.0000    0.38636
490440.0000    0.55040
490480.0000    0.35396
490520.0000    0.25354
490560.0000    0.57603
490600.0000    0.38448
490640.0000    0.36812
490680.0000    0.22055
490720.0000   -0.30703
490760.0000   -0.20371
490800.0000   -0.19250
490840.0000   -0.53377
490880.0000   -0.31981
490920.0000   -0.50068
490960.0000   -0.16921
491000.0000   -0.19526
491040.0000   -0.52417
491080.0000   -0.42161
491120.0000   -0.57735
491160.0000   -0.51600
491200.0000   -0.48452
491240.0000   -0.56671
491280.0000   -0.56379
491320.0000   -0.59644
491360.0000   -0.39378
491400.0000   -0.65487
491440.0000   -0.37149
491480.0000   -0.60034
491520.0000   -0.46541
491560.0000   -0.29807
491600.0000   -0.46114
491640.0000   -0.51585
491680.0000   -0.48100
491720.0000   -0.94078
491760.0000   -0.66575
491800.0000   -0.54084
491840.0000   -0.20465
491880.0000   -0.30038
491920.0000   -0.60993
491960.0000   -0.84142
492000.0000   -0.36428
492040.0000   -0.29216
492080.0000   -0.44583
492120.0000   -0.40422
492160.0000   -0.60803
492200.0000   -0.02436
492240.0000   -0.36762
492280.0000   -0.46545
492320.0000   -0.20224
492360.0000   -0.67614
492400.0000   -0.33540
492440.0000   -0.40692
492480.0000   -0.33055
492520.0000   -0.54837
492560.0000   -0.33286
492600.0000   -0.36988
492640.0000   -0.39820
492680.0000   -0.38356
492720.0000   -0.18235
492760.0000   -0.13013
492800.0000   -0.27917
492840.0000   -0.31122
492880.0000   -0.59759
492920.0000   -0.20313
492960.0000    0.01014
493000.0000   -0.50043
493040.0000   -0.31760
493080.0000   -0.03445
493120.0000   -0.35154
493160.0000   -0.37049
493200.0000   -0.70706
493240.0000   -0.54585
493280.0000   -0.50886
493320.0000   -0.52480
493360.0000   -0.58200
493400.0000   -0.81621
493440.0000   -0.98461
493480.0000   -1.06384
493520.0000   -0.79129
493560.0000   -0.67854
493600.0000   -0.86107
493640.0000   -0.64719
493680.0000   -0.58207
493720.0000   -0.68381
493760.0000   -0.78344
493800.0000   -0.51549
493840.0000   -0.41151
493880.0000   -0.61403
493920.0000   -0.67385
493960.0000   -0.94003
494000.0000   -0.56849
494040.0000   -0.47586
494080.0000   -0.77374
494120.0000   -0.55291
494160.0000   -0.51677
494200.0000   -0.72136
494240.0000   -0.50784
494280.0000   -0.85065
494320.0000   -0.71901
494360.0000   -0.50410
494400.0000   -0.45559
494440.0000   -0.79514
494480.0000   -0.70219
494520.0000   -0.67917
494560.0000   -0.63588
494600.0000   -0.58960
494640.0000   -0.75631
494680.0000   -0.69992
494720.0000   -0.76227
494760.0000   -0.47433
494800.0000   -0.40741
494840.0000   -0.74962
494880.0000   -0.35268
494920.0000   -0.36422
494960.0000   -0.30094
495000.0000   -0.27644
495040.0000   -0.46411
495080.0000   -0.34357
495120.0000   -0.36751
495160.0000   -0.26667
495200.0000   -0.27423
495240.0000   -0.38212
495280.0000   -0.59570
495320.0000   -0.72088
495360.0000   -0.50612
495400.0000   -0.72826
495440.0000   -0.54313
495480.0000   -0.62919
495520.0000   -0.50705
495560.0000   -0.56891
495600.0000   -0.78030
495640.0000   -0.98927
495680.0000   -0.73912
495720.0000   -0.66788
495760.0000   -0.58536
495800.0000   -0.72002
495840.0000   -0.54169
495880.0000   -0.38927
495920.0000   -0.66981
495960.0000   -0.38629
496000.0000   -0.52744
496040.0000   -0.19290
496080.0000   -0.13783
496120.0000   -0.34980
496160.0000   -0.07046
496200.0000   -0.45009
496240.0000   -0.40513
496280.0000   -0.58913
496320.0000   -0.57439
496360.0000   -0.56297
496400.0000   -0.60513
496440.0000   -0.67352
496480.0000   -0.59712
496520.0000   -0.30346
496560.0000    0.02212
496600.0000   -0.16279
496640.0000   -0.54525
496680.0000   -0.16066
496720.0000   -0.54155
496760.0000   -0.48341
496800.0000   -0.37604
496840.0000   -0.20803
496880.0000   -0.48944
496920.0000   -0.41017
496960.0000   -0.46923
497000.0000   -0.64036
497040.0000   -0.78016
497080.0000   -0.91398
497120.0000   -0.84732
497160.0000   -0.71265
497200.0000   -0.57390
497240.0000   -0.42624
497280.0000   -0.52191
497320.0000   -0.23667
497360.0000   -0.32174
497400.0000   -0.36784
497440.0000   -0.57395
497480.0000   -0.16516
497520.0000   -0.10889
497560.0000   -0.72722
497600.0000   -0.39178
497640.0000   -0.62725
497680.0000   -0.49629
497720.0000   -0.42248
497760.0000   -0.25463
497800.0000   -0.05707
497840.0000   -0.26376
497880.0000   -0.12932
497920.0000   -0.27186
497960.0000   -0.36019
498000.0000   -0.68472
498040.0000   -0.43815
498080.0000   -0.47708
498120.0000   -0.18177
498160.0000    0.03427
498200.0000    0.59521
498240.0000    0.30830
498280.0000    0.20474
498320.0000    0.24724
498360.0000    0.22473
498400.0000    0.44659
498440.0000    0.35345
498480.0000    0.43259
498520.0000    0.65241
498560.0000    0.55176
498600.0000    0.50189
498640.0000    0.51958
498680.0000    0.31832
498720.0000    0.63133
498760.0000    0.38968
498800.0000    0.54903
498840.0000    0.17352
498880.0000    0.06703
498920.0000    0.41159
498960.0000    0.42872
499000.0000    0.44355
499040.0000    0.55951
499080.0000    0.18654
499120.0000    0.22008
499160.0000    0.46009
499200.0000    0.21639
499240.0000    0.25909
499280.0000    0.31462
499320.0000    0.08500
499360.0000    0.28703
499400.0000    0.14188
499440.0000    0.36866
499480.0000    0.45140
499520.0000    0.33030
499560.0000    0.43486
499600.0000    0.22450
499640.0000    0.62379
499680.0000    0.32220
499720.0000    0.50797
499760.0000    0.59118
499800.0000    0.30258
499840.0000    0.42957
499880.0000    0.62798
499920.0000    0.56449
499960.0000    0.27410
500000.0000    0.50820
500040.0000    0.47880
500080.0000    0.36332
500120.0000    0.47463
500160.0000    0.39903
500200.0000    0.51936
500240.0000    0.40612
500280.0000    0.46046
500320.0000    0.22204
500360.0000    0.56425
500400.0000    0.38047
500440.0000    0.57710
500480.0000    0.31088
500520.0000    0.54936
500560.0000    0.32490
500600.0000    0.38419
500640.0000    0.50979
500680.0000    0.38639
500720.0000    0.49458
500760.0000    0.24505
500800.0000    0.48754
500840.0000    0.14056
500880.0000    0.06249
500920.0000    0.10729
500960.0000   -0.03759
501000.0000   -0.01665
501040.0000   -0.04567
501080.0000   -0.08847
501120.0000   -0.40078
501160.0000    0.08069
501200.0000    0.25812
501240.0000    0.17285
501280.0000    0.28654
501320.0000    0.19323
501360.0000    0.17579
501400.0000    0.29660
501440.0000    0.21918
501480.0000    0.37497
501520.0000    0.57757
501560.0000    0.31230
501600.0000    0.46763
501640.0000    0.01974
501680.0000   -0.11363
501720.0000   -0.25353
501760.0000   -0.24395
501800.0000   -0.62176
501840.0000   -0.51299
501880.0000   -0.52241
501920.0000   -0.33777
501960.0000   -0.53304
502000.0000   -0.67117
502040.0000   -0.40171
502080.0000    0.01382
502120.0000   -0.16079
502160.0000   -0.26473
502200.0000   -0.26476
502240.0000   -0.49224
502280.0000   -0.22183
502320.0000   -0.44059
502360.0000   -0.28506
502400.0000   -0.23963
502440.0000   -0.14589
502480.0000   -0.07600
502520.0000   -0.18721
502560.0000    0.18956
502600.0000    0.14125
502640.0000    0.12485
502680.0000   -0.14301
502720.0000   -0.44950
502760.0000    0.07153
502800.0000   -0.51302
502840.0000   -0.67775
502880.0000   -0.74028
502920.0000   -0.67363
502960.0000   -0.81771
503000.0000   -0.68166
503040.0000   -0.68762
503080.0000   -0.49451
503120.0000   -0.73417
503160.0000   -0.77372
503200.0000   -0.80556
503240.0000   -0.80474
503280.0000   -0.64987
503320.0000   -0.74068
503360.0000   -0.69802
503400.0000   -0.85646
503440.0000   -0.28455
503480.0000   -0.12659
503520.0000   -0.18167
503560.0000   -0.06910
503600.0000   -0.10553
503640.0000    0.08817
503680.0000    0.10021
503720.0000    0.14302
503760.0000    0.12297
503800.0000   -0.02464
503840.0000   -0.18628
503880.0000    0.12398
503920.0000   -0.00856
503960.0000    0.19170
504000.0000    0.08026
504040.0000   -0.04346
504080.0000   -0.21828
504120.0000    0.07541
504160.0000   -0.39221
504200.0000   -0.05464
504240.0000   -0.15363
504280.0000   -0.10249
504320.0000   -0.09399
504360.0000   -0.10732
504400.0000   -0.32631
504440.0000   -0.13566
504480.0000    0.05718
504520.0000   -0.18698
504560.0000   -0.01877
504600.0000   -0.14968
504640.0000   -0.07972
504680.0000   -0.27748
504720.0000    0.12833
504760.0000   -0.08677
504800.0000   -0.11651
504840.0000   -0.18058
504880.0000   -0.06929
504920.0000   -0.25086
504960.0000   -0.08145
505000.0000   -0.27436
505040.0000   -0.03314
505080.0000    0.33614
505120.0000   -0.24314
505160.0000    0.15904
505200.0000   -0.16476
505240.0000    0.09757
505280.0000    0.18255
505320.0000   -0.05696
505360.0000    0.01384
505400.0000    0.16802
505440.0000    0.20780
505480.0000   -0.12590
505520.0000   -0.28074
505560.0000   -0.02400
505600.0000    0.26701
505640.0000    0.05873
505680.0000   -0.38898
505720.0000   -0.35482
505760.0000   -0.24229
505800.0000   -0.05637
505840.0000   -0.65422
505880.0000   -0.59867
505920.0000   -0.51802
505960.0000   -0.43935
506000.0000   -0.43426
506040.0000   -0.49997
506080.0000   -0.64258
506120.0000   -0.47239
506160.0000   -0.35881
506200.0000   -0.34441
506240.0000   -0.08697
506280.0000   -0.20496
506320.0000   -0.31757
506360.0000   -0.53301
506400.0000   -0.74971
506440.0000   -0.60465
506480.0000   -0.69056
506520.0000   -0.52072
506560.0000   -0.83420
506600.0000   -0.53582
506640.0000   -1.09312
506680.0000   -0.61685
506720.0000   -0.38621
506760.0000   -0.73502
506800.0000   -0.46003
506840.0000   -0.51090
506880.0000   -0.49783
506920.0000   -0.81994
506960.0000   -0.69028
507000.0000   -0.36842
507040.0000   -0.58568
507080.0000   -0.51922
507120.0000   -0.66329
507160.0000   -0.68590
507200.0000   -0.54095
507240.0000   -0.45167
507280.0000   -0.82733
507320.0000   -0.53913
507360.0000   -0.58142
507400.0000   -0.60293
507440.0000   -0.59668
507480.0000   -0.25756
507520.0000   -0.55434
507560.0000   -0.39503
507600.0000   -0.28467
507640.0000   -0.38319
507680.0000   -0.39488
507720.0000   -0.40983
507760.0000   -0.76218
507800.0000   -0.62170
507840.0000   -0.43589
507880.0000   -0.64383
507920.0000   -0.43201
507960.0000   -0.42547
508000.0000   -0.27122
508040.0000   -0.37319
508080.0000   -0.30664
508120.0000   -0.32018
508160.0000   -0.47966
508200.0000   -0.59156
508240.0000   -0.63779
508280.0000   -0.69986
508320.0000   -0.26119
508360.0000   -0.20951
508400.0000   -0.03366
508440.0000   -0.04105
508480.0000    0.01726
508520.0000   -0.21013
508560.0000   -0.23187
508600.0000    0.04918
508640.0000   -0.41787
508680.0000   -0.77656
508720.0000   -0.56763
508760.0000   -0.67802
508800.0000   -0.60320
508840.0000   -0.45800
508880.0000   -0.67904
508920.0000   -0.56097
508960.0000   -0.47301
509000.0000   -0.73460
509040.0000   -0.58248
509080.0000   -0.73556
509120.0000   -0.69981
509160.0000   -0.43367
509200.0000   -0.68837
509240.0000   -0.71826
509280.0000   -0.84152
509320.0000   -0.29770
509360.0000   -0.21124
509400.0000   -0.41063
509440.0000   -0.33092
509480.0000   -0.07470
509520.0000   -0.27843
509560.0000   -0.37578
509600.0000   -0.10315
509640.0000   -0.23604
509680.0000   -0.43478
509720.0000   -0.12552
509760.0000   -0.24844
509800.0000   -0.22067
509840.0000   -0.01849
509880.0000   -0.26184
509920.0000   -0.42388
509960.0000   -0.21996
510000.0000   -0.25607
510040.0000   -0.50557
510080.0000   -0.25763
510120.0000   -0.25675
510160.0000   -0.19319
510200.0000   -0.21951
510240.0000   -0.35746
510280.0000   -0.27161
510320.0000   -0.32451
510360.0000   -0.15438
510400.0000    0.02319
510440.0000    0.09561
510480.0000   -0.52851
510520.0000   -0.35720
510560.0000   -0.26413
510600.0000   -0.48730
510640.0000    0.07056
510680.0000   -0.04499
510720.0000    0.06224
510760.0000   -0.43528
510800.0000   -0.23106
510840.0000   -0.55623
510880.0000   -0.18928
510920.0000   -0.33039
510960.0000   -0.28337
511000.0000   -0.29967
511040.0000   -0.24462
511080.0000   -0.05601
511120.0000   -0.19817
511160.0000   -0.13401
511200.0000   -0.31292
511240.0000   -0.31362
511280.0000   -0.35545
511320.0000   -0.56674
511360.0000   -0.78948
511400.0000   -0.36255
511440.0000   -0.70271
511480.0000   -0.69281
511520.0000   -0.72918
511560.0000   -0.73454
511600.0000   -0.73587
511640.0000   -0.85074
511680.0000   -0.41966
511720.0000    0.04872
511760.0000   -0.43405
511800.0000   -0.37721
511840.0000   -0.29879
511880.0000   -0.54846
511920.0000    0.33396
511960.0000    0.35018
512000.0000    0.44957
512040.0000    0.42838
512080.0000    0.49438
512120.0000    0.29219
512160.0000    0.38598
512200.0000    0.19068
512240.0000    0.44563
512280.0000    0.40274
512320.0000    0.36200
512360.0000    0.26789
512400.0000    0.24739
512440.0000    0.41999
512480.0000    0.45057
512520.0000    0.40364
512560.0000    0.49452
512600.0000    0.39471
512640.0000    0.30191
512680.0000    0.34915
512720.0000    0.31721
512760.0000    0.37794
512800.0000    0.16996
512840.0000    0.28617
512880.0000    0.35219
512920.0000    0.51981
512960.0000    0.56689
513000.0000    0.59633
513040.0000    0.45613
513080.0000    0.29238
513120.0000    0.24841
513160.0000    0.63675
513200.0000    0.70065
513240.0000    0.58829
513280.0000    0.39834
513320.0000    0.25193
513360.0000    0.29711
513400.0000    0.15635
513440.0000    0.37986
513480.0000    0.44778
513520.0000    0.46276
513560.0000    0.39338
513600.0000    0.44712
513640.0000    0.22855
513680.0000    0.40814
513720.0000    0.28527
513760.0000    0.34750
513800.0000    0.37872
513840.0000    0.74784
513880.0000    0.59864
513920.0000    0.37259
513960.0000    0.37968
514000.0000    0.40748
514040.0000    0.66173
514080.0000    0.72123
514120.0000    0.54658
514160.0000    0.43249
514200.0000    0.38476
514240.0000    0.48303
514280.0000    0.44828
514320.0000    0.50106
514360.0000    0.37147
514400.0000    0.26842
514440.0000    0.36921
514480.0000    0.52015
514520.0000    0.50062
514560.0000    0.46145
514600.0000    0.53372
514640.0000    0.63377
514680.0000    0.01487
514720.0000    0.33776
514760.0000    0.32794
514800.0000    0.31827
514840.0000    0.21459
514880.0000    0.14915
514920.0000    0.41585
514960.0000    0.34291
515000.0000    0.40663
515040.0000    0.40910
515080.0000    0.12674
515120.0000    0.24506
515160.0000    0.37832
515200.0000    0.53523
515240.0000    0.51926
515280.0000    0.47769
515320.0000    0.46986
515360.0000    0.53437
515400.0000    0.35292
515440.0000    0.38608
515480.0000    0.39255
515520.0000    0.26760
515560.0000    0.47137
515600.0000    0.26658
515640.0000    0.32414
515680.0000    0.14851
515720.0000    0.23378
515760.0000    0.13013
515800.0000    0.68172
515840.0000    0.44232
515880.0000    0.34362
515920.0000    0.42310
515960.0000    0.57287
516000.0000    0.39400
516040.0000    0.73261
516080.0000    0.26122
516120.0000    0.44688
516160.0000    0.39606
516200.0000    0.49328
516240.0000    0.52437
516280.0000    0.51328
516320.0000    0.58659
516360.0000    0.38555
516400.0000    0.46872
516440.0000    0.28107
516480.0000    0.21553
516520.0000    0.33205
516560.0000    0.51466
516600.0000    0.50362
516640.0000    0.50388
516680.0000    0.58212
516720.0000    0.55315
516760.0000    0.14561
516800.0000    0.37879
516840.0000    0.36647
516880.0000    0.67710
516920.0000    0.59613
516960.0000    0.44410
517000.0000    0.71627
517040.0000    0.27986
517080.0000    0.76124
517120.0000    0.52105
517160.0000    0.56783
517200.0000    0.63326
517240.0000    0.21912
517280.0000    0.31311
517320.0000    0.64779
517360.0000    0.14845
517400.0000    0.33777
517440.0000    0.18281
517480.0000    0.39075
517520.0000    0.35241
517560.0000    0.50625
517600.0000    0.17798
517640.0000    0.50453
517680.0000    0.51486
517720.0000    0.51325
517760.0000    0.61975
517800.0000    0.35814
517840.0000    0.40485
517880.0000    0.35305
517920.0000    0.05039
517960.0000   -0.51188
518000.0000   -0.23935
518040.0000   -0.24596
518080.0000   -0.32475
518120.0000   -0.19944
518160.0000   -0.26833
518200.0000   -0.23354
518240.0000   -0.25732
518280.0000   -0.17209
518320.0000    0.08548
518360.0000   -0.42143
518400.0000   -0.31660
518440.0000   -0.54372
518480.0000    0.04355
518520.0000   -0.50253
518560.0000    0.06903
518600.0000   -0.26323
518640.0000    0.06244
518680.0000   -0.08458
518720.0000   -0.04206
518760.0000    0.25455
518800.0000   -0.06546
518840.0000   -0.16904
518880.0000   -0.19402
518920.0000   -0.47239
518960.0000   -0.06759
519000.0000   -0.38220
519040.0000   -0.41018
519080.0000   -0.08156
519120.0000    0.12634
519160.0000    0.19578
519200.0000    0.35458
519240.0000    0.27019
519280.0000    0.37222
519320.0000    0.29959
519360.0000    0.23305
519400.0000    0.26577
519440.0000    0.14519
519480.0000    0.30229
519520.0000   -0.40886
519560.0000   -0.55050
519600.0000   -0.31214
519640.0000   -0.63246
519680.0000   -0.49270
519720.0000   -0.37094
519760.0000   -0.35489
519800.0000   -0.19994
519840.0000    0.00270
519880.0000   -0.10702
519920.0000   -0.02991
519960.0000   -0.29920
520000.0000   -0.11383
520040.0000   -0.00403
520080.0000   -0.29766
520120.0000   -0.18529
520160.0000   -0.07573
520200.0000    0.02363
520240.0000   -0.28428
520280.0000    0.01668
520320.0000   -0.08711
520360.0000   -0.11032
520400.0000    0.01302
520440.0000    0.15064
520480.0000    0.05623
520520.0000    0.09320
520560.0000   -0.19753
520600.0000   -0.13782
520640.0000   -0.44000
520680.0000   -0.27054
520720.0000   -0.28216
520760.0000   -0.08451
520800.0000    0.22750
520840.0000   -0.12498
520880.0000   -0.03088
520920.0000   -0.12905
520960.0000   -0.34726
521000.0000    0.12825
521040.0000   -0.11909
521080.0000   -0.11277
521120.0000    0.23682
521160.0000    0.28508
521200.0000    0.29092
521240.0000    0.35382
521280.0000    0.45891
521320.0000    0.66473
521360.0000    0.35693
521400.0000    0.24811
521440.0000    0.49591
521480.0000    0.21256
521520.0000    0.28526
521560.0000    0.35600
521600.0000    0.35211
521640.0000    0.29856
521680.0000    0.29752
521720.0000    0.28436
521760.0000    0.23735
521800.0000    0.07112
521840.0000    0.39411
521880.0000    0.32056
521920.0000    0.31226
521960.0000    0.15950
522000.0000    0.09518
522040.0000    0.46397
522080.0000    0.56197
522120.0000    0.39083
522160.0000    0.37097
522200.0000    0.32369
522240.0000    0.28889
522280.0000    0.34680
522320.0000    0.30236
522360.0000    0.13313
522400.0000    0.42117
522440.0000    0.32283
522480.0000    0.27605
522520.0000    0.45309
522560.0000    0.57809
522600.0000    0.39847
522640.0000    0.33837
522680.0000    0.21434
522720.0000    0.53070
522760.0000    0.51255
522800.0000    0.44992
522840.0000    0.39344
522880.0000    0.40464
522920.0000    0.44816
522960.0000    0.57501
523000.0000    0.38455
523040.0000    0.38019
523080.0000    0.44410
523120.0000    0.46940
523160.0000    0.27468
523200.0000    0.43564
523240.0000    0.42155
523280.0000    0.40108
523320.0000    0.41495
523360.0000    0.22103
523400.0000    0.26849
523440.0000    0.29073
523480.0000    0.42674
523520.0000    0.39241
523560.0000    0.18106
523600.0000    0.29375
523640.0000    0.28986
523680.0000    0.38743
523720.0000    0.27970
523760.0000    0.12532
523800.0000    0.23125
523840.0000    0.17866
523880.0000    0.18751
523920.0000    0.25630
523960.0000    0.12381
524000.0000    0.27159
524040.0000    0.13562
524080.0000    0.05405
524120.0000    0.21235
524160.0000    0.41554
524200.0000    0.40451
524240.0000    0.16923
524280.0000    0.58248
524320.0000    0.19188
524360.0000    0.24640
524400.0000    0.43475
524440.0000    0.24949
524480.0000    0.66211
524520.0000    0.28840
524560.0000    0.36600
524600.0000    0.32225
524640.0000    0.48317
524680.0000    0.42475
524720.0000    0.34229
524760.0000    0.49305
524800.0000    0.47902
524840.0000    0.61750
524880.0000    0.38638
524920.0000    0.35130
524960.0000    0.27036
525000.0000    0.35288
525040.0000    0.30085
525080.0000    0.21167
525120.0000    0.28916
525160.0000    0.22991
525200.0000    0.07882
525240.0000    0.33765
525280.0000    0.16902
525320.0000    0.35797
525360.0000    0.37724
525400.0000    0.24548
525440.0000    0.25739
525480.0000    0.33341
525520.0000    0.51255
525560.0000    0.38077
525600.0000    0.29540
525640.0000    0.43887
525680.0000    0.03908
525720.0000    0.33958
525760.0000    0.39238
525800.0000    0.47363
525840.0000    0.51720
525880.0000    0.34905
525920.0000    0.35730
525960.0000    0.31178
526000.0000    0.42926
526040.0000    0.41753
526080.0000    0.17961
526120.0000    0.15818
526160.0000    0.37446
526200.0000    0.14759
526240.0000    0.27495
526280.0000    0.27003
526320.0000    0.39996
526360.0000    0.45890
526400.0000    0.34151
526440.0000    0.36680
526480.0000    0.67530
526520.0000    0.72457
526560.0000    0.62598
526600.0000    0.41552
526640.0000    0.36152
526680.0000    0.56229
526720.0000    0.43909
526760.0000    0.42700
526800.0000    0.53412
526840.0000    0.53959
526880.0000    0.43266
526920.0000    0.44776
526960.0000    0.48151
527000.0000    0.20992
527040.0000    0.29619
527080.0000    0.43913
527120.0000    0.42131
527160.0000    0.15273
527200.0000    0.39322
527240.0000    0.46929
527280.0000    0.44107
527320.0000    0.31168
527360.0000    0.43734
527400.0000    0.41642
527440.0000    0.37883
527480.0000    0.39367
527520.0000    0.46202
527560.0000    0.42328
527600.0000    0.34969
527640.0000    0.29601
527680.0000    0.20424
527720.0000    0.37802
527760.0000    0.35044
527800.0000    0.18095
527840.0000    0.33935
527880.0000    0.47192
527920.0000    0.37027
527960.0000    0.39730
528000.0000    0.45477
528040.0000    0.20890
528080.0000    0.33559
528120.0000    0.28617
528160.0000    0.36605
528200.0000    0.34187
528240.0000    0.43521
528280.0000    0.28972
528320.0000    0.14624
528360.0000    0.27209
528400.0000    0.21806
528440.0000    0.54584
528480.0000    0.16140
528520.0000    0.56681
528560.0000    0.38171
528600.0000    0.40160
528640.0000    0.44180
528680.0000    0.22334
528720.0000    0.07146
528760.0000    0.46383
528800.0000    0.47464
528840.0000    0.26648
528880.0000    0.33888
528920.0000    0.33515
528960.0000    0.25903
529000.0000    0.54565
529040.0000    0.30835
529080.0000    0.58414
529120.0000    0.48626
529160.0000    0.37649
529200.0000    0.27598
529240.0000    0.33009
529280.0000    0.61835
529320.0000    0.48284
529360.0000    0.29683
529400.0000    0.35528
529440.0000    0.40180
529480.0000    0.29944
529520.0000    0.36878
529560.0000    0.38456
529600.0000    0.46033
529640.0000    0.04268
529680.0000    0.32446
529720.0000    0.19077
529760.0000    0.36970
529800.0000    0.23272
529840.0000    0.26025
529880.0000    0.33100
529920.0000    0.18018
529960.0000    0.10952
530000.0000    0.15540
530040.0000   -0.10122
530080.0000   -0.51227
530120.0000   -0.03772
530160.0000    0.12050
530200.0000    0.23165
530240.0000    0.39313
530280.0000    0.42696
530320.0000    0.78368
530360.0000    0.34583
530400.0000    0.21759
530440.0000    0.32964
530480.0000    0.27080
530520.0000    0.28655
530560.0000    0.37847
530600.0000    0.28306
530640.0000    0.47007
530680.0000    0.39804
530720.0000    0.55848
530760.0000    0.64009
530800.0000    0.33851
530840.0000    0.38088
530880.0000    0.44846
530920.0000    0.38511
530960.0000    0.55578
531000.0000    0.32965
531040.0000    0.25199
531080.0000    0.31052
531120.0000   -0.04744
531160.0000   -0.05262
531200.0000    0.17279
531240.0000   -0.23483
531280.0000    0.06008
531320.0000    0.23555
531360.0000   -0.01739
531400.0000    0.51675
531440.0000    0.68730
531480.0000    0.41216
531520.0000    0.67730
531560.0000    0.53812
531600.0000    0.66503
531640.0000    0.61007
531680.0000    0.51324
531720.0000    0.22019
531760.0000    0.50379
531800.0000    0.63493
531840.0000    0.52173
531880.0000    0.41243
531920.0000    0.18646
531960.0000    0.41083
532000.0000    0.32752
532040.0000    0.60679
532080.0000    0.64342
532120.0000    0.55683
532160.0000    0.31025
532200.0000    0.40991
532240.0000    0.36922
532280.0000    0.26555
532320.0000    0.37548
532360.0000    0.33972
532400.0000    0.33003
532440.0000    0.38126
532480.0000    0.32116
532520.0000    0.40044
532560.0000    0.30009
532600.0000    0.31860
532640.0000    0.33912
532680.0000    0.22651
532720.0000    0.26499
532760.0000    0.11670
532800.0000    0.23531
532840.0000    0.30080
532880.0000    0.40718
532920.0000    0.25699
532960.0000    0.47510
533000.0000    0.41751
533040.0000    0.53756
533080.0000    0.38524
533120.0000    0.43396
533160.0000    0.39228
533200.0000    0.35731
533240.0000    0.30758
533280.0000    0.25738
533320.0000    0.01337
533360.0000    0.34639
533400.0000    0.33331
533440.0000    0.33556
533480.0000   -0.01440
533520.0000    0.22008
533560.0000    0.34716
533600.0000    0.32854
533640.0000    0.39004
533680.0000    0.18748
533720.0000    0.11521
533760.0000    0.35294
533800.0000    0.33076
533840.0000    0.44857
533880.0000    0.37376
533920.0000    0.20010
533960.0000    0.30791
534000.0000    0.32658
534040.0000    0.34937
534080.0000    0.29865
534120.0000    0.06369
534160.0000    0.55769
534200.0000    0.34384
534240.0000    0.42160
534280.0000    0.46540
534320.0000    0.44097
534360.0000    0.47834
534400.0000    0.60180
534440.0000    0.45816
534480.0000    0.36783
534520.0000    0.41564
534560.0000    0.43799
534600.0000    0.35966
534640.0000    0.48101
534680.0000    0.47797
534720.0000    0.40577
534760.0000    0.56391
534800.0000    0.36473
534840.0000    0.15423
534880.0000    0.38652
534920.0000    0.32248
534960.0000    0.33521
535000.0000    0.52520
535040.0000    0.44983
535080.0000    0.40855
535120.0000    0.38783
535160.0000    0.30469
535200.0000   -0.02367
535240.0000    0.25824
535280.0000    0.33826
535320.0000    0.43714
535360.0000    0.52308
535400.0000    0.49910
535440.0000    0.28781
535480.0000    0.60844
535520.0000    0.40785
535560.0000    0.30846
535600.0000    0.51832
535640.0000    0.57880
535680.0000    0.38615
535720.0000    0.41572
535760.0000    0.38849
535800.0000    0.25353
535840.0000    0.55092
535880.0000    0.32155
535920.0000    0.29487
535960.0000    0.53217
536000.0000    0.46043
536040.0000    0.38099
536080.0000    0.34087
536120.0000    0.41057
536160.0000    0.29766
536200.0000    0.31600
536240.0000    0.38051
536280.0000    0.30303
536320.0000    0.36809
536360.0000    0.41784
536400.0000    0.41385
536440.0000    0.30232
536480.0000    0.23588
536520.0000    0.33603
536560.0000    0.44034
536600.0000    0.29125
536640.0000    0.36507
536680.0000    0.45555
536720.0000    0.40238
536760.0000    0.29904
536800.0000    0.37930
536840.0000    0.25874
536880.0000    0.55725
536920.0000    0.33927
536960.0000    0.22603
537000.0000    0.22936
537040.0000    0.45027
537080.0000    0.22650
537120.0000    0.38619
537160.0000    0.45458
537200.0000    0.26267
537240.0000    0.19160
537280.0000    0.50836
537320.0000    0.41674
537360.0000    0.28742
537400.0000    0.24429
537440.0000    0.31073
537480.0000    0.22903
537520.0000    0.30253
537560.0000    0.31056
537600.0000    0.55039
537640.0000    0.28056
537680.0000    0.56464
537720.0000    0.50070
537760.0000    0.37117
537800.0000    0.42706
537840.0000    0.30156
537880.0000    0.39665
537920.0000    0.21829
537960.0000    0.44159
538000.0000    0.03706
538040.0000    0.13627
538080.0000    0.15906
538120.0000    0.26757
538160.0000    0.21913
538200.0000    0.28226
538240.0000    0.10074
538280.0000    0.37557
538320.0000    0.50976
538360.0000    0.22148
538400.0000    0.18466
538440.0000    0.02534
538480.0000    0.06546
538520.0000    0.43499
538560.0000    0.42802
538600.0000    0.39952
538640.0000    0.33287
538680.0000    0.27123
538720.0000    0.38387
538760.0000    0.43271
538800.0000    0.34400
538840.0000    0.19562
538880.0000    0.26595
538920.0000    0.12921
538960.0000    0.15439
539000.0000    0.22813
539040.0000    0.19659
539080.0000    0.17114
539120.0000    0.19820
539160.0000    0.35834
539200.0000    0.20076
539240.0000    0.30704
539280.0000    0.34926
539320.0000    0.23277
539360.0000    0.54647
539400.0000    0.26290
539440.0000    0.44266
539480.0000    0.22855
539520.0000    0.47024
539560.0000    0.64155
539600.0000    0.51119
539640.0000    0.37290
539680.0000    0.36769
539720.0000    0.39343
539760.0000    0.22087
539800.0000    0.25212
539840.0000    0.18499
539880.0000    0.23093
539920.0000    0.20478
539960.0000    0.48904
540000.0000    0.21398
540040.0000    0.30099
540080.0000    0.30095
540120.0000    0.21887
540160.0000    0.36895
540200.0000    0.28740
540240.0000    0.24209
540280.0000    0.38911
540320.0000    0.38677
540360.0000    0.35274
540400.0000    0.52051
540440.0000    0.51906
540480.0000    0.44195
540520.0000    0.58125
540560.0000    0.43530
540600.0000    0.39961
540640.0000    0.37406
540680.0000    0.30484
540720.0000    0.25434
540760.0000    0.64857
540800.0000    0.16606
540840.0000    0.09374
540880.0000    0.36834
540920.0000    0.42513
540960.0000    0.37712
541000.0000    0.32624
541040.0000    0.37623
541080.0000    0.55688
541120.0000    0.51338
541160.0000    0.49342
541200.0000    0.55513
541240.0000    0.38190
541280.0000    0.29329
541320.0000    0.47950
541360.0000    0.32237
541400.0000    0.64618
541440.0000    0.65054
541480.0000    0.39497
541520.0000    0.38489
541560.0000    0.49157
541600.0000    0.59003
541640.0000    0.43870
541680.0000    0.56381
541720.0000    0.53244
541760.0000    0.59004
541800.0000    0.50291
541840.0000    0.54153
541880.0000    0.63061
541920.0000    0.41335
541960.0000    0.50550
542000.0000    0.59235
542040.0000    0.43827
542080.0000    0.31414
542120.0000    0.37537
542160.0000    0.26420
542200.0000    0.44965
542240.0000    0.35989
542280.0000    0.42277
542320.0000    0.35572
542360.0000    0.55159
542400.0000    0.39482
542440.0000    0.40925
542480.0000    0.43937
542520.0000    0.17586
542560.0000    0.22723
542600.0000    0.27663
542640.0000    0.18038
542680.0000    0.32461
542720.0000    0.23764
542760.0000    0.29548
542800.0000    0.44666
542840.0000    0.21920
542880.0000    0.28674
542920.0000    0.11537
542960.0000    0.16380
543000.0000    0.35258
543040.0000    0.40214
543080.0000    0.46181
543120.0000    0.26627
543160.0000    0.42916
543200.0000    0.40073
543240.0000    0.41244
543280.0000    0.35197
543320.0000    0.36380
543360.0000    0.43131
543400.0000    0.15728
543440.0000    0.23811
543480.0000    0.54308
543520.0000    0.48814
543560.0000    0.42652
543600.0000    0.41735
543640.0000    0.39818
543680.0000    0.33034
543720.0000    0.34729
543760.0000    0.38168
543800.0000    0.41122
543840.0000    0.34021
543880.0000    0.13978
543920.0000    0.33813
543960.0000    0.45081
544000.0000    0.43119
544040.0000    0.43272
544080.0000    0.35891
544120.0000    0.76794
544160.0000    0.43127
544200.0000    0.52446
544240.0000    0.39018
544280.0000    0.61892
544320.0000    0.28914
544360.0000    0.27975
544400.0000    0.46925
544440.0000    0.39812
544480.0000    0.39289
544520.0000    0.17888
544560.0000    0.55993
544600.0000    0.53990
544640.0000    0.32654
544680.0000    0.37590
544720.0000    0.33851
544760.0000    0.37246
544800.0000    0.38220
544840.0000    0.43835
544880.0000    0.51622
544920.0000    0.57685
544960.0000    0.42016
545000.0000    0.60539
545040.0000    0.52530
545080.0000    0.54028
545120.0000    0.23207
545160.0000    0.35583
545200.0000    0.39909
545240.0000    0.30707
545280.0000    0.39954
545320.0000    0.46375
545360.0000    0.30043
545400.0000    0.41322
545440.0000    0.40440
545480.0000    0.25485
545520.0000    0.49813
545560.0000    0.25953
545600.0000    0.38231
545640.0000    0.33726
545680.0000    0.35298
545720.0000    0.22027
545760.0000    0.44936
545800.0000    0.26859
545840.0000    0.30770
545880.0000    0.50120
545920.0000    0.26915
545960.0000    0.34183
546000.0000    0.49499
546040.0000    0.46952
546080.0000    0.19753
546120.0000    0.34296
546160.0000    0.52593
546200.0000    0.40256
546240.0000    0.52981
546280.0000    0.34715
546320.0000    0.41656
546360.0000    0.45026
546400.0000    0.10872
546440.0000    0.30120
546480.0000    0.30732
546520.0000    0.48191
546560.0000    0.32974
546600.0000    0.46168
546640.0000    0.32819
546680.0000    0.45952
546720.0000    0.42714
546760.0000    0.33904
546800.0000    0.47375
546840.0000    0.52102
546880.0000    0.29767
546920.0000    0.45318
546960.0000    0.31422
547000.0000    0.34458
547040.0000    0.40919
547080.0000    0.39311
547120.0000    0.38096
547160.0000    0.37078
547200.0000    0.19984
547240.0000    0.36408
547280.0000    0.38213
547320.0000    0.37096
547360.0000    0.38695
547400.0000    0.23108
547440.0000    0.30196
547480.0000    0.13348
547520.0000    0.36637
547560.0000    0.29501
547600.0000    0.54683
547640.0000    0.49488
547680.0000    0.42129
547720.0000   -0.05734
547760.0000    0.29314
547800.0000    0.31097
547840.0000    0.26188
547880.0000    0.05173
547920.0000    0.02208
547960.0000   -0.05148
548000.0000   -0.18031
548040.0000    0.22655
548080.0000   -0.04326
548120.0000    0.08309
548160.0000   -0.16636
548200.0000   -0.41733
548240.0000    0.11070
548280.0000   -0.18248
548320.0000   -0.02060
548360.0000    0.11519
548400.0000   -0.11728
548440.0000   -0.09563
548480.0000   -0.20208
548520.0000   -0.07057
548560.0000    0.04174
548600.0000   -0.61828
548640.0000   -0.49300
548680.0000   -0.35081
548720.0000   -0.13354
548760.0000    0.02873
548800.0000   -0.41521
548840.0000   -0.36798
548880.0000    0.04385
548920.0000    0.00480
548960.0000    0.05894
549000.0000   -0.16392
549040.0000   -0.04665
549080.0000   -0.10144
549120.0000   -0.41313
549160.0000    0.02432
549200.0000   -0.11469
549240.0000   -0.36924
549280.0000   -0.48847
549320.0000   -0.59283
549360.0000   -0.06577
549400.0000   -0.34386
549440.0000   -0.64742
549480.0000   -0.38571
549520.0000   -0.34433
549560.0000   -0.46860
549600.0000   -0.10239
549640.0000   -0.32050
549680.0000   -0.14322
549720.0000   -0.06498
549760.0000   -0.05431
549800.0000   -0.78053
549840.0000   -0.43095
549880.0000   -0.56932
549920.0000   -0.66377
549960.0000   -0.62740
550000.0000   -0.59119
550040.0000   -0.15920
550080.0000   -0.40305
550120.0000   -0.01024
550160.0000   -0.18802
550200.0000   -0.03335
550240.0000   -0.29432
550280.0000   -0.70885
550320.0000   -0.47622
550360.0000   -0.69858
550400.0000   -0.63402
550440.0000   -0.56777
550480.0000   -0.58569
550520.0000   -0.27355
550560.0000   -0.93684
550600.0000   -0.34383
550640.0000   -0.04809
550680.0000   -0.16933
550720.0000    0.02183
550760.0000   -0.08319
550800.0000   -0.14805
550840.0000   -0.28739
550880.0000   -0.64395
550920.0000   -0.18792
550960.0000   -0.33004
551000.0000   -0.41021
551040.0000   -0.44738
551080.0000   -0.48992
551120.0000   -0.44326
551160.0000   -0.73687
551200.0000   -0.76051
551240.0000   -0.60513
551280.0000   -0.29204
551320.0000   -0.50210
551360.0000   -0.54770
551400.0000   -0.61281
551440.0000   -0.63762
551480.0000   -0.52204
551520.0000   -0.52822
551560.0000   -0.20193
551600.0000   -0.20883
551640.0000   -0.21010
551680.0000   -0.12857
551720.0000   -0.15435
551760.0000   -0.39697
551800.0000   -0.59983
551840.0000   -0.21360
551880.0000   -0.20762
551920.0000   -0.09668
551960.0000   -0.07040
552000.0000   -0.02150
552040.0000   -0.05817
552080.0000    0.04266
552120.0000   -0.14198
552160.0000    0.04163
552200.0000   -0.17600
552240.0000   -0.37337
552280.0000   -0.05745
552320.0000   -0.25868
552360.0000   -0.24586
552400.0000   -0.10607
552440.0000   -0.08077
552480.0000    0.20661
552520.0000   -0.00825
552560.0000   -0.21732
552600.0000   -0.15273
552640.0000   -0.23957
552680.0000    0.00244
552720.0000   -0.12331
552760.0000   -0.17802
552800.0000   -0.27121
552840.0000   -0.39640
552880.0000   -0.43756
552920.0000   -0.48680
552960.0000   -0.67070
553000.0000   -0.59419
553040.0000   -0.31628
553080.0000   -0.61574
553120.0000   -0.80597
553160.0000   -1.09759
553200.0000   -0.59525
553240.0000   -0.57092
553280.0000   -0.54219
553320.0000   -0.58634
553360.0000   -0.43286
553400.0000   -0.38197
553440.0000   -0.24091
553480.0000   -0.76571
553520.0000   -0.63919
553560.0000   -0.73159
553600.0000   -0.61639
553640.0000   -0.58693
553680.0000   -0.31428
553720.0000   -0.21961
553760.0000   -0.28181
553800.0000   -0.33631
553840.0000   -0.18370
553880.0000   -0.33825
553920.0000    0.08927
553960.0000    0.11355
554000.0000   -0.01613
554040.0000    0.13458
554080.0000    0.58246
554120.0000    0.35817
554160.0000    0.61782
554200.0000    0.36803
554240.0000   -0.01306
554280.0000    0.30520
554320.0000    0.37818
554360.0000    0.47651
554400.0000    0.21594
554440.0000    0.48832
554480.0000    0.32906
554520.0000    0.27290
554560.0000    0.25326
554600.0000    0.12571
554640.0000    0.29483
554680.0000    0.13039
554720.0000    0.17170
554760.0000    0.40550
554800.0000    0.43095
554840.0000    0.31799
554880.0000    0.39518
554920.0000    0.47990
554960.0000    0.38201
555000.0000    0.41048
555040.0000    0.47649
555080.0000    0.36638
555120.0000    0.30563
555160.0000    0.28643
555200.0000    0.39801
555240.0000    0.45314
555280.0000    0.63275
555320.0000    0.41395
555360.0000    0.29139
555400.0000    0.16743
555440.0000    0.43177
555480.0000    0.31979
555520.0000    0.27868
555560.0000    0.54694
555600.0000    0.38375
555640.0000    0.36678
555680.0000    0.46642
555720.0000    0.28706
555760.0000    0.36178
555800.0000    0.33941
555840.0000    0.39590
555880.0000    0.42665
555920.0000    0.25750
555960.0000    0.34397
556000.0000    0.26118
556040.0000    0.44431
556080.0000    0.36317
556120.0000    0.22855
556160.0000    0.35493
556200.0000    0.25795
556240.0000    0.34736
556280.0000    0.30048
556320.0000    0.49922
556360.0000    0.18036
556400.0000    0.40580
556440.0000    0.49746
556480.0000    0.37114
556520.0000    0.48445
556560.0000    0.30109
556600.0000    0.18253
556640.0000    0.38823
556680.0000    0.37670
556720.0000    0.44832
556760.0000    0.58511
556800.0000    0.26416
556840.0000    0.38178
556880.0000    0.25621
556920.0000    0.20688
556960.0000    0.28305
557000.0000    0.34327
557040.0000    0.31258
557080.0000    0.36623
557120.0000    0.37980
557160.0000    0.28876
557200.0000    0.30242
557240.0000    0.26553
557280.0000    0.30406
557320.0000    0.30550
557360.0000    0.33735
557400.0000    0.56309
557440.0000    0.39211
557480.0000    0.42332
557520.0000    0.49282
557560.0000    0.50633
557600.0000    0.51999
557640.0000    0.43902
557680.0000    0.38585
557720.0000    0.39210
557760.0000    0.50667
557800.0000    0.41175
557840.0000    0.59239
557880.0000    0.38312
557920.0000    0.20502
557960.0000    0.31845
558000.0000    0.39482
558040.0000    0.41748
558080.0000    0.50647
558120.0000    0.36472
558160.0000    0.33923
558200.0000    0.33479
558240.0000    0.42682
558280.0000    0.24786
558320.0000    0.23422
558360.0000    0.51329
558400.0000    0.32901
558440.0000    0.31036
558480.0000    0.35929
558520.0000    0.26094
558560.0000    0.42494
558600.0000    0.35997
558640.0000    0.11455
558680.0000    0.06377
558720.0000    0.38343
558760.0000    0.26598
558800.0000    0.11965
558840.0000    0.46283
558880.0000    0.41253
558920.0000    0.26902
558960.0000    0.33312
559000.0000    0.28092
559040.0000    0.39077
559080.0000    0.34685
559120.0000    0.31675
559160.0000    0.26225
559200.0000    0.45095
559240.0000    0.42844
559280.0000    0.48628
559320.0000    0.40403
559360.0000    0.29547
559400.0000    0.36476
559440.0000    0.47185
559480.0000    0.50142
559520.0000    0.35289
559560.0000    0.29973
559600.0000    0.28852
559640.0000    0.24586
559680.0000    0.44795
559720.0000    0.62081
559760.0000    0.42830
559800.0000    0.57841
559840.0000    0.49752
559880.0000    0.62818
559920.0000    0.28996
559960.0000    0.59689
560000.0000    0.60792
560040.0000    0.45548
560080.0000    0.45860
560120.0000    0.45846
560160.0000    0.28394
560200.0000    0.43635
560240.0000    0.40997
560280.0000    0.35930
560320.0000    0.21840
560360.0000    0.53210
560400.0000    0.45016
560440.0000    0.52518
560480.0000    0.18691
560520.0000    0.12532
560560.0000    0.34001
560600.0000    0.50396
560640.0000    0.12003
560680.0000    0.45414
560720.0000    0.44441
560760.0000    0.20595
560800.0000    0.21300
560840.0000    0.26594
560880.0000    0.33323
560920.0000    0.39227
560960.0000    0.48689
561000.0000    0.50209
561040.0000    0.40661
561080.0000    0.41795
561120.0000    0.31744
561160.0000    0.60319
561200.0000    0.50227
561240.0000    0.49355
561280.0000    0.68668
561320.0000    0.65439
561360.0000    0.64529
561400.0000    0.57915
561440.0000    0.66902
561480.0000    0.45517
561520.0000    0.58684
561560.0000    0.51682
561600.0000    0.41206
561640.0000    0.56673
561680.0000    0.37553
561720.0000    0.50842
561760.0000    0.54011
561800.0000    0.42826
561840.0000    0.40018
561880.0000    0.39014
561920.0000    0.34811
561960.0000    0.52684
562000.0000    0.41616
562040.0000    0.33700
562080.0000    0.58412
562120.0000    0.69779
562160.0000    0.34621
562200.0000    0.37756
562240.0000    0.42852
562280.0000    0.35706
562320.0000    0.29509
562360.0000    0.33350
562400.0000    0.54487
562440.0000    0.43501
562480.0000    0.39447
562520.0000    0.27457
562560.0000    0.63733
562600.0000    0.60332
562640.0000    0.33881
562680.0000    0.48865
562720.0000    0.32571
562760.0000    0.80958
562800.0000    0.47869
562840.0000    0.52804
562880.0000    0.61136
562920.0000    0.47854
562960.0000    0.47052
563000.0000    0.49774
563040.0000    0.56066
563080.0000    0.44468
563120.0000    0.24690
563160.0000    0.06838
563200.0000   -0.18774
563240.0000   -0.11515
563280.0000   -0.03320
563320.0000   -0.71518
563360.0000   -0.43411
563400.0000   -0.48672
563440.0000   -0.09414
563480.0000   -0.30599
563520.0000    0.00098
563560.0000    0.00781
563600.0000   -0.24022
563640.0000   -0.18608
563680.0000    0.04753
563720.0000   -0.11058
563760.0000   -0.07631
563800.0000   -0.26185
563840.0000   -0.23944
563880.0000   -0.15264
563920.0000    0.26942
563960.0000    0.20165
564000.0000   -0.11869
564040.0000    0.36001
564080.0000    0.04848
564120.0000    0.08760
564160.0000   -0.18614
564200.0000    0.11243
564240.0000   -0.13663
564280.0000   -0.15061
564320.0000   -0.03839
564360.0000    0.17459
564400.0000    0.18361
564440.0000    0.10843
564480.0000    0.20909
564520.0000    0.06014
564560.0000    0.17111
564600.0000   -0.02695
564640.0000   -0.05640
564680.0000    0.07886
564720.0000    0.01230
564760.0000    0.40555
564800.0000   -0.08170
564840.0000   -0.08729
564880.0000    0.15527
564920.0000   -0.00252
564960.0000   -0.03178
565000.0000    0.09007
565040.0000    0.04214
565080.0000    0.14784
565120.0000    0.15799
565160.0000    0.25700
565200.0000    0.22469
565240.0000    0.24863
565280.0000    0.11966
565320.0000    0.29438
565360.0000    0.44029
565400.0000    0.13872
565440.0000    0.00516
565480.0000    0.17721
565520.0000    0.33958
565560.0000    0.29159
565600.0000    0.37905
565640.0000    0.46447
565680.0000    0.39884
565720.0000    0.49184
565760.0000    0.28202
565800.0000    0.25579
565840.0000    0.54911
565880.0000    0.25446
565920.0000    0.07635
565960.0000    0.34301
566000.0000    0.32267
566040.0000    0.34561
566080.0000    0.12474
566120.0000    0.40992
566160.0000    0.45287
566200.0000    0.52450
566240.0000    0.17415
566280.0000    0.14480
566320.0000    0.27491
566360.0000    0.14558
566400.0000    0.49248
566440.0000    0.40301
566480.0000    0.43144
566520.0000    0.39368
566560.0000    0.24791
566600.0000   -0.07982
566640.0000   -0.33227
566680.0000   -0.15573
566720.0000   -0.08525
566760.0000   -0.07726
566800.0000   -0.35993
566840.0000   -0.08393
566880.0000   -0.39694
566920.0000   -0.08287
566960.0000   -0.10686
567000.0000   -0.41140
567040.0000   -0.29935
567080.0000   -0.73251
567120.0000   -0.42157
567160.0000   -0.52858
567200.0000   -0.52051
567240.0000   -0.31253
567280.0000   -0.22142
567320.0000   -0.47392
567360.0000   -0.33669
567400.0000   -0.07395
567440.0000   -0.11468
567480.0000    0.01531
567520.0000   -0.30827
567560.0000   -0.55943
567600.0000   -0.18043
567640.0000   -0.33016
567680.0000   -0.30152
567720.0000   -0.20026
567760.0000   -0.60847
567800.0000   -0.07429
567840.0000   -0.45696
567880.0000   -0.43071
567920.0000   -0.41721
567960.0000   -0.29962
568000.0000   -0.32859
568040.0000   -0.51638
568080.0000   -0.16657
568120.0000   -0.38319
568160.0000   -0.39600
568200.0000   -0.47774
568240.0000   -0.18857
568280.0000   -0.53824
568320.0000   -0.50044
568360.0000   -0.77016
568400.0000   -0.56253
568440.0000   -0.18062
568480.0000   -0.39586
568520.0000   -0.30816
568560.0000   -0.25608
568600.0000   -0.71624
568640.0000   -0.76180
568680.0000   -0.60050
568720.0000   -0.56939
568760.0000   -0.20677
568800.0000   -0.37316
568840.0000   -0.34091
568880.0000   -0.38090
568920.0000   -0.49092
568960.0000   -0.24475
569000.0000   -0.46622
569040.0000   -0.44084
569080.0000   -0.40047
569120.0000   -0.45785
569160.0000   -0.49075
569200.0000   -0.53232
569240.0000   -0.57659
569280.0000   -0.54417
569320.0000   -0.64994
569360.0000   -0.68064
569400.0000   -0.48338
569440.0000   -0.55368
569480.0000   -0.78073
569520.0000   -0.81602
569560.0000   -0.58039
569600.0000   -0.63098
569640.0000   -0.91160
569680.0000   -0.65313
569720.0000   -0.84049
569760.0000   -0.48275
569800.0000   -0.79173
569840.0000   -0.58903
569880.0000   -0.58447
569920.0000   -0.58136
569960.0000   -0.47126
570000.0000   -0.47963
570040.0000   -0.61774
570080.0000   -0.31533
570120.0000   -0.53932
570160.0000   -0.55162
570200.0000   -0.25954
570240.0000   -0.65896
570280.0000   -0.50067
570320.0000   -0.43704
570360.0000   -0.67598
570400.0000   -0.48058
570440.0000   -0.34158
570480.0000   -0.10079
570520.0000   -0.48035
570560.0000   -0.76698
570600.0000   -0.55462
570640.0000   -0.66120
570680.0000   -0.23064
570720.0000   -0.49698
570760.0000   -0.66667
570800.0000   -0.67192
570840.0000   -0.74354
570880.0000   -0.51201
570920.0000   -0.49836
570960.0000   -0.96637
571000.0000   -0.59675
571040.0000   -0.43640
571080.0000   -0.27837
571120.0000   -0.25062
571160.0000   -0.19139
571200.0000   -0.44850
571240.0000   -0.57277
571280.0000   -0.66458
571320.0000   -0.44204
571360.0000   -0.64698
571400.0000   -0.41379
571440.0000   -0.29420
571480.0000   -0.09536
571520.0000   -0.42327
571560.0000   -0.32142
571600.0000   -0.06532
571640.0000   -0.18542
571680.0000   -0.05006
571720.0000   -0.05110
571760.0000   -0.19752
571800.0000   -0.11179
571840.0000   -0.20766
571880.0000   -0.40055
571920.0000   -0.18079
571960.0000   -0.37419
572000.0000   -0.36676
572040.0000   -0.72179
572080.0000   -0.46526
572120.0000   -0.44994
572160.0000   -0.40821
572200.0000   -0.41211
572240.0000   -0.61933
572280.0000   -0.25301
572320.0000   -0.28602
572360.0000   -0.34708
572400.0000   -0.26257
572440.0000   -0.54209
572480.0000   -0.56399
572520.0000   -0.51798
572560.0000   -0.14780
572600.0000   -0.20360
572640.0000   -0.07208
572680.0000   -0.33905
572720.0000   -0.07143
572760.0000   -0.29311
572800.0000   -0.28577
572840.0000   -0.35243
572880.0000   -0.22654
572920.0000   -0.13810
572960.0000   -0.33934
573000.0000   -0.28467
573040.0000   -0.27042
573080.0000   -0.22789
573120.0000   -0.37839
573160.0000   -0.41777
573200.0000   -0.40827
573240.0000   -0.47877
573280.0000   -0.39927
573320.0000   -0.23067
573360.0000   -0.55413
573400.0000   -0.10599
573440.0000   -0.41627
573480.0000   -0.57141
573520.0000   -0.38667
573560.0000   -0.37747
573600.0000   -0.44662
573640.0000   -0.30735
573680.0000   -0.42461
573720.0000   -0.54885
573760.0000   -0.38077
573800.0000   -0.52233
573840.0000   -0.53045
573880.0000   -0.37030
573920.0000   -0.41681
573960.0000   -0.00591
574000.0000   -0.27168
574040.0000   -0.02178
574080.0000   -0.33504
574120.0000   -0.59989
574160.0000   -0.36489
574200.0000   -0.49924
574240.0000   -0.52213
574280.0000   -0.70408
574320.0000   -0.50346
574360.0000   -0.61108
574400.0000   -0.68059
574440.0000   -0.48017
574480.0000   -0.64481
574520.0000   -0.59551
574560.0000   -0.66882
574600.0000   -0.48274
574640.0000   -0.34129
574680.0000   -0.37247
574720.0000   -0.65645
574760.0000   -0.50727
574800.0000   -0.68353
574840.0000   -0.58915
574880.0000   -0.50773
574920.0000   -0.47404
574960.0000   -0.64739
575000.0000   -0.64157
575040.0000   -0.54641
575080.0000   -0.43281
575120.0000   -0.86704
575160.0000   -0.63746
575200.0000   -0.48886
575240.0000   -0.58992
575280.0000   -0.75061
575320.0000   -0.50798
575360.0000   -0.42107
575400.0000   -0.08503
575440.0000   -0.19921
575480.0000   -0.81378
575520.0000   -0.17594
575560.0000   -0.59237
575600.0000   -0.38435
575640.0000   -0.21193
575680.0000   -0.17858
575720.0000   -0.59568
575760.0000   -0.21257
575800.0000   -0.29418
575840.0000   -0.43989
575880.0000   -0.17115
575920.0000   -0.16362
575960.0000   -0.48846
576000.0000   -0.29188
576040.0000   -0.12978
576080.0000   -0.33721
576120.0000   -0.22019
576160.0000   -0.58198
576200.0000   -0.50468
576240.0000   -0.34018
576280.0000   -0.08929
576320.0000   -0.50952
576360.0000   -0.36404
576400.0000   -0.68113
576440.0000   -0.57284
576480.0000   -0.58776
576520.0000   -0.51106
576560.0000   -0.47253
576600.0000   -0.43841
576640.0000   -0.60632
576680.0000   -0.54359
576720.0000   -0.72722
576760.0000   -0.31584
576800.0000   -0.76372
576840.0000   -0.63742
576880.0000   -0.68186
576920.0000   -0.71956
576960.0000   -0.53357
577000.0000   -0.52522
577040.0000   -0.81235
577080.0000   -0.58703
577120.0000   -0.42364
577160.0000   -0.24489
577200.0000   -0.28661
577240.0000   -0.35911
577280.0000   -0.56315
577320.0000   -0.74438
577360.0000   -0.73644
577400.0000   -0.51547
577440.0000   -0.54507
577480.0000   -0.42252
577520.0000   -0.38833
577560.0000   -0.37917
577600.0000   -0.28256
577640.0000   -0.16462
577680.0000   -0.48403
577720.0000   -0.60915
577760.0000   -0.69635
577800.0000   -0.26622
577840.0000   -0.52734
577880.0000   -0.68556
577920.0000   -0.49683
577960.0000   -0.46749
578000.0000   -0.55150
578040.0000   -0.40358
578080.0000   -0.54112
578120.0000   -0.43533
578160.0000   -0.22992
578200.0000   -0.33846
578240.0000   -0.10364
578280.0000   -0.52958
578320.0000   -0.64821
578360.0000   -0.71876
578400.0000   -0.38395
578440.0000   -0.52915
578480.0000   -0.49843
578520.0000   -0.52260
578560.0000   -0.42296
578600.0000   -0.30980
578640.0000   -0.55245
578680.0000   -0.69096
578720.0000   -0.75981
578760.0000   -0.67755
578800.0000   -0.42120
578840.0000   -0.54981
578880.0000   -0.12368
578920.0000   -0.14159
578960.0000   -0.23247
579000.0000   -0.24679
579040.0000    0.00698
579080.0000   -0.53321
579120.0000   -0.74765
579160.0000   -0.46436
579200.0000   -0.35107
579240.0000   -0.24694
579280.0000   -0.49435
579320.0000   -0.31104
579360.0000   -0.27772
579400.0000   -0.55488
579440.0000   -0.43282
579480.0000   -0.34756
579520.0000   -0.07187
579560.0000   -0.32206
579600.0000   -0.67286
579640.0000   -0.18488
579680.0000   -0.18504
579720.0000   -0.13433
579760.0000   -0.25942
579800.0000   -0.11511
579840.0000   -0.41311
579880.0000   -0.26826
579920.0000   -0.17652
579960.0000   -0.19663
580000.0000   -0.38265
580040.0000   -0.34697
580080.0000   -0.76147
580120.0000   -0.77549
580160.0000   -0.57956
580200.0000   -0.83020
580240.0000   -0.41689
580280.0000   -0.77166
580320.0000   -0.52137
580360.0000   -0.25783
580400.0000   -0.29969
580440.0000   -0.08660
580480.0000   -0.18952
580520.0000   -0.28595
580560.0000   -0.13588
580600.0000   -0.32414
580640.0000   -0.17952
580680.0000    0.03741
580720.0000   -0.09796
580760.0000   -0.16784
580800.0000   -0.55388
580840.0000   -0.47962
580880.0000   -0.88349
580920.0000   -0.63788
580960.0000   -0.54035
581000.0000   -0.48750
581040.0000    0.54263
581080.0000   -0.00667
581120.0000    0.10715
581160.0000    0.39127
581200.0000    0.44659
581240.0000    0.45072
581280.0000    0.24382
581320.0000    0.53025
581360.0000    0.36923
581400.0000    0.52097
581440.0000    0.29426
581480.0000    0.40189
581520.0000    0.40827
581560.0000    0.70985
581600.0000    0.63622
581640.0000    0.46785
581680.0000    0.41808
581720.0000    0.53288
581760.0000    0.27345
581800.0000    0.12993
581840.0000    0.29875
581880.0000    0.47008
581920.0000    0.45670
581960.0000    0.02984
582000.0000    0.30162
582040.0000    0.37958
582080.0000    0.07596
582120.0000    0.43120
582160.0000    0.25684
582200.0000    0.16716
582240.0000    0.27467
582280.0000    0.30387
582320.0000    0.20792
582360.0000    0.30721
582400.0000    0.30695
582440.0000    0.35126
582480.0000    0.38838
582520.0000    0.28154
582560.0000    0.55019
582600.0000    0.75028
582640.0000    0.33408
582680.0000    0.36062
582720.0000    0.07623
582760.0000    0.27774
582800.0000    0.32517
582840.0000    0.47665
582880.0000    0.41276
582920.0000    0.29472
582960.0000    0.39126
583000.0000    0.24838
583040.0000    0.34246
583080.0000    0.30296
583120.0000    0.48533
583160.0000    0.17137
583200.0000    0.35406
583240.0000    0.26922
583280.0000    0.58174
583320.0000    0.57641
583360.0000    0.30201
583400.0000    0.36184
583440.0000    0.52705
583480.0000    0.38043
583520.0000    0.25038
583560.0000    0.54065
583600.0000    0.43994
583640.0000    0.25641
583680.0000    0.47603
583720.0000    0.28630
583760.0000    0.35991
583800.0000    0.46261
583840.0000    0.33325
583880.0000    0.51610
583920.0000    0.31448
583960.0000    0.41813
584000.0000    0.38198
584040.0000    0.36354
584080.0000    0.53432
584120.0000    0.39351
584160.0000    0.42834
584200.0000    0.20597
584240.0000    0.25550
584280.0000    0.32848
584320.0000    0.25508
584360.0000    0.10756
584400.0000    0.12830
584440.0000    0.08012
584480.0000    0.09048
584520.0000    0.30508
584560.0000    0.24849
584600.0000    0.42381
584640.0000    0.41994
584680.0000    0.19243
584720.0000    0.22668
584760.0000    0.24617
584800.0000    0.41986
584840.0000   -0.27848
584880.0000   -0.66008
584920.0000   -0.48579
584960.0000   -0.79981
585000.0000   -0.80377
585040.0000   -0.41083
585080.0000   -0.65065
585120.0000   -0.41800
585160.0000   -0.53612
585200.0000   -0.62499
585240.0000   -0.24809
585280.0000   -0.46662
585320.0000   -0.29947
585360.0000   -0.27203
585400.0000   -0.24454
585440.0000   -0.24624
585480.0000   -0.07830
585520.0000    0.11198
585560.0000    0.16992
585600.0000    0.17094
585640.0000    0.34510
585680.0000    0.16955
585720.0000    0.19778
585760.0000    0.38644
585800.0000    0.19131
585840.0000    0.36408
585880.0000    0.35415
585920.0000    0.20650
585960.0000    0.29216
586000.0000    0.23725
586040.0000    0.46487
586080.0000    0.19260
586120.0000    0.22475
586160.0000    0.28687
586200.0000    0.11198
586240.0000    0.14352
586280.0000    0.15364
586320.0000    0.11281
586360.0000    0.13881
586400.0000    0.24438
586440.0000    0.31222
586480.0000    0.37572
586520.0000    0.22052
586560.0000    0.14723
586600.0000    0.19553
586640.0000    0.46272
586680.0000    0.26715
586720.0000    0.21096
586760.0000    0.27128
586800.0000    0.24956
586840.0000    0.30736
586880.0000    0.24016
586920.0000    0.39007
586960.0000    0.43976
587000.0000    0.26488
587040.0000    0.57016
587080.0000    0.34402
587120.0000    0.46097
587160.0000    0.22404
587200.0000    0.22857
587240.0000    0.36011
587280.0000    0.43510
587320.0000    0.53195
587360.0000    0.15110
587400.0000    0.59296
587440.0000    0.18091
587480.0000    0.43174
587520.0000    0.26344
587560.0000    0.28889
587600.0000    0.56768
587640.0000    0.62369
587680.0000    0.37736
587720.0000    0.53751
587760.0000    0.25496
587800.0000    0.40217
587840.0000    0.32825
587880.0000    0.30121
587920.0000    0.51124
587960.0000    0.41702
588000.0000    0.43236
588040.0000    0.32976
588080.0000    0.41877
588120.0000    0.32544
588160.0000    0.22088
588200.0000    0.12479
588240.0000    0.19444
588280.0000    0.12434
588320.0000    0.27942
588360.0000    0.27034
588400.0000    0.43916
588440.0000    0.25789
588480.0000    0.46549
588520.0000    0.11563
588560.0000    0.20479
588600.0000    0.32755
588640.0000    0.39296
588680.0000    0.56749
588720.0000    0.10551
588760.0000    0.19519
588800.0000    0.24138
588840.0000    0.25947
588880.0000    0.35706
588920.0000    0.20571
588960.0000    0.53298
589000.0000    0.30215
589040.0000    0.19804
589080.0000    0.41899
589120.0000    0.34606
589160.0000    0.38688
589200.0000    0.21660
589240.0000   -0.43910
589280.0000   -0.00288
589320.0000    0.46749
589360.0000    0.37437
589400.0000    0.32079
589440.0000    0.48923
589480.0000    0.58467
589520.0000    0.34230
589560.0000    0.11123
589600.0000    0.21247
589640.0000    0.31204
589680.0000    0.47974
589720.0000    0.18931
589760.0000    0.30593
589800.0000    0.29005
589840.0000    0.25876
589880.0000    0.21335
589920.0000    0.17432
589960.0000    0.43923
590000.0000    0.55329
590040.0000    0.31803
590080.0000    0.26983
590120.0000    0.37925
590160.0000    0.18234
590200.0000    0.07625
590240.0000    0.39130
590280.0000    0.37054
590320.0000    0.31687
590360.0000    0.54769
590400.0000    0.43092
590440.0000    0.53685
590480.0000    0.33034
590520.0000    0.05796
590560.0000    0.22760
590600.0000    0.53841
590640.0000    0.15607
590680.0000    0.32392
590720.0000    0.35387
590760.0000    0.35839
590800.0000    0.20881
590840.0000    0.20526
590880.0000    0.38100
590920.0000    0.41781
590960.0000    0.38154
591000.0000    0.17195
591040.0000    0.26119
591080.0000    0.28294
591120.0000    0.36185
591160.0000    0.31106
591200.0000    0.13943
591240.0000   -0.01453
591280.0000    0.20848
591320.0000    0.19898
591360.0000    0.26997
591400.0000    0.22525
591440.0000    0.03137
591480.0000    0.37455
591520.0000    0.29376
591560.0000    0.32763
591600.0000    0.26977
591640.0000    0.32151
591680.0000    0.23282
591720.0000    0.46737
591760.0000    0.26030
591800.0000    0.28148
591840.0000    0.23035
591880.0000    0.03924
591920.0000    0.30607
591960.0000    0.24105
592000.0000    0.41172
592040.0000    0.31736
592080.0000    0.16311
592120.0000    0.30474
592160.0000    0.11672
592200.0000    0.24816
592240.0000    0.23188
592280.0000    0.44777
592320.0000    0.49436
592360.0000    0.27322
592400.0000    0.14549
592440.0000    0.44178
592480.0000    0.84490
592520.0000    0.04867
592560.0000   -0.04456
592600.0000   -0.41077
592640.0000   -0.08311
592680.0000   -0.16084
592720.0000   -0.03096
592760.0000    0.03378
592800.0000    0.35410
592840.0000    0.39398
592880.0000    0.38692
592920.0000    0.71529
592960.0000    0.46490
593000.0000   -0.19932
593040.0000   -0.08799
593080.0000   -0.00900
593120.0000   -0.21831
593160.0000    0.08297
593200.0000   -0.10460
593240.0000    0.43318
593280.0000   -0.02409
593320.0000    0.12903
593360.0000    0.11033
593400.0000   -0.22498
593440.0000   -0.04159
593480.0000   -0.09650
593520.0000   -0.51166
593560.0000   -0.43885
593600.0000   -0.71020
593640.0000   -0.81753
593680.0000   -0.63448
593720.0000   -0.47988
593760.0000   -0.57344
593800.0000   -0.64252
593840.0000   -0.50958
593880.0000   -0.66524
593920.0000   -0.75585
593960.0000   -0.73512
594000.0000   -0.68799
594040.0000   -0.50779
594080.0000   -0.43084
594120.0000   -0.34440
594160.0000   -0.37204
594200.0000   -0.44293
594240.0000   -0.11251
594280.0000   -0.53169
594320.0000   -0.34657
594360.0000   -0.04466
594400.0000   -0.39549
594440.0000   -0.43588
594480.0000   -0.66450
594520.0000   -0.40342
594560.0000   -0.60924
594600.0000   -0.32982
594640.0000   -0.35965
594680.0000   -0.48894
594720.0000   -0.41195
594760.0000   -0.01224
594800.0000   -0.10889
594840.0000   -0.84648
594880.0000   -0.01161
594920.0000   -0.19436
594960.0000   -0.22996
595000.0000    0.40442
595040.0000    0.32711
595080.0000    0.49851
595120.0000    0.30999
595160.0000    0.42335
595200.0000    0.36352
595240.0000    0.44689
595280.0000    0.41073
595320.0000    0.44142
595360.0000    0.31957
595400.0000    0.31025
595440.0000    0.61232
595480.0000    0.51302
595520.0000    0.55040
595560.0000    0.47389
595600.0000    0.40647
595640.0000    0.24925
595680.0000    0.20903
595720.0000    0.08116
595760.0000    0.11381
595800.0000    0.37467
595840.0000    0.06094
595880.0000    0.26570
595920.0000    0.16479
595960.0000    0.44713
596000.0000    0.11208
596040.0000    0.31344
596080.0000    0.24545
596120.0000    0.22201
596160.0000    0.08438
596200.0000    0.20084
596240.0000    0.42485
596280.0000    0.44166
596320.0000    0.59096
596360.0000    0.31874
596400.0000    0.27195
596440.0000    0.23958
596480.0000    0.40956
596520.0000    0.49319
596560.0000    0.55777
596600.0000    0.35928
596640.0000    0.31721
596680.0000    0.43414
596720.0000    0.30013
596760.0000    0.10123
596800.0000   -0.00796
596840.0000    0.04518
596880.0000    0.58100
596920.0000    0.35223
596960.0000    0.32722
597000.0000    0.01221
597040.0000    0.31290
597080.0000    0.16470
597120.0000    0.34787
597160.0000    0.24567
597200.0000    0.13557
597240.0000    0.22650
597280.0000    0.34030
597320.0000    0.38468
597360.0000    0.38676
597400.0000    0.34955
597440.0000    0.46585
597480.0000    0.33856
597520.0000    0.49272
597560.0000    0.30379
597600.0000    0.49227
597640.0000    0.50728
597680.0000    0.43484
597720.0000    0.68048
597760.0000    0.29679
597800.0000    0.39807
597840.0000    0.49357
597880.0000    0.36858
597920.0000    0.48982
597960.0000    0.37763
598000.0000    0.13176
598040.0000   -0.05090
598080.0000   -0.03774
598120.0000    0.06072
598160.0000   -0.15610
598200.0000   -0.22062
598240.0000   -0.16483
598280.0000   -0.09962
598320.0000   -0.16902
598360.0000   -0.29009
598400.0000   -0.71183
598440.0000   -0.72330
598480.0000   -0.84221
598520.0000   -0.68583
598560.0000   -0.88296
598600.0000   -0.70416
598640.0000   -0.95996
598680.0000   -0.06320
598720.0000   -0.68346
598760.0000   -0.04830
598800.0000   -0.39283
598840.0000   -0.69266
598880.0000   -0.47618
598920.0000   -0.61698
598960.0000   -0.72519
599000.0000   -0.57667
599040.0000   -0.58562
599080.0000   -0.98560
599120.0000   -0.81599
599160.0000   -0.76617
599200.0000   -0.79272
599240.0000   -1.03835
599280.0000   -0.96070
599320.0000   -0.90309
599360.0000   -1.08911
599400.0000   -1.06421
599440.0000   -0.86095
599480.0000   -0.62657
599520.0000   -0.96248
599560.0000   -0.80036
599600.0000   -0.85527
599640.0000   -0.65238
599680.0000   -0.68467
599720.0000   -0.67997
599760.0000   -0.54309
599800.0000   -0.61578
599840.0000   -0.49453
599880.0000   -0.50932
599920.0000   -0.56587
599960.0000   -0.50571
600000.0000   -0.52756
600040.0000   -0.55318
600080.0000   -0.49553
600120.0000   -0.75438
600160.0000   -0.36390
600200.0000   -0.65386
600240.0000   -0.77359
600280.0000   -0.65478
600320.0000   -0.63654
600360.0000   -0.79961
600400.0000   -0.60955
600440.0000   -0.76880
600480.0000   -0.58608
600520.0000   -0.61403
600560.0000   -0.65923
600600.0000   -0.91021
600640.0000   -0.71363
600680.0000   -0.97488
600720.0000   -0.82565
600760.0000   -0.71311
600800.0000   -0.84710
600840.0000   -0.87600
600880.0000   -0.57340
600920.0000   -0.66464
600960.0000   -0.38461
601000.0000   -0.50946
601040.0000   -0.63639
601080.0000   -0.48101
601120.0000   -0.34163
601160.0000   -0.25413
601200.0000   -0.45680
601240.0000   -0.47577
601280.0000   -0.06813
601320.0000   -0.33896
601360.0000   -0.43297
601400.0000   -0.57176
601440.0000   -0.42660
601480.0000   -0.62044
601520.0000   -0.85117
601560.0000   -0.82147
601600.0000   -0.86758
601640.0000   -0.61193
601680.0000   -0.81447
601720.0000   -1.01635
601760.0000   -0.85876
601800.0000   -0.58091
601840.0000   -0.50636
601880.0000   -0.52269
601920.0000   -0.80045
601960.0000   -0.97083
602000.0000   -1.04841
602040.0000   -0.85506
602080.0000   -0.91537
602120.0000   -0.74805
602160.0000   -0.76104
602200.0000   -0.81249
602240.0000   -0.82909
602280.0000   -0.69551
602320.0000   -0.86250
602360.0000   -0.83340
602400.0000   -0.98718
602440.0000   -0.88742
602480.0000   -0.97720
602520.0000   -0.54971
602560.0000   -0.67623
602600.0000   -0.79796
602640.0000   -0.86835
602680.0000   -0.81802
602720.0000   -0.71750
602760.0000   -0.96421
602800.0000   -0.99193
602840.0000   -0.93981
602880.0000   -0.77173
602920.0000   -0.80613
602960.0000   -0.78992
603000.0000   -0.91815
603040.0000   -0.69474
603080.0000   -0.77308
603120.0000   -0.53675
603160.0000   -1.05864
603200.0000   -0.78398
603240.0000   -1.10040
603280.0000   -0.71160
603320.0000   -0.51174
603360.0000   -0.54472
603400.0000   -0.79518
603440.0000   -0.94675
603480.0000   -0.84059
603520.0000   -0.62719
603560.0000   -0.61904
603600.0000   -0.62171
603640.0000   -0.71281
603680.0000   -0.44520
603720.0000   -0.50718
603760.0000   -0.45568
603800.0000   -0.50046
603840.0000   -0.67331
603880.0000   -0.64881
603920.0000   -0.85808
603960.0000   -0.76140
604000.0000   -0.66461
604040.0000   -0.60271
604080.0000   -0.57560
604120.0000   -0.90980
604160.0000   -0.58373
604200.0000   -0.77706
604240.0000   -0.91454
604280.0000   -0.86819
604320.0000   -0.54948
604360.0000   -0.78376
604400.0000   -0.39693
604440.0000   -0.72366
604480.0000   -0.56766
604520.0000   -0.62114
604560.0000   -0.50189
604600.0000   -0.45396
604640.0000   -0.42887
604680.0000   -0.55454
604720.0000   -0.46051
604760.0000   -0.44056
604800.0000   -0.45228
604840.0000   -0.52631
604880.0000   -0.26880
604920.0000   -0.66268
604960.0000   -0.62336
605000.0000   -0.82637
605040.0000   -1.00119
605080.0000   -0.69379
605120.0000   -1.08334
605160.0000   -1.18580
605200.0000   -1.09278
605240.0000   -1.21596
605280.0000   -1.39995
605320.0000   -0.95337
605360.0000   -0.93872
605400.0000   -1.08417
605440.0000   -0.89931
605480.0000   -0.79716
605520.0000   -0.67543
605560.0000   -0.58915
605600.0000   -1.03422
605640.0000   -0.92025
605680.0000   -0.90994
605720.0000   -0.54664
605760.0000   -0.40587
605800.0000   -0.81459
605840.0000   -0.86490
605880.0000   -1.19324
605920.0000   -1.14307
605960.0000   -0.76748
606000.0000   -1.00069
606040.0000   -0.63504
606080.0000   -0.74983
606120.0000   -0.62848
606160.0000   -0.81715
606200.0000   -0.65552
606240.0000   -0.67271
606280.0000   -0.78796
606320.0000   -0.78566
606360.0000   -0.67888
606400.0000   -0.78836
606440.0000   -0.55020
606480.0000   -0.93666
606520.0000   -0.87390
606560.0000   -0.69514
606600.0000   -0.83319
606640.0000   -0.68989
606680.0000   -0.63762
606720.0000   -0.89696
606760.0000   -0.74777
606800.0000   -0.62888
606840.0000   -0.73045
606880.0000   -0.68952
606920.0000   -0.91584
606960.0000   -0.80193
607000.0000   -0.81996
607040.0000   -0.10176
607080.0000   -0.47035
607120.0000   -0.70416
607160.0000   -0.73220
607200.0000   -0.46770
607240.0000   -0.63210
607280.0000   -0.66626
607320.0000   -0.67399
607360.0000   -0.46348
607400.0000   -0.65518
607440.0000   -0.65188
607480.0000   -0.63726
607520.0000   -0.51542
607560.0000   -0.41893
607600.0000   -0.57572
607640.0000   -0.63017
607680.0000   -0.32211
607720.0000   -0.61049
607760.0000   -0.79993
607800.0000   -0.74215
607840.0000   -0.71932
607880.0000   -0.83633
607920.0000   -0.74267
607960.0000   -0.83044
608000.0000   -0.81084
608040.0000   -0.69965
608080.0000   -0.38359
608120.0000   -0.29130
608160.0000   -0.42632
608200.0000   -0.48253
608240.0000   -0.66872
608280.0000   -0.46526
608320.0000   -0.55355
608360.0000   -0.53202
608400.0000   -0.59594
608440.0000   -0.56950
608480.0000   -0.57700
608520.0000   -0.47785
608560.0000   -0.59578
608600.0000   -0.28876
608640.0000   -0.64616
608680.0000   -0.47306
608720.0000   -0.42234
608760.0000   -0.55701
608800.0000   -0.68690
608840.0000   -0.47705
608880.0000   -0.71787
608920.0000   -0.69922
608960.0000   -0.66309
609000.0000   -0.26564
609040.0000   -0.46049
609080.0000   -0.43049
609120.0000   -0.95960
609160.0000   -0.53395
609200.0000   -0.46664
609240.0000   -0.66807
609280.0000   -0.70287
609320.0000   -0.79809
609360.0000   -0.40948
609400.0000   -0.79765
609440.0000   -0.93143
609480.0000   -0.33613
609520.0000   -0.94934
609560.0000   -0.52761
609600.0000   -0.58261
609640.0000   -0.46977
609680.0000   -0.71295
609720.0000   -0.58801
609760.0000   -0.25432
609800.0000   -0.13813
609840.0000   -0.59697
609880.0000   -0.43232
609920.0000   -0.63458
609960.0000   -0.48709
610000.0000   -0.59763
610040.0000   -0.51975
610080.0000   -0.42781
610120.0000   -0.62422
610160.0000   -0.32808
610200.0000   -0.31055
610240.0000   -0.17863
610280.0000   -0.20768
610320.0000   -0.22709
610360.0000    0.07026
610400.0000   -0.51313
610440.0000   -0.54343
610480.0000   -0.66420
610520.0000   -0.40725
610560.0000   -0.83628
610600.0000   -0.30824
610640.0000   -0.51298
610680.0000   -0.29359
610720.0000   -0.07453
610760.0000   -0.09970
610800.0000   -0.19946
610840.0000   -0.37876
610880.0000   -0.24985
610920.0000   -0.28084
610960.0000    0.15318
611000.0000    0.21785
611040.0000   -0.03025
611080.0000    0.28093
611120.0000   -0.03030
611160.0000   -0.33442
611200.0000   -0.16742
611240.0000   -0.06486
611280.0000   -0.23359
611320.0000   -0.05202
611360.0000    0.09143
611400.0000   -0.08514
611440.0000   -0.01243
611480.0000   -0.06998
611520.0000   -0.05877
611560.0000   -0.18040
611600.0000    0.07382
611640.0000   -0.02167
611680.0000    0.21376
611720.0000   -0.16396
611760.0000    0.10433
611800.0000    0.09550
611840.0000    0.13280
611880.0000   -0.29528
611920.0000   -0.29647
611960.0000   -0.13128
612000.0000    0.03074
612040.0000   -0.19594
612080.0000   -0.13340
612120.0000   -0.07476
612160.0000   -0.10729
612200.0000   -0.21564
612240.0000    0.14283
612280.0000   -0.00786
612320.0000   -0.10414
612360.0000   -0.11045
612400.0000    0.47820
612440.0000    0.50278
612480.0000    0.22311
612520.0000    0.42727
612560.0000    0.26188
612600.0000    0.38766
612640.0000    0.32852
612680.0000    0.25644
612720.0000    0.38415
612760.0000    0.34983
612800.0000    0.42587
612840.0000    0.51616
612880.0000    0.51338
612920.0000   -0.18421
612960.0000   -0.24341
613000.0000    0.22776
613040.0000    0.19836
613080.0000    0.35438
613120.0000    0.23375
613160.0000    0.46339
613200.0000    0.37747
613240.0000    0.32096
613280.0000    0.45066
613320.0000    0.28006
613360.0000    0.40094
613400.0000    0.31654
613440.0000    0.28259
613480.0000    0.32493
613520.0000    0.40324
613560.0000    0.34698
613600.0000    0.31210
613640.0000    0.46042
613680.0000    0.36214
613720.0000    0.43868
613760.0000    0.29744
613800.0000    0.19582
613840.0000    0.20481
613880.0000    0.51000
613920.0000    0.15381
613960.0000    0.37290
614000.0000    0.43702
614040.0000    0.40728
614080.0000    0.23362
614120.0000   -0.09252
614160.0000    0.41896
614200.0000    0.19178
614240.0000    0.44838
614280.0000    0.42001
614320.0000    0.34254
614360.0000    0.35710
614400.0000    0.35877
614440.0000    0.41923
614480.0000    0.49980
614520.0000    0.33048
614560.0000    0.26602
614600.0000    0.38120
614640.0000    0.28660
614680.0000    0.45609
614720.0000    0.16803
614760.0000    0.27568
614800.0000    0.50790
614840.0000    0.42517
614880.0000    0.33897
614920.0000    0.66739
614960.0000    0.64390
615000.0000    0.44913
615040.0000    0.46880
615080.0000    0.40535
615120.0000    0.21748
615160.0000    0.58516
615200.0000    0.35596
615240.0000    0.50883
615280.0000    0.40145
615320.0000    0.30280
615360.0000    0.33893
615400.0000    0.30032
615440.0000    0.33158
615480.0000    0.25869
615520.0000    0.35450
615560.0000    0.31037
615600.0000    0.20602
615640.0000    0.41870
615680.0000    0.25701
615720.0000    0.35760
615760.0000    0.45394
615800.0000    0.32172
615840.0000    0.37441
615880.0000    0.00813
615920.0000    0.55973
615960.0000    0.33512
616000.0000    0.40436
616040.0000    0.17249
616080.0000    0.42517
616120.0000    0.40732
616160.0000    0.41338
616200.0000    0.30845
616240.0000    0.58252
616280.0000    0.23388
616320.0000    0.25003
616360.0000    0.32400
616400.0000    0.39103
616440.0000    0.38141
616480.0000    0.34608
616520.0000    0.32657
616560.0000    0.18701
616600.0000    0.39544
616640.0000    0.41854
616680.0000    0.21496
616720.0000    0.34075
616760.0000    0.40579
616800.0000    0.45137
616840.0000    0.31953
616880.0000   -0.03934
616920.0000   -0.07481
616960.0000   -0.12630
617000.0000    0.32380
617040.0000    0.26698
617080.0000    0.29213
617120.0000    0.24428
617160.0000    0.39481
617200.0000    0.24883
617240.0000    0.26740
617280.0000    0.08918
617320.0000    0.14224
617360.0000    0.29943
617400.0000    0.25170
617440.0000    0.40973
617480.0000    0.61586
617520.0000    0.28771
617560.0000    0.61879
617600.0000    0.33188
617640.0000    0.34921
617680.0000    0.16220
617720.0000    0.53659
617760.0000    0.38021
617800.0000    0.43120
617840.0000    0.65091
617880.0000    0.53479
617920.0000    0.00076
617960.0000    0.02426
618000.0000    0.27444
618040.0000    0.02420
618080.0000    0.01025
618120.0000   -0.04710
618160.0000    0.25150
618200.0000    0.46637
618240.0000    0.22684
618280.0000    0.30512
618320.0000    0.18900
618360.0000    0.22323
618400.0000    0.24017
618440.0000    0.11059
618480.0000    0.16121
618520.0000    0.42246
618560.0000    0.46192
618600.0000    0.27686
618640.0000    0.28442
618680.0000    0.44766
618720.0000    0.17704
618760.0000    0.38506
618800.0000    0.34238
618840.0000    0.28003
618880.0000    0.38418
618920.0000    0.34306
618960.0000    0.29816
619000.0000    0.69765
619040.0000    0.25430
619080.0000    0.26206
619120.0000    0.30935
619160.0000    0.34209
619200.0000    0.44148
619240.0000    0.46726
619280.0000    0.41100
619320.0000    0.39647
619360.0000    0.57092
619400.0000    0.35130
619440.0000    0.31342
619480.0000    0.34932
619520.0000    0.28399
619560.0000    0.14855
619600.0000    0.18355
619640.0000    0.51270
619680.0000    0.36488
619720.0000    0.61312
619760.0000    0.40414
619800.0000    0.34647
619840.0000    0.56690
619880.0000    0.45499
619920.0000    0.49798
619960.0000    0.58166
620000.0000    0.41836
620040.0000    0.27380
620080.0000    0.28687
620120.0000    0.11866
620160.0000    0.27827
620200.0000    0.30075
620240.0000    0.47750
620280.0000    0.04769
620320.0000    0.29950
620360.0000    0.32416
620400.0000    0.47180
620440.0000   -0.10094
620480.0000    0.11237
620520.0000    0.33052
620560.0000    0.13654
620600.0000    0.34782
620640.0000    0.12180
620680.0000    0.32443
620720.0000    0.12471
620760.0000    0.44738
620800.0000    0.25487
620840.0000    0.37245
620880.0000    0.58887
620920.0000    0.70088
620960.0000    0.77977
621000.0000    0.48216
621040.0000    0.43281
621080.0000    0.57465
621120.0000    0.26866
621160.0000    0.55413
621200.0000    0.30431
621240.0000    0.45780
621280.0000    0.60521
621320.0000    0.30074
621360.0000    0.41497
621400.0000    0.53900
621440.0000    0.76754
621480.0000    0.46588
621520.0000    0.36797
621560.0000    0.35272
621600.0000    0.41439
621640.0000    0.29439
621680.0000    0.29216
621720.0000    0.52409
621760.0000    0.48347
621800.0000    0.42643
621840.0000    0.32193
621880.0000    0.24280
621920.0000    0.25749
621960.0000    0.10677
622000.0000   -0.08560
622040.0000    0.33326
622080.0000    0.46794
622120.0000    0.36769
622160.0000    0.34387
622200.0000    0.63331
622240.0000    0.38467
622280.0000    0.28936
622320.0000    0.21690
622360.0000    0.38082
622400.0000    0.27841
622440.0000    0.35974
622480.0000    0.38095
622520.0000    0.19773
622560.0000    0.57405
622600.0000    0.40510
622640.0000    0.43456
622680.0000    0.26476
622720.0000    0.45133
622760.0000    0.32351
622800.0000    0.32373
622840.0000    0.27539
622880.0000    0.50057
622920.0000    0.53983
622960.0000    0.55754
623000.0000    0.51982
623040.0000    0.65382
623080.0000    0.38187
623120.0000    0.36656
623160.0000    0.17733
623200.0000    0.60067
623240.0000    0.44331
623280.0000    0.25266
623320.0000    0.19133
623360.0000    0.35853
623400.0000    0.36244
623440.0000    0.29608
623480.0000    0.27232
623520.0000    0.29871
623560.0000    0.40914
623600.0000    0.21837
623640.0000    0.23717
623680.0000    0.41989
623720.0000    0.46772
623760.0000    0.36221
623800.0000    0.17596
623840.0000    0.29682
623880.0000    0.13266
623920.0000    0.32540
623960.0000    0.36725
624000.0000    0.27515
624040.0000    0.27754
624080.0000    0.31953
624120.0000    0.11179
624160.0000   -0.11901
624200.0000   -0.33465
624240.0000   -0.32481
624280.0000   -0.46097
624320.0000    0.21695
624360.0000    0.31262
624400.0000    0.18837
624440.0000    0.30383
624480.0000    0.39680
624520.0000    0.49883
624560.0000    0.49497
624600.0000    0.44712
624640.0000    0.26939
624680.0000    0.53283
624720.0000    0.45565
624760.0000    0.44261
624800.0000    0.39935
624840.0000    0.36231
624880.0000    0.09352
624920.0000   -0.15642
624960.0000    0.43340
625000.0000    0.24069
625040.0000    0.28740
625080.0000    0.46158
625120.0000    0.38590
625160.0000    0.45363
625200.0000    0.37450
625240.0000    0.37459
625280.0000    0.45764
625320.0000    0.38964
625360.0000    0.33210
625400.0000    0.44906
625440.0000    0.35583
625480.0000    0.38066
625520.0000    0.38560
625560.0000   -0.01689
625600.0000   -0.13609
625640.0000    0.17640
625680.0000    0.25625
625720.0000    0.43765
625760.0000    0.18062
625800.0000    0.04525
625840.0000    0.51031
625880.0000    0.47670
625920.0000    0.25469
625960.0000    0.36628
626000.0000    0.73098
626040.0000    0.17288
626080.0000    0.24510
626120.0000    0.11888
626160.0000    0.19224
626200.0000    0.33893
626240.0000    0.17749
626280.0000    0.66043
626320.0000    0.26455
626360.0000    0.19855
626400.0000    0.14112
626440.0000    0.26720
626480.0000    0.34683
626520.0000    0.19851
626560.0000    0.10184
626600.0000    0.67563
626640.0000    0.25147
626680.0000    0.31397
626720.0000    0.40952
626760.0000    0.46317
626800.0000    0.58424
626840.0000    0.54626
626880.0000    0.43865
626920.0000    0.53475
626960.0000    0.49131
627000.0000    0.15654
627040.0000    0.22622
627080.0000    0.50374
627120.0000    0.18145
627160.0000    0.38439
627200.0000    0.21486
627240.0000    0.19409
627280.0000    0.59781
627320.0000    0.43163
627360.0000    0.34867
627400.0000    0.39148
627440.0000    0.44457
627480.0000    0.21488
627520.0000    0.44636
627560.0000    0.48648
627600.0000    0.35670
627640.0000    0.36365
627680.0000    0.49697
627720.0000    0.34906
627760.0000    0.68800
627800.0000    0.48001
627840.0000    0.40622
627880.0000    0.38674
627920.0000    0.16479
627960.0000    0.20623
628000.0000    0.32376
628040.0000    0.45511
628080.0000    0.31992
628120.0000    0.41967
628160.0000    0.37835
628200.0000    0.49213
628240.0000    0.47203
628280.0000    0.41284
628320.0000    0.43274
628360.0000    0.48424
628400.0000    0.36009
628440.0000    0.48406
628480.0000    0.37649
628520.0000    0.51709
628560.0000    0.32376
628600.0000    0.42499
628640.0000    0.49574
628680.0000    0.39779
628720.0000    0.36938
628760.0000    0.25029
628800.0000    0.34247
628840.0000    0.47377
628880.0000    0.32091
628920.0000    0.10347
628960.0000    0.30970
629000.0000    0.46715
629040.0000    0.20477
629080.0000    0.46397
629120.0000    0.21928
629160.0000    0.29391
629200.0000    0.42299
629240.0000    0.36170
629280.0000    0.28318
629320.0000    0.66934
629360.0000    0.43173
629400.0000    0.54169
629440.0000    0.55977
629480.0000    0.36550
629520.0000    0.51356
629560.0000    0.36757
629600.0000    0.27141
629640.0000    0.48403
629680.0000    0.42019
629720.0000    0.30123
629760.0000    0.20490
629800.0000    0.42640
629840.0000    0.11091
629880.0000    0.41154
629920.0000    0.30183
629960.0000    0.27873
630000.0000    0.44689
630040.0000    0.28637
630080.0000    0.27684
630120.0000    0.44322
630160.0000    0.46324
630200.0000    0.60309
630240.0000    0.27671
630280.0000    0.29389
630320.0000    0.32840
630360.0000    0.23786
630400.0000    0.16712
630440.0000    0.24468
630480.0000    0.40333
630520.0000    0.25903
630560.0000    0.14960
630600.0000    0.44635
630640.0000    0.44292
630680.0000    0.42145
630720.0000    0.43639
630760.0000    0.45364
630800.0000    0.33682
630840.0000    0.64833
630880.0000    0.50884
630920.0000    0.39312
630960.0000    0.32471
631000.0000    0.34065
631040.0000    0.22888
631080.0000    0.35212
631120.0000    0.56353
631160.0000    0.24632
631200.0000    0.31772
631240.0000    0.49126
631280.0000    0.33831
631320.0000    0.49458
631360.0000    0.44120
631400.0000    0.75646
631440.0000    0.45332
631480.0000    0.60146
631520.0000    0.30212
631560.0000    0.43145
631600.0000    0.28815
631640.0000    0.59709
631680.0000    0.33387
631720.0000    0.35182
631760.0000    0.20534
631800.0000    0.61876
631840.0000    0.50557
631880.0000    0.41827
631920.0000    0.51116
631960.0000    0.38337
632000.0000    0.49699
632040.0000    0.39409
632080.0000    0.22383
632120.0000    0.59362
632160.0000    0.49312
632200.0000    0.31684
632240.0000    0.34774
632280.0000    0.31253
632320.0000    0.36377
632360.0000    0.65633
632400.0000    0.47718
632440.0000    0.52536
632480.0000    0.40922
632520.0000    0.43328
632560.0000    0.43318
632600.0000    0.44119
632640.0000    0.50736
632680.0000    0.32366
632720.0000    0.52770
632760.0000    0.52788
632800.0000    0.43413
632840.0000    0.28573
632880.0000    0.35119
632920.0000    0.55375
632960.0000    0.57830
633000.0000    0.45454
633040.0000    0.50727
633080.0000    0.39562
633120.0000    0.45304
633160.0000    0.44757
633200.0000    0.56339
633240.0000    0.46191
633280.0000    0.30406
633320.0000    0.30557
633360.0000    0.38919
633400.0000    0.32181
633440.0000    0.39853
633480.0000    0.26637
633520.0000    0.05549
633560.0000    0.35683
633600.0000    0.27730
633640.0000    0.19608
633680.0000    0.29782
633720.0000    0.37654
633760.0000    0.30477
633800.0000    0.52416
633840.0000    0.20557
633880.0000    0.47056
633920.0000    0.40202
633960.0000    0.45324
634000.0000    0.40462
634040.0000    0.46420
634080.0000    0.49102
634120.0000    0.41500
634160.0000    0.54332
634200.0000    0.18658
634240.0000    0.48757
634280.0000    0.42082
634320.0000    0.47608
634360.0000    0.41022
634400.0000    0.46365
634440.0000    0.53542
634480.0000    0.52659
634520.0000    0.68677
634560.0000    0.36082
634600.0000    0.61343
634640.0000    0.32260
634680.0000    0.33760
634720.0000    0.32353
634760.0000    0.32166
634800.0000    0.54164
634840.0000    0.37863
634880.0000    0.46883
634920.0000    0.50977
634960.0000    0.53143
635000.0000    0.52416
635040.0000    0.81512
635080.0000    0.61943
635120.0000    0.67834
635160.0000    0.49525
635200.0000    0.58939
635240.0000    0.41504
635280.0000    0.60788
635320.0000    0.49314
635360.0000    0.51604
635400.0000    0.29510
635440.0000    0.32889
635480.0000    0.49424
635520.0000    0.31525
635560.0000    0.26566
635600.0000    0.30959
635640.0000    0.37694
635680.0000    0.21781
635720.0000    0.35752
635760.0000    0.27727
635800.0000    0.17780
635840.0000    0.23550
635880.0000    0.28268
635920.0000    0.38305
635960.0000    0.31665
636000.0000    0.30487
636040.0000    0.50847
636080.0000    0.59380
636120.0000    0.47158
636160.0000    0.34401
636200.0000    0.56094
636240.0000    0.51968
636280.0000    0.33152
636320.0000    0.32130
636360.0000    0.15676
636400.0000    0.40826
636440.0000    0.40886
636480.0000    0.08866
636520.0000    0.28730
636560.0000    0.36863
636600.0000    0.31941
636640.0000    0.31765
636680.0000    0.12264
636720.0000    0.28141
636760.0000    0.26749
636800.0000    0.40683
636840.0000    0.20124
636880.0000    0.40281
636920.0000    0.49025
636960.0000    0.28370
637000.0000    0.47012
637040.0000    0.24350
637080.0000    0.30711
637120.0000    0.26199
637160.0000    0.32286
637200.0000    0.28167
637240.0000    0.34432
637280.0000    0.43312
637320.0000    0.61757
637360.0000    0.47068
637400.0000    0.30036
637440.0000    0.27267
637480.0000    0.19743
637520.0000    0.39350
637560.0000    0.50084
637600.0000    0.37317
637640.0000    0.29402
637680.0000    0.22523
637720.0000    0.06757
637760.0000    0.45657
637800.0000    0.42702
637840.0000    0.37777
637880.0000    0.43923
637920.0000    0.32975
637960.0000    0.34102
638000.0000    0.43718
638040.0000    0.47557
638080.0000    0.35719
638120.0000    0.44234
638160.0000    0.28850
638200.0000    0.33083
638240.0000    0.18780
638280.0000    0.45999
638320.0000    0.20032
638360.0000    0.22940
638400.0000    0.37315
638440.0000    0.56343
638480.0000    0.18057
638520.0000    0.22163
638560.0000    0.44164
638600.0000    0.25736
638640.0000    0.31822
638680.0000    0.28436
638720.0000    0.43378
638760.0000    0.29717
638800.0000    0.25105
638840.0000    0.15954
638880.0000    0.27125
638920.0000    0.56241
638960.0000    0.54752
639000.0000    0.55244
639040.0000    0.58195
639080.0000    0.31859
639120.0000    0.23921
639160.0000    0.30685
639200.0000    0.48916
639240.0000    0.39081
639280.0000    0.45322
639320.0000    0.37700
639360.0000    0.29837
639400.0000    0.30227
639440.0000    0.21666
639480.0000    0.81597
639520.0000    0.44068
639560.0000    0.35225
639600.0000    0.45394
639640.0000    0.13806
639680.0000    0.35462
639720.0000    0.69874
639760.0000    0.19165
639800.0000    0.43865
639840.0000    0.15564
639880.0000    0.29580
639920.0000    0.29408
639960.0000    0.41165
640000.0000    0.20694
640040.0000    0.26091
640080.0000    0.51757
640120.0000    0.50442
640160.0000    0.64458
640200.0000    0.47822
640240.0000    0.40761
640280.0000    0.40798
640320.0000    0.51362
640360.0000    0.43574
640400.0000    0.56183
640440.0000    0.50415
640480.0000    0.17572
640520.0000    0.37854
640560.0000    0.44351
640600.0000    0.65260
640640.0000    0.60694
640680.0000    0.58825
640720.0000    0.25318
640760.0000    0.33658
640800.0000    0.37166
640840.0000    0.33423
640880.0000    0.47454
640920.0000    0.32077
640960.0000    0.39921
641000.0000    0.32505
641040.0000    0.24446
641080.0000    0.22142
641120.0000    0.16212
641160.0000    0.06677
641200.0000    0.45845
641240.0000    0.27073
641280.0000    0.35369
641320.0000    0.36980
641360.0000    0.45152
641400.0000    0.57006
641440.0000    0.50830
641480.0000    0.24190
641520.0000    0.58401
641560.0000    0.35470
641600.0000    0.35777
641640.0000    0.26062
641680.0000    0.14021
641720.0000    0.16254
641760.0000    0.10748
641800.0000    0.10339
641840.0000    0.35185
641880.0000    0.63983
641920.0000    0.43313
641960.0000    0.57785
642000.0000    0.20856
642040.0000    0.63368
642080.0000    0.32132
642120.0000    0.19896
642160.0000    0.31982
642200.0000    0.17312
642240.0000    0.32446
642280.0000    0.50539
642320.0000    0.48514
642360.0000    0.39311
642400.0000    0.49582
642440.0000    0.53636
642480.0000    0.29332
642520.0000    0.41245
642560.0000    0.34160
642600.0000    0.27179
642640.0000    0.50452
642680.0000    0.53732
642720.0000    0.39588
642760.0000    0.53928
642800.0000    0.49671
642840.0000    0.39687
642880.0000    0.45221
642920.0000    0.42074
642960.0000    0.57104
643000.0000    0.36532
643040.0000    0.46271
643080.0000    0.51265
643120.0000    0.44966
643160.0000    0.44965
643200.0000    0.29067
643240.0000    0.20851
643280.0000    0.02616
643320.0000    0.02486
643360.0000    0.17748
643400.0000    0.27151
643440.0000    0.16433
643480.0000    0.29891
643520.0000    0.32382
643560.0000    0.10111
643600.0000    0.20077
643640.0000    0.17007
643680.0000    0.38993
643720.0000    0.43562
643760.0000    0.43362
643800.0000    0.39305
643840.0000    0.54778
643880.0000    0.59996
643920.0000    0.55225
643960.0000    0.59730
644000.0000    0.43553
644040.0000    0.25053
644080.0000    0.48910
644120.0000    0.37773
644160.0000    0.26122
644200.0000    0.43533
644240.0000    0.59394
644280.0000    0.53313
644320.0000    0.55782
644360.0000    0.39595
644400.0000    0.58069
644440.0000    0.67108
644480.0000    0.46614
644520.0000    0.66912
644560.0000    0.31552
644600.0000    0.56707
644640.0000    0.85632
644680.0000    0.31368
644720.0000    0.62785
644760.0000    0.70038
644800.0000    0.41199
644840.0000    0.29634
644880.0000    0.50704
644920.0000    0.58368
644960.0000    0.55402
645000.0000    0.44798
645040.0000    0.23967
645080.0000    0.34754
645120.0000    0.37095
645160.0000    0.32958
645200.0000    0.50361
645240.0000    0.09995
645280.0000    0.34540
645320.0000    0.52567
645360.0000    0.23682
645400.0000    0.49693
645440.0000    0.39206
645480.0000    0.43474
645520.0000    0.18717
645560.0000    0.20665
645600.0000    0.18941
645640.0000    0.27375
645680.0000    0.42553
645720.0000    0.50964
645760.0000    0.44288
645800.0000    0.30827
645840.0000    0.09327
645880.0000    0.24188
645920.0000    0.17536
645960.0000    0.36565
646000.0000    0.39247
646040.0000    0.48682
646080.0000    0.52274
646120.0000    0.28560
646160.0000    0.14573
646200.0000    0.31702
646240.0000    0.08738
646280.0000    0.06611
646320.0000    0.00368
646360.0000    0.75308
646400.0000    0.38232
646440.0000    0.41579
646480.0000    0.35718
646520.0000    0.05265
646560.0000    0.05668
646600.0000    0.13199
646640.0000    0.36166
646680.0000    0.39062
646720.0000    0.42503
646760.0000    0.46851
646800.0000    0.48544
646840.0000    0.43215
646880.0000    0.30026
646920.0000    0.63974
646960.0000    0.41474
647000.0000    0.64873
647040.0000    0.21668
647080.0000    0.25730
647120.0000    0.50587
647160.0000    0.34051
647200.0000    0.20902
647240.0000    0.15271
647280.0000    0.46348
647320.0000    0.23932
647360.0000    0.50263
647400.0000    0.43485
647440.0000    0.36524
647480.0000    0.39472
647520.0000    0.24069
647560.0000    0.08433
647600.0000    0.21927
647640.0000   -0.07204
647680.0000    0.31364
647720.0000    0.42586
647760.0000    0.24339
647800.0000    0.22023
647840.0000    0.46203
647880.0000    0.30013
647920.0000    0.26826
647960.0000    0.32635
648000.0000    0.27401
648040.0000    0.12757
648080.0000    0.28500
648120.0000    0.33827
648160.0000    0.37573
648200.0000    0.27181
648240.0000    0.23299
648280.0000    0.36640
648320.0000    0.44800
648360.0000    0.11950
648400.0000    0.31265
648440.0000   -0.07286
648480.0000    0.09187
648520.0000    0.33875
648560.0000    0.28147
648600.0000    0.18163
648640.0000    0.20613
648680.0000    0.36294
648720.0000    0.20171
648760.0000    0.30456
648800.0000    0.45676
648840.0000    0.49187
648880.0000   -0.08742
648920.0000    0.14074
648960.0000    0.12028
649000.0000    0.00469
649040.0000    0.28558
649080.0000    0.14540
649120.0000    0.05505
649160.0000    0.14001
649200.0000    0.13103
649240.0000    0.37654
649280.0000    0.19267
649320.0000    0.00360
649360.0000    0.17266
649400.0000    0.06938
649440.0000    0.00201
649480.0000    0.02228
649520.0000    0.04388
649560.0000    0.15965
649600.0000    0.00548
649640.0000    0.30348
649680.0000    0.16452
649720.0000    0.23141
649760.0000    0.01643
649800.0000    0.19383
649840.0000    0.37853
649880.0000    0.13117
649920.0000    0.17055
649960.0000    0.32911
650000.0000    0.33527
650040.0000    0.28864
650080.0000    0.34301
650120.0000    0.25600
650160.0000    0.17944
650200.0000    0.28983
650240.0000    0.43859
650280.0000    0.19792
650320.0000    0.32157
650360.0000    0.28987
650400.0000    0.43823
650440.0000    0.27154
650480.0000    0.27194
650520.0000    0.32340
650560.0000    0.06147
650600.0000    0.42404
650640.0000    0.13871
650680.0000    0.25943
650720.0000    0.21748
650760.0000    0.05954
650800.0000    0.20988
650840.0000    0.26089
650880.0000    0.32301
650920.0000    0.34681
650960.0000    0.19604
651000.0000    0.22121
651040.0000    0.46287
651080.0000    0.46017
651120.0000    0.34125
651160.0000    0.36406
651200.0000    0.09050
651240.0000    0.15051
651280.0000    0.43548
651320.0000    0.60319
651360.0000    0.28470
651400.0000    0.17383
651440.0000    0.48537
651480.0000    0.33689
651520.0000    0.43520
651560.0000    0.35737
651600.0000    0.23847
651640.0000    0.14658
651680.0000    0.15125
651720.0000    0.43106
651760.0000    0.06479
651800.0000   -0.09852
651840.0000   -0.42254
651880.0000   -0.54839
651920.0000   -0.14397
651960.0000   -0.48949
652000.0000   -0.49321
652040.0000   -0.56842
652080.0000   -0.66790
652120.0000   -0.39790
652160.0000   -0.18450
652200.0000   -0.08424
652240.0000   -0.00295
652280.0000   -0.09215
652320.0000   -0.07164
652360.0000   -0.27951
652400.0000   -0.09365
652440.0000   -0.36529
652480.0000   -0.37191
652520.0000   -0.22199
652560.0000   -0.25313
652600.0000   -0.10036
652640.0000   -0.17305
652680.0000   -0.22157
652720.0000   -0.20943
652760.0000   -0.11882
652800.0000   -0.37282
652840.0000   -0.21454
652880.0000   -0.48150
652920.0000   -0.15566
652960.0000   -0.09528
653000.0000   -0.05361
653040.0000   -0.30997
653080.0000   -0.42894
653120.0000   -0.19296
653160.0000   -0.12942
653200.0000   -0.25823
653240.0000   -0.57673
653280.0000   -0.41456
653320.0000   -0.77687
653360.0000   -0.42171
653400.0000   -0.17962
653440.0000   -0.57364
653480.0000   -0.63783
653520.0000   -0.73982
653560.0000   -0.48934
653600.0000   -0.37078
653640.0000   -0.86656
653680.0000   -0.17448
653720.0000    0.00000
653760.0000   -0.03445
653800.0000   -0.25457
653840.0000   -0.01157
653880.0000    0.08514
653920.0000   -0.39461
653960.0000    0.03102
654000.0000   -0.31953
654040.0000   -0.29831
654080.0000   -0.16019
654120.0000   -0.25254
654160.0000   -0.94273
654200.0000   -0.89959
654240.0000   -0.50293
654280.0000   -0.36430
654320.0000   -0.57521
654360.0000   -0.67162
654400.0000   -0.63418
654440.0000   -0.49277
654480.0000   -0.57362
654520.0000   -0.09800
654560.0000   -0.31366
654600.0000   -0.44601
654640.0000   -0.27257
654680.0000   -0.36752
654720.0000   -0.46291
654760.0000   -0.63770
654800.0000   -0.63635
654840.0000   -0.58612
654880.0000   -0.54906
654920.0000   -0.86207
654960.0000   -0.72985
655000.0000   -0.72481
655040.0000   -0.67947
655080.0000   -0.36494
655120.0000   -0.54374
655160.0000   -0.65136
655200.0000   -0.65027
655240.0000   -0.23898
655280.0000   -0.59263
655320.0000   -0.46222
655360.0000   -0.50250
655400.0000   -0.46460
655440.0000   -0.51259
655480.0000   -0.49763
655520.0000   -0.55000
655560.0000   -0.53751
655600.0000   -0.46256
655640.0000   -0.58087
655680.0000   -0.58815
655720.0000   -0.72816
655760.0000   -0.56983
655800.0000   -0.82957
655840.0000   -0.75957
655880.0000   -0.75585
655920.0000   -0.66436
655960.0000   -0.63619
656000.0000   -0.28930
656040.0000   -0.56268
656080.0000   -0.71289
656120.0000   -0.62302
656160.0000   -0.72273
656200.0000   -0.62245
656240.0000   -0.46652
656280.0000   -0.49494
656320.0000   -0.76359
656360.0000   -0.56273
656400.0000   -0.74374
656440.0000   -0.79159
656480.0000   -0.54734
656520.0000   -0.47883
656560.0000   -0.54583
656600.0000   -0.38567
656640.0000   -0.42978
656680.0000   -0.54442
656720.0000   -0.60368
656760.0000   -0.55446
656800.0000   -0.71640
656840.0000   -0.90025
656880.0000   -1.04570
656920.0000   -0.56530
656960.0000   -0.78558
657000.0000   -0.54592
657040.0000   -0.46393
657080.0000   -0.44163
657120.0000   -0.70754
657160.0000   -0.58744
657200.0000   -0.29296
657240.0000   -0.60930
657280.0000   -0.64835
657320.0000   -0.58473
657360.0000   -0.75098
657400.0000   -0.61729
657440.0000   -0.74914
657480.0000   -0.66353
657520.0000   -0.76147
657560.0000   -0.80890
657600.0000   -0.62841
657640.0000   -0.83443
657680.0000   -0.77548
657720.0000   -0.62862
657760.0000   -0.93206
657800.0000   -0.70202
657840.0000   -0.29652
657880.0000   -0.54486
657920.0000   -0.45159
657960.0000   -0.49147
658000.0000   -0.48439
658040.0000   -0.47465
658080.0000   -0.40538
658120.0000   -0.81634
658160.0000   -0.52874
658200.0000   -0.55788
658240.0000   -0.72440
658280.0000   -0.58081
658320.0000   -0.34388
658360.0000   -0.64495
658400.0000   -0.51256
658440.0000   -0.37856
658480.0000   -0.42941
658520.0000   -0.43107
658560.0000   -0.41414
658600.0000   -0.59160
658640.0000   -0.35127
658680.0000   -0.39430
658720.0000   -0.49572
658760.0000   -0.35093
658800.0000   -0.17693
658840.0000   -0.27570
658880.0000   -0.34292
658920.0000   -0.26811
658960.0000   -0.58441
659000.0000   -0.61741
659040.0000   -0.46901
659080.0000   -0.49335
659120.0000   -0.25784
659160.0000   -0.46795
659200.0000   -0.35438
659240.0000   -0.32718
659280.0000   -0.46204
659320.0000   -0.61825
659360.0000   -0.44420
659400.0000   -0.47809
659440.0000   -0.66664
659480.0000   -0.37550
659520.0000   -0.52780
659560.0000   -0.64965
659600.0000   -0.52847
659640.0000   -0.52387
659680.0000   -0.45594
659720.0000   -0.56097
659760.0000   -0.39743
659800.0000   -0.64405
659840.0000   -0.36800
659880.0000   -0.59565
659920.0000   -0.58827
659960.0000   -0.42768
660000.0000   -0.63936
660040.0000   -0.58323
660080.0000   -0.46328
660120.0000   -0.65625
660160.0000   -0.49216
660200.0000   -0.61745
660240.0000   -0.18774
660280.0000   -0.51842
660320.0000   -0.46899
660360.0000   -0.22735
660400.0000   -0.35108
660440.0000   -0.49247
660480.0000   -0.55464
660520.0000   -0.20316
660560.0000   -0.40307
660600.0000   -0.33321
660640.0000   -0.29235
660680.0000   -0.22785
660720.0000   -0.42609
660760.0000   -0.16981
660800.0000   -0.21311
660840.0000   -0.30012
660880.0000   -0.47714
660920.0000   -0.24488
660960.0000   -0.29459
661000.0000   -0.16738
661040.0000   -0.39684
661080.0000   -0.60048
661120.0000   -0.56404
661160.0000   -0.35370
661200.0000   -0.25599
661240.0000   -0.24503
661280.0000   -0.45729
661320.0000   -0.26053
661360.0000   -0.48102
661400.0000   -0.45768
661440.0000   -0.13871
661480.0000   -0.02146
661520.0000   -0.45563
661560.0000   -0.36353
661600.0000   -0.16500
661640.0000   -0.17961
661680.0000   -0.17061
661720.0000   -0.18865
661760.0000   -0.16686
661800.0000   -0.29199
661840.0000   -0.26313
661880.0000   -0.25193
661920.0000   -0.10815
661960.0000   -0.19923
662000.0000   -0.35326
662040.0000   -0.44237
662080.0000   -0.27459
662120.0000   -0.02611
662160.0000   -0.08604
662200.0000   -0.24955
662240.0000   -0.01620
662280.0000   -0.02471
662320.0000   -0.03343
662360.0000   -0.36946
662400.0000   -0.37296
662440.0000   -0.54473
662480.0000   -0.31265
662520.0000   -0.44292
662560.0000   -0.56262
662600.0000   -0.49191
662640.0000   -0.49614
662680.0000   -0.31486
662720.0000   -0.14652
662760.0000   -0.28289
662800.0000   -0.27664
662840.0000   -0.21134
662880.0000   -0.25469
662920.0000   -0.12134
662960.0000   -0.04273
663000.0000   -0.09306
663040.0000   -0.33703
663080.0000   -0.27624
663120.0000   -0.43566
663160.0000   -0.10480
663200.0000   -0.13023
663240.0000    0.00191
663280.0000   -0.32534
663320.0000   -0.28213
663360.0000   -0.09746
663400.0000   -0.03839
663440.0000   -0.33574
663480.0000   -0.27616
663520.0000   -0.40660
663560.0000   -0.27076
663600.0000    0.12996
663640.0000   -0.28764
663680.0000   -0.43486
663720.0000   -0.11351
663760.0000   -0.42506
663800.0000   -0.10874
663840.0000   -0.10538
663880.0000   -0.20029
663920.0000   -0.14960
663960.0000   -0.19959
664000.0000   -0.42883
664040.0000   -0.51847
664080.0000   -0.42544
664120.0000   -0.35037
664160.0000   -0.07796
664200.0000   -0.07162
664240.0000   -0.29586
664280.0000    0.01773
664320.0000   -0.09311
664360.0000   -0.18635
664400.0000   -0.24215
664440.0000    0.10572
664480.0000   -0.24036
664520.0000   -0.44116
664560.0000   -0.03417
664600.0000   -0.47629
664640.0000   -0.66455
664680.0000   -0.56235
664720.0000   -0.52680
664760.0000   -0.63339
664800.0000   -0.59180
664840.0000   -0.62466
664880.0000   -0.49151
664920.0000   -0.68605
664960.0000   -0.37673
665000.0000   -0.56337
665040.0000   -0.56411
665080.0000   -0.38816
665120.0000   -0.36889
665160.0000   -0.49140
665200.0000   -0.52945
665240.0000   -0.27123
665280.0000   -0.01454
665320.0000   -0.15748
665360.0000   -0.12818
665400.0000   -0.36008
665440.0000   -0.39802
665480.0000    0.00374
665520.0000   -0.32457
665560.0000   -0.22778
665600.0000   -0.26518
665640.0000   -0.11071
665680.0000   -0.39808
665720.0000   -0.37338
665760.0000   -0.59070
665800.0000   -0.43573
665840.0000   -0.42090
665880.0000   -0.22108
665920.0000   -0.49207
665960.0000   -0.16402
666000.0000   -0.24656
666040.0000   -0.08918
666080.0000   -0.29790
666120.0000   -0.43767
666160.0000   -0.28522
666200.0000   -0.37139
666240.0000   -0.25679
666280.0000   -0.24725
666320.0000   -0.46587
666360.0000   -0.12523
666400.0000   -0.09846
666440.0000   -0.18048
666480.0000   -0.24350
666520.0000   -0.17885
666560.0000   -0.88430
666600.0000   -0.50212
666640.0000   -0.51342
666680.0000   -0.22007
666720.0000   -0.37128
666760.0000   -0.33639
666800.0000   -0.13391
666840.0000   -0.31427
666880.0000   -0.60564
666920.0000   -0.43376
666960.0000   -0.69197
667000.0000   -0.44543
667040.0000   -0.37958
667080.0000   -0.46862
667120.0000   -0.44913
667160.0000   -0.66705
667200.0000   -0.71022
667240.0000   -0.70925
667280.0000   -0.60391
667320.0000   -0.78890
667360.0000   -0.79010
667400.0000   -0.67423
667440.0000   -0.60669
667480.0000   -0.40163
667520.0000   -0.74272
667560.0000   -0.62620
667600.0000   -0.43610
667640.0000   -0.20054
667680.0000   -0.65104
667720.0000   -0.80401
667760.0000   -0.50718
667800.0000   -0.45862
667840.0000   -0.52581
667880.0000   -0.22868
667920.0000   -0.28488
667960.0000   -0.04713
668000.0000   -0.07687
668040.0000   -0.18852
668080.0000   -0.12615
668120.0000   -0.22321
668160.0000   -0.25132
668200.0000   -0.01035
668240.0000   -0.09743
668280.0000   -0.28587
668320.0000   -0.38074
668360.0000   -0.26986
668400.0000   -0.22039
668440.0000   -0.41449
668480.0000   -0.17797
668520.0000   -0.14938
668560.0000   -0.17298
668600.0000   -0.57766
668640.0000   -0.12520
668680.0000   -0.38568
668720.0000   -0.40216
668760.0000   -0.27463
668800.0000   -0.16670
668840.0000   -0.12977
668880.0000   -0.25720
668920.0000    0.20017
668960.0000   -0.05744
669000.0000   -0.26104
669040.0000    0.09428
669080.0000    0.32864
669120.0000    0.33030
669160.0000    0.71048
669200.0000    0.44237
669240.0000    0.42377
669280.0000    0.40772
669320.0000    0.51806
669360.0000    0.25885
669400.0000    0.30514
669440.0000    0.31437
669480.0000    0.42855
669520.0000    0.37184
669560.0000    0.43835
669600.0000    0.33644
669640.0000    0.31573
669680.0000    0.43212
669720.0000    0.46065
669760.0000    0.36969
669800.0000    0.31920
669840.0000    0.28955
669880.0000    0.70238
669920.0000    0.47596
669960.0000    0.40791
670000.0000    0.42645
670040.0000    0.36376
670080.0000    0.07421
670120.0000    0.48989
670160.0000    0.38188
670200.0000    0.36349
670240.0000    0.40978
670280.0000    0.17177
670320.0000    0.32252
670360.0000    0.42823
670400.0000    0.31023
670440.0000    0.11905
670480.0000    0.45645
670520.0000    0.50995
670560.0000   -0.18239
670600.0000   -0.08334
670640.0000    0.18793
670680.0000    0.45397
670720.0000    0.28096
670760.0000    0.12215
670800.0000    0.41310
670840.0000    0.50837
670880.0000    0.36662
670920.0000    0.05400
670960.0000    0.31959
671000.0000    0.38307
671040.0000    0.16206
671080.0000    0.06166
671120.0000    0.26724
671160.0000    0.18766
671200.0000    0.39367
671240.0000    0.40723
671280.0000    0.25110
671320.0000    0.33856
671360.0000    0.48608
671400.0000    0.17564
671440.0000    0.46008
671480.0000    0.40932
671520.0000    0.36168
671560.0000    0.17726
671600.0000    0.39665
671640.0000    0.22397
671680.0000   -0.02793
671720.0000    0.29288
671760.0000    0.45349
671800.0000    0.10946
671840.0000    0.05098
671880.0000    0.06674
671920.0000    0.09402
671960.0000    0.47372
672000.0000    0.00854
672040.0000    0.23760
672080.0000    0.15177
672120.0000    0.20535
672160.0000    0.16600
672200.0000    0.19805
672240.0000    0.24117
672280.0000   -0.02364
672320.0000    0.45991
672360.0000    0.33951
672400.0000    0.54955
672440.0000    0.58837
672480.0000    0.45969
672520.0000    0.55446
672560.0000    0.07613
672600.0000    0.14415
672640.0000    0.12397
672680.0000    0.26097
672720.0000    0.05643
672760.0000    0.17756
672800.0000    0.56525
672840.0000    0.26169
672880.0000    0.36483
672920.0000    0.40617
672960.0000    0.42176
673000.0000    0.09685
673040.0000    0.28276
673080.0000    0.30346
673120.0000    0.52813
673160.0000    0.57064
673200.0000    0.39799
673240.0000    0.52531
673280.0000    0.37703
673320.0000    0.28193
673360.0000    0.55721
673400.0000    0.36640
673440.0000    0.29686
673480.0000    0.47547
673520.0000    0.66244
673560.0000    0.13080
673600.0000    0.54004
673640.0000    0.35343
673680.0000    0.37921
673720.0000    0.50709
673760.0000    0.45160
673800.0000    0.45601
673840.0000    0.69789
673880.0000    0.64837
673920.0000    0.37900
673960.0000    0.33196
674000.0000    0.28927
674040.0000    0.34756
674080.0000    0.46276
674120.0000    0.30915
674160.0000    0.34895
674200.0000    0.35406
674240.0000    0.43111
674280.0000    0.36611
674320.0000    0.30302
674360.0000    0.22878
674400.0000    0.43224
674440.0000    0.57135
674480.0000    0.30080
674520.0000    0.26499
674560.0000    0.36503
674600.0000    0.37781
674640.0000    0.42303
674680.0000    0.41234
674720.0000    0.30636
674760.0000    0.46337
674800.0000    0.21862
674840.0000    0.37828
674880.0000    0.19333
674920.0000    0.31187
674960.0000    0.29163
675000.0000    0.54482
675040.0000    0.38666
675080.0000    0.05654
675120.0000    0.33892
675160.0000    0.35156
675200.0000    0.68519
675240.0000    0.46793
675280.0000    0.45427
675320.0000    0.48462
675360.0000    0.50727
675400.0000    0.44330
675440.0000    0.60632
675480.0000    0.62865
675520.0000    0.60908
675560.0000    0.67734
675600.0000    0.60442
675640.0000    0.35048
675680.0000    0.68134
675720.0000    0.60960
675760.0000    0.67872
675800.0000    0.54998
675840.0000    0.61114
675880.0000    0.63137
675920.0000    0.65987
675960.0000    0.51231
676000.0000    0.45724
676040.0000    0.36494
676080.0000    0.29264
676120.0000    0.36174
676160.0000    0.27492
676200.0000    0.36884
676240.0000    0.30197
676280.0000    0.20359
676320.0000    0.36491
676360.0000    0.29640
676400.0000    0.32758
676440.0000    0.41457
676480.0000    0.55568
676520.0000    0.43679
676560.0000    0.07593
676600.0000    0.34165
676640.0000    0.16185
676680.0000    0.36405
676720.0000    0.47130
676760.0000    0.33828
676800.0000    0.29259
676840.0000    0.37923
676880.0000    0.60897
676920.0000    0.42181
676960.0000    0.33562
677000.0000    0.49623
677040.0000    0.48755
677080.0000    0.38765
677120.0000    0.37476
677160.0000    0.35865
677200.0000    0.56311
677240.0000    0.45177
677280.0000    0.44713
677320.0000    0.37625
677360.0000    0.49253
677400.0000    0.20855
677440.0000    0.38958
677480.0000    0.21347
677520.0000    0.50807
677560.0000    0.75442
677600.0000    0.39131
677640.0000    0.42291
677680.0000    0.28683
677720.0000    0.48290
677760.0000    0.47548
677800.0000    0.29948
677840.0000    0.23312
677880.0000    0.44520
677920.0000    0.53887
677960.0000    0.38639
678000.0000    0.36997
678040.0000    0.43845
678080.0000    0.65084
678120.0000    0.41973
678160.0000    0.38006
678200.0000    0.42170
678240.0000    0.56026
678280.0000    0.62201
678320.0000    0.49862
678360.0000    0.54965
678400.0000    0.42723
678440.0000    0.47169
678480.0000    0.45005
678520.0000    0.65294
678560.0000    0.63042
678600.0000    0.49645
678640.0000    0.32475
678680.0000    0.45790
678720.0000    0.42026
678760.0000    0.48425
678800.0000    0.45882
678840.0000    0.74325
678880.0000    0.68752
678920.0000    0.51638
678960.0000    0.31350
679000.0000    0.11493
679040.0000    0.18583
679080.0000    0.43871
679120.0000    0.27981
679160.0000    0.19158
679200.0000    0.28081
679240.0000    0.33454
679280.0000    0.28473
679320.0000    0.43311
679360.0000    0.71789
679400.0000    0.54030
679440.0000    0.33510
679480.0000    0.21532
679520.0000    0.44351
679560.0000    0.42894
679600.0000    0.37966
679640.0000    0.33902
679680.0000    0.34446
679720.0000    0.18349
679760.0000    0.13788
679800.0000    0.30332
679840.0000    0.47512
679880.0000    0.36315
679920.0000    0.29543
679960.0000    0.45620
680000.0000    0.36694
680040.0000    0.41985
680080.0000    0.27958
680120.0000    0.40316
680160.0000    0.53469
680200.0000    0.40018
680240.0000    0.29939
680280.0000    0.52120
680320.0000    0.44149
680360.0000    0.63457
680400.0000    0.46671
680440.0000    0.33987
680480.0000    0.21285
680520.0000    0.09445
680560.0000    0.33727
680600.0000    0.33072
680640.0000    0.51920
680680.0000    0.29154
680720.0000    0.24266
680760.0000    0.30443
680800.0000    0.41755
680840.0000    0.26139
680880.0000    0.19948
680920.0000    0.12394
680960.0000    0.41535
681000.0000    0.16914
681040.0000    0.32354
681080.0000    0.14179
681120.0000    0.45007
681160.0000    0.23361
681200.0000    0.48626
681240.0000    0.40738
681280.0000    0.59150
681320.0000    0.44738
681360.0000    0.50482
681400.0000    0.41856
681440.0000    0.11291
681480.0000    0.47965
681520.0000    0.39634
681560.0000    0.37882
681600.0000    0.25625
681640.0000    0.30996
681680.0000    0.44265
681720.0000    0.30235
681760.0000    0.32677
681800.0000    0.23257
681840.0000    0.35678
681880.0000    0.36709
681920.0000    0.33856
681960.0000    0.27584
682000.0000    0.51115
682040.0000    0.25837
682080.0000    0.41877
682120.0000    0.45968
682160.0000    0.37635
682200.0000    0.34953
682240.0000    0.50604
682280.0000    0.33433
682320.0000    0.23894
682360.0000    0.31317
682400.0000    0.26101
682440.0000    0.41640
682480.0000    0.11918
682520.0000    0.16121
682560.0000    0.42717
682600.0000    0.30500
682640.0000    0.53504
682680.0000    0.48846
682720.0000    0.46838
682760.0000    0.37350
682800.0000    0.37150
682840.0000    0.44748
682880.0000    0.26365
682920.0000    0.19834
682960.0000    0.18769
683000.0000    0.13199
683040.0000    0.17079
683080.0000    0.34431
683120.0000    0.43129
683160.0000    0.36955
683200.0000    0.37026
683240.0000    0.27261
683280.0000    0.12185
683320.0000    0.05649
683360.0000    0.24076
683400.0000    0.32118
683440.0000    0.16139
683480.0000    0.09329
683520.0000   -0.01196
683560.0000    0.04814
683600.0000    0.10456
683640.0000    0.18121
683680.0000    0.29145
683720.0000   -0.19771
683760.0000    0.39545
683800.0000    0.27147
683840.0000   -0.16877
683880.0000   -0.19252
683920.0000    0.18611
683960.0000   -0.19194
684000.0000   -0.25441
684040.0000    0.18578
684080.0000    0.02528
684120.0000    0.17624
684160.0000   -0.14218
684200.0000    0.16599
684240.0000    0.41991
684280.0000    0.48165
684320.0000    0.19053
684360.0000    0.41275
684400.0000    0.33033
684440.0000    0.19823
684480.0000    0.41055
684520.0000    0.28242
684560.0000    0.25639
684600.0000    0.38663
684640.0000    0.24176
684680.0000    0.40013
684720.0000    0.41650
684760.0000    0.45497
684800.0000    0.38867
684840.0000    0.20660
684880.0000    0.45811
684920.0000    0.41052
684960.0000    0.34642
685000.0000   -0.05910
685040.0000    0.01159
685080.0000    0.17432
685120.0000    0.20761
685160.0000    0.52696
685200.0000    0.44816
685240.0000    0.33714
685280.0000    0.21346
685320.0000    0.11975
685360.0000    0.16096
685400.0000    0.29461
685440.0000    0.16876
685480.0000    0.24756
685520.0000   -0.10112
685560.0000   -0.12578
685600.0000    0.18080
685640.0000    0.15827
685680.0000    0.28071
685720.0000    0.25471
685760.0000    0.27668
685800.0000    0.21080
685840.0000   -0.07213
685880.0000    0.44116
685920.0000    0.26737
685960.0000    0.43259
686000.0000    0.27451
686040.0000    0.21298
686080.0000    0.56994
686120.0000    0.30322
686160.0000    0.45129
686200.0000    0.38573
686240.0000    0.46442
686280.0000    0.17020
686320.0000   -0.38596
686360.0000    0.42575
686400.0000    0.40821
686440.0000    0.43648
686480.0000    0.06774
686520.0000    0.44511
686560.0000    0.38956
686600.0000    0.40616
686640.0000    0.75768
686680.0000    0.54073
686720.0000    0.75727
686760.0000    0.49404
686800.0000    0.47139
686840.0000    0.53785
686880.0000    0.67208
686920.0000    0.55815
686960.0000    0.32458
687000.0000    0.32049
687040.0000    0.64893
687080.0000    0.54249
687120.0000    0.79268
687160.0000    0.45220
687200.0000    0.36785
687240.0000    0.25151
687280.0000    0.33111
687320.0000    0.35180
687360.0000    0.40015
687400.0000    0.27847
687440.0000    0.46446
687480.0000    0.46396
687520.0000    0.23352
687560.0000    0.34634
687600.0000    0.28830
687640.0000    0.34859
687680.0000    0.41589
687720.0000    0.52136
687760.0000    0.60753
687800.0000    0.51329
687840.0000    0.49377
687880.0000    0.75878
687920.0000    0.51908
687960.0000    0.79145
688000.0000    0.59218
688040.0000    0.57372
688080.0000    0.62530
688120.0000    0.70364
688160.0000    0.61429
688200.0000    0.52767
688240.0000    0.36834
688280.0000    0.50416
688320.0000    0.68740
688360.0000    0.38284
688400.0000    0.27970
688440.0000    0.38750
688480.0000    0.40236
688520.0000    0.29683
688560.0000    0.38758
688600.0000    0.10044
688640.0000    0.21535
688680.0000    0.53007
688720.0000    0.49539
688760.0000    0.22327
688800.0000    0.46853
688840.0000    0.17455
688880.0000    0.60833
688920.0000    0.26290
688960.0000    0.08835
689000.0000    0.36004
689040.0000    0.21928
689080.0000    0.44712
689120.0000    0.30975
689160.0000    0.06466
689200.0000    0.37566
689240.0000    0.26064
689280.0000   -0.02043
689320.0000    0.49272
689360.0000    0.34287
689400.0000    0.33359
689440.0000    0.26243
689480.0000    0.06583
689520.0000    0.12641
689560.0000    0.28458
689600.0000    0.18978
689640.0000    0.31653
689680.0000    0.36067
689720.0000    0.26082
689760.0000    0.20156
689800.0000    0.35870
689840.0000    0.09680
689880.0000    0.26094
689920.0000    0.60391
689960.0000    0.39763
690000.0000    0.32526
690040.0000    0.53644
690080.0000    0.40218
690120.0000    0.32478
690160.0000    0.50069
690200.0000    0.35741
690240.0000    0.26006
690280.0000    0.31067
690320.0000    0.36915
690360.0000    0.26438
690400.0000    0.27654
690440.0000    0.32460
690480.0000    0.41710
690520.0000    0.29200
690560.0000    0.42403
690600.0000    0.14512
690640.0000    0.18963
690680.0000    0.21383
690720.0000    0.20836
690760.0000    0.28739
690800.0000    0.17192
690840.0000    0.44876
690880.0000    0.05195
690920.0000    0.22087
690960.0000    0.40511
691000.0000    0.35775
691040.0000    0.23238
691080.0000    0.54257
691120.0000    0.47270
691160.0000    0.52045
691200.0000    0.50402
691240.0000    0.52114
691280.0000    0.66547
691320.0000    0.38852
691360.0000    0.55287
691400.0000    0.26679
691440.0000   -0.14448
691480.0000    0.30145
691520.0000    0.49949
691560.0000    0.58741
691600.0000    0.30277
691640.0000    0.58214
691680.0000    0.43333
691720.0000    0.51991
691760.0000    0.58039
691800.0000    0.40823
691840.0000    0.46805
691880.0000    0.43276
691920.0000    0.50362
691960.0000    1.20930
692000.0000    1.01696
692040.0000    1.07942
692080.0000    1.02645
692120.0000    0.77014
692160.0000    0.93293
692200.0000    0.26259
692240.0000    0.26457
692280.0000    0.03561
692320.0000    0.47090
692360.0000    0.23654
692400.0000    0.25723
692440.0000    0.38582
692480.0000    0.51296
692520.0000    0.47602
692560.0000    0.50033
692600.0000    0.36029
692640.0000    0.49154
692680.0000    0.42952
692720.0000    0.38740
692760.0000    0.39861
692800.0000    0.46796
692840.0000    0.27996
692880.0000    0.41737
692920.0000    0.36152
692960.0000    0.22291
693000.0000    0.43166
693040.0000    0.18342
693080.0000    0.49260
693120.0000    0.32946
693160.0000    0.74848
693200.0000    0.49182
693240.0000    0.28265
693280.0000    0.32223
693320.0000    0.33106
693360.0000    0.49866
693400.0000    0.17828
693440.0000    0.37046
693480.0000    0.47572
693520.0000    0.52466
693560.0000    0.39668
693600.0000    0.61085
693640.0000    0.46969
693680.0000    0.39961
693720.0000    0.36808
693760.0000    0.17168
693800.0000    0.32425
693840.0000    0.62340
693880.0000    0.22392
693920.0000    0.13699
693960.0000    0.10574
694000.0000   -0.01438
694040.0000   -0.00814
694080.0000    0.26485
694120.0000    0.12543
694160.0000   -0.01239
694200.0000    0.14546
694240.0000   -0.04691
694280.0000   -0.13103
694320.0000    0.02219
694360.0000   -0.22268
694400.0000   -0.09264
694440.0000   -0.64601
694480.0000   -0.27417
694520.0000   -0.49236
694560.0000   -0.57918
694600.0000   -0.28740
694640.0000   -0.54729
694680.0000   -0.41007
694720.0000   -0.45522
694760.0000   -0.37818
694800.0000    0.02056
694840.0000    0.00687
694880.0000   -0.23247
694920.0000   -0.29853
694960.0000   -0.29046
695000.0000   -0.29939
695040.0000   -0.34892
695080.0000   -0.22266
695120.0000   -0.56204
695160.0000   -0.61681
695200.0000   -0.59863
695240.0000   -0.37626
695280.0000   -0.30166
695320.0000   -0.66772
695360.0000   -0.45261
695400.0000   -0.73218
695440.0000   -0.73775
695480.0000   -0.84848
695520.0000   -0.81221
695560.0000   -0.90170
695600.0000   -0.96010
695640.0000   -0.73436
695680.0000   -0.52487
695720.0000   -0.66563
695760.0000   -0.18395
695800.0000   -0.59684
695840.0000   -0.66827
695880.0000   -0.30967
695920.0000   -0.27465
695960.0000   -0.23336
696000.0000   -0.25944
696040.0000   -0.33614
696080.0000   -0.61873
696120.0000   -0.50289
696160.0000   -0.52660
696200.0000   -0.44639
696240.0000   -0.34134
696280.0000   -0.46213
696320.0000   -0.51486
696360.0000   -0.74053
696400.0000   -0.48586
696440.0000   -0.52413
696480.0000   -0.59646
696520.0000   -0.38742
696560.0000   -0.49119
696600.0000   -0.77668
696640.0000   -0.41926
696680.0000   -0.70564
696720.0000   -0.65659
696760.0000   -0.52885
696800.0000   -0.54976
696840.0000   -0.71694
696880.0000   -0.77687
696920.0000   -0.58475
696960.0000   -0.62167
697000.0000   -0.67551
697040.0000   -0.37112
697080.0000   -0.45985
697120.0000   -0.51079
697160.0000   -0.91677
697200.0000   -0.57045
697240.0000   -0.72663
697280.0000   -0.68944
697320.0000   -0.60039
697360.0000   -0.73116
697400.0000   -0.78346
697440.0000   -0.76547
697480.0000   -0.91460
697520.0000   -0.80676
697560.0000   -0.57359
697600.0000   -0.59567
697640.0000   -0.36266
697680.0000   -0.07338
697720.0000   -0.50750
697760.0000   -0.63039
697800.0000   -0.74497
697840.0000   -0.57770
697880.0000   -0.57070
697920.0000   -0.62307
697960.0000   -0.54551
698000.0000   -0.75929
698040.0000   -0.45805
698080.0000   -0.48701
698120.0000   -0.30514
698160.0000   -0.20553
698200.0000   -0.25960
698240.0000   -0.55307
698280.0000   -0.90308
698320.0000   -0.80954
698360.0000   -0.99470
698400.0000   -0.75477
698440.0000   -0.68017
698480.0000   -0.70110
698520.0000   -0.79229
698560.0000   -0.88906
698600.0000   -1.10265
698640.0000   -0.97086
698680.0000   -0.74122
698720.0000   -0.91388
698760.0000   -0.79092
698800.0000   -0.22645
698840.0000   -0.34531
698880.0000   -0.06192
698920.0000   -0.10302
698960.0000   -0.15321
699000.0000   -0.18051
699040.0000   -0.03051
699080.0000   -0.04440
699120.0000   -0.19564
699160.0000   -0.04617
699200.0000   -0.00739
699240.0000   -0.09946
699280.0000   -0.18327
699320.0000   -0.23150
699360.0000   -0.02249
699400.0000   -0.52395
699440.0000   -0.76571
699480.0000   -0.17620
699520.0000   -0.22270
699560.0000   -0.60478
699600.0000   -0.42902
699640.0000   -0.35289
699680.0000   -0.45417
699720.0000   -0.67364
699760.0000   -0.92507
699800.0000   -0.70344
699840.0000   -0.52172
699880.0000   -0.71199
699920.0000   -0.68112
699960.0000   -0.40167
700000.0000   -0.44872
700040.0000   -0.56325
700080.0000   -0.66496
700120.0000   -0.43326
700160.0000   -0.55304
700200.0000   -0.60955
700240.0000   -0.77190
700280.0000   -0.32353
700320.0000   -0.30253
700360.0000   -0.28222
700400.0000    0.01689
700440.0000   -0.48208
700480.0000   -0.14216
700520.0000   -0.14170
700560.0000   -0.25521
700600.0000   -0.14535
700640.0000   -0.30412
700680.0000    0.00680
700720.0000    0.01432
700760.0000   -0.17714
700800.0000    0.03688
700840.0000   -0.28001
700880.0000   -0.24071
700920.0000   -0.30323
700960.0000   -0.33184
701000.0000   -0.40373
701040.0000   -0.37550
701080.0000   -0.16854
701120.0000   -0.29490
701160.0000   -0.26934
701200.0000   -0.34967
701240.0000   -0.25380
701280.0000   -0.32007
701320.0000   -0.08113
701360.0000   -0.20027
701400.0000   -0.18035
701440.0000   -0.19196
701480.0000    0.05013
701520.0000   -0.00528
701560.0000   -0.17904
701600.0000    0.14431
701640.0000   -0.04930
701680.0000   -0.06119
701720.0000   -0.28736
701760.0000   -0.23160
701800.0000   -0.57614
701840.0000   -0.44457
701880.0000   -0.38619
701920.0000   -0.41463
701960.0000   -0.67700
702000.0000   -0.57917
702040.0000   -0.38510
702080.0000   -0.67455
702120.0000   -0.64799
702160.0000   -0.32648
702200.0000   -0.46093
702240.0000   -0.50319
702280.0000   -0.65172
702320.0000   -0.61871
702360.0000   -0.53194
702400.0000   -0.42578
702440.0000   -0.39030
702480.0000   -0.64597
702520.0000   -0.35770
702560.0000   -0.18529
702600.0000   -0.35700
702640.0000   -0.49603
702680.0000   -0.65090
702720.0000   -0.28741
702760.0000   -0.49202
702800.0000   -0.63180
702840.0000   -0.62343
702880.0000   -0.38895
702920.0000   -0.58507
702960.0000   -0.54197
703000.0000   -0.56946
703040.0000    0.13492
703080.0000   -0.04650
703120.0000   -0.13605
703160.0000   -0.03844
703200.0000    0.40018
703240.0000   -0.01484
703280.0000   -0.14151
703320.0000   -0.36952
703360.0000   -0.12893
703400.0000    0.05626
703440.0000   -0.00507
703480.0000    0.11436
703520.0000   -0.03034
703560.0000    0.01858
703600.0000   -0.14748
703640.0000   -0.09189
703680.0000   -0.07761
703720.0000   -0.23066
703760.0000    0.06855
703800.0000    0.03073
703840.0000   -0.50867
703880.0000   -0.55701
703920.0000   -0.33991
703960.0000   -0.30667
704000.0000   -0.13653
704040.0000   -0.30363
704080.0000   -0.20109
704120.0000   -0.15694
704160.0000   -0.17728
704200.0000   -0.29954
704240.0000   -0.31473
704280.0000   -0.21981
704320.0000   -0.17967
704360.0000   -0.11096
704400.0000   -0.21915
704440.0000   -0.05232
704480.0000   -0.27276
704520.0000   -0.13093
704560.0000    0.05751
704600.0000    0.19477
704640.0000   -0.27752
704680.0000   -0.31805
704720.0000   -0.07077
704760.0000   -0.45918
704800.0000   -0.46591
704840.0000   -0.21503
704880.0000   -0.18847
704920.0000   -0.47273
704960.0000   -0.48581
705000.0000   -0.79649
705040.0000   -0.44448
705080.0000   -0.24942
705120.0000   -0.19230
705160.0000   -0.28416
705200.0000   -0.28757
705240.0000   -0.17094
705280.0000   -0.35755
705320.0000   -0.27035
705360.0000   -0.24631
705400.0000   -0.17442
705440.0000   -0.22525
705480.0000   -0.27643
705520.0000   -0.00333
705560.0000    0.06401
705600.0000   -0.14427
705640.0000    0.02169
705680.0000   -0.06205
705720.0000   -0.21227
705760.0000   -0.35370
705800.0000   -0.53121
705840.0000   -0.41807
705880.0000   -0.02332
705920.0000   -0.64341
705960.0000   -0.70139
706000.0000   -0.81062
706040.0000   -0.68917
706080.0000   -0.84379
706120.0000   -0.73167
706160.0000   -0.92177
706200.0000   -0.97780
706240.0000   -0.87343
706280.0000   -0.90348
706320.0000   -0.48615
706360.0000   -0.40335
706400.0000   -0.33659
706440.0000   -0.49948
706480.0000   -0.20240
706520.0000    0.04385
706560.0000   -0.31934
706600.0000   -0.27500
706640.0000   -0.24062
706680.0000   -0.25250
706720.0000   -0.31693
706760.0000   -0.24316
706800.0000   -0.47359
706840.0000   -0.53281
706880.0000   -0.33017
706920.0000   -0.29626
706960.0000   -0.21099
707000.0000   -0.15216
707040.0000   -0.10287
707080.0000   -0.20999
707120.0000   -0.15618
707160.0000   -0.23412
707200.0000   -0.25789
707240.0000   -0.19587
707280.0000   -0.12448
707320.0000   -0.04764
707360.0000   -0.29514
707400.0000   -0.59748
707440.0000   -0.08881
707480.0000    0.12183
707520.0000   -0.27105
707560.0000    0.04118
707600.0000    0.09031
707640.0000    0.06349
707680.0000   -0.10101
707720.0000   -0.38164
707760.0000   -0.25527
707800.0000   -0.21377
707840.0000   -0.37391
707880.0000   -0.27849
707920.0000   -0.38096
707960.0000   -0.38787
708000.0000   -0.42888
708040.0000   -0.43406
708080.0000   -0.23980
708120.0000   -0.01538
708160.0000   -0.03874
708200.0000    0.03537
708240.0000    0.16220
708280.0000   -0.04658
708320.0000    0.22608
708360.0000    0.18021
708400.0000    0.09750
708440.0000   -0.13996
708480.0000   -0.24913
708520.0000   -0.42742
708560.0000   -0.34413
708600.0000   -0.43696
708640.0000   -0.23867
708680.0000   -0.22570
708720.0000   -0.24952
708760.0000   -0.06074
708800.0000    0.17408
708840.0000    0.14632
708880.0000    0.32455
708920.0000   -0.03377
708960.0000    0.09742
709000.0000    0.21682
709040.0000    0.13078
709080.0000    0.20721
709120.0000    0.02300
709160.0000    0.28543
709200.0000    0.05169
709240.0000   -0.08082
709280.0000   -0.06247
709320.0000   -0.14084
709360.0000    0.22961
709400.0000    0.09471
709440.0000    0.14599
709480.0000   -0.09194
709520.0000   -0.26569
709560.0000   -0.44601
709600.0000   -0.56221
709640.0000   -0.52388
709680.0000   -0.22643
709720.0000   -0.03713
709760.0000   -0.73642
709800.0000   -0.40419
709840.0000   -0.09868
709880.0000    0.05862
709920.0000   -0.10404
709960.0000   -0.03973
710000.0000    0.14965
710040.0000    0.04627
710080.0000    0.22719
710120.0000    0.17939
710160.0000    0.15973
710200.0000   -0.04863
710240.0000    0.09707
710280.0000    0.03016
710320.0000    0.06943
710360.0000   -0.55624
710400.0000   -0.47213
710440.0000   -0.26382
710480.0000   -0.67882
710520.0000    0.01951
710560.0000   -0.37894
710600.0000   -0.36005
710640.0000    0.06278
710680.0000   -0.10887
710720.0000   -0.33023
710760.0000   -0.32832
710800.0000   -0.26808
710840.0000   -0.16417
710880.0000   -0.45910
710920.0000   -0.56633
710960.0000   -0.38389
711000.0000   -0.38865
711040.0000   -0.52648
711080.0000   -0.35020
711120.0000   -0.32714
711160.0000   -0.39777
711200.0000   -0.55710
711240.0000   -0.57633
711280.0000   -0.50227
711320.0000   -0.61317
711360.0000   -0.69459
711400.0000   -0.56427
711440.0000   -0.15568
711480.0000   -0.52716
711520.0000   -0.43899
711560.0000   -0.62658
711600.0000   -0.45153
711640.0000   -0.54685
711680.0000   -0.71213
711720.0000   -0.14818
711760.0000   -0.08637
711800.0000   -0.04178
711840.0000   -0.06183
711880.0000   -0.15808
711920.0000   -0.14645
711960.0000    0.13164
712000.0000    0.05883
712040.0000   -0.18191
712080.0000    0.03923
712120.0000    0.01534
712160.0000   -0.23590
712200.0000   -0.34418
712240.0000   -0.00982
712280.0000   -0.10703
712320.0000    0.09119
712360.0000   -0.16636
712400.0000   -0.42147
712440.0000   -0.41035
712480.0000   -0.30753
712520.0000   -0.06581
712560.0000   -0.30602
712600.0000   -0.36166
712640.0000   -0.49797
712680.0000   -0.47020
712720.0000   -0.39457
712760.0000   -0.38953
712800.0000   -0.36089
712840.0000   -0.19929
712880.0000   -0.28589
712920.0000   -0.59338
712960.0000   -0.27797
713000.0000   -0.34966
713040.0000   -0.42491
713080.0000   -0.20182
713120.0000   -0.46409
713160.0000   -0.24328
713200.0000   -0.24784
713240.0000   -0.42350
713280.0000   -0.42013
713320.0000   -0.19212
713360.0000   -0.23799
713400.0000   -0.22753
713440.0000   -0.10463
713480.0000   -0.08446
713520.0000   -0.50983
713560.0000   -0.51854
713600.0000   -0.15119
713640.0000   -0.28456
713680.0000   -0.41894
713720.0000   -0.42639
713760.0000   -0.58236
713800.0000   -0.37292
713840.0000   -0.43650
713880.0000   -0.45582
713920.0000   -0.50250
713960.0000   -0.40608
714000.0000   -0.48822
714040.0000   -0.44722
714080.0000   -0.48059
714120.0000   -0.73595
714160.0000   -0.33390
714200.0000   -0.46464
714240.0000   -0.13097
714280.0000   -0.21483
714320.0000   -0.52353
714360.0000   -0.21561
714400.0000   -0.24124
714440.0000   -0.52599
714480.0000   -0.33558
714520.0000   -0.20296
714560.0000   -0.26795
714600.0000   -0.09982
714640.0000   -0.31291
714680.0000   -0.27193
714720.0000   -0.30672
714760.0000   -0.13015
714800.0000   -0.14081
714840.0000   -0.01232
714880.0000   -0.04863
714920.0000   -0.16649
714960.0000   -0.28100
715000.0000   -0.13195
715040.0000   -0.04043
715080.0000   -0.29457
715120.0000   -0.16867
715160.0000   -0.02474
715200.0000   -0.09163
715240.0000   -0.03547
715280.0000    0.08371
715320.0000    0.29208
715360.0000    0.25442
715400.0000    0.42731
715440.0000   -0.00939
715480.0000   -0.54085
715520.0000    0.11735
715560.0000   -0.03247
715600.0000    0.30474
715640.0000    0.16928
715680.0000    0.20775
715720.0000    0.11299
715760.0000    0.33587
715800.0000    0.31693
715840.0000    0.55395
715880.0000    0.55838
715920.0000    0.41701
715960.0000    0.13754
716000.0000    0.05858
716040.0000    0.11125
716080.0000    0.27271
716120.0000    0.09639
716160.0000    0.24845
716200.0000    0.09755
716240.0000    0.12832
716280.0000   -0.06882
716320.0000   -0.13779
716360.0000    0.04513
716400.0000   -0.05313
716440.0000   -0.28201
716480.0000    0.14839
716520.0000    0.07975
716560.0000    0.14372
716600.0000    0.14890
716640.0000    0.10302
716680.0000   -0.30050
716720.0000   -0.27381
716760.0000   -0.13253
716800.0000   -0.07046
716840.0000   -0.09659
716880.0000   -0.00983
716920.0000   -0.00652
716960.0000   -0.11071
717000.0000   -0.18490
717040.0000    0.11371
717080.0000   -0.00967
717120.0000   -0.38340
717160.0000   -0.37549
717200.0000   -0.48417
717240.0000    0.20561
717280.0000   -0.13652
717320.0000   -0.15924
717360.0000   -0.33532
717400.0000   -0.26733
717440.0000   -0.30018
717480.0000   -0.09463
717520.0000   -0.07451
717560.0000   -0.03688
717600.0000   -0.15210
717640.0000   -0.24304
717680.0000   -0.18936
717720.0000   -0.03155
717760.0000   -0.08096
717800.0000   -0.09521
717840.0000   -0.02075
717880.0000   -0.34171
717920.0000   -0.04760
717960.0000   -0.01001
718000.0000   -0.25736
718040.0000   -0.12933
718080.0000   -0.23480
718120.0000   -0.02044
718160.0000   -0.02287
718200.0000   -0.22282
718240.0000   -0.34919
718280.0000   -0.00788
718320.0000   -0.21877
718360.0000   -0.00737
718400.0000    0.09197
718440.0000    0.08476
718480.0000   -0.20580
718520.0000    0.04382
718560.0000   -0.19877
718600.0000   -0.48530
718640.0000   -0.45926
718680.0000   -0.38557
718720.0000   -0.69122
718760.0000   -0.58389
718800.0000   -0.62380
718840.0000   -0.62688
718880.0000   -0.38238
718920.0000   -0.40365
718960.0000   -0.50920
719000.0000   -0.13386
719040.0000   -0.27456
719080.0000   -0.24160
719120.0000   -0.27313
719160.0000   -0.26252
719200.0000   -0.25738
719240.0000   -0.39896
719280.0000   -0.36796
719320.0000   -0.39328
719360.0000    0.04368
719400.0000    0.07019
719440.0000   -0.60319
719480.0000   -0.60364
719520.0000   -0.56646
719560.0000   -0.52722
719600.0000   -0.21872
719640.0000   -0.20901
719680.0000   -1.00114
719720.0000   -0.73544
719760.0000   -0.75159
719800.0000   -0.53590
719840.0000   -0.35444
719880.0000   -0.41540
719920.0000   -0.31188
719960.0000   -0.28564
720000.0000   -0.30104
720040.0000    0.38203
720080.0000    0.47238
720120.0000    0.56788
720160.0000    0.40104
720200.0000    0.32243
720240.0000    0.29258
720280.0000    0.51664
720320.0000    0.30210
720360.0000    0.51989
720400.0000    0.51310
720440.0000    0.61863
720480.0000    0.38274
720520.0000    0.63810
720560.0000    0.39930
720600.0000    0.33566
720640.0000    0.69731
720680.0000    0.51085
720720.0000    0.61589
720760.0000    0.59538
720800.0000    0.51243
720840.0000    0.61324
720880.0000    0.53998
720920.0000    0.48442
720960.0000    0.46601
721000.0000    0.33979
721040.0000    0.32297
721080.0000    0.31228
721120.0000    0.78085
721160.0000    0.95155
721200.0000    0.49809
721240.0000    0.30903
721280.0000    0.09437
721320.0000    0.41619
721360.0000    0.29107
721400.0000    0.41702
721440.0000    0.36436
721480.0000    0.43069
721520.0000    0.27739
721560.0000    0.35233
721600.0000    0.10911
721640.0000    0.42161
721680.0000    0.50738
721720.0000    0.40360
721760.0000    0.34391
721800.0000    0.50065
721840.0000    0.53206
721880.0000    0.30256
721920.0000    0.62181
721960.0000    0.19085
722000.0000    0.38871
722040.0000    0.29387
722080.0000    0.30117
722120.0000    0.49194
722160.0000    0.12092
722200.0000    0.29713
722240.0000    0.47997
722280.0000    0.47015
722320.0000    0.30381
722360.0000    0.64469
722400.0000    0.26013
722440.0000    0.49105
722480.0000    0.49525
722520.0000    0.23949
722560.0000    0.63130
722600.0000    0.51741
722640.0000    0.41886
722680.0000    0.28734
722720.0000    0.50890
722760.0000    0.58413
722800.0000    0.12049
722840.0000    0.41722
722880.0000    0.17267
722920.0000    0.32459
722960.0000    0.24480
723000.0000    0.03065
723040.0000    0.54755
723080.0000    0.17726
723120.0000    0.14274
723160.0000    0.39004
723200.0000    0.35951
723240.0000    0.32068
723280.0000    0.04553
723320.0000    0.26178
723360.0000    0.41323
723400.0000    0.43378
723440.0000    0.25833
723480.0000    0.29631
723520.0000    0.17008
723560.0000    0.25365
723600.0000    0.17265
723640.0000    0.32177
723680.0000    0.36138
723720.0000    0.25737
723760.0000    0.03198
723800.0000    0.02021
723840.0000    0.08681
[truncated: 158,795 more chars]
