# Supplementary material for: Comment on 'Valid molecular dynamics simulations of human hemoglobin require a surprisingly large box size'
Source: eLife. 2019 Jun 20;8:e44718. doi: 10.7554/eLife.44718 (PMC6586461; doi:10.7554/eLife.44718)
Supplement: Figure 4—source data 1. — The zip archive contains a README file describing which source files correspond to the different panels. [file elife-44718-fig4-data1.zip › figure4/panels_EF/amber/box1/eq20/proj.xvg]

25000.0000   -0.63144
25040.0000   -0.46253
25080.0000   -0.61379
25120.0000   -0.25003
25160.0000   -0.44073
25200.0000   -0.51097
25240.0000   -0.35437
25280.0000   -0.28428
25320.0000   -0.44752
25360.0000   -0.50101
25400.0000   -0.27513
25440.0000   -0.39448
25480.0000   -0.44132
25520.0000   -0.44001
25560.0000   -0.49663
25600.0000   -0.14916
25640.0000   -0.37634
25680.0000   -0.49377
25720.0000   -0.65716
25760.0000   -0.12366
25800.0000   -0.21440
25840.0000   -0.29294
25880.0000   -0.11989
25920.0000   -0.10926
25960.0000   -0.12527
26000.0000    0.04430
26040.0000   -0.41620
26080.0000   -0.49080
26120.0000   -0.25363
26160.0000   -0.29048
26200.0000   -0.11444
26240.0000   -0.35435
26280.0000   -0.22463
26320.0000   -0.23762
26360.0000   -0.22960
26400.0000   -0.08704
26440.0000    0.10498
26480.0000   -0.30815
26520.0000    0.06390
26560.0000    0.10551
26600.0000    0.18326
26640.0000    0.27839
26680.0000    0.06484
26720.0000    0.16205
26760.0000   -0.05435
26800.0000   -0.27837
26840.0000   -0.09685
26880.0000   -0.18837
26920.0000    0.13495
26960.0000    0.26736
27000.0000   -0.07340
27040.0000   -0.46342
27080.0000    0.16891
27120.0000   -0.11359
27160.0000   -0.22788
27200.0000   -0.42535
27240.0000   -0.66391
27280.0000    0.04170
27320.0000   -0.21116
27360.0000   -0.12921
27400.0000   -0.48835
27440.0000   -0.69186
27480.0000   -0.55077
27520.0000   -0.60566
27560.0000   -0.23401
27600.0000   -0.33666
27640.0000   -0.57697
27680.0000   -0.01179
27720.0000   -0.11353
27760.0000   -0.28799
27800.0000    0.14555
27840.0000   -0.26894
27880.0000   -0.28799
27920.0000   -0.53796
27960.0000   -0.31076
28000.0000   -0.12012
28040.0000   -0.23744
28080.0000   -0.19868
28120.0000    0.16904
28160.0000   -0.21409
28200.0000   -0.40470
28240.0000   -0.30259
28280.0000   -0.16897
28320.0000    0.12371
28360.0000   -0.15431
28400.0000   -0.11371
28440.0000   -0.21043
28480.0000    0.01233
28520.0000   -0.47172
28560.0000   -0.62337
28600.0000   -0.20380
28640.0000   -0.54027
28680.0000   -0.35799
28720.0000   -0.24625
28760.0000   -0.01650
28800.0000   -0.39841
28840.0000   -0.35190
28880.0000   -0.53844
28920.0000   -0.25990
28960.0000   -0.37656
29000.0000   -0.80029
29040.0000   -0.57669
29080.0000   -0.57033
29120.0000   -0.39008
29160.0000   -0.60847
29200.0000   -0.57969
29240.0000   -0.48135
29280.0000   -0.69832
29320.0000   -0.65860
29360.0000   -0.65359
29400.0000   -0.49465
29440.0000   -0.90919
29480.0000   -0.47375
29520.0000   -0.67684
29560.0000   -0.78919
29600.0000   -0.73182
29640.0000   -0.60108
29680.0000   -0.67192
29720.0000   -0.64069
29760.0000   -0.98109
29800.0000   -0.75360
29840.0000   -0.57317
29880.0000   -0.63046
29920.0000   -0.82886
29960.0000   -0.73823
30000.0000   -0.75266
30040.0000   -0.98514
30080.0000   -0.90644
30120.0000   -0.47471
30160.0000   -0.68799
30200.0000   -0.64765
30240.0000   -0.75883
30280.0000   -0.69353
30320.0000   -0.90145
30360.0000   -0.63993
30400.0000   -0.40409
30440.0000   -0.56889
30480.0000   -0.69230
30520.0000   -0.74557
30560.0000   -0.81989
30600.0000   -0.38937
30640.0000   -0.62475
30680.0000   -0.36234
30720.0000   -0.52756
30760.0000   -0.33386
30800.0000   -0.43750
30840.0000   -0.67562
30880.0000   -0.39789
30920.0000   -0.22464
30960.0000   -0.30766
31000.0000   -0.07863
31040.0000   -0.34386
31080.0000   -0.73477
31120.0000   -0.57449
31160.0000   -0.39601
31200.0000   -0.34272
31240.0000   -0.60882
31280.0000   -0.20209
31320.0000   -0.37778
31360.0000   -0.30537
31400.0000   -0.19509
31440.0000   -0.46767
31480.0000   -0.46586
31520.0000   -0.40507
31560.0000   -0.32671
31600.0000   -0.74189
31640.0000   -0.40722
31680.0000   -0.59857
31720.0000   -0.60287
31760.0000   -0.96949
31800.0000   -0.47044
31840.0000   -0.37316
31880.0000   -0.30489
31920.0000    0.15580
31960.0000   -0.26712
32000.0000    0.10289
32040.0000    0.09218
32080.0000   -0.07546
32120.0000    0.01441
32160.0000   -0.28481
32200.0000    0.06781
32240.0000   -0.34294
32280.0000   -0.02035
32320.0000   -0.07404
32360.0000   -0.07857
32400.0000   -0.22629
32440.0000   -0.03043
32480.0000   -0.08558
32520.0000    0.33251
32560.0000    0.56590
32600.0000    0.34988
32640.0000    0.10682
32680.0000   -0.01487
32720.0000   -0.03151
32760.0000    0.47720
32800.0000    0.32232
32840.0000    0.26460
32880.0000   -0.00099
32920.0000    0.09462
32960.0000   -0.05499
33000.0000    0.04509
33040.0000   -0.04589
33080.0000   -0.02575
33120.0000    0.06861
33160.0000    0.16582
33200.0000    0.05620
33240.0000    0.52000
33280.0000    0.50629
33320.0000    0.33008
33360.0000    0.50231
33400.0000    0.29741
33440.0000    0.16986
33480.0000    0.33950
33520.0000    0.15065
33560.0000    0.52917
33600.0000    0.33099
33640.0000    0.35076
33680.0000    0.50038
33720.0000    0.38996
33760.0000    0.39643
33800.0000    0.37980
33840.0000    0.46121
33880.0000    0.49793
33920.0000    0.23673
33960.0000    0.55255
34000.0000    0.32244
34040.0000    0.10777
34080.0000    0.29327
34120.0000    0.26392
34160.0000    0.28294
34200.0000    0.00784
34240.0000    0.03760
34280.0000    0.13944
34320.0000   -0.14656
34360.0000    0.00795
34400.0000   -0.57124
34440.0000   -0.18415
34480.0000   -0.49315
34520.0000   -0.35693
34560.0000   -0.60123
34600.0000   -0.67359
34640.0000   -0.38314
34680.0000   -0.26562
34720.0000   -0.45064
34760.0000   -0.28852
34800.0000   -0.04242
34840.0000   -0.06055
34880.0000    0.15943
34920.0000    0.27920
34960.0000    0.05112
35000.0000   -0.26250
35040.0000   -0.03190
35080.0000   -0.36463
35120.0000   -0.36405
35160.0000   -0.42971
35200.0000   -0.34409
35240.0000   -0.24037
35280.0000   -0.33156
35320.0000   -0.37100
35360.0000   -0.38724
35400.0000   -0.51010
35440.0000   -0.33321
35480.0000   -0.40074
35520.0000   -0.46603
35560.0000   -0.37637
35600.0000   -0.36051
35640.0000   -0.28431
35680.0000   -0.54804
35720.0000   -0.35727
35760.0000   -0.28700
35800.0000   -0.31693
35840.0000   -0.21630
35880.0000   -0.36093
35920.0000   -0.29727
35960.0000   -0.19019
36000.0000   -0.50073
36040.0000   -0.43304
36080.0000   -0.28503
36120.0000   -0.41700
36160.0000   -0.20456
36200.0000   -0.28600
36240.0000   -0.23819
36280.0000   -0.33537
36320.0000   -0.58805
36360.0000   -0.25041
36400.0000   -0.44496
36440.0000   -0.57027
36480.0000   -0.42093
36520.0000   -0.10660
36560.0000   -0.06408
36600.0000   -0.15388
36640.0000   -0.21354
36680.0000   -0.21900
36720.0000   -0.05240
36760.0000    0.02987
36800.0000   -0.01442
36840.0000   -0.56889
36880.0000   -0.43975
36920.0000   -0.39324
36960.0000   -0.40487
37000.0000   -0.46402
37040.0000   -0.32622
37080.0000   -0.15753
37120.0000   -0.03463
37160.0000   -0.07148
37200.0000   -0.21993
37240.0000   -0.43020
37280.0000   -0.74382
37320.0000   -0.62430
37360.0000   -0.38848
37400.0000   -0.50026
37440.0000   -0.30967
37480.0000   -0.57425
37520.0000   -0.17969
37560.0000   -0.23464
37600.0000   -0.23353
37640.0000   -0.72392
37680.0000   -0.09930
37720.0000   -0.03347
37760.0000   -0.30131
37800.0000    0.11317
37840.0000   -0.22917
37880.0000   -0.08873
37920.0000   -0.04259
37960.0000   -0.16753
38000.0000    0.19405
38040.0000    0.14277
38080.0000    0.04379
38120.0000   -0.07318
38160.0000   -0.06148
38200.0000   -0.14349
38240.0000   -0.12419
38280.0000   -0.09353
38320.0000   -0.27497
38360.0000   -0.22781
38400.0000   -0.42780
38440.0000   -0.16635
38480.0000   -0.13722
38520.0000   -0.03711
38560.0000    0.12929
38600.0000    0.03591
38640.0000    0.17417
38680.0000    0.17156
38720.0000    0.39803
38760.0000    0.47232
38800.0000    0.15660
38840.0000    0.21344
38880.0000    0.35228
38920.0000    0.01682
38960.0000   -0.00948
39000.0000   -0.51526
39040.0000   -0.18692
39080.0000   -0.37383
39120.0000   -0.29747
39160.0000   -0.10729
39200.0000   -0.06387
39240.0000   -0.20296
39280.0000   -0.09004
39320.0000    0.00986
39360.0000   -0.15844
39400.0000   -0.04881
39440.0000    0.11710
39480.0000   -0.11663
39520.0000   -0.23666
39560.0000   -0.13749
39600.0000   -0.29325
39640.0000    0.33242
39680.0000    0.12917
39720.0000    0.08294
39760.0000   -0.23883
39800.0000   -0.43349
39840.0000   -0.20507
39880.0000   -0.09823
39920.0000    0.04015
39960.0000   -0.17691
40000.0000    0.00820
40040.0000   -0.11787
40080.0000   -0.30275
40120.0000   -0.08044
40160.0000   -0.12113
40200.0000   -0.26034
40240.0000    0.07397
40280.0000   -0.12168
40320.0000   -0.05754
40360.0000   -0.00520
40400.0000   -0.00376
40440.0000   -0.04353
40480.0000   -0.23180
40520.0000   -0.00376
40560.0000   -0.02203
40600.0000   -0.05557
40640.0000   -0.02709
40680.0000    0.05498
40720.0000   -0.13176
40760.0000   -0.48706
40800.0000   -0.65433
40840.0000   -0.35304
40880.0000   -0.22951
40920.0000   -0.74692
40960.0000   -0.13943
41000.0000   -0.13813
41040.0000   -0.26235
41080.0000   -0.31641
41120.0000   -0.06770
41160.0000   -0.28946
41200.0000   -0.18090
41240.0000   -0.20476
41280.0000   -0.27991
41320.0000   -0.24762
41360.0000   -0.69095
41400.0000   -0.75529
41440.0000   -0.17071
41480.0000   -0.39325
41520.0000   -0.34358
41560.0000   -0.41124
41600.0000   -0.43997
41640.0000   -0.62116
41680.0000   -0.61482
41720.0000   -0.54997
41760.0000   -0.38160
41800.0000   -0.33543
41840.0000   -0.77363
41880.0000   -0.44048
41920.0000   -0.53607
41960.0000   -0.68631
42000.0000   -0.37967
42040.0000   -0.47788
42080.0000   -0.55536
42120.0000   -0.64971
42160.0000   -0.77092
42200.0000   -0.31347
42240.0000   -0.58890
42280.0000   -0.58818
42320.0000   -0.73362
42360.0000   -0.78111
42400.0000   -0.57077
42440.0000   -0.55969
42480.0000   -0.51572
42520.0000   -0.65441
42560.0000   -0.34855
42600.0000   -0.56042
42640.0000   -0.42343
42680.0000   -0.87240
42720.0000   -0.14612
42760.0000   -0.14970
42800.0000    0.05066
42840.0000   -1.03383
42880.0000   -0.92449
42920.0000   -0.88366
42960.0000   -0.82254
43000.0000   -0.71174
43040.0000   -0.90239
43080.0000   -0.29868
43120.0000   -0.79057
43160.0000   -0.68295
43200.0000   -0.41022
43240.0000   -0.69217
43280.0000   -0.12637
43320.0000   -0.78133
43360.0000   -0.39252
43400.0000   -0.96980
43440.0000   -0.74799
43480.0000   -0.64463
43520.0000   -0.92795
43560.0000   -0.75682
43600.0000   -1.03082
43640.0000   -0.85629
43680.0000   -1.01966
43720.0000   -1.08044
43760.0000   -0.90753
43800.0000   -0.74476
43840.0000   -0.81500
43880.0000   -0.57035
43920.0000   -0.46284
43960.0000   -0.25931
44000.0000   -0.73442
44040.0000   -0.70978
44080.0000   -0.62759
44120.0000   -0.55717
44160.0000   -0.25943
44200.0000   -0.54204
44240.0000   -0.32278
44280.0000   -0.58227
44320.0000   -0.56154
44360.0000   -0.70419
44400.0000   -0.63744
44440.0000   -0.69879
44480.0000   -0.87351
44520.0000   -1.01071
44560.0000   -0.51209
44600.0000   -0.64040
44640.0000   -0.79725
44680.0000   -0.64682
44720.0000   -0.69608
44760.0000   -0.85833
44800.0000   -0.50468
44840.0000   -0.59841
44880.0000   -0.60662
44920.0000   -0.61657
44960.0000   -0.66530
45000.0000   -0.88357
45040.0000   -1.14008
45080.0000   -0.71555
45120.0000   -0.80298
45160.0000   -0.81023
45200.0000   -0.62195
45240.0000   -0.63634
45280.0000   -0.54576
45320.0000   -0.36777
45360.0000   -0.44982
45400.0000   -0.42833
45440.0000   -0.38309
45480.0000   -0.35874
45520.0000   -0.45204
45560.0000   -0.48448
45600.0000   -0.47406
45640.0000   -0.32256
45680.0000   -0.25520
45720.0000   -0.27510
45760.0000   -0.16432
45800.0000   -0.19722
45840.0000   -0.53188
45880.0000   -0.31312
45920.0000   -0.71789
45960.0000   -0.45340
46000.0000   -0.30565
46040.0000   -0.52350
46080.0000   -0.64694
46120.0000   -0.61041
46160.0000   -0.56482
46200.0000   -0.35937
46240.0000   -0.29293
46280.0000   -0.06952
46320.0000   -0.20806
46360.0000   -0.54881
46400.0000   -0.35662
46440.0000   -0.59796
46480.0000   -0.46903
46520.0000   -0.31765
46560.0000    0.32627
46600.0000    0.08087
46640.0000    0.14113
46680.0000   -0.38110
46720.0000   -0.39193
46760.0000   -0.42267
46800.0000   -0.45545
46840.0000   -0.36303
46880.0000   -0.43846
46920.0000   -0.53204
46960.0000   -0.51651
47000.0000   -0.35192
47040.0000   -0.47581
47080.0000   -0.63448
47120.0000   -0.79238
47160.0000   -0.43456
47200.0000   -0.36726
47240.0000   -0.29438
47280.0000   -0.59785
47320.0000   -0.75996
47360.0000   -0.47238
47400.0000   -0.56197
47440.0000   -0.44005
47480.0000   -0.50205
47520.0000   -0.60488
47560.0000   -0.63904
47600.0000   -0.91579
47640.0000   -0.81782
47680.0000   -0.64463
47720.0000   -0.08213
47760.0000   -0.77971
47800.0000   -0.48932
47840.0000   -0.43099
47880.0000   -0.80705
47920.0000   -0.18403
47960.0000   -0.33878
48000.0000   -0.72847
48040.0000   -0.80644
48080.0000   -0.88620
48120.0000   -0.76768
48160.0000   -0.83658
48200.0000   -0.74051
48240.0000   -0.41496
48280.0000   -0.54135
48320.0000   -0.60624
48360.0000   -0.43410
48400.0000   -0.43545
48440.0000   -0.75187
48480.0000   -0.63646
48520.0000   -0.72241
48560.0000   -0.81400
48600.0000   -0.65372
48640.0000   -0.48945
48680.0000   -0.42635
48720.0000   -0.65701
48760.0000   -0.61728
48800.0000   -0.71471
48840.0000   -0.69270
48880.0000   -0.68668
48920.0000   -0.22810
48960.0000   -0.69772
49000.0000   -0.57782
49040.0000   -0.53174
49080.0000   -0.48079
49120.0000   -0.52539
49160.0000   -0.54743
49200.0000   -0.60373
49240.0000   -0.54030
49280.0000   -0.76429
49320.0000   -0.74872
49360.0000   -0.53214
49400.0000   -0.82664
49440.0000   -0.41916
49480.0000   -0.60902
49520.0000   -0.47933
49560.0000   -0.81760
49600.0000   -0.48682
49640.0000   -0.24106
49680.0000   -0.52549
49720.0000   -0.81660
49760.0000   -0.72570
49800.0000   -0.47269
49840.0000   -0.76112
49880.0000   -0.90861
49920.0000   -0.83398
49960.0000   -0.72036
50000.0000   -0.30443
50040.0000   -0.80779
50080.0000   -0.64891
50120.0000   -0.54381
50160.0000   -0.19475
50200.0000   -0.42318
50240.0000   -0.27361
50280.0000   -0.16954
50320.0000   -0.11965
50360.0000   -0.38617
50400.0000   -0.60707
50440.0000   -0.58687
50480.0000   -0.62003
50520.0000   -0.41111
50560.0000   -0.40265
50600.0000   -0.33852
50640.0000   -0.26731
50680.0000    0.06987
50720.0000   -0.18318
50760.0000   -0.49198
50800.0000   -0.40725
50840.0000   -0.46779
50880.0000   -0.59857
50920.0000   -0.81626
50960.0000   -0.50258
51000.0000   -0.62743
51040.0000   -0.69017
51080.0000   -0.22435
51120.0000   -0.48324
51160.0000   -0.68818
51200.0000   -0.68204
51240.0000   -0.71475
51280.0000   -0.68269
51320.0000   -0.75055
51360.0000   -0.70776
51400.0000   -0.47109
51440.0000   -0.78325
51480.0000   -1.15425
51520.0000   -1.02639
51560.0000   -0.63272
51600.0000   -0.67570
51640.0000   -0.49800
51680.0000   -0.66972
51720.0000   -0.91734
51760.0000   -0.94823
51800.0000   -0.47648
51840.0000   -0.20569
51880.0000   -0.22130
51920.0000   -0.31425
51960.0000   -0.80177
52000.0000   -0.97114
52040.0000   -0.87000
52080.0000   -0.35526
52120.0000   -0.43675
52160.0000   -0.45770
52200.0000   -0.52153
52240.0000   -0.48989
52280.0000   -0.47614
52320.0000   -0.53845
52360.0000   -0.41503
52400.0000   -0.27943
52440.0000   -0.34887
52480.0000   -0.53475
52520.0000   -0.22149
52560.0000   -0.42717
52600.0000   -0.54383
52640.0000   -0.24244
52680.0000    0.04452
52720.0000   -0.19371
52760.0000   -0.18747
52800.0000   -0.02264
52840.0000   -0.01773
52880.0000    0.00655
52920.0000   -0.41169
52960.0000   -0.54509
53000.0000   -0.34755
53040.0000   -0.47171
53080.0000   -0.38398
53120.0000   -0.43486
53160.0000   -0.51226
53200.0000   -0.44995
53240.0000   -0.57692
53280.0000   -0.58751
53320.0000   -0.57719
53360.0000   -0.54300
53400.0000   -0.68669
53440.0000   -0.46839
53480.0000   -0.44532
53520.0000   -0.64957
53560.0000   -0.69038
53600.0000   -0.54139
53640.0000   -0.62623
53680.0000   -0.87145
53720.0000   -0.92407
53760.0000   -0.59714
53800.0000   -0.67431
53840.0000   -0.08302
53880.0000   -0.48049
53920.0000   -0.42808
53960.0000   -0.54004
54000.0000   -0.56040
54040.0000   -0.54592
54080.0000   -0.74266
54120.0000   -0.47452
54160.0000   -0.54388
54200.0000   -0.66885
54240.0000   -0.37737
54280.0000   -0.57672
54320.0000   -0.50274
54360.0000   -0.58604
54400.0000   -0.58246
54440.0000   -0.65307
54480.0000   -0.80555
54520.0000   -0.52325
54560.0000   -0.61168
54600.0000   -0.57189
54640.0000   -0.38343
54680.0000   -0.66037
54720.0000   -0.85148
54760.0000   -0.82496
54800.0000   -0.74742
54840.0000   -0.96337
54880.0000   -0.74392
54920.0000   -0.43680
54960.0000   -0.89476
55000.0000   -0.25180
55040.0000   -0.63963
55080.0000   -0.88900
55120.0000   -0.68760
55160.0000   -0.54124
55200.0000   -0.85438
55240.0000   -0.53623
55280.0000   -0.74053
55320.0000   -0.40740
55360.0000   -0.48382
55400.0000   -0.56020
55440.0000   -0.53720
55480.0000   -0.55303
55520.0000   -0.83720
55560.0000   -0.61433
55600.0000   -0.40779
55640.0000   -0.42343
55680.0000   -0.44246
55720.0000   -0.81674
55760.0000   -0.73084
55800.0000   -0.64545
55840.0000   -0.70987
55880.0000   -0.68421
55920.0000   -0.39801
55960.0000   -0.82156
56000.0000   -0.53514
56040.0000   -0.82112
56080.0000   -0.42035
56120.0000   -0.58435
56160.0000   -0.56086
56200.0000   -0.71454
56240.0000   -0.82697
56280.0000   -0.69883
56320.0000   -0.60144
56360.0000   -0.65561
56400.0000   -0.46153
56440.0000   -0.58555
56480.0000   -0.71634
56520.0000   -0.99511
56560.0000   -0.57244
56600.0000   -0.52198
56640.0000   -0.62781
56680.0000   -0.93038
56720.0000   -0.96452
56760.0000   -0.52680
56800.0000   -0.69812
56840.0000   -0.51046
56880.0000   -0.68774
56920.0000   -0.55196
56960.0000   -0.63644
57000.0000   -0.55522
57040.0000   -0.59678
57080.0000   -0.56136
57120.0000   -0.42985
57160.0000   -0.47547
57200.0000   -0.46569
57240.0000   -0.19073
57280.0000   -0.82185
57320.0000   -0.37672
57360.0000   -0.56449
57400.0000   -0.30901
57440.0000   -0.29891
57480.0000   -0.40166
57520.0000   -0.34672
57560.0000   -0.35535
57600.0000   -0.34459
57640.0000   -0.74080
57680.0000   -0.56968
57720.0000   -0.67201
57760.0000   -0.73847
57800.0000   -0.78401
57840.0000   -0.35284
57880.0000   -0.39882
57920.0000   -0.37256
57960.0000   -0.44209
58000.0000   -0.43831
58040.0000   -0.79240
58080.0000   -0.74710
58120.0000   -0.63656
58160.0000   -0.56923
58200.0000   -0.31603
58240.0000   -0.55039
58280.0000   -0.64638
58320.0000   -0.65905
58360.0000   -0.51166
58400.0000   -0.47274
58440.0000   -0.22535
58480.0000   -0.42029
58520.0000   -0.59053
58560.0000   -0.60312
58600.0000   -0.61408
58640.0000   -0.78973
58680.0000   -0.70837
58720.0000   -0.71023
58760.0000   -0.51485
58800.0000   -0.47333
58840.0000   -0.56413
58880.0000   -0.58953
58920.0000   -0.46200
58960.0000   -0.48300
59000.0000   -0.47422
59040.0000   -0.41879
59080.0000   -0.28329
59120.0000   -0.55074
59160.0000   -0.29771
59200.0000   -0.47610
59240.0000   -0.40410
59280.0000   -0.45041
59320.0000   -0.32005
59360.0000   -0.23387
59400.0000   -0.34807
59440.0000   -0.19976
59480.0000   -0.32485
59520.0000   -0.23363
59560.0000   -0.54857
59600.0000   -0.60582
59640.0000   -0.61874
59680.0000   -0.55402
59720.0000   -0.65025
59760.0000   -0.21235
59800.0000   -0.17218
59840.0000   -0.31991
59880.0000   -0.32318
59920.0000   -0.32849
59960.0000   -0.18539
60000.0000   -0.36259
60040.0000   -0.20980
60080.0000   -0.09738
60120.0000   -0.22173
60160.0000   -0.44052
60200.0000   -0.34401
60240.0000   -0.29813
60280.0000   -0.21523
60320.0000   -0.22501
60360.0000   -0.32528
60400.0000   -0.24055
60440.0000   -0.01212
60480.0000   -0.16024
60520.0000   -0.16421
60560.0000   -0.34161
60600.0000   -0.41480
60640.0000   -0.28241
60680.0000   -0.30989
60720.0000   -0.19712
60760.0000   -0.42561
60800.0000   -0.54194
60840.0000   -0.35112
60880.0000   -0.40756
60920.0000   -0.42443
60960.0000   -0.28136
61000.0000   -0.54693
61040.0000   -1.17368
61080.0000   -0.43244
61120.0000   -0.63789
61160.0000   -0.50221
61200.0000   -0.64362
61240.0000   -0.64521
61280.0000   -0.68834
61320.0000   -0.51904
61360.0000   -0.62735
61400.0000   -0.72254
61440.0000   -0.47604
61480.0000   -0.61431
61520.0000   -0.56832
61560.0000   -0.74223
61600.0000   -0.60780
61640.0000   -0.65254
61680.0000   -0.18472
61720.0000   -0.28729
61760.0000   -0.53632
61800.0000   -0.38879
61840.0000   -0.41472
61880.0000   -0.29935
61920.0000   -0.52079
61960.0000   -0.48434
62000.0000   -0.71018
62040.0000   -0.41790
62080.0000   -0.62413
62120.0000   -0.55016
62160.0000   -0.53366
62200.0000   -0.58222
62240.0000   -0.38181
62280.0000   -0.32884
62320.0000   -0.45578
62360.0000   -0.27777
62400.0000   -0.25849
62440.0000    0.08385
62480.0000   -0.11330
62520.0000   -0.26889
62560.0000   -0.24342
62600.0000   -0.36527
62640.0000   -0.63778
62680.0000   -0.18560
62720.0000   -0.32601
62760.0000   -0.28384
62800.0000   -0.14843
62840.0000   -0.25659
62880.0000   -0.38336
62920.0000   -0.37153
62960.0000   -0.25263
63000.0000   -0.32302
63040.0000   -0.27662
63080.0000   -0.18379
63120.0000   -0.22251
63160.0000   -0.28735
63200.0000   -0.10465
63240.0000   -0.11803
63280.0000   -0.12908
63320.0000   -0.15837
63360.0000   -0.03705
63400.0000   -0.00690
63440.0000    0.04099
63480.0000    0.37497
63520.0000    0.23659
63560.0000   -0.18501
63600.0000   -0.03619
63640.0000    0.01313
63680.0000    0.00468
63720.0000   -0.46856
63760.0000    0.08558
63800.0000    0.01197
63840.0000    0.27759
63880.0000   -0.10840
63920.0000    0.04151
63960.0000   -0.50977
64000.0000   -0.53239
64040.0000   -0.26446
64080.0000    0.09274
64120.0000   -0.08821
64160.0000   -0.26751
64200.0000   -0.35510
64240.0000   -0.38716
64280.0000   -0.38980
64320.0000   -0.35706
64360.0000   -0.33245
64400.0000   -0.15630
64440.0000   -0.54834
64480.0000   -0.39087
64520.0000   -0.39202
64560.0000   -0.42268
64600.0000   -0.43373
64640.0000   -0.36307
64680.0000   -0.35712
64720.0000   -0.43565
64760.0000   -0.43309
64800.0000   -0.71256
64840.0000   -0.46054
64880.0000   -0.71006
64920.0000   -0.70714
64960.0000   -0.60189
65000.0000   -0.50524
65040.0000   -0.72299
65080.0000   -0.75914
65120.0000   -1.17144
65160.0000   -1.00196
65200.0000   -0.67209
65240.0000   -0.02472
65280.0000   -0.80349
65320.0000   -0.39731
65360.0000   -0.57753
65400.0000   -0.66637
65440.0000   -0.87582
65480.0000   -0.99421
65520.0000   -0.76963
65560.0000   -0.95844
65600.0000   -1.08610
65640.0000   -0.95165
65680.0000   -0.66471
65720.0000   -0.92395
65760.0000   -0.77973
65800.0000   -0.83141
65840.0000   -0.77600
65880.0000   -0.71362
65920.0000   -0.71436
65960.0000   -0.79971
66000.0000   -0.70763
66040.0000   -0.79155
66080.0000   -0.87532
66120.0000   -0.83344
66160.0000   -0.95426
66200.0000   -0.62542
66240.0000   -0.65642
66280.0000   -0.74206
66320.0000   -0.47747
66360.0000   -0.92831
66400.0000   -0.80061
66440.0000   -0.73745
66480.0000   -0.74449
66520.0000   -0.86876
66560.0000   -0.90051
66600.0000   -0.72453
66640.0000   -0.93169
66680.0000   -0.74526
66720.0000   -0.76610
66760.0000   -0.78131
66800.0000   -0.92152
66840.0000   -0.93662
66880.0000   -0.79779
66920.0000   -0.92149
66960.0000   -0.81397
67000.0000   -1.01082
67040.0000   -0.80376
67080.0000   -0.72156
67120.0000   -0.69520
67160.0000   -0.57377
67200.0000   -0.84576
67240.0000   -0.34726
67280.0000   -0.59328
67320.0000   -0.37123
67360.0000   -0.40084
67400.0000   -0.51338
67440.0000   -0.44816
67480.0000   -0.29470
67520.0000   -0.54581
67560.0000    0.05166
67600.0000   -0.26704
67640.0000    0.08235
67680.0000    0.12350
67720.0000    0.46356
67760.0000    0.36566
67800.0000    0.45709
67840.0000    0.49127
67880.0000    0.42692
67920.0000    0.39906
67960.0000    0.32520
68000.0000    0.25954
68040.0000    0.49466
68080.0000    0.16889
68120.0000    0.39235
68160.0000    0.30756
68200.0000    0.43805
68240.0000    0.14223
68280.0000   -0.08223
68320.0000    0.38230
68360.0000    0.33901
68400.0000    0.38010
68440.0000    0.27409
68480.0000    0.47960
68520.0000    0.21161
68560.0000    0.43209
68600.0000    0.37865
68640.0000    0.49311
68680.0000    0.14412
68720.0000    0.35535
68760.0000    0.17599
68800.0000    0.07988
68840.0000    0.26012
68880.0000    0.32280
68920.0000    0.42671
68960.0000    0.06460
69000.0000    0.18455
69040.0000    0.42823
69080.0000    0.63026
69120.0000    0.48987
69160.0000    0.39219
69200.0000    0.42877
69240.0000    0.39454
69280.0000    0.43004
69320.0000    0.24540
69360.0000    0.42283
69400.0000    0.28654
69440.0000    0.35431
69480.0000    0.46495
69520.0000    0.26939
69560.0000    0.10629
69600.0000    0.20187
69640.0000    0.35930
69680.0000    0.43869
69720.0000    0.42255
69760.0000    0.41655
69800.0000    0.30024
69840.0000    0.37026
69880.0000    0.28361
69920.0000    0.37363
69960.0000    0.49844
70000.0000    0.27029
70040.0000    0.35091
70080.0000    0.52510
70120.0000    0.49396
70160.0000    0.42720
70200.0000    0.37496
70240.0000    0.44434
70280.0000    0.52615
70320.0000    0.46035
70360.0000    0.55021
70400.0000    0.19005
70440.0000    0.63694
70480.0000    0.54958
70520.0000    0.49959
70560.0000    0.72654
70600.0000    0.54538
70640.0000    0.54106
70680.0000    0.46444
70720.0000    0.47962
70760.0000    0.42438
70800.0000    0.44976
70840.0000    0.39515
70880.0000    0.34113
70920.0000    0.46826
70960.0000    0.66638
71000.0000    0.51345
71040.0000    0.46764
71080.0000    0.41541
71120.0000    0.53737
71160.0000    0.45686
71200.0000    0.38444
71240.0000    0.47480
71280.0000    0.28862
71320.0000    0.41665
71360.0000    0.43424
71400.0000    0.36053
71440.0000    0.50381
71480.0000    0.51201
71520.0000    0.50480
71560.0000    0.30853
71600.0000    0.48789
71640.0000    0.50704
71680.0000    0.50240
71720.0000    0.72637
71760.0000    0.48958
71800.0000    0.53009
71840.0000    0.55879
71880.0000    0.38483
71920.0000    0.71726
71960.0000    0.58191
72000.0000    0.63485
72040.0000    0.50169
72080.0000    0.49116
72120.0000    0.66896
72160.0000    0.59960
72200.0000    0.52512
72240.0000    0.54447
72280.0000    0.17878
72320.0000    0.38113
72360.0000    0.20569
72400.0000    0.37478
72440.0000    0.39274
72480.0000    0.34133
72520.0000    0.63131
72560.0000    0.48247
72600.0000    0.40400
72640.0000    0.39396
72680.0000    0.45831
72720.0000    0.55245
72760.0000    0.33730
72800.0000    0.51104
72840.0000    0.57140
72880.0000    0.72929
72920.0000    0.49634
72960.0000    0.36974
73000.0000    0.23139
73040.0000    0.48400
73080.0000    0.58128
73120.0000    0.57475
73160.0000    0.41424
73200.0000    0.31737
73240.0000    0.34703
73280.0000    0.66110
73320.0000    0.50723
73360.0000    0.44782
73400.0000    0.40709
73440.0000    0.31387
73480.0000    0.38937
73520.0000    0.39578
73560.0000    0.44424
73600.0000    0.35779
73640.0000    0.46599
73680.0000    0.63554
73720.0000    0.61869
73760.0000    0.57618
73800.0000    0.47487
73840.0000    0.63962
73880.0000    0.43502
73920.0000    0.63342
73960.0000    0.51272
74000.0000    0.38351
74040.0000    0.32080
74080.0000    0.41118
74120.0000    0.51993
74160.0000    0.12255
74200.0000    0.26654
74240.0000    0.22761
74280.0000    0.45546
74320.0000    0.35337
74360.0000    0.40482
74400.0000    0.57577
74440.0000    0.10372
74480.0000   -0.03786
74520.0000    0.12379
74560.0000    0.45547
74600.0000    0.46487
74640.0000    0.53602
74680.0000    0.65874
74720.0000    0.37056
74760.0000    0.41041
74800.0000    0.37076
74840.0000    0.62050
74880.0000    0.35463
74920.0000    0.43339
74960.0000    0.42403
75000.0000    0.61946
75040.0000    0.52111
75080.0000    0.45818
75120.0000    0.17407
75160.0000    0.18541
75200.0000    0.19232
75240.0000    0.51614
75280.0000    0.18150
75320.0000    0.33936
75360.0000    0.21287
75400.0000    0.33987
75440.0000    0.33590
75480.0000    0.30812
75520.0000    0.53689
75560.0000    0.28606
75600.0000    0.25671
75640.0000    0.36368
75680.0000    0.32166
75720.0000    0.39818
75760.0000    0.42084
75800.0000    0.37828
75840.0000    0.26098
75880.0000    0.14229
75920.0000    0.50080
75960.0000    0.63905
76000.0000    0.36322
76040.0000    0.20449
76080.0000    0.42548
76120.0000    0.24381
76160.0000    0.31975
76200.0000    0.27115
76240.0000    0.36554
76280.0000    0.47661
76320.0000    0.41364
76360.0000    0.53398
76400.0000    0.42332
76440.0000    0.25632
76480.0000    0.40567
76520.0000    0.56314
76560.0000    0.43202
76600.0000    0.44221
76640.0000    0.40581
76680.0000    0.33903
76720.0000    0.42447
76760.0000    0.40792
76800.0000    0.38942
76840.0000    0.11074
76880.0000    0.47877
76920.0000    0.52391
76960.0000    0.51820
77000.0000    0.26455
77040.0000    0.32697
77080.0000    0.39942
77120.0000    0.41731
77160.0000    0.43782
77200.0000    0.32361
77240.0000    0.28900
77280.0000    0.34207
77320.0000    0.39491
77360.0000    0.60013
77400.0000    0.39755
77440.0000    0.30627
77480.0000    0.23218
77520.0000    0.26269
77560.0000    0.41582
77600.0000    0.09870
77640.0000    0.45344
77680.0000    0.32125
77720.0000    0.27458
77760.0000    0.12462
77800.0000   -0.01132
77840.0000    0.34790
77880.0000    0.16304
77920.0000    0.36590
77960.0000    0.27437
78000.0000    0.31218
78040.0000    0.30921
78080.0000    0.22889
78120.0000    0.34038
78160.0000    0.03662
78200.0000    0.25065
78240.0000    0.22924
78280.0000    0.28213
78320.0000    0.20270
78360.0000    0.30847
78400.0000    0.18054
78440.0000    0.39105
78480.0000    0.38848
78520.0000    0.35895
78560.0000    0.20017
78600.0000    0.23092
78640.0000    0.09877
78680.0000    0.34090
78720.0000    0.18904
78760.0000    0.31917
78800.0000    0.15435
78840.0000    0.41712
78880.0000    0.51520
78920.0000    0.35495
78960.0000    0.29551
79000.0000    0.48976
79040.0000    0.67780
79080.0000    0.56668
79120.0000    0.47419
79160.0000    0.04324
79200.0000    0.17337
79240.0000    0.31614
79280.0000    0.50315
79320.0000    0.53620
79360.0000    0.28270
79400.0000    0.26414
79440.0000    0.03439
79480.0000    0.30300
79520.0000    0.08680
79560.0000    0.10008
79600.0000    0.38883
79640.0000    0.17308
79680.0000    0.32571
79720.0000    0.51196
79760.0000    0.26255
79800.0000    0.44537
79840.0000    0.35262
79880.0000    0.44960
79920.0000    0.27602
79960.0000    0.29827
80000.0000    0.49312
80040.0000    0.38619
80080.0000    0.60474
80120.0000    0.24502
80160.0000    0.45503
80200.0000    0.27950
80240.0000    0.23386
80280.0000    0.46067
80320.0000    0.29042
80360.0000    0.20335
80400.0000    0.45839
80440.0000    0.25714
80480.0000    0.42421
80520.0000    0.12444
80560.0000    0.40272
80600.0000    0.23264
80640.0000    0.30360
80680.0000    0.30991
80720.0000    0.48080
80760.0000    0.35796
80800.0000    0.24035
80840.0000    0.22066
80880.0000    0.50420
80920.0000    0.34711
80960.0000    0.30999
81000.0000    0.25994
81040.0000    0.47839
81080.0000    0.10232
81120.0000    0.71232
81160.0000    0.34554
81200.0000    0.24904
81240.0000    0.37837
81280.0000    0.46680
81320.0000    0.32919
81360.0000    0.52550
81400.0000    0.39371
81440.0000    0.39177
81480.0000    0.12999
81520.0000    0.14529
81560.0000    0.43013
81600.0000    0.42625
81640.0000    0.18038
81680.0000    0.26445
81720.0000    0.43174
81760.0000    0.24459
81800.0000    0.31347
81840.0000    0.33562
81880.0000    0.35422
81920.0000    0.53563
81960.0000    0.07978
82000.0000    0.26368
82040.0000    0.36542
82080.0000    0.55441
82120.0000    0.37431
82160.0000    0.32470
82200.0000    0.41413
82240.0000    0.15458
82280.0000    0.32363
82320.0000    0.42862
82360.0000    0.18082
82400.0000    0.21086
82440.0000    0.30692
82480.0000    0.29331
82520.0000   -0.14129
82560.0000    0.01041
82600.0000    0.10638
82640.0000    0.35872
82680.0000    0.26858
82720.0000    0.26091
82760.0000    0.38394
82800.0000    0.31059
82840.0000    0.39124
82880.0000    0.38535
82920.0000    0.46172
82960.0000    0.32153
83000.0000    0.22667
83040.0000    0.49954
83080.0000    0.31187
83120.0000    0.41930
83160.0000    0.25161
83200.0000    0.43832
83240.0000    0.37102
83280.0000    0.63674
83320.0000    0.37417
83360.0000    0.59797
83400.0000    0.66914
83440.0000    0.50010
83480.0000    0.39197
83520.0000    0.35118
83560.0000    0.49782
83600.0000    0.37595
83640.0000    0.25611
83680.0000    0.40711
83720.0000    0.43238
83760.0000    0.35908
83800.0000    0.31608
83840.0000    0.33327
83880.0000    0.42624
83920.0000    0.53086
83960.0000    0.38104
84000.0000    0.46880
84040.0000    0.27973
84080.0000    0.50207
84120.0000    0.46003
84160.0000    0.28329
84200.0000    0.44767
84240.0000    0.37143
84280.0000    0.32630
84320.0000    0.50209
84360.0000    0.30703
84400.0000    0.39407
84440.0000    0.33445
84480.0000    0.36441
84520.0000    0.20632
84560.0000    0.45533
84600.0000    0.36016
84640.0000    0.39791
84680.0000    0.38894
84720.0000    0.46432
84760.0000    0.57955
84800.0000    0.58260
84840.0000    0.41566
84880.0000    0.43437
84920.0000    0.56385
84960.0000    0.38812
85000.0000    0.45920
85040.0000    0.41757
85080.0000    0.34862
85120.0000    0.50984
85160.0000    0.47415
85200.0000    0.38615
85240.0000    0.41412
85280.0000    0.41357
85320.0000    0.52344
85360.0000    0.39013
85400.0000    0.28160
85440.0000    0.45424
85480.0000    0.41300
85520.0000    0.42099
85560.0000    0.49557
85600.0000    0.46705
85640.0000    0.27353
85680.0000    0.27507
85720.0000    0.38201
85760.0000    0.48172
85800.0000    0.32689
85840.0000    0.59243
85880.0000    0.43284
85920.0000    0.41371
85960.0000    0.63808
86000.0000    0.52698
86040.0000    0.25448
86080.0000    0.31465
86120.0000    0.21471
86160.0000    0.20166
86200.0000    0.34644
86240.0000    0.42809
86280.0000    0.12154
86320.0000    0.06453
86360.0000    0.24645
86400.0000    0.02976
86440.0000   -0.08296
86480.0000    0.29180
86520.0000    0.26926
86560.0000    0.20320
86600.0000    0.34635
86640.0000    0.13187
86680.0000    0.37553
86720.0000    0.24790
86760.0000    0.36393
86800.0000    0.56491
86840.0000    0.47411
86880.0000    0.52563
86920.0000    0.40133
86960.0000    0.45335
87000.0000    0.52574
87040.0000    0.29941
87080.0000    0.09208
87120.0000    0.28328
87160.0000    0.37986
87200.0000    0.17240
87240.0000    0.32725
87280.0000    0.50730
87320.0000    0.45415
87360.0000    0.28623
87400.0000    0.31877
87440.0000    0.20496
87480.0000    0.41545
87520.0000    0.28777
87560.0000    0.52523
87600.0000    0.24334
87640.0000    0.27056
87680.0000    0.51131
87720.0000    0.38377
87760.0000    0.31583
87800.0000    0.31258
87840.0000    0.22425
87880.0000    0.21219
87920.0000    0.37413
87960.0000    0.22579
88000.0000    0.19234
88040.0000    0.20489
88080.0000   -0.06671
88120.0000    0.31973
88160.0000    0.27439
88200.0000    0.36363
88240.0000    0.32929
88280.0000    0.49111
88320.0000    0.32184
88360.0000    0.31809
88400.0000    0.36255
88440.0000   -0.07653
88480.0000   -0.00957
88520.0000   -0.09894
88560.0000    0.23469
88600.0000    0.36981
88640.0000    0.45603
88680.0000    0.40405
88720.0000    0.42019
88760.0000    0.33657
88800.0000    0.33423
88840.0000    0.31157
88880.0000    0.43274
88920.0000    0.42104
88960.0000    0.55118
89000.0000    0.39616
89040.0000    0.55407
89080.0000    0.37556
89120.0000    0.38514
89160.0000    0.21366
89200.0000    0.41302
89240.0000    0.35176
89280.0000    0.39882
89320.0000    0.45260
89360.0000    0.28331
89400.0000    0.30973
89440.0000    0.15178
89480.0000    0.43295
89520.0000    0.48731
89560.0000    0.41457
89600.0000    0.48169
89640.0000    0.50568
89680.0000    0.36311
89720.0000    0.36590
89760.0000    0.31987
89800.0000    0.44063
89840.0000    0.45399
89880.0000    0.37340
89920.0000    0.32523
89960.0000    0.43528
90000.0000    0.40338
90040.0000    0.34391
90080.0000    0.39928
90120.0000    0.39146
90160.0000    0.34903
90200.0000    0.28989
90240.0000    0.29454
90280.0000    0.41553
90320.0000    0.39256
90360.0000    0.33486
90400.0000    0.39457
90440.0000    0.38005
90480.0000    0.33171
90520.0000    0.53440
90560.0000    0.39279
90600.0000    0.38677
90640.0000    0.62084
90680.0000    0.41630
90720.0000    0.34599
90760.0000    0.50788
90800.0000    0.47893
90840.0000    0.40348
90880.0000    0.67364
90920.0000    0.51601
90960.0000    0.42668
91000.0000    0.55724
91040.0000    0.46274
91080.0000    0.46913
91120.0000    0.48130
91160.0000    0.40298
91200.0000    0.56239
91240.0000    0.38142
91280.0000    0.40799
91320.0000    0.48772
91360.0000    0.28894
91400.0000    0.50178
91440.0000    0.28407
91480.0000    0.16293
91520.0000    0.18307
91560.0000    0.43485
91600.0000    0.51955
91640.0000    0.38018
91680.0000    0.36661
91720.0000    0.37262
91760.0000    0.27559
91800.0000    0.46605
91840.0000    0.43830
91880.0000    0.18727
91920.0000    0.46955
91960.0000    0.31361
92000.0000    0.30412
92040.0000    0.40764
92080.0000    0.21347
92120.0000    0.41312
92160.0000    0.37167
92200.0000    0.47369
92240.0000    0.22484
92280.0000    0.26590
92320.0000    0.32255
92360.0000    0.29140
92400.0000    0.27046
92440.0000    0.34331
92480.0000    0.33019
92520.0000    0.42345
92560.0000    0.30755
92600.0000    0.31362
92640.0000    0.51703
92680.0000    0.38678
92720.0000    0.44980
92760.0000    0.49270
92800.0000    0.52937
92840.0000    0.22814
92880.0000    0.28420
92920.0000    0.38902
92960.0000    0.30523
93000.0000    0.46260
93040.0000    0.38143
93080.0000    0.28952
93120.0000    0.28531
93160.0000    0.10739
93200.0000    0.33690
93240.0000    0.41191
93280.0000    0.41774
93320.0000    0.50064
93360.0000    0.27374
93400.0000    0.44723
93440.0000    0.20726
93480.0000    0.25026
93520.0000    0.39394
93560.0000    0.46362
93600.0000    0.36156
93640.0000    0.37137
93680.0000    0.28167
93720.0000    0.42874
93760.0000    0.53726
93800.0000    0.10302
93840.0000    0.12918
93880.0000    0.30866
93920.0000    0.19813
93960.0000    0.20522
94000.0000    0.31215
94040.0000    0.37365
94080.0000    0.27801
94120.0000    0.24512
94160.0000    0.38627
94200.0000    0.40204
94240.0000    0.33065
94280.0000   -0.02017
94320.0000    0.16568
94360.0000    0.17290
94400.0000    0.19881
94440.0000    0.37236
94480.0000    0.24807
94520.0000    0.34668
94560.0000    0.31525
94600.0000    0.06010
94640.0000    0.31281
94680.0000    0.15423
94720.0000    0.21348
94760.0000    0.53189
94800.0000    0.43288
94840.0000    0.56309
94880.0000    0.69382
94920.0000    0.44374
94960.0000    0.61242
95000.0000    0.31221
95040.0000    0.35950
95080.0000    0.50160
95120.0000    0.53388
95160.0000    0.13814
95200.0000    0.19138
95240.0000    0.74931
95280.0000    0.42230
95320.0000    0.37730
95360.0000    0.36078
95400.0000    0.40551
95440.0000    0.46924
95480.0000    0.52120
95520.0000    0.47596
95560.0000    0.43272
95600.0000    0.36170
95640.0000    0.43464
95680.0000    0.52574
95720.0000    0.30925
95760.0000    0.45064
95800.0000    0.31430
95840.0000    0.34784
95880.0000    0.24873
95920.0000    0.30583
95960.0000    0.30441
96000.0000    0.25094
96040.0000    0.25574
96080.0000    0.39611
96120.0000    0.31771
96160.0000    0.36474
96200.0000    0.34095
96240.0000    0.29060
96280.0000    0.32670
96320.0000    0.38610
96360.0000    0.36302
96400.0000    0.33517
96440.0000    0.21042
96480.0000    0.16695
96520.0000    0.28899
96560.0000    0.28745
96600.0000    0.44704
96640.0000    0.26157
96680.0000    0.29984
96720.0000    0.25497
96760.0000    0.14275
96800.0000    0.36952
96840.0000    0.09725
96880.0000    0.28538
96920.0000    0.13721
96960.0000    0.34178
97000.0000    0.20066
97040.0000    0.20902
97080.0000    0.48832
97120.0000    0.23860
97160.0000    0.17858
97200.0000    0.29956
97240.0000    0.41107
97280.0000    0.27345
97320.0000    0.32715
97360.0000    0.18344
97400.0000    0.29124
97440.0000    0.18394
97480.0000    0.33813
97520.0000    0.38631
97560.0000    0.18702
97600.0000    0.32717
97640.0000    0.32798
97680.0000    0.55645
97720.0000    0.25582
97760.0000    0.33798
97800.0000    0.24860
97840.0000    0.31774
97880.0000    0.34359
97920.0000    0.41317
97960.0000    0.27049
98000.0000    0.24565
98040.0000    0.32433
98080.0000    0.42948
98120.0000    0.30635
98160.0000    0.42418
98200.0000    0.24069
98240.0000    0.37089
98280.0000    0.25505
98320.0000    0.37996
98360.0000    0.22433
98400.0000    0.29910
98440.0000    0.34719
98480.0000    0.44959
98520.0000    0.06053
98560.0000    0.26676
98600.0000    0.42895
98640.0000    0.31410
98680.0000    0.22934
98720.0000    0.47163
98760.0000    0.30123
98800.0000    0.44552
98840.0000    0.61359
98880.0000    0.50468
98920.0000    0.37301
98960.0000    0.33034
99000.0000    0.40079
99040.0000    0.28134
99080.0000    0.33733
99120.0000    0.39546
99160.0000    0.27524
99200.0000    0.12788
99240.0000    0.19557
99280.0000    0.54880
99320.0000    0.38244
99360.0000    0.43243
99400.0000    0.46722
99440.0000    0.56013
99480.0000    0.48150
99520.0000    0.46172
99560.0000    0.55849
99600.0000    0.66175
99640.0000    0.37298
99680.0000    0.45450
99720.0000    0.40330
99760.0000    0.33947
99800.0000    0.31725
99840.0000    0.40546
99880.0000    0.29803
99920.0000    0.10509
99960.0000    0.21200
100000.0000    0.47596
100040.0000    0.42420
100080.0000    0.36955
100120.0000    0.29424
100160.0000    0.37092
100200.0000    0.37258
100240.0000    0.29755
100280.0000    0.30514
100320.0000    0.32188
100360.0000    0.19542
100400.0000    0.28798
100440.0000    0.52992
100480.0000    0.35152
100520.0000    0.33792
100560.0000    0.24566
100600.0000    0.30904
100640.0000    0.35775
100680.0000    0.30921
100720.0000    0.48839
100760.0000    0.31817
100800.0000    0.36398
100840.0000    0.28095
100880.0000    0.22863
100920.0000    0.06525
100960.0000   -0.00765
101000.0000   -0.06284
101040.0000   -0.00856
101080.0000    0.08321
101120.0000   -0.04675
101160.0000    0.08374
101200.0000   -0.13285
101240.0000   -0.02564
101280.0000    0.14667
101320.0000    0.32550
101360.0000    0.32607
101400.0000    0.30581
101440.0000    0.39679
101480.0000    0.30242
101520.0000   -0.03734
101560.0000    0.21566
101600.0000    0.31267
101640.0000    0.64713
101680.0000    0.11657
101720.0000    0.03861
101760.0000    0.17235
101800.0000    0.28088
101840.0000    0.33670
101880.0000    0.30088
101920.0000    0.27461
101960.0000    0.49830
102000.0000    0.20934
102040.0000    0.06531
102080.0000    0.22875
102120.0000    0.45232
102160.0000    0.21778
102200.0000    0.01915
102240.0000    0.12663
102280.0000    0.25856
102320.0000    0.34539
102360.0000    0.33915
102400.0000    0.10182
102440.0000    0.22388
102480.0000    0.24691
102520.0000    0.20367
102560.0000    0.07578
102600.0000    0.17184
102640.0000    0.12762
102680.0000    0.08329
102720.0000    0.22228
102760.0000    0.07428
102800.0000    0.32203
102840.0000    0.20702
102880.0000    0.17602
102920.0000    0.34874
102960.0000    0.57765
103000.0000    0.46443
103040.0000    0.33509
103080.0000    0.26355
103120.0000    0.45810
103160.0000    0.66298
103200.0000    0.75537
103240.0000    0.70510
103280.0000    0.53741
103320.0000    0.53277
103360.0000    0.43941
103400.0000    0.73636
103440.0000    0.50032
103480.0000    0.21892
103520.0000    0.56113
103560.0000    0.61780
103600.0000    0.74975
103640.0000    0.70185
103680.0000    0.63557
103720.0000    0.57012
103760.0000    0.59116
103800.0000    0.68472
103840.0000    0.41367
103880.0000    0.29803
103920.0000    0.19187
103960.0000    0.37726
104000.0000    0.43799
104040.0000    0.34936
104080.0000    0.25109
104120.0000    0.40587
104160.0000    0.39277
104200.0000    0.35691
104240.0000    0.49513
104280.0000    0.48896
104320.0000    0.47337
104360.0000    0.26626
104400.0000    0.52911
104440.0000    0.46036
104480.0000    0.48492
104520.0000    0.28721
104560.0000    0.16227
104600.0000    0.46752
104640.0000    0.33563
104680.0000    0.57360
104720.0000    0.43580
104760.0000    0.49317
104800.0000    0.30871
104840.0000    0.33987
104880.0000    0.43425
104920.0000    0.24900
104960.0000    0.13839
105000.0000    0.25466
105040.0000    0.37639
105080.0000    0.34539
105120.0000    0.21097
105160.0000    0.26053
105200.0000    0.30184
105240.0000    0.46298
105280.0000    0.00533
105320.0000    0.02855
105360.0000    0.32452
105400.0000    0.32519
105440.0000    0.30177
105480.0000    0.21759
105520.0000    0.46255
105560.0000    0.19872
105600.0000    0.22085
105640.0000    0.32080
105680.0000    0.30571
105720.0000    0.19875
105760.0000    0.10357
105800.0000    0.34503
105840.0000    0.24196
105880.0000    0.41777
105920.0000    0.39893
105960.0000    0.24609
106000.0000    0.11826
106040.0000    0.42541
106080.0000    0.45084
106120.0000    0.51399
106160.0000    0.28604
106200.0000    0.31246
106240.0000    0.40212
106280.0000    0.53451
106320.0000    0.19697
106360.0000    0.43859
106400.0000    0.56617
106440.0000    0.35944
106480.0000    0.44992
106520.0000    0.34007
106560.0000    0.13729
106600.0000    0.26211
106640.0000    0.24761
106680.0000    0.10618
106720.0000   -0.04816
106760.0000    0.32684
106800.0000    0.29481
106840.0000    0.27867
106880.0000    0.17150
106920.0000    0.24201
106960.0000    0.34647
107000.0000    0.26316
107040.0000    0.24550
107080.0000    0.23539
107120.0000    0.32473
107160.0000    0.34221
107200.0000    0.25712
107240.0000    0.22520
107280.0000    0.18555
107320.0000    0.38764
107360.0000    0.18902
107400.0000    0.21283
107440.0000    0.21177
107480.0000    0.35112
107520.0000    0.59067
107560.0000    0.29783
107600.0000    0.25533
107640.0000    0.16048
107680.0000    0.25889
107720.0000    0.16964
107760.0000    0.38095
107800.0000    0.50045
107840.0000    0.44968
107880.0000    0.19390
107920.0000    0.69274
107960.0000    0.06963
108000.0000    0.24056
108040.0000    0.04137
108080.0000   -0.16658
108120.0000    0.21947
108160.0000   -0.03303
108200.0000    0.37151
108240.0000    0.30875
108280.0000    0.16200
108320.0000    0.04734
108360.0000    0.00059
108400.0000    0.17669
108440.0000   -0.02352
108480.0000    0.17178
108520.0000    0.08214
108560.0000    0.04462
108600.0000    0.11175
108640.0000    0.46988
108680.0000    0.49893
108720.0000    0.43856
108760.0000    0.42786
108800.0000    0.32478
108840.0000    0.41766
108880.0000    0.34744
108920.0000    0.35972
108960.0000    0.37487
109000.0000    0.42961
109040.0000    0.07775
109080.0000    0.10386
109120.0000    0.24324
109160.0000    0.37306
109200.0000    0.19896
109240.0000    0.24140
109280.0000    0.48291
109320.0000    0.06797
109360.0000    0.32023
109400.0000    0.42023
109440.0000    0.39112
109480.0000    0.40366
109520.0000    0.30457
109560.0000    0.41832
109600.0000    0.20931
109640.0000    0.63500
109680.0000    0.58803
109720.0000    0.45578
109760.0000    0.11502
109800.0000    0.19154
109840.0000    0.32262
109880.0000    0.41587
109920.0000    0.49583
109960.0000    0.40197
110000.0000    0.02218
110040.0000    0.17543
110080.0000    0.39660
110120.0000    0.26850
110160.0000    0.53790
110200.0000    0.34517
110240.0000    0.39028
110280.0000    0.15558
110320.0000    0.29646
110360.0000    0.39764
110400.0000    0.04672
110440.0000    0.48358
110480.0000    0.18115
110520.0000    0.32122
110560.0000    0.41592
110600.0000    0.44664
110640.0000    0.41189
110680.0000    0.19330
110720.0000    0.28835
110760.0000    0.56203
110800.0000    0.34347
110840.0000    0.59652
110880.0000    0.52072
110920.0000    0.35697
110960.0000    0.52279
111000.0000    0.44289
111040.0000    0.55686
111080.0000    0.49573
111120.0000    0.56127
111160.0000    0.36449
111200.0000    0.26283
111240.0000    0.52572
111280.0000    0.41430
111320.0000    0.20739
111360.0000    0.40748
111400.0000    0.25807
111440.0000    0.59799
111480.0000    0.38115
111520.0000    0.14150
111560.0000    0.31638
111600.0000    0.49085
111640.0000    0.31067
111680.0000    0.26249
111720.0000    0.16558
111760.0000    0.04094
111800.0000    0.16598
111840.0000   -0.13392
111880.0000    0.21414
111920.0000    0.12262
111960.0000    0.04524
112000.0000    0.23775
112040.0000    0.25039
112080.0000    0.21444
112120.0000    0.27138
112160.0000    0.43952
112200.0000    0.36951
112240.0000    0.39538
112280.0000    0.01068
112320.0000    0.20764
112360.0000    0.32403
112400.0000    0.20922
112440.0000    0.20809
112480.0000    0.25978
112520.0000    0.46671
112560.0000    0.27150
112600.0000    0.29400
112640.0000    0.07357
112680.0000    0.11140
112720.0000    0.21607
112760.0000   -0.24162
112800.0000   -0.14932
112840.0000   -0.17312
112880.0000   -0.28759
112920.0000    0.01242
112960.0000   -0.36311
113000.0000   -0.13185
113040.0000   -0.13381
113080.0000   -0.50222
113120.0000   -0.45131
113160.0000   -0.29553
113200.0000   -0.33633
113240.0000   -0.57528
113280.0000   -0.48253
113320.0000   -0.47908
113360.0000   -0.46822
113400.0000   -0.67821
113440.0000   -0.16604
113480.0000   -0.59078
113520.0000   -0.75766
113560.0000   -0.79309
113600.0000   -0.58162
113640.0000   -0.57799
113680.0000   -0.28261
113720.0000   -0.56627
113760.0000   -0.56987
113800.0000   -0.60108
113840.0000   -0.52077
113880.0000   -0.78828
113920.0000   -0.57107
113960.0000   -0.68567
114000.0000   -0.48692
114040.0000   -0.50160
114080.0000   -0.51533
114120.0000   -0.71693
114160.0000   -0.51633
114200.0000   -0.57220
114240.0000   -0.57302
114280.0000   -0.57641
114320.0000   -0.54362
114360.0000   -0.62142
114400.0000   -0.96660
114440.0000   -0.53278
114480.0000   -0.62103
114520.0000   -0.61374
114560.0000   -0.60669
114600.0000   -0.52642
114640.0000   -0.51851
114680.0000   -0.52064
114720.0000   -0.64676
114760.0000   -0.51637
114800.0000   -0.74303
114840.0000   -0.57167
114880.0000   -0.50616
114920.0000   -0.85054
114960.0000   -0.48939
115000.0000   -0.66518
115040.0000   -0.63466
115080.0000   -0.63484
115120.0000   -0.57542
115160.0000   -0.64298
115200.0000   -0.65519
115240.0000   -0.66022
115280.0000   -0.81326
115320.0000   -0.57300
115360.0000   -0.54488
115400.0000   -0.42856
115440.0000   -0.42541
115480.0000   -0.55052
115520.0000   -0.50925
115560.0000   -0.60874
115600.0000   -0.79862
115640.0000   -0.33823
115680.0000   -0.48652
115720.0000   -0.35656
115760.0000   -0.43871
115800.0000   -0.50676
115840.0000   -0.56485
115880.0000   -0.44794
115920.0000   -0.52849
115960.0000   -0.48951
116000.0000   -0.69787
116040.0000   -0.45485
116080.0000   -0.60158
116120.0000   -0.54041
116160.0000   -0.51580
116200.0000   -0.66161
116240.0000   -0.75743
116280.0000   -0.70359
116320.0000   -0.61204
116360.0000   -0.62972
116400.0000   -0.43055
116440.0000   -0.49202
116480.0000   -0.39599
116520.0000   -0.39298
116560.0000   -0.64265
116600.0000   -0.58006
116640.0000   -0.48524
116680.0000   -0.58391
116720.0000   -0.67379
116760.0000   -0.55044
116800.0000   -0.70668
116840.0000   -0.61037
116880.0000   -0.64375
116920.0000   -0.43962
116960.0000   -0.35851
117000.0000   -0.49080
117040.0000   -0.26302
117080.0000   -0.23033
117120.0000   -0.43648
117160.0000   -0.28961
117200.0000   -0.42603
117240.0000   -0.41681
117280.0000   -0.30284
117320.0000   -0.32080
117360.0000   -0.48691
117400.0000   -0.57368
117440.0000   -0.51517
117480.0000   -0.38978
117520.0000   -0.62826
117560.0000   -0.67679
117600.0000   -0.45085
117640.0000   -0.47814
117680.0000   -0.49013
117720.0000   -0.59630
117760.0000   -0.41589
117800.0000   -0.51122
117840.0000   -0.49644
117880.0000   -0.22193
117920.0000   -0.53953
117960.0000   -0.61201
118000.0000   -0.62751
118040.0000   -0.79375
118080.0000   -0.76375
118120.0000   -0.75010
118160.0000   -0.46696
118200.0000   -0.61579
118240.0000   -0.83334
118280.0000   -0.67386
118320.0000   -0.62294
118360.0000   -0.35011
118400.0000   -0.34348
118440.0000   -0.31892
118480.0000   -0.41837
118520.0000   -0.48033
118560.0000   -0.52784
118600.0000   -0.45232
118640.0000   -0.63922
118680.0000   -0.46358
118720.0000   -0.48465
118760.0000   -0.33478
118800.0000   -0.00051
118840.0000    0.13934
118880.0000    0.02411
118920.0000    0.07450
118960.0000   -0.00056
119000.0000   -0.18968
119040.0000   -0.03305
119080.0000    0.10759
119120.0000    0.09234
119160.0000   -0.16419
119200.0000   -0.13520
119240.0000    0.17594
119280.0000   -0.32151
119320.0000   -0.55497
119360.0000   -0.33075
119400.0000   -0.57628
119440.0000   -0.36898
119480.0000   -0.33948
119520.0000   -0.28189
119560.0000   -0.40068
119600.0000   -0.94087
119640.0000   -1.05573
119680.0000   -0.83234
119720.0000   -1.00234
119760.0000   -0.76492
119800.0000   -1.02591
119840.0000   -0.78664
119880.0000   -1.03054
119920.0000   -1.00090
119960.0000   -1.04354
120000.0000   -0.46559
120040.0000   -0.14999
120080.0000   -0.65389
120120.0000   -0.48733
120160.0000   -0.32446
120200.0000   -0.64018
120240.0000   -0.60186
120280.0000   -0.62776
120320.0000   -0.15953
120360.0000   -0.67906
120400.0000   -0.58136
120440.0000   -0.70564
120480.0000   -0.39511
120520.0000   -0.80958
120560.0000   -0.54974
120600.0000   -0.78712
120640.0000   -0.50706
120680.0000   -0.76875
120720.0000   -0.47396
120760.0000   -0.41436
120800.0000   -0.80035
120840.0000   -0.42302
120880.0000   -0.53492
120920.0000   -0.54461
120960.0000   -0.17555
121000.0000   -0.54708
121040.0000   -0.43907
121080.0000   -0.35794
121120.0000   -0.51862
121160.0000   -0.17055
121200.0000   -0.56748
121240.0000   -0.31859
121280.0000   -0.43391
121320.0000   -0.58286
121360.0000   -0.66972
121400.0000   -0.48409
121440.0000   -0.56600
121480.0000   -0.40186
121520.0000   -0.39945
121560.0000   -0.40189
121600.0000   -0.71692
121640.0000   -0.20677
121680.0000   -0.16228
121720.0000   -0.33725
121760.0000   -0.47933
121800.0000   -0.14971
121840.0000   -0.25464
121880.0000   -0.10842
121920.0000   -0.67231
121960.0000   -0.19095
122000.0000   -0.14102
122040.0000   -0.23282
122080.0000    0.01860
122120.0000   -0.19958
122160.0000   -0.05909
122200.0000   -0.09065
122240.0000   -0.00905
122280.0000   -0.18284
122320.0000   -0.10782
122360.0000   -0.01422
122400.0000   -0.27200
122440.0000   -0.00875
122480.0000    0.01890
122520.0000   -0.44906
122560.0000   -0.04992
122600.0000    0.13672
122640.0000   -0.18279
122680.0000    0.17822
122720.0000    0.22234
122760.0000   -0.16794
122800.0000   -0.32964
122840.0000   -0.14153
122880.0000   -0.26614
122920.0000   -0.45741
122960.0000   -0.43150
123000.0000    0.02087
123040.0000    0.05153
123080.0000    0.05003
123120.0000   -0.02662
123160.0000    0.10753
123200.0000    0.48770
123240.0000    0.29266
123280.0000    0.47428
123320.0000    0.53081
123360.0000    0.29913
123400.0000    0.41659
123440.0000    0.45847
123480.0000    0.35024
123520.0000   -0.07809
123560.0000    0.18777
123600.0000   -0.17768
123640.0000   -0.29734
123680.0000   -0.04745
123720.0000   -0.52764
123760.0000   -0.18627
123800.0000   -0.58191
123840.0000   -0.21202
123880.0000   -0.53682
123920.0000   -0.58267
123960.0000   -0.45087
124000.0000   -0.47091
124040.0000   -0.30749
124080.0000   -0.31187
124120.0000   -0.51540
124160.0000   -0.20052
124200.0000    0.00291
124240.0000   -0.29956
124280.0000   -0.03128
124320.0000   -0.27158
124360.0000   -0.09626
124400.0000   -0.05292
124440.0000    0.16963
124480.0000   -0.22442
124520.0000   -0.46523
124560.0000   -0.27615
124600.0000   -0.00588
124640.0000    0.33967
124680.0000    0.32412
124720.0000    0.29943
124760.0000    0.07776
124800.0000    0.26824
124840.0000    0.62275
124880.0000    0.56052
124920.0000    0.48441
124960.0000    0.37742
125000.0000    0.45980
125040.0000    0.30065
125080.0000    0.30467
125120.0000    0.43804
125160.0000    0.25490
125200.0000    0.37948
125240.0000    0.13435
125280.0000    0.33142
125320.0000    0.16152
125360.0000    0.31101
125400.0000    0.59434
125440.0000    0.32929
125480.0000    0.54243
125520.0000    0.48856
125560.0000    0.38464
125600.0000    0.46927
125640.0000    0.44450
125680.0000    0.35944
125720.0000    0.39777
125760.0000    0.59712
125800.0000    0.58378
125840.0000    0.50237
125880.0000    0.49052
125920.0000    0.31170
125960.0000    0.47879
126000.0000    0.28335
126040.0000    0.36215
126080.0000    0.43296
126120.0000    0.26423
126160.0000    0.42448
126200.0000    0.34736
126240.0000    0.24652
126280.0000    0.08222
126320.0000   -0.38782
126360.0000   -0.22208
126400.0000   -0.03236
126440.0000   -0.11993
126480.0000   -0.12966
126520.0000   -0.12539
126560.0000   -0.38220
126600.0000   -0.16838
126640.0000   -0.30866
126680.0000   -0.10531
126720.0000   -0.36948
126760.0000   -0.45784
126800.0000   -0.66271
126840.0000   -0.30869
126880.0000   -0.52129
126920.0000   -0.75912
126960.0000   -0.48342
127000.0000   -0.39767
127040.0000   -0.27778
127080.0000   -0.52022
127120.0000   -0.57889
127160.0000   -0.32874
127200.0000   -0.39551
127240.0000   -0.12753
127280.0000   -0.07144
127320.0000    0.27084
127360.0000    0.10587
127400.0000    0.21563
127440.0000   -0.22327
127480.0000   -0.41764
127520.0000   -0.62756
127560.0000   -0.48189
127600.0000   -0.22298
127640.0000   -0.42130
127680.0000   -0.18440
127720.0000    0.06869
127760.0000   -0.18275
127800.0000   -0.19814
127840.0000   -0.22346
127880.0000   -0.12383
127920.0000   -0.23134
127960.0000   -0.31300
128000.0000   -0.16398
128040.0000   -0.51223
128080.0000   -0.15822
128120.0000   -0.29744
128160.0000   -0.16476
128200.0000   -0.06730
128240.0000   -0.01348
128280.0000   -0.27846
128320.0000   -0.29410
128360.0000   -0.28178
128400.0000   -0.64028
128440.0000    0.02756
128480.0000   -0.76316
128520.0000   -0.19027
128560.0000   -0.17006
128600.0000   -0.11005
128640.0000   -0.31653
128680.0000    0.11493
128720.0000   -0.04531
128760.0000   -0.23250
128800.0000   -0.25132
128840.0000   -0.08121
128880.0000   -0.19617
128920.0000   -0.05700
128960.0000   -0.03279
129000.0000   -0.23753
129040.0000   -0.27430
129080.0000   -0.29188
129120.0000   -0.52951
129160.0000    0.05102
129200.0000   -0.29598
129240.0000   -0.11467
129280.0000   -0.34932
129320.0000   -0.39768
129360.0000   -0.39565
129400.0000   -0.44568
129440.0000   -0.20824
129480.0000   -0.40863
129520.0000   -0.24062
129560.0000   -0.04368
129600.0000   -0.12915
129640.0000   -0.24302
129680.0000   -0.40566
129720.0000   -0.31259
129760.0000   -0.67875
129800.0000   -0.46186
129840.0000   -0.54286
129880.0000   -0.02375
129920.0000   -0.77617
129960.0000   -0.68023
130000.0000   -0.57018
130040.0000   -0.52800
130080.0000   -0.78427
130120.0000   -0.08750
130160.0000   -0.23356
130200.0000   -0.23053
130240.0000   -0.14291
130280.0000    0.02573
130320.0000   -0.06828
130360.0000   -0.19223
130400.0000   -0.32792
130440.0000   -0.05237
130480.0000   -0.12488
130520.0000   -0.19388
130560.0000   -0.21930
130600.0000    0.03269
130640.0000   -0.04461
130680.0000    0.06829
130720.0000    0.02096
130760.0000    0.09428
130800.0000    0.13976
130840.0000    0.18917
130880.0000    0.20654
130920.0000    0.16782
130960.0000    0.13830
131000.0000    0.31094
131040.0000    0.32552
131080.0000    0.17792
131120.0000    0.17890
131160.0000   -0.03824
131200.0000   -0.11256
131240.0000   -0.15286
131280.0000   -0.19612
131320.0000   -0.04949
131360.0000   -0.27706
131400.0000   -0.06572
131440.0000   -0.49342
131480.0000   -0.35681
131520.0000   -0.03551
131560.0000   -0.27320
131600.0000   -0.04698
131640.0000   -0.19939
131680.0000   -0.68812
131720.0000   -0.69881
131760.0000   -0.62419
131800.0000   -0.70873
131840.0000   -0.50922
131880.0000   -0.73439
131920.0000   -0.51841
131960.0000   -0.70771
132000.0000   -0.47708
132040.0000   -0.28113
132080.0000   -0.26522
132120.0000   -0.58305
132160.0000   -0.55045
132200.0000   -0.34230
132240.0000   -0.17368
132280.0000   -0.32617
132320.0000   -0.44788
132360.0000   -0.61979
132400.0000   -0.40689
132440.0000   -0.62579
132480.0000   -0.60307
132520.0000   -0.36796
132560.0000   -0.40674
132600.0000   -0.43279
132640.0000   -0.10906
132680.0000   -0.21423
132720.0000   -0.38973
132760.0000   -0.37417
132800.0000   -0.05657
132840.0000   -0.40174
132880.0000   -0.52838
132920.0000   -0.08306
132960.0000   -0.20569
133000.0000   -0.25942
133040.0000   -0.19898
133080.0000   -0.15653
133120.0000   -0.54655
133160.0000   -0.41080
133200.0000   -0.12062
133240.0000   -0.26599
133280.0000   -0.40747
133320.0000   -0.28136
133360.0000   -0.01185
133400.0000   -0.27290
133440.0000   -0.61882
133480.0000   -0.16954
133520.0000    0.00236
133560.0000   -0.21441
133600.0000   -0.06870
133640.0000   -0.21720
133680.0000   -0.08997
133720.0000   -0.22824
133760.0000   -0.22224
133800.0000   -0.09498
133840.0000    0.33224
133880.0000    0.19423
133920.0000    0.01668
133960.0000    0.06382
134000.0000    0.26241
134040.0000    0.35707
134080.0000    0.18329
134120.0000    0.26275
134160.0000    0.31375
134200.0000    0.11295
134240.0000    0.10220
134280.0000    0.33391
134320.0000    0.56662
134360.0000    0.24303
134400.0000    0.20846
134440.0000   -0.04993
134480.0000    0.20607
134520.0000    0.25535
134560.0000    0.16349
134600.0000    0.15578
134640.0000   -0.20202
134680.0000    0.21833
134720.0000   -0.05672
134760.0000    0.01322
134800.0000   -0.04928
134840.0000   -0.18135
134880.0000    0.17207
134920.0000    0.03799
134960.0000   -0.09084
135000.0000    0.24558
135040.0000   -0.13510
135080.0000   -0.09614
135120.0000   -0.02197
135160.0000    0.05564
135200.0000   -0.21228
135240.0000   -0.16948
135280.0000   -0.11496
135320.0000    0.08066
135360.0000    0.06424
135400.0000    0.31389
135440.0000    0.10750
135480.0000    0.27394
135520.0000   -0.05547
135560.0000    0.19241
135600.0000    0.00271
135640.0000   -0.29677
135680.0000   -0.08062
135720.0000    0.02655
135760.0000   -0.18780
135800.0000   -0.10230
135840.0000    0.09093
135880.0000    0.03093
135920.0000   -0.01630
135960.0000    0.09405
136000.0000    0.19370
136040.0000   -0.09721
136080.0000   -0.18615
136120.0000   -0.35051
136160.0000   -0.08835
136200.0000   -0.14281
136240.0000    0.16980
136280.0000    0.35786
136320.0000    0.09169
136360.0000    0.17790
136400.0000    0.14440
136440.0000   -0.17422
136480.0000    0.17399
136520.0000    0.26528
136560.0000    0.02749
136600.0000    0.03740
136640.0000    0.06647
136680.0000    0.25314
136720.0000    0.09317
136760.0000    0.16931
136800.0000    0.14354
136840.0000    0.13504
136880.0000    0.30059
136920.0000    0.14453
136960.0000    0.07074
137000.0000    0.29091
137040.0000    0.07413
137080.0000    0.14176
137120.0000    0.23239
137160.0000    0.21214
137200.0000    0.34779
137240.0000    0.14507
137280.0000    0.38248
137320.0000    0.09659
137360.0000    0.37392
137400.0000    0.40130
137440.0000    0.43656
137480.0000    0.29313
137520.0000    0.09717
137560.0000   -0.43662
137600.0000   -0.21142
137640.0000   -0.01511
137680.0000   -0.09663
137720.0000   -0.00748
137760.0000    0.28169
137800.0000   -0.21787
137840.0000    0.14282
137880.0000    0.03137
137920.0000   -0.00946
137960.0000    0.11953
138000.0000   -0.01110
138040.0000   -0.03205
138080.0000    0.24769
138120.0000    0.04207
138160.0000   -0.02232
138200.0000    0.05988
138240.0000    0.03086
138280.0000    0.06702
138320.0000   -0.01840
138360.0000   -0.26868
138400.0000    0.04733
138440.0000   -0.32988
138480.0000   -0.14732
138520.0000   -0.22914
138560.0000   -0.02775
138600.0000   -0.14188
138640.0000    0.07175
138680.0000    0.23787
138720.0000    0.26456
138760.0000    0.09749
138800.0000    0.25414
138840.0000    0.42585
138880.0000    0.30255
138920.0000    0.37062
138960.0000    0.36924
139000.0000    0.16255
139040.0000    0.24645
139080.0000    0.40030
139120.0000    0.28428
139160.0000    0.35173
139200.0000    0.50393
139240.0000    0.30880
139280.0000    0.34228
139320.0000    0.19595
139360.0000    0.31658
139400.0000    0.28100
139440.0000    0.52568
139480.0000    0.39293
139520.0000    0.55682
139560.0000    0.59127
139600.0000    0.56978
139640.0000    0.57761
139680.0000    0.55415
139720.0000    0.56000
139760.0000    0.63910
139800.0000    0.40853
139840.0000    0.42853
139880.0000    0.56316
139920.0000    0.60023
139960.0000    0.67545
140000.0000    0.52525
140040.0000    0.29763
140080.0000    0.48913
140120.0000    0.40927
140160.0000    0.38714
140200.0000    0.48149
140240.0000    0.72310
140280.0000    0.60102
140320.0000    0.27197
140360.0000    0.32495
140400.0000    0.23197
140440.0000    0.32879
140480.0000    0.44670
140520.0000    0.44032
140560.0000    0.39385
140600.0000    0.26568
140640.0000    0.33532
140680.0000    0.44593
140720.0000    0.42295
140760.0000    0.51454
140800.0000    0.24626
140840.0000    0.21894
140880.0000    0.28282
140920.0000    0.37779
140960.0000    0.06549
141000.0000    0.32977
141040.0000    0.12024
141080.0000    0.13460
141120.0000    0.15116
141160.0000    0.27377
141200.0000    0.28142
141240.0000    0.39252
141280.0000    0.38615
141320.0000    0.38503
141360.0000    0.34635
141400.0000    0.14939
141440.0000    0.40202
141480.0000    0.19443
141520.0000    0.14788
141560.0000    0.25662
141600.0000    0.39733
141640.0000    0.30258
141680.0000    0.36033
141720.0000    0.14368
141760.0000    0.31675
141800.0000    0.25561
141840.0000    0.22235
141880.0000    0.15440
141920.0000    0.31396
141960.0000    0.33217
142000.0000    0.23004
142040.0000    0.17959
142080.0000   -0.33149
142120.0000   -0.16778
142160.0000   -0.33931
142200.0000    0.07567
142240.0000    0.23345
142280.0000    0.13947
142320.0000    0.07509
142360.0000    0.09673
142400.0000    0.01779
142440.0000    0.23771
142480.0000    0.16663
142520.0000    0.42992
142560.0000    0.05160
142600.0000    0.10315
142640.0000    0.22478
142680.0000   -0.02572
142720.0000    0.10201
142760.0000    0.21305
142800.0000    0.23557
142840.0000    0.21525
142880.0000    0.34324
142920.0000    0.36176
142960.0000    0.23361
143000.0000    0.17804
143040.0000    0.21022
143080.0000    0.05303
143120.0000    0.16220
143160.0000    0.24041
143200.0000    0.30336
143240.0000    0.22416
143280.0000    0.27754
143320.0000    0.30825
143360.0000    0.38969
143400.0000    0.14469
143440.0000   -0.18062
143480.0000   -0.16561
143520.0000    0.19691
143560.0000    0.30052
143600.0000    0.23239
143640.0000   -0.04906
143680.0000   -0.00614
143720.0000    0.38121
143760.0000    0.24619
143800.0000    0.33027
143840.0000    0.25769
143880.0000    0.27661
143920.0000    0.33521
143960.0000    0.31952
144000.0000    0.23460
144040.0000    0.23854
144080.0000    0.28282
144120.0000    0.29077
144160.0000    0.25992
144200.0000    0.37414
144240.0000    0.24008
144280.0000    0.14037
144320.0000    0.31813
144360.0000    0.10804
144400.0000    0.04645
144440.0000   -0.25898
144480.0000    0.09567
144520.0000    0.18015
144560.0000    0.36856
144600.0000    0.22459
144640.0000    0.02809
144680.0000   -0.02895
144720.0000    0.31158
144760.0000    0.27954
144800.0000    0.53507
144840.0000    0.35635
144880.0000   -0.04083
144920.0000   -0.07118
144960.0000   -0.27300
145000.0000   -0.16071
145040.0000   -0.30214
145080.0000   -0.45365
145120.0000   -0.69941
145160.0000   -0.28088
145200.0000   -0.47382
145240.0000   -0.42949
145280.0000   -0.33407
145320.0000   -0.16209
145360.0000   -0.39262
145400.0000   -0.48199
145440.0000   -0.40310
145480.0000   -0.32425
145520.0000   -0.01547
145560.0000    0.05033
145600.0000    0.35545
145640.0000   -0.20824
145680.0000    0.22810
145720.0000    0.09545
145760.0000    0.22941
145800.0000    0.42484
145840.0000    0.42587
145880.0000    0.37857
145920.0000    0.65571
145960.0000    0.53305
146000.0000    0.37427
146040.0000    0.38618
146080.0000    0.43099
146120.0000    0.32789
146160.0000    0.39469
146200.0000    0.30928
146240.0000    0.44900
146280.0000    0.27845
146320.0000    0.30994
146360.0000    0.38672
146400.0000    0.34215
146440.0000    0.34500
146480.0000    0.22293
146520.0000    0.19959
146560.0000    0.10361
146600.0000    0.21809
146640.0000    0.28439
146680.0000    0.12943
146720.0000   -0.10798
146760.0000    0.46385
146800.0000    0.36491
146840.0000    0.46403
146880.0000    0.51637
146920.0000    0.35116
146960.0000    0.44039
147000.0000    0.01635
147040.0000    0.05564
147080.0000    0.40094
147120.0000    0.25688
147160.0000   -0.16206
147200.0000    0.09911
147240.0000    0.12926
147280.0000    0.20527
147320.0000    0.01428
147360.0000    0.00884
147400.0000    0.03547
147440.0000    0.04283
147480.0000    0.01498
147520.0000   -0.13545
147560.0000    0.19565
147600.0000    0.19671
147640.0000    0.28581
147680.0000    0.26121
147720.0000    0.16020
147760.0000    0.14433
147800.0000    0.22493
147840.0000    0.36973
147880.0000    0.37077
147920.0000    0.32543
147960.0000    0.34400
148000.0000    0.28976
148040.0000    0.26513
148080.0000    0.31509
148120.0000    0.30552
148160.0000    0.29713
148200.0000    0.09538
148240.0000    0.25169
148280.0000    0.24610
148320.0000    0.35526
148360.0000    0.29751
148400.0000    0.29745
148440.0000    0.05127
148480.0000    0.34001
148520.0000    0.17664
148560.0000    0.15716
148600.0000    0.46977
148640.0000    0.46976
148680.0000    0.34365
148720.0000    0.20414
148760.0000    0.24349
148800.0000    0.32513
148840.0000    0.31693
148880.0000    0.30439
148920.0000    0.03447
148960.0000    0.37900
149000.0000    0.57249
149040.0000    0.59743
149080.0000    0.39441
149120.0000    0.10004
149160.0000    0.33636
149200.0000    0.29807
149240.0000    0.27951
149280.0000    0.29084
149320.0000    0.14575
149360.0000    0.25629
149400.0000    0.20538
149440.0000    0.34436
149480.0000    0.38916
149520.0000    0.13354
149560.0000    0.20748
149600.0000    0.34005
149640.0000    0.32284
149680.0000    0.22292
149720.0000    0.19043
149760.0000    0.16913
149800.0000    0.11686
149840.0000    0.18743
149880.0000    0.26280
149920.0000    0.35848
149960.0000    0.17710
150000.0000    0.31910
150040.0000    0.41441
150080.0000    0.11286
150120.0000    0.36990
150160.0000    0.38460
150200.0000    0.20998
150240.0000    0.03119
150280.0000    0.50816
150320.0000    0.56229
150360.0000    0.50360
150400.0000    0.66099
150440.0000    0.67635
150480.0000    0.53849
150520.0000    0.55522
150560.0000    0.36644
150600.0000    0.43470
150640.0000    0.59408
150680.0000    0.45802
150720.0000    0.37224
150760.0000    0.61854
150800.0000    0.27377
150840.0000    0.31075
150880.0000    0.26917
150920.0000    0.21430
150960.0000    0.46588
151000.0000    0.12030
151040.0000    0.37709
151080.0000    0.31214
151120.0000    0.24443
151160.0000    0.26518
151200.0000    0.32048
151240.0000    0.23291
151280.0000    0.30975
151320.0000    0.33962
151360.0000    0.26328
151400.0000    0.10624
151440.0000    0.21406
151480.0000    0.59886
151520.0000    0.36494
151560.0000    0.28694
151600.0000    0.05540
151640.0000    0.14422
151680.0000    0.40896
151720.0000    0.28757
151760.0000    0.32521
151800.0000   -0.00770
151840.0000    0.32277
151880.0000    0.31439
151920.0000    0.14569
151960.0000    0.18779
152000.0000    0.27557
152040.0000    0.13151
152080.0000    0.21272
152120.0000    0.02537
152160.0000    0.08795
152200.0000    0.21058
152240.0000    0.26842
152280.0000    0.16599
152320.0000    0.38250
152360.0000    0.05951
152400.0000   -0.10434
152440.0000    0.21505
152480.0000    0.16005
152520.0000    0.17420
152560.0000    0.17937
152600.0000    0.14796
152640.0000    0.06908
152680.0000    0.23833
152720.0000    0.15111
152760.0000    0.11128
152800.0000    0.19029
152840.0000    0.37059
152880.0000    0.20326
152920.0000    0.27824
152960.0000    0.09544
153000.0000   -0.13385
153040.0000    0.13028
153080.0000    0.08602
153120.0000    0.18643
153160.0000    0.14708
153200.0000    0.08485
153240.0000    0.11474
153280.0000    0.27843
153320.0000    0.20862
153360.0000   -0.07218
153400.0000    0.31121
153440.0000    0.16179
153480.0000    0.19439
153520.0000    0.07786
153560.0000    0.20592
153600.0000    0.30875
153640.0000    0.08429
153680.0000    0.04174
153720.0000    0.28781
153760.0000    0.01118
153800.0000    0.00687
153840.0000    0.15450
153880.0000    0.22945
153920.0000    0.07345
153960.0000   -0.08182
154000.0000    0.17816
154040.0000    0.30902
154080.0000    0.32120
154120.0000    0.30181
154160.0000    0.16484
154200.0000    0.30366
154240.0000    0.39437
154280.0000    0.40611
154320.0000    0.16856
154360.0000    0.35128
154400.0000    0.31252
154440.0000    0.18618
154480.0000    0.05704
154520.0000    0.03542
154560.0000    0.28094
154600.0000    0.21011
154640.0000    0.49768
154680.0000    0.27571
154720.0000    0.20468
154760.0000    0.26781
154800.0000    0.21081
154840.0000    0.43447
154880.0000   -0.25675
154920.0000    0.05007
154960.0000    0.14695
155000.0000    0.30450
155040.0000    0.14168
155080.0000    0.25202
155120.0000   -0.08111
155160.0000    0.06678
155200.0000    0.09341
155240.0000    0.18264
155280.0000    0.28392
155320.0000    0.07143
155360.0000    0.41654
155400.0000    0.29055
155440.0000    0.28450
155480.0000    0.31274
155520.0000    0.49208
155560.0000    0.17804
155600.0000    0.45610
155640.0000    0.24419
155680.0000    0.29967
155720.0000    0.26075
155760.0000    0.19990
155800.0000    0.36682
155840.0000    0.22931
155880.0000    0.41651
155920.0000    0.36058
155960.0000    0.38250
156000.0000    0.14202
156040.0000    0.14747
156080.0000    0.14231
156120.0000    0.23141
156160.0000    0.36608
156200.0000    0.16512
156240.0000    0.38497
156280.0000    0.55483
156320.0000    0.26183
156360.0000    0.38162
156400.0000    0.23636
156440.0000    0.16203
156480.0000    0.38657
156520.0000    0.14739
156560.0000    0.26521
156600.0000    0.24076
156640.0000    0.33246
156680.0000    0.38929
156720.0000    0.30839
156760.0000    0.35386
156800.0000   -0.01203
156840.0000    0.23714
156880.0000    0.15949
156920.0000    0.10604
156960.0000    0.41061
157000.0000    0.18662
157040.0000    0.14165
157080.0000    0.23317
157120.0000    0.30771
157160.0000    0.22707
157200.0000    0.22816
157240.0000    0.28767
157280.0000    0.36325
157320.0000    0.06839
157360.0000    0.36293
157400.0000    0.15923
157440.0000    0.27217
157480.0000    0.15129
157520.0000    0.19352
157560.0000    0.19763
157600.0000    0.31981
157640.0000    0.17470
157680.0000   -0.21975
157720.0000    0.20790
157760.0000    0.40665
157800.0000    0.44413
157840.0000    0.38786
157880.0000    0.25500
157920.0000    0.28593
157960.0000    0.26473
158000.0000    0.21034
158040.0000    0.41536
158080.0000    0.33725
158120.0000    0.31776
158160.0000    0.49468
158200.0000    0.49650
158240.0000    0.25162
158280.0000    0.22145
158320.0000    0.27336
158360.0000    0.59685
158400.0000    0.72993
158440.0000    0.57430
158480.0000    0.35540
158520.0000    0.24364
158560.0000    0.62885
158600.0000    0.28317
158640.0000    0.41480
158680.0000    0.51830
158720.0000    0.20178
158760.0000    0.04137
158800.0000    0.10768
158840.0000    0.08956
158880.0000    0.09325
158920.0000    0.14906
158960.0000   -0.16894
159000.0000    0.04876
159040.0000    0.27103
159080.0000    0.05415
159120.0000   -0.05198
159160.0000   -0.65773
159200.0000   -0.25874
159240.0000    0.03912
159280.0000   -0.20869
159320.0000    0.19114
159360.0000   -0.01182
159400.0000    0.17471
159440.0000    0.14207
159480.0000    0.24845
159520.0000    0.20974
159560.0000    0.03287
159600.0000    0.26223
159640.0000    0.20174
159680.0000    0.28257
159720.0000    0.22220
159760.0000    0.29280
159800.0000    0.45619
159840.0000    0.19377
159880.0000    0.27840
159920.0000    0.20404
159960.0000    0.22970
160000.0000    0.35225
160040.0000    0.19615
160080.0000    0.12789
160120.0000    0.16026
160160.0000    0.26780
160200.0000    0.30109
160240.0000    0.17875
160280.0000    0.16275
160320.0000    0.05136
160360.0000    0.20803
160400.0000    0.12210
160440.0000    0.07245
160480.0000    0.32453
160520.0000    0.20937
160560.0000    0.26411
160600.0000    0.19999
160640.0000    0.30477
160680.0000    0.36552
160720.0000    0.29890
160760.0000    0.18684
160800.0000    0.37753
160840.0000    0.08099
160880.0000    0.22311
160920.0000    0.17110
160960.0000    0.25745
161000.0000    0.34441
161040.0000    0.20766
161080.0000    0.23545
161120.0000    0.28624
161160.0000    0.27615
161200.0000    0.11345
161240.0000    0.41391
161280.0000    0.24741
161320.0000    0.27331
161360.0000    0.13102
161400.0000    0.38574
161440.0000    0.35681
161480.0000    0.09425
161520.0000    0.27681
161560.0000    0.18283
161600.0000    0.07516
161640.0000    0.13801
161680.0000    0.28478
161720.0000    0.26105
161760.0000    0.16230
161800.0000    0.18317
161840.0000    0.20410
161880.0000    0.34781
161920.0000    0.26032
161960.0000    0.13787
162000.0000    0.35201
162040.0000    0.21213
162080.0000    0.27427
162120.0000    0.23216
162160.0000    0.29627
162200.0000    0.57161
162240.0000    0.17624
162280.0000    0.15329
162320.0000    0.48089
162360.0000    0.18412
162400.0000    0.19396
162440.0000    0.31974
162480.0000    0.26191
162520.0000    0.19968
162560.0000    0.38130
162600.0000    0.36135
162640.0000    0.21212
162680.0000    0.28487
162720.0000    0.15838
162760.0000    0.36151
162800.0000    0.29275
162840.0000    0.07534
162880.0000    0.17215
162920.0000    0.16508
162960.0000    0.20689
163000.0000    0.25208
163040.0000    0.13606
163080.0000    0.21056
163120.0000    0.25954
163160.0000    0.28239
163200.0000    0.54674
163240.0000    0.55667
163280.0000    0.32006
163320.0000    0.22045
163360.0000    0.27375
163400.0000    0.29786
163440.0000    0.38830
163480.0000    0.33767
163520.0000    0.23890
163560.0000    0.33550
163600.0000    0.32727
163640.0000    0.03636
163680.0000   -0.03834
163720.0000    0.12340
163760.0000    0.26026
163800.0000    0.33478
163840.0000    0.27797
163880.0000    0.25841
163920.0000    0.37488
163960.0000    0.37308
164000.0000    0.30389
164040.0000    0.49669
164080.0000    0.58761
164120.0000    0.56391
164160.0000    0.72781
164200.0000    0.71222
164240.0000    0.45673
164280.0000    0.40505
164320.0000    0.38039
164360.0000    0.04092
164400.0000    0.34760
164440.0000    0.28918
164480.0000    0.25824
164520.0000    0.11205
164560.0000    0.40400
164600.0000    0.28647
164640.0000    0.36879
164680.0000    0.24481
164720.0000    0.22635
164760.0000    0.48719
164800.0000    0.42626
164840.0000    0.41106
164880.0000    0.23543
164920.0000    0.14520
164960.0000    0.16705
165000.0000    0.45340
165040.0000    0.16967
165080.0000    0.03437
165120.0000    0.20786
165160.0000    0.19563
165200.0000    0.13181
165240.0000    0.42878
165280.0000    0.40971
165320.0000    0.20620
165360.0000    0.19236
165400.0000    0.42154
165440.0000    0.42594
165480.0000    0.35397
165520.0000    0.18864
165560.0000    0.32014
165600.0000    0.17593
165640.0000    0.54093
165680.0000    0.06200
165720.0000    0.37824
165760.0000    0.60411
165800.0000   -0.01869
165840.0000    0.09502
165880.0000    0.10508
165920.0000    0.07352
165960.0000    0.31872
166000.0000    0.30983
166040.0000    0.38244
166080.0000    0.29358
166120.0000    0.25754
166160.0000    0.13999
166200.0000    0.24730
166240.0000    0.41560
166280.0000    0.28620
166320.0000    0.32654
166360.0000    0.19357
166400.0000    0.42137
166440.0000    0.18474
166480.0000    0.27664
166520.0000    0.08553
166560.0000    0.17436
166600.0000    0.32719
166640.0000    0.34853
166680.0000    0.20149
166720.0000    0.40366
166760.0000    0.49183
166800.0000    0.35136
166840.0000    0.43009
166880.0000    0.29519
166920.0000    0.29894
166960.0000    0.24421
167000.0000    0.15165
167040.0000    0.39212
167080.0000    0.26457
167120.0000    0.21784
167160.0000    0.33412
167200.0000    0.18717
167240.0000    0.25737
167280.0000    0.21960
167320.0000    0.27223
167360.0000    0.38347
167400.0000    0.49327
167440.0000    0.12229
167480.0000    0.39132
167520.0000    0.32769
167560.0000    0.31896
167600.0000    0.34877
167640.0000    0.18237
167680.0000    0.10501
167720.0000    0.05609
167760.0000    0.30420
167800.0000    0.22256
167840.0000    0.40300
167880.0000    0.23990
167920.0000    0.06734
167960.0000    0.13329
168000.0000    0.09673
168040.0000    0.25631
168080.0000    0.26202
168120.0000    0.28096
168160.0000    0.24375
168200.0000    0.28680
168240.0000    0.13790
168280.0000    0.12161
168320.0000    0.28673
168360.0000    0.31073
168400.0000    0.27253
168440.0000    0.43134
168480.0000    0.39318
168520.0000    0.60410
168560.0000    0.52417
168600.0000    0.39106
168640.0000    0.31738
168680.0000    0.22576
168720.0000    0.26182
168760.0000    0.32572
168800.0000    0.25489
168840.0000    0.07360
168880.0000    0.34673
168920.0000    0.26991
168960.0000    0.22425
169000.0000    0.34411
169040.0000    0.31842
169080.0000    0.21311
169120.0000    0.24872
169160.0000    0.49063
169200.0000    0.51555
169240.0000    0.52041
169280.0000    0.30768
169320.0000    0.37874
169360.0000    0.26763
169400.0000    0.16870
169440.0000    0.26640
169480.0000    0.24496
169520.0000    0.20710
169560.0000    0.27306
169600.0000    0.33682
169640.0000    0.20647
169680.0000    0.24034
169720.0000    0.30581
169760.0000    0.05496
169800.0000    0.12736
169840.0000    0.52369
169880.0000    0.24802
169920.0000    0.34336
169960.0000    0.27172
170000.0000    0.20310
170040.0000    0.38587
170080.0000    0.36296
170120.0000    0.36701
170160.0000    0.28832
170200.0000    0.37285
170240.0000    0.22774
170280.0000    0.20436
170320.0000    0.19276
170360.0000    0.33031
170400.0000    0.20664
170440.0000    0.07756
170480.0000    0.24411
170520.0000    0.18398
170560.0000    0.33883
170600.0000    0.37867
170640.0000    0.25948
170680.0000    0.23844
170720.0000    0.29952
170760.0000    0.40291
170800.0000    0.36442
170840.0000    0.36273
170880.0000    0.41375
170920.0000    0.12183
170960.0000    0.31562
171000.0000    0.24048
171040.0000    0.20033
171080.0000    0.21103
171120.0000    0.00981
171160.0000    0.27405
171200.0000    0.36471
171240.0000    0.41813
171280.0000    0.47994
171320.0000    0.15994
171360.0000    0.54331
171400.0000    0.26966
171440.0000    0.31148
171480.0000    0.15095
171520.0000    0.39471
171560.0000    0.40649
171600.0000    0.28538
171640.0000    0.53040
171680.0000    0.17955
171720.0000    0.39280
171760.0000    0.23809
171800.0000    0.16471
171840.0000    0.18838
171880.0000    0.22110
171920.0000    0.08965
171960.0000    0.17232
172000.0000   -0.04609
172040.0000    0.22813
172080.0000    0.10947
172120.0000    0.12284
172160.0000    0.13606
172200.0000    0.09842
172240.0000    0.03134
172280.0000    0.22205
172320.0000    0.28817
172360.0000   -0.22676
172400.0000    0.38502
172440.0000    0.20248
172480.0000    0.23847
172520.0000    0.23631
172560.0000    0.08307
172600.0000    0.38213
172640.0000    0.14769
172680.0000    0.24754
172720.0000   -0.02614
172760.0000    0.24138
172800.0000    0.23078
172840.0000    0.16596
172880.0000    0.24365
172920.0000    0.05782
172960.0000    0.19030
173000.0000    0.35469
173040.0000    0.08633
173080.0000    0.20252
173120.0000    0.31212
173160.0000    0.25276
173200.0000    0.24964
173240.0000    0.37291
173280.0000    0.33482
173320.0000    0.18972
173360.0000    0.34468
173400.0000   -0.00830
173440.0000    0.19118
173480.0000    0.20865
173520.0000    0.19917
173560.0000    0.06738
173600.0000    0.17648
173640.0000    0.31449
173680.0000    0.07551
173720.0000    0.25200
173760.0000    0.30994
173800.0000    0.20071
173840.0000    0.31708
173880.0000    0.09242
173920.0000    0.14867
173960.0000    0.37602
174000.0000    0.54794
174040.0000    0.29003
174080.0000    0.46061
174120.0000    0.22146
174160.0000    0.37884
174200.0000    0.38215
174240.0000    0.21782
174280.0000    0.26021
174320.0000   -0.01832
174360.0000    0.28698
174400.0000    0.22856
174440.0000    0.24099
174480.0000    0.26941
174520.0000    0.35458
174560.0000    0.20173
174600.0000    0.11587
174640.0000    0.22606
174680.0000    0.18334
174720.0000    0.38387
174760.0000    0.20522
174800.0000    0.09167
174840.0000    0.12378
174880.0000    0.02874
174920.0000    0.01761
174960.0000    0.36088
175000.0000    0.36738
175040.0000    0.45644
175080.0000    0.44336
175120.0000    0.37759
175160.0000    0.29157
175200.0000    0.31962
175240.0000    0.33622
175280.0000    0.32526
175320.0000    0.51303
175360.0000    0.46381
175400.0000    0.40425
175440.0000    0.28778
175480.0000    0.51306
175520.0000    0.26249
175560.0000    0.23159
175600.0000    0.28246
175640.0000    0.44714
175680.0000    0.30269
175720.0000    0.42155
175760.0000   -0.01122
175800.0000    0.08699
175840.0000    0.17658
175880.0000    0.46584
175920.0000    0.19073
175960.0000    0.34934
176000.0000    0.29766
176040.0000    0.47683
176080.0000    0.36682
176120.0000    0.28698
176160.0000    0.37620
176200.0000    0.38953
176240.0000    0.31828
176280.0000    0.20088
176320.0000    0.24224
176360.0000    0.28154
176400.0000    0.20692
176440.0000    0.16236
176480.0000    0.34087
176520.0000    0.28566
176560.0000    0.18174
176600.0000    0.38321
176640.0000    0.21565
176680.0000    0.40513
176720.0000    0.29158
176760.0000    0.29846
176800.0000    0.38146
176840.0000    0.40300
176880.0000    0.42301
176920.0000    0.54289
176960.0000    0.51557
177000.0000    0.20870
177040.0000    0.30767
177080.0000    0.45923
177120.0000    0.37326
177160.0000    0.43430
177200.0000    0.43515
177240.0000    0.52017
177280.0000    0.46541
177320.0000    0.42315
177360.0000    0.64196
177400.0000    0.47577
177440.0000    0.42207
177480.0000    0.40924
177520.0000    0.36282
177560.0000    0.34873
177600.0000    0.46836
177640.0000    0.55772
177680.0000    0.58324
177720.0000    0.40946
177760.0000    0.39076
177800.0000    0.20318
177840.0000    0.30777
177880.0000    0.42479
177920.0000    0.35211
177960.0000    0.30171
178000.0000    0.15566
178040.0000   -0.35112
178080.0000    0.09406
178120.0000    0.41494
178160.0000    0.33382
178200.0000    0.37839
178240.0000    0.24380
178280.0000    0.33167
178320.0000    0.19565
178360.0000    0.11215
178400.0000    0.28193
178440.0000    0.34438
178480.0000    0.42252
178520.0000    0.51070
178560.0000    0.74576
178600.0000    0.13919
178640.0000    0.35241
178680.0000    0.16272
178720.0000    0.25825
178760.0000    0.41043
178800.0000    0.48606
178840.0000    0.28083
178880.0000    0.29613
178920.0000    0.28226
178960.0000    0.24686
179000.0000    0.22661
179040.0000    0.25115
179080.0000    0.55051
179120.0000    0.32581
179160.0000    0.28374
179200.0000    0.26417
179240.0000    0.30218
179280.0000    0.45791
179320.0000    0.39189
179360.0000    0.12023
179400.0000    0.65599
179440.0000    0.57351
179480.0000    0.32082
179520.0000    0.40944
179560.0000    0.23181
179600.0000    0.37821
179640.0000    0.22335
179680.0000    0.23658
179720.0000    0.26379
179760.0000    0.23815
179800.0000    0.22829
179840.0000    0.11357
179880.0000    0.19955
179920.0000    0.08558
179960.0000    0.42370
180000.0000    0.26850
180040.0000    0.32547
180080.0000    0.33770
180120.0000    0.47323
180160.0000    0.40113
180200.0000    0.46296
180240.0000    0.35610
180280.0000    0.27430
180320.0000    0.28681
180360.0000    0.33865
180400.0000    0.17765
180440.0000    0.39161
180480.0000    0.30264
180520.0000    0.35236
180560.0000    0.13427
180600.0000    0.36800
180640.0000    0.31979
180680.0000    0.55781
180720.0000    0.28895
180760.0000    0.45883
180800.0000    0.45277
180840.0000    0.45505
180880.0000    0.39089
180920.0000    0.31421
180960.0000    0.25112
181000.0000    0.34417
181040.0000    0.21247
181080.0000    0.20053
181120.0000    0.36227
181160.0000    0.18662
181200.0000    0.35299
181240.0000    0.54549
181280.0000    0.35666
181320.0000    0.28250
181360.0000    0.40913
181400.0000   -0.06510
181440.0000    0.07939
181480.0000    0.14831
181520.0000    0.20008
181560.0000    0.40022
181600.0000    0.32765
181640.0000    0.38239
181680.0000    0.27838
181720.0000    0.40843
181760.0000    0.53596
181800.0000    0.24338
181840.0000    0.43407
181880.0000    0.44124
181920.0000    0.33400
181960.0000    0.23466
182000.0000    0.70372
182040.0000    0.53288
182080.0000    0.33427
182120.0000    0.56427
182160.0000    0.46272
182200.0000    0.60635
182240.0000    0.34057
182280.0000    0.45664
182320.0000    0.53228
182360.0000    0.35602
182400.0000    0.15004
182440.0000    0.28003
182480.0000    0.39918
182520.0000    0.14036
182560.0000    0.32422
182600.0000    0.27498
182640.0000    0.32788
182680.0000    0.19623
182720.0000    0.52807
182760.0000    0.22790
182800.0000    0.26770
182840.0000    0.29295
182880.0000    0.29673
182920.0000    0.34481
182960.0000    0.42890
183000.0000    0.44203
183040.0000    0.44793
183080.0000    0.32977
183120.0000    0.40690
183160.0000    0.54088
183200.0000    0.33756
183240.0000    0.44157
183280.0000    0.29243
183320.0000    0.36158
183360.0000    0.39875
183400.0000    0.26974
183440.0000    0.23219
183480.0000    0.31313
183520.0000    0.49960
183560.0000    0.27464
183600.0000    0.38094
183640.0000    0.61145
183680.0000    0.50880
183720.0000    0.33025
183760.0000    0.47978
183800.0000    0.48132
183840.0000    0.27109
183880.0000    0.07519
183920.0000    0.06683
183960.0000    0.35473
184000.0000    0.39046
184040.0000    0.38880
184080.0000    0.23782
184120.0000    0.23112
184160.0000    0.32207
184200.0000    0.16052
184240.0000    0.29487
184280.0000    0.14919
184320.0000    0.28386
184360.0000    0.18557
184400.0000    0.24483
184440.0000    0.19271
184480.0000    0.21510
184520.0000    0.31824
184560.0000    0.09754
184600.0000    0.27161
184640.0000    0.30695
184680.0000    0.43575
184720.0000    0.33004
184760.0000    0.31168
184800.0000    0.36617
184840.0000    0.24295
184880.0000    0.44325
184920.0000    0.36719
184960.0000    0.26185
185000.0000    0.53437
185040.0000    0.20118
185080.0000    0.40725
185120.0000    0.16817
185160.0000    0.43925
185200.0000    0.30281
185240.0000    0.22861
185280.0000    0.31838
185320.0000    0.16542
185360.0000    0.43616
185400.0000    0.35131
185440.0000    0.26791
185480.0000    0.40553
185520.0000    0.43622
185560.0000    0.38000
185600.0000    0.35616
185640.0000    0.41138
185680.0000    0.38042
185720.0000    0.42089
185760.0000    0.35912
185800.0000    0.60299
185840.0000    0.21624
185880.0000    0.28200
185920.0000    0.32713
185960.0000    0.45277
186000.0000    0.35125
186040.0000    0.25178
186080.0000    0.38423
186120.0000    0.22247
186160.0000    0.28609
186200.0000    0.40648
186240.0000    0.20761
186280.0000    0.31764
186320.0000    0.29749
186360.0000    0.42142
186400.0000    0.48111
186440.0000    0.46741
186480.0000    0.36806
186520.0000    0.55754
186560.0000    0.39411
186600.0000    0.43840
186640.0000    0.67182
186680.0000    0.42253
186720.0000    0.54195
186760.0000    0.50216
186800.0000    0.48414
186840.0000    0.28682
186880.0000    0.25362
186920.0000    0.42554
186960.0000    0.18908
187000.0000    0.42281
187040.0000    0.22338
187080.0000    0.23181
187120.0000    0.12561
187160.0000    0.21124
187200.0000    0.34002
187240.0000    0.10243
187280.0000    0.33877
187320.0000    0.21415
187360.0000    0.34213
187400.0000    0.37698
187440.0000    0.60469
187480.0000    0.41200
187520.0000    0.17268
187560.0000    0.64030
187600.0000    0.48265
187640.0000    0.32960
187680.0000    0.67576
187720.0000    0.52725
187760.0000    0.50155
187800.0000    0.45941
187840.0000    0.33862
187880.0000    0.37270
187920.0000    0.13462
187960.0000    0.06564
188000.0000    0.14432
188040.0000    0.16705
188080.0000    0.23987
188120.0000    0.40991
188160.0000    0.43422
188200.0000    0.13828
188240.0000    0.10186
188280.0000    0.31696
188320.0000    0.32703
188360.0000    0.52212
188400.0000    0.67154
188440.0000    0.48647
188480.0000    0.44838
188520.0000    0.26664
188560.0000    0.16015
188600.0000    0.31391
188640.0000    0.43204
188680.0000    0.15881
188720.0000    0.50389
188760.0000    0.43067
188800.0000    0.55348
188840.0000    0.47318
188880.0000    0.38887
188920.0000    0.44059
188960.0000    0.44085
189000.0000    0.42785
189040.0000    0.50159
189080.0000    0.28246
189120.0000    0.39672
189160.0000    0.39090
189200.0000    0.27170
189240.0000    0.35669
189280.0000    0.38175
189320.0000    0.22841
189360.0000    0.25204
189400.0000    0.31099
189440.0000    0.28980
189480.0000    0.34134
189520.0000    0.32211
189560.0000    0.27116
189600.0000    0.60203
189640.0000    0.30447
189680.0000    0.42267
189720.0000    0.31779
189760.0000    0.51599
189800.0000    0.46154
189840.0000    0.61041
189880.0000    0.56103
189920.0000    0.56682
189960.0000    0.52676
190000.0000    0.37137
190040.0000    0.57787
190080.0000    0.45594
190120.0000    0.32390
190160.0000    0.40192
190200.0000    0.45859
190240.0000    0.47207
190280.0000    0.27977
190320.0000    0.34367
190360.0000    0.26003
190400.0000    0.29644
190440.0000    0.34146
190480.0000    0.35669
190520.0000    0.49558
190560.0000    0.37051
190600.0000    0.31710
190640.0000    0.61381
190680.0000    0.27629
190720.0000    0.51781
190760.0000    0.53026
190800.0000    0.27875
190840.0000    0.61391
190880.0000    0.43771
190920.0000    0.25241
190960.0000    0.25338
191000.0000    0.33644
191040.0000    0.35433
191080.0000    0.23296
191120.0000    0.28190
191160.0000    0.34197
191200.0000    0.44439
191240.0000    0.15073
191280.0000    0.46298
191320.0000    0.36704
191360.0000    0.40281
191400.0000   -0.03235
191440.0000    0.41693
191480.0000    0.41730
191520.0000    0.31460
191560.0000    0.45802
191600.0000    0.44895
191640.0000    0.39053
191680.0000    0.48270
191720.0000    0.42579
191760.0000    0.73420
191800.0000    0.29625
191840.0000    0.36896
191880.0000    0.45948
191920.0000    0.39831
191960.0000    0.36260
192000.0000    0.43198
192040.0000    0.37346
192080.0000    0.52229
192120.0000    0.57754
192160.0000    0.50151
192200.0000    0.44669
192240.0000    0.43436
192280.0000    0.18130
192320.0000    0.23741
192360.0000    0.35967
192400.0000    0.29475
192440.0000    0.30566
192480.0000    0.20469
192520.0000    0.41094
192560.0000    0.34479
192600.0000    0.18168
192640.0000    0.34351
192680.0000    0.35148
192720.0000    0.37677
192760.0000    0.56359
192800.0000    0.40443
192840.0000    0.49782
192880.0000    0.67161
192920.0000    0.55696
192960.0000    0.31773
193000.0000    0.49232
193040.0000    0.62282
193080.0000    0.59017
193120.0000    0.44814
193160.0000    0.33857
193200.0000    0.30017
193240.0000    0.49688
193280.0000    0.24734
193320.0000    0.42811
193360.0000    0.57316
193400.0000    0.19723
193440.0000    0.33810
193480.0000    0.35893
193520.0000    0.21646
193560.0000    0.54408
193600.0000    0.36124
193640.0000    0.36000
193680.0000    0.33953
193720.0000    0.39089
193760.0000    0.28943
193800.0000    0.18643
193840.0000    0.35844
193880.0000    0.35727
193920.0000    0.22825
193960.0000    0.11617
194000.0000   -0.00822
194040.0000    0.33851
194080.0000    0.48739
194120.0000    0.33397
194160.0000    0.26513
194200.0000    0.27534
194240.0000    0.42861
194280.0000    0.25928
194320.0000    0.04607
194360.0000    0.54647
194400.0000    0.27622
194440.0000   -0.14388
194480.0000   -0.01792
194520.0000    0.36261
194560.0000    0.35719
194600.0000    0.16406
194640.0000    0.37935
194680.0000    0.09640
194720.0000    0.23717
194760.0000    0.30513
194800.0000    0.29881
194840.0000    0.28148
194880.0000    0.41352
194920.0000    0.46556
194960.0000    0.42586
195000.0000    0.30782
195040.0000    0.39420
195080.0000    0.28390
195120.0000    0.31566
195160.0000    0.12093
195200.0000    0.18630
195240.0000    0.39816
195280.0000    0.27804
195320.0000    0.19520
195360.0000    0.27189
195400.0000    0.33572
195440.0000    0.46709
195480.0000    0.42003
195520.0000    0.59444
195560.0000    0.26212
195600.0000    0.43167
195640.0000    0.38425
195680.0000    0.30970
195720.0000    0.23538
195760.0000    0.30026
195800.0000    0.25459
195840.0000    0.28342
195880.0000    0.34956
195920.0000    0.27321
195960.0000    0.37381
196000.0000    0.60157
196040.0000    0.49877
196080.0000    0.60919
196120.0000    0.45800
196160.0000    0.56108
196200.0000    0.48315
196240.0000    0.47028
196280.0000    0.39175
196320.0000    0.35476
196360.0000    0.51459
196400.0000    0.38768
196440.0000    0.31654
196480.0000    0.29883
196520.0000    0.28414
196560.0000    0.19874
196600.0000    0.37853
196640.0000    0.35691
196680.0000    0.22698
196720.0000    0.64667
196760.0000    0.42505
196800.0000    0.04483
196840.0000    0.15979
196880.0000    0.38533
196920.0000    0.22731
196960.0000    0.40008
197000.0000    0.45282
197040.0000    0.42882
197080.0000    0.41229
197120.0000    0.45300
197160.0000    0.43737
197200.0000    0.53121
197240.0000    0.45230
197280.0000    0.30853
197320.0000    0.28182
197360.0000    0.51828
197400.0000    0.38874
197440.0000    0.51692
197480.0000    0.40964
197520.0000    0.45583
197560.0000    0.11396
197600.0000    0.14779
197640.0000    0.47123
197680.0000    0.31971
197720.0000    0.26810
197760.0000    0.59043
197800.0000    0.34253
197840.0000    0.25983
197880.0000    0.23172
197920.0000    0.32115
197960.0000    0.45184
198000.0000    0.30225
198040.0000    0.44343
198080.0000    0.40057
198120.0000    0.29163
198160.0000    0.46150
198200.0000    0.62104
198240.0000    0.45825
198280.0000    0.39537
198320.0000    0.39659
198360.0000    0.38835
198400.0000    0.36045
198440.0000    0.42415
198480.0000    0.21179
198520.0000    0.25305
198560.0000    0.47467
198600.0000    0.50388
198640.0000    0.40047
198680.0000    0.46655
198720.0000    0.37675
198760.0000    0.31977
198800.0000    0.41580
198840.0000    0.43817
198880.0000    0.23898
198920.0000    0.10589
198960.0000    0.27858
199000.0000    0.40400
199040.0000    0.56766
199080.0000    0.45207
199120.0000    0.41668
199160.0000    0.27201
199200.0000    0.26803
199240.0000    0.45225
199280.0000    0.33134
199320.0000    0.42579
199360.0000    0.41808
199400.0000    0.50456
199440.0000    0.51331
199480.0000    0.33021
199520.0000    0.22492
199560.0000    0.23275
199600.0000    0.33213
199640.0000    0.44634
199680.0000    0.34138
199720.0000    0.67020
199760.0000    0.35980
199800.0000    0.30446
199840.0000    0.49942
199880.0000    0.62637
199920.0000    0.38972
199960.0000    0.25610
200000.0000    0.38183
200040.0000    0.38833
200080.0000    0.38283
200120.0000    0.58339
200160.0000    0.39376
200200.0000    0.58127
200240.0000    0.53743
200280.0000    0.27423
200320.0000    0.29617
200360.0000    0.29796
200400.0000    0.33502
200440.0000    0.27990
200480.0000    0.48252
200520.0000    0.28805
200560.0000    0.29215
200600.0000    0.23779
200640.0000    0.45486
200680.0000    0.33008
200720.0000    0.35662
200760.0000    0.29435
200800.0000    0.27311
200840.0000    0.29706
200880.0000    0.30339
200920.0000    0.32528
200960.0000    0.27281
201000.0000    0.48651
201040.0000    0.35970
201080.0000    0.32018
201120.0000    0.36375
201160.0000    0.29659
201200.0000    0.37028
201240.0000    0.15908
201280.0000    0.17401
201320.0000    0.35494
201360.0000    0.39822
201400.0000    0.25430
201440.0000    0.09132
201480.0000    0.23704
201520.0000    0.30900
201560.0000    0.23928
201600.0000    0.23150
201640.0000    0.28922
201680.0000    0.34132
201720.0000    0.23503
201760.0000    0.16035
201800.0000    0.29188
201840.0000    0.38889
201880.0000    0.53477
201920.0000    0.32711
201960.0000    0.29496
202000.0000    0.18181
202040.0000   -0.09960
202080.0000    0.11395
202120.0000    0.31428
202160.0000    0.51418
202200.0000    0.43539
202240.0000    0.31497
202280.0000    0.36611
202320.0000    0.28460
202360.0000    0.57086
202400.0000    0.45550
202440.0000    0.43825
202480.0000    0.40019
202520.0000    0.44361
202560.0000    0.49010
202600.0000    0.51643
202640.0000    0.33913
202680.0000    0.26689
202720.0000    0.56447
202760.0000    0.55830
202800.0000    0.59925
202840.0000    0.41213
202880.0000    0.44458
202920.0000    0.30847
202960.0000    0.40340
203000.0000    0.22619
203040.0000    0.33282
203080.0000    0.66515
203120.0000    0.36002
203160.0000    0.26231
203200.0000    0.40904
203240.0000    0.41592
203280.0000    0.26642
203320.0000    0.39953
203360.0000   -0.22589
203400.0000   -0.17617
203440.0000   -0.08352
203480.0000   -0.16457
203520.0000   -0.32367
203560.0000   -0.36109
203600.0000   -0.19370
203640.0000   -0.50492
203680.0000   -0.63718
203720.0000   -0.83688
203760.0000   -0.50500
203800.0000   -0.19773
203840.0000   -0.12159
203880.0000   -0.21276
203920.0000   -0.12319
203960.0000   -0.14964
204000.0000   -0.33991
204040.0000   -0.07471
204080.0000   -0.17647
204120.0000    0.02791
204160.0000    0.04529
204200.0000    0.31807
204240.0000   -0.00475
204280.0000    0.09337
204320.0000    0.14706
204360.0000   -0.17174
204400.0000    0.02004
204440.0000   -0.08725
204480.0000    0.12214
204520.0000   -0.02551
204560.0000    0.10417
204600.0000   -0.22047
204640.0000    0.07461
204680.0000    0.04674
204720.0000   -0.10870
204760.0000    0.11370
204800.0000    0.09798
204840.0000   -0.09563
204880.0000    0.10359
204920.0000    0.10437
204960.0000   -0.04479
205000.0000   -0.13716
205040.0000   -0.11983
205080.0000   -0.04563
205120.0000   -0.05871
205160.0000    0.07630
205200.0000    0.02687
205240.0000   -0.22028
205280.0000   -0.34185
205320.0000   -0.09463
205360.0000   -0.06891
205400.0000    0.02490
205440.0000    0.12789
205480.0000    0.08811
205520.0000    0.06398
205560.0000    0.24245
205600.0000   -0.02348
205640.0000   -0.02546
205680.0000   -0.13555
205720.0000    0.18777
205760.0000   -0.03302
205800.0000   -0.17960
205840.0000    0.02048
205880.0000   -0.00219
205920.0000    0.07994
205960.0000   -0.02876
206000.0000    0.13328
206040.0000   -0.01263
206080.0000    0.17420
206120.0000   -0.00018
206160.0000    0.01445
206200.0000    0.04995
206240.0000   -0.06206
206280.0000    0.06251
206320.0000    0.22502
206360.0000   -0.17141
206400.0000   -0.06397
206440.0000    0.06164
206480.0000   -0.19081
206520.0000   -0.15750
206560.0000    0.08622
206600.0000   -0.03289
206640.0000   -0.10696
206680.0000   -0.22560
206720.0000    0.09662
206760.0000   -0.21089
206800.0000   -0.19113
206840.0000    0.13630
206880.0000    0.04280
206920.0000   -0.26309
206960.0000   -0.09558
207000.0000   -0.29032
207040.0000   -0.41011
207080.0000   -0.02041
207120.0000    0.00009
207160.0000   -0.23403
207200.0000   -0.16280
207240.0000   -0.30360
207280.0000    0.07897
207320.0000   -0.08802
207360.0000   -0.53926
207400.0000   -0.17348
207440.0000   -0.08748
207480.0000   -0.04879
207520.0000    0.12657
207560.0000   -0.18950
207600.0000   -0.24855
207640.0000   -0.32098
207680.0000   -0.32589
207720.0000   -0.01897
207760.0000   -0.15001
207800.0000    0.16241
207840.0000    0.01335
207880.0000   -0.12948
207920.0000   -0.05176
207960.0000    0.13269
208000.0000   -0.04421
208040.0000    0.00153
208080.0000   -0.30938
208120.0000   -0.06906
208160.0000   -0.02973
208200.0000    0.04096
208240.0000   -0.07365
208280.0000   -0.02343
208320.0000   -0.01387
208360.0000   -0.18668
208400.0000   -0.00680
208440.0000   -0.47797
208480.0000   -0.11664
208520.0000   -0.44290
208560.0000   -0.02666
208600.0000   -0.25115
208640.0000   -0.17213
208680.0000   -0.18281
208720.0000   -0.27546
208760.0000   -0.33537
208800.0000   -0.30165
208840.0000   -0.18894
208880.0000   -0.08535
208920.0000   -0.05796
208960.0000    0.00915
209000.0000    0.01407
209040.0000   -0.24028
209080.0000   -0.00280
209120.0000   -0.01426
209160.0000   -0.21095
209200.0000   -0.13098
209240.0000   -0.14919
209280.0000    0.01106
209320.0000   -0.28411
209360.0000   -0.36987
209400.0000   -0.45695
209440.0000   -0.53476
209480.0000   -0.47517
209520.0000   -0.60995
209560.0000   -0.44988
209600.0000   -0.34788
209640.0000   -0.45875
209680.0000   -0.29794
209720.0000   -0.35666
209760.0000   -0.17064
209800.0000   -0.05849
209840.0000   -0.31180
209880.0000   -0.65048
209920.0000   -0.69319
209960.0000   -0.45119
210000.0000   -0.38675
210040.0000   -0.30967
210080.0000   -0.30761
210120.0000   -0.38558
210160.0000   -0.07800
210200.0000   -0.18408
210240.0000   -0.53124
210280.0000   -0.33860
210320.0000   -0.56029
210360.0000   -0.22859
210400.0000   -0.25024
210440.0000   -0.21416
210480.0000   -0.32953
210520.0000   -0.13080
210560.0000   -0.33038
210600.0000    0.24739
210640.0000   -0.01616
210680.0000    0.03296
210720.0000   -0.15916
210760.0000   -0.59566
210800.0000   -0.12094
210840.0000   -0.20135
210880.0000   -0.08083
210920.0000   -0.11018
210960.0000   -0.16223
211000.0000   -0.18918
211040.0000    0.07076
211080.0000    0.02306
211120.0000    0.18217
211160.0000    0.19515
211200.0000    0.28542
211240.0000    0.16205
211280.0000    0.24126
211320.0000    0.06832
211360.0000    0.19651
211400.0000    0.17908
211440.0000    0.16164
211480.0000    0.08354
211520.0000    0.25262
211560.0000    0.02352
211600.0000    0.28721
211640.0000    0.33046
211680.0000    0.17556
211720.0000    0.37860
211760.0000   -0.14011
211800.0000    0.05367
211840.0000    0.00231
211880.0000    0.23245
211920.0000    0.12640
211960.0000    0.00421
212000.0000    0.40446
212040.0000   -0.34329
212080.0000   -0.21028
212120.0000   -0.04094
212160.0000    0.01630
212200.0000    0.22097
212240.0000   -0.30603
212280.0000   -0.00288
212320.0000    0.12452
212360.0000    0.09375
212400.0000    0.04673
212440.0000   -0.05181
212480.0000    0.06292
212520.0000    0.01541
212560.0000   -0.03007
212600.0000   -0.15503
212640.0000   -0.33275
212680.0000   -0.49832
212720.0000   -0.22775
212760.0000   -0.43879
212800.0000   -0.16838
212840.0000   -0.17036
212880.0000   -0.31691
212920.0000   -0.61932
212960.0000   -0.15770
213000.0000   -0.29090
213040.0000   -0.55573
213080.0000   -0.37849
213120.0000   -0.05432
213160.0000   -0.49229
213200.0000   -0.59455
213240.0000   -0.46485
213280.0000   -0.30571
213320.0000   -0.60810
213360.0000   -0.62127
213400.0000   -0.48353
213440.0000   -0.38260
213480.0000   -0.60650
213520.0000   -0.47884
213560.0000   -0.57696
213600.0000   -0.47045
213640.0000   -0.57967
213680.0000   -0.40301
213720.0000   -0.53946
213760.0000   -0.27224
213800.0000   -0.27159
213840.0000   -0.64799
213880.0000   -0.22441
213920.0000   -0.49967
213960.0000   -0.61349
214000.0000   -0.62169
214040.0000   -0.49887
214080.0000   -0.46727
214120.0000   -0.69811
214160.0000   -0.39938
214200.0000   -0.29148
214240.0000   -0.32300
214280.0000   -0.32916
214320.0000   -0.55295
214360.0000   -0.36367
214400.0000   -0.58488
214440.0000   -0.06888
214480.0000   -0.48194
214520.0000   -0.08425
214560.0000   -0.37883
214600.0000   -0.49011
214640.0000   -0.07574
214680.0000   -0.22614
214720.0000   -0.25933
214760.0000   -0.28540
214800.0000   -0.27175
214840.0000   -0.05527
214880.0000   -0.29469
214920.0000   -0.58880
214960.0000   -0.50817
215000.0000   -0.45578
215040.0000   -0.44184
215080.0000   -0.83498
215120.0000   -0.21271
215160.0000   -0.11233
215200.0000   -0.54278
215240.0000   -0.35513
215280.0000   -0.29736
215320.0000   -0.40682
215360.0000   -0.38894
215400.0000   -0.34822
215440.0000   -0.40241
215480.0000   -0.65207
215520.0000   -0.14089
215560.0000    0.07254
215600.0000   -0.15004
215640.0000   -0.12103
215680.0000   -0.33622
215720.0000   -0.24125
215760.0000   -0.23920
215800.0000   -0.41265
215840.0000   -0.44371
215880.0000   -0.31514
215920.0000   -0.33133
215960.0000   -0.31768
216000.0000   -0.22455
216040.0000   -0.22892
216080.0000   -0.28442
216120.0000   -0.39014
216160.0000   -0.38023
216200.0000   -0.27177
216240.0000   -0.30396
216280.0000   -0.27524
216320.0000   -0.33413
216360.0000   -0.40629
216400.0000   -0.43546
216440.0000   -0.24558
216480.0000   -0.29153
216520.0000   -0.38147
216560.0000   -0.33999
216600.0000   -0.39631
216640.0000   -0.35862
216680.0000   -0.22419
216720.0000   -0.24698
216760.0000   -0.29771
216800.0000   -0.30730
216840.0000   -0.18253
216880.0000   -0.12883
216920.0000   -0.47039
216960.0000   -0.48016
217000.0000   -0.41749
217040.0000   -0.02224
217080.0000   -0.20368
217120.0000   -0.21432
217160.0000   -0.10532
217200.0000   -0.11889
217240.0000   -0.22939
217280.0000   -0.53681
217320.0000   -0.61571
217360.0000   -0.62318
217400.0000   -0.51753
217440.0000   -0.46947
217480.0000   -0.41329
217520.0000   -0.38403
217560.0000   -0.41556
217600.0000   -0.30569
217640.0000   -0.10885
217680.0000   -0.41643
217720.0000   -0.21651
217760.0000   -0.28552
217800.0000   -0.08221
217840.0000   -0.32107
217880.0000   -0.29704
217920.0000   -0.38090
217960.0000   -0.10046
218000.0000   -0.14491
218040.0000   -0.06333
218080.0000   -0.26907
218120.0000   -0.38560
218160.0000   -0.06580
218200.0000   -0.46745
218240.0000   -0.31886
218280.0000   -0.25624
218320.0000   -0.41026
218360.0000   -0.47046
218400.0000   -0.29430
218440.0000   -0.38472
218480.0000   -0.15892
218520.0000   -0.41803
218560.0000   -0.46548
218600.0000   -0.53390
218640.0000   -0.66815
218680.0000   -0.49744
218720.0000   -0.53750
218760.0000   -0.45251
218800.0000   -0.61142
218840.0000   -0.52653
218880.0000   -0.38224
218920.0000   -0.41453
218960.0000   -0.43277
219000.0000   -0.22117
219040.0000   -0.24557
219080.0000   -0.37031
219120.0000   -0.35638
219160.0000   -0.42170
219200.0000   -0.22211
219240.0000   -0.43629
219280.0000   -0.70282
219320.0000   -0.56399
219360.0000   -0.59162
219400.0000   -0.41022
219440.0000   -0.25765
219480.0000   -0.37582
219520.0000   -0.21818
219560.0000   -0.27118
219600.0000   -0.31720
219640.0000   -0.33672
219680.0000   -0.59008
219720.0000   -0.36540
219760.0000   -0.47486
219800.0000   -0.44574
219840.0000   -0.57039
219880.0000   -0.25161
219920.0000   -0.30313
219960.0000   -0.65310
220000.0000   -0.45393
220040.0000   -0.43331
220080.0000   -0.35418
220120.0000   -0.41156
220160.0000   -0.19683
220200.0000   -0.47688
220240.0000   -0.48647
220280.0000   -0.62599
220320.0000   -0.51569
220360.0000   -0.02899
220400.0000   -0.28760
220440.0000   -0.59189
220480.0000   -0.67201
220520.0000   -0.56292
220560.0000   -0.27802
220600.0000   -0.38102
220640.0000   -0.59701
220680.0000   -0.88837
220720.0000   -0.53309
220760.0000   -0.50996
220800.0000   -0.29428
220840.0000   -0.63540
220880.0000   -0.27414
220920.0000   -0.22403
220960.0000   -0.46439
221000.0000   -0.46486
221040.0000   -0.23692
221080.0000   -0.08982
221120.0000   -0.20732
221160.0000   -0.08076
221200.0000   -0.26825
221240.0000   -0.15799
221280.0000   -0.38314
221320.0000   -0.17456
221360.0000   -0.20141
221400.0000   -0.25523
221440.0000   -0.18712
221480.0000   -0.24615
221520.0000   -0.19177
221560.0000   -0.54140
221600.0000   -0.33592
221640.0000   -0.20020
221680.0000   -0.30229
221720.0000   -0.13497
221760.0000   -0.15674
221800.0000   -0.11274
221840.0000   -0.32786
221880.0000   -0.21224
221920.0000   -0.05303
221960.0000   -0.27019
222000.0000   -0.10839
222040.0000   -0.21215
222080.0000   -0.17637
222120.0000   -0.23599
222160.0000   -0.29588
222200.0000   -0.15521
222240.0000   -0.27890
222280.0000   -0.20682
222320.0000   -0.47672
222360.0000   -0.43611
222400.0000   -0.43115
222440.0000   -0.29269
222480.0000   -0.36329
222520.0000   -0.30187
222560.0000   -0.52236
222600.0000   -0.24843
222640.0000   -0.28673
222680.0000   -0.18527
222720.0000   -0.27884
222760.0000   -0.32573
222800.0000   -0.61576
222840.0000   -0.25400
222880.0000   -0.22651
222920.0000   -0.24745
222960.0000   -0.56816
223000.0000   -0.54527
223040.0000   -0.52211
223080.0000   -0.47052
223120.0000   -0.33120
223160.0000   -0.59645
223200.0000   -0.47197
223240.0000   -0.66513
223280.0000   -0.72170
223320.0000   -0.64685
223360.0000   -0.50811
223400.0000   -0.60389
223440.0000   -0.46767
223480.0000   -0.41559
223520.0000   -0.33440
223560.0000   -0.52624
223600.0000   -0.39494
223640.0000   -0.28880
223680.0000   -0.32275
223720.0000   -0.39052
223760.0000   -0.34155
223800.0000   -0.23162
223840.0000   -0.21097
223880.0000   -0.35022
223920.0000   -0.22601
223960.0000   -0.35019
224000.0000   -0.29453
224040.0000   -0.24823
224080.0000   -0.15799
224120.0000   -0.33354
224160.0000   -0.18861
224200.0000   -0.33821
224240.0000   -0.46782
224280.0000   -0.32215
224320.0000   -0.38179
224360.0000   -0.11503
224400.0000   -0.16157
224440.0000   -0.34846
224480.0000   -0.35614
224520.0000   -0.34134
224560.0000   -0.19554
224600.0000   -0.12689
224640.0000   -0.23330
224680.0000   -0.34036
224720.0000   -0.41235
224760.0000   -0.22539
224800.0000   -0.18487
224840.0000   -0.32896
224880.0000   -0.32274
224920.0000   -0.17905
224960.0000   -0.33174
225000.0000   -0.29049
225040.0000   -0.06976
225080.0000   -0.30809
225120.0000   -0.22162
225160.0000   -0.14913
225200.0000   -0.45668
225240.0000   -0.23013
225280.0000   -0.18088
225320.0000   -0.17249
225360.0000   -0.28717
225400.0000   -0.47184
225440.0000   -0.64219
225480.0000   -0.37508
225520.0000   -0.05283
225560.0000   -0.33653
225600.0000   -0.00655
225640.0000   -0.32233
225680.0000   -0.11097
225720.0000   -0.25444
225760.0000   -0.28962
225800.0000   -0.06456
225840.0000   -0.26281
225880.0000   -0.14712
225920.0000   -0.02937
225960.0000   -0.34197
226000.0000   -0.10064
226040.0000   -0.32490
226080.0000   -0.18292
226120.0000   -0.12294
226160.0000   -0.06597
226200.0000    0.08147
226240.0000   -0.45949
226280.0000   -0.40002
226320.0000   -0.11512
226360.0000   -0.15979
226400.0000   -0.25580
226440.0000   -0.20644
226480.0000    0.03557
226520.0000   -0.00157
226560.0000   -0.10413
226600.0000   -0.22634
226640.0000   -0.09301
226680.0000   -0.38961
226720.0000   -0.49579
226760.0000   -0.51728
226800.0000   -0.46989
226840.0000   -0.51409
226880.0000   -0.49306
226920.0000   -0.19107
226960.0000   -0.43057
227000.0000   -0.02151
227040.0000   -0.33069
227080.0000   -0.18802
227120.0000   -0.44638
227160.0000   -0.47269
227200.0000   -0.45777
227240.0000   -0.46111
227280.0000   -0.34140
227320.0000   -0.38655
227360.0000   -0.24222
227400.0000   -0.46657
227440.0000   -0.24554
227480.0000   -0.03207
227520.0000    0.08600
227560.0000   -0.17581
227600.0000    0.06330
227640.0000   -0.25372
227680.0000   -0.15384
227720.0000   -0.49526
227760.0000   -0.33097
227800.0000   -0.75746
227840.0000   -0.38204
227880.0000   -0.63789
227920.0000   -0.22238
227960.0000   -0.34229
228000.0000   -0.17043
228040.0000   -0.12420
228080.0000   -0.53701
228120.0000   -0.51275
228160.0000   -0.13602
228200.0000   -0.14680
228240.0000   -0.28854
228280.0000   -0.30966
228320.0000   -0.09580
228360.0000   -0.27409
228400.0000   -0.24785
228440.0000   -0.44609
228480.0000   -0.09512
228520.0000    0.03543
228560.0000    0.21146
228600.0000    0.12279
228640.0000    0.23630
228680.0000    0.38380
228720.0000    0.01186
228760.0000    0.18361
228800.0000    0.10713
228840.0000    0.15375
228880.0000    0.13337
228920.0000    0.01339
228960.0000   -0.04461
229000.0000    0.47567
229040.0000    0.35012
229080.0000    0.13777
229120.0000    0.49966
229160.0000    0.35752
229200.0000    0.15998
229240.0000    0.43753
229280.0000    0.46912
229320.0000    0.51226
229360.0000    0.44904
229400.0000    0.37117
229440.0000    0.27314
229480.0000    0.06472
229520.0000    0.21436
229560.0000    0.47538
229600.0000    0.31507
229640.0000    0.26832
229680.0000    0.40034
229720.0000    0.43345
229760.0000    0.42098
229800.0000    0.43897
229840.0000    0.42954
229880.0000    0.45763
229920.0000    0.36365
229960.0000    0.16785
230000.0000    0.14191
230040.0000    0.29035
230080.0000    0.20898
230120.0000   -0.12178
230160.0000   -0.10757
230200.0000   -0.20488
230240.0000    0.16350
230280.0000    0.20605
230320.0000   -0.05863
230360.0000   -0.16366
230400.0000   -0.11245
230440.0000   -0.11329
230480.0000   -0.11580
230520.0000   -0.10581
230560.0000   -0.23283
230600.0000   -0.14417
230640.0000    0.12715
230680.0000   -0.22558
230720.0000   -0.21988
230760.0000   -0.17852
230800.0000   -0.00811
230840.0000   -0.12029
230880.0000   -0.16783
230920.0000   -0.09263
230960.0000   -0.11451
231000.0000   -0.00505
231040.0000   -0.14829
231080.0000   -0.00704
231120.0000   -0.13393
231160.0000   -0.28660
231200.0000   -0.06663
231240.0000   -0.05588
231280.0000   -0.41394
231320.0000   -0.27039
231360.0000   -0.28078
231400.0000   -0.09666
231440.0000   -0.09763
231480.0000   -0.17761
231520.0000   -0.08082
231560.0000   -0.17092
231600.0000   -0.37381
231640.0000   -0.10249
231680.0000   -0.26550
231720.0000   -0.21772
231760.0000   -0.21763
231800.0000   -0.17975
231840.0000   -0.25996
231880.0000   -0.39912
231920.0000   -0.32126
231960.0000   -0.56203
232000.0000   -0.46708
232040.0000   -0.22009
232080.0000   -0.50290
232120.0000   -0.28492
232160.0000   -0.48689
232200.0000   -0.62507
232240.0000   -0.41075
232280.0000   -0.30982
232320.0000    0.03473
232360.0000   -0.08014
232400.0000    0.00266
232440.0000   -0.35795
232480.0000   -0.06350
232520.0000   -0.32088
232560.0000   -0.24678
232600.0000   -0.20416
232640.0000   -0.12223
232680.0000   -0.22360
232720.0000   -0.23594
232760.0000   -0.28918
232800.0000   -0.07349
232840.0000   -0.06508
232880.0000    0.03075
232920.0000   -0.03271
232960.0000   -0.06362
233000.0000   -0.03691
233040.0000   -0.32918
233080.0000   -0.20893
233120.0000   -0.35571
233160.0000   -0.25971
233200.0000   -0.37620
233240.0000   -0.38487
233280.0000   -0.45835
233320.0000   -0.29689
233360.0000   -0.23130
233400.0000   -0.18633
233440.0000   -0.20768
233480.0000   -0.25129
233520.0000   -0.08342
233560.0000   -0.09584
233600.0000   -0.20410
233640.0000   -0.35200
233680.0000   -0.10557
233720.0000   -0.08416
233760.0000   -0.18228
233800.0000   -0.34612
233840.0000   -0.06719
233880.0000    0.04389
233920.0000   -0.08814
233960.0000   -0.14498
234000.0000   -0.41778
234040.0000   -0.27826
234080.0000   -0.32126
234120.0000   -0.19718
234160.0000   -0.26227
234200.0000   -0.22808
234240.0000   -0.56391
234280.0000   -0.42424
234320.0000   -0.49078
234360.0000   -0.37912
234400.0000   -0.55406
234440.0000   -0.53123
234480.0000   -0.33883
234520.0000   -0.36394
234560.0000   -0.42807
234600.0000   -0.22893
234640.0000   -0.33512
234680.0000   -0.17142
234720.0000   -0.26825
234760.0000   -0.29589
234800.0000   -0.15663
234840.0000   -0.11199
234880.0000   -0.38154
234920.0000   -0.18500
234960.0000   -0.35964
235000.0000   -0.35476
235040.0000   -0.31247
235080.0000   -0.15184
235120.0000   -0.03960
235160.0000   -0.41449
235200.0000   -0.33996
235240.0000   -0.35641
235280.0000   -0.42307
235320.0000   -0.27445
235360.0000   -0.05224
235400.0000   -0.17529
235440.0000   -0.14494
235480.0000   -0.07100
235520.0000   -0.39458
235560.0000   -0.36362
235600.0000   -0.15448
235640.0000   -0.29850
235680.0000   -0.16617
235720.0000   -0.35709
235760.0000   -0.53231
235800.0000   -0.34825
235840.0000   -0.12653
235880.0000   -0.16203
235920.0000   -0.17252
235960.0000    0.00698
236000.0000   -0.29509
236040.0000   -0.23636
236080.0000   -0.40757
236120.0000   -0.08989
236160.0000   -0.11569
236200.0000   -0.27593
236240.0000   -0.21287
236280.0000   -0.15035
236320.0000   -0.25331
236360.0000   -0.13558
236400.0000   -0.39719
236440.0000   -0.20605
236480.0000   -0.28835
236520.0000   -0.02533
236560.0000   -0.23490
236600.0000   -0.00552
236640.0000   -0.18870
236680.0000   -0.21353
236720.0000   -0.26232
236760.0000   -0.17555
236800.0000   -0.21795
236840.0000   -0.14287
236880.0000   -0.06757
236920.0000   -0.04860
236960.0000   -0.19642
237000.0000   -0.27939
237040.0000   -0.01804
237080.0000   -0.37706
237120.0000   -0.22425
237160.0000   -0.18336
237200.0000   -0.07017
237240.0000   -0.18775
237280.0000   -0.15823
237320.0000   -0.09629
237360.0000   -0.06423
237400.0000   -0.24977
237440.0000   -0.20704
237480.0000   -0.26693
237520.0000   -0.15959
237560.0000   -0.14292
237600.0000   -0.26560
237640.0000   -0.11346
237680.0000   -0.05075
237720.0000   -0.29133
237760.0000   -0.22058
237800.0000   -0.23827
237840.0000   -0.16249
237880.0000   -0.21255
237920.0000   -0.23541
237960.0000   -0.15389
238000.0000   -0.30727
238040.0000   -0.23999
238080.0000   -0.29677
238120.0000   -0.09577
238160.0000   -0.04746
238200.0000    0.02373
238240.0000   -0.25263
238280.0000   -0.27453
238320.0000   -0.35053
238360.0000   -0.09882
238400.0000   -0.24347
238440.0000   -0.32425
238480.0000   -0.10597
238520.0000   -0.31418
238560.0000   -0.18577
238600.0000    0.06806
238640.0000   -0.48373
238680.0000   -0.27684
238720.0000   -0.26959
238760.0000   -0.13229
238800.0000   -0.20351
238840.0000   -0.21571
238880.0000   -0.25169
238920.0000   -0.25135
238960.0000   -0.33380
239000.0000   -0.27969
239040.0000   -0.21919
239080.0000   -0.12770
239120.0000   -0.29929
239160.0000   -0.22781
239200.0000   -0.23547
239240.0000   -0.03210
239280.0000   -0.45133
239320.0000    0.03246
239360.0000   -0.16162
239400.0000   -0.13033
239440.0000   -0.13977
239480.0000   -0.10695
239520.0000   -0.18124
239560.0000   -0.20781
239600.0000   -0.11492
239640.0000   -0.21761
239680.0000   -0.21970
239720.0000   -0.07555
239760.0000   -0.21702
239800.0000   -0.40579
239840.0000   -0.33194
239880.0000   -0.38053
239920.0000   -0.05769
239960.0000   -0.28044
240000.0000   -0.09238
240040.0000   -0.20557
240080.0000   -0.08226
240120.0000   -0.28719
240160.0000   -0.16399
240200.0000   -0.18036
240240.0000   -0.14700
240280.0000   -0.19047
240320.0000    0.08588
240360.0000   -0.09847
240400.0000   -0.20266
240440.0000   -0.16093
240480.0000   -0.23996
240520.0000   -0.18522
240560.0000   -0.17254
240600.0000   -0.27529
240640.0000   -0.10185
240680.0000   -0.19593
240720.0000   -0.27254
240760.0000   -0.21914
240800.0000   -0.13972
240840.0000   -0.27408
240880.0000   -0.27781
240920.0000   -0.37469
240960.0000   -0.16793
241000.0000   -0.49419
241040.0000   -0.46777
241080.0000   -0.27583
241120.0000   -0.18926
241160.0000   -0.07825
241200.0000   -0.20050
241240.0000   -0.24074
241280.0000   -0.19141
241320.0000   -0.18106
241360.0000   -0.06575
241400.0000   -0.07804
241440.0000   -0.20786
241480.0000   -0.40631
241520.0000   -0.48818
241560.0000   -0.16109
241600.0000   -0.04735
241640.0000    0.00706
241680.0000   -0.31004
241720.0000   -0.04630
241760.0000   -0.29944
241800.0000   -0.24249
241840.0000   -0.03755
241880.0000   -0.27541
241920.0000   -0.07727
241960.0000   -0.05370
242000.0000   -0.13859
242040.0000   -0.30894
242080.0000   -0.13256
242120.0000   -0.34593
242160.0000   -0.30932
242200.0000   -0.08101
242240.0000   -0.13110
242280.0000   -0.11883
242320.0000   -0.17208
242360.0000   -0.10286
242400.0000   -0.25625
242440.0000   -0.15281
242480.0000   -0.17309
242520.0000   -0.03491
242560.0000   -0.14062
242600.0000    0.02025
242640.0000    0.07964
242680.0000    0.09963
242720.0000    0.00925
242760.0000   -0.13482
242800.0000   -0.08156
242840.0000   -0.32690
242880.0000   -0.20041
242920.0000   -0.24094
242960.0000   -0.00100
243000.0000    0.03886
243040.0000   -0.13077
243080.0000   -0.29712
243120.0000   -0.15456
243160.0000   -0.15734
243200.0000   -0.25948
243240.0000   -0.12746
243280.0000   -0.04228
243320.0000   -0.28887
243360.0000   -0.15220
243400.0000   -0.00640
243440.0000   -0.17388
243480.0000   -0.40407
243520.0000   -0.25581
243560.0000   -0.00763
243600.0000   -0.00652
243640.0000   -0.18458
243680.0000   -0.14320
243720.0000   -0.12525
243760.0000   -0.12086
243800.0000   -0.24020
243840.0000   -0.23434
243880.0000    0.07696
243920.0000   -0.28197
243960.0000   -0.16155
244000.0000   -0.22411
244040.0000   -0.11377
244080.0000   -0.26307
244120.0000   -0.25313
244160.0000   -0.01799
244200.0000   -0.16421
244240.0000   -0.10830
244280.0000    0.13750
244320.0000    0.14307
244360.0000    0.04689
244400.0000   -0.17448
244440.0000   -0.26901
244480.0000   -0.43235
244520.0000   -0.63425
244560.0000   -0.32376
244600.0000   -0.41708
244640.0000   -0.26631
244680.0000   -0.19884
244720.0000   -0.40570
244760.0000   -0.27939
244800.0000   -0.21823
244840.0000   -0.23017
244880.0000   -0.07763
244920.0000   -0.32025
244960.0000   -0.26030
245000.0000   -0.25050
245040.0000   -0.44179
245080.0000   -0.50141
245120.0000   -0.40874
245160.0000   -0.49034
245200.0000   -0.28997
245240.0000    0.01041
245280.0000   -0.16928
245320.0000   -0.29737
245360.0000   -0.44526
245400.0000   -0.48544
245440.0000   -0.57268
245480.0000   -0.20331
245520.0000   -0.29713
245560.0000   -0.45516
245600.0000   -0.43505
245640.0000   -0.24530
245680.0000   -0.31320
245720.0000   -0.41865
245760.0000   -0.41654
245800.0000   -0.24638
245840.0000   -0.50778
245880.0000   -0.61323
245920.0000   -0.43289
245960.0000   -0.50718
246000.0000   -0.50155
246040.0000   -0.52861
246080.0000   -0.59583
246120.0000   -0.53041
246160.0000   -0.64060
246200.0000   -0.63741
246240.0000   -0.57031
246280.0000   -0.45884
246320.0000   -0.55901
246360.0000   -0.34075
246400.0000   -0.42438
246440.0000   -0.26815
246480.0000   -0.52430
246520.0000   -0.42800
246560.0000   -0.60566
246600.0000   -0.49968
246640.0000   -0.53347
246680.0000   -0.54883
246720.0000   -0.56378
246760.0000   -0.51307
246800.0000   -0.42242
246840.0000   -0.62005
246880.0000   -0.34066
246920.0000   -0.57946
246960.0000   -0.47790
247000.0000   -0.60748
247040.0000   -0.56902
247080.0000   -0.25285
247120.0000   -0.43411
247160.0000   -0.10550
247200.0000   -0.22346
247240.0000   -0.49216
247280.0000   -0.14504
247320.0000   -0.55611
247360.0000   -0.49847
247400.0000   -0.64236
247440.0000   -0.58904
247480.0000   -0.40852
247520.0000   -0.65331
247560.0000   -0.40446
247600.0000   -0.71270
247640.0000   -0.53729
247680.0000   -0.59658
247720.0000   -0.43795
247760.0000   -0.45874
247800.0000   -0.79501
247840.0000   -0.82369
247880.0000   -0.38081
247920.0000   -0.47995
247960.0000   -0.46481
248000.0000   -0.57996
248040.0000   -0.66856
248080.0000   -0.52174
248120.0000   -0.72627
248160.0000   -0.56232
248200.0000   -0.48939
248240.0000   -0.20921
248280.0000   -0.57943
248320.0000   -0.48483
248360.0000   -0.26646
248400.0000   -0.43764
248440.0000   -0.57067
248480.0000   -0.45927
248520.0000   -0.52697
248560.0000   -0.52349
248600.0000   -0.27951
248640.0000   -0.50378
248680.0000   -0.64896
248720.0000   -0.44940
248760.0000   -0.62406
248800.0000   -0.57529
248840.0000   -0.60533
248880.0000   -0.58384
248920.0000   -0.45990
248960.0000   -0.47986
249000.0000   -0.56556
249040.0000   -0.60108
249080.0000   -0.58117
249120.0000   -0.51465
249160.0000   -0.56590
249200.0000   -0.59979
249240.0000   -0.43013
249280.0000   -0.49791
249320.0000   -0.67978
249360.0000   -0.46967
249400.0000   -0.66255
249440.0000   -0.47532
249480.0000   -0.50318
249520.0000   -0.34822
249560.0000   -0.62374
249600.0000   -0.67716
249640.0000   -0.43778
249680.0000   -0.21099
249720.0000   -0.27428
249760.0000   -0.73028
249800.0000   -0.71311
249840.0000   -0.57834
249880.0000   -0.60188
249920.0000   -0.33765
249960.0000   -0.50902
250000.0000   -0.66407
250040.0000   -0.56121
250080.0000   -0.40410
250120.0000   -0.48526
250160.0000   -0.27539
250200.0000   -0.28050
250240.0000   -0.25397
250280.0000   -0.16762
250320.0000   -0.44200
250360.0000   -0.56903
250400.0000   -0.56524
250440.0000   -0.37097
250480.0000   -0.61796
250520.0000   -0.50208
250560.0000   -0.68846
250600.0000   -0.63821
250640.0000   -0.35648
250680.0000   -0.51339
250720.0000   -0.64415
250760.0000   -0.51315
250800.0000   -0.67382
250840.0000   -0.47500
250880.0000   -0.48741
250920.0000   -0.24007
250960.0000   -0.27246
251000.0000   -0.77588
251040.0000   -0.64558
251080.0000   -0.74412
251120.0000   -0.52955
251160.0000   -0.88478
251200.0000   -0.63116
251240.0000   -0.77696
251280.0000   -0.54667
251320.0000   -0.82641
251360.0000   -0.79197
251400.0000   -0.54982
251440.0000   -0.34446
251480.0000   -0.45415
251520.0000   -0.75888
251560.0000   -0.39496
251600.0000   -0.40468
251640.0000   -0.47047
251680.0000   -0.82193
251720.0000   -1.16211
251760.0000   -0.71206
251800.0000   -0.63842
251840.0000   -0.76421
251880.0000   -0.68816
251920.0000   -0.73931
251960.0000   -0.69834
252000.0000   -0.54099
252040.0000   -0.48985
252080.0000   -0.50950
252120.0000   -0.48335
252160.0000   -0.45257
252200.0000   -0.45590
252240.0000   -0.58404
252280.0000   -0.43211
252320.0000   -0.73157
252360.0000   -0.93549
252400.0000   -0.68939
252440.0000   -0.48485
252480.0000   -0.48695
252520.0000   -0.94782
252560.0000   -0.82069
252600.0000   -0.61790
252640.0000   -0.61843
252680.0000   -0.68611
252720.0000   -0.54565
252760.0000   -0.49351
252800.0000   -0.64470
252840.0000   -0.56707
252880.0000   -0.55244
252920.0000   -0.30824
252960.0000   -0.45651
253000.0000   -0.51935
253040.0000   -0.24488
253080.0000   -0.46074
253120.0000   -0.60630
253160.0000   -0.68787
253200.0000   -0.54619
253240.0000   -0.36307
253280.0000   -0.07434
253320.0000   -0.07454
253360.0000   -0.12386
253400.0000   -0.10498
253440.0000   -0.12581
253480.0000   -0.15420
253520.0000   -0.14332
253560.0000   -0.21317
253600.0000   -0.13533
253640.0000   -0.19649
253680.0000   -0.20207
253720.0000   -0.12751
253760.0000   -0.18446
253800.0000   -0.31177
253840.0000   -0.44002
253880.0000   -0.07551
253920.0000   -0.30454
253960.0000   -0.11176
254000.0000   -0.39644
254040.0000   -0.47993
254080.0000   -0.52220
254120.0000   -0.64374
254160.0000   -0.38700
254200.0000   -0.24489
254240.0000   -0.25173
254280.0000   -0.38856
254320.0000   -0.49683
254360.0000   -0.39934
254400.0000   -0.31472
254440.0000   -0.29504
254480.0000   -0.24138
254520.0000   -0.30466
254560.0000    0.07918
254600.0000    0.05666
254640.0000   -0.16257
254680.0000    0.00724
254720.0000   -0.38083
254760.0000   -0.43454
254800.0000   -0.33558
254840.0000   -0.27886
254880.0000   -0.25575
254920.0000   -0.45851
254960.0000   -0.52698
255000.0000   -0.61692
255040.0000   -0.42532
255080.0000   -0.69738
255120.0000   -0.46540
255160.0000   -0.52504
255200.0000   -0.72720
255240.0000   -0.39446
255280.0000   -1.00528
255320.0000   -0.89033
255360.0000   -0.95787
255400.0000   -0.80721
255440.0000   -0.67002
255480.0000   -0.81349
255520.0000   -1.00238
255560.0000   -0.72561
255600.0000   -0.77173
255640.0000   -0.75415
255680.0000   -0.93093
255720.0000   -0.92856
255760.0000   -0.78465
255800.0000   -0.62997
255840.0000   -0.44175
255880.0000   -0.45674
255920.0000   -0.52498
255960.0000   -0.47892
256000.0000   -0.40317
256040.0000   -0.58739
256080.0000   -0.75266
256120.0000   -0.51135
256160.0000   -0.65763
256200.0000   -0.70016
256240.0000   -0.84923
256280.0000   -0.62139
256320.0000   -0.67679
256360.0000   -0.68900
256400.0000   -0.66879
256440.0000   -0.52689
256480.0000   -0.69450
256520.0000   -0.21484
256560.0000   -0.18454
256600.0000   -0.77570
256640.0000   -0.52664
256680.0000   -0.25895
256720.0000   -0.51572
256760.0000   -0.28278
256800.0000   -0.12052
256840.0000   -0.26852
256880.0000    0.00626
256920.0000   -0.15736
256960.0000   -0.49622
257000.0000   -0.07181
257040.0000   -0.34024
257080.0000    0.05839
257120.0000   -0.25562
257160.0000   -0.35988
257200.0000   -0.44630
257240.0000   -0.29085
257280.0000   -0.08741
257320.0000   -0.11351
257360.0000   -0.30547
257400.0000   -0.66255
257440.0000   -0.16613
257480.0000   -0.50949
257520.0000   -0.05709
257560.0000   -0.26168
257600.0000   -0.31903
257640.0000   -0.44453
257680.0000   -0.36393
257720.0000   -0.18015
257760.0000   -0.46153
257800.0000   -0.28216
257840.0000   -0.55476
257880.0000   -0.42757
257920.0000   -0.34124
257960.0000   -0.49034
258000.0000   -0.32920
258040.0000   -0.62609
258080.0000   -0.48891
258120.0000   -0.40187
258160.0000   -0.40141
258200.0000   -0.44628
258240.0000   -0.46691
258280.0000   -0.55336
258320.0000   -0.37813
258360.0000   -0.52816
258400.0000   -0.57165
258440.0000   -0.55038
258480.0000   -0.46329
258520.0000   -0.56150
258560.0000   -0.41453
258600.0000   -0.50370
258640.0000   -0.62015
258680.0000   -0.68198
258720.0000   -0.44432
258760.0000   -0.69865
258800.0000   -0.54935
258840.0000   -0.45040
258880.0000   -0.63458
258920.0000   -0.62699
258960.0000   -0.92923
259000.0000   -0.93820
259040.0000   -0.54445
259080.0000   -0.65002
259120.0000   -0.50250
259160.0000   -0.60063
259200.0000   -0.52135
259240.0000   -0.55869
259280.0000   -0.54540
259320.0000   -0.38571
259360.0000   -0.35206
259400.0000   -0.40700
259440.0000   -0.17435
259480.0000   -0.34270
259520.0000   -0.26763
259560.0000   -0.58268
259600.0000   -0.42782
259640.0000   -0.38265
259680.0000   -0.44401
259720.0000   -0.45526
259760.0000   -0.83017
259800.0000   -0.39464
259840.0000   -0.79633
259880.0000   -0.80604
259920.0000   -0.87203
259960.0000   -0.72408
260000.0000   -0.69856
260040.0000   -0.51540
260080.0000   -0.54589
260120.0000   -0.37110
260160.0000   -0.49588
260200.0000   -0.77224
260240.0000   -0.58517
260280.0000   -0.74056
260320.0000   -0.57800
260360.0000   -0.62637
260400.0000   -0.71833
260440.0000   -0.58521
260480.0000   -0.51780
260520.0000   -0.55113
260560.0000   -0.40633
260600.0000   -0.64154
260640.0000   -0.65252
260680.0000   -0.56685
260720.0000   -0.86908
260760.0000   -0.59371
260800.0000   -0.50680
260840.0000   -0.27038
260880.0000   -0.18682
260920.0000   -0.47550
260960.0000   -0.64117
261000.0000   -0.43161
261040.0000   -0.46359
261080.0000   -0.37845
261120.0000   -0.37447
261160.0000   -0.45227
261200.0000   -0.43908
261240.0000   -0.53762
261280.0000   -0.31859
261320.0000   -0.34551
261360.0000   -0.30010
261400.0000   -0.21227
261440.0000   -0.75556
261480.0000   -0.32677
261520.0000   -0.00493
261560.0000   -0.04207
261600.0000   -0.30459
261640.0000   -0.35915
261680.0000   -0.05097
261720.0000   -0.34220
261760.0000   -0.06341
261800.0000   -0.01290
261840.0000   -0.19238
261880.0000   -0.22854
261920.0000   -0.04021
261960.0000   -0.12228
262000.0000   -0.15702
262040.0000   -0.10468
262080.0000   -0.07895
262120.0000   -0.06286
262160.0000   -0.12505
262200.0000   -0.12960
262240.0000   -0.23252
262280.0000   -0.05939
262320.0000   -0.21760
262360.0000   -0.56938
262400.0000   -0.47764
262440.0000   -0.28341
262480.0000   -0.07329
262520.0000   -0.31087
262560.0000   -0.25622
262600.0000   -0.41494
262640.0000   -0.26812
262680.0000   -0.36629
262720.0000   -0.26112
262760.0000   -0.41874
262800.0000   -0.38303
262840.0000   -0.54951
262880.0000   -0.23982
262920.0000   -0.40651
262960.0000   -0.48589
263000.0000   -0.46499
263040.0000   -0.42363
263080.0000   -0.60238
263120.0000   -0.58861
263160.0000   -0.47690
263200.0000   -0.52303
263240.0000   -0.40295
263280.0000   -0.17631
263320.0000   -0.17355
263360.0000   -0.50668
263400.0000   -0.56738
263440.0000   -0.49651
263480.0000   -0.51742
263520.0000   -0.44122
263560.0000   -0.28207
263600.0000   -0.38870
263640.0000   -0.41905
263680.0000   -0.44222
263720.0000   -0.40929
263760.0000   -0.44907
263800.0000   -0.35864
263840.0000   -0.55709
263880.0000   -0.59906
263920.0000   -0.45156
263960.0000   -0.38421
264000.0000   -0.48432
264040.0000   -0.56452
264080.0000   -0.51674
264120.0000   -0.43066
264160.0000   -0.55397
264200.0000   -0.37661
264240.0000   -0.45451
264280.0000   -0.22720
264320.0000   -0.54171
264360.0000   -0.46999
264400.0000   -0.49307
264440.0000   -0.31977
264480.0000   -0.21537
264520.0000   -0.24930
264560.0000   -0.36892
264600.0000   -0.31199
264640.0000   -0.18887
264680.0000   -0.04912
264720.0000   -0.09286
264760.0000    0.00789
264800.0000   -0.22893
264840.0000   -0.16678
264880.0000   -0.32629
264920.0000    0.04180
264960.0000   -0.48295
265000.0000   -0.32798
265040.0000   -0.45786
265080.0000   -0.40539
265120.0000   -0.39488
265160.0000   -0.61109
265200.0000   -0.48888
265240.0000   -0.46318
265280.0000   -0.84532
265320.0000   -0.72034
265360.0000   -0.50810
265400.0000   -0.49037
265440.0000   -0.71548
265480.0000   -0.66663
265520.0000   -0.50422
265560.0000   -0.82268
265600.0000   -0.72754
265640.0000   -0.50535
265680.0000   -0.61085
265720.0000   -0.46030
265760.0000   -0.59112
265800.0000   -0.54835
265840.0000   -0.37333
265880.0000   -0.63129
265920.0000   -0.75763
265960.0000   -0.49254
266000.0000   -0.69084
266040.0000   -0.45365
266080.0000   -0.54075
266120.0000   -0.54129
266160.0000   -0.40702
266200.0000   -0.43532
266240.0000   -0.66370
266280.0000   -0.68511
266320.0000   -0.60085
266360.0000   -0.68633
266400.0000   -0.41720
266440.0000   -0.55343
266480.0000   -0.66837
266520.0000   -0.63470
266560.0000   -0.39704
266600.0000   -0.60491
266640.0000   -0.52112
266680.0000   -0.52078
266720.0000   -0.48990
266760.0000   -0.45895
266800.0000   -0.39370
266840.0000   -0.45048
266880.0000   -0.50606
266920.0000   -0.37672
266960.0000   -0.47360
267000.0000   -0.26772
267040.0000   -0.40136
267080.0000   -0.33380
267120.0000   -0.46552
267160.0000   -0.37916
267200.0000   -0.62161
267240.0000   -0.53453
267280.0000   -0.77744
267320.0000   -0.18556
267360.0000   -0.06746
267400.0000   -0.33191
267440.0000   -0.45707
267480.0000   -0.55666
267520.0000   -0.25264
267560.0000   -0.17497
267600.0000   -0.43058
267640.0000   -0.13893
267680.0000   -0.35562
267720.0000   -0.49961
267760.0000   -0.05314
267800.0000   -0.37211
267840.0000   -0.20697
267880.0000   -0.27593
267920.0000   -0.46352
267960.0000   -0.36311
268000.0000   -0.63224
268040.0000   -0.73566
268080.0000   -0.57586
268120.0000   -0.79588
268160.0000   -0.57817
268200.0000   -0.60230
268240.0000   -0.90011
268280.0000   -0.96201
268320.0000   -0.48908
268360.0000   -0.54410
268400.0000   -0.41985
268440.0000   -0.33686
268480.0000   -0.74292
268520.0000   -0.38230
268560.0000   -0.58075
268600.0000   -0.68324
268640.0000   -0.32502
268680.0000   -0.47096
268720.0000   -0.20576
268760.0000   -0.26910
268800.0000   -0.39889
268840.0000   -0.61219
268880.0000   -0.38752
268920.0000   -0.32308
268960.0000   -0.26181
269000.0000   -0.36173
269040.0000   -0.12570
269080.0000   -0.29359
269120.0000   -0.70771
269160.0000   -0.46935
269200.0000   -0.26819
269240.0000   -0.49349
269280.0000   -0.50821
269320.0000   -0.35924
269360.0000   -0.23632
269400.0000   -0.63434
269440.0000   -0.68985
269480.0000   -0.69421
269520.0000   -0.58421
269560.0000   -0.88091
269600.0000   -0.61664
269640.0000   -0.78042
269680.0000   -0.58511
269720.0000   -0.36684
269760.0000   -0.61597
269800.0000   -0.42624
269840.0000   -0.59172
269880.0000   -0.62253
269920.0000   -0.38036
269960.0000   -0.46118
270000.0000   -0.47526
270040.0000   -0.42008
270080.0000   -0.58973
270120.0000   -0.30203
270160.0000   -0.49463
270200.0000   -0.18311
270240.0000   -0.41526
270280.0000   -0.19302
270320.0000   -0.35536
270360.0000   -0.50176
270400.0000   -0.44156
270440.0000   -0.52000
270480.0000   -0.57360
270520.0000   -0.44026
270560.0000   -0.49423
270600.0000   -0.46937
270640.0000   -0.47468
270680.0000   -0.64285
270720.0000   -0.54305
270760.0000   -0.33851
270800.0000   -0.37416
270840.0000   -0.99896
270880.0000   -0.37599
270920.0000    0.27925
270960.0000    0.33831
271000.0000    0.14916
271040.0000    0.33949
271080.0000    0.47995
271120.0000    0.25283
271160.0000    0.26678
271200.0000    0.33126
271240.0000    0.22965
271280.0000    0.45167
271320.0000    0.01986
271360.0000    0.15152
271400.0000   -0.09955
271440.0000    0.24208
271480.0000    0.66514
271520.0000    0.81446
271560.0000    0.61622
271600.0000    0.64946
271640.0000    0.68265
271680.0000    0.65793
271720.0000    0.53827
271760.0000    0.59045
271800.0000    0.61832
271840.0000    0.51595
271880.0000    0.54372
271920.0000    0.61803
271960.0000    0.59090
272000.0000    0.53540
272040.0000    0.57354
272080.0000    0.63891
272120.0000    0.71079
272160.0000    0.47631
272200.0000    0.23540
272240.0000    0.71038
272280.0000    0.42783
272320.0000    0.36817
272360.0000    0.44105
272400.0000    0.32273
272440.0000    0.34509
272480.0000    0.54868
272520.0000    0.34163
272560.0000    0.29126
272600.0000    0.51437
272640.0000    0.18687
272680.0000    0.34590
272720.0000    0.14345
272760.0000    0.16996
272800.0000    0.40946
272840.0000    0.23682
272880.0000    0.42361
272920.0000    0.37399
272960.0000    0.34092
273000.0000    0.26498
273040.0000    0.28268
273080.0000    0.30078
273120.0000    0.29010
273160.0000    0.34301
273200.0000   -0.01362
273240.0000    0.22201
273280.0000    0.33893
273320.0000    0.27680
273360.0000    0.48041
273400.0000    0.24763
273440.0000    0.27409
273480.0000    0.32914
273520.0000    0.34604
273560.0000    0.34566
273600.0000    0.01326
273640.0000    0.30922
273680.0000    0.13540
273720.0000    0.25270
273760.0000    0.13379
273800.0000    0.36264
273840.0000    0.30513
273880.0000    0.08370
273920.0000    0.28329
273960.0000    0.08045
274000.0000    0.28563
274040.0000    0.29570
274080.0000    0.25070
274120.0000    0.23246
274160.0000    0.35771
274200.0000    0.33634
274240.0000    0.36584
274280.0000    0.36005
274320.0000    0.31514
274360.0000    0.24747
274400.0000    0.13045
274440.0000    0.48421
274480.0000    0.44024
274520.0000    0.43463
274560.0000    0.39542
274600.0000    0.27142
274640.0000    0.42233
274680.0000    0.17223
274720.0000    0.38154
274760.0000    0.41102
274800.0000    0.39578
274840.0000    0.39016
274880.0000    0.18694
274920.0000    0.27187
274960.0000    0.28120
275000.0000    0.44515
275040.0000    0.37988
275080.0000    0.44883
275120.0000    0.49120
275160.0000    0.40626
275200.0000    0.32311
275240.0000    0.33245
275280.0000    0.44571
275320.0000    0.30304
275360.0000    0.28737
275400.0000    0.30219
275440.0000    0.09519
275480.0000    0.37753
275520.0000    0.29734
275560.0000    0.45447
275600.0000    0.34614
275640.0000    0.38235
275680.0000    0.23310
275720.0000    0.45318
275760.0000    0.52170
275800.0000    0.53338
275840.0000    0.30800
275880.0000    0.31249
275920.0000    0.24843
275960.0000    0.11497
276000.0000    0.12914
276040.0000    0.19125
276080.0000    0.43955
276120.0000    0.37556
276160.0000    0.33327
276200.0000    0.25158
276240.0000    0.29292
276280.0000    0.43686
276320.0000    0.45648
276360.0000    0.27434
276400.0000    0.52153
276440.0000    0.32994
276480.0000    0.36623
276520.0000    0.39712
276560.0000    0.61180
276600.0000    0.53736
276640.0000    0.63064
276680.0000    0.71704
276720.0000    0.69271
276760.0000    0.48176
276800.0000    0.46439
276840.0000    0.46275
276880.0000    0.62290
276920.0000    0.41206
276960.0000    0.30304
277000.0000    0.35404
277040.0000    0.34628
277080.0000    0.58725
277120.0000    0.37735
277160.0000    0.42759
277200.0000    0.46138
277240.0000    0.48060
277280.0000    0.53242
277320.0000    0.40419
277360.0000    0.29846
277400.0000    0.44083
277440.0000    0.20492
277480.0000    0.19537
277520.0000    0.52847
277560.0000    0.40431
277600.0000    0.44760
277640.0000    0.33658
277680.0000    0.35950
277720.0000    0.48722
277760.0000    0.43285
277800.0000    0.39162
277840.0000    0.41464
277880.0000    0.40631
277920.0000    0.21790
277960.0000    0.01204
278000.0000    0.48965
278040.0000    0.10896
278080.0000    0.53115
278120.0000    0.22035
278160.0000    0.34100
278200.0000    0.22784
278240.0000    0.32431
278280.0000    0.32108
278320.0000    0.35135
278360.0000    0.55378
278400.0000    0.41893
278440.0000    0.45383
278480.0000    0.44815
278520.0000    0.23650
278560.0000    0.57497
278600.0000    0.53868
278640.0000    0.43246
278680.0000    0.45492
278720.0000    0.42486
278760.0000    0.37953
278800.0000    0.49463
278840.0000    0.35400
278880.0000    0.48616
278920.0000    0.31306
278960.0000    0.61339
279000.0000    0.32046
279040.0000    0.34297
279080.0000    0.41461
279120.0000    0.49486
279160.0000    0.39135
279200.0000    0.40016
279240.0000    0.36632
279280.0000    0.34641
279320.0000    0.42651
279360.0000    0.36549
279400.0000    0.35778
279440.0000    0.48629
279480.0000    0.22612
279520.0000    0.18112
279560.0000    0.48711
279600.0000    0.54809
279640.0000    0.50663
279680.0000    0.50997
279720.0000    0.53131
279760.0000    0.45797
279800.0000    0.50781
279840.0000    0.39635
279880.0000    0.46980
279920.0000    0.44752
279960.0000    0.42640
280000.0000    0.55834
280040.0000    0.36329
280080.0000    0.37444
280120.0000    0.38724
280160.0000    0.49982
280200.0000    0.42789
280240.0000    0.36028
280280.0000    0.41854
280320.0000    0.49031
280360.0000    0.43510
280400.0000    0.41837
280440.0000    0.57869
280480.0000    0.38956
280520.0000    0.37140
280560.0000    0.45876
280600.0000    0.16014
280640.0000    0.37065
280680.0000    0.51042
280720.0000    0.46326
280760.0000    0.24010
280800.0000    0.39384
280840.0000    0.36278
280880.0000    0.38543
280920.0000    0.51915
280960.0000    0.30949
281000.0000    0.37048
281040.0000    0.41757
281080.0000    0.40230
281120.0000    0.29558
281160.0000    0.46425
281200.0000    0.37402
281240.0000    0.35661
281280.0000    0.46327
281320.0000    0.56788
281360.0000    0.45513
281400.0000    0.49746
281440.0000    0.43351
281480.0000    0.52315
281520.0000    0.71543
281560.0000    0.73829
281600.0000    0.49256
281640.0000    0.51517
281680.0000    0.70964
281720.0000    0.49979
281760.0000    0.58212
281800.0000    0.51246
281840.0000    0.58478
281880.0000    0.57199
281920.0000    0.66602
281960.0000    0.67085
282000.0000    0.78385
282040.0000    0.45420
282080.0000    0.56505
282120.0000    0.53065
282160.0000    0.59966
282200.0000    0.62825
282240.0000    0.40037
282280.0000    0.21664
282320.0000    0.20256
282360.0000    0.13671
282400.0000    0.45129
282440.0000    0.64767
282480.0000    0.50979
282520.0000    0.33267
282560.0000    0.38263
282600.0000    0.61009
282640.0000    0.44090
282680.0000    0.36866
282720.0000    0.15644
282760.0000    0.55642
282800.0000    0.35172
282840.0000    0.12312
282880.0000    0.20778
282920.0000   -0.18393
282960.0000   -0.40056
283000.0000   -0.32167
283040.0000   -0.25438
283080.0000   -0.08364
283120.0000   -0.51797
283160.0000   -0.75535
283200.0000   -0.42829
283240.0000   -0.71433
283280.0000   -0.67859
283320.0000   -0.23194
283360.0000   -0.47239
283400.0000   -0.33695
283440.0000   -0.40585
283480.0000   -0.27484
283520.0000   -0.42097
283560.0000   -0.10583
283600.0000   -0.27186
283640.0000   -0.25223
283680.0000   -0.05980
283720.0000   -0.17076
283760.0000   -0.06134
283800.0000   -0.30095
283840.0000   -0.29414
283880.0000   -0.09291
283920.0000   -0.53898
283960.0000   -0.30656
284000.0000   -0.11073
284040.0000   -0.30831
284080.0000   -0.07963
284120.0000    0.04783
284160.0000    0.25014
284200.0000    0.32647
284240.0000    0.15451
284280.0000   -0.16989
284320.0000    0.35639
284360.0000   -0.13504
284400.0000   -0.36409
284440.0000   -0.37397
284480.0000    0.03306
284520.0000    0.06214
284560.0000   -0.06037
284600.0000    0.03468
284640.0000    0.13447
284680.0000   -0.15218
284720.0000    0.00281
284760.0000    0.03620
284800.0000    0.08924
284840.0000    0.39493
284880.0000    0.25531
284920.0000    0.23017
284960.0000    0.53147
285000.0000    0.32167
285040.0000    0.36516
285080.0000    0.33394
285120.0000    0.18556
285160.0000    0.31445
285200.0000    0.19950
285240.0000    0.49768
285280.0000    0.31475
285320.0000    0.26835
285360.0000    0.29140
285400.0000    0.18583
285440.0000   -0.03756
285480.0000    0.26316
285520.0000    0.37842
285560.0000   -0.02399
285600.0000   -0.15942
285640.0000    0.07038
285680.0000    0.40268
285720.0000    0.38573
285760.0000    0.18594
285800.0000    0.33721
285840.0000    0.38700
285880.0000    0.46017
285920.0000    0.48979
285960.0000    0.68345
286000.0000    0.67993
286040.0000    0.62638
286080.0000    0.59497
286120.0000    0.41464
286160.0000    0.40363
286200.0000    0.50338
286240.0000    0.59185
286280.0000    0.00255
286320.0000    0.34679
286360.0000    0.32681
286400.0000    0.31588
286440.0000    0.34780
286480.0000    0.62680
286520.0000    0.43157
286560.0000    0.51563
286600.0000    0.30188
286640.0000    0.33034
286680.0000    0.43473
286720.0000    0.39590
286760.0000    0.34821
286800.0000    0.27454
286840.0000    0.52579
286880.0000    0.30386
286920.0000    0.33939
286960.0000    0.09100
287000.0000    0.34316
287040.0000    0.43063
287080.0000    0.26118
287120.0000    0.48035
287160.0000    0.61145
287200.0000    0.36171
287240.0000    0.50354
287280.0000    0.42193
287320.0000    0.54940
287360.0000    0.34845
287400.0000    0.20999
287440.0000    0.44138
287480.0000    0.23109
287520.0000    0.44804
287560.0000    0.42182
287600.0000    0.46422
287640.0000    0.33033
287680.0000    0.41001
287720.0000    0.30529
287760.0000    0.50962
287800.0000    0.36289
287840.0000    0.37987
287880.0000    0.39767
287920.0000    0.21467
287960.0000    0.34014
288000.0000    0.43608
288040.0000    0.30047
288080.0000    0.36273
288120.0000    0.38127
288160.0000    0.33528
288200.0000    0.53982
288240.0000    0.48972
288280.0000    0.25977
288320.0000    0.44702
288360.0000    0.33951
288400.0000    0.41283
288440.0000    0.55648
288480.0000    0.43343
288520.0000    0.34800
288560.0000    0.34899
288600.0000    0.25611
288640.0000    0.50353
288680.0000    0.52999
288720.0000    0.16970
288760.0000    0.30251
288800.0000    0.46785
288840.0000    0.27662
288880.0000    0.37690
288920.0000    0.30091
288960.0000    0.12082
289000.0000    0.19711
289040.0000   -0.04678
289080.0000    0.04292
289120.0000    0.51338
289160.0000    0.14221
289200.0000    0.42380
289240.0000    0.36063
289280.0000    0.42982
289320.0000    0.40149
289360.0000    0.57297
289400.0000    0.49571
289440.0000    0.25883
289480.0000    0.43125
289520.0000    0.41269
289560.0000    0.37820
289600.0000    0.28086
289640.0000    0.29669
289680.0000    0.54063
289720.0000    0.65287
289760.0000    0.68335
289800.0000    0.77675
289840.0000    0.74553
289880.0000    0.85942
289920.0000    0.61797
289960.0000    0.60757
290000.0000    0.58826
290040.0000    0.57519
290080.0000    0.53688
290120.0000    0.25399
290160.0000    0.40446
290200.0000    0.51000
290240.0000    0.57571
290280.0000    0.38913
290320.0000    0.52105
290360.0000    0.37979
290400.0000    0.52594
290440.0000    0.41873
290480.0000    0.54798
290520.0000    0.37763
290560.0000    0.46435
290600.0000    0.46917
290640.0000    0.53969
290680.0000    0.69368
290720.0000    0.47910
290760.0000    0.55080
290800.0000    0.38732
290840.0000    0.24488
290880.0000    0.39644
290920.0000    0.40026
290960.0000    0.66047
291000.0000    0.43177
291040.0000    0.35277
291080.0000    0.56956
291120.0000    0.37877
291160.0000    0.32757
291200.0000    0.39776
291240.0000    0.40268
291280.0000    0.46312
291320.0000    0.68893
291360.0000    0.41011
291400.0000    0.87518
291440.0000    0.73654
291480.0000    0.57697
291520.0000    0.59668
291560.0000    0.49480
291600.0000    0.65364
291640.0000    0.46833
291680.0000    0.59993
291720.0000    0.58036
291760.0000    0.45595
291800.0000    0.53016
291840.0000    0.31549
291880.0000    0.41233
291920.0000    0.38213
291960.0000    0.63011
292000.0000    0.43097
292040.0000    0.41720
292080.0000    0.57966
292120.0000    0.56973
292160.0000    0.37059
292200.0000    0.46489
292240.0000    0.66342
292280.0000    0.47966
292320.0000    0.50157
292360.0000    0.46773
292400.0000    0.49389
292440.0000    0.72540
292480.0000    0.30740
292520.0000    0.56344
292560.0000    0.56599
292600.0000    0.40874
292640.0000    0.64434
292680.0000    0.37895
292720.0000    0.42271
292760.0000    0.44027
292800.0000    0.71838
292840.0000    0.54177
292880.0000    0.43683
292920.0000    0.35954
292960.0000    0.43574
293000.0000    0.43658
293040.0000    0.43203
293080.0000    0.27979
293120.0000    0.35369
293160.0000    0.52903
293200.0000    0.10866
293240.0000    0.35254
293280.0000    0.43350
293320.0000    0.50322
293360.0000    0.45874
293400.0000    0.58938
293440.0000    0.34940
293480.0000    0.30575
293520.0000    0.40946
293560.0000    0.29039
293600.0000    0.43847
293640.0000    0.23688
293680.0000    0.46985
293720.0000    0.35425
293760.0000    0.43676
293800.0000    0.54470
293840.0000    0.49625
293880.0000    0.33892
293920.0000    0.41765
293960.0000    0.59019
294000.0000    0.33558
294040.0000    0.62738
294080.0000    0.21920
294120.0000    0.16707
294160.0000   -0.09568
294200.0000    0.12652
294240.0000    0.00018
294280.0000    0.21630
294320.0000    0.40534
294360.0000    0.54413
294400.0000    0.51979
294440.0000    0.24795
294480.0000    0.22555
294520.0000    0.26107
294560.0000    0.13348
294600.0000    0.17708
294640.0000    0.07509
294680.0000    0.03995
294720.0000   -0.00993
294760.0000    0.03382
294800.0000    0.20838
294840.0000   -0.08026
294880.0000    0.11992
294920.0000    0.14644
294960.0000    0.27496
295000.0000    0.34716
295040.0000    0.39536
295080.0000    0.35727
295120.0000    0.36598
295160.0000    0.28554
295200.0000    0.61239
295240.0000    0.14420
295280.0000   -0.00621
295320.0000    0.59644
295360.0000    0.44202
295400.0000    0.46641
295440.0000    0.22107
295480.0000    0.46872
295520.0000    0.39363
295560.0000    0.48604
295600.0000    0.25004
295640.0000    0.42604
295680.0000    0.48018
295720.0000    0.31296
295760.0000    0.31949
295800.0000    0.22431
295840.0000    0.02064
295880.0000   -0.23382
295920.0000    0.00379
295960.0000   -0.16237
296000.0000    0.18714
296040.0000    0.14282
296080.0000    0.05042
296120.0000    0.25234
296160.0000    0.52721
296200.0000    0.45846
296240.0000    0.24646
296280.0000    0.79352
296320.0000    0.41551
296360.0000    0.21528
296400.0000    0.40482
296440.0000    0.12964
296480.0000    0.68758
296520.0000    0.44341
296560.0000    0.27140
296600.0000    0.46405
296640.0000    0.44694
296680.0000    0.23063
296720.0000    0.23080
296760.0000    0.53670
296800.0000    0.50302
296840.0000    0.47650
296880.0000    0.09415
296920.0000    0.30918
296960.0000    0.19231
297000.0000    0.28781
297040.0000    0.38680
297080.0000    0.12342
297120.0000    0.23514
297160.0000    0.15551
297200.0000    0.33654
297240.0000    0.38338
297280.0000    0.39109
297320.0000    0.34182
297360.0000    0.29405
297400.0000    0.59391
297440.0000    0.36006
297480.0000    0.36155
297520.0000    0.25536
297560.0000    0.33045
297600.0000    0.26315
297640.0000    0.40410
297680.0000    0.30961
297720.0000    0.17882
297760.0000    0.55859
297800.0000    0.56949
297840.0000    0.29170
297880.0000    0.34555
297920.0000    0.36126
297960.0000    0.49632
298000.0000    0.49284
298040.0000    0.44196
298080.0000    0.46434
298120.0000    0.37079
298160.0000    0.25575
298200.0000    0.43577
298240.0000    0.30978
298280.0000    0.21624
298320.0000    0.49495
298360.0000    0.20920
298400.0000    0.42264
298440.0000    0.41912
298480.0000    0.57885
298520.0000    0.38129
298560.0000    0.44144
298600.0000    0.35114
298640.0000    0.33521
298680.0000    0.06586
298720.0000    0.34889
298760.0000    0.40058
298800.0000    0.46523
298840.0000    0.33941
298880.0000    0.16314
298920.0000    0.60070
298960.0000    0.44343
299000.0000    0.35616
299040.0000    0.33579
299080.0000    0.49256
299120.0000    0.43900
299160.0000    0.35234
299200.0000    0.65711
299240.0000    0.47154
299280.0000    0.23151
299320.0000   -0.06598
299360.0000    0.27385
299400.0000    0.48407
299440.0000    0.33485
299480.0000    0.53222
299520.0000    0.59259
299560.0000    0.27860
299600.0000    0.42570
299640.0000    0.29526
299680.0000    0.28431
299720.0000    0.35655
299760.0000    0.46673
299800.0000    0.32787
299840.0000    0.39866
299880.0000    0.41088
299920.0000    0.34792
299960.0000    0.38193
300000.0000    0.30805
300040.0000    0.43084
300080.0000    0.34159
300120.0000    0.18191
300160.0000    0.37352
300200.0000    0.35029
300240.0000    0.42042
300280.0000    0.40255
300320.0000    0.18047
300360.0000    0.58731
300400.0000    0.32054
300440.0000    0.21477
300480.0000    0.36098
300520.0000    0.23327
300560.0000    0.22663
300600.0000    0.38008
300640.0000    0.61231
300680.0000    0.40000
300720.0000    0.47596
300760.0000    0.28897
300800.0000    0.22990
300840.0000    0.17840
300880.0000    0.48144
300920.0000    0.47360
300960.0000    0.39550
301000.0000    0.42561
301040.0000    0.21932
301080.0000    0.12327
301120.0000    0.05487
301160.0000    0.43159
301200.0000    0.65381
301240.0000    0.48594
301280.0000    0.31026
301320.0000    0.54148
301360.0000    0.38481
301400.0000    0.46421
301440.0000    0.33442
301480.0000    0.35139
301520.0000    0.48936
301560.0000    0.39366
301600.0000    0.37771
301640.0000    0.12231
301680.0000    0.36653
301720.0000    0.53429
301760.0000    0.49968
301800.0000    0.74161
301840.0000    0.60321
301880.0000    0.74370
301920.0000    0.79083
301960.0000    0.55242
302000.0000    0.39729
302040.0000    0.13230
302080.0000    0.34358
302120.0000    0.32481
302160.0000    0.34498
302200.0000    0.27626
302240.0000    0.47635
302280.0000    0.47207
302320.0000    0.64277
302360.0000    0.34580
302400.0000    0.40965
302440.0000    0.23174
302480.0000    0.45372
302520.0000    0.54505
302560.0000    0.33713
302600.0000    0.17853
302640.0000    0.18632
302680.0000    0.54871
302720.0000    0.42374
302760.0000    0.52539
302800.0000    0.32436
302840.0000    0.54772
302880.0000    0.61683
302920.0000    0.62876
302960.0000    0.32366
303000.0000    0.33608
303040.0000    0.34639
303080.0000    0.43071
303120.0000    0.26673
303160.0000    0.56461
303200.0000    0.52375
303240.0000    0.49538
303280.0000    0.47998
303320.0000    0.60857
303360.0000    0.30864
303400.0000    0.53281
303440.0000    0.29758
303480.0000    0.16034
303520.0000    0.42913
303560.0000    0.26841
303600.0000    0.40137
303640.0000    0.56998
303680.0000    0.50753
303720.0000    0.23428
303760.0000    0.33137
303800.0000    0.51559
303840.0000    0.56318
303880.0000    0.51027
303920.0000    0.48826
303960.0000    0.50028
304000.0000    0.25554
304040.0000    0.62228
304080.0000    0.40162
304120.0000    0.32964
304160.0000    0.59911
304200.0000    0.41548
304240.0000    0.44556
304280.0000    0.58612
304320.0000    0.38561
304360.0000    0.06417
304400.0000    0.50889
304440.0000    0.39868
304480.0000    0.38691
304520.0000    0.56887
304560.0000    0.57967
304600.0000    0.28346
304640.0000    0.48240
304680.0000    0.63139
304720.0000    0.43239
304760.0000    0.34239
304800.0000    0.34160
304840.0000    0.53234
304880.0000    0.62646
304920.0000    0.57299
304960.0000    0.24184
305000.0000    0.44486
305040.0000   -0.00904
305080.0000    0.34699
305120.0000    0.20195
305160.0000    0.60052
305200.0000    0.60461
305240.0000    0.40374
305280.0000    0.49926
305320.0000    0.49389
305360.0000    0.62116
305400.0000    0.59011
305440.0000    0.58286
305480.0000    0.75008
305520.0000    0.74223
305560.0000    0.43780
305600.0000    0.68180
305640.0000    0.84602
305680.0000    0.52836
305720.0000    0.64560
305760.0000    0.45410
305800.0000    0.17665
305840.0000    0.30503
305880.0000    0.18967
305920.0000    0.20055
305960.0000    0.15829
306000.0000    0.33204
306040.0000    0.19394
306080.0000    0.29407
306120.0000    0.13039
306160.0000    0.34741
306200.0000    0.31330
306240.0000    0.34909
306280.0000    0.67425
306320.0000    0.34645
306360.0000    0.59447
306400.0000    0.63866
306440.0000    0.73791
306480.0000    0.69401
306520.0000    0.69749
306560.0000    0.56148
306600.0000    0.53172
306640.0000    0.62006
306680.0000    0.49409
306720.0000    0.61161
306760.0000    0.67657
306800.0000    0.56228
306840.0000    0.52826
306880.0000    0.62656
306920.0000    0.50456
306960.0000    0.74094
307000.0000    0.51800
307040.0000    0.54431
307080.0000    0.67652
307120.0000    0.59626
307160.0000    0.36156
307200.0000    0.50552
307240.0000    0.57886
307280.0000    0.63636
307320.0000    0.66307
307360.0000    0.56843
307400.0000    0.47095
307440.0000    0.64279
307480.0000    0.40792
307520.0000    0.24528
307560.0000    0.45604
307600.0000    0.33949
307640.0000    0.37497
307680.0000    0.27396
307720.0000    0.41588
307760.0000    0.28652
307800.0000    0.48429
307840.0000    0.39849
307880.0000    0.60363
307920.0000    0.37526
307960.0000    0.31741
308000.0000    0.44889
308040.0000    0.55987
308080.0000    0.47586
308120.0000    0.18334
308160.0000    0.40643
308200.0000    0.19018
308240.0000    0.36787
308280.0000    0.40300
308320.0000    0.42208
308360.0000    0.18811
308400.0000    0.21957
308440.0000    0.22406
308480.0000    0.26462
308520.0000    0.22070
308560.0000    0.40624
308600.0000    0.43020
308640.0000    0.44129
308680.0000    0.38938
308720.0000    0.53443
308760.0000    0.32561
308800.0000    0.13454
308840.0000    0.36799
308880.0000    0.51125
308920.0000    0.22402
308960.0000    0.48090
309000.0000    0.27284
309040.0000    0.16288
309080.0000    0.23139
309120.0000    0.26096
309160.0000    0.54224
309200.0000    0.33959
309240.0000    0.42734
309280.0000    0.18311
309320.0000    0.31168
309360.0000    0.33363
309400.0000    0.22338
309440.0000    0.15458
309480.0000    0.17277
309520.0000    0.29468
309560.0000    0.05398
309600.0000    0.15555
309640.0000    0.55990
309680.0000    0.46291
309720.0000    0.16779
309760.0000    0.23493
309800.0000    0.33677
309840.0000    0.38474
309880.0000    0.39444
309920.0000    0.13422
309960.0000    0.36789
310000.0000    0.25029
310040.0000    0.35373
310080.0000    0.50976
310120.0000    0.24293
310160.0000    0.29390
310200.0000    0.27596
310240.0000    0.33950
310280.0000    0.55035
310320.0000   -0.07043
310360.0000   -0.15629
310400.0000   -0.47001
310440.0000   -0.21690
310480.0000   -0.13142
310520.0000   -0.25325
310560.0000   -0.11877
310600.0000   -0.08534
310640.0000   -0.55679
310680.0000   -0.28179
310720.0000   -0.48199
310760.0000   -0.40754
310800.0000   -0.35034
310840.0000   -0.50498
310880.0000   -0.57469
310920.0000   -0.81723
310960.0000   -0.68792
311000.0000   -0.35871
311040.0000   -0.54862
311080.0000   -0.21445
311120.0000   -0.27880
311160.0000   -0.09057
311200.0000   -0.57844
311240.0000   -0.42010
311280.0000   -0.27571
311320.0000   -0.36997
311360.0000   -0.69643
311400.0000   -0.33932
311440.0000   -0.31872
311480.0000   -0.31822
311520.0000   -0.52293
311560.0000   -0.53536
311600.0000   -0.51227
311640.0000   -0.32911
311680.0000   -0.90392
311720.0000   -0.53192
311760.0000   -0.90844
311800.0000   -0.63055
311840.0000   -0.46808
311880.0000   -0.36532
311920.0000   -0.83535
311960.0000   -0.75249
312000.0000   -0.50347
312040.0000   -0.75595
312080.0000   -0.66613
312120.0000   -0.46449
312160.0000   -0.55866
312200.0000   -0.52211
312240.0000   -0.91519
312280.0000   -0.44458
312320.0000   -0.33496
312360.0000   -0.33189
312400.0000   -0.26225
312440.0000   -0.23829
312480.0000   -0.48586
312520.0000   -0.46874
312560.0000   -0.52414
312600.0000   -0.57784
312640.0000   -0.25963
312680.0000   -0.68537
312720.0000   -0.06143
312760.0000   -0.06212
312800.0000   -0.26984
312840.0000   -0.46594
312880.0000   -0.42515
312920.0000   -0.05210
312960.0000    0.09539
313000.0000    0.03010
313040.0000   -0.21012
313080.0000    0.32604
313120.0000    0.13307
313160.0000   -0.07607
313200.0000    0.11867
313240.0000   -0.42013
313280.0000   -0.51459
313320.0000   -0.38495
313360.0000   -0.86854
313400.0000   -0.63073
313440.0000   -0.57171
313480.0000   -0.74624
313520.0000   -0.60762
313560.0000   -0.56651
313600.0000   -0.10129
313640.0000    0.03932
313680.0000   -0.15496
313720.0000   -0.97756
313760.0000   -0.63115
313800.0000   -0.90862
313840.0000   -0.75163
313880.0000   -0.85223
313920.0000   -0.57879
313960.0000   -1.10554
314000.0000   -0.90169
314040.0000   -0.62622
314080.0000   -0.59315
314120.0000   -0.09700
314160.0000   -0.63869
314200.0000   -0.60141
314240.0000   -0.40467
314280.0000   -0.26512
314320.0000   -0.56407
314360.0000   -0.83167
314400.0000   -0.63125
314440.0000   -0.58056
314480.0000   -0.59424
314520.0000   -0.49854
314560.0000   -0.62008
314600.0000   -0.49906
314640.0000   -0.57936
314680.0000   -0.55845
314720.0000   -0.69224
314760.0000   -0.57536
314800.0000   -0.45044
314840.0000   -0.81669
314880.0000   -0.56306
314920.0000   -0.40320
314960.0000   -0.19284
315000.0000   -0.58084
315040.0000   -0.37441
315080.0000   -0.44057
315120.0000   -0.49539
315160.0000   -0.50696
315200.0000   -0.51765
315240.0000   -0.67671
315280.0000   -0.61838
315320.0000   -0.81855
315360.0000   -0.58363
315400.0000   -0.73989
315440.0000   -0.67676
315480.0000   -0.70784
315520.0000   -0.78008
315560.0000   -0.30095
315600.0000   -0.37591
315640.0000   -0.63063
315680.0000   -0.59384
315720.0000   -0.49829
315760.0000   -0.75435
315800.0000   -0.61862
315840.0000   -0.41802
315880.0000   -0.33581
315920.0000   -0.35427
315960.0000   -0.35451
316000.0000   -0.30412
316040.0000   -0.46230
316080.0000   -0.43216
316120.0000   -0.28574
316160.0000   -0.54412
316200.0000   -0.29340
316240.0000   -0.40056
316280.0000   -0.26918
316320.0000   -0.24988
316360.0000   -0.17823
316400.0000   -0.24288
316440.0000   -0.16106
316480.0000   -0.24279
316520.0000   -0.18789
316560.0000   -0.24597
316600.0000   -0.07863
316640.0000   -0.15509
316680.0000   -0.21183
316720.0000   -0.14417
316760.0000   -0.32629
316800.0000   -0.14539
316840.0000   -0.17937
316880.0000   -0.26352
316920.0000   -0.37923
316960.0000   -0.39538
317000.0000   -0.22460
317040.0000   -0.43137
317080.0000   -0.14600
317120.0000   -0.19497
317160.0000   -0.33262
317200.0000   -0.45683
317240.0000   -0.47840
317280.0000   -0.42544
317320.0000   -0.63324
317360.0000   -0.11180
317400.0000    0.12063
317440.0000    0.02966
317480.0000    0.28924
317520.0000   -0.42217
317560.0000   -0.75575
317600.0000   -0.54161
317640.0000   -0.53941
317680.0000   -0.46448
317720.0000   -0.32340
317760.0000   -0.65611
317800.0000   -0.35128
317840.0000   -0.47085
317880.0000   -0.38067
317920.0000   -0.37474
317960.0000   -0.31172
318000.0000   -0.26455
318040.0000   -0.33240
318080.0000   -0.20149
318120.0000   -0.32148
318160.0000   -0.06132
318200.0000   -0.23836
318240.0000   -0.21978
318280.0000   -0.37974
318320.0000   -0.13760
318360.0000   -0.20571
318400.0000   -0.20899
318440.0000   -0.54876
318480.0000   -0.66022
318520.0000   -0.51326
318560.0000   -0.40142
318600.0000   -0.56356
318640.0000   -0.32440
318680.0000   -0.54326
318720.0000   -0.50491
318760.0000   -0.10825
318800.0000   -0.61466
318840.0000   -0.89685
318880.0000   -0.40513
318920.0000   -0.16898
318960.0000   -0.29773
319000.0000   -0.36833
319040.0000   -0.39265
319080.0000   -0.45408
319120.0000   -0.60954
319160.0000   -0.63365
319200.0000   -0.63895
319240.0000   -0.58128
319280.0000   -0.48649
319320.0000   -0.42011
319360.0000   -0.52358
319400.0000   -0.58004
319440.0000   -0.86417
319480.0000   -0.72913
319520.0000   -0.35081
319560.0000   -0.46650
319600.0000   -0.51293
319640.0000   -0.33774
319680.0000   -0.29648
319720.0000   -0.05700
319760.0000   -0.31857
319800.0000   -0.53669
319840.0000   -0.31931
319880.0000   -0.31948
319920.0000   -0.55240
319960.0000   -0.55539
320000.0000   -0.36358
320040.0000   -0.13343
320080.0000   -0.41565
320120.0000   -0.56907
320160.0000   -0.66478
320200.0000   -0.23135
320240.0000   -0.45019
320280.0000   -0.60463
320320.0000   -0.26547
320360.0000   -0.57737
320400.0000   -0.45052
320440.0000   -0.42672
320480.0000   -0.54623
320520.0000   -0.76020
320560.0000   -0.74581
320600.0000   -0.45479
320640.0000   -0.34633
320680.0000   -0.48719
320720.0000   -0.38426
320760.0000   -0.37923
320800.0000   -0.10192
320840.0000   -0.04533
320880.0000   -0.23999
320920.0000   -0.34923
320960.0000   -0.30020
321000.0000   -0.39280
321040.0000   -0.09464
321080.0000   -0.14422
321120.0000   -0.05917
321160.0000   -0.12650
321200.0000   -0.28495
321240.0000   -0.12313
321280.0000   -0.22531
321320.0000   -0.17010
321360.0000   -0.23329
321400.0000   -0.34614
321440.0000   -0.27414
321480.0000   -0.24109
321520.0000   -0.14261
321560.0000   -0.20568
321600.0000   -0.34774
321640.0000   -0.37782
321680.0000   -0.37514
321720.0000   -0.62586
321760.0000   -0.67095
321800.0000   -0.67439
321840.0000   -0.29045
321880.0000   -0.24010
321920.0000   -0.35614
321960.0000   -0.54207
322000.0000   -0.41961
322040.0000   -0.31021
322080.0000   -0.26954
322120.0000   -0.59519
322160.0000   -0.13664
322200.0000   -0.36200
322240.0000   -0.15791
322280.0000   -0.12845
322320.0000   -0.33263
322360.0000   -0.23868
322400.0000   -0.31578
322440.0000   -0.56119
322480.0000   -0.33522
322520.0000   -0.24144
322560.0000   -0.50855
322600.0000   -0.33531
322640.0000   -0.41887
322680.0000   -0.13363
322720.0000   -0.38426
322760.0000   -0.24053
322800.0000    0.01045
322840.0000   -0.38276
322880.0000   -0.27284
322920.0000   -0.48437
322960.0000   -0.35097
323000.0000   -0.07970
323040.0000   -0.12084
323080.0000   -0.10603
323120.0000   -0.04394
323160.0000   -0.37421
323200.0000   -0.35604
323240.0000   -0.30207
323280.0000   -0.28816
323320.0000   -0.55216
323360.0000   -0.30669
323400.0000   -0.11845
323440.0000   -0.32216
323480.0000    0.01888
323520.0000   -0.24913
323560.0000   -0.41118
323600.0000   -0.41835
323640.0000   -0.38281
323680.0000   -0.31743
323720.0000   -0.36682
323760.0000   -0.29381
323800.0000   -0.36599
323840.0000   -0.43540
323880.0000   -0.69398
323920.0000   -0.67972
323960.0000   -0.39823
324000.0000   -0.21280
324040.0000   -0.28276
324080.0000   -0.30353
324120.0000   -0.55122
324160.0000   -0.71654
324200.0000   -0.36993
324240.0000   -0.30508
324280.0000   -0.39322
324320.0000   -0.48174
324360.0000   -0.56435
324400.0000   -0.55686
324440.0000   -0.22837
324480.0000   -0.30226
324520.0000   -0.65502
324560.0000   -0.42531
324600.0000   -0.33363
324640.0000   -0.63650
324680.0000   -0.70221
324720.0000   -0.46522
324760.0000   -0.59661
324800.0000   -0.41835
324840.0000   -0.15841
324880.0000   -0.34700
324920.0000   -0.20339
324960.0000   -0.33039
325000.0000   -0.40448
325040.0000   -0.43959
325080.0000   -0.30156
325120.0000   -0.27391
325160.0000   -0.39229
325200.0000   -0.43466
325240.0000   -0.30510
325280.0000   -0.22825
325320.0000   -0.33895
325360.0000   -0.42896
325400.0000   -0.12997
325440.0000   -0.32795
325480.0000   -0.45941
325520.0000   -0.43255
325560.0000   -0.39796
325600.0000   -0.60339
325640.0000   -0.60454
325680.0000   -0.50934
325720.0000   -0.59271
325760.0000   -0.65763
325800.0000   -0.64650
325840.0000   -0.71740
325880.0000   -0.66735
325920.0000   -0.72556
325960.0000   -0.69939
326000.0000   -0.60595
326040.0000   -0.53850
326080.0000   -0.49194
326120.0000   -0.11810
326160.0000   -0.54093
326200.0000   -0.43066
326240.0000   -0.45638
326280.0000   -0.32854
326320.0000   -0.29410
326360.0000   -0.36071
326400.0000   -0.73462
326440.0000   -0.40656
326480.0000   -0.43318
326520.0000   -0.66475
326560.0000   -0.48294
326600.0000   -0.65810
326640.0000   -0.81430
326680.0000   -0.33305
326720.0000   -0.52950
326760.0000   -0.61481
326800.0000   -0.41408
326840.0000   -0.44226
326880.0000   -0.49521
326920.0000   -0.37796
326960.0000   -0.45053
327000.0000   -0.38063
327040.0000   -0.41619
327080.0000   -0.54050
327120.0000   -0.58954
327160.0000   -0.37001
327200.0000   -0.60703
327240.0000   -0.48501
327280.0000   -0.44989
327320.0000   -0.49286
327360.0000   -0.44771
327400.0000   -0.43121
327440.0000   -0.54752
327480.0000   -0.38368
327520.0000   -0.00470
327560.0000   -0.49194
327600.0000   -0.70217
327640.0000   -0.89184
327680.0000   -0.67589
327720.0000   -0.41948
327760.0000   -0.18745
327800.0000   -0.62407
327840.0000   -0.34836
327880.0000   -0.54440
327920.0000   -0.41591
327960.0000   -0.40173
328000.0000   -0.41534
328040.0000   -0.34103
328080.0000   -0.20812
328120.0000   -0.56546
328160.0000   -0.18213
328200.0000   -0.28702
328240.0000   -0.58997
328280.0000   -0.41301
328320.0000   -0.50070
328360.0000   -0.53966
328400.0000   -0.53767
328440.0000   -0.56547
328480.0000   -0.60368
328520.0000   -0.42045
328560.0000   -0.34422
328600.0000   -0.65683
328640.0000   -0.29028
328680.0000   -0.08207
328720.0000   -0.17680
328760.0000   -0.37979
328800.0000   -0.84895
328840.0000   -0.66960
328880.0000   -0.60609
328920.0000   -0.71331
328960.0000   -0.51889
329000.0000   -0.23948
329040.0000   -0.63484
329080.0000   -0.67410
329120.0000   -0.73474
329160.0000   -0.62678
329200.0000   -0.71178
329240.0000   -0.52220
329280.0000   -0.42742
329320.0000   -0.54036
329360.0000   -0.52467
329400.0000   -0.62069
329440.0000   -0.57378
329480.0000   -0.67477
329520.0000   -0.50487
329560.0000   -0.48255
329600.0000   -0.74801
329640.0000   -0.63802
329680.0000   -0.72641
329720.0000   -0.81514
329760.0000   -0.42543
329800.0000   -0.63323
329840.0000   -0.67762
329880.0000   -0.70295
329920.0000   -0.58831
329960.0000   -0.65561
330000.0000   -0.57849
330040.0000   -0.60074
330080.0000   -0.58214
330120.0000   -0.38871
330160.0000   -0.28614
330200.0000    0.15777
330240.0000    0.12279
330280.0000   -0.12910
330320.0000    0.13547
330360.0000    0.01570
330400.0000    0.04537
330440.0000   -0.19052
330480.0000   -0.17999
330520.0000    0.45096
330560.0000    0.29527
330600.0000   -0.28663
330640.0000    0.15525
330680.0000    0.09907
330720.0000   -0.01065
330760.0000    0.26990
330800.0000    0.07316
330840.0000   -0.05299
330880.0000   -0.23889
330920.0000   -0.06614
330960.0000   -0.00582
331000.0000   -0.20761
331040.0000    0.15997
331080.0000    0.17221
331120.0000    0.14244
331160.0000    0.12414
331200.0000   -0.05682
331240.0000    0.05721
331280.0000   -0.60599
331320.0000   -0.47198
331360.0000   -0.65798
331400.0000   -0.41548
331440.0000   -0.32726
331480.0000   -0.41119
331520.0000   -0.46955
331560.0000   -0.54913
331600.0000   -0.33341
331640.0000   -0.57600
331680.0000   -0.22355
331720.0000   -0.33354
331760.0000   -0.58398
331800.0000   -0.29003
331840.0000   -0.59504
331880.0000   -0.69110
331920.0000   -0.46094
331960.0000   -0.45836
332000.0000   -0.50811
332040.0000   -0.49522
332080.0000   -0.72776
332120.0000   -0.64544
332160.0000   -0.22865
332200.0000    0.24522
332240.0000    0.46010
332280.0000    0.29651
332320.0000    0.26534
332360.0000    0.25764
332400.0000    0.12034
332440.0000    0.22429
332480.0000    0.29255
332520.0000    0.30337
332560.0000    0.14502
332600.0000    0.22898
332640.0000    0.29436
332680.0000   -0.17013
332720.0000   -0.64172
332760.0000   -1.05531
332800.0000   -0.90959
332840.0000   -0.98655
332880.0000   -0.81183
332920.0000   -0.67680
332960.0000   -0.75959
333000.0000   -0.54114
333040.0000   -0.64015
333080.0000   -0.67884
333120.0000   -0.47014
333160.0000   -0.21943
333200.0000   -0.03609
333240.0000   -0.28756
333280.0000   -0.42930
333320.0000   -0.89448
333360.0000   -0.83451
333400.0000   -0.78083
333440.0000   -0.44909
333480.0000   -0.28920
333520.0000   -0.47631
333560.0000   -0.06948
333600.0000   -0.50988
333640.0000   -0.45792
333680.0000   -0.90149
333720.0000   -0.64508
333760.0000   -0.14387
333800.0000   -0.34403
333840.0000   -0.46277
333880.0000   -0.69798
333920.0000   -0.84888
333960.0000   -0.63950
334000.0000   -0.63976
334040.0000   -0.40785
334080.0000   -0.37427
334120.0000   -0.24078
334160.0000   -0.28032
334200.0000   -0.01060
334240.0000   -0.16826
334280.0000   -0.25530
334320.0000   -0.24861
334360.0000    0.08602
334400.0000    0.20242
334440.0000    0.15035
334480.0000    0.08783
334520.0000    0.12475
334560.0000   -0.31427
334600.0000   -0.26730
334640.0000   -0.37202
334680.0000   -0.11882
334720.0000   -0.49987
334760.0000   -0.59602
334800.0000   -0.25254
334840.0000   -0.27884
334880.0000   -0.68069
334920.0000   -0.21704
334960.0000   -0.49774
335000.0000    0.11324
335040.0000   -0.31038
335080.0000   -0.23092
335120.0000   -0.08071
335160.0000   -0.19857
335200.0000   -0.18390
335240.0000   -0.19862
335280.0000   -0.37474
335320.0000   -0.02761
335360.0000    0.24091
335400.0000    0.06127
335440.0000    0.22906
335480.0000    0.06305
335520.0000    0.00817
335560.0000   -0.14979
335600.0000    0.17413
335640.0000    0.28236
335680.0000   -0.08796
335720.0000   -0.77018
335760.0000   -0.22603
335800.0000   -0.23173
335840.0000   -0.16145
335880.0000    0.31029
335920.0000    0.29122
335960.0000   -0.05506
336000.0000   -0.16901
336040.0000    0.29957
336080.0000    0.28068
336120.0000   -0.11204
336160.0000   -0.19347
336200.0000   -0.04205
336240.0000    0.02467
336280.0000   -0.14835
336320.0000    0.17727
336360.0000   -0.04623
336400.0000   -0.03044
336440.0000   -0.05885
336480.0000   -0.23225
336520.0000   -0.14428
336560.0000   -0.17946
336600.0000    0.39952
336640.0000    0.01021
336680.0000    0.34475
336720.0000    0.23118
336760.0000    0.21745
336800.0000    0.36411
336840.0000   -0.05867
336880.0000   -0.03501
336920.0000   -0.36300
336960.0000    0.06833
337000.0000    0.15801
337040.0000   -0.16120
337080.0000    0.13689
337120.0000    0.19582
337160.0000    0.05000
337200.0000    0.15965
337240.0000   -0.11616
337280.0000    0.00015
337320.0000    0.00926
337360.0000    0.25638
337400.0000    0.38934
337440.0000    0.20425
337480.0000    0.40646
337520.0000    0.49149
337560.0000    0.36545
337600.0000    0.29991
337640.0000    0.12594
337680.0000    0.21723
337720.0000    0.53691
337760.0000    0.35641
337800.0000    0.28119
337840.0000    0.60415
337880.0000    0.30158
337920.0000    0.16952
337960.0000    0.26198
338000.0000    0.00078
338040.0000    0.11884
338080.0000    0.25899
338120.0000    0.21807
338160.0000    0.09686
338200.0000    0.11405
338240.0000    0.24564
338280.0000    0.56296
338320.0000    0.38791
338360.0000    0.27945
338400.0000    0.25576
338440.0000    0.17978
338480.0000    0.02889
338520.0000    0.00453
338560.0000    0.00222
338600.0000    0.09316
338640.0000    0.09624
338680.0000   -0.04310
338720.0000    0.12603
338760.0000   -0.02639
338800.0000    0.06404
338840.0000    0.37205
338880.0000    0.16909
338920.0000    0.03437
338960.0000    0.26728
339000.0000    0.12187
339040.0000    0.10009
339080.0000    0.43707
339120.0000    0.24151
339160.0000    0.32459
339200.0000    0.25536
339240.0000    0.46533
339280.0000    0.12924
339320.0000    0.28877
339360.0000    0.46594
339400.0000    0.55962
339440.0000    0.40139
339480.0000    0.27317
339520.0000    0.28287
339560.0000    0.16356
339600.0000    0.19151
339640.0000   -0.03360
339680.0000    0.28389
339720.0000    0.20577
339760.0000    0.11207
339800.0000    0.06612
339840.0000    0.05492
339880.0000    0.19313
339920.0000   -0.12567
339960.0000    0.26462
340000.0000    0.11809
340040.0000    0.08060
340080.0000   -0.02032
340120.0000    0.07886
340160.0000    0.31447
340200.0000   -0.14901
340240.0000    0.15620
340280.0000   -0.23693
340320.0000   -0.04296
340360.0000   -0.06645
340400.0000   -0.29343
340440.0000   -0.20327
340480.0000    0.17199
340520.0000    0.28490
340560.0000    0.21943
340600.0000    0.41736
340640.0000    0.15538
340680.0000   -0.08870
340720.0000   -0.16932
340760.0000    0.08041
340800.0000    0.18771
340840.0000    0.37301
340880.0000    0.34613
340920.0000    0.12182
340960.0000    0.52333
341000.0000    0.72913
341040.0000    0.35675
341080.0000    0.28676
341120.0000    0.12527
341160.0000    0.15581
341200.0000   -0.10389
341240.0000    0.33301
341280.0000    0.30773
341320.0000    0.13035
341360.0000    0.44570
341400.0000    0.24458
341440.0000   -0.16839
341480.0000   -0.36494
341520.0000   -0.46149
341560.0000   -0.52479
341600.0000   -0.13693
341640.0000   -0.61092
341680.0000   -0.38939
341720.0000    0.13602
341760.0000    0.16292
341800.0000    0.10316
341840.0000    0.09538
341880.0000    0.51313
341920.0000   -0.03773
341960.0000    0.10590
342000.0000   -0.06282
342040.0000    0.24513
342080.0000    0.39801
342120.0000    0.30184
342160.0000    0.51050
342200.0000    0.57233
342240.0000    0.31428
342280.0000    0.50126
342320.0000    0.41827
342360.0000    0.60274
342400.0000    0.46335
342440.0000    0.32610
342480.0000    0.49718
342520.0000    0.53551
342560.0000    0.60312
342600.0000    0.63619
342640.0000    0.60525
342680.0000    0.64195
342720.0000    0.50867
342760.0000    0.68116
342800.0000    0.57254
342840.0000    0.48171
342880.0000    0.61514
342920.0000    0.52989
342960.0000    0.62712
343000.0000    0.77449
343040.0000    0.46140
343080.0000    0.51667
343120.0000    0.52907
343160.0000    0.48423
343200.0000    0.52001
343240.0000    0.68279
343280.0000    0.84053
343320.0000    0.93428
343360.0000    0.48337
343400.0000    0.72153
343440.0000    0.72639
343480.0000    0.77474
343520.0000    0.38246
343560.0000    0.45583
343600.0000    0.64145
343640.0000    0.45778
343680.0000    0.74568
343720.0000    0.57521
343760.0000    0.47935
343800.0000    0.36136
343840.0000    0.12138
343880.0000    0.28748
343920.0000    0.32073
343960.0000    0.39360
344000.0000    0.21604
344040.0000   -0.06865
344080.0000    0.21657
344120.0000    0.44681
344160.0000    0.45510
344200.0000    0.48215
344240.0000    0.28582
344280.0000    0.30655
344320.0000    0.37796
344360.0000    0.24295
344400.0000    0.28156
344440.0000    0.48267
344480.0000    0.62525
344520.0000    0.60935
344560.0000    0.44191
344600.0000    0.22116
344640.0000    0.33381
344680.0000    0.44187
344720.0000    0.23075
344760.0000    0.43463
344800.0000    0.47615
344840.0000    0.46334
344880.0000    0.22934
344920.0000    0.17881
344960.0000    0.09682
345000.0000    0.61820
345040.0000    0.33872
345080.0000    0.10594
345120.0000    0.21050
345160.0000    0.07740
345200.0000    0.07027
345240.0000   -0.03962
345280.0000    0.09092
345320.0000    0.15728
345360.0000    0.00018
345400.0000    0.05084
345440.0000    0.30958
345480.0000    0.33999
345520.0000    0.31590
345560.0000    0.56315
345600.0000    0.51829
345640.0000    0.40830
345680.0000    0.20964
345720.0000    0.30154
345760.0000    0.00949
345800.0000    0.09473
345840.0000   -0.08456
345880.0000    0.45013
345920.0000    0.29076
345960.0000    0.32517
346000.0000    0.36062
346040.0000    0.39014
346080.0000    0.57489
346120.0000    0.39742
346160.0000    0.27621
346200.0000    0.29376
346240.0000    0.26835
346280.0000    0.38799
346320.0000    0.46135
346360.0000    0.31257
346400.0000    0.42332
346440.0000    0.47096
346480.0000    0.09683
346520.0000    0.27586
346560.0000    0.04652
346600.0000    0.05032
346640.0000    0.32486
346680.0000   -0.20519
346720.0000   -0.39396
346760.0000   -0.27178
346800.0000   -0.46877
346840.0000   -0.45476
346880.0000   -0.52443
346920.0000   -0.58801
346960.0000   -0.43579
347000.0000   -0.35185
347040.0000   -0.03329
347080.0000   -0.30758
347120.0000   -0.40632
347160.0000   -0.21070
347200.0000   -0.19093
347240.0000   -0.37184
347280.0000   -0.18614
347320.0000   -0.12117
347360.0000   -0.22746
347400.0000   -0.40168
347440.0000   -0.60512
347480.0000   -0.51789
347520.0000   -0.87903
347560.0000   -0.69490
347600.0000   -0.98048
347640.0000   -0.89114
347680.0000   -0.80528
347720.0000   -0.90764
347760.0000   -0.74846
347800.0000   -0.71019
347840.0000   -0.78820
347880.0000   -0.62258
347920.0000   -0.56619
347960.0000   -0.68467
348000.0000   -0.49375
348040.0000   -0.28688
348080.0000   -0.69970
348120.0000   -0.71990
348160.0000   -0.67300
348200.0000   -0.86131
348240.0000   -1.12074
348280.0000   -0.87087
348320.0000   -0.68378
348360.0000   -1.11841
348400.0000   -0.83431
348440.0000   -0.82504
348480.0000   -0.66326
348520.0000   -0.38940
348560.0000   -0.14746
348600.0000   -0.19078
348640.0000   -0.32426
348680.0000   -0.13946
348720.0000   -0.38783
348760.0000    0.10119
348800.0000    0.00923
348840.0000    0.02043
348880.0000    0.27827
348920.0000    0.13499
348960.0000    0.12133
349000.0000    0.61862
349040.0000    0.33393
349080.0000    0.19587
349120.0000    0.02196
349160.0000    0.00215
349200.0000    0.05857
349240.0000    0.27275
349280.0000    0.26550
349320.0000    0.15389
349360.0000    0.39894
349400.0000    0.49310
349440.0000    0.35582
349480.0000    0.38528
349520.0000    0.36035
349560.0000    0.44460
349600.0000    0.14099
349640.0000    0.37522
349680.0000    0.05680
349720.0000    0.50756
349760.0000    0.10570
349800.0000    0.55518
349840.0000    0.35694
349880.0000    0.52664
349920.0000    0.64140
349960.0000    0.32917
350000.0000    0.56539
350040.0000    0.14458
350080.0000   -0.02883
350120.0000    0.52877
350160.0000    0.39501
350200.0000    0.46147
350240.0000    0.39115
350280.0000    0.33778
350320.0000    0.34638
350360.0000    0.36840
350400.0000    0.41961
350440.0000    0.25531
350480.0000    0.42168
350520.0000    0.26210
350560.0000    0.16169
350600.0000    0.37087
350640.0000    0.30534
350680.0000    0.38658
350720.0000    0.33903
350760.0000    0.35655
350800.0000    0.32096
350840.0000    0.19143
350880.0000    0.41217
350920.0000    0.23385
350960.0000    0.12402
351000.0000    0.31072
351040.0000    0.29947
351080.0000    0.38465
351120.0000    0.35346
351160.0000    0.31533
351200.0000    0.17073
351240.0000    0.21666
351280.0000    0.33980
351320.0000    0.29089
351360.0000    0.29027
351400.0000    0.61134
351440.0000    0.51069
351480.0000    0.41132
351520.0000    0.39392
351560.0000    0.46266
351600.0000    0.36786
351640.0000    0.17495
351680.0000    0.25093
351720.0000    0.38823
351760.0000    0.29152
351800.0000    0.29952
351840.0000    0.39342
351880.0000    0.13561
351920.0000    0.40247
351960.0000    0.27378
352000.0000    0.32878
352040.0000    0.30376
352080.0000    0.21059
352120.0000    0.28177
352160.0000    0.34994
352200.0000    0.40453
352240.0000    0.30076
352280.0000    0.44371
352320.0000    0.37131
352360.0000    0.72662
352400.0000    0.35101
352440.0000    0.28602
352480.0000    0.45447
352520.0000    0.08694
352560.0000    0.44566
352600.0000    0.36041
352640.0000    0.04534
352680.0000    0.16268
352720.0000    0.19201
352760.0000    0.19716
352800.0000    0.53117
352840.0000    0.15398
352880.0000    0.05297
352920.0000    0.41782
352960.0000    0.15420
353000.0000    0.37804
353040.0000    0.20024
353080.0000    0.20036
353120.0000    0.37690
353160.0000    0.44544
353200.0000    0.40941
353240.0000    0.30686
353280.0000    0.12287
353320.0000    0.11996
353360.0000    0.29707
353400.0000    0.35959
353440.0000    0.25023
353480.0000    0.22830
353520.0000    0.30972
353560.0000    0.07978
353600.0000    0.36246
353640.0000    0.12686
353680.0000    0.27179
353720.0000   -0.04682
353760.0000    0.09554
353800.0000   -0.42499
353840.0000    0.25128
353880.0000    0.02814
353920.0000    0.10354
353960.0000    0.33831
354000.0000    0.50661
354040.0000    0.24932
354080.0000    0.35821
354120.0000    0.35840
354160.0000    0.55199
354200.0000    0.48265
354240.0000    0.32632
354280.0000    0.37939
354320.0000    0.37738
354360.0000    0.27946
354400.0000   -0.01536
354440.0000    0.28119
354480.0000    0.17748
354520.0000    0.43280
354560.0000   -0.12505
354600.0000    0.23257
354640.0000    0.14973
354680.0000    0.25559
354720.0000    0.36795
354760.0000    0.41198
354800.0000    0.30231
354840.0000    0.45473
354880.0000    0.28312
354920.0000    0.40348
354960.0000    0.25938
355000.0000    0.39143
355040.0000    0.43162
355080.0000    0.31376
355120.0000    0.40074
355160.0000    0.33083
355200.0000    0.22598
355240.0000    0.31151
355280.0000    0.43186
355320.0000    0.23110
355360.0000    0.26844
355400.0000    0.35799
355440.0000    0.26825
355480.0000    0.41102
355520.0000    0.21516
355560.0000   -0.34999
355600.0000   -0.59569
355640.0000   -0.45263
355680.0000   -0.65425
355720.0000   -0.28796
355760.0000   -0.38116
355800.0000   -0.37413
355840.0000   -0.49886
355880.0000   -0.05962
355920.0000   -0.17812
355960.0000   -0.30457
356000.0000   -0.37358
356040.0000   -0.61424
356080.0000   -0.27351
356120.0000    0.03614
356160.0000    0.35352
356200.0000   -0.19011
356240.0000    0.36319
356280.0000    0.10374
356320.0000   -0.57123
356360.0000   -0.18868
356400.0000   -0.35406
356440.0000   -0.51732
356480.0000   -0.00627
356520.0000   -0.45462
356560.0000   -0.53506
356600.0000   -0.86222
356640.0000   -0.69106
356680.0000   -0.60945
356720.0000   -0.95421
356760.0000   -1.05321
356800.0000   -1.05994
356840.0000   -0.55517
356880.0000   -0.97565
356920.0000   -0.80379
356960.0000   -0.28956
357000.0000   -0.71014
357040.0000   -0.77705
357080.0000   -0.68633
357120.0000   -0.63236
357160.0000   -0.85006
357200.0000   -0.60541
357240.0000   -0.77822
357280.0000   -0.68018
357320.0000   -0.80656
357360.0000   -0.77551
357400.0000   -0.74606
357440.0000   -0.37317
357480.0000   -0.28125
357520.0000   -0.50686
357560.0000   -0.45744
357600.0000   -0.44637
357640.0000   -0.68502
357680.0000   -0.31437
357720.0000   -0.27367
357760.0000   -0.69287
357800.0000   -0.68334
357840.0000   -0.72963
357880.0000   -0.64731
357920.0000   -0.49275
357960.0000   -0.15564
358000.0000   -0.51538
358040.0000   -0.57193
358080.0000   -0.38690
358120.0000   -0.41240
358160.0000   -0.51443
358200.0000   -0.52697
358240.0000   -0.54671
358280.0000   -0.36694
358320.0000   -0.36673
358360.0000   -0.68094
358400.0000   -0.39238
358440.0000   -0.59115
358480.0000   -1.00958
358520.0000   -0.81206
358560.0000   -0.89119
358600.0000   -0.58571
358640.0000   -1.06361
358680.0000   -0.63035
358720.0000   -0.69315
358760.0000   -0.62791
358800.0000   -0.54542
358840.0000   -0.46558
358880.0000   -0.70213
358920.0000   -0.56948
358960.0000   -0.63334
359000.0000   -0.37886
359040.0000   -0.44394
359080.0000   -0.36578
359120.0000   -0.29426
359160.0000   -0.54029
359200.0000   -0.37897
359240.0000   -0.44783
359280.0000   -0.50351
359320.0000   -0.09380
359360.0000   -0.12567
359400.0000   -0.24118
359440.0000   -0.49726
359480.0000   -0.45240
359520.0000   -0.38254
359560.0000   -0.40862
359600.0000    0.03285
359640.0000   -0.50417
359680.0000   -0.03139
359720.0000   -0.47899
359760.0000   -0.57201
359800.0000   -0.83067
359840.0000   -0.48174
359880.0000   -0.44565
359920.0000   -0.46748
359960.0000   -0.92345
360000.0000   -0.83673
360040.0000   -0.59684
360080.0000   -0.15187
360120.0000   -0.47495
360160.0000   -0.38020
360200.0000   -0.57935
360240.0000   -0.37535
360280.0000    0.06841
360320.0000   -0.37150
360360.0000   -0.17078
360400.0000    0.05931
360440.0000   -0.69404
360480.0000   -0.40973
360520.0000   -0.51310
360560.0000   -0.64251
360600.0000   -0.79327
360640.0000   -0.71730
360680.0000   -0.82172
360720.0000   -0.67252
360760.0000   -0.75824
360800.0000   -0.82496
360840.0000   -1.02821
360880.0000   -0.75570
360920.0000   -0.64776
360960.0000   -0.69067
361000.0000   -0.85393
361040.0000   -0.72077
361080.0000   -0.37529
361120.0000   -0.45920
361160.0000   -0.67693
361200.0000   -0.62458
361240.0000   -0.55102
361280.0000   -0.65788
361320.0000   -0.59359
361360.0000   -0.62728
361400.0000   -0.52365
361440.0000   -0.68168
361480.0000   -0.63902
361520.0000   -0.52836
361560.0000   -0.54978
361600.0000   -0.36965
361640.0000   -0.27656
361680.0000   -0.16151
361720.0000   -0.49809
361760.0000   -0.40954
361800.0000   -0.42746
361840.0000    0.04722
361880.0000   -0.18825
361920.0000   -0.12660
361960.0000   -0.27908
362000.0000   -0.32231
362040.0000   -0.45417
362080.0000   -0.45956
362120.0000   -0.64007
362160.0000   -0.46613
362200.0000   -0.58494
362240.0000   -0.63117
362280.0000   -0.25490
362320.0000   -0.20347
362360.0000   -0.52670
362400.0000   -0.81007
362440.0000   -0.51645
362480.0000   -0.29611
362520.0000   -0.21999
362560.0000    0.22558
362600.0000    0.32890
362640.0000   -0.09911
362680.0000   -0.00206
362720.0000    0.11725
362760.0000    0.11211
362800.0000    0.14117
362840.0000    0.07514
362880.0000    0.08425
362920.0000   -0.02663
362960.0000    0.03755
363000.0000    0.02164
363040.0000    0.06319
363080.0000   -0.09582
363120.0000   -0.32903
363160.0000   -0.14778
363200.0000   -0.11759
363240.0000   -0.26983
363280.0000   -0.15534
363320.0000   -0.14374
363360.0000   -0.11105
363400.0000   -0.32494
363440.0000   -0.23859
363480.0000    0.10895
363520.0000   -0.21462
363560.0000   -0.43511
363600.0000   -0.55145
363640.0000   -0.53983
363680.0000   -0.09713
363720.0000   -0.07207
363760.0000   -0.18067
363800.0000    0.04300
363840.0000   -0.45250
363880.0000   -0.31717
363920.0000   -0.23497
363960.0000   -0.16353
364000.0000   -0.25283
364040.0000   -0.42792
364080.0000   -0.43060
364120.0000   -0.30306
364160.0000   -0.38313
364200.0000   -0.29260
364240.0000   -0.76646
364280.0000   -0.73589
364320.0000   -0.57020
364360.0000   -0.68667
364400.0000   -0.68541
364440.0000   -0.74976
364480.0000   -0.42713
364520.0000   -0.51234
364560.0000   -0.30703
364600.0000   -0.32708
364640.0000   -0.20091
364680.0000   -0.21392
364720.0000   -0.26700
364760.0000   -0.09916
364800.0000   -0.28107
364840.0000   -0.60599
364880.0000   -0.64661
364920.0000   -0.31127
364960.0000   -0.35428
365000.0000   -0.62628
365040.0000   -0.41169
365080.0000   -0.49784
365120.0000   -0.40447
365160.0000   -0.25323
365200.0000   -0.09735
365240.0000   -0.82243
365280.0000   -0.38313
365320.0000   -0.54911
365360.0000   -0.32197
365400.0000   -0.33463
365440.0000   -0.48016
365480.0000   -0.39226
365520.0000   -0.58721
365560.0000   -0.45112
365600.0000   -0.28399
365640.0000   -0.18839
365680.0000   -0.66804
365720.0000   -0.43988
365760.0000   -0.37243
365800.0000   -0.04060
365840.0000   -0.25357
365880.0000   -0.60444
365920.0000   -0.46399
365960.0000   -0.23643
366000.0000   -0.34510
366040.0000   -0.32963
366080.0000   -0.46686
366120.0000   -0.51327
366160.0000   -0.18491
366200.0000   -0.38949
366240.0000   -0.19621
366280.0000   -0.36269
366320.0000   -0.29786
366360.0000   -0.31628
366400.0000   -0.34486
366440.0000   -0.61995
366480.0000   -0.30703
366520.0000   -0.42962
366560.0000   -0.52104
366600.0000   -0.60701
366640.0000   -0.60777
366680.0000   -0.39701
366720.0000   -0.54672
366760.0000   -0.36632
366800.0000   -0.65159
366840.0000   -0.35427
366880.0000   -0.53671
366920.0000   -0.26996
366960.0000   -0.42254
367000.0000   -0.36684
367040.0000   -0.52258
367080.0000   -0.68585
367120.0000   -0.39478
367160.0000   -0.53009
367200.0000   -0.48557
367240.0000   -0.45825
367280.0000   -0.23097
367320.0000   -0.45757
367360.0000   -0.29035
367400.0000   -0.50519
367440.0000   -0.33316
367480.0000   -0.20198
367520.0000   -0.16867
367560.0000   -0.11747
367600.0000   -0.34490
367640.0000    0.07756
367680.0000   -0.09087
367720.0000   -0.45058
367760.0000   -0.34891
367800.0000   -0.03821
367840.0000   -0.21934
367880.0000   -0.18422
367920.0000   -0.51551
367960.0000   -0.21381
368000.0000   -0.11423
368040.0000   -0.01234
368080.0000   -0.37371
368120.0000   -0.27965
368160.0000   -0.29873
368200.0000   -0.21164
368240.0000   -0.47583
368280.0000   -0.54638
368320.0000   -0.60954
368360.0000   -0.61510
368400.0000   -0.70571
368440.0000   -0.25927
368480.0000   -0.19730
368520.0000   -0.09941
368560.0000   -0.44739
368600.0000   -0.38411
368640.0000   -0.61125
368680.0000   -0.31502
368720.0000   -0.46002
368760.0000   -0.34315
368800.0000   -0.34594
368840.0000   -0.39767
368880.0000   -0.16030
368920.0000   -0.30830
368960.0000   -0.51617
369000.0000   -0.52118
369040.0000   -0.74198
369080.0000   -0.12169
369120.0000   -0.27157
369160.0000   -0.37976
369200.0000    0.05328
369240.0000   -0.33907
369280.0000   -0.10044
369320.0000   -0.30647
369360.0000   -0.39985
369400.0000   -0.44031
369440.0000   -0.16021
369480.0000   -0.16511
369520.0000   -0.27410
369560.0000   -0.11928
369600.0000   -0.19846
369640.0000   -0.22763
369680.0000   -0.21646
369720.0000   -0.31369
369760.0000   -0.11800
369800.0000   -0.28577
369840.0000   -0.13638
369880.0000   -0.29640
369920.0000   -0.52692
369960.0000   -0.63985
370000.0000   -0.59142
370040.0000   -0.61091
370080.0000   -0.45720
370120.0000   -0.51461
370160.0000   -0.18110
370200.0000   -0.09650
370240.0000   -0.31129
370280.0000   -0.22174
370320.0000   -0.07959
370360.0000   -0.42630
370400.0000   -0.16033
370440.0000   -0.00262
370480.0000   -0.19164
370520.0000   -0.27907
370560.0000   -0.27992
370600.0000   -0.33703
370640.0000   -0.28505
370680.0000   -0.06588
370720.0000   -0.08310
370760.0000    0.38121
370800.0000    0.03403
370840.0000    0.23106
370880.0000    0.30505
370920.0000    0.19812
370960.0000    0.27789
371000.0000    0.19072
371040.0000   -0.39486
371080.0000   -0.34128
371120.0000   -0.42617
371160.0000   -0.42323
371200.0000   -0.52453
371240.0000   -0.35116
371280.0000   -0.55161
371320.0000   -0.51940
371360.0000   -0.55281
371400.0000   -0.11185
371440.0000   -0.48161
371480.0000   -0.22589
371520.0000   -0.31893
371560.0000   -0.51086
371600.0000   -0.42219
371640.0000   -0.34849
371680.0000   -0.48500
371720.0000   -0.58977
371760.0000   -0.32930
371800.0000   -0.73355
371840.0000   -0.42739
371880.0000   -0.66424
371920.0000   -0.69672
371960.0000   -0.94589
372000.0000   -0.68235
372040.0000   -0.58931
372080.0000   -0.27624
372120.0000   -0.69508
372160.0000   -0.73048
372200.0000   -0.49880
372240.0000   -0.36056
372280.0000   -0.42233
372320.0000   -0.54496
372360.0000   -0.46578
372400.0000   -0.54991
372440.0000   -0.18702
372480.0000   -0.42655
372520.0000   -0.34882
372560.0000   -0.43401
372600.0000   -0.26326
372640.0000   -0.42145
372680.0000   -0.51819
372720.0000   -0.50698
372760.0000   -0.64148
372800.0000   -0.55049
372840.0000   -0.43549
372880.0000   -0.78565
372920.0000   -0.49917
372960.0000   -0.18387
373000.0000   -0.41251
373040.0000   -0.55824
373080.0000   -0.23659
373120.0000   -0.74903
373160.0000   -0.94903
373200.0000   -1.03688
373240.0000   -0.34977
373280.0000   -0.88582
373320.0000   -0.77172
373360.0000   -0.42863
373400.0000   -0.71332
373440.0000   -0.49322
373480.0000   -0.71946
373520.0000   -0.81419
373560.0000   -0.78633
373600.0000   -0.90767
373640.0000   -0.44948
373680.0000   -0.58704
373720.0000   -0.49725
373760.0000   -0.41174
373800.0000   -0.71924
373840.0000   -0.70575
373880.0000   -0.60228
373920.0000   -0.68715
373960.0000   -0.68136
374000.0000   -0.76499
374040.0000   -1.00844
374080.0000   -0.53259
374120.0000   -0.83607
374160.0000   -0.86605
374200.0000   -0.75473
374240.0000   -0.76988
374280.0000   -0.92971
374320.0000   -0.88022
374360.0000   -1.01493
374400.0000   -0.61538
374440.0000   -0.85748
374480.0000   -0.68500
374520.0000   -0.75679
374560.0000   -0.76068
374600.0000   -0.92201
374640.0000   -0.83392
374680.0000   -0.71706
374720.0000   -0.91461
374760.0000   -0.90659
374800.0000   -0.81327
374840.0000   -0.57742
374880.0000   -0.73916
374920.0000   -0.50872
374960.0000   -0.49305
375000.0000   -0.61785
375040.0000   -0.48234
375080.0000   -0.66992
375120.0000   -0.69930
375160.0000   -0.61058
375200.0000   -0.57992
375240.0000   -0.17061
375280.0000   -0.37408
375320.0000   -0.17041
375360.0000   -0.49813
375400.0000   -0.36773
375440.0000   -0.39728
375480.0000   -0.22840
375520.0000   -0.37860
375560.0000   -0.62701
375600.0000   -0.22481
375640.0000   -0.11680
375680.0000   -0.43988
375720.0000   -0.37643
375760.0000   -0.38632
375800.0000   -0.10148
375840.0000   -0.26937
375880.0000   -0.32210
375920.0000   -0.48503
375960.0000   -0.36312
376000.0000   -0.50182
376040.0000   -0.31718
376080.0000   -0.52983
376120.0000   -0.44352
376160.0000   -0.43015
376200.0000   -0.62948
376240.0000   -0.64643
376280.0000   -0.73990
376320.0000   -0.66088
376360.0000   -0.58566
376400.0000   -0.21111
376440.0000   -0.28137
376480.0000   -0.04177
376520.0000   -0.24087
376560.0000   -0.09181
376600.0000   -0.14645
376640.0000   -0.19099
376680.0000   -0.49639
376720.0000   -0.83248
376760.0000   -0.64255
376800.0000   -0.81074
376840.0000   -0.55505
376880.0000   -0.84905
376920.0000   -0.28177
376960.0000   -0.67088
377000.0000   -0.25080
377040.0000   -0.40515
377080.0000   -0.36882
377120.0000   -0.12327
377160.0000   -0.33695
377200.0000   -0.48364
377240.0000   -0.29051
377280.0000   -0.30167
377320.0000   -0.81067
377360.0000   -0.38165
377400.0000   -0.69685
377440.0000   -0.61259
377480.0000   -0.48547
377520.0000   -0.52604
377560.0000   -0.55903
377600.0000   -0.52547
377640.0000   -0.33387
377680.0000   -0.45189
377720.0000   -0.72616
377760.0000   -0.56332
377800.0000   -0.44850
377840.0000   -0.36896
377880.0000   -0.52215
377920.0000   -0.37703
377960.0000   -0.38576
378000.0000   -0.66674
378040.0000   -0.39774
378080.0000   -0.50718
378120.0000   -0.59781
378160.0000   -0.46493
378200.0000   -0.10805
378240.0000   -0.14631
378280.0000   -0.30498
378320.0000   -0.48672
378360.0000   -0.33163
378400.0000    0.05298
378440.0000   -0.23630
378480.0000   -0.08506
378520.0000   -0.11171
378560.0000   -0.18163
378600.0000   -0.04483
378640.0000   -0.01250
378680.0000   -0.31951
378720.0000   -0.06946
378760.0000   -0.17579
378800.0000   -0.11125
378840.0000   -0.13081
378880.0000   -0.01493
378920.0000   -0.21702
378960.0000   -0.01789
379000.0000   -0.02562
379040.0000   -0.15419
379080.0000   -0.14159
379120.0000   -0.01406
379160.0000    0.03132
379200.0000   -0.22074
379240.0000   -0.22095
379280.0000   -0.00342
379320.0000   -0.16996
379360.0000    0.06074
379400.0000    0.01289
379440.0000    0.02519
379480.0000   -0.11189
379520.0000   -0.20846
379560.0000   -0.39353
379600.0000   -0.20241
379640.0000   -0.25093
379680.0000   -0.26152
379720.0000   -0.44993
379760.0000   -0.05213
379800.0000   -0.49944
379840.0000   -0.01270
379880.0000   -0.06460
379920.0000   -0.40060
379960.0000   -0.18016
380000.0000    0.22357
380040.0000   -0.47154
380080.0000   -0.25389
380120.0000   -0.03558
380160.0000    0.07280
380200.0000   -0.00672
380240.0000    0.12375
380280.0000    0.06757
380320.0000   -0.09793
380360.0000   -0.13401
380400.0000   -0.08248
380440.0000   -0.41787
380480.0000   -0.62752
380520.0000   -0.44073
380560.0000   -0.39176
380600.0000   -0.30707
380640.0000   -0.24101
380680.0000    0.15979
380720.0000   -0.41918
380760.0000   -0.55209
380800.0000   -0.45229
380840.0000   -0.45456
380880.0000   -0.53860
380920.0000   -0.56422
380960.0000   -0.46139
381000.0000   -0.20370
381040.0000   -0.21284
381080.0000   -0.58433
381120.0000   -0.45879
381160.0000   -0.21777
381200.0000   -0.19283
381240.0000   -0.12169
381280.0000   -0.11565
381320.0000    0.08541
381360.0000   -0.07753
381400.0000   -0.26738
381440.0000   -0.41315
381480.0000   -0.28874
381520.0000   -0.19575
381560.0000   -0.11862
381600.0000   -0.20288
381640.0000   -0.06202
381680.0000   -0.11502
381720.0000    0.00536
381760.0000   -0.03142
381800.0000   -0.22934
381840.0000   -0.10545
381880.0000   -0.01667
381920.0000   -0.33166
381960.0000   -0.16992
382000.0000   -0.07194
382040.0000   -0.10232
382080.0000   -0.24862
382120.0000   -0.18727
382160.0000   -0.14233
382200.0000   -0.16201
382240.0000   -0.12284
382280.0000    0.09283
382320.0000   -0.26478
382360.0000   -0.65972
382400.0000   -0.26310
382440.0000   -0.11710
382480.0000    0.20466
382520.0000   -0.12510
382560.0000   -0.37057
382600.0000    0.12826
382640.0000   -0.19356
382680.0000   -0.00708
382720.0000   -0.07446
382760.0000    0.21596
382800.0000    0.39018
382840.0000    0.33671
382880.0000    0.38013
382920.0000    0.23491
382960.0000    0.21049
383000.0000    0.44177
383040.0000    0.18027
383080.0000    0.51503
383120.0000   -0.03912
383160.0000    0.00967
383200.0000    0.12032
383240.0000    0.08455
383280.0000    0.49771
383320.0000    0.57466
383360.0000    0.45891
383400.0000    0.50524
383440.0000    0.65013
383480.0000    0.56202
383520.0000    0.31546
383560.0000    0.44591
383600.0000    0.42968
383640.0000    0.36779
383680.0000    0.43300
383720.0000    0.10836
383760.0000    0.02286
383800.0000    0.20309
383840.0000    0.26922
383880.0000    0.36351
383920.0000    0.27702
383960.0000    0.27245
384000.0000    0.02480
384040.0000    0.06321
384080.0000   -0.39841
384120.0000   -0.13536
384160.0000   -0.31171
384200.0000   -0.01747
384240.0000    0.11119
384280.0000   -0.00383
384320.0000    0.07347
384360.0000   -0.14952
384400.0000   -0.19279
384440.0000   -0.16953
384480.0000    0.13668
384520.0000    0.07724
384560.0000    0.13538
384600.0000    0.15717
384640.0000    0.09503
384680.0000    0.48758
384720.0000    0.20774
384760.0000    0.20805
384800.0000    0.11170
384840.0000   -0.06372
384880.0000    0.37181
384920.0000    0.47197
384960.0000    0.06719
385000.0000    0.28205
385040.0000    0.18530
385080.0000    0.05549
385120.0000    0.27977
385160.0000    0.04399
385200.0000    0.64652
385240.0000    0.18904
385280.0000    0.18315
385320.0000   -0.27777
385360.0000    0.21581
385400.0000    0.23428
385440.0000    0.12615
385480.0000    0.45422
385520.0000    0.22031
385560.0000    0.27562
385600.0000   -0.13636
385640.0000    0.00393
385680.0000    0.15544
385720.0000   -0.12866
385760.0000   -0.02564
385800.0000    0.28528
385840.0000    0.22136
385880.0000   -0.28220
385920.0000    0.08444
385960.0000   -0.11848
386000.0000   -0.12436
386040.0000   -0.06894
386080.0000   -0.47265
386120.0000   -0.57671
386160.0000   -0.54248
386200.0000   -0.55122
386240.0000    0.04883
386280.0000    0.21939
386320.0000   -0.41315
386360.0000   -0.18238
386400.0000    0.10378
386440.0000    0.02986
386480.0000   -0.70246
386520.0000   -0.66977
386560.0000   -0.13028
386600.0000    0.02282
386640.0000    0.00494
386680.0000   -0.15987
386720.0000   -0.19962
386760.0000    0.08336
386800.0000    0.17995
386840.0000   -0.10330
386880.0000   -0.32612
386920.0000   -0.30481
386960.0000   -0.01623
387000.0000   -0.09081
387040.0000    0.09244
387080.0000   -0.00575
387120.0000    0.14643
387160.0000    0.27530
387200.0000   -0.45519
387240.0000   -0.36908
387280.0000    0.01390
387320.0000    0.04985
387360.0000   -0.11038
387400.0000   -0.44055
387440.0000   -0.36058
387480.0000   -0.30337
387520.0000   -0.78870
387560.0000   -0.31595
387600.0000   -0.27067
387640.0000   -0.27471
387680.0000   -0.09871
387720.0000   -0.03770
387760.0000   -0.24722
387800.0000   -0.11732
387840.0000    0.13090
387880.0000   -0.06002
387920.0000    0.06488
387960.0000    0.05812
388000.0000    0.14699
388040.0000    0.22906
388080.0000   -0.62376
388120.0000   -0.61348
388160.0000   -0.05652
388200.0000   -0.24967
388240.0000   -0.02015
388280.0000    0.00729
388320.0000    0.16203
388360.0000   -0.03737
388400.0000    0.04447
388440.0000    0.04734
388480.0000   -0.53798
388520.0000   -0.40363
388560.0000   -0.41998
388600.0000   -0.35668
388640.0000    0.10309
388680.0000   -0.08827
388720.0000   -0.50375
388760.0000   -0.27772
388800.0000    0.24061
388840.0000   -0.05035
388880.0000   -0.34723
388920.0000   -0.17598
388960.0000   -0.49438
389000.0000   -0.07428
389040.0000    0.23559
389080.0000   -0.09031
389120.0000   -0.14142
389160.0000    0.08129
389200.0000   -0.14739
389240.0000   -0.00878
389280.0000    0.08273
389320.0000    0.40636
389360.0000   -0.02410
389400.0000   -0.27540
389440.0000    0.32717
389480.0000    0.27620
389520.0000    0.15535
389560.0000    0.05806
389600.0000   -0.27379
389640.0000   -0.72131
389680.0000   -0.31113
389720.0000   -0.34890
389760.0000   -0.48906
389800.0000   -0.24139
389840.0000    0.01750
389880.0000   -0.29346
389920.0000    0.01853
389960.0000   -0.08047
390000.0000   -0.21032
390040.0000   -0.24618
390080.0000   -0.14353
390120.0000    0.04535
390160.0000   -0.31743
390200.0000   -0.31732
390240.0000   -0.35955
390280.0000   -0.25338
390320.0000   -0.17891
390360.0000   -0.08525
390400.0000   -0.03440
390440.0000    0.08552
390480.0000   -0.09470
390520.0000   -0.35172
390560.0000   -0.22011
390600.0000   -0.66727
390640.0000   -0.25915
390680.0000   -0.25226
390720.0000   -0.61824
390760.0000   -0.30152
390800.0000   -0.06157
390840.0000   -0.33663
390880.0000   -0.30885
390920.0000   -0.14010
390960.0000   -0.10223
391000.0000   -0.22235
391040.0000   -0.11349
391080.0000    0.08426
391120.0000    0.01241
391160.0000   -0.22402
391200.0000   -0.24218
391240.0000    0.02137
391280.0000   -0.14204
391320.0000   -0.20330
391360.0000   -0.32471
391400.0000   -0.21675
391440.0000   -0.14334
391480.0000   -0.04646
391520.0000   -0.15588
391560.0000    0.03230
391600.0000   -0.19730
391640.0000   -0.14317
391680.0000    0.08818
391720.0000   -0.24963
391760.0000   -0.27412
391800.0000   -0.28198
391840.0000   -0.19477
391880.0000   -0.15894
391920.0000   -0.40662
391960.0000   -0.04794
392000.0000   -0.22132
392040.0000   -0.24699
392080.0000   -0.33863
392120.0000   -0.15566
392160.0000   -0.20891
392200.0000   -0.00813
392240.0000    0.07218
392280.0000    0.16559
392320.0000   -0.34642
392360.0000   -0.13174
392400.0000   -0.39210
392440.0000   -0.27064
392480.0000   -0.52468
392520.0000   -0.13864
392560.0000   -0.29258
392600.0000   -0.30160
392640.0000   -0.45880
392680.0000   -0.71798
392720.0000   -0.63327
392760.0000   -0.23291
392800.0000   -0.43454
392840.0000   -0.00844
392880.0000   -0.17975
392920.0000   -0.34477
392960.0000   -0.02391
393000.0000   -0.27912
393040.0000   -0.47313
393080.0000   -0.14267
393120.0000   -0.10733
393160.0000   -0.41454
393200.0000   -0.48035
393240.0000   -0.50940
393280.0000   -0.58585
393320.0000   -0.38993
393360.0000   -0.41544
393400.0000   -0.36910
393440.0000   -0.36121
393480.0000   -0.24164
393520.0000    0.10765
393560.0000    0.07790
393600.0000    0.14344
393640.0000    0.21982
393680.0000    0.47457
393720.0000    0.27626
393760.0000    0.07684
393800.0000    0.30424
393840.0000    0.00137
393880.0000    0.18000
393920.0000    0.22569
393960.0000    0.49431
394000.0000    0.34958
394040.0000    0.17698
394080.0000    0.18633
394120.0000    0.30646
394160.0000    0.36839
394200.0000    0.51307
394240.0000    0.45596
394280.0000    0.51805
394320.0000    0.15707
394360.0000    0.13239
394400.0000    0.30913
394440.0000    0.04205
394480.0000   -0.28179
394520.0000    0.12119
394560.0000   -0.04117
394600.0000   -0.04331
394640.0000    0.02496
394680.0000   -0.67494
394720.0000   -0.12672
394760.0000   -0.35003
394800.0000   -0.64635
394840.0000   -0.28377
394880.0000   -0.07577
394920.0000   -0.24374
394960.0000   -0.13450
395000.0000   -0.08335
395040.0000   -0.42030
395080.0000   -0.33201
395120.0000   -0.03585
395160.0000   -0.14720
395200.0000   -0.30936
395240.0000   -0.49282
395280.0000   -0.52385
395320.0000   -0.32329
395360.0000   -0.43033
395400.0000   -0.38637
395440.0000   -0.47204
395480.0000   -0.30672
395520.0000   -0.32180
395560.0000   -0.30424
395600.0000   -0.34193
395640.0000   -0.46799
395680.0000   -0.56602
395720.0000   -0.53233
395760.0000   -0.37888
395800.0000   -0.67929
395840.0000   -0.46775
395880.0000   -0.67663
395920.0000   -0.73906
395960.0000   -0.80613
396000.0000   -0.51563
396040.0000   -0.48507
396080.0000   -0.87675
396120.0000   -0.79579
396160.0000   -0.79473
396200.0000   -0.57363
396240.0000   -0.86981
396280.0000   -0.70852
396320.0000   -0.86412
396360.0000   -0.50697
396400.0000   -0.78945
396440.0000   -0.79219
396480.0000   -0.69699
396520.0000   -0.56229
396560.0000   -0.40315
396600.0000   -0.56202
396640.0000   -0.56404
396680.0000   -0.47212
396720.0000   -0.51320
396760.0000   -0.53972
396800.0000   -0.66922
396840.0000   -0.41160
396880.0000   -0.55240
396920.0000   -0.52535
396960.0000   -0.47562
397000.0000   -0.37372
397040.0000   -0.65632
397080.0000   -0.53672
397120.0000   -0.44849
397160.0000   -0.69485
397200.0000   -0.59050
397240.0000   -0.51646
397280.0000   -0.38223
397320.0000   -0.51152
397360.0000   -0.49468
397400.0000   -0.40606
397440.0000   -0.21022
397480.0000   -0.27456
397520.0000    0.15081
397560.0000   -0.09364
397600.0000   -0.39036
397640.0000   -0.13306
397680.0000    0.25477
397720.0000    0.21643
397760.0000    0.03809
397800.0000    0.32502
397840.0000    0.13933
397880.0000    0.35913
397920.0000    0.22535
397960.0000    0.01296
398000.0000   -0.22075
398040.0000    0.04685
398080.0000   -0.12839
398120.0000    0.50068
398160.0000   -0.01996
398200.0000    0.33583
398240.0000    0.57938
398280.0000    0.43501
398320.0000    0.60026
398360.0000    0.49534
398400.0000    0.43688
398440.0000    0.30832
398480.0000    0.45201
398520.0000    0.39643
398560.0000    0.49228
398600.0000    0.44038
398640.0000    0.46180
398680.0000    0.37292
398720.0000    0.38957
398760.0000    0.41555
398800.0000    0.33493
398840.0000    0.37675
398880.0000    0.53634
398920.0000    0.47092
398960.0000    0.34766
399000.0000    0.33144
399040.0000    0.22357
399080.0000    0.30291
399120.0000    0.13299
399160.0000    0.34398
399200.0000    0.35358
399240.0000    0.35612
399280.0000    0.50427
399320.0000    0.37698
399360.0000    0.42765
399400.0000    0.16931
399440.0000    0.29577
399480.0000    0.18216
399520.0000    0.20526
399560.0000    0.33521
399600.0000    0.22452
399640.0000    0.07758
399680.0000    0.25288
399720.0000    0.20890
399760.0000    0.18550
399800.0000    0.44409
399840.0000    0.45567
399880.0000    0.52549
399920.0000    0.53600
399960.0000    0.52951
400000.0000    0.60978
400040.0000    0.40384
400080.0000    0.07614
400120.0000    0.38348
400160.0000    0.17113
400200.0000    0.29830
400240.0000   -0.00255
400280.0000    0.41682
400320.0000    0.02982
400360.0000    0.46898
400400.0000    0.42667
400440.0000    0.40715
400480.0000    0.17823
400520.0000    0.24125
400560.0000    0.31416
400600.0000    0.01210
400640.0000    0.19569
400680.0000    0.46422
400720.0000    0.34088
400760.0000    0.40863
400800.0000    0.33375
400840.0000    0.35435
400880.0000    0.21899
400920.0000    0.23425
400960.0000    0.52302
401000.0000    0.31480
401040.0000    0.06292
401080.0000    0.38292
401120.0000    0.29906
401160.0000    0.33893
401200.0000    0.54236
401240.0000    0.42404
401280.0000    0.40643
401320.0000    0.30219
401360.0000    0.30341
401400.0000    0.43123
401440.0000    0.25010
401480.0000    0.18258
401520.0000    0.21907
401560.0000    0.27328
401600.0000    0.52274
401640.0000    0.21457
401680.0000    0.46919
401720.0000    0.51582
401760.0000    0.42118
401800.0000    0.48300
401840.0000    0.49404
401880.0000    0.26927
401920.0000    0.27736
401960.0000    0.34015
402000.0000   -0.04908
402040.0000    0.34758
402080.0000    0.21631
402120.0000    0.63950
402160.0000    0.14645
402200.0000    0.29325
402240.0000    0.27867
402280.0000    0.48612
402320.0000    0.25117
402360.0000    0.37678
402400.0000    0.51222
402440.0000    0.48893
402480.0000    0.43016
402520.0000    0.49634
402560.0000   -0.08681
402600.0000    0.16608
402640.0000    0.10496
402680.0000    0.44856
402720.0000    0.47672
402760.0000    0.37666
402800.0000    0.42986
402840.0000    0.47873
402880.0000    0.60461
402920.0000    0.57861
402960.0000    0.39905
403000.0000    0.58172
403040.0000    0.30998
403080.0000    0.40579
403120.0000    0.69207
403160.0000    0.60721
403200.0000    0.52743
403240.0000    0.42825
403280.0000    0.33584
403320.0000    0.09968
403360.0000    0.18880
403400.0000    0.33160
403440.0000    0.15514
403480.0000    0.19211
403520.0000    0.14405
403560.0000    0.37531
403600.0000    0.08221
403640.0000    0.29190
403680.0000    0.35305
403720.0000    0.31686
403760.0000    0.15620
403800.0000    0.50239
403840.0000    0.42798
403880.0000    0.33316
403920.0000    0.30623
403960.0000    0.59797
404000.0000    0.43527
404040.0000    0.35138
404080.0000    0.37666
404120.0000    0.44302
404160.0000    0.52419
404200.0000    0.39416
404240.0000    0.50254
404280.0000    0.30670
404320.0000    0.45845
404360.0000    0.58026
404400.0000    0.39166
404440.0000    0.27854
404480.0000    0.44534
404520.0000    0.59450
404560.0000    0.64833
404600.0000    0.62008
404640.0000    0.46618
404680.0000    0.61218
404720.0000    0.50534
404760.0000    0.58021
404800.0000    0.39947
404840.0000    0.60918
404880.0000    0.37632
404920.0000    0.30718
404960.0000    0.35160
405000.0000    0.30160
405040.0000    0.32759
405080.0000    0.44113
405120.0000    0.21940
405160.0000    0.17317
405200.0000    0.53139
405240.0000    0.36033
405280.0000    0.46894
405320.0000    0.48218
405360.0000    0.41854
405400.0000    0.35256
405440.0000    0.25889
405480.0000    0.41823
405520.0000    0.24618
405560.0000    0.32575
405600.0000    0.39688
405640.0000    0.46194
405680.0000    0.35965
405720.0000    0.42885
405760.0000    0.51613
405800.0000    0.55238
405840.0000    0.33669
405880.0000    0.32766
405920.0000    0.66705
405960.0000    0.61614
406000.0000    0.69694
406040.0000    0.63376
406080.0000    0.49272
406120.0000    0.57819
406160.0000    0.45792
406200.0000    0.17857
406240.0000    0.35993
406280.0000    0.45397
406320.0000    0.57689
406360.0000    0.33103
406400.0000    0.22916
406440.0000    0.19680
406480.0000    0.21008
406520.0000    0.40158
406560.0000    0.22420
406600.0000    0.07574
406640.0000    0.12769
406680.0000    0.09107
406720.0000    0.48173
406760.0000    0.59619
406800.0000    0.29447
406840.0000    0.52751
406880.0000    0.37265
406920.0000    0.39866
406960.0000    0.42177
407000.0000    0.48493
407040.0000    0.50509
407080.0000    0.34799
407120.0000    0.27861
407160.0000    0.27926
407200.0000    0.08663
407240.0000   -0.07284
407280.0000    0.44217
407320.0000    0.47967
407360.0000    0.52822
407400.0000    0.37800
407440.0000    0.63423
407480.0000    0.36089
407520.0000    0.46499
407560.0000    0.45201
407600.0000    0.42292
407640.0000    0.51478
407680.0000    0.50163
407720.0000    0.76030
407760.0000    0.52280
407800.0000    0.53718
407840.0000    0.44393
407880.0000    0.33866
407920.0000    0.24742
407960.0000    0.33123
408000.0000    0.40715
408040.0000    0.18229
408080.0000    0.33450
408120.0000    0.20583
408160.0000    0.01293
408200.0000    0.36305
408240.0000    0.26144
408280.0000    0.22669
408320.0000    0.11572
408360.0000    0.34113
408400.0000    0.47908
408440.0000    0.60826
408480.0000    0.32046
408520.0000    0.38407
408560.0000    0.40660
408600.0000    0.55490
408640.0000    0.46585
408680.0000    0.27112
408720.0000    0.32444
408760.0000   -0.17809
408800.0000   -0.06034
408840.0000   -0.25125
408880.0000   -0.30357
408920.0000    0.12062
408960.0000   -0.46217
409000.0000   -0.48616
409040.0000   -0.59823
409080.0000    0.17380
409120.0000    0.07150
409160.0000    0.16540
409200.0000    0.46482
409240.0000    0.23840
409280.0000    0.23659
409320.0000    0.17132
409360.0000    0.31830
409400.0000    0.44160
409440.0000    0.33494
409480.0000    0.48246
409520.0000    0.44483
409560.0000    0.35060
409600.0000   -0.04314
409640.0000    0.25588
409680.0000    0.16125
409720.0000    0.14164
409760.0000    0.25223
409800.0000    0.11654
409840.0000    0.23725
409880.0000    0.17856
409920.0000    0.33467
409960.0000    0.12264
410000.0000    0.05243
410040.0000    0.12936
410080.0000    0.38987
410120.0000    0.48713
410160.0000    0.11365
410200.0000    0.31626
410240.0000    0.27976
410280.0000    0.13811
410320.0000    0.12493
410360.0000    0.17604
410400.0000    0.23634
410440.0000    0.29254
410480.0000    0.24287
410520.0000    0.16973
410560.0000    0.12989
410600.0000    0.23318
410640.0000    0.46529
410680.0000    0.05421
410720.0000    0.19067
410760.0000    0.30579
410800.0000    0.29367
410840.0000    0.45296
410880.0000    0.32343
410920.0000    0.53915
410960.0000    0.34612
411000.0000    0.57066
411040.0000    0.43118
411080.0000    0.47335
411120.0000    0.17832
411160.0000    0.24808
411200.0000    0.54982
411240.0000    0.42030
411280.0000    0.30881
411320.0000    0.34320
411360.0000    0.29954
411400.0000    0.51926
411440.0000    0.38861
411480.0000    0.15540
411520.0000    0.22853
411560.0000    0.14128
411600.0000   -0.07468
411640.0000    0.11232
411680.0000   -0.08192
411720.0000    0.40536
411760.0000    0.24014
411800.0000    0.18971
411840.0000    0.25247
411880.0000    0.18916
411920.0000    0.18120
411960.0000    0.50513
412000.0000    0.47887
412040.0000    0.30117
412080.0000    0.12607
412120.0000    0.41383
412160.0000    0.13825
412200.0000    0.51597
412240.0000    0.33176
412280.0000   -0.16990
412320.0000   -0.04037
412360.0000   -0.10130
412400.0000    0.32395
412440.0000    0.19450
412480.0000   -0.03534
412520.0000    0.66537
412560.0000    0.36580
412600.0000    0.28090
412640.0000    0.57334
412680.0000    0.41011
412720.0000    0.40851
412760.0000    0.13294
412800.0000    0.17383
412840.0000    0.22981
412880.0000    0.33807
412920.0000    0.20567
412960.0000    0.16096
413000.0000    0.16833
413040.0000    0.04037
413080.0000    0.30201
413120.0000    0.02288
413160.0000    0.17438
413200.0000    0.07598
413240.0000    0.11876
413280.0000    0.42898
413320.0000    0.23051
413360.0000    0.10071
413400.0000    0.04468
413440.0000    0.14966
413480.0000    0.30559
413520.0000    0.33958
413560.0000    0.45346
413600.0000    0.35255
413640.0000    0.56608
413680.0000    0.20657
413720.0000    0.30806
413760.0000    0.41689
413800.0000    0.32535
413840.0000    0.24732
413880.0000    0.39579
413920.0000    0.19825
413960.0000    0.34898
414000.0000    0.49426
414040.0000    0.34339
414080.0000    0.44903
414120.0000    0.48784
414160.0000    0.06047
414200.0000    0.42808
414240.0000    0.48767
414280.0000    0.61190
414320.0000    0.44749
414360.0000    0.38559
414400.0000    0.20099
414440.0000    0.35368
414480.0000    0.35037
414520.0000    0.43333
414560.0000    0.50573
414600.0000    0.60792
414640.0000    0.29024
414680.0000    0.46200
414720.0000    0.36016
414760.0000    0.33669
414800.0000    0.51485
414840.0000    0.23910
414880.0000    0.34695
414920.0000    0.44232
414960.0000    0.31301
415000.0000    0.26936
415040.0000    0.20753
415080.0000    0.25350
415120.0000    0.54653
415160.0000    0.29319
415200.0000    0.31887
415240.0000    0.36441
415280.0000    0.36140
415320.0000    0.43933
415360.0000    0.23181
415400.0000    0.42609
415440.0000    0.56573
415480.0000    0.37217
415520.0000    0.46901
415560.0000    0.51397
415600.0000    0.50988
415640.0000    0.24853
415680.0000    0.28801
415720.0000    0.57252
415760.0000    0.34726
415800.0000    0.58814
415840.0000    0.54642
415880.0000    0.31633
415920.0000    0.40754
415960.0000    0.11369
416000.0000    0.31844
416040.0000    0.13142
416080.0000   -0.09738
416120.0000    0.30554
416160.0000    0.29825
416200.0000    0.24233
416240.0000   -0.10488
416280.0000    0.13063
416320.0000    0.03179
416360.0000    0.22116
416400.0000    0.26873
416440.0000    0.20512
416480.0000    0.19249
416520.0000    0.38625
416560.0000    0.27304
416600.0000    0.20579
416640.0000    0.27386
416680.0000    0.35825
416720.0000    0.16399
416760.0000   -0.00306
416800.0000    0.13603
416840.0000    0.24069
416880.0000    0.35067
416920.0000    0.32454
416960.0000   -0.08126
417000.0000    0.18069
417040.0000    0.20958
417080.0000    0.47576
417120.0000    0.47819
417160.0000    0.40631
417200.0000    0.26115
417240.0000    0.02902
417280.0000    0.56766
417320.0000    0.19209
417360.0000    0.37629
417400.0000    0.04514
417440.0000    0.30133
417480.0000    0.37260
417520.0000    0.39229
417560.0000    0.27420
417600.0000    0.52343
417640.0000    0.12233
417680.0000    0.03093
417720.0000    0.09891
417760.0000    0.04783
417800.0000    0.26970
417840.0000    0.18584
417880.0000    0.38217
417920.0000    0.43374
417960.0000    0.44570
418000.0000    0.41962
418040.0000    0.45347
418080.0000    0.47224
418120.0000    0.56235
418160.0000    0.51563
418200.0000    0.27640
418240.0000    0.23064
418280.0000    0.30345
418320.0000    0.35478
418360.0000    0.43249
418400.0000    0.28287
418440.0000    0.31027
418480.0000    0.55722
418520.0000    0.33920
418560.0000    0.37829
418600.0000    0.33546
418640.0000    0.21713
418680.0000    0.46190
418720.0000    0.33180
418760.0000    0.47879
418800.0000    0.39743
418840.0000    0.30704
418880.0000    0.39941
418920.0000    0.53554
418960.0000    0.32429
419000.0000    0.31958
419040.0000    0.16025
419080.0000    0.30510
419120.0000    0.80502
419160.0000    0.52569
419200.0000    0.36467
419240.0000    0.45439
419280.0000    0.40264
419320.0000    0.61759
419360.0000    0.58245
419400.0000    0.29966
419440.0000    0.43797
419480.0000    0.50780
419520.0000    0.53007
419560.0000    0.55878
419600.0000    0.44237
419640.0000    0.61254
419680.0000    0.49826
419720.0000    0.38580
419760.0000    0.54002
419800.0000    0.60479
419840.0000    0.46802
419880.0000    0.61511
419920.0000    0.38788
419960.0000    0.14108
420000.0000    0.05462
420040.0000    0.43914
420080.0000    0.40726
420120.0000    0.33845
420160.0000    0.40091
420200.0000    0.46541
420240.0000    0.31183
420280.0000    0.44221
420320.0000    0.38583
420360.0000    0.28131
420400.0000    0.46762
420440.0000    0.63058
420480.0000    0.54983
420520.0000    0.30756
420560.0000    0.16041
420600.0000    0.28826
420640.0000    0.01806
420680.0000    0.07402
420720.0000    0.37850
420760.0000    0.49619
420800.0000    0.33008
420840.0000    0.28186
420880.0000    0.33215
420920.0000    0.40027
420960.0000    0.12177
421000.0000    0.22767
421040.0000    0.34240
421080.0000    0.25952
421120.0000    0.15721
421160.0000    0.22777
421200.0000    0.28729
421240.0000    0.58393
421280.0000    0.57753
421320.0000    0.35932
421360.0000    0.18301
421400.0000    0.47985
421440.0000    0.37878
421480.0000    0.46538
421520.0000    0.45691
421560.0000    0.33752
421600.0000    0.13349
421640.0000    0.22806
421680.0000    0.29443
421720.0000    0.30068
421760.0000    0.52417
421800.0000    0.31768
421840.0000    0.30963
421880.0000    0.36496
421920.0000    0.39389
421960.0000    0.61893
422000.0000    0.48187
422040.0000    0.08435
422080.0000    0.12278
422120.0000    0.47753
422160.0000    0.34142
422200.0000    0.32492
422240.0000    0.34380
422280.0000    0.33452
422320.0000    0.08904
422360.0000    0.49340
422400.0000    0.35539
422440.0000    0.50109
422480.0000    0.32313
422520.0000    0.51122
422560.0000    0.62369
422600.0000    0.34539
422640.0000    0.42220
422680.0000    0.22741
422720.0000    0.37683
422760.0000    0.39335
422800.0000    0.48772
422840.0000    0.34049
422880.0000    0.34649
422920.0000    0.44397
422960.0000    0.11670
423000.0000    0.31430
423040.0000    0.30131
423080.0000    0.47378
423120.0000    0.52067
423160.0000    0.39760
423200.0000    0.38365
423240.0000    0.27203
423280.0000    0.33444
423320.0000    0.15468
423360.0000    0.22857
423400.0000    0.30986
423440.0000    0.41192
423480.0000    0.34852
423520.0000    0.55564
423560.0000    0.37354
423600.0000    0.58865
423640.0000    0.39499
423680.0000    0.37031
423720.0000    0.35955
423760.0000    0.42667
423800.0000    0.30314
423840.0000    0.38283
423880.0000    0.49308
423920.0000    0.22144
423960.0000    0.40737
424000.0000    0.35493
424040.0000    0.52995
424080.0000    0.56769
424120.0000    0.58236
424160.0000    0.48192
424200.0000    0.42453
424240.0000    0.29573
424280.0000    0.33304
424320.0000    0.52554
424360.0000    0.28451
424400.0000    0.40124
424440.0000    0.40049
424480.0000    0.30028
424520.0000    0.21155
424560.0000    0.42065
424600.0000    0.47277
424640.0000    0.35659
424680.0000    0.08231
424720.0000    0.36071
424760.0000    0.24622
424800.0000    0.59032
424840.0000    0.37067
424880.0000    0.20512
424920.0000    0.25942
424960.0000    0.26747
425000.0000    0.21528
425040.0000    0.32281
425080.0000    0.43311
425120.0000    0.31632
425160.0000    0.06652
425200.0000    0.41664
425240.0000    0.39922
425280.0000    0.42682
425320.0000    0.34539
425360.0000    0.35132
425400.0000    0.32640
425440.0000    0.23296
425480.0000    0.36291
425520.0000    0.33633
425560.0000    0.38834
425600.0000   -0.01489
425640.0000    0.37275
425680.0000    0.45795
425720.0000    0.35909
425760.0000    0.43125
425800.0000    0.53234
425840.0000    0.54889
425880.0000    0.57318
425920.0000    0.35928
425960.0000    0.22668
426000.0000    0.32323
426040.0000    0.40995
426080.0000    0.51139
426120.0000    0.41270
426160.0000    0.56156
426200.0000    0.63880
426240.0000    0.36090
426280.0000    0.50112
426320.0000    0.55911
426360.0000    0.48177
426400.0000    0.33362
426440.0000    0.61195
426480.0000    0.50276
426520.0000    0.45783
426560.0000    0.38758
426600.0000    0.66444
426640.0000    0.52093
426680.0000    0.35363
426720.0000    0.42673
426760.0000    0.74721
426800.0000    0.47286
426840.0000    0.51806
426880.0000    0.36258
426920.0000    0.42093
426960.0000    0.43283
427000.0000    0.31721
427040.0000    0.31262
427080.0000    0.48895
427120.0000    0.31462
427160.0000    0.44608
427200.0000    0.31838
427240.0000    0.24450
427280.0000    0.49030
427320.0000    0.27139
427360.0000    0.27548
427400.0000    0.48854
427440.0000    0.53041
427480.0000    0.37834
427520.0000    0.39720
427560.0000    0.44671
427600.0000    0.30875
427640.0000    0.23816
427680.0000    0.32616
427720.0000    0.24523
427760.0000    0.20250
427800.0000    0.17305
427840.0000    0.35640
427880.0000    0.29555
427920.0000    0.07258
427960.0000    0.24441
428000.0000    0.37681
428040.0000    0.52635
428080.0000    0.32856
428120.0000    0.12518
428160.0000    0.31682
428200.0000    0.15875
428240.0000    0.24650
428280.0000    0.20645
428320.0000    0.33813
428360.0000    0.21621
428400.0000    0.39447
428440.0000    0.47213
428480.0000    0.28376
428520.0000    0.35317
428560.0000    0.18169
428600.0000    0.19747
428640.0000    0.38508
428680.0000    0.30616
428720.0000    0.39200
428760.0000    0.18526
428800.0000    0.32200
428840.0000    0.17509
428880.0000    0.23865
428920.0000    0.22638
428960.0000    0.14489
429000.0000    0.23986
429040.0000    0.07060
429080.0000    0.16720
429120.0000    0.34928
429160.0000    0.11761
429200.0000    0.15722
429240.0000    0.38648
429280.0000    0.43087
429320.0000    0.36474
429360.0000    0.35389
429400.0000    0.06760
429440.0000    0.29127
429480.0000    0.40251
429520.0000    0.30798
429560.0000    0.31772
429600.0000    0.33669
429640.0000    0.39795
429680.0000    0.41719
429720.0000    0.28153
429760.0000    0.36287
429800.0000    0.26342
429840.0000    0.36358
429880.0000    0.21292
429920.0000    0.28312
429960.0000    0.24666
430000.0000    0.22911
430040.0000    0.16548
430080.0000    0.19588
430120.0000    0.19814
430160.0000    0.24994
430200.0000    0.16637
430240.0000   -0.02723
430280.0000    0.13374
430320.0000    0.23462
430360.0000    0.10591
430400.0000    0.21582
430440.0000    0.24489
430480.0000    0.25596
430520.0000    0.18871
430560.0000    0.13003
430600.0000    0.11005
430640.0000    0.03926
430680.0000    0.04819
430720.0000    0.19116
430760.0000    0.20544
430800.0000   -0.01772
430840.0000    0.06759
430880.0000    0.17647
430920.0000    0.13073
430960.0000    0.48057
431000.0000    0.14103
431040.0000    0.07559
431080.0000    0.25754
431120.0000    0.38033
431160.0000    0.18841
431200.0000    0.11815
431240.0000    0.24475
431280.0000    0.17207
431320.0000    0.28459
431360.0000    0.22321
431400.0000    0.24338
431440.0000    0.24692
431480.0000    0.27063
431520.0000    0.24958
431560.0000    0.18307
431600.0000    0.31978
431640.0000    0.27847
431680.0000    0.55641
431720.0000    0.15849
431760.0000    0.47740
431800.0000    0.38121
431840.0000    0.26625
431880.0000    0.24407
431920.0000    0.14042
431960.0000    0.32431
432000.0000    0.15391
432040.0000    0.31627
432080.0000    0.28430
432120.0000    0.25401
432160.0000    0.24716
432200.0000    0.24494
432240.0000    0.23896
432280.0000    0.27922
432320.0000    0.32560
432360.0000    0.14298
432400.0000    0.22195
432440.0000    0.49471
432480.0000    0.49454
432520.0000   -0.00395
432560.0000    0.48219
432600.0000    0.30325
432640.0000    0.47506
432680.0000    0.13552
432720.0000    0.17181
432760.0000    0.13298
432800.0000    0.32537
432840.0000    0.40119
432880.0000    0.03286
432920.0000   -0.29844
432960.0000    0.30401
433000.0000    0.24279
433040.0000    0.43132
433080.0000    0.14359
433120.0000    0.31233
433160.0000    0.52754
433200.0000    0.30874
433240.0000    0.36751
433280.0000    0.38581
433320.0000    0.08088
433360.0000    0.25249
433400.0000    0.40727
433440.0000    0.12060
433480.0000    0.19887
433520.0000    0.35281
433560.0000    0.26089
433600.0000    0.29507
433640.0000    0.40839
433680.0000    0.40176
433720.0000    0.15280
433760.0000    0.28313
433800.0000    0.27056
433840.0000    0.38737
433880.0000    0.28696
433920.0000    0.27091
433960.0000    0.39046
434000.0000    0.31396
434040.0000    0.48746
434080.0000    0.54574
434120.0000    0.51656
434160.0000    0.39215
434200.0000    0.52214
434240.0000    0.44600
434280.0000    0.25202
434320.0000    0.57535
434360.0000    0.64656
434400.0000    0.47828
434440.0000    0.69595
434480.0000    0.42733
434520.0000    0.36515
434560.0000    0.46331
434600.0000    0.30749
434640.0000    0.01349
434680.0000    0.31672
434720.0000    0.61170
434760.0000    0.43681
434800.0000    0.16732
434840.0000    0.45668
434880.0000    0.25162
434920.0000    0.56110
434960.0000    0.38930
435000.0000    0.52330
435040.0000    0.30495
435080.0000    0.42868
435120.0000    0.23251
435160.0000    0.27763
435200.0000    0.34319
435240.0000    0.44527
435280.0000    0.43558
435320.0000    0.22600
435360.0000    0.40076
435400.0000    0.46512
435440.0000    0.51928
435480.0000    0.34390
435520.0000    0.44298
435560.0000    0.25817
435600.0000    0.27465
435640.0000    0.35399
435680.0000    0.46027
435720.0000    0.44646
435760.0000    0.12678
435800.0000    0.36022
435840.0000    0.68977
435880.0000    0.45127
435920.0000    0.49245
435960.0000    0.40660
436000.0000    0.49207
436040.0000    0.46704
436080.0000    0.39715
436120.0000    0.38036
436160.0000    0.41758
436200.0000    0.55026
436240.0000    0.48856
436280.0000    0.39363
436320.0000    0.10594
436360.0000    0.37615
436400.0000    0.28212
436440.0000    0.33484
436480.0000    0.29778
436520.0000    0.24010
436560.0000    0.47717
436600.0000    0.61039
436640.0000    0.68657
436680.0000    0.62947
436720.0000    0.64237
436760.0000    0.36294
436800.0000    0.54231
436840.0000    0.58885
436880.0000    0.52611
436920.0000    0.48385
436960.0000    0.17019
437000.0000    0.25104
437040.0000    0.31691
437080.0000    0.30965
437120.0000    0.40373
437160.0000    0.21667
437200.0000    0.26268
437240.0000    0.14462
437280.0000    0.18816
437320.0000    0.38501
437360.0000    0.29973
437400.0000    0.13323
437440.0000    0.37101
437480.0000    0.29219
437520.0000    0.20547
437560.0000    0.34576
437600.0000    0.34032
437640.0000    0.22686
437680.0000    0.18423
437720.0000    0.36858
437760.0000    0.29615
437800.0000    0.35705
437840.0000    0.30245
437880.0000    0.09542
437920.0000    0.14572
437960.0000    0.32914
438000.0000    0.22611
438040.0000    0.20825
438080.0000   -0.07472
438120.0000    0.34215
438160.0000    0.08936
438200.0000    0.33958
438240.0000    0.11907
438280.0000    0.00075
438320.0000    0.11422
438360.0000   -0.01372
438400.0000    0.02452
438440.0000    0.00889
438480.0000    0.39781
438520.0000    0.36722
438560.0000    0.19950
438600.0000    0.13601
438640.0000   -0.27451
438680.0000    0.05317
438720.0000    0.33348
438760.0000    0.08278
438800.0000    0.20896
438840.0000    0.27028
438880.0000    0.30555
438920.0000    0.22657
438960.0000    0.64223
439000.0000    0.38674
439040.0000    0.25742
439080.0000    0.39395
439120.0000    0.41822
439160.0000    0.38084
439200.0000    0.29373
439240.0000    0.37212
439280.0000    0.14526
439320.0000    0.35821
439360.0000    0.31067
439400.0000    0.17813
439440.0000    0.27820
439480.0000    0.32671
439520.0000    0.45604
439560.0000    0.36586
439600.0000    0.39540
439640.0000    0.27885
439680.0000    0.47259
439720.0000    0.46228
439760.0000    0.28136
439800.0000    0.17166
439840.0000    0.28857
439880.0000    0.28542
439920.0000    0.36764
439960.0000    0.40224
440000.0000    0.19111
440040.0000    0.37614
440080.0000    0.27812
440120.0000    0.25934
440160.0000    0.36646
440200.0000    0.31540
440240.0000    0.37560
440280.0000    0.36389
440320.0000    0.48064
440360.0000    0.22122
440400.0000    0.26495
440440.0000    0.20449
440480.0000    0.32283
440520.0000    0.31771
440560.0000    0.18630
440600.0000    0.29721
440640.0000   -0.16587
440680.0000    0.28477
440720.0000    0.23986
440760.0000    0.08868
440800.0000    0.56881
440840.0000    0.38074
440880.0000    0.22458
440920.0000    0.30235
440960.0000    0.25974
441000.0000    0.21289
441040.0000    0.09280
441080.0000    0.26323
441120.0000    0.00711
441160.0000    0.37929
441200.0000    0.46147
441240.0000    0.24020
441280.0000    0.40042
441320.0000    0.28399
441360.0000    0.38513
441400.0000   -0.02538
441440.0000    0.07150
441480.0000    0.37236
441520.0000    0.28689
441560.0000    0.37880
441600.0000    0.10134
441640.0000    0.49752
441680.0000    0.24186
441720.0000    0.39340
441760.0000    0.45469
441800.0000    0.41484
441840.0000    0.49335
441880.0000    0.50711
441920.0000    0.46727
441960.0000    0.44084
442000.0000    0.19108
442040.0000    0.20019
442080.0000    0.26296
442120.0000    0.08373
442160.0000    0.21303
442200.0000    0.17558
442240.0000    0.26211
442280.0000    0.16171
442320.0000    0.19093
442360.0000    0.22001
442400.0000    0.27949
442440.0000    0.16894
442480.0000    0.20309
442520.0000    0.26238
442560.0000    0.37843
442600.0000    0.26037
442640.0000    0.38110
442680.0000    0.29270
442720.0000    0.40820
442760.0000    0.51895
442800.0000    0.24513
442840.0000    0.16091
442880.0000    0.05743
442920.0000    0.38698
442960.0000    0.35277
443000.0000    0.21635
443040.0000    0.30824
443080.0000    0.44883
443120.0000    0.14487
443160.0000    0.13686
443200.0000    0.12501
443240.0000    0.21226
443280.0000    0.38536
443320.0000   -0.13509
443360.0000    0.38734
443400.0000    0.29818
443440.0000    0.15626
443480.0000    0.40136
443520.0000    0.53133
443560.0000   -0.06171
443600.0000    0.03626
443640.0000    0.31632
443680.0000    0.39031
443720.0000    0.09723
443760.0000    0.08616
443800.0000    0.34764
443840.0000    0.24253
443880.0000    0.24126
443920.0000    0.16691
443960.0000    0.18171
444000.0000    0.17500
444040.0000    0.17760
444080.0000    0.27847
444120.0000    0.10920
444160.0000    0.35555
444200.0000    0.25808
444240.0000    0.14023
444280.0000    0.17517
444320.0000    0.15534
444360.0000    0.09327
444400.0000    0.04413
444440.0000    0.29978
444480.0000    0.32645
444520.0000    0.15816
444560.0000    0.20560
444600.0000    0.27252
444640.0000    0.17026
444680.0000    0.03538
444720.0000    0.20063
444760.0000    0.27124
444800.0000    0.27132
444840.0000    0.49231
444880.0000    0.18089
444920.0000    0.29363
444960.0000    0.35201
445000.0000    0.37051
445040.0000    0.26492
445080.0000    0.27262
445120.0000    0.25248
445160.0000    0.28587
445200.0000    0.16791
445240.0000    0.47265
445280.0000    0.41884
445320.0000    0.14748
445360.0000    0.06191
445400.0000    0.28676
445440.0000    0.23226
445480.0000    0.31395
445520.0000    0.37661
445560.0000    0.29615
445600.0000    0.26129
445640.0000    0.27282
445680.0000    0.50623
445720.0000    0.19492
445760.0000    0.23463
445800.0000    0.33743
445840.0000    0.41329
445880.0000    0.25494
445920.0000    0.20477
445960.0000    0.62192
446000.0000    0.27594
446040.0000    0.50672
446080.0000    0.41779
446120.0000    0.18712
446160.0000    0.31248
446200.0000    0.62879
446240.0000    0.26018
446280.0000    0.19919
446320.0000    0.24611
446360.0000    0.44156
446400.0000    0.31870
446440.0000    0.31758
446480.0000    0.44797
446520.0000    0.28536
446560.0000    0.29870
446600.0000    0.26730
446640.0000    0.24681
446680.0000    0.32018
446720.0000    0.38811
446760.0000    0.27113
446800.0000    0.31504
446840.0000    0.40104
446880.0000    0.29786
446920.0000    0.54409
446960.0000    0.36451
447000.0000    0.46069
447040.0000    0.45352
447080.0000    0.52298
447120.0000    0.36901
447160.0000    0.50180
447200.0000    0.63529
447240.0000    0.43567
447280.0000    0.52809
447320.0000    0.45859
447360.0000    0.38179
447400.0000    0.40155
447440.0000    0.26459
447480.0000    0.19994
447520.0000    0.47918
447560.0000    0.10749
447600.0000    0.38669
447640.0000    0.17034
447680.0000    0.36684
447720.0000    0.35019
447760.0000    0.30680
447800.0000    0.46894
447840.0000    0.20923
447880.0000    0.28592
447920.0000    0.41687
447960.0000    0.42500
448000.0000    0.26667
448040.0000    0.12137
448080.0000    0.11387
448120.0000   -0.09803
448160.0000    0.37882
448200.0000    0.24864
448240.0000    0.27751
448280.0000    0.27441
448320.0000    0.30573
448360.0000    0.15925
448400.0000    0.28388
448440.0000    0.13195
448480.0000    0.49578
448520.0000    0.12976
448560.0000    0.14372
448600.0000   -0.10676
448640.0000    0.27716
448680.0000    0.12428
448720.0000    0.28101
448760.0000    0.24809
448800.0000    0.14622
448840.0000    0.21763
448880.0000    0.34260
448920.0000    0.40383
448960.0000    0.21653
449000.0000    0.34273
449040.0000    0.50411
449080.0000    0.60759
449120.0000    0.33681
449160.0000    0.47612
449200.0000    0.28081
449240.0000    0.09336
449280.0000    0.16245
449320.0000    0.26420
449360.0000    0.17180
449400.0000    0.44243
449440.0000    0.35461
449480.0000    0.27586
449520.0000    0.22197
449560.0000    0.42368
449600.0000    0.32237
449640.0000    0.24255
449680.0000    0.23111
449720.0000    0.19386
449760.0000    0.28153
449800.0000    0.32662
449840.0000    0.14367
449880.0000    0.34203
449920.0000    0.54327
449960.0000    0.37328
450000.0000    0.15604
450040.0000    0.21549
450080.0000    0.42147
450120.0000    0.46201
450160.0000    0.03152
450200.0000    0.59503
450240.0000    0.39585
450280.0000    0.07513
450320.0000    0.33986
450360.0000    0.45086
450400.0000    0.19540
450440.0000    0.58552
450480.0000    0.57165
450520.0000    0.41857
450560.0000    0.48022
450600.0000    0.45509
450640.0000    0.06186
450680.0000    0.44436
450720.0000    0.34871
450760.0000    0.04861
450800.0000    0.17825
450840.0000    0.30209
450880.0000    0.38526
450920.0000    0.47462
450960.0000    0.58593
451000.0000    0.41701
451040.0000    0.41929
451080.0000    0.26872
451120.0000    0.13641
451160.0000    0.43118
451200.0000    0.27717
451240.0000    0.16327
451280.0000    0.52176
451320.0000    0.59837
451360.0000    0.23824
451400.0000    0.31213
451440.0000    0.42971
451480.0000    0.25626
451520.0000    0.35393
451560.0000    0.37880
451600.0000    0.20790
451640.0000    0.43090
451680.0000    0.49929
451720.0000    0.26083
451760.0000    0.24334
451800.0000    0.16623
451840.0000    0.25698
451880.0000   -0.05147
451920.0000    0.02229
451960.0000   -0.03972
452000.0000   -0.02513
452040.0000    0.07477
452080.0000    0.05915
452120.0000   -0.06316
452160.0000    0.15493
452200.0000   -0.24081
452240.0000   -0.48415
452280.0000   -0.17891
452320.0000   -0.15028
452360.0000    0.23028
452400.0000    0.23682
452440.0000    0.34785
452480.0000    0.17431
452520.0000    0.04035
452560.0000    0.10214
452600.0000    0.06439
452640.0000    0.24352
452680.0000    0.31990
452720.0000    0.27596
452760.0000    0.13682
452800.0000    0.23315
452840.0000    0.40720
452880.0000    0.54639
452920.0000    0.34573
452960.0000    0.16396
453000.0000    0.19488
453040.0000   -0.03535
453080.0000    0.21765
453120.0000    0.49109
453160.0000    0.44826
453200.0000    0.10064
453240.0000    0.44909
453280.0000    0.44264
453320.0000    0.54019
453360.0000    0.50218
453400.0000    0.44897
453440.0000    0.64915
453480.0000    0.47288
453520.0000    0.33594
453560.0000    0.32934
453600.0000    0.51044
453640.0000    0.34102
453680.0000    0.42521
453720.0000    0.25412
453760.0000   -0.16859
453800.0000   -0.15349
453840.0000    0.16903
453880.0000    0.13172
453920.0000    0.06567
453960.0000   -0.07282
454000.0000   -0.01509
454040.0000   -0.13254
454080.0000   -0.31701
454120.0000   -0.12081
454160.0000    0.11875
454200.0000    0.01184
454240.0000   -0.30650
454280.0000   -0.25203
454320.0000   -0.17343
454360.0000    0.04903
454400.0000   -0.02340
454440.0000   -0.02088
454480.0000   -0.32364
454520.0000    0.13989
454560.0000   -0.05083
454600.0000   -0.04114
454640.0000   -0.00495
454680.0000   -0.12365
454720.0000   -0.08926
454760.0000   -0.18948
454800.0000    0.08241
454840.0000    0.15373
454880.0000    0.02195
454920.0000   -0.08466
454960.0000   -0.19790
455000.0000    0.08482
455040.0000    0.07129
455080.0000   -0.08777
455120.0000   -0.06134
455160.0000   -0.16518
455200.0000    0.20757
455240.0000   -0.10659
455280.0000    0.17135
455320.0000    0.15576
455360.0000    0.03491
455400.0000   -0.07174
455440.0000   -0.05869
455480.0000   -0.13716
455520.0000   -0.16900
455560.0000   -0.20919
455600.0000    0.35093
455640.0000   -0.06569
455680.0000   -0.09459
455720.0000   -0.20596
455760.0000    0.00958
455800.0000   -0.12968
455840.0000    0.15537
455880.0000    0.10812
455920.0000   -0.15434
455960.0000   -0.29214
456000.0000   -0.19717
456040.0000   -0.33295
456080.0000   -0.12752
456120.0000   -0.43227
456160.0000   -0.19255
456200.0000   -0.31485
456240.0000   -0.10887
456280.0000   -0.03717
456320.0000   -0.20477
456360.0000   -0.09119
456400.0000   -0.06796
456440.0000    0.20266
456480.0000   -0.14956
456520.0000    0.08935
456560.0000    0.08237
456600.0000   -0.13589
456640.0000   -0.17766
456680.0000    0.02135
456720.0000   -0.04913
456760.0000    0.30067
456800.0000   -0.03474
456840.0000   -0.14199
456880.0000   -0.18978
456920.0000    0.14447
456960.0000   -0.23701
457000.0000   -0.20531
457040.0000   -0.12555
457080.0000   -0.02297
457120.0000   -0.19249
457160.0000   -0.07754
457200.0000   -0.02721
457240.0000   -0.09257
457280.0000    0.10266
457320.0000   -0.11668
457360.0000   -0.08559
457400.0000    0.17320
457440.0000   -0.12929
457480.0000   -0.15014
457520.0000   -0.28127
457560.0000   -0.20200
457600.0000   -0.25056
457640.0000   -0.34884
457680.0000   -0.33789
457720.0000   -0.17695
457760.0000   -0.25984
457800.0000   -0.39678
457840.0000   -0.04516
457880.0000   -0.03962
457920.0000    0.07635
457960.0000   -0.12506
458000.0000   -0.36714
458040.0000    0.05379
458080.0000   -0.14904
458120.0000   -0.12849
458160.0000   -0.33824
458200.0000   -0.26753
458240.0000   -0.13095
458280.0000   -0.18485
458320.0000    0.08881
458360.0000    0.24311
458400.0000    0.10572
458440.0000   -0.00889
458480.0000    0.25262
458520.0000    0.03420
458560.0000   -0.07379
458600.0000   -0.01292
458640.0000    0.01524
458680.0000    0.19639
458720.0000    0.20824
458760.0000   -0.09716
458800.0000    0.01365
458840.0000   -0.18557
458880.0000   -0.16266
458920.0000   -0.15079
458960.0000   -0.05876
459000.0000   -0.08700
459040.0000    0.21859
459080.0000   -0.04135
459120.0000   -0.11595
459160.0000    0.01867
459200.0000   -0.25297
459240.0000    0.05626
459280.0000   -0.26844
459320.0000   -0.09655
459360.0000   -0.15879
459400.0000   -0.11334
459440.0000   -0.18048
459480.0000   -0.21809
459520.0000   -0.07933
459560.0000   -0.21663
459600.0000   -0.24087
459640.0000   -0.28165
459680.0000   -0.10862
459720.0000   -0.23730
459760.0000    0.01790
459800.0000   -0.41145
459840.0000   -0.13577
459880.0000   -0.22793
459920.0000   -0.18354
459960.0000   -0.13462
460000.0000   -0.20795
460040.0000   -0.19055
460080.0000   -0.13620
460120.0000   -0.23679
460160.0000   -0.15500
460200.0000   -0.16112
460240.0000   -0.10686
460280.0000    0.04144
460320.0000    0.32466
460360.0000    0.25127
460400.0000    0.21165
460440.0000    0.21628
460480.0000    0.25829
460520.0000    0.35469
460560.0000    0.49611
460600.0000    0.40995
460640.0000    0.49493
460680.0000    0.46098
460720.0000    0.54654
460760.0000    0.61305
460800.0000    0.60863
460840.0000    0.58818
460880.0000    0.15613
460920.0000    0.33939
460960.0000    0.52789
461000.0000    0.21241
461040.0000    0.15281
461080.0000    0.25882
461120.0000    0.24990
461160.0000    0.19561
461200.0000    0.38152
461240.0000    0.39562
461280.0000    0.46157
461320.0000    0.40272
461360.0000    0.38040
461400.0000    0.37816
461440.0000    0.32586
461480.0000    0.31463
461520.0000    0.27682
461560.0000   -0.12535
461600.0000   -0.06609
461640.0000   -0.21991
461680.0000   -0.06586
461720.0000   -0.08184
461760.0000   -0.25680
461800.0000   -0.37825
461840.0000    0.04097
461880.0000    0.13166
461920.0000    0.29238
461960.0000    0.18313
462000.0000    0.27876
462040.0000    0.10470
462080.0000   -0.01956
462120.0000    0.21311
462160.0000    0.25500
462200.0000    0.09661
462240.0000   -0.10591
462280.0000    0.19580
462320.0000    0.28615
462360.0000    0.26346
462400.0000    0.37382
462440.0000    0.21145
462480.0000    0.24858
462520.0000    0.14440
462560.0000   -0.08927
462600.0000    0.07036
462640.0000   -0.19692
462680.0000   -0.14330
462720.0000   -0.51560
462760.0000   -0.25351
462800.0000   -0.43384
462840.0000   -0.48316
462880.0000   -0.23519
462920.0000    0.14539
462960.0000    0.31732
463000.0000    0.14487
463040.0000    0.22140
463080.0000    0.18577
463120.0000    0.40589
463160.0000    0.51163
463200.0000    0.08446
463240.0000    0.40855
463280.0000    0.28905
463320.0000    0.26494
463360.0000    0.57840
463400.0000    0.54935
463440.0000    0.38828
463480.0000    0.50896
463520.0000    0.56146
463560.0000    0.39252
463600.0000    0.46763
463640.0000    0.51920
463680.0000    0.51855
463720.0000    0.58933
463760.0000    0.52634
463800.0000    0.43787
463840.0000    0.35019
463880.0000   -0.00265
463920.0000    0.09364
463960.0000    0.49583
464000.0000   -0.06566
464040.0000    0.21719
464080.0000    0.20511
464120.0000    0.39349
464160.0000    0.33775
464200.0000    0.19747
464240.0000    0.12275
464280.0000    0.35318
464320.0000    0.34837
464360.0000    0.13461
464400.0000    0.41812
464440.0000    0.31652
464480.0000    0.30079
464520.0000    0.51779
464560.0000    0.42612
464600.0000    0.44471
464640.0000    0.72275
464680.0000    0.42915
464720.0000    0.62531
464760.0000    0.26009
464800.0000    0.05839
464840.0000    0.30559
464880.0000    0.42632
464920.0000    0.33088
464960.0000    0.31055
465000.0000    0.61011
465040.0000    0.11608
465080.0000    0.63537
465120.0000    0.29654
465160.0000    0.32195
465200.0000    0.42641
465240.0000    0.59084
465280.0000    0.15895
465320.0000    0.36534
465360.0000    0.52002
465400.0000    0.33103
465440.0000    0.31524
465480.0000    0.26466
465520.0000    0.15394
465560.0000    0.11879
465600.0000    0.30686
465640.0000    0.45282
465680.0000    0.40057
465720.0000    0.28891
465760.0000    0.25048
465800.0000    0.33562
465840.0000    0.54465
465880.0000    0.54979
465920.0000    0.34732
465960.0000    0.24527
466000.0000    0.18837
466040.0000    0.22404
466080.0000    0.27178
466120.0000    0.29847
466160.0000    0.28294
466200.0000    0.47536
466240.0000    0.68000
466280.0000    0.55850
466320.0000    0.37607
466360.0000    0.70951
466400.0000    0.47057
466440.0000    0.45836
466480.0000    0.40203
466520.0000    0.26408
466560.0000    0.60596
466600.0000    0.55008
466640.0000    0.35351
466680.0000    0.31587
466720.0000    0.54251
466760.0000    0.51915
466800.0000    0.44069
466840.0000    0.56061
466880.0000    0.13743
466920.0000    0.01852
466960.0000    0.39823
467000.0000    0.48869
467040.0000    0.39711
467080.0000    0.63621
467120.0000    0.53644
467160.0000    0.66066
467200.0000    0.37808
467240.0000    0.42194
467280.0000    0.53683
467320.0000    0.46521
467360.0000    0.47441
467400.0000    0.36307
467440.0000    0.61289
467480.0000    0.43085
467520.0000    0.40227
467560.0000    0.34323
467600.0000    0.38717
467640.0000    0.30694
467680.0000    0.45513
467720.0000    0.59370
467760.0000    0.32492
467800.0000    0.43606
467840.0000    0.54909
467880.0000    0.40171
467920.0000    0.27543
467960.0000    0.40079
468000.0000   -0.06875
468040.0000    0.21959
468080.0000   -0.01897
468120.0000    0.01939
468160.0000   -0.22786
468200.0000   -0.42651
468240.0000   -0.08257
468280.0000   -0.36066
468320.0000   -0.50426
468360.0000   -0.18197
468400.0000   -0.04969
468440.0000    0.14415
468480.0000    0.02842
468520.0000   -0.07242
468560.0000   -0.21355
468600.0000   -0.22366
468640.0000   -0.09779
468680.0000   -0.36369
468720.0000   -0.01289
468760.0000    0.44950
468800.0000    0.35926
468840.0000    0.49199
468880.0000    0.27294
468920.0000    0.41222
468960.0000    0.74234
469000.0000    0.36780
469040.0000    0.38996
469080.0000    0.25359
469120.0000    0.30548
469160.0000    0.41407
469200.0000    0.41067
469240.0000    0.47550
469280.0000    0.51414
469320.0000    0.14943
469360.0000    0.39647
469400.0000    0.44760
469440.0000    0.65040
469480.0000    0.48992
469520.0000    0.50433
469560.0000   -0.10181
469600.0000    0.18143
469640.0000    0.17088
469680.0000    0.17439
469720.0000    0.06636
469760.0000    0.12168
469800.0000    0.03591
469840.0000    0.10550
469880.0000   -0.12822
469920.0000    0.24729
469960.0000    0.09443
470000.0000    0.17215
470040.0000    0.36968
470080.0000    0.30052
470120.0000    0.02205
470160.0000   -0.07305
470200.0000   -0.24010
470240.0000    0.04676
470280.0000   -0.04283
470320.0000   -0.37753
470360.0000    0.03062
470400.0000    0.02454
470440.0000    0.39035
470480.0000    0.25752
470520.0000    0.32538
470560.0000    0.41813
470600.0000    0.46099
470640.0000    0.34943
470680.0000    0.18399
470720.0000    0.11043
470760.0000    0.41126
470800.0000    0.31659
470840.0000    0.16837
470880.0000    0.20977
470920.0000    0.29016
470960.0000    0.26695
471000.0000    0.37655
471040.0000    0.46857
471080.0000    0.45003
471120.0000    0.53604
471160.0000    0.01698
471200.0000    0.25616
471240.0000    0.41779
471280.0000    0.34093
471320.0000    0.23132
471360.0000    0.02139
471400.0000    0.46056
471440.0000    0.20277
471480.0000    0.26853
471520.0000    0.37016
471560.0000    0.35551
471600.0000    0.42865
471640.0000    0.44934
471680.0000    0.70320
471720.0000    0.29044
471760.0000    0.30156
471800.0000    0.40122
471840.0000    0.38044
471880.0000    0.41835
471920.0000    0.31396
471960.0000    0.35677
472000.0000   -0.01127
472040.0000    0.22855
472080.0000    0.23337
472120.0000    0.41164
472160.0000    0.53345
472200.0000    0.05667
472240.0000    0.25088
472280.0000    0.47690
472320.0000    0.46987
472360.0000    0.25049
472400.0000    0.19565
472440.0000    0.28834
472480.0000    0.36369
472520.0000    0.62371
472560.0000    0.52228
472600.0000    0.31643
472640.0000    0.40792
472680.0000    0.58627
472720.0000    0.30726
472760.0000    0.32459
472800.0000    0.55697
472840.0000    0.45041
472880.0000    0.56805
472920.0000    0.26910
472960.0000    0.63247
473000.0000    0.55839
473040.0000    0.39371
473080.0000    0.13083
473120.0000    0.28262
473160.0000    0.29559
473200.0000    0.33800
473240.0000    0.45589
473280.0000    0.38270
473320.0000    0.36064
473360.0000    0.46192
473400.0000    0.46335
473440.0000    0.52157
473480.0000    0.47094
473520.0000    0.28010
473560.0000    0.35834
473600.0000    0.63916
473640.0000    0.52059
473680.0000    0.45260
473720.0000    0.52940
473760.0000    0.64772
473800.0000    0.32897
473840.0000    0.41219
473880.0000    0.36546
473920.0000    0.39792
473960.0000    0.38748
474000.0000    0.28131
474040.0000    0.43490
474080.0000    0.42881
474120.0000    0.38634
474160.0000    0.58416
474200.0000    0.28824
474240.0000    0.41776
474280.0000    0.31404
474320.0000    0.30928
474360.0000    0.24367
474400.0000    0.48351
474440.0000    0.04311
474480.0000    0.27523
474520.0000    0.50909
474560.0000    0.34533
474600.0000    0.41315
474640.0000    0.20617
474680.0000    0.42588
474720.0000    0.36708
474760.0000    0.46595
474800.0000    0.55710
474840.0000    0.45564
474880.0000    0.55768
474920.0000    0.65226
474960.0000    0.41761
475000.0000    0.33242
475040.0000    0.60340
475080.0000    0.48064
475120.0000    0.41918
475160.0000    0.17439
475200.0000    0.51340
475240.0000    0.31822
475280.0000    0.57186
475320.0000    0.43608
475360.0000    0.55100
475400.0000    0.47823
475440.0000    0.36958
475480.0000    0.49340
475520.0000    0.31878
475560.0000    0.53786
475600.0000    0.45897
475640.0000    0.41681
475680.0000    0.51865
475720.0000    0.23247
475760.0000    0.48645
475800.0000    0.50552
475840.0000    0.30044
475880.0000    0.37905
475920.0000    0.28709
475960.0000    0.28095
476000.0000    0.49925
476040.0000    0.44681
476080.0000    0.39008
476120.0000    0.40554
476160.0000    0.42940
476200.0000    0.45221
476240.0000    0.35908
476280.0000    0.25964
476320.0000    0.44045
476360.0000    0.40092
476400.0000    0.52084
476440.0000    0.32167
476480.0000    0.53650
476520.0000    0.38976
476560.0000    0.76297
476600.0000    0.63541
476640.0000    0.53573
476680.0000    0.68842
476720.0000    0.38095
476760.0000    0.30763
476800.0000    0.59397
476840.0000    0.64867
476880.0000    0.37593
476920.0000    0.33551
476960.0000    0.34570
477000.0000    0.36152
477040.0000    0.32059
477080.0000    0.62420
477120.0000    0.26861
477160.0000    0.31878
477200.0000    0.37232
477240.0000    0.10592
477280.0000    0.32141
477320.0000    0.10854
477360.0000    0.50248
477400.0000    0.41108
477440.0000    0.22490
477480.0000    0.17677
477520.0000    0.38467
477560.0000    0.32734
477600.0000    0.35391
477640.0000    0.34103
477680.0000    0.52885
477720.0000    0.13144
477760.0000    0.34971
477800.0000    0.29967
477840.0000    0.32178
477880.0000    0.31308
477920.0000    0.36647
477960.0000    0.42665
478000.0000    0.34564
478040.0000    0.34593
478080.0000    0.37081
478120.0000    0.38504
478160.0000    0.19534
478200.0000    0.52748
478240.0000    0.35450
478280.0000    0.27106
478320.0000    0.33095
478360.0000    0.22721
478400.0000    0.27220
478440.0000    0.49538
478480.0000    0.43648
478520.0000    0.52515
478560.0000    0.40364
478600.0000    0.42949
478640.0000    0.40379
478680.0000    0.60608
478720.0000    0.41099
478760.0000    0.45446
478800.0000    0.54317
478840.0000    0.44177
478880.0000    0.61907
478920.0000    0.52500
478960.0000    0.35533
479000.0000    0.56237
479040.0000    0.33520
479080.0000    0.16030
479120.0000    0.42443
479160.0000    0.31797
479200.0000    0.34271
479240.0000    0.38780
479280.0000    0.42583
479320.0000    0.48712
479360.0000    0.39700
479400.0000    0.32235
479440.0000    0.30667
479480.0000    0.39978
479520.0000    0.49011
479560.0000    0.41991
479600.0000    0.39243
479640.0000    0.34972
479680.0000    0.34824
479720.0000    0.53397
479760.0000    0.45506
479800.0000    0.37707
479840.0000    0.33844
479880.0000    0.37909
479920.0000    0.20723
479960.0000    0.51342
480000.0000    0.55091
480040.0000    0.48599
480080.0000    0.39012
480120.0000    0.47145
480160.0000    0.36884
480200.0000    0.42876
480240.0000    0.52369
480280.0000    0.24474
480320.0000    0.44327
480360.0000    0.35226
480400.0000    0.58564
480440.0000    0.52271
480480.0000    0.45471
480520.0000    0.31199
480560.0000    0.35000
480600.0000    0.41873
480640.0000    0.17322
480680.0000    0.20011
480720.0000    0.40437
480760.0000    0.29426
480800.0000    0.03486
480840.0000    0.31362
480880.0000    0.12143
480920.0000    0.56155
480960.0000    0.26151
481000.0000    0.17941
481040.0000    0.22358
481080.0000    0.11956
481120.0000    0.26654
481160.0000    0.26098
481200.0000   -0.03567
481240.0000    0.33283
481280.0000    0.55030
481320.0000    0.24690
481360.0000    0.52631
481400.0000    0.43025
481440.0000    0.22449
481480.0000    0.17203
481520.0000    0.31547
481560.0000    0.40448
481600.0000    0.54204
481640.0000    0.42546
481680.0000    0.44025
481720.0000    0.34099
481760.0000    0.31373
481800.0000    0.21008
481840.0000    0.15333
481880.0000    0.13645
481920.0000    0.10788
481960.0000    0.16786
482000.0000    0.24229
482040.0000    0.26835
482080.0000    0.16108
482120.0000    0.21829
482160.0000    0.24678
482200.0000    0.36453
482240.0000    0.26357
482280.0000    0.08958
482320.0000    0.14933
482360.0000    0.25584
482400.0000    0.23803
482440.0000    0.24448
482480.0000    0.38457
482520.0000    0.47927
482560.0000    0.27391
482600.0000    0.32924
482640.0000    0.40626
482680.0000    0.32583
482720.0000    0.46867
482760.0000    0.14209
482800.0000    0.15980
482840.0000    0.37369
482880.0000   -0.02300
482920.0000    0.17559
482960.0000    0.26289
483000.0000    0.19336
483040.0000    0.32806
483080.0000    0.04887
483120.0000    0.18845
483160.0000    0.23284
483200.0000   -0.32357
483240.0000   -0.68691
483280.0000   -0.42825
483320.0000   -0.33454
483360.0000    0.02336
483400.0000   -0.26930
483440.0000   -0.53581
483480.0000   -0.53629
483520.0000   -0.26962
483560.0000   -0.83825
483600.0000   -0.63882
483640.0000   -0.58445
483680.0000   -0.75212
483720.0000   -0.54663
483760.0000   -0.60447
483800.0000   -0.56298
483840.0000   -0.29221
483880.0000   -0.27385
483920.0000   -0.57972
483960.0000   -0.22140
484000.0000   -0.34436
484040.0000   -0.41518
484080.0000   -0.48626
484120.0000   -0.79676
484160.0000   -0.52434
484200.0000   -0.66161
484240.0000   -0.89021
484280.0000   -0.85138
484320.0000   -0.68487
484360.0000   -0.69322
484400.0000   -0.57050
484440.0000   -0.77400
484480.0000   -0.45679
484520.0000   -0.32525
484560.0000   -0.73484
484600.0000   -0.13580
484640.0000   -0.73659
484680.0000   -0.48224
484720.0000   -0.64207
484760.0000   -0.62291
484800.0000   -0.54473
484840.0000   -0.49397
484880.0000   -0.36231
484920.0000   -0.66714
484960.0000   -0.62437
485000.0000   -0.65556
485040.0000   -0.55472
485080.0000   -0.47919
485120.0000   -0.82623
485160.0000   -0.55203
485200.0000   -0.54618
485240.0000   -0.64271
485280.0000   -0.51979
485320.0000   -0.48905
485360.0000   -0.45581
485400.0000   -0.63852
485440.0000   -0.63930
485480.0000   -0.26827
485520.0000   -0.56032
485560.0000   -0.52657
485600.0000   -0.56466
485640.0000   -0.51134
485680.0000   -0.56746
485720.0000   -0.47481
485760.0000   -0.60137
485800.0000   -0.69590
485840.0000   -0.62142
485880.0000   -0.54817
485920.0000   -0.49697
485960.0000   -0.45049
486000.0000   -0.21296
486040.0000   -0.47389
486080.0000   -0.58408
486120.0000   -0.58025
486160.0000   -0.75032
486200.0000   -0.42601
486240.0000   -0.76077
486280.0000   -0.78528
486320.0000   -0.51227
486360.0000   -0.35615
486400.0000   -0.55324
486440.0000   -0.60333
486480.0000   -0.50331
486520.0000   -0.37774
486560.0000   -0.30046
486600.0000   -0.30168
486640.0000   -0.18884
486680.0000   -0.02956
486720.0000   -0.20725
486760.0000   -0.08182
486800.0000    0.01044
486840.0000   -0.16008
486880.0000   -0.12104
486920.0000   -0.31768
486960.0000   -0.51111
487000.0000   -0.56771
487040.0000   -0.75339
487080.0000   -0.29754
487120.0000   -0.15899
487160.0000   -0.57942
487200.0000   -0.20877
487240.0000   -0.12174
487280.0000   -0.07134
487320.0000   -0.17794
487360.0000   -0.23626
487400.0000   -0.49627
487440.0000   -0.62831
487480.0000   -0.68637
487520.0000   -0.47124
487560.0000   -0.67932
487600.0000   -0.47444
487640.0000   -0.23921
487680.0000    0.01657
487720.0000   -0.63979
487760.0000   -0.16616
487800.0000   -0.12032
487840.0000   -0.60877
487880.0000   -0.28951
487920.0000    0.10808
487960.0000   -0.45817
488000.0000   -0.36709
488040.0000   -0.05414
488080.0000   -0.66368
488120.0000   -0.38783
488160.0000   -0.62351
488200.0000   -0.70118
488240.0000   -0.65586
488280.0000   -0.30357
488320.0000   -0.18443
488360.0000   -0.49625
488400.0000   -0.13120
488440.0000   -0.24370
488480.0000   -0.21785
488520.0000   -0.31064
488560.0000   -0.19896
488600.0000   -0.29330
488640.0000   -0.00133
488680.0000   -0.22677
488720.0000   -0.22231
488760.0000   -0.30527
488800.0000   -0.30328
488840.0000   -0.25469
488880.0000   -0.31929
488920.0000   -0.29792
488960.0000   -0.14643
489000.0000   -0.52504
489040.0000   -0.14088
489080.0000   -0.49614
489120.0000   -0.84441
489160.0000   -0.50986
489200.0000   -0.53858
489240.0000   -0.12722
489280.0000   -0.27367
489320.0000   -0.02541
489360.0000   -0.48947
489400.0000   -0.49109
489440.0000   -0.28954
489480.0000   -0.36284
489520.0000   -0.38203
489560.0000   -0.54200
489600.0000   -0.37414
489640.0000   -0.44244
489680.0000   -0.22971
489720.0000   -0.43493
489760.0000   -0.42708
489800.0000   -0.54179
489840.0000   -0.42602
489880.0000   -0.48059
489920.0000   -0.55301
489960.0000   -0.49063
490000.0000   -0.51420
490040.0000   -0.55119
490080.0000   -0.28676
490120.0000   -0.37875
490160.0000   -0.30106
490200.0000   -0.33632
490240.0000   -0.28864
490280.0000   -0.31400
490320.0000   -0.48436
490360.0000   -0.17695
490400.0000   -0.09590
490440.0000   -0.32701
490480.0000   -0.37978
490520.0000   -0.39265
490560.0000   -0.69809
490600.0000   -0.38824
490640.0000   -0.67934
490680.0000   -0.53582
490720.0000   -0.26146
490760.0000   -0.40048
490800.0000   -0.52815
490840.0000   -0.46023
490880.0000   -0.30028
490920.0000   -0.62201
490960.0000   -0.61465
491000.0000   -0.08429
491040.0000   -0.31390
491080.0000   -0.27461
491120.0000   -0.44705
491160.0000   -0.14300
491200.0000   -0.53460
491240.0000   -0.85724
491280.0000   -0.31444
491320.0000   -0.63922
491360.0000   -0.64223
491400.0000   -0.53484
491440.0000   -0.67942
491480.0000   -0.42849
491520.0000   -0.52506
491560.0000   -0.94335
491600.0000   -0.75767
491640.0000   -0.32524
491680.0000   -0.38151
491720.0000   -0.20925
491760.0000   -0.18861
491800.0000   -0.48239
491840.0000   -0.70137
491880.0000   -0.56832
491920.0000   -0.81577
491960.0000   -0.65156
492000.0000   -0.54912
492040.0000   -0.72637
492080.0000   -0.73096
492120.0000   -0.35306
492160.0000   -0.35117
492200.0000   -0.35073
492240.0000   -0.28121
492280.0000   -0.24982
492320.0000   -0.18633
492360.0000    0.00724
492400.0000    0.08427
492440.0000    0.02418
492480.0000    0.11438
492520.0000    0.34904
492560.0000    0.40902
492600.0000    0.16484
492640.0000    0.14609
492680.0000    0.31308
492720.0000    0.35207
492760.0000    0.20899
492800.0000    0.67001
492840.0000    0.69148
492880.0000    0.64360
492920.0000    0.59680
492960.0000    0.57188
493000.0000    0.58624
493040.0000    0.61811
493080.0000    0.65453
493120.0000    0.33153
493160.0000    0.27739
493200.0000    0.27513
493240.0000    0.48280
493280.0000    0.38046
493320.0000    0.35741
493360.0000    0.51063
493400.0000    0.09530
493440.0000    0.62026
493480.0000    0.47550
493520.0000    0.22121
493560.0000    0.46278
493600.0000    0.20506
493640.0000    0.34727
493680.0000    0.28244
493720.0000    0.33423
493760.0000    0.19028
493800.0000    0.31242
493840.0000    0.22795
493880.0000    0.62823
493920.0000    0.24782
493960.0000    0.09803
494000.0000    0.38998
494040.0000    0.31399
494080.0000    0.29492
494120.0000    0.31654
494160.0000    0.19010
494200.0000    0.21051
494240.0000    0.35413
494280.0000    0.40175
494320.0000    0.34720
494360.0000    0.27397
494400.0000    0.22123
494440.0000    0.39037
494480.0000    0.55479
494520.0000    0.13337
494560.0000    0.08198
494600.0000    0.37725
494640.0000    0.27810
494680.0000    0.25952
494720.0000    0.33195
494760.0000   -0.16097
494800.0000    0.27496
494840.0000    0.30078
494880.0000    0.32666
494920.0000    0.28348
494960.0000    0.36853
495000.0000   -0.08274
495040.0000    0.20978
495080.0000    0.28085
495120.0000    0.28183
495160.0000    0.30068
495200.0000    0.22209
495240.0000    0.30090
495280.0000    0.24235
495320.0000    0.39995
495360.0000    0.22344
495400.0000    0.12900
495440.0000   -0.01009
495480.0000   -0.29357
495520.0000   -0.30636
495560.0000   -0.17036
495600.0000   -0.02100
495640.0000   -0.34456
495680.0000   -0.34433
495720.0000    0.07014
495760.0000    0.37613
495800.0000    0.24783
495840.0000    0.27854
495880.0000    0.24342
495920.0000    0.40809
495960.0000    0.57615
496000.0000    0.35630
496040.0000    0.34130
496080.0000    0.20074
496120.0000    0.16189
496160.0000    0.40920
496200.0000    0.47603
496240.0000    0.34384
496280.0000    0.48037
496320.0000    0.47466
496360.0000    0.61922
496400.0000    0.47359
496440.0000    0.46847
496480.0000    0.56143
496520.0000    0.64048
496560.0000    0.62566
496600.0000    0.44187
496640.0000    0.62921
496680.0000    0.47993
496720.0000    0.11728
496760.0000    0.38579
496800.0000    0.38612
496840.0000    0.42877
496880.0000    0.23551
496920.0000    0.35540
496960.0000    0.38691
497000.0000    0.36465
497040.0000    0.42460
497080.0000    0.39678
497120.0000    0.32097
497160.0000    0.62344
497200.0000    0.59125
497240.0000    0.39431
497280.0000    0.33318
497320.0000    0.46790
497360.0000    0.31790
497400.0000    0.47709
497440.0000    0.26001
497480.0000    0.42354
497520.0000    0.27874
497560.0000    0.41370
497600.0000    0.49492
497640.0000    0.44115
497680.0000    0.35618
497720.0000    0.36619
497760.0000    0.67628
497800.0000    0.51812
497840.0000    0.50716
497880.0000    0.39907
497920.0000    0.38447
497960.0000    0.43768
498000.0000    0.44813
498040.0000    0.49725
498080.0000    0.59975
498120.0000    0.41900
498160.0000    0.47438
498200.0000    0.46951
498240.0000    0.59428
498280.0000    0.64704
498320.0000    0.60029
498360.0000    0.49443
498400.0000    0.48569
498440.0000    0.51252
498480.0000    0.34463
498520.0000    0.40653
498560.0000    0.61838
498600.0000    0.37797
498640.0000    0.34961
498680.0000    0.36653
498720.0000    0.29668
498760.0000    0.41087
498800.0000    0.39404
498840.0000    0.36356
498880.0000    0.26960
498920.0000    0.48794
498960.0000    0.23887
499000.0000    0.38897
499040.0000   -0.06567
499080.0000   -0.07282
499120.0000    0.38409
499160.0000    0.20448
499200.0000    0.17068
499240.0000    0.25599
499280.0000    0.04385
499320.0000   -0.03808
499360.0000    0.26344
499400.0000    0.19949
499440.0000    0.52223
499480.0000    0.66095
499520.0000    0.48849
499560.0000    0.27689
499600.0000    0.51224
499640.0000    0.44483
499680.0000    0.37301
499720.0000    0.62396
499760.0000    0.32000
499800.0000    0.29071
499840.0000   -0.09375
499880.0000   -0.28738
499920.0000   -0.12338
499960.0000    0.03451
500000.0000   -0.05473
500040.0000   -0.05306
500080.0000    0.20465
500120.0000    0.43424
500160.0000    0.13796
500200.0000    0.23330
500240.0000    0.26146
500280.0000    0.15790
500320.0000    0.43902
500360.0000    0.17303
500400.0000   -0.00427
500440.0000   -0.15386
500480.0000    0.15550
500520.0000    0.41221
500560.0000    0.05808
500600.0000    0.14805
500640.0000    0.01617
500680.0000   -0.00735
500720.0000    0.16859
500760.0000    0.29615
500800.0000    0.25710
500840.0000   -0.16707
500880.0000   -0.10391
500920.0000   -0.40913
500960.0000   -0.20726
501000.0000   -0.45256
501040.0000   -0.43203
501080.0000   -0.42105
501120.0000   -0.33188
501160.0000   -0.68910
501200.0000   -0.33149
501240.0000   -0.42713
501280.0000   -0.23818
501320.0000   -0.12504
501360.0000   -0.00881
501400.0000   -0.10239
501440.0000   -0.14619
501480.0000    0.01373
501520.0000   -0.15311
501560.0000   -0.13658
501600.0000    0.02553
501640.0000    0.00909
501680.0000    0.26657
501720.0000    0.34152
501760.0000    0.28330
501800.0000    0.41493
501840.0000    0.27762
501880.0000    0.24936
501920.0000    0.49720
501960.0000    0.01985
502000.0000   -0.05058
502040.0000   -0.53177
502080.0000   -0.35691
502120.0000   -0.75040
502160.0000   -0.69729
502200.0000   -0.66219
502240.0000   -0.42748
502280.0000   -0.52344
502320.0000   -0.18618
502360.0000   -0.24369
502400.0000   -0.27385
502440.0000   -0.34221
502480.0000   -0.63309
502520.0000   -0.42638
502560.0000   -0.60665
502600.0000   -0.59674
502640.0000   -0.32623
502680.0000   -0.41038
502720.0000   -0.52819
502760.0000   -0.65641
502800.0000   -0.40696
502840.0000   -0.64891
502880.0000   -0.61748
502920.0000   -0.59868
502960.0000   -0.51826
503000.0000   -0.52677
503040.0000   -0.09915
503080.0000   -0.47877
503120.0000   -0.53480
503160.0000   -0.40897
503200.0000   -0.43899
503240.0000   -0.41305
503280.0000   -0.55964
503320.0000   -0.65979
503360.0000   -0.45080
503400.0000   -0.58130
503440.0000   -0.41989
503480.0000   -0.52473
503520.0000   -0.48275
503560.0000   -0.60184
503600.0000   -0.29465
503640.0000   -0.38551
503680.0000   -0.60251
503720.0000   -0.64080
503760.0000   -0.45513
503800.0000   -0.45285
503840.0000   -0.31360
503880.0000   -0.45007
503920.0000   -0.51649
503960.0000   -0.61281
504000.0000   -0.63709
504040.0000   -0.64700
504080.0000   -0.70851
504120.0000   -0.39439
504160.0000   -0.66060
504200.0000   -0.60602
504240.0000   -0.70278
504280.0000   -0.34393
504320.0000   -0.41210
504360.0000   -0.54473
504400.0000   -0.64812
504440.0000   -0.57351
504480.0000   -0.53625
504520.0000   -0.65425
504560.0000   -0.55525
504600.0000   -0.59652
504640.0000   -0.47413
504680.0000   -0.76675
504720.0000   -0.42507
504760.0000   -0.60397
504800.0000   -0.62714
504840.0000   -0.45003
504880.0000   -0.40664
504920.0000   -0.55127
504960.0000   -0.46272
505000.0000   -0.32092
505040.0000   -0.65635
505080.0000   -0.52457
505120.0000   -0.50509
505160.0000   -0.60770
505200.0000   -0.82671
505240.0000   -0.70929
505280.0000   -0.65788
505320.0000   -1.10330
505360.0000   -0.92231
505400.0000   -0.93675
505440.0000   -0.51819
505480.0000   -0.83902
505520.0000   -0.91698
505560.0000   -0.45294
505600.0000   -0.47002
505640.0000   -0.44267
505680.0000   -0.16088
505720.0000    0.00846
505760.0000   -0.53321
505800.0000   -0.02285
505840.0000   -0.32040
505880.0000   -0.33877
505920.0000   -0.07359
505960.0000   -0.11729
506000.0000   -0.46156
506040.0000   -0.30166
506080.0000   -0.11448
506120.0000   -0.43201
506160.0000   -0.29347
506200.0000   -0.59287
506240.0000   -0.63294
506280.0000   -0.55010
506320.0000   -0.66684
506360.0000   -0.97408
506400.0000   -0.73213
506440.0000   -0.65568
506480.0000   -0.63518
506520.0000   -0.60669
506560.0000   -0.81201
506600.0000   -0.83323
506640.0000   -0.88309
506680.0000   -1.05781
506720.0000   -0.84900
506760.0000   -0.65177
506800.0000   -0.81549
506840.0000   -0.94791
506880.0000   -1.02896
506920.0000   -0.90366
506960.0000   -0.63820
507000.0000   -0.53840
507040.0000   -0.64357
507080.0000   -0.45117
507120.0000   -0.67621
507160.0000   -0.32938
507200.0000   -0.27941
507240.0000   -0.51632
507280.0000   -0.31856
507320.0000   -0.56709
507360.0000   -0.99773
507400.0000   -0.47455
507440.0000   -0.60413
507480.0000   -0.65352
507520.0000   -0.61453
507560.0000   -0.71800
507600.0000   -0.99767
507640.0000   -0.91410
507680.0000   -0.81850
507720.0000   -0.55561
507760.0000   -0.61087
507800.0000   -0.24209
507840.0000   -0.09951
507880.0000    0.00437
507920.0000   -0.28048
507960.0000   -0.07203
508000.0000   -0.09662
508040.0000   -0.05373
508080.0000   -0.32178
508120.0000   -0.58292
508160.0000   -0.77933
508200.0000   -0.58925
508240.0000   -0.69131
508280.0000   -0.71298
508320.0000   -0.74780
508360.0000   -0.51610
508400.0000   -0.57651
508440.0000   -0.50066
508480.0000   -0.30182
508520.0000   -0.42014
508560.0000   -0.29894
508600.0000   -0.40410
508640.0000   -0.49758
508680.0000   -0.49484
508720.0000   -0.45959
508760.0000   -0.31048
508800.0000   -0.49944
508840.0000   -0.57102
508880.0000   -0.51142
508920.0000   -0.64337
508960.0000   -0.39443
509000.0000   -0.69236
509040.0000   -0.56901
509080.0000   -0.68488
509120.0000   -0.61480
509160.0000   -0.85424
509200.0000   -0.69593
509240.0000   -0.54832
509280.0000   -0.45189
509320.0000   -0.55695
509360.0000   -0.57262
509400.0000   -0.71574
509440.0000   -0.89921
509480.0000   -0.80264
509520.0000   -0.81771
509560.0000   -0.77974
509600.0000   -0.76501
509640.0000   -0.73302
509680.0000   -1.15122
509720.0000   -0.71544
509760.0000   -0.73905
509800.0000   -0.95106
509840.0000   -0.98378
509880.0000   -1.02195
509920.0000   -0.86946
509960.0000   -0.67813
510000.0000   -0.72953
510040.0000   -0.70633
510080.0000   -0.36026
510120.0000   -0.87115
510160.0000   -0.56345
510200.0000   -1.00824
510240.0000   -0.70008
510280.0000   -0.85631
510320.0000   -1.37519
510360.0000   -0.81074
510400.0000   -0.76493
510440.0000   -0.84676
510480.0000   -0.86163
510520.0000   -0.83375
510560.0000   -0.80498
510600.0000   -0.69720
510640.0000   -0.81317
510680.0000   -0.85733
510720.0000   -0.70365
510760.0000   -0.67599
510800.0000   -0.45907
510840.0000   -0.64006
510880.0000   -0.73093
510920.0000   -0.57414
510960.0000   -0.31385
511000.0000   -0.66532
511040.0000   -0.54548
511080.0000   -0.66966
511120.0000   -0.68149
511160.0000   -0.59519
511200.0000   -0.68477
511240.0000   -0.49900
511280.0000   -0.69628
511320.0000   -0.80595
511360.0000   -0.72352
511400.0000   -0.79452
511440.0000   -0.72640
511480.0000   -0.47460
511520.0000   -0.47986
511560.0000   -0.30976
511600.0000   -0.56823
511640.0000   -0.90272
511680.0000   -0.55458
511720.0000   -0.75117
511760.0000   -0.43445
511800.0000   -0.62723
511840.0000   -0.55681
511880.0000   -0.45954
511920.0000   -0.79030
511960.0000   -0.67671
512000.0000   -0.98996
512040.0000   -1.17123
512080.0000   -0.95526
512120.0000   -0.74277
512160.0000   -0.83675
512200.0000   -0.89680
512240.0000   -0.92914
512280.0000   -0.68736
512320.0000   -0.56068
512360.0000   -0.61455
512400.0000   -0.70662
512440.0000   -0.54655
512480.0000   -0.59157
512520.0000   -0.58228
512560.0000   -0.57787
512600.0000   -0.43578
512640.0000   -0.59891
512680.0000   -0.73233
512720.0000   -0.96142
512760.0000   -0.69368
512800.0000   -0.84710
512840.0000   -0.74711
512880.0000   -0.69941
512920.0000   -0.19775
512960.0000   -0.49145
513000.0000   -0.39247
513040.0000   -0.75371
513080.0000   -0.90096
513120.0000   -0.86630
513160.0000   -0.62230
513200.0000   -0.66998
513240.0000   -0.56385
513280.0000   -0.91896
513320.0000   -0.64363
513360.0000   -0.70510
513400.0000   -0.50903
513440.0000   -0.58786
513480.0000   -0.54582
513520.0000   -0.19723
513560.0000   -0.39784
513600.0000   -0.68184
513640.0000   -0.63776
513680.0000   -0.21003
513720.0000   -0.46380
513760.0000   -0.50052
513800.0000   -0.44955
513840.0000   -0.31056
513880.0000   -0.75476
513920.0000   -0.69048
513960.0000   -0.48423
514000.0000   -0.56191
514040.0000   -0.55438
514080.0000   -0.62132
514120.0000   -0.82037
514160.0000   -0.62113
514200.0000   -1.03423
514240.0000   -0.91716
514280.0000   -0.91417
514320.0000   -0.82816
514360.0000   -0.70965
514400.0000   -0.45645
514440.0000   -0.51435
514480.0000   -0.48624
514520.0000   -0.79977
514560.0000   -0.66434
514600.0000   -0.51912
514640.0000   -0.70548
514680.0000   -0.65354
514720.0000   -0.77952
514760.0000   -1.01903
514800.0000   -0.57005
514840.0000   -0.88235
514880.0000   -0.66847
514920.0000   -0.54364
514960.0000   -0.68533
515000.0000   -0.51933
515040.0000   -0.69903
515080.0000   -0.61701
515120.0000   -0.64387
515160.0000   -0.92017
515200.0000   -0.53424
515240.0000   -0.75195
515280.0000   -0.61057
515320.0000   -0.57076
515360.0000   -0.61310
515400.0000   -0.50808
515440.0000   -0.58058
515480.0000   -0.68738
515520.0000   -0.72942
515560.0000   -0.59779
515600.0000   -0.68690
515640.0000   -0.63289
515680.0000   -0.66077
515720.0000   -0.52714
515760.0000   -0.49899
515800.0000   -0.71781
515840.0000   -0.56547
515880.0000   -0.71524
515920.0000   -0.92318
515960.0000   -0.53644
516000.0000   -0.65656
516040.0000   -0.51788
516080.0000   -0.56234
516120.0000   -0.57344
516160.0000   -0.80397
516200.0000   -0.72490
516240.0000   -0.48246
516280.0000   -0.17594
516320.0000   -0.29097
516360.0000   -0.10485
516400.0000   -0.12035
516440.0000   -0.01057
516480.0000   -0.25208
516520.0000   -0.21607
516560.0000    0.01122
516600.0000   -0.11425
516640.0000   -0.10810
516680.0000   -0.02042
516720.0000   -0.40555
516760.0000   -0.27509
516800.0000   -0.34155
516840.0000   -0.36533
516880.0000   -0.24504
516920.0000    0.03438
516960.0000   -0.11154
517000.0000   -0.24782
517040.0000   -0.43665
517080.0000   -0.23618
517120.0000   -0.37948
517160.0000   -0.34513
517200.0000   -0.52742
517240.0000   -0.15860
517280.0000   -0.14484
517320.0000   -0.30796
517360.0000   -0.39690
517400.0000   -0.34461
517440.0000   -0.07295
517480.0000   -0.25539
517520.0000    0.02842
517560.0000   -0.11945
517600.0000    0.00417
517640.0000    0.10621
517680.0000    0.20650
517720.0000    0.36579
517760.0000    0.10062
517800.0000    0.06085
517840.0000   -0.07944
517880.0000   -0.15403
517920.0000    0.10027
517960.0000   -0.18592
518000.0000   -0.09019
518040.0000   -0.38414
518080.0000   -0.12529
518120.0000    0.11746
518160.0000   -0.12457
518200.0000   -0.50440
518240.0000   -0.26655
518280.0000   -0.60915
518320.0000   -0.57749
518360.0000   -0.66191
518400.0000   -0.39696
518440.0000   -0.28048
518480.0000   -0.44058
518520.0000   -0.57968
518560.0000   -0.32375
518600.0000   -0.67065
518640.0000   -0.48486
518680.0000   -0.49863
518720.0000   -0.60356
518760.0000   -0.37256
518800.0000   -0.35405
518840.0000   -0.18493
518880.0000   -0.57044
518920.0000   -0.26499
518960.0000   -0.23001
519000.0000   -0.30382
519040.0000   -0.73087
519080.0000   -0.42259
519120.0000   -0.18018
519160.0000   -0.56848
519200.0000   -0.54735
519240.0000   -0.47943
519280.0000   -0.55913
519320.0000   -0.41395
519360.0000   -0.47920
519400.0000   -0.28567
519440.0000   -0.22982
519480.0000   -0.25640
519520.0000   -0.42642
519560.0000   -0.44541
519600.0000   -0.67664
519640.0000    0.00610
519680.0000   -0.23807
519720.0000   -0.17747
519760.0000   -0.44502
519800.0000   -0.64933
519840.0000   -0.65490
519880.0000   -0.42004
519920.0000   -0.48756
519960.0000   -0.30066
520000.0000   -0.34118
520040.0000   -0.52794
520080.0000   -0.43441
520120.0000   -0.51932
520160.0000   -0.05540
520200.0000   -0.17022
520240.0000   -0.53804
520280.0000   -0.29268
520320.0000   -0.28151
520360.0000   -0.78352
520400.0000   -0.33754
520440.0000   -0.23757
520480.0000   -0.14315
520520.0000   -0.37132
520560.0000   -0.47394
520600.0000   -0.33741
520640.0000   -0.40068
520680.0000   -0.27588
520720.0000   -0.27167
520760.0000   -0.52254
520800.0000   -0.81733
520840.0000   -0.80680
520880.0000   -0.70995
520920.0000   -0.72612
520960.0000   -0.50161
521000.0000   -0.16556
521040.0000   -0.09472
521080.0000   -0.15556
521120.0000   -0.46629
521160.0000   -0.13023
521200.0000   -0.47957
521240.0000   -0.14524
521280.0000   -0.42826
521320.0000   -0.56917
521360.0000   -0.68169
521400.0000   -0.66404
521440.0000   -0.35213
521480.0000   -0.25824
521520.0000   -0.43272
521560.0000   -0.30098
521600.0000   -0.10006
521640.0000    0.02905
521680.0000    0.19781
521720.0000    0.19770
521760.0000    0.08822
521800.0000   -0.13465
521840.0000   -0.44642
521880.0000   -0.65513
521920.0000   -0.60280
521960.0000   -0.75403
522000.0000   -0.37850
522040.0000   -0.70094
522080.0000   -0.57222
522120.0000   -0.85281
522160.0000   -0.69533
522200.0000   -0.54790
522240.0000   -0.95509
522280.0000   -0.80955
522320.0000   -0.82464
522360.0000   -0.83288
522400.0000   -0.70780
522440.0000   -0.69137
522480.0000   -0.78528
522520.0000   -0.82171
522560.0000   -0.42776
522600.0000   -0.49397
522640.0000   -0.13052
522680.0000   -0.33905
522720.0000   -0.45764
522760.0000   -0.37414
522800.0000   -0.28778
522840.0000   -0.38427
522880.0000   -0.24677
522920.0000   -0.41016
522960.0000    0.10048
523000.0000   -0.02470
523040.0000   -0.25959
523080.0000   -0.05358
523120.0000   -0.45783
523160.0000   -0.23845
523200.0000   -0.39245
523240.0000   -0.30797
523280.0000   -0.37096
523320.0000   -0.40475
523360.0000   -0.28438
523400.0000   -0.16790
523440.0000   -0.08196
523480.0000   -0.12772
523520.0000   -0.28986
523560.0000   -0.62705
523600.0000   -0.07673
523640.0000   -0.53766
523680.0000   -0.61062
523720.0000   -0.43350
523760.0000   -0.37222
523800.0000   -0.43501
523840.0000   -0.50360
523880.0000   -0.36903
523920.0000   -0.60726
523960.0000   -0.27897
524000.0000   -0.30241
524040.0000   -0.72126
524080.0000   -1.05524
524120.0000   -0.49082
524160.0000   -0.23566
524200.0000   -0.40992
524240.0000   -0.72177
524280.0000   -0.42580
524320.0000   -0.55457
524360.0000   -0.53636
524400.0000   -0.25346
524440.0000   -0.28778
524480.0000   -0.17999
524520.0000   -0.04735
524560.0000   -0.21406
524600.0000   -0.33116
524640.0000   -0.09314
524680.0000   -0.18642
524720.0000   -0.26834
524760.0000   -0.17496
524800.0000   -0.30775
524840.0000   -0.08310
524880.0000   -0.09369
524920.0000   -0.09512
524960.0000    0.00117
525000.0000   -0.11443
525040.0000   -0.06204
525080.0000   -0.21534
525120.0000   -0.08691
525160.0000   -0.15208
525200.0000   -0.15236
525240.0000   -0.34974
525280.0000   -0.51781
525320.0000   -0.27395
525360.0000   -0.58602
525400.0000   -0.34920
525440.0000   -0.31324
525480.0000   -0.30450
525520.0000   -0.26821
525560.0000   -0.44940
525600.0000   -0.40199
525640.0000   -0.30700
525680.0000   -0.35856
525720.0000   -0.32001
525760.0000   -0.30468
525800.0000   -0.68254
525840.0000   -0.69204
525880.0000   -0.72301
525920.0000   -0.73583
525960.0000   -0.69303
526000.0000   -0.76615
526040.0000   -0.67900
526080.0000   -0.46238
526120.0000   -0.55709
526160.0000   -0.51489
526200.0000   -0.50329
526240.0000   -0.43520
526280.0000   -0.61879
526320.0000   -0.50241
526360.0000   -0.63493
526400.0000   -0.40606
526440.0000   -0.64904
526480.0000   -0.82922
526520.0000   -0.72794
526560.0000   -0.53121
526600.0000   -0.60341
526640.0000   -0.64071
526680.0000   -0.61831
526720.0000   -0.34221
526760.0000   -0.58636
526800.0000   -0.47601
526840.0000   -0.54936
526880.0000   -0.56590
526920.0000   -0.39412
526960.0000   -0.83631
527000.0000   -0.52574
527040.0000   -0.47423
527080.0000   -0.51130
527120.0000   -0.53839
527160.0000   -0.18317
527200.0000   -0.46545
527240.0000   -0.53899
527280.0000   -0.54526
527320.0000   -0.49355
527360.0000   -0.43717
527400.0000   -0.69354
527440.0000   -0.58376
527480.0000   -0.66617
527520.0000   -0.60124
527560.0000   -0.50293
527600.0000   -0.58871
527640.0000   -0.62045
527680.0000   -0.45519
527720.0000   -0.31985
527760.0000   -0.52897
527800.0000   -0.29649
527840.0000   -0.42652
527880.0000   -0.10339
527920.0000   -0.27450
527960.0000   -0.05641
528000.0000    0.01194
528040.0000   -0.02524
528080.0000    0.07631
528120.0000    0.11188
528160.0000    0.04055
528200.0000    0.11565
528240.0000   -0.01100
528280.0000    0.04422
528320.0000   -0.22757
528360.0000   -0.17269
528400.0000   -0.03599
528440.0000   -0.07054
528480.0000   -0.04742
528520.0000   -0.19288
528560.0000   -0.08607
528600.0000   -0.16901
528640.0000   -0.09295
528680.0000   -0.07372
528720.0000    0.03301
528760.0000   -0.05629
528800.0000   -0.15994
528840.0000    0.01025
528880.0000   -0.20742
528920.0000   -0.14687
528960.0000   -0.35158
529000.0000   -0.22968
529040.0000   -0.29933
529080.0000    0.12975
529120.0000   -0.16910
529160.0000   -0.16794
529200.0000   -0.23161
529240.0000   -0.16314
529280.0000    0.02089
529320.0000   -0.02317
529360.0000   -0.08862
529400.0000   -0.11828
529440.0000   -0.07617
529480.0000   -0.46610
529520.0000   -0.63620
529560.0000   -0.25471
529600.0000   -0.29958
529640.0000   -0.38222
529680.0000   -0.50387
529720.0000   -0.75904
529760.0000   -0.61268
529800.0000   -0.58809
529840.0000   -0.40899
529880.0000   -0.53596
529920.0000   -0.39664
529960.0000   -0.11941
530000.0000    0.03795
530040.0000    0.17932
530080.0000   -0.26026
530120.0000   -0.14445
530160.0000    0.14918
530200.0000   -0.21647
530240.0000   -0.03191
530280.0000   -0.21455
530320.0000   -0.11651
530360.0000   -0.44772
530400.0000   -0.50655
530440.0000   -0.59116
530480.0000   -0.61145
530520.0000   -0.59851
530560.0000   -0.68762
530600.0000   -0.32015
530640.0000   -0.41486
530680.0000   -0.70871
530720.0000   -0.16977
530760.0000   -0.29495
530800.0000   -0.22013
530840.0000   -0.43566
530880.0000   -0.42624
530920.0000   -0.34940
530960.0000   -0.27298
531000.0000   -0.44192
531040.0000   -0.10010
531080.0000   -0.28031
531120.0000   -0.49124
531160.0000   -0.35558
531200.0000   -0.18528
531240.0000   -0.06090
531280.0000   -0.10057
531320.0000   -0.51705
531360.0000   -0.25230
531400.0000   -0.16082
531440.0000   -0.30897
531480.0000   -0.21405
531520.0000   -0.18503
531560.0000   -0.19542
531600.0000   -0.33377
531640.0000   -0.13120
531680.0000   -0.03962
531720.0000   -0.37344
531760.0000   -0.30668
531800.0000   -0.12533
531840.0000   -0.28829
531880.0000   -0.27730
531920.0000   -0.32002
531960.0000   -0.03366
532000.0000   -0.00807
532040.0000   -0.14599
532080.0000   -0.16074
532120.0000   -0.37706
532160.0000   -0.41812
532200.0000   -0.34432
532240.0000   -0.25668
532280.0000   -0.24699
532320.0000   -0.46666
532360.0000   -0.20361
532400.0000   -0.20653
532440.0000   -0.35002
532480.0000   -0.24108
532520.0000   -0.11216
532560.0000   -0.25048
532600.0000   -0.43820
532640.0000   -0.10822
532680.0000   -0.16124
532720.0000   -0.06692
532760.0000   -0.10964
532800.0000   -0.17512
532840.0000   -0.14790
532880.0000   -0.15150
532920.0000    0.00063
532960.0000    0.01131
533000.0000   -0.16604
533040.0000   -0.11057
533080.0000   -0.15746
533120.0000   -0.09273
533160.0000   -0.06311
533200.0000   -0.05566
533240.0000   -0.09353
533280.0000    0.08796
533320.0000   -0.06715
533360.0000   -0.10892
533400.0000   -0.24199
533440.0000   -0.07991
533480.0000   -0.16995
533520.0000   -0.06194
533560.0000   -0.13396
533600.0000   -0.15046
533640.0000   -0.12388
533680.0000   -0.06252
533720.0000   -0.08088
533760.0000   -0.06145
533800.0000   -0.19319
533840.0000    0.10370
533880.0000   -0.14036
533920.0000   -0.19120
533960.0000    0.05016
534000.0000   -0.17111
534040.0000   -0.14805
534080.0000   -0.37985
534120.0000   -0.25549
534160.0000   -0.16202
534200.0000   -0.14220
534240.0000    0.08344
534280.0000   -0.09817
534320.0000   -0.10095
534360.0000    0.01614
534400.0000    0.07934
534440.0000    0.01435
534480.0000   -0.24676
534520.0000   -0.08388
534560.0000   -0.35478
534600.0000   -0.07531
534640.0000    0.07699
534680.0000   -0.17969
534720.0000   -0.18860
534760.0000   -0.05045
534800.0000   -0.17238
534840.0000   -0.16928
534880.0000   -0.18136
534920.0000   -0.29555
534960.0000   -0.45322
535000.0000   -0.20711
535040.0000   -0.37701
535080.0000   -0.15853
535120.0000   -0.16471
535160.0000   -0.12518
535200.0000   -0.19446
535240.0000   -0.27522
535280.0000   -0.11460
535320.0000   -0.27276
535360.0000    0.03018
535400.0000   -0.50616
535440.0000   -0.36539
535480.0000   -0.76717
535520.0000   -0.59570
535560.0000   -0.28770
535600.0000   -0.12365
535640.0000   -0.29088
535680.0000   -0.14955
535720.0000   -0.27769
535760.0000   -0.22926
535800.0000   -0.27011
535840.0000   -0.27902
535880.0000   -0.46150
535920.0000   -0.11011
535960.0000   -0.61243
536000.0000   -0.20706
536040.0000   -0.53540
536080.0000   -0.39764
536120.0000   -0.42253
536160.0000   -0.17108
536200.0000   -0.04190
536240.0000   -0.55149
536280.0000   -0.33114
536320.0000   -0.18333
536360.0000   -0.41474
536400.0000   -0.41952
536440.0000   -0.61444
536480.0000   -0.54646
536520.0000   -0.36177
536560.0000   -0.51374
536600.0000   -0.70088
536640.0000   -0.55470
536680.0000   -0.15668
536720.0000   -0.38629
536760.0000   -0.61292
536800.0000   -0.24187
536840.0000   -0.68620
536880.0000   -0.54157
536920.0000   -0.32675
536960.0000   -0.03755
537000.0000   -0.48104
537040.0000   -0.20617
537080.0000   -0.24482
537120.0000   -0.22696
537160.0000   -0.33324
537200.0000   -0.36016
537240.0000   -0.43168
537280.0000   -0.41499
537320.0000   -0.39059
537360.0000   -0.52947
537400.0000   -0.32495
537440.0000   -0.03962
537480.0000   -0.18153
537520.0000   -0.20009
537560.0000   -0.27917
537600.0000   -0.51080
537640.0000   -0.10549
537680.0000   -0.48023
537720.0000   -0.34132
537760.0000   -0.49034
537800.0000   -0.31158
537840.0000   -0.47794
537880.0000   -0.03153
537920.0000   -0.22396
537960.0000   -0.34685
538000.0000   -0.54510
538040.0000   -0.59550
538080.0000   -0.48751
538120.0000   -0.46367
538160.0000   -0.44997
538200.0000   -0.39953
538240.0000   -0.37347
538280.0000   -0.32616
538320.0000   -0.43553
538360.0000   -0.74038
538400.0000   -0.66106
538440.0000   -0.32593
538480.0000   -0.42834
538520.0000   -0.78144
538560.0000   -0.63109
538600.0000   -0.64404
538640.0000   -0.83000
538680.0000   -0.76598
538720.0000   -0.83688
538760.0000   -0.53048
538800.0000   -0.52222
538840.0000   -0.45502
538880.0000   -0.39006
538920.0000   -0.74058
538960.0000   -0.36650
539000.0000   -0.65122
539040.0000   -0.29870
539080.0000   -0.15377
539120.0000   -0.53245
539160.0000   -0.62422
539200.0000   -0.66246
539240.0000   -0.65636
539280.0000   -0.38752
539320.0000   -0.60120
539360.0000   -0.29592
539400.0000   -0.67447
539440.0000   -0.38456
539480.0000   -0.78363
539520.0000   -0.49416
539560.0000   -0.75587
539600.0000   -0.22606
539640.0000   -0.30396
539680.0000   -0.24952
539720.0000   -0.16804
539760.0000   -0.43420
539800.0000   -0.17421
539840.0000   -0.33031
539880.0000   -0.43043
539920.0000   -0.42178
539960.0000   -0.76631
540000.0000   -0.37821
540040.0000   -0.41890
540080.0000   -0.59790
540120.0000   -0.56267
540160.0000   -0.41129
540200.0000   -0.54500
540240.0000   -0.61397
540280.0000   -0.69897
540320.0000   -0.63428
540360.0000   -0.58713
540400.0000   -0.62645
540440.0000   -0.68929
540480.0000   -0.46379
540520.0000   -0.47228
540560.0000   -0.41432
540600.0000   -0.58370
540640.0000   -0.64990
540680.0000   -0.61614
540720.0000   -0.64569
540760.0000   -0.51118
540800.0000   -0.63817
540840.0000   -0.81614
540880.0000   -0.86475
540920.0000   -0.57033
540960.0000   -0.63078
541000.0000   -0.65323
541040.0000   -0.45649
541080.0000   -0.21385
541120.0000   -0.25756
541160.0000   -0.26617
541200.0000   -0.19261
541240.0000   -0.44777
541280.0000   -0.31856
541320.0000   -0.31810
541360.0000   -0.41139
541400.0000   -0.11013
541440.0000   -0.22089
541480.0000   -0.16243
541520.0000   -0.18927
541560.0000   -0.39124
541600.0000   -0.40759
541640.0000   -0.44892
541680.0000   -0.41251
541720.0000   -0.48646
541760.0000   -0.22337
541800.0000   -0.22296
541840.0000   -0.23957
541880.0000   -0.28941
541920.0000   -0.26138
541960.0000   -0.23902
542000.0000   -0.17043
542040.0000   -0.34984
542080.0000   -0.22333
542120.0000   -0.09240
542160.0000   -0.29896
542200.0000   -0.04311
542240.0000   -0.39803
542280.0000   -0.55418
542320.0000   -0.58175
542360.0000   -0.49787
542400.0000   -0.37231
542440.0000   -0.36663
542480.0000   -0.49479
542520.0000   -0.56002
542560.0000   -0.57469
542600.0000   -0.53356
542640.0000   -0.68119
542680.0000   -0.71916
542720.0000   -0.79315
542760.0000   -0.62735
542800.0000   -0.47392
542840.0000   -0.39366
542880.0000   -0.40560
542920.0000   -0.72964
542960.0000   -0.70042
543000.0000   -0.58150
543040.0000   -0.97705
543080.0000   -0.44461
543120.0000   -0.50036
543160.0000   -0.50913
543200.0000   -0.44367
543240.0000   -0.24912
543280.0000   -0.46562
543320.0000   -0.53861
543360.0000   -0.49541
543400.0000   -0.43240
543440.0000   -0.52577
543480.0000   -0.66880
543520.0000   -0.53154
543560.0000   -0.60916
543600.0000   -0.33450
543640.0000   -0.60222
543680.0000   -0.68646
543720.0000   -0.50858
543760.0000   -0.33296
543800.0000   -0.78729
543840.0000   -0.63381
543880.0000   -0.61716
543920.0000   -0.72713
543960.0000   -0.36897
544000.0000   -0.58019
544040.0000   -0.58288
544080.0000   -0.51179
544120.0000   -0.71976
544160.0000   -0.53644
544200.0000   -0.65040
544240.0000   -0.72325
544280.0000   -0.57336
544320.0000   -0.48419
544360.0000   -0.35327
544400.0000   -0.66627
544440.0000   -0.44518
544480.0000   -0.74047
544520.0000   -0.52408
544560.0000   -0.61319
544600.0000   -0.50706
544640.0000   -0.23565
544680.0000   -0.70157
544720.0000   -0.58802
544760.0000   -0.75369
544800.0000   -0.43239
544840.0000   -0.56162
544880.0000   -0.81233
544920.0000   -0.36965
544960.0000   -0.56674
545000.0000   -0.23115
545040.0000   -0.16194
545080.0000   -0.44570
545120.0000   -0.30526
545160.0000   -0.55363
545200.0000   -0.43019
545240.0000   -0.34886
545280.0000   -0.51484
545320.0000   -0.56828
545360.0000   -0.65328
545400.0000   -0.87722
545440.0000   -0.90648
545480.0000   -1.04033
545520.0000   -1.12178
545560.0000   -0.94796
545600.0000   -0.80072
545640.0000   -0.49519
545680.0000   -0.70257
545720.0000   -0.67127
545760.0000   -0.85680
545800.0000   -0.79773
545840.0000   -0.67462
545880.0000   -0.96655
545920.0000   -0.61389
545960.0000   -0.56769
546000.0000   -0.11423
546040.0000   -0.00892
546080.0000   -0.33279
546120.0000   -0.80129
546160.0000   -0.11779
546200.0000   -0.13018
546240.0000   -0.49250
546280.0000   -0.15046
546320.0000   -0.24341
546360.0000   -0.28684
546400.0000   -0.39013
546440.0000   -0.50566
546480.0000   -0.37869
546520.0000   -0.11787
546560.0000   -0.12998
546600.0000   -0.17444
546640.0000   -0.17579
546680.0000   -0.01838
546720.0000   -0.17050
546760.0000   -0.08188
546800.0000    0.04865
546840.0000   -0.14314
546880.0000   -0.05953
546920.0000   -0.14799
546960.0000   -0.24421
547000.0000   -0.05179
547040.0000   -0.15218
547080.0000   -0.50559
547120.0000   -0.08971
547160.0000   -0.43644
547200.0000   -0.15211
547240.0000   -0.08960
547280.0000    0.24465
547320.0000    0.33675
547360.0000    0.35395
547400.0000    0.26789
547440.0000    0.17124
547480.0000    0.21680
547520.0000    0.49028
547560.0000    0.35535
547600.0000    0.46936
547640.0000    0.37945
547680.0000    0.41815
547720.0000    0.48296
547760.0000    0.37520
547800.0000    0.34997
547840.0000    0.26342
547880.0000    0.49054
547920.0000    0.26918
547960.0000    0.40931
548000.0000    0.47642
548040.0000    0.33778
548080.0000    0.25553
548120.0000    0.33139
548160.0000    0.64912
548200.0000    0.41708
548240.0000    0.38926
548280.0000    0.35017
548320.0000    0.44158
548360.0000    0.33056
548400.0000    0.42164
548440.0000    0.42180
548480.0000    0.34558
548520.0000    0.16625
548560.0000    0.15484
548600.0000    0.27598
548640.0000    0.41955
548680.0000    0.31635
548720.0000    0.13589
548760.0000    0.20358
548800.0000    0.36213
548840.0000    0.20688
548880.0000    0.23888
548920.0000    0.39118
548960.0000    0.23657
549000.0000    0.37822
549040.0000    0.42030
549080.0000    0.37077
549120.0000    0.34446
549160.0000    0.51619
549200.0000    0.39482
549240.0000    0.41392
549280.0000    0.45738
549320.0000    0.33682
549360.0000    0.28471
549400.0000    0.26727
549440.0000    0.34398
549480.0000    0.38187
549520.0000    0.52429
549560.0000    0.25366
549600.0000    0.45871
549640.0000    0.37330
549680.0000    0.35963
549720.0000    0.39780
549760.0000    0.23072
549800.0000    0.33150
549840.0000    0.31921
549880.0000    0.38152
549920.0000    0.48876
549960.0000    0.18199
550000.0000    0.27491
550040.0000    0.25591
550080.0000    0.35099
550120.0000    0.15499
550160.0000    0.32721
550200.0000    0.59669
550240.0000    0.23397
550280.0000    0.31002
550320.0000    0.16635
550360.0000    0.35999
550400.0000    0.74995
550440.0000    0.62826
550480.0000    0.74873
550520.0000    0.98422
550560.0000    0.88567
550600.0000    0.81703
550640.0000    0.69595
550680.0000    0.49442
550720.0000    0.55410
550760.0000    0.61149
550800.0000    0.43154
550840.0000    0.26973
550880.0000    0.39414
550920.0000   -0.24347
550960.0000   -0.39789
551000.0000   -0.53923
551040.0000   -0.46824
551080.0000   -0.59278
551120.0000   -0.27536
551160.0000   -0.20978
551200.0000    0.06460
551240.0000   -0.34770
551280.0000   -0.28841
551320.0000   -0.26787
551360.0000   -0.26579
551400.0000   -0.23420
551440.0000   -0.19378
551480.0000   -0.54294
551520.0000   -0.61727
551560.0000   -0.71581
551600.0000   -0.39644
551640.0000   -0.37309
551680.0000   -0.44317
551720.0000   -0.67854
551760.0000   -0.66852
551800.0000   -0.57333
551840.0000   -0.72914
551880.0000   -0.76257
551920.0000   -0.72417
551960.0000   -0.53500
552000.0000   -0.49934
552040.0000   -0.49955
552080.0000   -0.56551
552120.0000   -0.44051
552160.0000   -0.47978
552200.0000   -0.55670
552240.0000   -0.63615
552280.0000   -0.80210
552320.0000   -0.58339
552360.0000   -0.99687
552400.0000   -0.70583
552440.0000   -0.64934
552480.0000   -0.53434
552520.0000   -0.51756
552560.0000   -0.72292
552600.0000   -0.87032
552640.0000   -0.66900
552680.0000   -0.81880
552720.0000   -0.59643
552760.0000   -0.50437
552800.0000   -0.47234
552840.0000   -0.98324
552880.0000   -0.96263
552920.0000   -0.86339
552960.0000   -0.72144
553000.0000   -0.66999
553040.0000   -0.64096
553080.0000   -0.56895
553120.0000   -0.79787
553160.0000   -0.58791
553200.0000   -0.44273
553240.0000   -0.99452
553280.0000   -0.72131
553320.0000   -0.73131
553360.0000   -0.54982
553400.0000   -0.38512
553440.0000   -0.46268
553480.0000   -0.56983
553520.0000   -0.52324
553560.0000    0.05290
553600.0000   -0.12779
553640.0000   -0.43822
553680.0000   -0.16122
553720.0000   -0.24002
553760.0000   -0.28728
553800.0000   -0.42061
553840.0000   -0.42035
553880.0000   -0.74087
553920.0000   -0.57455
553960.0000   -0.55666
554000.0000   -0.31880
554040.0000   -0.67632
554080.0000   -0.59921
554120.0000   -0.57798
554160.0000   -0.53664
554200.0000   -0.39569
554240.0000   -0.42988
554280.0000   -0.41257
554320.0000   -0.45963
554360.0000   -0.35638
554400.0000   -0.91444
554440.0000   -1.25108
554480.0000   -0.85494
554520.0000   -0.60812
554560.0000   -0.47364
554600.0000   -0.30240
554640.0000   -0.25353
554680.0000   -0.37013
554720.0000   -0.48878
554760.0000   -0.81636
554800.0000   -0.25255
554840.0000   -0.38664
554880.0000   -0.44586
554920.0000   -0.43644
554960.0000   -0.45629
555000.0000   -0.58989
555040.0000   -0.47563
555080.0000   -0.18587
555120.0000   -0.31202
555160.0000   -0.37883
555200.0000   -0.24213
555240.0000   -0.63087
555280.0000   -0.51886
555320.0000   -0.61342
555360.0000   -0.61484
555400.0000   -0.53684
555440.0000   -0.46262
555480.0000   -0.44958
555520.0000   -0.51398
555560.0000   -0.48934
555600.0000   -0.40579
555640.0000   -0.49806
555680.0000   -0.61922
555720.0000   -0.62022
555760.0000   -0.66187
555800.0000   -0.26743
555840.0000   -0.40441
555880.0000   -0.59537
555920.0000   -0.65925
555960.0000   -0.51880
556000.0000   -0.69598
556040.0000   -0.59567
556080.0000   -0.81623
556120.0000   -0.67782
556160.0000   -0.70389
556200.0000   -0.69966
556240.0000   -0.04343
556280.0000   -0.64232
556320.0000   -0.50712
556360.0000   -0.45824
556400.0000   -0.78029
556440.0000   -0.38017
556480.0000   -0.10772
556520.0000   -0.11963
556560.0000    0.07406
556600.0000   -0.36556
556640.0000   -0.13805
556680.0000   -0.14464
556720.0000    0.01370
556760.0000    0.02318
556800.0000   -0.23473
556840.0000   -0.20497
556880.0000    0.16416
556920.0000    0.19415
556960.0000    0.24762
557000.0000    0.15497
557040.0000    0.11658
557080.0000    0.32977
557120.0000    0.21744
557160.0000    0.16453
557200.0000    0.06241
557240.0000    0.08178
557280.0000    0.20729
557320.0000    0.19450
557360.0000   -0.04282
557400.0000   -0.14451
557440.0000   -0.05800
557480.0000   -0.16804
557520.0000   -0.05500
557560.0000   -0.30669
557600.0000   -0.23396
557640.0000   -0.15352
557680.0000   -0.26312
557720.0000   -0.32364
557760.0000   -0.12700
557800.0000    0.01281
557840.0000   -0.10376
557880.0000   -0.28571
557920.0000    0.01143
557960.0000   -0.20796
558000.0000    0.03742
558040.0000   -0.05018
558080.0000   -0.05234
558120.0000   -0.21642
558160.0000   -0.29401
558200.0000   -0.38449
558240.0000   -0.21214
558280.0000   -0.26788
558320.0000   -0.26705
558360.0000   -0.18053
558400.0000   -0.26420
558440.0000   -0.32634
558480.0000    0.08853
558520.0000   -0.29373
558560.0000   -0.21945
558600.0000    0.01217
558640.0000    0.06774
558680.0000    0.37306
558720.0000    0.34037
558760.0000    0.41895
558800.0000    0.19422
558840.0000   -0.09280
558880.0000   -0.05711
558920.0000   -0.17816
558960.0000   -0.05049
559000.0000   -0.35541
559040.0000   -0.33637
559080.0000   -0.39591
559120.0000   -0.46532
559160.0000   -0.42606
559200.0000   -0.31677
559240.0000   -0.54597
559280.0000   -0.81438
559320.0000   -0.27487
559360.0000   -0.73046
559400.0000   -0.22175
559440.0000   -0.61738
559480.0000   -0.42788
559520.0000   -0.61031
559560.0000   -0.77339
559600.0000   -0.77782
559640.0000   -0.64775
559680.0000   -0.68791
559720.0000   -0.70580
559760.0000   -0.55257
559800.0000   -0.20014
559840.0000   -0.57268
559880.0000   -0.24114
559920.0000   -0.52539
559960.0000   -0.79255
560000.0000   -0.58865
560040.0000   -0.49937
560080.0000   -0.35560
560120.0000   -0.92339
560160.0000   -0.78219
560200.0000   -0.61379
560240.0000   -0.38187
560280.0000   -0.91843
560320.0000   -0.80204
560360.0000   -0.88654
560400.0000   -0.40501
560440.0000   -0.13390
560480.0000   -0.05487
560520.0000   -0.01801
560560.0000   -0.16222
560600.0000   -0.19549
560640.0000   -0.12511
560680.0000   -0.01535
560720.0000   -0.11900
560760.0000   -0.29913
560800.0000   -0.69319
560840.0000   -0.53970
560880.0000   -0.83654
560920.0000   -0.88023
560960.0000   -0.83597
561000.0000   -1.22416
561040.0000   -1.05348
561080.0000   -0.35043
561120.0000   -0.30337
561160.0000   -0.19142
561200.0000   -0.37668
561240.0000    0.11636
561280.0000   -0.00805
561320.0000   -0.24067
561360.0000   -0.59979
561400.0000   -0.54652
561440.0000   -0.34881
561480.0000   -0.42186
561520.0000   -0.60594
561560.0000   -0.14776
561600.0000   -0.36897
561640.0000   -0.52251
561680.0000   -0.56214
561720.0000   -0.76888
561760.0000   -0.84723
561800.0000   -0.64698
561840.0000   -0.49034
561880.0000   -0.59534
561920.0000   -0.81702
561960.0000   -0.26992
562000.0000   -0.24787
562040.0000   -0.52103
562080.0000   -0.74633
562120.0000   -0.67339
562160.0000   -0.93281
562200.0000   -0.68507
562240.0000   -0.76674
562280.0000   -0.89165
562320.0000   -0.44503
562360.0000   -0.63085
562400.0000   -0.61857
562440.0000   -0.35298
562480.0000   -0.49164
562520.0000   -0.88280
562560.0000   -0.84159
562600.0000   -0.57485
562640.0000   -0.54545
562680.0000   -0.66355
562720.0000   -0.76876
562760.0000   -0.65768
562800.0000   -0.39264
562840.0000   -0.86148
562880.0000   -0.90955
562920.0000   -0.48891
562960.0000   -0.86031
563000.0000   -1.07462
563040.0000   -0.65019
563080.0000   -0.89030
563120.0000   -0.70945
563160.0000   -0.57450
563200.0000   -0.95390
563240.0000   -0.58444
563280.0000   -0.95821
563320.0000   -0.46584
563360.0000   -0.48092
563400.0000   -0.52720
563440.0000   -0.70752
563480.0000   -0.96303
563520.0000   -0.34395
563560.0000   -0.73566
563600.0000   -0.62810
563640.0000   -0.53437
563680.0000   -0.59567
563720.0000   -0.86071
563760.0000   -0.77931
563800.0000   -0.78946
563840.0000   -0.64442
563880.0000   -0.56073
563920.0000   -0.47097
563960.0000   -0.88731
564000.0000   -0.41085
564040.0000   -0.77842
564080.0000   -0.66015
564120.0000   -0.97104
564160.0000   -0.74261
564200.0000   -0.68176
564240.0000   -0.73440
564280.0000   -0.71178
564320.0000   -0.43956
564360.0000   -0.49858
564400.0000   -0.69432
564440.0000   -0.58311
564480.0000   -0.67179
564520.0000   -0.68498
564560.0000   -0.53185
564600.0000   -0.76059
564640.0000   -0.75110
564680.0000   -0.87220
564720.0000   -0.55427
564760.0000   -0.66786
564800.0000   -0.78374
564840.0000   -0.66918
564880.0000   -0.67490
564920.0000   -0.53735
564960.0000   -0.62286
565000.0000   -0.35148
565040.0000   -0.57307
565080.0000   -0.37595
565120.0000   -0.56764
565160.0000   -0.45229
565200.0000   -0.93243
565240.0000   -0.92803
565280.0000   -0.75427
565320.0000   -0.79628
565360.0000   -0.60118
565400.0000   -0.72338
565440.0000   -0.47102
565480.0000   -0.71750
565520.0000   -0.62450
565560.0000   -0.61089
565600.0000   -0.03523
565640.0000   -0.42526
565680.0000   -0.34327
565720.0000   -0.21876
565760.0000   -0.59103
565800.0000   -0.23882
565840.0000   -0.05247
565880.0000   -0.26430
565920.0000    0.03993
565960.0000   -0.13203
566000.0000   -0.05942
566040.0000   -0.03513
566080.0000   -0.30789
566120.0000   -0.24418
566160.0000   -0.14350
566200.0000   -0.14463
566240.0000   -0.63204
566280.0000   -0.47215
566320.0000   -0.34146
566360.0000   -0.04144
566400.0000    0.08703
566440.0000   -0.02236
566480.0000   -0.31889
566520.0000   -0.33543
566560.0000   -0.56300
566600.0000   -0.72039
566640.0000   -0.21398
566680.0000   -0.55340
566720.0000   -0.67098
566760.0000   -0.47989
566800.0000   -0.69133
566840.0000   -0.31445
566880.0000   -0.26394
566920.0000    0.05721
566960.0000   -0.36352
567000.0000    0.10122
567040.0000   -0.19599
567080.0000   -0.55783
567120.0000   -0.06188
567160.0000   -0.27561
567200.0000   -0.08553
567240.0000   -0.00170
567280.0000    0.02038
567320.0000   -0.17927
567360.0000   -0.19707
567400.0000    0.01213
567440.0000    0.14631
567480.0000    0.14071
567520.0000    0.15458
567560.0000    0.45952
567600.0000    0.45728
567640.0000    0.43006
567680.0000    0.32702
567720.0000    0.58133
567760.0000    0.32316
567800.0000    0.32223
567840.0000    0.18236
567880.0000    0.27762
567920.0000    0.12799
567960.0000    0.01948
568000.0000    0.31315
568040.0000    0.23485
568080.0000   -0.14964
568120.0000   -0.13587
568160.0000   -0.04551
568200.0000   -0.13456
568240.0000   -0.20174
568280.0000   -0.32095
568320.0000   -0.33159
568360.0000   -0.17726
568400.0000   -0.23714
568440.0000   -0.18392
568480.0000   -0.23519
568520.0000    0.02382
568560.0000   -0.12518
568600.0000    0.06431
568640.0000   -0.02761
568680.0000   -0.04736
568720.0000   -0.07450
568760.0000    0.03668
568800.0000   -0.04366
568840.0000   -0.13123
568880.0000   -0.35905
568920.0000    0.41208
568960.0000    0.32105
569000.0000   -0.15259
569040.0000    0.16058
569080.0000    0.38831
569120.0000    0.16589
569160.0000    0.49496
569200.0000    0.33001
569240.0000    0.07162
569280.0000    0.05843
569320.0000    0.31406
569360.0000    0.28858
569400.0000    0.45840
569440.0000    0.19322
569480.0000    0.22401
569520.0000    0.35479
569560.0000    0.44938
569600.0000    0.19656
569640.0000    0.28116
569680.0000    0.22268
569720.0000    0.24944
569760.0000    0.40899
569800.0000    0.24867
569840.0000    0.31407
569880.0000    0.53836
569920.0000    0.17429
569960.0000    0.33791
570000.0000    0.05933
570040.0000    0.42800
570080.0000    0.41049
570120.0000    0.12316
570160.0000   -0.17901
570200.0000   -1.02986
570240.0000   -0.75193
570280.0000   -0.49311
570320.0000   -0.17326
570360.0000   -0.62184
570400.0000   -0.47351
570440.0000   -0.47664
570480.0000   -0.62609
570520.0000   -0.45733
570560.0000   -0.46273
570600.0000   -0.59945
570640.0000   -0.55305
570680.0000   -0.79603
570720.0000   -0.42914
570760.0000   -0.41381
570800.0000   -0.44895
570840.0000   -0.44102
570880.0000   -0.03000
570920.0000    0.19896
570960.0000    0.41972
571000.0000    0.46278
571040.0000    0.41576
571080.0000    0.35117
571120.0000    0.49830
571160.0000    0.30896
571200.0000    0.41618
571240.0000    0.39729
571280.0000    0.25874
571320.0000    0.06258
571360.0000    0.01229
571400.0000    0.28933
571440.0000    0.18087
571480.0000    0.31760
571520.0000    0.15270
571560.0000    0.19850
571600.0000    0.43288
571640.0000    0.49479
571680.0000    0.06704
571720.0000    0.34802
571760.0000    0.41436
571800.0000    0.34884
571840.0000   -0.11692
571880.0000    0.35565
571920.0000    0.22661
571960.0000    0.25042
572000.0000    0.26880
572040.0000    0.17213
572080.0000    0.31343
572120.0000    0.09885
572160.0000    0.30939
572200.0000    0.38094
572240.0000    0.33554
572280.0000    0.25509
572320.0000    0.38827
572360.0000    0.41688
572400.0000    0.25141
572440.0000    0.40288
572480.0000    0.35403
572520.0000    0.46071
572560.0000    0.52166
572600.0000    0.54168
572640.0000    0.10771
572680.0000    0.50380
572720.0000    0.48211
572760.0000    0.53433
572800.0000    0.23107
572840.0000    0.29103
572880.0000    0.23460
572920.0000    0.26796
572960.0000    0.36785
573000.0000    0.27282
573040.0000    0.14563
573080.0000    0.22888
573120.0000    0.31460
573160.0000    0.34191
573200.0000    0.56420
573240.0000    0.42089
573280.0000    0.41080
573320.0000    0.38520
573360.0000    0.39056
573400.0000    0.30451
573440.0000    0.56284
573480.0000    0.45284
573520.0000    0.54418
573560.0000    0.44671
573600.0000    0.31198
573640.0000    0.44586
573680.0000    0.41737
573720.0000    0.36894
573760.0000    0.54440
573800.0000    0.08396
573840.0000    0.32251
573880.0000    0.21459
573920.0000    0.52545
573960.0000    0.44658
574000.0000    0.43237
574040.0000    0.39459
574080.0000    0.38568
574120.0000    0.31810
574160.0000    0.23987
574200.0000    0.25431
574240.0000    0.22930
574280.0000    0.33856
574320.0000    0.34780
574360.0000    0.03226
574400.0000    0.23925
574440.0000    0.33280
574480.0000    0.31758
574520.0000    0.40596
574560.0000    0.39692
574600.0000    0.18006
574640.0000    0.24073
574680.0000    0.14645
574720.0000    0.18695
574760.0000    0.33529
574800.0000    0.19074
574840.0000    0.29435
574880.0000    0.16279
574920.0000    0.36358
574960.0000    0.40463
575000.0000    0.53978
575040.0000    0.51622
575080.0000    0.59199
575120.0000    0.37511
575160.0000    0.33724
575200.0000    0.41171
575240.0000    0.40972
575280.0000    0.25302
575320.0000    0.05832
575360.0000    0.19722
575400.0000    0.45969
575440.0000    0.49052
575480.0000    0.31075
575520.0000    0.47315
575560.0000    0.35253
575600.0000    0.38050
575640.0000    0.37500
575680.0000    0.29841
575720.0000    0.17086
575760.0000    0.38871
575800.0000    0.13968
575840.0000    0.35614
575880.0000    0.33403
575920.0000    0.29511
575960.0000    0.07024
576000.0000    0.40127
576040.0000    0.28097
576080.0000    0.20438
576120.0000    0.24846
576160.0000    0.77236
576200.0000    0.28423
576240.0000    0.39144
576280.0000    0.25283
576320.0000    0.22183
576360.0000    0.22613
576400.0000    0.39797
576440.0000    0.24538
576480.0000    0.32502
576520.0000    0.15662
576560.0000    0.40270
576600.0000    0.26641
576640.0000    0.74686
576680.0000    0.56099
576720.0000    0.54446
576760.0000    0.37663
576800.0000    0.14523
576840.0000    0.36922
576880.0000    0.37289
576920.0000    0.47297
576960.0000    0.33619
577000.0000    0.22449
577040.0000    0.28542
577080.0000    0.50292
577120.0000    0.20825
577160.0000    0.32832
577200.0000    0.47695
577240.0000    0.24734
577280.0000    0.30350
577320.0000    0.25379
577360.0000    0.33195
577400.0000    0.50384
577440.0000    0.28379
577480.0000    0.39358
577520.0000    0.27154
577560.0000    0.40424
577600.0000    0.49743
577640.0000    0.34596
577680.0000    0.35558
577720.0000    0.41397
577760.0000    0.48329
577800.0000    0.29845
577840.0000    0.46702
577880.0000    0.31593
577920.0000    0.49864
577960.0000    0.34732
578000.0000    0.07602
578040.0000    0.36700
578080.0000    0.39668
578120.0000    0.51910
578160.0000    0.34360
578200.0000    0.39340
578240.0000    0.31070
578280.0000    0.33315
578320.0000    0.48296
578360.0000    0.50385
578400.0000    0.20014
578440.0000    0.43733
578480.0000    0.18061
578520.0000    0.28815
578560.0000    0.32775
578600.0000    0.29644
578640.0000    0.15675
578680.0000    0.21106
578720.0000    0.30502
578760.0000    0.21020
578800.0000    0.42000
578840.0000    0.44718
578880.0000    0.45929
578920.0000    0.58550
578960.0000    0.30987
579000.0000    0.31780
579040.0000    0.21520
579080.0000    0.29042
579120.0000    0.05183
579160.0000    0.14887
579200.0000    0.67697
579240.0000    0.26284
579280.0000    0.35875
579320.0000    0.28951
579360.0000    0.26614
579400.0000    0.01100
579440.0000    0.45503
579480.0000    0.62349
579520.0000    0.14132
579560.0000    0.13965
579600.0000    0.16468
579640.0000    0.10836
579680.0000   -0.18626
579720.0000   -0.34806
579760.0000   -0.10228
579800.0000   -0.01384
579840.0000   -0.18735
579880.0000    0.06167
579920.0000   -0.01624
579960.0000   -0.19662
580000.0000    0.04572
580040.0000   -0.14626
580080.0000   -0.34091
580120.0000   -0.54304
580160.0000   -0.53518
580200.0000   -0.63051
580240.0000   -0.52525
580280.0000   -0.75393
580320.0000   -0.62703
580360.0000   -0.52617
580400.0000   -0.74762
580440.0000   -0.60858
580480.0000   -0.97342
580520.0000   -0.28294
580560.0000   -0.52613
580600.0000   -0.31693
580640.0000   -0.37673
580680.0000   -0.57724
580720.0000   -0.60272
580760.0000   -0.17937
580800.0000   -0.82480
580840.0000   -0.42197
580880.0000   -0.38862
580920.0000   -0.45191
580960.0000   -0.77809
581000.0000   -0.71954
581040.0000   -0.90947
581080.0000   -0.76057
581120.0000   -0.86277
581160.0000   -0.91182
581200.0000   -0.80543
581240.0000   -0.93239
581280.0000   -0.74598
581320.0000   -0.90151
581360.0000   -0.79682
581400.0000   -0.68715
581440.0000   -0.77804
581480.0000   -0.96692
581520.0000   -0.69043
581560.0000   -0.23228
581600.0000   -0.34452
581640.0000   -0.58516
581680.0000   -0.61147
581720.0000   -0.59668
581760.0000   -0.52773
581800.0000   -0.46670
581840.0000   -0.75469
581880.0000   -0.58136
581920.0000   -0.44000
581960.0000   -0.79380
582000.0000   -0.49786
582040.0000   -0.35338
582080.0000   -0.41880
582120.0000   -0.56303
582160.0000   -0.32219
582200.0000   -0.49636
582240.0000   -0.63547
582280.0000   -0.58788
582320.0000   -0.60362
582360.0000   -0.36169
582400.0000   -0.48506
582440.0000   -0.47689
582480.0000   -0.51902
582520.0000   -0.50080
582560.0000   -0.70601
582600.0000   -0.81769
582640.0000   -0.68204
582680.0000   -0.45303
582720.0000   -0.37167
582760.0000   -0.42454
582800.0000   -0.44391
582840.0000   -0.61887
582880.0000   -0.49302
582920.0000   -0.64039
582960.0000   -0.61445
583000.0000   -0.63445
583040.0000   -0.64295
583080.0000   -0.80166
583120.0000   -0.54206
583160.0000   -0.57244
583200.0000   -0.70996
583240.0000   -0.77574
583280.0000   -0.60787
583320.0000   -0.59909
583360.0000   -0.50545
583400.0000   -0.79526
583440.0000   -0.64585
583480.0000   -0.38740
583520.0000   -0.67111
583560.0000   -0.57772
583600.0000   -0.67131
583640.0000   -0.45188
583680.0000   -0.52767
583720.0000   -0.62682
583760.0000   -0.68757
583800.0000   -0.84060
583840.0000   -0.80968
583880.0000   -0.43933
583920.0000   -0.70535
583960.0000   -0.39731
584000.0000   -0.47850
584040.0000   -0.28860
584080.0000   -0.51060
584120.0000   -0.51854
584160.0000   -0.66468
584200.0000   -0.72612
584240.0000   -0.41233
584280.0000   -0.82880
584320.0000   -0.59094
584360.0000   -0.62675
584400.0000   -0.59444
584440.0000   -0.33156
584480.0000   -0.31870
584520.0000   -0.38022
584560.0000   -0.21013
584600.0000   -0.38302
584640.0000   -0.26499
584680.0000   -0.75278
584720.0000   -0.16128
584760.0000   -0.40000
584800.0000   -0.58805
584840.0000   -0.75824
584880.0000   -0.55667
584920.0000   -0.41849
584960.0000   -0.57981
585000.0000   -0.56545
585040.0000   -0.56732
585080.0000   -0.50612
585120.0000   -0.53768
585160.0000   -0.51767
585200.0000   -0.54644
585240.0000   -0.41908
585280.0000   -0.64903
585320.0000   -0.85561
585360.0000   -0.54032
585400.0000   -0.36393
585440.0000   -0.50831
585480.0000   -0.23388
585520.0000   -0.12795
585560.0000   -0.39714
585600.0000   -0.19375
585640.0000   -0.22252
585680.0000   -0.21213
585720.0000   -0.25736
585760.0000   -0.21277
585800.0000   -0.33254
585840.0000   -0.19933
585880.0000   -0.28787
585920.0000   -0.37550
585960.0000   -0.56952
586000.0000   -0.30538
586040.0000   -0.28288
586080.0000   -0.25383
586120.0000   -0.13249
586160.0000   -0.12081
586200.0000   -0.12832
586240.0000   -0.06572
586280.0000   -0.19827
586320.0000   -0.32810
586360.0000   -0.51085
586400.0000   -0.37735
586440.0000   -0.31314
586480.0000   -0.18908
586520.0000   -0.39418
586560.0000   -0.45643
586600.0000   -0.45311
586640.0000   -0.57161
586680.0000   -0.57108
586720.0000   -0.64767
586760.0000   -0.31300
586800.0000   -0.65652
586840.0000   -0.68604
586880.0000   -0.60690
586920.0000   -0.53602
586960.0000   -0.38676
587000.0000   -0.71667
587040.0000   -0.27579
587080.0000   -0.28715
587120.0000   -0.32058
587160.0000   -0.20665
587200.0000   -0.55639
587240.0000   -0.52368
587280.0000   -0.45977
587320.0000   -0.64553
587360.0000   -0.50930
587400.0000   -0.71060
587440.0000   -0.71072
587480.0000   -0.63193
587520.0000   -0.70468
587560.0000   -0.51945
587600.0000   -0.58018
587640.0000   -0.44546
587680.0000   -0.30820
587720.0000   -0.28167
587760.0000   -0.05101
587800.0000   -0.14057
587840.0000    0.00693
587880.0000   -0.52754
587920.0000   -0.42202
587960.0000   -0.57613
588000.0000   -0.48122
588040.0000   -0.39467
588080.0000   -0.37482
588120.0000   -0.27262
588160.0000   -0.26178
588200.0000   -0.10702
588240.0000   -0.32379
588280.0000   -0.45313
588320.0000   -0.51592
588360.0000   -0.42738
588400.0000   -0.44191
588440.0000   -0.45116
588480.0000   -0.47755
588520.0000   -0.46496
588560.0000   -0.71291
588600.0000   -0.79296
588640.0000   -0.56308
588680.0000   -0.52790
588720.0000   -0.63248
588760.0000   -0.49929
588800.0000   -0.63749
588840.0000   -0.48800
588880.0000   -0.37805
588920.0000   -0.47000
588960.0000   -0.37598
589000.0000   -0.76583
589040.0000   -0.67371
589080.0000   -0.73869
589120.0000   -0.58102
589160.0000   -0.71641
589200.0000   -0.44887
589240.0000   -0.17999
589280.0000   -0.35180
589320.0000   -0.41305
589360.0000   -0.33808
589400.0000   -0.60071
589440.0000   -0.85255
589480.0000   -0.48735
589520.0000   -0.45264
589560.0000   -0.59888
589600.0000   -0.45749
589640.0000   -0.41404
589680.0000   -0.42308
589720.0000   -0.26765
589760.0000   -0.48129
589800.0000   -0.83148
589840.0000   -0.61720
589880.0000   -0.52583
589920.0000   -0.15166
589960.0000   -0.26294
590000.0000   -0.37558
590040.0000   -0.12527
590080.0000   -0.12828
590120.0000   -0.04563
590160.0000   -0.48495
590200.0000   -0.17095
590240.0000   -0.35070
590280.0000   -0.37775
590320.0000   -0.26197
590360.0000   -0.24257
590400.0000   -0.36248
590440.0000   -0.13923
590480.0000   -0.48186
590520.0000   -0.18507
590560.0000   -0.16332
590600.0000   -0.43571
590640.0000   -0.44058
590680.0000   -0.10010
590720.0000   -0.11978
590760.0000    0.20487
590800.0000    0.25232
590840.0000    0.38288
590880.0000    0.49799
590920.0000    0.20149
590960.0000    0.31134
591000.0000   -0.01633
591040.0000   -0.37262
591080.0000   -0.02376
591120.0000   -0.51386
591160.0000   -0.40005
591200.0000   -0.33908
591240.0000   -0.58010
591280.0000   -0.31178
591320.0000   -0.63065
591360.0000   -0.70058
591400.0000   -0.51678
591440.0000   -0.60731
591480.0000   -0.78137
591520.0000   -0.52338
591560.0000   -0.82807
591600.0000   -0.79927
591640.0000   -0.73610
591680.0000   -0.45462
591720.0000   -0.62727
591760.0000   -0.69770
591800.0000   -0.71568
591840.0000   -0.26601
591880.0000   -0.56723
591920.0000   -0.87547
591960.0000   -0.54133
592000.0000   -0.58840
592040.0000   -0.68357
592080.0000   -0.41368
592120.0000   -0.47106
592160.0000   -0.61158
592200.0000   -0.56100
592240.0000   -0.77500
592280.0000   -0.53928
592320.0000   -0.76171
592360.0000   -0.37712
592400.0000   -0.52916
592440.0000   -0.53827
592480.0000   -0.23547
592520.0000   -0.33828
592560.0000   -0.58320
592600.0000   -0.47763
592640.0000   -0.65057
592680.0000   -0.71728
592720.0000   -0.73649
592760.0000   -0.39560
592800.0000   -0.40880
592840.0000   -0.58047
592880.0000   -0.53083
592920.0000   -0.38317
592960.0000   -0.53390
593000.0000   -0.54215
593040.0000   -0.65763
593080.0000   -0.75186
593120.0000   -0.59942
593160.0000   -0.72625
593200.0000   -0.39469
593240.0000   -0.01639
593280.0000   -0.28544
593320.0000   -0.44790
593360.0000   -0.05032
593400.0000   -0.42560
593440.0000   -0.08552
593480.0000   -0.27543
593520.0000   -0.56126
593560.0000   -0.56162
593600.0000   -0.50842
593640.0000   -0.34199
593680.0000   -0.51676
593720.0000    0.01158
593760.0000   -0.03102
593800.0000   -0.10743
593840.0000   -0.31414
593880.0000   -0.56102
593920.0000   -0.33777
593960.0000   -0.52492
594000.0000   -0.27599
594040.0000   -0.71973
594080.0000   -0.72979
594120.0000   -0.87933
594160.0000   -0.44552
594200.0000   -0.59903
594240.0000   -0.45011
594280.0000   -0.57007
594320.0000   -0.30681
594360.0000   -0.39757
594400.0000   -0.33462
594440.0000   -0.55311
594480.0000   -0.42272
594520.0000   -0.28593
594560.0000   -0.34749
594600.0000   -0.57811
594640.0000   -0.40497
594680.0000   -0.65733
594720.0000   -0.44527
594760.0000   -0.52166
594800.0000   -0.42370
594840.0000   -0.06370
594880.0000    0.10428
594920.0000   -0.27939
594960.0000    0.08010
595000.0000   -0.35699
595040.0000   -0.38985
595080.0000   -0.13986
595120.0000   -0.16548
595160.0000    0.05836
595200.0000   -0.39991
595240.0000   -0.74571
595280.0000   -0.33504
595320.0000   -0.56621
595360.0000   -0.58653
595400.0000   -0.75354
595440.0000   -0.95906
595480.0000   -0.57159
595520.0000   -0.78456
595560.0000   -1.09407
595600.0000   -0.92143
595640.0000   -0.62965
595680.0000   -0.94459
595720.0000   -1.06807
595760.0000   -0.72491
595800.0000   -0.88334
595840.0000   -0.66549
595880.0000   -0.71684
595920.0000   -0.42157
595960.0000   -1.01601
596000.0000   -0.77547
596040.0000   -0.52930
596080.0000   -0.72732
596120.0000   -0.28699
596160.0000    0.11173
596200.0000   -0.34804
596240.0000   -0.15760
596280.0000   -0.11247
596320.0000    0.04117
596360.0000    0.40596
596400.0000   -0.11843
596440.0000   -0.35401
596480.0000   -0.59290
596520.0000   -0.55229
596560.0000   -0.42724
596600.0000   -0.09585
596640.0000   -0.21851
596680.0000   -0.06108
596720.0000    0.12536
596760.0000   -0.17083
596800.0000   -0.10638
596840.0000   -0.05021
596880.0000    0.14072
596920.0000   -0.22687
596960.0000    0.02724
597000.0000   -0.10809
597040.0000   -0.23773
597080.0000   -0.19183
597120.0000   -0.40526
597160.0000   -0.22999
597200.0000    0.11580
597240.0000    0.01466
597280.0000   -0.16194
597320.0000   -0.06718
597360.0000    0.03342
597400.0000   -0.06631
597440.0000   -0.16013
597480.0000   -0.07123
597520.0000   -0.00976
597560.0000   -0.00970
597600.0000   -0.34114
597640.0000   -0.25640
597680.0000   -0.62171
597720.0000   -0.20645
597760.0000   -0.29168
597800.0000    0.02312
597840.0000   -0.43465
597880.0000   -0.30932
597920.0000   -0.17563
597960.0000   -0.37517
598000.0000   -0.27698
598040.0000   -0.53043
598080.0000   -0.36388
598120.0000   -0.30438
598160.0000   -0.27077
598200.0000   -0.43529
598240.0000   -0.53338
598280.0000   -0.43461
598320.0000   -0.56864
598360.0000   -0.71136
598400.0000   -0.62082
598440.0000   -0.58482
598480.0000   -0.64989
598520.0000   -0.51133
598560.0000   -0.45493
598600.0000   -0.47831
598640.0000   -0.70250
598680.0000   -0.28335
598720.0000   -0.41895
598760.0000   -0.01085
598800.0000   -0.37503
598840.0000   -0.27496
598880.0000   -0.10658
598920.0000   -0.23084
598960.0000   -0.41435
599000.0000   -0.12721
599040.0000    0.06545
599080.0000   -0.15849
599120.0000   -0.25801
599160.0000   -0.32722
599200.0000   -0.53524
599240.0000   -0.04496
599280.0000   -0.19215
599320.0000   -0.18720
599360.0000   -0.00636
599400.0000   -0.17053
599440.0000   -0.29080
599480.0000    0.00628
599520.0000    0.01247
599560.0000    0.34746
599600.0000    0.51535
599640.0000    0.35432
599680.0000    0.21244
599720.0000    0.39048
599760.0000    0.34057
599800.0000    0.46140
599840.0000    0.49341
599880.0000    0.51802
599920.0000    0.21838
599960.0000    0.32769
600000.0000    0.29989
600040.0000    0.41577
600080.0000    0.36674
600120.0000    0.33877
600160.0000    0.34494
600200.0000    0.33167
600240.0000    0.30634
600280.0000    0.23581
600320.0000    0.39149
600360.0000    0.29312
600400.0000    0.43571
600440.0000    0.37852
600480.0000    0.43132
600520.0000    0.32736
600560.0000    0.30412
600600.0000    0.33485
600640.0000    0.25867
600680.0000    0.19423
600720.0000    0.26261
600760.0000    0.26849
600800.0000    0.28620
600840.0000    0.35152
600880.0000    0.49079
600920.0000    0.38994
600960.0000    0.41607
601000.0000    0.55501
601040.0000    0.40394
601080.0000    0.55223
601120.0000    0.25343
601160.0000    0.28562
601200.0000    0.47875
601240.0000    0.28774
601280.0000    0.43917
601320.0000    0.31285
601360.0000    0.35770
601400.0000    0.46172
601440.0000    0.30674
601480.0000    0.33417
601520.0000    0.50780
601560.0000    0.38213
601600.0000    0.55660
601640.0000    0.47725
601680.0000    0.57494
601720.0000    0.48006
601760.0000    0.62083
601800.0000    0.79561
601840.0000    0.43116
601880.0000    0.42579
601920.0000    0.47176
601960.0000    0.60204
602000.0000    0.21883
602040.0000    0.42167
602080.0000    0.50527
602120.0000    0.37104
602160.0000    0.44457
602200.0000    0.51498
602240.0000    0.38003
602280.0000    0.52485
602320.0000    0.47875
602360.0000    0.50639
602400.0000    0.40339
602440.0000    0.33144
602480.0000    0.53112
602520.0000    0.57654
602560.0000    0.37628
602600.0000    0.72651
602640.0000    0.66342
602680.0000    0.55795
602720.0000    0.51648
602760.0000    0.40414
602800.0000    0.40380
602840.0000    0.37172
602880.0000    0.41457
602920.0000    0.36398
602960.0000    0.54776
603000.0000    0.47340
603040.0000    0.43129
603080.0000    0.55474
603120.0000    0.57525
603160.0000    0.41653
603200.0000    0.31713
603240.0000    0.53942
603280.0000    0.36723
603320.0000    0.47227
603360.0000    0.56012
603400.0000    0.44386
603440.0000    0.23703
603480.0000    0.62185
603520.0000    0.45252
603560.0000    0.31029
603600.0000    0.24538
603640.0000    0.27562
603680.0000    0.40439
603720.0000    0.40826
603760.0000    0.39147
603800.0000    0.35348
603840.0000    0.36806
603880.0000    0.29225
603920.0000    0.30079
603960.0000    0.08292
604000.0000    0.53886
604040.0000    0.39133
604080.0000    0.43325
604120.0000    0.35284
604160.0000    0.54082
604200.0000    0.34862
604240.0000    0.22890
604280.0000    0.32553
604320.0000    0.36481
604360.0000    0.27654
604400.0000    0.32513
604440.0000    0.21955
604480.0000    0.35381
604520.0000    0.36798
604560.0000    0.18811
604600.0000    0.41965
604640.0000    0.30966
604680.0000    0.26779
604720.0000    0.30862
604760.0000    0.27391
604800.0000    0.14228
604840.0000    0.23417
604880.0000    0.45834
604920.0000    0.39896
604960.0000    0.08994
605000.0000    0.42619
605040.0000    0.14697
605080.0000    0.36426
605120.0000    0.32933
605160.0000    0.18962
605200.0000    0.41522
605240.0000    0.44225
605280.0000    0.10939
605320.0000    0.47484
605360.0000    0.27987
605400.0000    0.50610
605440.0000    0.33633
605480.0000    0.28639
605520.0000    0.20695
605560.0000    0.33872
605600.0000    0.37779
605640.0000    0.49045
605680.0000    0.34180
605720.0000    0.31646
605760.0000    0.43133
605800.0000    0.54188
605840.0000    0.35865
605880.0000    0.41803
605920.0000    0.22013
605960.0000    0.32488
606000.0000    0.36546
606040.0000    0.31623
606080.0000    0.38234
606120.0000    0.70309
606160.0000    0.45141
606200.0000    0.33521
606240.0000    0.64198
606280.0000    0.08290
606320.0000    0.25753
606360.0000    0.37856
606400.0000    0.24023
606440.0000    0.35269
606480.0000    0.39488
606520.0000    0.43996
606560.0000    0.32378
606600.0000    0.23535
606640.0000    0.30589
606680.0000    0.23124
606720.0000    0.29756
606760.0000    0.47511
606800.0000    0.34098
606840.0000    0.35531
606880.0000    0.57686
606920.0000    0.57798
606960.0000    0.42789
607000.0000    0.36717
607040.0000    0.33104
607080.0000    0.06374
607120.0000    0.46183
607160.0000    0.49565
607200.0000    0.29754
607240.0000    0.34685
607280.0000    0.40145
607320.0000    0.58866
607360.0000    0.38593
607400.0000    0.28126
607440.0000    0.48509
607480.0000   -0.18297
607520.0000    0.14929
607560.0000    0.23465
607600.0000    0.47359
607640.0000    0.42500
607680.0000    0.47277
607720.0000    0.33780
607760.0000    0.62424
607800.0000    0.50739
607840.0000    0.18756
607880.0000   -0.16289
607920.0000    0.12151
607960.0000    0.41630
608000.0000    0.46380
608040.0000    0.38384
608080.0000    0.23715
608120.0000    0.40205
608160.0000    0.38192
608200.0000    0.48639
608240.0000    0.51832
608280.0000    0.35287
608320.0000    0.35030
608360.0000    0.44150
608400.0000    0.40244
608440.0000    0.27263
608480.0000    0.70619
608520.0000    0.50237
608560.0000    0.26820
608600.0000    0.53721
608640.0000    0.07283
608680.0000    0.46951
608720.0000    0.14476
608760.0000    0.32506
608800.0000    0.26540
608840.0000    0.20648
608880.0000    0.11233
608920.0000    0.22661
608960.0000    0.05137
609000.0000    0.53118
609040.0000    0.27368
609080.0000    0.29223
609120.0000    0.51338
609160.0000    0.44841
609200.0000    0.13749
609240.0000    0.57739
609280.0000    0.43347
609320.0000    0.32694
609360.0000    0.21754
609400.0000    0.42239
609440.0000    0.44194
609480.0000    0.43950
609520.0000    0.53958
609560.0000    0.43579
609600.0000    0.34088
609640.0000    0.41636
609680.0000    0.41993
609720.0000    0.20894
609760.0000    0.26784
609800.0000    0.33884
609840.0000    0.26527
609880.0000    0.42972
609920.0000    0.42048
609960.0000    0.37363
610000.0000    0.40773
610040.0000    0.43590
610080.0000    0.43731
610120.0000    0.41363
610160.0000    0.31410
610200.0000    0.31829
610240.0000    0.53138
610280.0000    0.44937
610320.0000    0.31124
610360.0000    0.42004
610400.0000    0.36109
610440.0000    0.46912
610480.0000    0.07094
610520.0000    0.54383
610560.0000    0.44248
610600.0000    0.36113
610640.0000    0.43689
610680.0000    0.27452
610720.0000    0.38566
610760.0000    0.48626
610800.0000    0.37924
610840.0000    0.31856
610880.0000    0.39101
610920.0000    0.48116
610960.0000    0.52236
611000.0000    0.34791
611040.0000    0.32566
611080.0000    0.18407
611120.0000    0.59941
611160.0000    0.21808
611200.0000    0.37380
611240.0000    0.33377
611280.0000    0.48998
611320.0000    0.45811
611360.0000    0.53577
611400.0000    0.36494
611440.0000    0.49498
611480.0000    0.48285
611520.0000    0.37480
611560.0000    0.42294
611600.0000    0.37437
611640.0000    0.25960
611680.0000    0.31473
611720.0000    0.51937
611760.0000    0.26132
611800.0000    0.49399
611840.0000    0.10567
611880.0000    0.34349
611920.0000    0.33594
611960.0000    0.28636
612000.0000    0.29540
612040.0000    0.28673
612080.0000    0.19575
612120.0000    0.37388
612160.0000    0.20876
612200.0000    0.33671
612240.0000    0.23733
612280.0000    0.30769
612320.0000    0.40116
612360.0000    0.44099
612400.0000    0.53189
612440.0000    0.21862
612480.0000    0.43274
612520.0000    0.22950
612560.0000    0.40025
612600.0000    0.41689
612640.0000    0.31764
612680.0000    0.30044
612720.0000    0.55031
612760.0000    0.33382
612800.0000    0.24764
612840.0000    0.16056
612880.0000    0.37149
612920.0000    0.27342
612960.0000    0.20929
613000.0000    0.45663
613040.0000    0.19906
613080.0000    0.55781
613120.0000    0.19314
613160.0000    0.39467
613200.0000    0.45017
613240.0000    0.15197
613280.0000    0.39472
613320.0000    0.14052
613360.0000   -0.32639
613400.0000   -0.02572
613440.0000   -0.01184
613480.0000    0.06687
613520.0000   -0.05862
613560.0000    0.10435
613600.0000    0.02429
613640.0000   -0.30355
613680.0000   -0.43998
613720.0000   -0.07001
613760.0000   -0.43396
613800.0000   -0.43015
613840.0000   -0.14367
613880.0000   -0.23409
613920.0000   -0.38169
613960.0000   -0.22090
614000.0000   -0.29290
614040.0000   -0.44460
614080.0000   -0.37675
614120.0000   -0.14409
614160.0000   -0.06944
614200.0000   -0.24671
614240.0000   -0.53888
614280.0000   -0.72721
614320.0000   -0.35604
614360.0000   -0.65699
614400.0000   -0.27233
614440.0000   -0.31181
614480.0000   -0.58127
614520.0000   -0.35924
614560.0000   -0.31340
614600.0000   -0.32411
614640.0000   -0.41806
614680.0000   -0.49972
614720.0000   -0.57329
614760.0000   -0.52271
614800.0000   -0.66412
614840.0000   -0.13834
614880.0000    0.00908
614920.0000   -0.19416
614960.0000   -0.05976
615000.0000   -0.10876
615040.0000   -0.39533
615080.0000   -0.12387
615120.0000    0.24760
615160.0000    0.12962
615200.0000    0.27744
615240.0000    0.08384
615280.0000    0.06723
615320.0000    0.14439
615360.0000    0.05110
615400.0000   -0.26988
615440.0000   -0.36630
615480.0000   -0.20152
615520.0000   -0.37601
615560.0000   -0.27582
615600.0000   -0.52695
615640.0000   -0.00095
615680.0000   -0.14747
615720.0000   -0.36081
615760.0000   -0.24753
615800.0000   -0.38208
615840.0000   -0.38221
615880.0000    0.05144
615920.0000   -0.09532
615960.0000   -0.10202
616000.0000   -0.20961
616040.0000   -0.30523
616080.0000   -0.20588
616120.0000   -0.47149
616160.0000   -0.10614
616200.0000    0.16203
616240.0000   -0.50342
616280.0000    0.03631
616320.0000   -0.28551
616360.0000   -0.01933
616400.0000    0.10624
616440.0000    0.58821
616480.0000    0.55670
616520.0000    0.58370
616560.0000    0.25980
616600.0000    0.57303
616640.0000    0.40343
616680.0000    0.37086
616720.0000    0.31728
616760.0000    0.53651
616800.0000    0.17424
616840.0000    0.23175
616880.0000    0.40673
616920.0000    0.47364
616960.0000    0.24737
617000.0000    0.30936
617040.0000    0.50623
617080.0000    0.17955
617120.0000    0.09839
617160.0000   -0.25698
617200.0000   -0.32384
617240.0000   -0.64512
617280.0000   -0.27746
617320.0000   -0.20880
617360.0000   -0.22563
617400.0000   -0.32787
617440.0000   -0.29342
617480.0000   -0.27074
617520.0000   -0.39568
617560.0000   -0.36776
617600.0000   -0.24604
617640.0000   -0.32730
617680.0000   -0.26537
617720.0000   -0.35468
617760.0000   -0.25725
617800.0000   -0.57439
617840.0000   -0.18648
617880.0000   -0.32827
617920.0000   -0.34075
617960.0000   -0.56073
618000.0000   -0.49957
618040.0000   -0.55746
618080.0000   -0.45677
618120.0000   -0.55664
618160.0000   -0.42524
618200.0000   -0.67581
618240.0000   -0.50459
618280.0000   -0.65570
618320.0000   -0.61729
618360.0000   -0.86521
618400.0000   -0.96252
618440.0000   -0.87607
618480.0000   -0.76084
618520.0000   -0.57573
618560.0000   -0.02859
618600.0000   -0.57045
618640.0000   -0.32278
618680.0000   -0.27300
618720.0000   -0.54698
618760.0000   -0.65347
618800.0000   -0.53136
618840.0000   -0.61787
618880.0000   -0.44740
618920.0000   -0.54970
618960.0000   -0.49825
619000.0000   -0.38024
619040.0000   -0.56537
619080.0000   -0.47832
619120.0000   -0.51933
619160.0000   -0.49057
619200.0000   -0.64593
619240.0000   -0.33420
619280.0000   -0.52013
619320.0000   -0.35885
619360.0000   -0.47521
619400.0000   -0.38064
619440.0000   -0.33259
619480.0000   -0.00801
619520.0000   -0.24839
619560.0000   -0.40782
619600.0000   -0.48918
619640.0000   -0.49892
619680.0000   -0.44432
619720.0000   -0.34319
619760.0000   -0.53329
619800.0000   -0.63810
619840.0000   -0.42268
619880.0000   -0.38858
619920.0000   -0.61158
619960.0000   -0.83865
620000.0000   -0.25849
620040.0000   -0.18726
620080.0000   -0.57420
620120.0000   -0.28403
620160.0000   -0.09240
620200.0000   -0.41000
620240.0000   -0.65072
620280.0000   -0.67607
620320.0000   -0.41450
620360.0000   -0.85925
620400.0000   -0.31366
620440.0000   -0.16832
620480.0000   -0.41913
620520.0000   -0.17155
620560.0000   -0.01000
620600.0000    0.43834
620640.0000    0.21098
620680.0000    0.36494
620720.0000    0.37549
620760.0000   -0.49162
620800.0000   -0.25842
620840.0000   -0.55523
620880.0000   -0.51788
620920.0000   -0.58957
620960.0000   -0.47027
621000.0000   -0.41793
621040.0000   -0.78584
621080.0000   -0.96129
621120.0000   -0.30404
621160.0000   -0.04302
621200.0000   -0.69068
621240.0000   -0.18706
621280.0000   -0.26989
621320.0000   -0.31021
621360.0000   -0.58610
621400.0000   -0.23095
621440.0000   -0.25572
621480.0000   -0.31649
621520.0000   -0.37917
621560.0000   -0.54203
621600.0000   -0.52888
621640.0000   -0.42830
621680.0000   -0.57190
621720.0000   -0.67584
621760.0000   -0.67569
621800.0000   -0.50908
621840.0000   -0.56329
621880.0000   -0.47921
621920.0000   -0.56648
621960.0000   -0.42533
622000.0000   -0.51106
622040.0000   -0.33535
622080.0000   -0.66502
622120.0000   -0.59355
622160.0000   -0.59906
622200.0000   -0.15524
622240.0000   -0.48420
622280.0000   -0.38508
622320.0000   -0.27854
622360.0000   -0.46906
622400.0000    0.08973
622440.0000   -0.02175
622480.0000    0.22650
622520.0000   -0.19712
622560.0000   -0.12407
622600.0000   -0.18890
622640.0000   -0.23181
622680.0000   -0.04995
622720.0000   -0.01863
622760.0000   -0.51714
622800.0000   -0.71262
622840.0000   -0.31489
622880.0000   -0.46971
622920.0000   -0.27059
622960.0000   -0.20665
623000.0000   -0.74500
623040.0000   -0.25068
623080.0000    0.13221
623120.0000   -0.03058
623160.0000   -0.25521
623200.0000   -0.14499
623240.0000   -0.05479
623280.0000    0.15375
623320.0000    0.00831
623360.0000    0.12767
623400.0000    0.56402
623440.0000    0.24076
623480.0000    0.24881
623520.0000    0.26104
623560.0000    0.31216
623600.0000    0.26760
623640.0000    0.37763
623680.0000    0.40832
623720.0000    0.29169
623760.0000    0.28870
623800.0000    0.14009
623840.0000    0.26374
623880.0000    0.18967
623920.0000    0.52627
623960.0000    0.26270
624000.0000    0.28085
624040.0000    0.19483
624080.0000    0.38754
624120.0000    0.32136
624160.0000    0.38941
624200.0000    0.51179
624240.0000    0.48324
624280.0000    0.55639
624320.0000    0.62757
624360.0000    0.57855
624400.0000    0.59343
624440.0000    0.57024
624480.0000   -0.15890
624520.0000   -0.50070
624560.0000   -0.55671
624600.0000   -0.54674
624640.0000   -0.64141
624680.0000   -0.52227
624720.0000   -0.45822
624760.0000   -0.41901
624800.0000   -0.54536
624840.0000   -0.56475
624880.0000   -0.46104
624920.0000   -0.43871
624960.0000   -0.59860
625000.0000   -0.53428
625040.0000   -0.45496
625080.0000   -0.69173
625120.0000   -0.29663
625160.0000   -0.82251
625200.0000   -0.39729
625240.0000   -0.29233
625280.0000   -0.44155
625320.0000   -0.54915
625360.0000   -0.30984
625400.0000   -0.63704
625440.0000   -0.40035
625480.0000   -0.53592
625520.0000   -0.44745
625560.0000   -0.58326
625600.0000   -0.84341
625640.0000   -0.72014
625680.0000   -0.68351
625720.0000   -0.77098
625760.0000   -0.60528
625800.0000   -0.39281
625840.0000   -0.41369
625880.0000   -0.77276
625920.0000   -0.75959
625960.0000   -0.59623
626000.0000   -0.41700
626040.0000   -0.44211
626080.0000   -0.66547
626120.0000   -0.04254
626160.0000   -0.27341
626200.0000   -0.47163
626240.0000   -0.58845
626280.0000   -0.40886
626320.0000   -0.60595
626360.0000   -0.72845
626400.0000   -0.48032
626440.0000   -0.51303
626480.0000   -0.06729
626520.0000   -0.36173
626560.0000   -0.23706
626600.0000   -0.45749
626640.0000   -0.37134
626680.0000   -0.63910
626720.0000   -0.30607
626760.0000   -0.16160
626800.0000   -0.31606
626840.0000    0.03102
626880.0000   -0.10006
626920.0000   -0.14129
626960.0000    0.04701
627000.0000   -0.28848
627040.0000   -0.18986
627080.0000   -0.04724
627120.0000   -0.22876
627160.0000   -0.41195
627200.0000   -0.19876
627240.0000   -0.29700
627280.0000   -0.32871
627320.0000   -0.49199
627360.0000   -0.24594
627400.0000   -0.21664
627440.0000   -0.17704
627480.0000   -0.13020
627520.0000   -0.13542
627560.0000   -0.18076
627600.0000   -0.15601
627640.0000   -0.56123
627680.0000   -0.47486
627720.0000   -0.42651
627760.0000   -0.37345
627800.0000   -0.20488
627840.0000   -0.20300
627880.0000   -0.42444
627920.0000   -0.59220
627960.0000   -0.37696
628000.0000   -0.33859
628040.0000   -0.16894
628080.0000   -0.16716
628120.0000   -0.44474
628160.0000   -0.27273
628200.0000   -0.42380
628240.0000   -0.13826
628280.0000   -0.17433
628320.0000   -0.45494
628360.0000   -0.06237
628400.0000   -0.07877
628440.0000   -0.08482
628480.0000   -0.38793
628520.0000   -0.20521
628560.0000   -0.30548
628600.0000   -0.23232
628640.0000   -0.66282
628680.0000   -0.25357
628720.0000   -0.53151
628760.0000   -0.78967
628800.0000   -0.53943
628840.0000   -0.58140
628880.0000   -0.55347
628920.0000   -0.65805
628960.0000   -0.64048
629000.0000   -0.83032
629040.0000   -0.63818
629080.0000   -0.47982
629120.0000   -0.54028
629160.0000   -0.53153
629200.0000   -0.45573
629240.0000   -0.67840
629280.0000   -0.59853
629320.0000   -0.69401
629360.0000   -0.65634
629400.0000   -0.86040
629440.0000   -0.67775
629480.0000   -1.00291
629520.0000   -0.75377
629560.0000   -0.66176
629600.0000   -0.54202
629640.0000   -0.61124
629680.0000   -0.44015
629720.0000   -0.61077
629760.0000   -0.14089
629800.0000   -0.14055
629840.0000   -0.16413
629880.0000   -0.05091
629920.0000   -0.22196
629960.0000   -0.20280
630000.0000   -0.11934
630040.0000   -0.05310
630080.0000    0.10496
630120.0000    0.56802
630160.0000    0.34103
630200.0000    0.05352
630240.0000    0.36848
630280.0000    0.29920
630320.0000    0.27930
630360.0000    0.35421
630400.0000    0.09405
630440.0000    0.42822
630480.0000    0.11565
630520.0000    0.13254
630560.0000    0.03806
630600.0000    0.00748
630640.0000   -0.01391
630680.0000   -0.05320
630720.0000    0.15540
630760.0000    0.09262
630800.0000   -0.17763
630840.0000    0.05731
630880.0000    0.02262
630920.0000    0.11297
630960.0000    0.04539
631000.0000   -0.35152
631040.0000   -0.50303
631080.0000   -0.83746
631120.0000   -0.65030
631160.0000   -0.74809
631200.0000   -0.38802
631240.0000   -0.29620
631280.0000   -0.69985
631320.0000   -0.54748
631360.0000   -0.78702
631400.0000   -0.56111
631440.0000   -0.61911
631480.0000   -0.59028
631520.0000   -0.76310
631560.0000   -0.48789
631600.0000   -0.54665
631640.0000   -0.87064
631680.0000   -0.64465
631720.0000   -0.63802
631760.0000   -0.27735
631800.0000   -0.67112
631840.0000   -0.74048
631880.0000   -0.46539
631920.0000   -0.45977
631960.0000   -0.44690
632000.0000   -0.76775
632040.0000   -0.51945
632080.0000   -1.06352
632120.0000   -0.77815
632160.0000   -0.69476
632200.0000   -0.88640
632240.0000   -0.73217
632280.0000   -0.53549
632320.0000   -0.62859
632360.0000   -0.71031
632400.0000   -0.75047
632440.0000   -0.64477
632480.0000   -0.54254
632520.0000   -0.57143
632560.0000   -0.52341
632600.0000   -0.13545
632640.0000   -0.44505
632680.0000   -0.50596
632720.0000   -0.79918
632760.0000   -0.73618
632800.0000   -0.46223
632840.0000   -0.39470
632880.0000   -0.49252
632920.0000   -0.59099
632960.0000   -0.88896
633000.0000   -0.85186
633040.0000   -0.76452
633080.0000   -0.23308
633120.0000    0.03314
633160.0000   -0.49575
633200.0000   -0.53321
633240.0000   -0.02598
633280.0000   -0.46084
633320.0000    0.01259
633360.0000   -0.00051
633400.0000   -0.13258
633440.0000    0.11544
633480.0000    0.19244
633520.0000    0.21288
633560.0000    0.25039
633600.0000    0.14648
633640.0000    0.04513
633680.0000    0.16137
633720.0000    0.16982
633760.0000    0.18994
633800.0000    0.07821
633840.0000    0.17818
633880.0000    0.21870
633920.0000    0.65076
633960.0000    0.20906
634000.0000    0.12308
634040.0000    0.27478
634080.0000    0.13227
634120.0000    0.22331
634160.0000    0.31549
634200.0000    0.24045
634240.0000    0.26554
634280.0000    0.29072
634320.0000    0.28165
634360.0000    0.28217
634400.0000    0.27486
634440.0000    0.14256
634480.0000    0.14231
634520.0000    0.33405
634560.0000    0.41314
634600.0000    0.29081
634640.0000    0.19889
634680.0000    0.08998
634720.0000    0.31054
634760.0000    0.42890
634800.0000    0.39264
634840.0000    0.26314
634880.0000    0.10209
634920.0000    0.24281
634960.0000    0.20561
635000.0000    0.27764
635040.0000   -0.08576
635080.0000   -0.10894
635120.0000   -0.09873
635160.0000   -0.31536
635200.0000    0.01487
635240.0000   -0.09162
635280.0000   -0.06293
635320.0000   -0.14020
635360.0000   -0.33950
635400.0000   -0.37768
635440.0000   -0.44663
635480.0000   -0.19299
635520.0000   -0.41679
635560.0000   -0.65325
635600.0000   -0.47560
635640.0000   -0.25007
635680.0000   -0.49696
635720.0000   -0.40936
635760.0000   -0.29336
635800.0000   -0.33470
635840.0000   -0.20602
635880.0000   -0.16575
635920.0000   -0.21247
635960.0000   -0.36576
636000.0000   -0.20894
636040.0000   -0.47348
636080.0000   -0.44179
636120.0000   -0.24316
636160.0000   -0.18636
636200.0000   -0.42203
636240.0000   -0.10749
636280.0000   -0.27487
636320.0000   -0.24204
636360.0000   -0.01063
636400.0000   -0.18550
636440.0000   -0.07041
636480.0000   -0.63827
636520.0000   -0.36778
636560.0000   -0.17254
636600.0000   -0.41100
636640.0000   -0.30252
636680.0000   -0.26672
636720.0000   -0.46178
636760.0000   -0.31601
636800.0000   -0.49849
636840.0000   -0.50283
636880.0000   -0.35835
636920.0000   -0.27194
636960.0000   -0.38222
637000.0000   -0.70979
637040.0000   -0.53616
637080.0000   -0.21665
637120.0000   -0.14719
637160.0000   -0.48768
637200.0000   -0.94481
637240.0000   -0.70875
637280.0000   -0.68626
637320.0000   -0.56763
637360.0000    0.07376
637400.0000   -0.69772
637440.0000   -0.54588
637480.0000   -0.82596
637520.0000   -0.64790
637560.0000   -0.26397
637600.0000   -0.04593
637640.0000   -0.20748
637680.0000    0.05252
637720.0000   -0.21773
637760.0000   -0.04518
637800.0000   -0.30209
637840.0000   -0.15148
637880.0000   -0.60331
637920.0000   -0.27023
637960.0000   -0.23181
638000.0000   -0.50336
638040.0000   -0.43283
638080.0000   -0.57587
638120.0000   -0.37883
638160.0000   -0.56484
638200.0000   -0.36688
638240.0000   -0.01689
638280.0000   -0.45412
638320.0000   -0.39223
638360.0000   -0.51661
638400.0000   -0.21777
638440.0000   -0.34009
638480.0000   -0.49020
638520.0000   -0.44448
638560.0000   -0.32963
638600.0000   -0.32909
638640.0000   -0.23591
638680.0000   -0.49120
638720.0000   -0.42781
638760.0000   -0.55062
638800.0000   -0.31716
638840.0000   -0.39757
638880.0000   -0.22912
638920.0000   -0.29794
638960.0000   -0.32813
639000.0000   -0.10859
639040.0000   -0.31249
639080.0000   -0.66346
639120.0000   -0.26258
639160.0000   -0.23782
639200.0000   -0.56594
639240.0000   -0.51658
639280.0000   -0.54756
639320.0000   -0.28238
639360.0000   -0.45078
639400.0000   -0.41823
639440.0000   -0.48582
639480.0000   -0.08074
639520.0000   -0.38872
639560.0000   -0.41081
639600.0000   -0.41686
639640.0000   -0.32396
639680.0000    0.11116
639720.0000   -0.22236
639760.0000   -0.42940
639800.0000   -0.03070
639840.0000   -0.22095
639880.0000    0.05325
639920.0000   -0.06792
639960.0000   -0.52784
640000.0000   -0.18507
640040.0000   -0.50823
640080.0000   -0.09940
640120.0000   -0.60695
640160.0000   -0.64643
640200.0000   -0.27873
640240.0000   -0.28184
640280.0000   -0.45973
640320.0000   -0.43873
640360.0000   -0.55978
640400.0000   -0.03236
640440.0000    0.06300
640480.0000   -0.15714
640520.0000   -0.24380
640560.0000   -0.27221
640600.0000   -0.03452
640640.0000   -0.23600
640680.0000   -0.29455
640720.0000   -0.23731
640760.0000   -0.21118
640800.0000   -0.30000
640840.0000   -0.20152
640880.0000   -0.37438
640920.0000   -0.24849
640960.0000   -0.32460
641000.0000   -0.04318
641040.0000   -0.22966
641080.0000    0.24170
641120.0000   -0.13866
641160.0000   -0.12523
641200.0000   -0.16282
641240.0000   -0.14148
641280.0000    0.16764
641320.0000    0.05245
641360.0000   -0.16695
641400.0000   -0.16433
641440.0000    0.12781
641480.0000   -0.13688
641520.0000   -0.09292
641560.0000    0.15628
641600.0000   -0.13208
641640.0000   -0.10375
641680.0000   -0.42400
641720.0000   -0.32993
641760.0000   -0.12021
641800.0000   -0.05272
641840.0000   -0.02143
641880.0000   -0.64346
641920.0000   -0.59870
641960.0000   -0.63872
642000.0000   -0.32729
642040.0000   -0.58706
642080.0000   -0.03182
642120.0000   -0.26394
642160.0000   -0.02556
642200.0000   -0.25759
642240.0000    0.17137
642280.0000   -0.10889
642320.0000   -0.00671
642360.0000   -0.16862
642400.0000   -0.30491
642440.0000   -0.37717
642480.0000   -0.32291
642520.0000   -0.47708
642560.0000   -0.29587
642600.0000   -0.26119
642640.0000   -0.27645
642680.0000   -0.11424
642720.0000   -0.49321
642760.0000   -0.45167
642800.0000   -0.47444
642840.0000   -0.43554
642880.0000   -0.35621
642920.0000   -0.61767
642960.0000   -0.58433
643000.0000   -0.39181
643040.0000   -0.26613
643080.0000   -0.35593
643120.0000   -0.40696
643160.0000   -0.39526
643200.0000   -0.07466
643240.0000   -0.29688
643280.0000   -0.30537
643320.0000   -0.18684
643360.0000   -0.01844
643400.0000    0.05524
643440.0000    0.08240
643480.0000   -0.30883
643520.0000    0.08550
643560.0000    0.17255
643600.0000    0.10564
643640.0000   -0.20217
643680.0000    0.21206
643720.0000    0.03771
643760.0000    0.28063
643800.0000   -0.11839
643840.0000   -0.16828
643880.0000   -0.32293
643920.0000    0.05559
643960.0000    0.10786
644000.0000    0.11831
644040.0000   -0.04434
644080.0000   -0.17123
644120.0000    0.00943
644160.0000    0.03015
644200.0000   -0.02005
644240.0000    0.04658
644280.0000    0.10241
644320.0000    0.02207
644360.0000    0.12205
644400.0000    0.39816
644440.0000    0.09628
644480.0000   -0.05962
644520.0000   -0.01806
644560.0000    0.06280
644600.0000    0.21374
644640.0000    0.33331
644680.0000   -0.04269
644720.0000    0.17155
644760.0000    0.00851
644800.0000    0.04645
644840.0000    0.06982
644880.0000    0.32138
644920.0000    0.22868
644960.0000    0.19282
645000.0000    0.28341
645040.0000    0.58848
645080.0000    0.26333
645120.0000   -0.05567
645160.0000    0.27457
645200.0000    0.27240
645240.0000   -0.19525
645280.0000    0.37531
645320.0000    0.09059
645360.0000    0.30652
645400.0000    0.32104
645440.0000    0.04008
645480.0000    0.22652
645520.0000    0.34845
645560.0000    0.25643
645600.0000    0.27366
645640.0000    0.38814
645680.0000    0.28493
645720.0000    0.40233
645760.0000    0.26043
645800.0000    0.27001
645840.0000    0.41811
645880.0000    0.30494
645920.0000    0.21909
645960.0000    0.05908
646000.0000    0.21821
646040.0000    0.17069
646080.0000    0.39482
646120.0000    0.18701
646160.0000    0.14805
646200.0000    0.02307
646240.0000    0.33200
646280.0000    0.29669
646320.0000    0.20337
646360.0000    0.64607
646400.0000    0.45784
646440.0000    0.41608
646480.0000    0.31054
646520.0000    0.31543
646560.0000    0.28270
646600.0000    0.21899
646640.0000    0.39848
646680.0000    0.43864
646720.0000    0.29578
646760.0000    0.37129
646800.0000    0.21460
646840.0000    0.14012
646880.0000    0.48190
646920.0000   -0.00670
646960.0000   -0.13077
647000.0000   -0.18956
647040.0000   -0.14412
647080.0000    0.05973
647120.0000    0.24855
647160.0000    0.12611
647200.0000    0.09198
647240.0000    0.29440
647280.0000    0.00434
647320.0000    0.11212
647360.0000   -0.25771
647400.0000    0.12319
647440.0000    0.12737
647480.0000    0.19392
647520.0000   -0.21224
647560.0000   -0.02329
647600.0000    0.19540
647640.0000    0.41320
647680.0000    0.11293
647720.0000    0.08179
647760.0000    0.08295
647800.0000   -0.01050
647840.0000    0.06756
647880.0000    0.00483
647920.0000    0.17098
647960.0000   -0.17072
648000.0000   -0.21616
648040.0000   -0.18439
648080.0000    0.04702
648120.0000   -0.24586
648160.0000   -0.09009
648200.0000   -0.16431
648240.0000   -0.02006
648280.0000   -0.52521
648320.0000   -0.70300
648360.0000   -0.59587
648400.0000   -0.49282
648440.0000   -0.18713
648480.0000   -0.26028
648520.0000   -0.25274
648560.0000   -0.04884
648600.0000   -0.09004
648640.0000   -0.11015
648680.0000   -0.10974
648720.0000   -0.33580
648760.0000   -0.33662
648800.0000   -0.24303
648840.0000   -0.12203
648880.0000   -0.16809
648920.0000   -0.04733
648960.0000   -0.07088
649000.0000   -0.19717
649040.0000   -0.27543
649080.0000   -0.27724
649120.0000   -0.19495
649160.0000   -0.42187
649200.0000   -0.22802
649240.0000   -0.21887
649280.0000   -0.25766
649320.0000   -0.58718
649360.0000   -0.29404
649400.0000   -0.49401
649440.0000   -0.39096
649480.0000   -0.16737
649520.0000   -0.33590
649560.0000   -0.01999
649600.0000   -0.22294
649640.0000   -0.07534
649680.0000   -0.11952
649720.0000    0.02353
649760.0000   -0.15491
649800.0000    0.12596
649840.0000    0.19071
649880.0000   -0.13880
649920.0000   -0.20411
649960.0000   -0.14892
650000.0000   -0.52215
650040.0000   -0.60704
650080.0000   -0.53038
650120.0000   -0.51197
650160.0000   -0.24129
650200.0000   -0.32113
650240.0000   -0.34083
650280.0000   -0.11870
650320.0000   -0.38979
650360.0000   -0.14102
650400.0000   -0.11294
650440.0000   -0.42385
650480.0000   -0.44162
650520.0000   -0.19512
650560.0000   -0.44253
650600.0000   -0.16710
650640.0000   -0.33043
650680.0000   -0.29885
650720.0000   -0.20944
650760.0000   -0.24702
650800.0000   -0.42714
650840.0000   -0.60528
650880.0000   -0.52965
650920.0000   -0.71504
650960.0000   -0.23769
651000.0000   -0.06338
651040.0000   -0.16140
651080.0000    0.20245
651120.0000   -0.41868
651160.0000   -0.37542
651200.0000   -0.11886
651240.0000   -0.05085
651280.0000   -0.46752
651320.0000   -0.39706
651360.0000   -0.06552
651400.0000    0.20725
651440.0000    0.06829
651480.0000   -0.22487
651520.0000    0.09317
651560.0000   -0.15585
651600.0000   -0.15315
651640.0000   -0.10732
651680.0000   -0.34877
651720.0000   -0.50752
651760.0000   -0.30905
651800.0000   -0.18694
651840.0000   -0.33288
651880.0000   -0.34672
651920.0000   -0.18839
651960.0000   -0.15472
652000.0000   -0.46186
652040.0000   -0.46968
652080.0000   -0.27499
652120.0000   -0.29975
652160.0000   -0.11227
652200.0000   -0.32131
652240.0000   -0.19610
652280.0000   -0.25122
652320.0000   -0.43530
652360.0000   -0.33043
652400.0000   -0.21098
652440.0000   -0.10600
652480.0000   -0.09576
652520.0000   -0.49881
652560.0000   -0.41836
652600.0000   -0.34530
652640.0000   -0.52025
652680.0000   -0.22189
652720.0000   -0.67924
652760.0000   -0.65523
652800.0000   -0.36414
652840.0000   -0.33961
652880.0000   -0.44418
652920.0000   -0.32840
652960.0000   -0.31336
653000.0000   -0.55872
653040.0000   -0.64380
653080.0000   -0.41750
653120.0000   -0.69604
653160.0000   -0.35862
653200.0000   -0.33863
653240.0000   -0.42453
653280.0000   -0.21489
653320.0000   -0.34333
653360.0000   -0.72268
653400.0000   -0.57381
653440.0000   -0.69078
653480.0000   -0.31359
653520.0000   -0.51374
653560.0000   -0.47454
653600.0000   -0.37846
653640.0000   -0.31704
653680.0000   -0.52860
653720.0000   -0.56729
653760.0000   -0.50229
653800.0000   -0.26855
653840.0000   -0.47862
653880.0000   -0.33949
653920.0000   -0.27794
653960.0000   -0.11043
654000.0000   -0.29289
654040.0000   -0.18687
654080.0000   -0.58367
654120.0000   -0.24115
654160.0000   -0.17449
654200.0000   -0.20815
654240.0000   -0.43687
654280.0000   -0.28490
654320.0000   -0.35606
654360.0000   -0.07473
654400.0000   -0.26295
654440.0000   -0.30770
654480.0000   -0.36503
654520.0000   -0.14437
654560.0000   -0.37311
654600.0000   -0.17345
654640.0000   -0.27031
654680.0000   -0.14990
654720.0000   -0.40651
654760.0000   -0.04334
654800.0000   -0.24021
654840.0000   -0.12974
654880.0000   -0.44121
654920.0000   -0.51347
654960.0000   -0.34013
655000.0000   -0.31961
655040.0000   -0.39665
655080.0000   -0.34020
655120.0000   -0.27672
655160.0000   -0.28877
655200.0000   -0.16712
655240.0000   -0.21799
655280.0000   -0.27601
655320.0000   -0.22060
655360.0000   -0.54856
655400.0000   -0.44361
655440.0000   -0.27787
655480.0000   -0.19403
655520.0000   -0.07891
655560.0000   -0.47428
655600.0000   -0.13945
655640.0000   -0.39740
655680.0000   -0.40044
655720.0000   -0.15881
655760.0000   -0.46143
655800.0000   -0.45690
655840.0000   -0.17326
655880.0000   -0.47861
655920.0000   -0.24716
655960.0000   -0.31839
656000.0000   -0.33539
656040.0000   -0.61427
656080.0000   -0.66076
656120.0000   -0.42735
656160.0000   -0.55961
656200.0000   -0.59738
656240.0000   -0.24895
656280.0000   -0.60638
656320.0000   -0.59056
656360.0000   -0.10864
656400.0000   -0.34085
656440.0000   -0.30569
656480.0000   -0.09048
656520.0000    0.10761
656560.0000   -0.55214
656600.0000   -0.07816
656640.0000   -0.30223
656680.0000   -0.01927
656720.0000    0.09421
656760.0000   -0.04064
656800.0000    0.12083
656840.0000    0.08429
656880.0000    0.14083
656920.0000    0.25746
656960.0000    0.04915
657000.0000   -0.02680
657040.0000   -0.01792
657080.0000    0.22162
657120.0000   -0.26668
657160.0000    0.11202
657200.0000    0.11402
657240.0000    0.25967
657280.0000    0.22389
657320.0000    0.27041
657360.0000    0.13886
657400.0000    0.28239
657440.0000    0.09361
657480.0000    0.16064
657520.0000    0.23964
657560.0000    0.24184
657600.0000    0.09287
657640.0000    0.11232
657680.0000    0.02267
657720.0000    0.19285
657760.0000    0.14031
657800.0000    0.18829
657840.0000   -0.08579
657880.0000    0.01464
657920.0000    0.28852
657960.0000   -0.21756
658000.0000    0.23451
658040.0000    0.01158
658080.0000    0.15479
658120.0000    0.21289
658160.0000    0.32098
658200.0000    0.27952
658240.0000    0.25103
658280.0000    0.21473
658320.0000    0.27458
658360.0000    0.30451
658400.0000    0.37101
658440.0000   -0.05045
658480.0000    0.10756
658520.0000    0.05940
658560.0000    0.06121
658600.0000    0.00655
658640.0000    0.11768
658680.0000    0.26537
658720.0000   -0.14221
658760.0000    0.05421
658800.0000    0.31899
658840.0000    0.11943
658880.0000    0.27993
658920.0000    0.29229
658960.0000    0.19879
659000.0000    0.22868
659040.0000    0.26272
659080.0000    0.17929
659120.0000    0.10555
659160.0000    0.20835
659200.0000    0.34936
659240.0000    0.15470
659280.0000    0.35348
659320.0000    0.38466
659360.0000    0.16757
659400.0000   -0.16214
659440.0000    0.17470
659480.0000    0.05752
659520.0000    0.38415
659560.0000    0.17451
659600.0000    0.21697
659640.0000    0.19653
659680.0000    0.12309
659720.0000    0.39051
659760.0000    0.17018
659800.0000    0.25985
659840.0000    0.38557
659880.0000    0.23790
659920.0000    0.36144
659960.0000    0.22276
660000.0000    0.30885
660040.0000    0.30135
660080.0000    0.43193
660120.0000    0.17213
660160.0000    0.28160
660200.0000    0.30328
660240.0000    0.36193
660280.0000    0.35333
660320.0000    0.33332
660360.0000    0.05021
660400.0000    0.37490
660440.0000    0.22084
660480.0000    0.30260
660520.0000    0.09462
660560.0000    0.51979
660600.0000    0.28926
660640.0000    0.35834
660680.0000    0.20062
660720.0000    0.32211
660760.0000    0.29911
660800.0000    0.15913
660840.0000    0.31001
660880.0000    0.35025
660920.0000    0.07197
660960.0000    0.11721
661000.0000   -0.60680
661040.0000   -0.10871
661080.0000    0.41374
661120.0000    0.24158
661160.0000    0.35754
661200.0000    0.33981
661240.0000    0.47486
661280.0000    0.62698
661320.0000    0.53932
661360.0000    0.28026
661400.0000    0.40025
661440.0000    0.12053
661480.0000    0.12726
661520.0000    0.44411
661560.0000    0.27586
661600.0000    0.32192
661640.0000    0.34178
661680.0000    0.29307
661720.0000    0.28483
661760.0000    0.31921
661800.0000    0.24783
661840.0000    0.16596
661880.0000    0.27581
661920.0000    0.39921
661960.0000    0.49533
662000.0000    0.28169
662040.0000    0.39693
662080.0000    0.61960
662120.0000    0.34008
662160.0000    0.17326
662200.0000    0.38234
662240.0000    0.21649
662280.0000    0.28929
662320.0000    0.17669
662360.0000    0.12892
662400.0000   -0.07441
662440.0000    0.29441
662480.0000    0.29736
662520.0000    0.47641
662560.0000   -0.24856
662600.0000    0.21062
662640.0000    0.29117
662680.0000    0.33795
662720.0000    0.39138
662760.0000    0.33087
662800.0000    0.30681
662840.0000    0.33284
662880.0000    0.30859
662920.0000    0.26897
662960.0000    0.34229
663000.0000    0.28032
663040.0000    0.50194
663080.0000    0.49385
663120.0000    0.24093
663160.0000    0.28288
663200.0000    0.58222
663240.0000    0.40769
663280.0000    0.30801
663320.0000    0.28621
663360.0000    0.35268
663400.0000    0.09883
663440.0000    0.42525
663480.0000    0.30215
663520.0000    0.28971
663560.0000   -0.00606
663600.0000    0.34899
663640.0000    0.22691
663680.0000    0.15333
663720.0000    0.34010
663760.0000    0.34869
663800.0000    0.26627
663840.0000    0.39789
663880.0000    0.47735
663920.0000    0.18602
663960.0000    0.23875
664000.0000    0.01986
664040.0000    0.23231
664080.0000    0.12508
664120.0000    0.32168
664160.0000    0.28512
664200.0000    0.27712
664240.0000    0.20668
664280.0000    0.39944
664320.0000    0.55199
664360.0000    0.23762
664400.0000    0.18832
664440.0000    0.14498
664480.0000    0.38281
664520.0000    0.35469
664560.0000    0.25637
664600.0000    0.41469
664640.0000    0.44683
664680.0000    0.43796
664720.0000    0.05395
664760.0000    0.13812
664800.0000    0.25493
664840.0000    0.00536
664880.0000    0.23192
664920.0000    0.32154
664960.0000    0.13678
665000.0000    0.45206
665040.0000    0.17303
665080.0000    0.26802
665120.0000    0.12967
665160.0000    0.24419
665200.0000    0.43151
665240.0000    0.25102
665280.0000    0.41865
665320.0000    0.27540
665360.0000    0.42073
665400.0000    0.40458
665440.0000    0.24293
665480.0000    0.14283
665520.0000    0.33196
665560.0000    0.19665
665600.0000    0.31439
665640.0000    0.34329
665680.0000    0.27014
665720.0000    0.28553
665760.0000    0.17511
665800.0000    0.31602
665840.0000    0.17764
665880.0000    0.46144
665920.0000    0.53486
665960.0000    0.35921
666000.0000    0.24162
666040.0000    0.15171
666080.0000    0.13687
666120.0000    0.32647
666160.0000    0.32764
666200.0000    0.32341
666240.0000    0.29381
666280.0000    0.32027
666320.0000    0.29334
666360.0000    0.26047
666400.0000    0.23085
666440.0000   -0.00558
666480.0000   -0.16355
666520.0000   -0.11816
666560.0000    0.16276
666600.0000    0.34340
666640.0000    0.27603
666680.0000    0.24728
666720.0000    0.30391
666760.0000    0.30123
666800.0000    0.26385
666840.0000    0.32918
666880.0000    0.31041
666920.0000    0.27736
666960.0000    0.10351
667000.0000    0.22363
667040.0000    0.14046
667080.0000    0.09405
667120.0000    0.19177
667160.0000    0.24907
667200.0000    0.21032
667240.0000    0.21854
667280.0000    0.18883
667320.0000    0.31741
667360.0000    0.23919
667400.0000    0.23804
667440.0000    0.23070
667480.0000    0.19761
667520.0000    0.69374
667560.0000    0.16141
667600.0000    0.15366
667640.0000   -0.06820
667680.0000   -0.15376
667720.0000    0.31209
667760.0000    0.34939
667800.0000    0.26690
667840.0000    0.36883
667880.0000    0.33665
667920.0000    0.31029
667960.0000    0.21862
668000.0000    0.44633
668040.0000    0.36793
668080.0000    0.21307
668120.0000    0.17411
668160.0000    0.33801
668200.0000   -0.02178
668240.0000    0.27457
668280.0000    0.49005
668320.0000    0.48244
668360.0000    0.36058
668400.0000    0.27743
668440.0000    0.51420
668480.0000    0.24457
668520.0000    0.31348
668560.0000    0.25331
668600.0000    0.52675
668640.0000    0.18522
668680.0000    0.21849
668720.0000    0.38993
668760.0000    0.35786
668800.0000    0.40346
668840.0000    0.27475
668880.0000    0.30883
668920.0000    0.20741
668960.0000    0.46628
669000.0000    0.35260
669040.0000    0.24596
669080.0000    0.37395
669120.0000    0.47868
669160.0000    0.26896
669200.0000    0.25706
669240.0000    0.19678
669280.0000    0.33450
669320.0000    0.35604
669360.0000    0.35290
669400.0000    0.26897
669440.0000    0.37404
669480.0000    0.34256
669520.0000    0.28872
669560.0000    0.38393
669600.0000    0.38712
669640.0000    0.34850
669680.0000    0.29767
669720.0000    0.29375
669760.0000    0.43370
669800.0000    0.40416
669840.0000    0.31029
669880.0000    0.12687
669920.0000    0.37951
669960.0000    0.24651
670000.0000    0.41151
670040.0000    0.31402
670080.0000    0.30717
670120.0000    0.22128
670160.0000    0.28106
670200.0000    0.14416
670240.0000    0.09483
670280.0000    0.32110
670320.0000    0.34164
670360.0000    0.31684
670400.0000    0.16493
670440.0000    0.34976
670480.0000    0.23970
670520.0000    0.38258
670560.0000    0.25825
670600.0000    0.30986
670640.0000    0.39319
670680.0000    0.18470
670720.0000    0.33738
670760.0000    0.32862
670800.0000    0.23465
670840.0000    0.15291
670880.0000    0.35527
670920.0000    0.31803
670960.0000    0.30027
671000.0000    0.32424
671040.0000    0.24270
671080.0000    0.36248
671120.0000    0.33522
671160.0000    0.29557
671200.0000    0.16008
671240.0000    0.37019
671280.0000    0.32963
671320.0000    0.25500
671360.0000    0.34992
671400.0000    0.32828
671440.0000    0.17690
671480.0000    0.34305
671520.0000    0.28588
671560.0000    0.30171
671600.0000    0.14054
671640.0000    0.33486
671680.0000    0.38180
671720.0000    0.18704
671760.0000    0.14706
671800.0000    0.38825
671840.0000    0.37390
671880.0000    0.35605
671920.0000    0.41798
671960.0000    0.23224
672000.0000    0.54270
672040.0000    0.25139
672080.0000    0.47150
672120.0000    0.40990
672160.0000    0.40901
672200.0000    0.29812
672240.0000    0.37972
672280.0000    0.38059
672320.0000    0.39906
672360.0000    0.46467
672400.0000    0.38218
672440.0000    0.42527
672480.0000    0.34793
672520.0000    0.28859
672560.0000    0.64506
672600.0000    0.37871
672640.0000    0.26317
672680.0000    0.47249
672720.0000    0.43373
672760.0000    0.48335
672800.0000    0.63212
672840.0000    0.46212
672880.0000    0.46684
672920.0000    0.43028
672960.0000    0.62099
673000.0000    0.57575
673040.0000    0.33747
673080.0000    0.43356
673120.0000    0.29751
673160.0000    0.66269
673200.0000    0.66839
673240.0000    0.38386
673280.0000    0.62699
673320.0000    0.55411
673360.0000    0.55069
673400.0000    0.62543
673440.0000    0.45382
673480.0000    0.59124
673520.0000    0.45172
673560.0000    0.45827
673600.0000    0.51341
673640.0000    0.38699
673680.0000    0.30165
673720.0000    0.50697
673760.0000    0.51100
673800.0000    0.44284
673840.0000    0.41215
673880.0000    0.22952
673920.0000    0.18794
673960.0000    0.20007
674000.0000    0.17230
674040.0000    0.38449
674080.0000    0.43239
674120.0000    0.40870
674160.0000    0.35281
674200.0000    0.42308
674240.0000    0.63071
674280.0000    0.44174
674320.0000    0.40415
674360.0000    0.28739
674400.0000    0.39082
674440.0000    0.29788
674480.0000    0.41101
674520.0000    0.09311
674560.0000    0.33549
674600.0000    0.43410
674640.0000    0.61408
674680.0000    0.33440
674720.0000    0.19870
674760.0000    0.49584
674800.0000    0.44556
674840.0000    0.27773
674880.0000    0.35476
674920.0000    0.37705
674960.0000    0.35174
675000.0000    0.47990
675040.0000    0.40461
675080.0000    0.51916
675120.0000    0.25663
675160.0000    0.32854
675200.0000    0.25675
675240.0000    0.17607
675280.0000    0.45919
675320.0000    0.56974
675360.0000    0.57992
675400.0000    0.36364
675440.0000    0.33975
675480.0000    0.49101
675520.0000    0.39691
675560.0000    0.23957
675600.0000    0.28695
675640.0000    0.30682
675680.0000    0.40190
675720.0000    0.32354
675760.0000    0.34426
675800.0000    0.37262
675840.0000    0.42263
675880.0000    0.23949
675920.0000    0.35967
675960.0000    0.25206
676000.0000    0.30925
676040.0000    0.19396
676080.0000    0.30491
676120.0000    0.46949
676160.0000    0.32945
676200.0000    0.32037
676240.0000    0.46479
676280.0000    0.04397
676320.0000    0.35188
676360.0000    0.28764
676400.0000    0.40667
676440.0000    0.38871
676480.0000    0.24652
676520.0000    0.39255
676560.0000    0.35853
676600.0000    0.38644
676640.0000    0.37299
676680.0000    0.48977
676720.0000    0.32170
676760.0000    0.34743
676800.0000    0.35824
676840.0000    0.02474
676880.0000    0.31520
676920.0000    0.52995
676960.0000    0.21491
677000.0000    0.33200
677040.0000    0.40198
677080.0000    0.28206
677120.0000    0.32840
677160.0000    0.41846
677200.0000    0.27140
677240.0000    0.43760
677280.0000    0.29950
677320.0000    0.25617
677360.0000    0.26837
677400.0000    0.68720
677440.0000    0.37995
677480.0000    0.21881
677520.0000    0.30405
677560.0000    0.51235
677600.0000    0.32496
677640.0000    0.55184
677680.0000    0.54300
677720.0000    0.45157
677760.0000    0.29431
677800.0000    0.50975
677840.0000    0.50117
677880.0000    0.52545
677920.0000    0.59940
677960.0000    0.45309
678000.0000    0.48648
678040.0000    0.43064
678080.0000    0.48924
678120.0000    0.49466
678160.0000    0.55747
678200.0000    0.55210
678240.0000    0.51372
678280.0000    0.34076
678320.0000    0.45407
678360.0000    0.34709
678400.0000    0.63706
678440.0000    0.34577
678480.0000    0.62431
678520.0000    0.48338
678560.0000    0.50281
678600.0000    0.37991
678640.0000    0.35643
678680.0000    0.39751
678720.0000    0.28502
678760.0000    0.56376
678800.0000    0.35121
678840.0000    0.51060
678880.0000    0.53640
678920.0000    0.59211
678960.0000    0.47765
679000.0000    0.52628
679040.0000    0.43123
679080.0000    0.45733
679120.0000    0.51674
679160.0000    0.44078
679200.0000    0.46217
679240.0000    0.44896
679280.0000    0.45674
679320.0000    0.29794
679360.0000    0.32992
679400.0000    0.36588
679440.0000    0.46962
679480.0000    0.30357
679520.0000    0.28776
679560.0000    0.27549
679600.0000    0.34244
679640.0000    0.34874
679680.0000    0.43858
679720.0000    0.52802
679760.0000    0.60334
679800.0000    0.30867
679840.0000    0.27317
679880.0000    0.41904
679920.0000    0.35839
679960.0000    0.18466
680000.0000    0.42528
680040.0000    0.56508
680080.0000    0.42809
680120.0000    0.11521
680160.0000   -0.15670
680200.0000    0.02368
680240.0000   -0.08545
680280.0000    0.07060
680320.0000    0.17426
680360.0000    0.28871
680400.0000    0.50573
680440.0000    0.16964
680480.0000    0.34103
680520.0000    0.35996
680560.0000    0.21947
680600.0000    0.23504
680640.0000    0.02060
680680.0000    0.21232
680720.0000    0.29691
680760.0000    0.14691
680800.0000    0.15607
680840.0000   -0.00556
680880.0000   -0.11481
680920.0000    0.27899
680960.0000    0.31400
681000.0000   -0.09911
681040.0000    0.16881
681080.0000    0.39104
681120.0000    0.30337
681160.0000    0.02776
681200.0000   -0.00865
681240.0000    0.14925
681280.0000   -0.01908
681320.0000    0.36408
681360.0000    0.46912
681400.0000    0.53751
681440.0000    0.19485
681480.0000    0.31010
681520.0000    0.34903
681560.0000    0.29949
681600.0000    0.46016
681640.0000    0.49802
681680.0000    0.30130
681720.0000    0.26354
681760.0000    0.32517
681800.0000    0.48841
681840.0000    0.27591
681880.0000    0.45716
681920.0000    0.42154
681960.0000    0.41232
682000.0000    0.37130
682040.0000    0.46197
682080.0000    0.44428
682120.0000    0.54911
682160.0000    0.45658
682200.0000    0.30842
682240.0000    0.35419
682280.0000    0.24625
682320.0000    0.53097
682360.0000    0.49079
682400.0000    0.64176
682440.0000    0.37098
682480.0000    0.63536
682520.0000    0.56491
682560.0000    0.47162
682600.0000    0.56974
682640.0000    0.55940
682680.0000    0.47862
682720.0000    0.34682
682760.0000    0.52491
682800.0000    0.32387
682840.0000    0.23846
682880.0000    0.51367
682920.0000    0.54827
682960.0000    0.42110
683000.0000    0.41440
683040.0000    0.45501
683080.0000    0.37146
683120.0000    0.10937
683160.0000    0.43255
683200.0000    0.09608
683240.0000    0.49056
683280.0000    0.25153
683320.0000    0.25837
683360.0000    0.49844
683400.0000    0.37518
683440.0000    0.15778
683480.0000    0.41186
683520.0000    0.29398
683560.0000    0.30824
683600.0000    0.24939
683640.0000    0.42618
683680.0000    0.25297
683720.0000    0.18667
683760.0000    0.22080
683800.0000    0.20452
683840.0000    0.33815
683880.0000    0.26209
683920.0000    0.33223
683960.0000    0.54451
684000.0000    0.30437
684040.0000    0.41775
684080.0000    0.24155
684120.0000    0.31765
684160.0000    0.19746
684200.0000    0.66867
684240.0000    0.24681
684280.0000    0.32632
684320.0000    0.20342
684360.0000    0.32941
684400.0000    0.22070
684440.0000    0.17011
684480.0000    0.54340
684520.0000    0.10649
684560.0000   -0.02427
684600.0000    0.14604
684640.0000    0.27111
684680.0000    0.28906
684720.0000    0.37861
684760.0000    0.24472
684800.0000    0.33853
684840.0000    0.34081
684880.0000    0.37455
684920.0000    0.21851
684960.0000    0.17488
685000.0000    0.35927
685040.0000    0.29790
685080.0000    0.29568
685120.0000    0.21263
685160.0000    0.47062
685200.0000    0.31637
685240.0000    0.14178
685280.0000    0.28957
685320.0000    0.38764
685360.0000    0.45851
685400.0000    0.44360
685440.0000    0.36100
685480.0000    0.32045
685520.0000    0.31471
685560.0000    0.28485
685600.0000    0.40840
685640.0000    0.40605
685680.0000    0.26733
685720.0000    0.45182
685760.0000    0.57424
685800.0000    0.39087
685840.0000    0.49399
685880.0000    0.69645
685920.0000    0.47095
685960.0000    0.55363
686000.0000    0.11813
686040.0000   -0.36309
686080.0000   -0.08263
686120.0000   -0.27535
686160.0000   -0.22724
686200.0000   -0.25929
686240.0000    0.00531
686280.0000    0.15637
686320.0000   -0.11781
686360.0000   -0.21472
686400.0000   -0.31638
686440.0000   -0.24257
686480.0000    0.05110
686520.0000   -0.60650
686560.0000   -0.55089
686600.0000   -0.60027
686640.0000   -0.40334
686680.0000   -0.67566
686720.0000   -0.52728
686760.0000   -0.54466
686800.0000   -0.53898
686840.0000   -0.57302
686880.0000   -0.65051
686920.0000   -0.61171
686960.0000   -0.46933
687000.0000   -1.03660
687040.0000   -0.84495
687080.0000   -0.60407
687120.0000   -0.43478
687160.0000   -0.21714
687200.0000   -0.35388
687240.0000   -0.23079
687280.0000   -0.56139
687320.0000   -0.72542
687360.0000   -0.78307
687400.0000   -0.62313
687440.0000   -0.74471
687480.0000   -0.45923
687520.0000   -0.35858
687560.0000   -0.72736
687600.0000   -0.36768
687640.0000   -0.37740
687680.0000   -0.38856
687720.0000   -0.45404
687760.0000   -0.65012
687800.0000   -0.58715
687840.0000   -0.78303
687880.0000   -0.49406
687920.0000   -0.45328
687960.0000   -0.70342
688000.0000   -0.54959
688040.0000   -0.68100
688080.0000   -0.37892
688120.0000   -0.57480
688160.0000   -0.77501
688200.0000   -0.53910
688240.0000   -0.55378
688280.0000   -0.67153
688320.0000   -0.62877
688360.0000   -0.50365
688400.0000   -0.77762
688440.0000   -0.50030
688480.0000   -0.56668
688520.0000   -0.33979
688560.0000   -0.55080
688600.0000   -0.52884
688640.0000   -0.52599
688680.0000   -0.65478
688720.0000   -0.47518
688760.0000   -0.43432
688800.0000   -0.33640
688840.0000   -0.67969
688880.0000   -0.58864
688920.0000   -0.54560
688960.0000   -0.49709
689000.0000   -0.42731
689040.0000   -0.53427
689080.0000   -0.30720
689120.0000   -0.53946
689160.0000   -0.90903
689200.0000   -0.46113
689240.0000   -0.37970
689280.0000   -0.36384
689320.0000   -0.70959
689360.0000   -0.45343
689400.0000   -0.64798
689440.0000   -0.52970
689480.0000   -0.69237
689520.0000   -0.53050
689560.0000   -0.75247
689600.0000   -0.95800
689640.0000   -0.70554
689680.0000   -0.80006
689720.0000   -0.99771
689760.0000   -0.51429
689800.0000   -0.58130
689840.0000   -0.71633
689880.0000   -0.76010
689920.0000   -0.18950
689960.0000   -0.37437
690000.0000   -0.31090
690040.0000   -0.39306
690080.0000   -0.49108
690120.0000   -0.57435
690160.0000   -0.30854
690200.0000   -0.60988
690240.0000   -0.51438
690280.0000   -0.62874
690320.0000   -0.64620
690360.0000   -0.41482
690400.0000   -0.58516
690440.0000   -0.38724
690480.0000   -0.38690
690520.0000   -0.56779
690560.0000   -0.43879
690600.0000   -0.35563
690640.0000   -0.63960
690680.0000   -0.63583
690720.0000   -0.52378
690760.0000   -0.73661
690800.0000   -0.53986
690840.0000   -0.29737
690880.0000   -0.57553
690920.0000   -0.60163
690960.0000   -0.32419
691000.0000   -0.47944
691040.0000   -0.46592
691080.0000   -0.65919
691120.0000   -0.66768
691160.0000   -0.65876
691200.0000   -0.57935
691240.0000   -0.55310
691280.0000   -0.72708
691320.0000   -0.70055
691360.0000   -0.41115
691400.0000   -0.84362
691440.0000   -0.59119
691480.0000   -0.65483
691520.0000   -0.77148
691560.0000   -0.71891
691600.0000   -0.67020
691640.0000   -0.51054
691680.0000   -0.54064
691720.0000   -0.61685
691760.0000   -0.54056
691800.0000   -0.23811
691840.0000   -0.02246
691880.0000   -0.33447
691920.0000   -0.36146
691960.0000   -0.30805
692000.0000   -0.12957
692040.0000   -0.26496
692080.0000   -0.24887
692120.0000   -0.60895
692160.0000   -0.53133
692200.0000   -0.04080
692240.0000   -0.31329
692280.0000   -0.08343
692320.0000    0.06927
692360.0000   -0.81546
692400.0000   -0.22379
692440.0000   -0.24035
692480.0000   -0.51008
692520.0000   -0.37210
692560.0000   -0.18905
692600.0000   -0.42001
692640.0000   -0.42499
692680.0000   -0.55820
692720.0000   -0.67159
692760.0000   -0.61142
692800.0000   -0.73060
692840.0000   -0.42070
692880.0000   -0.69684
692920.0000   -0.77644
692960.0000   -0.57574
693000.0000   -0.72213
693040.0000   -0.76309
693080.0000   -0.61396
693120.0000   -0.56910
693160.0000   -0.49731
693200.0000   -0.45016
693240.0000   -0.57312
693280.0000   -0.16389
693320.0000   -0.30902
693360.0000   -0.19885
693400.0000   -0.16622
693440.0000   -0.36980
693480.0000   -0.09286
693520.0000   -0.05809
693560.0000   -0.16961
693600.0000   -0.46671
693640.0000   -0.11813
693680.0000   -0.24327
693720.0000   -0.40174
693760.0000   -0.09661
693800.0000   -0.24395
693840.0000   -0.19104
693880.0000   -0.39347
693920.0000   -0.14235
693960.0000   -0.04171
694000.0000   -0.29805
694040.0000   -0.50073
694080.0000   -0.52718
694120.0000   -0.56623
694160.0000   -0.40362
694200.0000   -0.47894
694240.0000   -0.32132
694280.0000   -0.48627
694320.0000   -0.35299
694360.0000   -0.23619
694400.0000   -0.34423
694440.0000   -0.53377
694480.0000   -0.41804
694520.0000   -0.33392
694560.0000   -0.40433
694600.0000   -0.45251
694640.0000   -0.64799
694680.0000   -0.61705
694720.0000   -0.49472
694760.0000   -0.30436
694800.0000   -0.39843
694840.0000   -0.55509
694880.0000   -0.58857
694920.0000   -0.17622
694960.0000   -0.36730
695000.0000   -0.48922
695040.0000   -0.50452
695080.0000   -0.35273
695120.0000   -0.49327
695160.0000   -0.44058
695200.0000   -0.23445
695240.0000   -0.27249
695280.0000   -0.47881
695320.0000   -0.50340
695360.0000   -0.46111
695400.0000   -0.64480
695440.0000   -0.26852
695480.0000   -0.24206
695520.0000   -0.51812
695560.0000   -0.45534
695600.0000   -0.74070
695640.0000   -0.46520
695680.0000   -0.62143
695720.0000   -0.40275
695760.0000   -0.10127
695800.0000   -0.37639
695840.0000   -0.23445
695880.0000   -0.40204
695920.0000   -0.39053
695960.0000   -0.26370
696000.0000   -0.50562
696040.0000   -0.72854
696080.0000   -0.55323
696120.0000   -0.55513
696160.0000   -0.39772
696200.0000   -0.47770
696240.0000   -0.53812
696280.0000   -0.44095
696320.0000   -0.34060
696360.0000   -0.21893
696400.0000   -0.58815
696440.0000   -0.39148
696480.0000   -0.17215
696520.0000   -0.15319
696560.0000   -0.43773
696600.0000   -0.10055
696640.0000   -0.33752
696680.0000   -0.40580
696720.0000   -0.33354
696760.0000   -0.41333
696800.0000   -0.26214
696840.0000   -0.36435
696880.0000   -0.00563
696920.0000   -0.42702
696960.0000   -0.29900
697000.0000   -0.17936
697040.0000   -0.28652
697080.0000   -0.27180
697120.0000   -0.64735
697160.0000   -0.38989
697200.0000   -0.77630
697240.0000   -0.20676
697280.0000   -0.47678
697320.0000   -0.30524
697360.0000   -0.43221
697400.0000   -0.43599
697440.0000   -0.54041
697480.0000   -0.39983
697520.0000   -0.12313
697560.0000   -0.51885
697600.0000   -0.17293
697640.0000    0.31582
697680.0000    0.02887
697720.0000    0.54135
697760.0000    0.40507
697800.0000    0.48336
697840.0000    0.28123
697880.0000    0.43880
697920.0000    0.45122
697960.0000    0.43909
698000.0000    0.41864
698040.0000    0.42041
698080.0000    0.40491
698120.0000    0.47021
698160.0000    0.39753
698200.0000    0.45353
698240.0000    0.34101
698280.0000    0.47506
698320.0000    0.27444
698360.0000    0.47637
698400.0000    0.37357
698440.0000    0.17994
698480.0000    0.18121
698520.0000   -0.00879
698560.0000    0.03208
698600.0000   -0.07701
698640.0000   -0.12606
698680.0000   -0.32645
698720.0000   -0.19693
698760.0000   -0.10232
698800.0000   -0.11187
698840.0000   -0.06759
698880.0000   -0.29561
698920.0000    0.04096
698960.0000   -0.03508
699000.0000    0.27586
699040.0000   -0.04194
699080.0000   -0.05068
699120.0000    0.11452
699160.0000    0.15350
699200.0000    0.19482
699240.0000    0.01391
699280.0000    0.10727
699320.0000    0.19275
699360.0000   -0.08003
699400.0000    0.17478
699440.0000   -0.03720
699480.0000   -0.12826
699520.0000    0.03328
699560.0000   -0.16267
699600.0000   -0.12905
699640.0000   -0.30613
699680.0000    0.02118
699720.0000   -0.19161
699760.0000   -0.23060
699800.0000   -0.00293
699840.0000   -0.11327
699880.0000   -0.41332
699920.0000   -0.41647
699960.0000   -0.36917
700000.0000   -0.23207
700040.0000   -0.34657
700080.0000   -0.15608
700120.0000   -0.35184
700160.0000   -0.31701
700200.0000   -0.16150
700240.0000   -0.31737
700280.0000   -0.30568
700320.0000   -0.41109
700360.0000   -0.55099
700400.0000   -0.42177
700440.0000   -0.48619
700480.0000   -0.29696
700520.0000   -0.67435
700560.0000   -0.36536
700600.0000   -0.22335
700640.0000   -0.23865
700680.0000   -0.30478
700720.0000   -0.49722
700760.0000   -0.43323
700800.0000   -0.46871
700840.0000   -0.40474
700880.0000   -0.18602
700920.0000   -0.05754
700960.0000   -0.10604
701000.0000   -0.42378
701040.0000   -0.35256
701080.0000   -0.19013
701120.0000   -0.25370
701160.0000   -0.54262
701200.0000   -0.24300
701240.0000   -0.04085
701280.0000   -0.13000
701320.0000   -0.24326
701360.0000   -0.08063
701400.0000   -0.10654
701440.0000   -0.37834
701480.0000   -0.23015
701520.0000   -0.00149
701560.0000   -0.14728
701600.0000   -0.02912
701640.0000    0.14432
701680.0000    0.01764
701720.0000   -0.07202
701760.0000   -0.22575
701800.0000    0.13168
701840.0000    0.02160
701880.0000   -0.11460
701920.0000    0.11726
701960.0000    0.12970
702000.0000   -0.26930
702040.0000   -0.15121
702080.0000   -0.06449
702120.0000   -0.07718
702160.0000   -0.15553
702200.0000   -0.11413
702240.0000   -0.26095
702280.0000   -0.16115
702320.0000   -0.06768
702360.0000   -0.01963
702400.0000    0.24196
702440.0000   -0.11730
702480.0000   -0.22919
702520.0000   -0.00500
702560.0000   -0.05491
702600.0000    0.00281
702640.0000   -0.11320
702680.0000   -0.38929
702720.0000   -0.61146
702760.0000   -0.24174
702800.0000   -0.27578
702840.0000   -0.23698
702880.0000   -0.29744
702920.0000   -0.13436
702960.0000   -0.42056
703000.0000   -0.13989
703040.0000   -0.28453
703080.0000    0.07535
703120.0000    0.00584
703160.0000   -0.21015
703200.0000   -0.00516
703240.0000   -0.54383
703280.0000   -0.17817
703320.0000   -0.55205
703360.0000   -0.33344
703400.0000    0.07804
703440.0000   -0.09026
703480.0000   -0.01491
703520.0000   -0.32380
703560.0000   -0.15461
703600.0000   -0.43887
703640.0000    0.04611
703680.0000   -0.04205
703720.0000   -0.09820
703760.0000   -0.19014
703800.0000   -0.21929
703840.0000    0.05415
703880.0000   -0.39117
703920.0000   -0.17673
703960.0000   -0.18262
704000.0000   -0.26896
704040.0000    0.04590
704080.0000    0.11504
704120.0000   -0.10110
704160.0000   -0.17704
704200.0000   -0.17200
704240.0000    0.03830
704280.0000   -0.15657
704320.0000   -0.14408
704360.0000   -0.18109
704400.0000   -0.01040
704440.0000   -0.10847
704480.0000   -0.32622
704520.0000   -0.16867
704560.0000   -0.20480
704600.0000    0.11889
704640.0000   -0.16822
704680.0000    0.18334
704720.0000   -0.21781
704760.0000    0.02013
704800.0000   -0.28463
704840.0000   -0.07185
704880.0000   -0.07487
704920.0000   -0.03143
704960.0000    0.19387
705000.0000    0.22316
705040.0000    0.26760
705080.0000    0.39831
705120.0000    0.32828
705160.0000    0.29201
705200.0000    0.38096
705240.0000    0.39281
705280.0000    0.08510
705320.0000   -0.03834
705360.0000    0.08332
705400.0000   -0.08613
705440.0000   -0.32344
705480.0000   -0.21059
705520.0000   -0.15100
705560.0000   -0.33734
705600.0000   -0.18226
705640.0000   -0.09382
705680.0000   -0.17506
705720.0000   -0.13885
705760.0000   -0.18883
705800.0000    0.04251
705840.0000   -0.21444
705880.0000   -0.11867
705920.0000   -0.05601
705960.0000   -0.24918
706000.0000   -0.37232
706040.0000   -0.21783
706080.0000   -0.24203
706120.0000   -0.44125
706160.0000   -0.37078
706200.0000   -0.35842
706240.0000   -0.44430
706280.0000   -0.29408
706320.0000   -0.40454
706360.0000   -0.18607
706400.0000   -0.47258
706440.0000   -0.28306
706480.0000   -0.14551
706520.0000   -0.04352
706560.0000   -0.03380
706600.0000   -0.23006
706640.0000   -0.28772
706680.0000   -0.04405
706720.0000   -0.14798
706760.0000   -0.04631
706800.0000   -0.09920
706840.0000   -0.24910
706880.0000   -0.35133
706920.0000   -0.46201
706960.0000   -0.05872
707000.0000   -0.34873
707040.0000   -0.31791
707080.0000   -0.41241
707120.0000   -0.15477
707160.0000   -0.13877
707200.0000   -0.21888
707240.0000   -0.32813
707280.0000   -0.61048
707320.0000   -0.52409
707360.0000   -0.49750
707400.0000   -0.21820
707440.0000   -0.30390
707480.0000   -0.51262
707520.0000   -0.24053
707560.0000   -0.25021
707600.0000   -0.34442
707640.0000   -0.16631
707680.0000   -0.44344
707720.0000   -0.23082
707760.0000   -0.42077
707800.0000   -0.56287
707840.0000   -0.36967
707880.0000   -0.69675
707920.0000   -0.60222
707960.0000   -0.36298
708000.0000   -0.40092
708040.0000   -0.46085
708080.0000   -0.42628
708120.0000   -0.03103
708160.0000   -0.18984
708200.0000   -0.45573
708240.0000   -0.32836
708280.0000   -0.30787
708320.0000   -0.51071
708360.0000   -0.17076
708400.0000   -0.45072
708440.0000   -0.39730
708480.0000   -0.40315
708520.0000   -0.29253
708560.0000   -0.48227
708600.0000   -0.19735
708640.0000   -0.42582
708680.0000   -0.51185
708720.0000   -0.24381
708760.0000   -0.34817
708800.0000   -0.28944
708840.0000   -0.34264
708880.0000   -0.42776
708920.0000   -0.16132
708960.0000    0.00542
709000.0000   -0.15856
709040.0000   -0.20323
709080.0000   -0.09777
709120.0000   -0.22033
709160.0000   -0.16556
709200.0000   -0.15110
709240.0000   -0.29773
709280.0000   -0.30172
709320.0000   -0.21006
709360.0000   -0.76074
709400.0000   -0.48300
709440.0000   -0.51944
709480.0000   -0.47093
709520.0000   -0.22916
709560.0000   -0.43758
709600.0000   -0.73207
709640.0000   -0.31558
709680.0000   -0.55805
709720.0000   -0.65032
709760.0000   -0.42652
709800.0000   -0.61200
709840.0000   -0.66586
709880.0000   -0.63855
709920.0000   -0.51285
709960.0000   -0.38740
710000.0000   -0.48050
710040.0000   -0.47587
710080.0000   -0.24375
710120.0000   -0.40343
710160.0000   -0.64547
710200.0000   -0.49433
710240.0000   -0.66392
710280.0000   -0.63617
710320.0000   -0.60531
710360.0000   -0.63633
710400.0000   -0.67312
710440.0000   -0.61247
710480.0000   -0.64851
710520.0000   -0.29969
710560.0000   -0.47886
710600.0000   -0.40360
710640.0000   -0.52738
710680.0000   -0.69902
710720.0000   -0.86824
710760.0000   -0.61637
710800.0000   -0.68701
710840.0000   -0.57655
710880.0000   -0.75658
710920.0000   -0.89732
710960.0000   -0.71652
711000.0000   -0.58018
711040.0000   -0.72911
711080.0000   -0.74992
711120.0000   -0.66220
711160.0000   -0.60536
711200.0000   -0.68053
711240.0000   -0.77648
711280.0000   -0.76444
711320.0000   -0.53675
711360.0000   -0.57456
711400.0000   -0.52674
711440.0000   -0.37006
711480.0000   -0.49565
711520.0000   -0.24500
711560.0000   -0.42904
711600.0000   -0.03915
711640.0000   -0.29557
711680.0000   -0.23058
711720.0000   -0.06420
711760.0000   -0.52695
711800.0000   -0.26228
711840.0000   -0.70070
711880.0000   -0.62935
711920.0000   -0.22948
711960.0000   -0.70060
712000.0000   -0.58977
712040.0000   -0.33434
712080.0000   -0.57072
712120.0000   -0.80322
712160.0000   -0.71513
712200.0000   -0.59291
712240.0000   -0.88424
712280.0000   -0.86200
712320.0000   -0.82088
712360.0000   -0.71975
712400.0000   -0.69796
712440.0000   -0.79316
712480.0000   -1.07612
712520.0000   -0.58925
712560.0000   -0.80213
712600.0000   -0.39641
712640.0000   -0.50648
712680.0000   -0.56893
712720.0000   -0.66056
712760.0000   -0.51460
712800.0000   -0.76789
712840.0000   -0.42946
712880.0000   -0.28649
712920.0000   -0.40722
712960.0000   -0.06929
713000.0000   -0.01096
713040.0000   -0.08156
713080.0000   -0.00055
713120.0000   -0.00292
713160.0000   -0.15247
713200.0000   -0.60919
713240.0000   -0.39776
713280.0000   -0.67017
713320.0000   -0.79339
713360.0000   -0.58216
713400.0000   -0.69855
713440.0000   -0.44182
713480.0000   -0.63500
713520.0000   -0.79900
713560.0000   -0.35999
713600.0000   -0.28562
713640.0000   -0.71167
713680.0000   -0.75864
713720.0000   -0.63787
713760.0000   -0.73655
713800.0000   -0.87422
713840.0000   -0.70868
713880.0000   -0.62508
713920.0000   -0.56681
713960.0000   -0.64948
714000.0000   -0.30103
714040.0000   -0.58652
714080.0000   -0.64341
714120.0000   -0.82247
714160.0000   -0.85974
714200.0000   -0.84286
714240.0000   -0.81009
714280.0000   -0.66796
714320.0000   -0.82240
714360.0000   -0.67953
714400.0000   -0.25459
714440.0000   -0.81843
714480.0000   -0.59933
714520.0000   -0.44031
714560.0000   -0.65189
714600.0000   -0.41406
714640.0000   -0.70358
714680.0000   -0.49848
714720.0000   -0.20324
714760.0000   -0.62853
714800.0000   -0.21943
714840.0000   -0.29457
714880.0000   -0.16779
714920.0000   -0.11124
714960.0000   -0.25575
715000.0000   -0.59237
715040.0000   -0.66637
715080.0000   -0.23410
715120.0000   -0.39363
715160.0000   -0.64275
715200.0000   -0.48751
715240.0000   -0.20619
715280.0000   -0.49072
715320.0000   -0.09750
715360.0000   -0.41726
715400.0000   -0.28809
715440.0000   -0.14404
715480.0000   -0.32131
715520.0000   -0.44192
715560.0000   -0.30455
715600.0000   -0.35153
715640.0000   -0.06885
715680.0000   -0.25127
715720.0000    0.00324
715760.0000   -0.14810
715800.0000   -0.22869
715840.0000   -0.24179
715880.0000   -0.16676
715920.0000   -0.12053
715960.0000   -0.38720
716000.0000   -0.33225
716040.0000   -0.43888
716080.0000   -0.59252
716120.0000   -0.86947
716160.0000   -0.59390
716200.0000   -0.33188
716240.0000   -0.67593
716280.0000   -0.41264
716320.0000   -0.42296
716360.0000   -0.59977
716400.0000   -0.62469
716440.0000   -0.61190
716480.0000   -0.34893
716520.0000   -0.59198
716560.0000   -0.74522
716600.0000   -0.70530
716640.0000   -0.50981
716680.0000   -0.46399
716720.0000   -0.76302
716760.0000   -0.61058
716800.0000   -0.62481
716840.0000   -0.54352
716880.0000   -0.51004
716920.0000   -0.58440
716960.0000   -0.63669
717000.0000   -0.75652
717040.0000   -0.66742
717080.0000   -0.94654
717120.0000   -0.65412
717160.0000   -0.62458
717200.0000   -0.60120
717240.0000   -0.54539
717280.0000   -0.45218
717320.0000   -0.49088
717360.0000   -0.90973
717400.0000   -0.62334
717440.0000   -0.62911
717480.0000   -0.50058
717520.0000   -0.50854
717560.0000   -0.68069
717600.0000   -0.34264
717640.0000   -0.57093
717680.0000   -0.47563
717720.0000   -0.99118
717760.0000   -0.40901
717800.0000   -0.74067
717840.0000   -0.74934
717880.0000   -0.44959
717920.0000   -1.17484
717960.0000   -0.66805
718000.0000   -0.88987
718040.0000   -0.67262
718080.0000   -0.74639
718120.0000   -0.69452
718160.0000   -1.30914
718200.0000   -0.89767
718240.0000   -0.92684
718280.0000   -0.89314
718320.0000   -0.86883
718360.0000   -0.71433
718400.0000   -0.87135
718440.0000   -0.87451
718480.0000   -0.43754
718520.0000   -0.85870
718560.0000   -0.55812
718600.0000   -0.77251
718640.0000   -0.88437
718680.0000   -0.62214
718720.0000   -0.74749
718760.0000   -0.82271
718800.0000   -1.22071
718840.0000   -1.00581
718880.0000   -0.77270
718920.0000   -0.86415
718960.0000   -0.67835
719000.0000   -0.67907
719040.0000   -0.85226
719080.0000   -0.80052
719120.0000   -0.94962
719160.0000   -0.79643
719200.0000   -1.19691
719240.0000   -0.83555
719280.0000   -0.65795
719320.0000   -0.82886
719360.0000   -0.73979
719400.0000   -0.72350
719440.0000   -0.87505
719480.0000   -0.63159
719520.0000   -0.55062
719560.0000   -0.54427
719600.0000   -0.83007
719640.0000   -0.68717
719680.0000   -0.34961
719720.0000   -0.80647
719760.0000   -0.82053
719800.0000   -0.81194
719840.0000   -0.82038
719880.0000   -0.95698
719920.0000   -0.86050
719960.0000   -0.83852
720000.0000   -1.23061
720040.0000   -0.60239
720080.0000   -0.92556
720120.0000   -0.74314
720160.0000   -1.06245
720200.0000   -0.63442
720240.0000   -0.84143
720280.0000   -0.88934
720320.0000   -0.71394
720360.0000   -0.63966
720400.0000   -0.55010
720440.0000   -0.50636
720480.0000   -0.93442
720520.0000   -1.07595
720560.0000   -0.74504
720600.0000   -0.55720
720640.0000   -0.91533
720680.0000   -0.63733
720720.0000   -0.95585
720760.0000   -0.64060
720800.0000   -0.62092
720840.0000   -0.26487
720880.0000   -0.16456
720920.0000   -0.27524
720960.0000   -0.72883
721000.0000   -0.46570
721040.0000   -0.80106
721080.0000   -0.76110
721120.0000   -0.86159
721160.0000   -0.81263
721200.0000   -0.72686
721240.0000   -0.58375
721280.0000   -0.58935
721320.0000   -0.97011
721360.0000   -0.72622
721400.0000   -0.82919
721440.0000   -0.45700
721480.0000   -0.74845
721520.0000   -0.51833
721560.0000   -0.60395
721600.0000   -0.80045
721640.0000   -0.81154
721680.0000   -0.93559
721720.0000   -0.82501
721760.0000   -0.99531
721800.0000   -0.70312
721840.0000   -0.86265
721880.0000   -0.85536
721920.0000   -0.80742
721960.0000   -0.65148
722000.0000   -0.71200
722040.0000   -0.81824
722080.0000   -0.46626
722120.0000   -0.15825
722160.0000   -0.67476
722200.0000   -0.67252
722240.0000   -0.74153
722280.0000   -0.58495
722320.0000   -0.64351
722360.0000   -0.58822
722400.0000   -0.83337
722440.0000   -0.58243
722480.0000   -0.80896
722520.0000   -0.97170
722560.0000   -0.73495
722600.0000   -0.68261
722640.0000   -0.84648
722680.0000   -0.78767
722720.0000   -0.82209
722760.0000   -0.79629
722800.0000   -0.27991
722840.0000   -0.67921
722880.0000   -0.68804
722920.0000   -0.94410
722960.0000   -0.52703
723000.0000   -0.42934
723040.0000   -0.54217
723080.0000   -0.81362
723120.0000   -0.74060
723160.0000   -0.73744
723200.0000   -0.75971
723240.0000   -0.65621
723280.0000   -1.05952
723320.0000   -0.88154
723360.0000   -0.83277
723400.0000   -0.89673
723440.0000   -0.58951
723480.0000   -0.77466
723520.0000   -0.58529
723560.0000   -0.89746
723600.0000   -0.58620
723640.0000   -0.56511
723680.0000   -0.40608
723720.0000   -0.72546
723760.0000   -0.70112
723800.0000   -0.73508
723840.0000   -0.70999
[truncated: 158,795 more chars]
