# Supplementary material for: Comment on 'Valid molecular dynamics simulations of human hemoglobin require a surprisingly large box size'
Source: eLife. 2019 Jun 20;8:e44718. doi: 10.7554/eLife.44718 (PMC6586461; doi:10.7554/eLife.44718)
Supplement: Figure 4—source data 1. — The zip archive contains a README file describing which source files correspond to the different panels. [file elife-44718-fig4-data1.zip › figure4/panels_EF/amber/box1/eq11/proj.xvg]

25000.0000    0.24941
25040.0000    0.39154
25080.0000    0.31249
25120.0000    0.08026
25160.0000    0.21154
25200.0000    0.26391
25240.0000    0.46800
25280.0000    0.34786
25320.0000    0.41863
25360.0000    0.29041
25400.0000    0.11640
25440.0000    0.26593
25480.0000    0.34363
25520.0000    0.25776
25560.0000    0.39052
25600.0000    0.28452
25640.0000    0.27020
25680.0000    0.24204
25720.0000    0.11533
25760.0000    0.18219
25800.0000    0.18574
25840.0000    0.13148
25880.0000    0.27281
25920.0000    0.26900
25960.0000    0.15390
26000.0000   -0.18150
26040.0000    0.37209
26080.0000    0.20393
26120.0000    0.00687
26160.0000   -0.19281
26200.0000    0.28533
26240.0000    0.20918
26280.0000    0.24829
26320.0000    0.35604
26360.0000    0.32159
26400.0000    0.23465
26440.0000    0.39088
26480.0000    0.16299
26520.0000   -0.02281
26560.0000    0.16322
26600.0000   -0.03834
26640.0000    0.12811
26680.0000    0.32701
26720.0000    0.19909
26760.0000    0.37457
26800.0000    0.40336
26840.0000    0.27987
26880.0000    0.47165
26920.0000    0.37035
26960.0000    0.24112
27000.0000    0.24188
27040.0000    0.17391
27080.0000    0.45231
27120.0000    0.11708
27160.0000    0.15202
27200.0000    0.29748
27240.0000    0.33591
27280.0000    0.24546
27320.0000    0.11696
27360.0000    0.02705
27400.0000    0.34125
27440.0000    0.05765
27480.0000   -0.01406
27520.0000    0.13087
27560.0000    0.12972
27600.0000   -0.04084
27640.0000    0.31869
27680.0000    0.26327
27720.0000    0.24948
27760.0000    0.23814
27800.0000    0.15036
27840.0000   -0.04758
27880.0000    0.11722
27920.0000    0.07384
27960.0000    0.15295
28000.0000    0.11098
28040.0000    0.11822
28080.0000    0.35300
28120.0000    0.45332
28160.0000    0.31887
28200.0000    0.32711
28240.0000    0.41035
28280.0000    0.17388
28320.0000    0.22862
28360.0000    0.21267
28400.0000    0.45238
28440.0000    0.53201
28480.0000    0.07855
28520.0000    0.08951
28560.0000    0.40188
28600.0000    0.29089
28640.0000    0.37840
28680.0000    0.13558
28720.0000    0.21047
28760.0000    0.22791
28800.0000    0.04587
28840.0000    0.13164
28880.0000    0.15028
28920.0000    0.25734
28960.0000   -0.07848
29000.0000    0.06843
29040.0000    0.16475
29080.0000    0.12626
29120.0000    0.31374
29160.0000    0.20804
29200.0000    0.33224
29240.0000    0.07670
29280.0000   -0.07757
29320.0000    0.14522
29360.0000    0.21194
29400.0000    0.15372
29440.0000    0.22243
29480.0000    0.20688
29520.0000    0.00195
29560.0000    0.32629
29600.0000    0.56546
29640.0000    0.59460
29680.0000    0.47992
29720.0000    0.36197
29760.0000    0.20705
29800.0000    0.24889
29840.0000    0.29550
29880.0000    0.28520
29920.0000    0.18898
29960.0000    0.19430
30000.0000    0.57537
30040.0000    0.38139
30080.0000    0.43710
30120.0000    0.44850
30160.0000    0.40978
30200.0000    0.30879
30240.0000    0.41314
30280.0000    0.20049
30320.0000    0.50594
30360.0000    0.45819
30400.0000    0.31847
30440.0000    0.28021
30480.0000    0.03727
30520.0000    0.13167
30560.0000    0.17127
30600.0000    0.22903
30640.0000    0.36418
30680.0000    0.46514
30720.0000    0.45427
30760.0000    0.43215
30800.0000    0.48935
30840.0000    0.65779
30880.0000    0.48289
30920.0000    0.33677
30960.0000    0.40149
31000.0000    0.47893
31040.0000    0.27960
31080.0000    0.35030
31120.0000    0.36372
31160.0000    0.42280
31200.0000    0.67498
31240.0000    0.47567
31280.0000    0.64302
31320.0000    0.34499
31360.0000    0.33081
31400.0000    0.26169
31440.0000    0.38266
31480.0000    0.40524
31520.0000    0.54233
31560.0000    0.48422
31600.0000    0.27124
31640.0000    0.52754
31680.0000    0.55094
31720.0000    0.66433
31760.0000    0.38418
31800.0000    0.70174
31840.0000    0.30984
31880.0000    0.37223
31920.0000    0.43589
31960.0000    0.44935
32000.0000    0.38560
32040.0000    0.22710
32080.0000    0.45574
32120.0000    0.40955
32160.0000    0.44630
32200.0000    0.07997
32240.0000   -0.03757
32280.0000    0.35328
32320.0000    0.31797
32360.0000    0.05549
32400.0000    0.46409
32440.0000    0.24471
32480.0000    0.11696
32520.0000    0.15451
32560.0000    0.18569
32600.0000    0.62519
32640.0000    0.53132
32680.0000    0.15386
32720.0000    0.00691
32760.0000    0.27089
32800.0000    0.20918
32840.0000    0.00875
32880.0000    0.33379
32920.0000    0.38885
32960.0000    0.18105
33000.0000    0.24412
33040.0000    0.32872
33080.0000    0.41195
33120.0000    0.69646
33160.0000    0.44175
33200.0000    0.59522
33240.0000    0.47091
33280.0000    0.49991
33320.0000    0.27405
33360.0000    0.42006
33400.0000    0.18546
33440.0000    0.22716
33480.0000    0.29350
33520.0000    0.63961
33560.0000    0.38830
33600.0000    0.34036
33640.0000    0.28329
33680.0000    0.32672
33720.0000    0.51742
33760.0000    0.36813
33800.0000    0.32319
33840.0000    0.29265
33880.0000    0.27441
33920.0000    0.32875
33960.0000    0.44171
34000.0000    0.26286
34040.0000    0.57168
34080.0000    0.33876
34120.0000    0.24083
34160.0000    0.21558
34200.0000    0.51062
34240.0000    0.08882
34280.0000    0.55953
34320.0000    0.46504
34360.0000    0.49248
34400.0000    0.33357
34440.0000    0.34898
34480.0000    0.36435
34520.0000    0.46258
34560.0000    0.25485
34600.0000    0.48970
34640.0000    0.38453
34680.0000    0.52722
34720.0000    0.53149
34760.0000    0.38946
34800.0000    0.31258
34840.0000    0.38244
34880.0000    0.36804
34920.0000    0.46890
34960.0000    0.36983
35000.0000    0.41574
35040.0000    0.38486
35080.0000    0.39110
35120.0000    0.31460
35160.0000    0.22879
35200.0000    0.13268
35240.0000    0.26728
35280.0000    0.23502
35320.0000    0.32021
35360.0000    0.43357
35400.0000    0.15122
35440.0000    0.46962
35480.0000    0.29889
35520.0000    0.12684
35560.0000    0.44335
35600.0000    0.01065
35640.0000    0.45685
35680.0000    0.22037
35720.0000    0.27100
35760.0000    0.23073
35800.0000    0.24907
35840.0000    0.22595
35880.0000    0.23378
35920.0000    0.11525
35960.0000    0.03062
36000.0000    0.14124
36040.0000    0.32046
36080.0000    0.24710
36120.0000    0.38658
36160.0000    0.48682
36200.0000   -0.27476
36240.0000    0.52257
36280.0000    0.22551
36320.0000    0.35665
36360.0000    0.24279
36400.0000    0.25324
36440.0000    0.33053
36480.0000    0.41652
36520.0000    0.58922
36560.0000    0.30851
36600.0000    0.19164
36640.0000    0.48292
36680.0000    0.33655
36720.0000    0.15147
36760.0000    0.34287
36800.0000    0.32719
36840.0000    0.35326
36880.0000    0.51558
36920.0000    0.31108
36960.0000    0.54320
37000.0000    0.40977
37040.0000    0.36136
37080.0000    0.33312
37120.0000   -0.21974
37160.0000   -0.09543
37200.0000   -0.11252
37240.0000    0.18295
37280.0000    0.12376
37320.0000    0.39365
37360.0000    0.14963
37400.0000    0.19892
37440.0000    0.23220
37480.0000    0.58646
37520.0000    0.15109
37560.0000    0.51041
37600.0000    0.23697
37640.0000    0.49517
37680.0000    0.31928
37720.0000    0.17455
37760.0000    0.49232
37800.0000    0.54572
37840.0000    0.36683
37880.0000    0.30330
37920.0000    0.29720
37960.0000    0.48493
38000.0000    0.30635
38040.0000    0.23813
38080.0000    0.34623
38120.0000    0.31261
38160.0000    0.41941
38200.0000    0.25130
38240.0000    0.16664
38280.0000    0.23539
38320.0000    0.27376
38360.0000    0.52825
38400.0000    0.20167
38440.0000    0.36454
38480.0000    0.37199
38520.0000    0.34723
38560.0000    0.35088
38600.0000    0.29198
38640.0000    0.54350
38680.0000    0.30240
38720.0000    0.34218
38760.0000    0.17738
38800.0000    0.10858
38840.0000    0.32479
38880.0000    0.26945
38920.0000    0.44031
38960.0000    0.43021
39000.0000    0.44232
39040.0000    0.15890
39080.0000    0.24685
39120.0000    0.39186
39160.0000    0.28668
39200.0000    0.28336
39240.0000    0.54167
39280.0000    0.47980
39320.0000    0.30256
39360.0000    0.38992
39400.0000    0.31316
39440.0000    0.41063
39480.0000    0.23022
39520.0000    0.30929
39560.0000    0.21432
39600.0000    0.23961
39640.0000    0.37355
39680.0000    0.48750
39720.0000    0.53008
39760.0000    0.38326
39800.0000    0.11081
39840.0000    0.22353
39880.0000    0.22882
39920.0000    0.27802
39960.0000    0.27141
40000.0000    0.41657
40040.0000    0.18984
40080.0000    0.00177
40120.0000   -0.20479
40160.0000   -0.42320
40200.0000   -0.44620
40240.0000   -0.31203
40280.0000   -0.01421
40320.0000   -0.00236
40360.0000   -0.00311
40400.0000   -0.23115
40440.0000    0.11572
40480.0000   -0.34183
40520.0000   -0.47571
40560.0000   -0.20314
40600.0000    0.22806
40640.0000    0.03115
40680.0000   -0.12851
40720.0000   -0.00161
40760.0000   -0.20519
40800.0000   -0.10856
40840.0000   -0.00192
40880.0000   -0.01162
40920.0000   -0.03620
40960.0000    0.36577
41000.0000    0.33513
41040.0000    0.23392
41080.0000    0.04378
41120.0000    0.29053
41160.0000    0.24971
41200.0000    0.14254
41240.0000    0.46031
41280.0000    0.05237
41320.0000   -0.04693
41360.0000    0.13902
41400.0000    0.17006
41440.0000    0.19913
41480.0000    0.40328
41520.0000    0.21576
41560.0000   -0.04960
41600.0000   -0.09000
41640.0000   -0.01334
41680.0000    0.23870
41720.0000    0.37384
41760.0000    0.31433
41800.0000    0.04948
41840.0000   -0.09833
41880.0000    0.14426
41920.0000   -0.12157
41960.0000   -0.06504
42000.0000   -0.00252
42040.0000    0.31500
42080.0000    0.12668
42120.0000    0.32325
42160.0000   -0.01132
42200.0000    0.25810
42240.0000    0.07197
42280.0000    0.26566
42320.0000   -0.19296
42360.0000   -0.16559
42400.0000    0.29951
42440.0000    0.26449
42480.0000    0.24266
42520.0000    0.38493
42560.0000    0.45643
42600.0000    0.60661
42640.0000    0.37536
42680.0000    0.45842
42720.0000    0.47287
42760.0000    0.76568
42800.0000    0.53613
42840.0000    0.58787
42880.0000    0.42502
42920.0000    0.17532
42960.0000    0.44939
43000.0000    0.41582
43040.0000    0.45945
43080.0000    0.47847
43120.0000    0.38713
43160.0000    0.30867
43200.0000    0.33609
43240.0000    0.43314
43280.0000    0.76847
43320.0000    0.54452
43360.0000    0.59900
43400.0000    0.64421
43440.0000    0.67541
43480.0000    0.64356
43520.0000    0.79371
43560.0000    0.80113
43600.0000    0.17263
43640.0000    0.53522
43680.0000    0.67494
43720.0000    0.59296
43760.0000    0.77818
43800.0000    0.48312
43840.0000    0.66544
43880.0000    0.54376
43920.0000    0.37082
43960.0000    0.41965
44000.0000    0.33234
44040.0000    0.53829
44080.0000    0.85797
44120.0000    0.90028
44160.0000    0.81943
44200.0000    0.62043
44240.0000    0.59638
44280.0000    0.33451
44320.0000    0.37576
44360.0000    0.47650
44400.0000    0.71372
44440.0000    0.53956
44480.0000    0.45971
44520.0000    0.53761
44560.0000    0.45107
44600.0000    0.48866
44640.0000    0.32499
44680.0000    0.50387
44720.0000    0.36114
44760.0000    0.39323
44800.0000    0.69742
44840.0000    0.59220
44880.0000    0.73600
44920.0000    0.65529
44960.0000    0.47008
45000.0000    0.40906
45040.0000    0.28951
45080.0000    0.30896
45120.0000    0.41508
45160.0000    0.34529
45200.0000    0.49033
45240.0000    0.47168
45280.0000    0.23796
45320.0000    0.47633
45360.0000    0.75751
45400.0000    0.59313
45440.0000    0.66099
45480.0000    0.51088
45520.0000    0.53653
45560.0000    0.64998
45600.0000    0.55240
45640.0000    0.61865
45680.0000    0.73880
45720.0000    0.55728
45760.0000    0.61508
45800.0000    0.58134
45840.0000    0.74509
45880.0000    0.67314
45920.0000    0.46714
45960.0000    0.44553
46000.0000    0.33548
46040.0000    0.34757
46080.0000    0.59333
46120.0000    0.57681
46160.0000    0.51428
46200.0000    0.61729
46240.0000    0.51604
46280.0000    0.53655
46320.0000    0.64470
46360.0000    0.73913
46400.0000    0.77774
46440.0000    0.78281
46480.0000    0.68916
46520.0000    0.60407
46560.0000    0.85435
46600.0000    0.69576
46640.0000    0.60719
46680.0000    0.63894
46720.0000    0.80655
46760.0000    0.93672
46800.0000    0.61527
46840.0000    0.47558
46880.0000    0.88314
46920.0000    0.77164
46960.0000    0.73716
47000.0000    0.67425
47040.0000    0.70023
47080.0000    0.66183
47120.0000    0.53487
47160.0000    0.71041
47200.0000    0.84819
47240.0000    0.68779
47280.0000    0.67770
47320.0000    0.57262
47360.0000    0.74115
47400.0000    0.69190
47440.0000    0.70067
47480.0000    0.92865
47520.0000    0.57204
47560.0000    0.72570
47600.0000    0.59963
47640.0000    0.53634
47680.0000    0.72158
47720.0000    0.54539
47760.0000    0.62159
47800.0000    0.73862
47840.0000    0.79319
47880.0000    0.54219
47920.0000    0.61396
47960.0000    0.83478
48000.0000    0.52036
48040.0000    0.56619
48080.0000    0.77757
48120.0000    0.65012
48160.0000    0.42965
48200.0000    0.55612
48240.0000    0.69097
48280.0000    0.84232
48320.0000    0.55886
48360.0000    0.36788
48400.0000    0.31646
48440.0000    0.29180
48480.0000    0.25001
48520.0000    0.69203
48560.0000    0.65857
48600.0000    0.45431
48640.0000    0.43552
48680.0000    0.71846
48720.0000    0.63968
48760.0000    0.47316
48800.0000    0.41222
48840.0000    0.28640
48880.0000    0.25692
48920.0000    0.54463
48960.0000    0.24309
49000.0000    0.40099
49040.0000    0.34450
49080.0000    0.16336
49120.0000    0.28163
49160.0000    0.40881
49200.0000    0.67004
49240.0000    0.28251
49280.0000    0.53304
49320.0000    0.39009
49360.0000    0.58298
49400.0000    0.48719
49440.0000    0.46332
49480.0000    0.46956
49520.0000    0.45086
49560.0000    0.37050
49600.0000    0.57301
49640.0000    0.43279
49680.0000    0.54030
49720.0000    0.26628
49760.0000    0.41563
49800.0000    0.42927
49840.0000    0.26222
49880.0000    0.23165
49920.0000    0.40677
49960.0000    0.48917
50000.0000    0.46974
50040.0000    0.46788
50080.0000    0.42986
50120.0000    0.36116
50160.0000    0.45403
50200.0000    0.41303
50240.0000    0.45078
50280.0000    0.77191
50320.0000    0.84109
50360.0000    0.74167
50400.0000    0.63646
50440.0000    0.80325
50480.0000    0.87895
50520.0000    0.92370
50560.0000    0.83724
50600.0000    0.86728
50640.0000    0.93644
50680.0000    0.96994
50720.0000    0.83284
50760.0000    0.80360
50800.0000    0.97505
50840.0000    0.87971
50880.0000    1.00145
50920.0000    0.78131
50960.0000    0.49988
51000.0000    0.60894
51040.0000    0.18144
51080.0000    0.62774
51120.0000    0.69772
51160.0000    0.50305
51200.0000    0.57036
51240.0000    0.47911
51280.0000    0.52500
51320.0000    0.50868
51360.0000    0.76908
51400.0000    0.36712
51440.0000    0.66039
51480.0000    0.62001
51520.0000    0.46612
51560.0000    0.58051
51600.0000    0.47103
51640.0000    0.40784
51680.0000    0.61350
51720.0000    0.75201
51760.0000    0.28650
51800.0000    0.53007
51840.0000    0.40104
51880.0000    0.24368
51920.0000    0.51612
51960.0000    0.42868
52000.0000    0.51927
52040.0000    0.61727
52080.0000    0.06792
52120.0000    0.46545
52160.0000    0.74630
52200.0000    0.61062
52240.0000    0.60591
52280.0000    0.53749
52320.0000    0.49884
52360.0000    0.32487
52400.0000    0.52523
52440.0000    0.43260
52480.0000    0.53193
52520.0000    0.09404
52560.0000    0.36505
52600.0000    0.38947
52640.0000    0.62957
52680.0000    0.51469
52720.0000    0.39357
52760.0000    0.24777
52800.0000   -0.01610
52840.0000    0.25144
52880.0000    0.51022
52920.0000    0.60146
52960.0000    0.63018
53000.0000    0.66074
53040.0000    0.64528
53080.0000    0.19941
53120.0000    0.16185
53160.0000    0.60079
53200.0000    0.38330
53240.0000    0.25352
53280.0000    0.27209
53320.0000    0.22773
53360.0000    0.45846
53400.0000    0.56479
53440.0000    0.49688
53480.0000    0.40271
53520.0000    0.36701
53560.0000    0.38690
53600.0000    0.05679
53640.0000    0.39754
53680.0000    0.40770
53720.0000    0.46841
53760.0000    0.36983
53800.0000    0.47371
53840.0000    0.58718
53880.0000    0.42053
53920.0000    0.48019
53960.0000    0.20077
54000.0000    0.45902
54040.0000    0.34458
54080.0000    0.25458
54120.0000    0.63706
54160.0000    0.36495
54200.0000    0.23673
54240.0000    0.15643
54280.0000    0.52223
54320.0000    0.31574
54360.0000    0.19736
54400.0000    0.34337
54440.0000    0.08801
54480.0000    0.31995
54520.0000    0.35319
54560.0000    0.49129
54600.0000    0.62375
54640.0000    0.38865
54680.0000    0.13003
54720.0000    0.08790
54760.0000    0.30833
54800.0000    0.17836
54840.0000    0.31902
54880.0000    0.76889
54920.0000    0.42112
54960.0000    0.40025
55000.0000    0.42768
55040.0000    0.53804
55080.0000    0.38999
55120.0000    0.65462
55160.0000    0.58125
55200.0000    0.56943
55240.0000    0.46844
55280.0000    0.53421
55320.0000    0.69732
55360.0000    0.40897
55400.0000    0.42869
55440.0000    0.44066
55480.0000    0.17653
55520.0000    0.44359
55560.0000    0.23464
55600.0000    0.15965
55640.0000    0.35785
55680.0000    0.25905
55720.0000    0.35362
55760.0000    0.55462
55800.0000    0.55788
55840.0000    0.36996
55880.0000    0.58989
55920.0000    0.34946
55960.0000    0.45137
56000.0000    0.28655
56040.0000    0.26099
56080.0000    0.16052
56120.0000    0.49973
56160.0000    0.61286
56200.0000    0.21371
56240.0000    0.36155
56280.0000    0.55104
56320.0000    0.57715
56360.0000    0.80711
56400.0000    0.53723
56440.0000    0.66029
56480.0000    0.55204
56520.0000    0.41351
56560.0000    0.53145
56600.0000    0.53203
56640.0000    0.53049
56680.0000    0.48906
56720.0000    0.52622
56760.0000    0.39380
56800.0000    0.40633
56840.0000    0.45349
56880.0000    0.26716
56920.0000    0.37058
56960.0000    0.31488
57000.0000    0.30822
57040.0000    0.12876
57080.0000    0.29516
57120.0000    0.15509
57160.0000    0.13353
57200.0000    0.27258
57240.0000    0.25715
57280.0000    0.38355
57320.0000   -0.25693
57360.0000    0.39224
57400.0000    0.20426
57440.0000    0.33007
57480.0000    0.26532
57520.0000    0.30602
57560.0000    0.44238
57600.0000    0.57047
57640.0000    0.41098
57680.0000    0.30835
57720.0000    0.52027
57760.0000    0.33154
57800.0000    0.43709
57840.0000    0.28809
57880.0000    0.39378
57920.0000    0.08186
57960.0000    0.04959
58000.0000    0.24297
58040.0000   -0.02505
58080.0000    0.20675
58120.0000    0.20808
58160.0000    0.46791
58200.0000    0.57588
58240.0000    0.46051
58280.0000    0.15875
58320.0000    0.37722
58360.0000    0.29654
58400.0000    0.54720
58440.0000    0.34805
58480.0000    0.30234
58520.0000    0.62856
58560.0000    0.64199
58600.0000    0.76836
58640.0000    0.73359
58680.0000    0.97998
58720.0000    0.86667
58760.0000    0.93945
58800.0000    0.61755
58840.0000    0.83779
58880.0000    0.77167
58920.0000    0.91014
58960.0000    0.86127
59000.0000    0.85463
59040.0000    0.89715
59080.0000    0.84933
59120.0000    0.84967
59160.0000    0.74316
59200.0000    0.79612
59240.0000    0.60231
59280.0000    0.58911
59320.0000    0.69808
59360.0000    0.66270
59400.0000    0.58509
59440.0000    0.49538
59480.0000    0.68285
59520.0000    0.68601
59560.0000    0.71942
59600.0000    0.63344
59640.0000    0.57959
59680.0000    0.50691
59720.0000    0.59619
59760.0000    0.61533
59800.0000    0.44537
59840.0000    0.22452
59880.0000    0.26412
59920.0000    0.37043
59960.0000    0.23864
60000.0000    0.30999
60040.0000    0.58114
60080.0000    0.56459
60120.0000    0.55132
60160.0000    0.54488
60200.0000    0.47483
60240.0000    0.49951
60280.0000    0.57557
60320.0000    0.44114
60360.0000    0.37063
60400.0000    0.43181
60440.0000    0.38689
60480.0000    0.64915
60520.0000    0.30884
60560.0000    0.50954
60600.0000    0.38338
60640.0000    0.47772
60680.0000    0.44410
60720.0000    0.50941
60760.0000    0.32181
60800.0000    0.41617
60840.0000    0.53793
60880.0000    0.40531
60920.0000    0.17602
60960.0000    0.48896
61000.0000    0.40238
61040.0000    0.56333
61080.0000    0.43510
61120.0000    0.38413
61160.0000    0.29766
61200.0000    0.61930
61240.0000    0.56180
61280.0000    0.52743
61320.0000    0.23765
61360.0000    0.11088
61400.0000    0.48068
61440.0000    0.46042
61480.0000    0.23554
61520.0000    0.54429
61560.0000    0.28123
61600.0000    0.39859
61640.0000    0.33318
61680.0000    0.27995
61720.0000    0.26580
61760.0000    0.30229
61800.0000    0.06395
61840.0000   -0.12754
61880.0000    0.30718
61920.0000    0.42199
61960.0000    0.47112
62000.0000    0.23905
62040.0000    0.35556
62080.0000    0.36356
62120.0000    0.50885
62160.0000    0.55945
62200.0000    0.57500
62240.0000    0.22022
62280.0000    0.30810
62320.0000    0.68754
62360.0000    0.51952
62400.0000    0.76893
62440.0000    0.76969
62480.0000    0.10936
62520.0000    0.55218
62560.0000    0.47699
62600.0000    0.61549
62640.0000    0.45544
62680.0000    0.42570
62720.0000    0.34086
62760.0000    0.47826
62800.0000    0.45635
62840.0000    0.40242
62880.0000    0.57040
62920.0000    0.59986
62960.0000    0.45496
63000.0000    0.50988
63040.0000    0.17373
63080.0000    0.40570
63120.0000    0.39775
63160.0000    0.47797
63200.0000    0.48221
63240.0000    0.34697
63280.0000    0.57197
63320.0000    0.24951
63360.0000    0.26322
63400.0000    0.43213
63440.0000    0.40351
63480.0000    0.30963
63520.0000    0.39513
63560.0000    0.62947
63600.0000    0.55849
63640.0000    0.51980
63680.0000    0.42417
63720.0000    0.46879
63760.0000    0.65209
63800.0000    0.78517
63840.0000    0.57047
63880.0000    0.21821
63920.0000    0.27163
63960.0000    0.31111
64000.0000    0.47904
64040.0000    0.18273
64080.0000    0.32315
64120.0000    0.27834
64160.0000    0.26373
64200.0000    0.43654
64240.0000    0.28968
64280.0000    0.56180
64320.0000    0.46725
64360.0000    0.22308
64400.0000    0.43398
64440.0000    0.51674
64480.0000    0.35786
64520.0000    0.32683
64560.0000    0.37992
64600.0000    0.46732
64640.0000    0.31081
64680.0000    0.31575
64720.0000    0.24155
64760.0000    0.41802
64800.0000    0.43243
64840.0000    0.30835
64880.0000    0.36925
64920.0000    0.29441
64960.0000    0.38389
65000.0000    0.34241
65040.0000    0.40540
65080.0000    0.36938
65120.0000    0.48629
65160.0000    0.19287
65200.0000    0.51262
65240.0000    0.34798
65280.0000    0.29686
65320.0000    0.40204
65360.0000    0.50553
65400.0000    0.25480
65440.0000    0.32426
65480.0000    0.34806
65520.0000    0.39715
65560.0000    0.33604
65600.0000    0.49245
65640.0000    0.24125
65680.0000    0.27199
65720.0000    0.50192
65760.0000    0.45892
65800.0000    0.55141
65840.0000    0.53645
65880.0000    0.41824
65920.0000    0.24606
65960.0000    0.08624
66000.0000    0.41014
66040.0000    0.68336
66080.0000    0.42003
66120.0000    0.37129
66160.0000    0.64425
66200.0000    0.55545
66240.0000    0.45647
66280.0000    0.39982
66320.0000   -0.03107
66360.0000    0.09955
66400.0000    0.34653
66440.0000   -0.07327
66480.0000   -0.19744
66520.0000   -0.05223
66560.0000    0.18199
66600.0000    0.32319
66640.0000    0.20271
66680.0000    0.27157
66720.0000    0.07193
66760.0000   -0.04393
66800.0000    0.07151
66840.0000   -0.48832
66880.0000   -0.33698
66920.0000   -0.11731
66960.0000    0.03391
67000.0000   -0.03688
67040.0000   -0.23742
67080.0000    0.16644
67120.0000    0.13727
67160.0000   -0.04864
67200.0000    0.47176
67240.0000    0.11153
67280.0000    0.31953
67320.0000    0.42293
67360.0000    0.47614
67400.0000    0.51248
67440.0000    0.38998
67480.0000    0.53989
67520.0000    0.40413
67560.0000    0.29072
67600.0000    0.05160
67640.0000    0.23979
67680.0000    0.44182
67720.0000    0.35874
67760.0000    0.51823
67800.0000    0.53208
67840.0000    0.40203
67880.0000    0.56346
67920.0000    0.18020
67960.0000    0.36592
68000.0000   -0.06040
68040.0000   -0.06706
68080.0000    0.03072
68120.0000   -0.16540
68160.0000   -0.15565
68200.0000   -0.20083
68240.0000   -0.15639
68280.0000   -0.16898
68320.0000   -0.26634
68360.0000   -0.25336
68400.0000    0.06738
68440.0000   -0.21038
68480.0000   -0.28280
68520.0000   -0.22783
68560.0000    0.20142
68600.0000    0.42288
68640.0000    0.29229
68680.0000    0.53372
68720.0000    0.48775
68760.0000    0.82159
68800.0000    0.40058
68840.0000    0.33307
68880.0000    0.60617
68920.0000    0.66335
68960.0000    0.45604
69000.0000    0.68363
69040.0000    0.42358
69080.0000    0.68915
69120.0000    0.40982
69160.0000    0.30083
69200.0000    0.21095
69240.0000    0.56628
69280.0000    0.47084
69320.0000    0.47445
69360.0000    0.25554
69400.0000    0.52876
69440.0000    0.50095
69480.0000    0.49722
69520.0000    0.38277
69560.0000    0.61047
69600.0000    0.43992
69640.0000    0.61179
69680.0000    0.49861
69720.0000    0.42398
69760.0000    0.44211
69800.0000    0.56984
69840.0000    0.37488
69880.0000    0.29112
69920.0000    0.52587
69960.0000    0.31770
70000.0000    0.55472
70040.0000    0.46920
70080.0000    0.43311
70120.0000    0.30350
70160.0000    0.29100
70200.0000    0.30927
70240.0000    0.31697
70280.0000    0.39076
70320.0000    0.24662
70360.0000    0.33063
70400.0000    0.26383
70440.0000    0.30666
70480.0000    0.29462
70520.0000    0.43826
70560.0000    0.27509
70600.0000    0.36270
70640.0000    0.68773
70680.0000    0.60652
70720.0000    0.35789
70760.0000    0.41170
70800.0000    0.10029
70840.0000    0.56334
70880.0000    0.38759
70920.0000    0.27616
70960.0000    0.47133
71000.0000    0.48260
71040.0000    0.56259
71080.0000    0.35969
71120.0000    0.57047
71160.0000    0.47796
71200.0000    0.57935
71240.0000    0.35584
71280.0000    0.50423
71320.0000    0.52702
71360.0000    0.53764
71400.0000    0.37516
71440.0000    0.27778
71480.0000    0.25524
71520.0000    0.36946
71560.0000    0.36159
71600.0000    0.46075
71640.0000    0.28608
71680.0000    0.14000
71720.0000   -0.02071
71760.0000    0.16004
71800.0000    0.33314
71840.0000    0.48662
71880.0000    0.50453
71920.0000    0.33948
71960.0000    0.42550
72000.0000    0.29912
72040.0000    0.36541
72080.0000    0.32682
72120.0000    0.51607
72160.0000    0.30404
72200.0000    0.55678
72240.0000    0.42782
72280.0000    0.36405
72320.0000    0.22109
72360.0000    0.28542
72400.0000    0.45757
72440.0000    0.49622
72480.0000    0.30250
72520.0000    0.60205
72560.0000    0.21446
72600.0000    0.29098
72640.0000    0.34547
72680.0000    0.35141
72720.0000    0.50817
72760.0000    0.37383
72800.0000    0.33318
72840.0000    0.37625
72880.0000    0.34216
72920.0000    0.22774
72960.0000    0.42273
73000.0000    0.58459
73040.0000    0.48646
73080.0000    0.41821
73120.0000    0.54253
73160.0000    0.60080
73200.0000    0.63548
73240.0000    0.43675
73280.0000    0.23800
73320.0000    0.55330
73360.0000    0.53745
73400.0000    0.66182
73440.0000    0.67821
73480.0000    0.63423
73520.0000    0.48438
73560.0000    0.55402
73600.0000    0.53256
73640.0000    0.63469
73680.0000    0.63172
73720.0000    0.60282
73760.0000    0.58825
73800.0000    0.64502
73840.0000    0.61400
73880.0000    0.44276
73920.0000    0.23525
73960.0000    0.55168
74000.0000    0.62532
74040.0000    0.43187
74080.0000    0.39190
74120.0000    0.49418
74160.0000    0.36734
74200.0000    0.24474
74240.0000    0.35046
74280.0000    0.23455
74320.0000    0.38638
74360.0000    0.39858
74400.0000    0.31703
74440.0000    0.65809
74480.0000    0.33046
74520.0000    0.37713
74560.0000    0.11721
74600.0000    0.42081
74640.0000   -0.08090
74680.0000    0.04486
74720.0000    0.22535
74760.0000    0.30881
74800.0000    0.26975
74840.0000    0.21900
74880.0000   -0.05602
74920.0000    0.05231
74960.0000   -0.06095
75000.0000   -0.21310
75040.0000    0.18998
75080.0000   -0.27804
75120.0000   -0.33800
75160.0000   -0.05040
75200.0000   -0.03119
75240.0000   -0.43431
75280.0000    0.02776
75320.0000   -0.33698
75360.0000   -0.43792
75400.0000   -0.27169
75440.0000   -0.60355
75480.0000   -0.16920
75520.0000   -0.22745
75560.0000   -0.28082
75600.0000   -0.46316
75640.0000   -0.31879
75680.0000   -0.21154
75720.0000   -0.36323
75760.0000   -0.61697
75800.0000   -0.45760
75840.0000   -0.28749
75880.0000   -0.25079
75920.0000   -0.02290
75960.0000   -0.46838
76000.0000    0.21358
76040.0000    0.31427
76080.0000    0.32095
76120.0000   -0.18928
76160.0000    0.18164
76200.0000   -0.04998
76240.0000   -0.00275
76280.0000   -0.20989
76320.0000   -0.42489
76360.0000   -0.16196
76400.0000    0.13314
76440.0000    0.16941
76480.0000   -0.06253
76520.0000    0.29439
76560.0000    0.26143
76600.0000    0.35928
76640.0000    0.15627
76680.0000    0.18616
76720.0000   -0.04818
76760.0000    0.23889
76800.0000    0.15337
76840.0000    0.21425
76880.0000    0.26639
76920.0000   -0.13824
76960.0000   -0.38133
77000.0000    0.12388
77040.0000   -0.19038
77080.0000    0.03440
77120.0000   -0.06717
77160.0000   -0.00841
77200.0000    0.41241
77240.0000    0.60060
77280.0000    0.67621
77320.0000    0.51057
77360.0000    0.43204
77400.0000    0.45398
77440.0000    0.38706
77480.0000    0.62434
77520.0000    0.52211
77560.0000    0.57069
77600.0000    0.30511
77640.0000    0.43464
77680.0000    0.30134
77720.0000    0.55142
77760.0000    0.37430
77800.0000    0.24150
77840.0000    0.16167
77880.0000    0.10184
77920.0000    0.33453
77960.0000    0.35633
78000.0000    0.22187
78040.0000    0.34882
78080.0000    0.33071
78120.0000    0.44245
78160.0000    0.45535
78200.0000    0.52326
78240.0000    0.53732
78280.0000    0.51118
78320.0000    0.67158
78360.0000    0.40837
78400.0000    0.50387
78440.0000    0.52866
78480.0000    0.52241
78520.0000    0.32927
78560.0000   -0.09234
78600.0000    0.26711
78640.0000    0.22542
78680.0000    0.33659
78720.0000    0.28708
78760.0000   -0.20421
78800.0000   -0.04581
78840.0000   -0.23022
78880.0000    0.26599
78920.0000    0.38979
78960.0000    0.24927
79000.0000    0.30466
79040.0000    0.36554
79080.0000    0.41603
79120.0000    0.63918
79160.0000    0.56126
79200.0000    0.46632
79240.0000    0.62600
79280.0000    0.60517
79320.0000    0.27760
79360.0000    0.19611
79400.0000    0.32932
79440.0000    0.28474
79480.0000    0.24685
79520.0000    0.48399
79560.0000    0.23428
79600.0000    0.24456
79640.0000    0.23448
79680.0000    0.21695
79720.0000    0.38240
79760.0000    0.16184
79800.0000    0.40782
79840.0000    0.36458
79880.0000   -0.03586
79920.0000    0.31047
79960.0000    0.34696
80000.0000    0.41820
80040.0000    0.54577
80080.0000    0.40708
80120.0000    0.16508
80160.0000    0.33802
80200.0000    0.37421
80240.0000    0.42897
80280.0000    0.60934
80320.0000    0.42881
80360.0000    0.54565
80400.0000    0.41564
80440.0000    0.36006
80480.0000    0.28953
80520.0000    0.37472
80560.0000    0.39372
80600.0000    0.44973
80640.0000    0.53694
80680.0000    0.28808
80720.0000    0.36534
80760.0000    0.16052
80800.0000    0.04671
80840.0000    0.12667
80880.0000   -0.53368
80920.0000   -0.48952
80960.0000   -0.76345
81000.0000   -0.20253
81040.0000   -0.15652
81080.0000    0.45307
81120.0000    0.35884
81160.0000    0.57335
81200.0000    0.40282
81240.0000    0.36118
81280.0000    0.34541
81320.0000    0.61415
81360.0000    0.27089
81400.0000    0.28739
81440.0000    0.17755
81480.0000    0.41092
81520.0000    0.28647
81560.0000    0.16613
81600.0000    0.23872
81640.0000    0.37875
81680.0000    0.35088
81720.0000    0.49230
81760.0000    0.17866
81800.0000    0.31358
81840.0000    0.37190
81880.0000    0.46134
81920.0000    0.73131
81960.0000    0.66355
82000.0000    0.40192
82040.0000    0.33960
82080.0000    0.43626
82120.0000    0.37375
82160.0000    0.24329
82200.0000    0.21388
82240.0000    0.35755
82280.0000    0.31863
82320.0000    0.12665
82360.0000    0.51181
82400.0000    0.38356
82440.0000    0.30458
82480.0000    0.22124
82520.0000    0.39108
82560.0000    0.35008
82600.0000    0.29407
82640.0000    0.36705
82680.0000    0.36396
82720.0000    0.28131
82760.0000    0.20751
82800.0000    0.40623
82840.0000    0.21902
82880.0000    0.31396
82920.0000    0.36526
82960.0000    0.42598
83000.0000    0.08159
83040.0000    0.13536
83080.0000    0.39760
83120.0000    0.33228
83160.0000    0.27093
83200.0000    0.52360
83240.0000    0.26359
83280.0000    0.33623
83320.0000    0.18814
83360.0000    0.43002
83400.0000    0.57702
83440.0000    0.36721
83480.0000    0.46195
83520.0000    0.57769
83560.0000    0.38666
83600.0000    0.39488
83640.0000    0.14791
83680.0000    0.44650
83720.0000    0.25692
83760.0000    0.45072
83800.0000    0.54629
83840.0000    0.38230
83880.0000    0.35633
83920.0000    0.45140
83960.0000    0.19771
84000.0000    0.05439
84040.0000    0.08956
84080.0000    0.17992
84120.0000    0.23071
84160.0000    0.56463
84200.0000    0.29591
84240.0000    0.19295
84280.0000    0.45624
84320.0000    0.13353
84360.0000    0.25795
84400.0000    0.30222
84440.0000    0.20996
84480.0000    0.06276
84520.0000    0.45742
84560.0000    0.27615
84600.0000    0.37709
84640.0000    0.29137
84680.0000    0.27669
84720.0000    0.26251
84760.0000    0.33656
84800.0000    0.42060
84840.0000    0.50449
84880.0000    0.17648
84920.0000    0.54464
84960.0000    0.39010
85000.0000    0.25094
85040.0000    0.23863
85080.0000    0.47986
85120.0000    0.55273
85160.0000    0.39500
85200.0000    0.34592
85240.0000    0.39069
85280.0000    0.55234
85320.0000    0.23930
85360.0000    0.32419
85400.0000    0.28756
85440.0000    0.47648
85480.0000    0.37174
85520.0000    0.32849
85560.0000    0.24517
85600.0000    0.42203
85640.0000    0.45897
85680.0000    0.49974
85720.0000    0.40274
85760.0000    0.56241
85800.0000    0.27997
85840.0000    0.40418
85880.0000    0.26796
85920.0000    0.37704
85960.0000    0.40944
86000.0000    0.34689
86040.0000    0.23343
86080.0000    0.22586
86120.0000    0.40958
86160.0000    0.37987
86200.0000    0.55575
86240.0000    0.55690
86280.0000    0.37170
86320.0000    0.44682
86360.0000    0.62141
86400.0000    0.53863
86440.0000    0.49440
86480.0000    0.45978
86520.0000    0.48901
86560.0000    0.53189
86600.0000    0.53820
86640.0000    0.35551
86680.0000    0.46630
86720.0000    0.48726
86760.0000    0.59588
86800.0000    0.37137
86840.0000    0.35471
86880.0000    0.33906
86920.0000    0.22924
86960.0000    0.40322
87000.0000    0.30343
87040.0000    0.33313
87080.0000    0.34843
87120.0000    0.50461
87160.0000    0.37733
87200.0000    0.49431
87240.0000    0.18593
87280.0000    0.30137
87320.0000    0.33663
87360.0000    0.45211
87400.0000    0.26466
87440.0000    0.38511
87480.0000    0.39368
87520.0000    0.46394
87560.0000    0.34066
87600.0000    0.37554
87640.0000    0.26603
87680.0000    0.44413
87720.0000    0.42864
87760.0000    0.14802
87800.0000    0.36463
87840.0000    0.05549
87880.0000    0.04431
87920.0000    0.29316
87960.0000    0.27901
88000.0000    0.32448
88040.0000    0.41388
88080.0000    0.23225
88120.0000    0.06515
88160.0000    0.36351
88200.0000    0.12844
88240.0000    0.36073
88280.0000    0.31830
88320.0000    0.46716
88360.0000    0.36142
88400.0000    0.39103
88440.0000    0.63076
88480.0000    0.31776
88520.0000    0.42152
88560.0000    0.45560
88600.0000    0.45350
88640.0000    0.32425
88680.0000    0.51898
88720.0000    0.47908
88760.0000    0.45001
88800.0000    0.34314
88840.0000    0.52402
88880.0000    0.26672
88920.0000    0.42132
88960.0000    0.51780
89000.0000    0.45159
89040.0000    0.53697
89080.0000    0.57236
89120.0000    0.55949
89160.0000    0.49867
89200.0000    0.33830
89240.0000    0.22983
89280.0000    0.31300
89320.0000    0.37047
89360.0000    0.58229
89400.0000    0.68468
89440.0000    0.03798
89480.0000    0.32735
89520.0000   -0.09999
89560.0000    0.12075
89600.0000    0.22262
89640.0000    0.24521
89680.0000    0.08776
89720.0000    0.14930
89760.0000    0.40936
89800.0000    0.33335
89840.0000    0.08393
89880.0000    0.38863
89920.0000    0.25816
89960.0000    0.24621
90000.0000    0.03355
90040.0000    0.33078
90080.0000    0.33831
90120.0000    0.06650
90160.0000    0.42372
90200.0000    0.13485
90240.0000    0.21121
90280.0000    0.22744
90320.0000    0.25562
90360.0000    0.47365
90400.0000    0.33192
90440.0000    0.48778
90480.0000    0.34779
90520.0000    0.27264
90560.0000    0.30932
90600.0000    0.33550
90640.0000    0.29486
90680.0000    0.29504
90720.0000    0.45981
90760.0000    0.23734
90800.0000    0.16582
90840.0000    0.39907
90880.0000    0.32002
90920.0000    0.49066
90960.0000    0.44617
91000.0000    0.57991
91040.0000    0.52234
91080.0000    0.47198
91120.0000    0.30763
91160.0000    0.48627
91200.0000    0.52649
91240.0000    0.42276
91280.0000   -0.00885
91320.0000   -0.32825
91360.0000   -0.11258
91400.0000   -0.16324
91440.0000   -0.34900
91480.0000   -0.04370
91520.0000   -0.20336
91560.0000   -0.23418
91600.0000   -0.17157
91640.0000   -0.28609
91680.0000   -0.27883
91720.0000   -0.52906
91760.0000   -0.54656
91800.0000   -0.40694
91840.0000   -0.57690
91880.0000   -0.63748
91920.0000   -0.42139
91960.0000   -0.59330
92000.0000   -0.49746
92040.0000   -0.47638
92080.0000   -0.43244
92120.0000   -0.44754
92160.0000   -0.47559
92200.0000   -0.40383
92240.0000   -0.30966
92280.0000   -0.42296
92320.0000   -0.61480
92360.0000   -0.49229
92400.0000   -0.40199
92440.0000   -0.75696
92480.0000   -0.79752
92520.0000   -0.41496
92560.0000   -0.42190
92600.0000   -0.47613
92640.0000   -0.89801
92680.0000   -0.65500
92720.0000   -0.46070
92760.0000   -0.63232
92800.0000   -0.57111
92840.0000   -0.29374
92880.0000   -0.37774
92920.0000   -0.50007
92960.0000   -0.56366
93000.0000   -0.06367
93040.0000   -0.46174
93080.0000   -0.61524
93120.0000   -0.41646
93160.0000   -0.33042
93200.0000   -0.47065
93240.0000   -0.51413
93280.0000   -0.50671
93320.0000   -0.69385
93360.0000   -0.56526
93400.0000   -0.77286
93440.0000   -0.40440
93480.0000   -0.54088
93520.0000   -0.77289
93560.0000   -0.70316
93600.0000   -0.43030
93640.0000   -0.90273
93680.0000   -0.78415
93720.0000   -0.53687
93760.0000   -0.65481
93800.0000   -0.42419
93840.0000   -0.39585
93880.0000   -0.10127
93920.0000   -0.34507
93960.0000   -0.34621
94000.0000   -0.22766
94040.0000   -0.51624
94080.0000   -0.35111
94120.0000   -0.34727
94160.0000   -0.42808
94200.0000   -0.24255
94240.0000   -0.31307
94280.0000   -0.64549
94320.0000   -0.28215
94360.0000   -0.85895
94400.0000   -0.67478
94440.0000   -0.41426
94480.0000   -0.55626
94520.0000   -0.82372
94560.0000   -0.61935
94600.0000   -0.54133
94640.0000   -0.47541
94680.0000   -0.49811
94720.0000   -0.39847
94760.0000   -0.26611
94800.0000   -0.23112
94840.0000   -0.35764
94880.0000   -0.39124
94920.0000   -0.36371
94960.0000   -0.17949
95000.0000   -0.22054
95040.0000   -0.52481
95080.0000   -0.56178
95120.0000   -0.06459
95160.0000   -0.21495
95200.0000   -0.04823
95240.0000   -0.14129
95280.0000    0.01124
95320.0000   -0.12965
95360.0000    0.21307
95400.0000    0.15309
95440.0000    0.65950
95480.0000    0.57084
95520.0000    0.39311
95560.0000    0.25386
95600.0000    0.53539
95640.0000    0.46159
95680.0000    0.33048
95720.0000    0.27226
95760.0000    0.43432
95800.0000    0.44643
95840.0000    0.14106
95880.0000    0.59552
95920.0000    0.55785
95960.0000    0.42902
96000.0000    0.29566
96040.0000    0.37877
96080.0000    0.19156
96120.0000    0.06438
96160.0000    0.37605
96200.0000    0.34150
96240.0000    0.21788
96280.0000    0.72551
96320.0000    0.47791
96360.0000    0.37738
96400.0000    0.41660
96440.0000    0.30428
96480.0000    0.62436
96520.0000    0.54806
96560.0000    0.64734
96600.0000    0.40734
96640.0000    0.12864
96680.0000    0.63418
96720.0000    0.46661
96760.0000    0.45074
96800.0000    0.70711
96840.0000    0.65133
96880.0000    0.46964
96920.0000    0.38556
96960.0000    0.46674
97000.0000    0.48770
97040.0000    0.42997
97080.0000    0.47266
97120.0000    0.44286
97160.0000    0.19042
97200.0000    0.31821
97240.0000    0.34639
97280.0000    0.25254
97320.0000    0.36239
97360.0000    0.32486
97400.0000    0.22665
97440.0000    0.53275
97480.0000    0.16007
97520.0000    0.06912
97560.0000   -0.02261
97600.0000   -0.00082
97640.0000    0.32441
97680.0000    0.54948
97720.0000    0.59176
97760.0000    0.24121
97800.0000    0.41929
97840.0000    0.42531
97880.0000    0.32409
97920.0000    0.28332
97960.0000    0.35129
98000.0000    0.25815
98040.0000    0.44152
98080.0000    0.46999
98120.0000    0.55918
98160.0000    0.22525
98200.0000    0.34035
98240.0000    0.09447
98280.0000    0.39314
98320.0000    0.29374
98360.0000    0.35515
98400.0000    0.12857
98440.0000    0.27440
98480.0000    0.21879
98520.0000    0.21765
98560.0000    0.30065
98600.0000    0.57307
98640.0000    0.45994
98680.0000    0.38125
98720.0000    0.34475
98760.0000    0.26123
98800.0000    0.33812
98840.0000    0.60516
98880.0000    0.49394
98920.0000    0.38741
98960.0000    0.57097
99000.0000    0.67407
99040.0000    0.54722
99080.0000    0.65233
99120.0000    0.66970
99160.0000    0.45025
99200.0000    0.62236
99240.0000    0.45716
99280.0000    0.50825
99320.0000    0.42286
99360.0000    0.64520
99400.0000    0.40769
99440.0000    0.33909
99480.0000    0.39253
99520.0000    0.30728
99560.0000    0.47918
99600.0000    0.51148
99640.0000    0.29311
99680.0000    0.70287
99720.0000    0.37297
99760.0000    0.34240
99800.0000    0.53091
99840.0000    0.38094
99880.0000    0.52086
99920.0000    0.42472
99960.0000    0.51245
100000.0000    0.62177
100040.0000    0.57726
100080.0000    0.32875
100120.0000    0.19562
100160.0000    0.43265
100200.0000    0.56495
100240.0000    0.35678
100280.0000    0.47880
100320.0000    0.39580
100360.0000    0.43132
100400.0000    0.37556
100440.0000    0.16970
100480.0000    0.40731
100520.0000    0.23498
100560.0000    0.23181
100600.0000    0.41509
100640.0000    0.35105
100680.0000    0.27168
100720.0000    0.25649
100760.0000    0.36530
100800.0000    0.16618
100840.0000    0.30444
100880.0000    0.18327
100920.0000    0.30008
100960.0000    0.25499
101000.0000    0.41914
101040.0000    0.30544
101080.0000    0.28851
101120.0000    0.34277
101160.0000    0.28332
101200.0000    0.27121
101240.0000    0.14735
101280.0000    0.43026
101320.0000    0.42614
101360.0000    0.43701
101400.0000    0.38239
101440.0000    0.45784
101480.0000    0.32374
101520.0000    0.08831
101560.0000    0.29047
101600.0000    0.18914
101640.0000    0.31065
101680.0000    0.37382
101720.0000    0.22227
101760.0000    0.36535
101800.0000    0.27422
101840.0000    0.42173
101880.0000    0.13610
101920.0000    0.20440
101960.0000    0.44855
102000.0000    0.26735
102040.0000    0.34896
102080.0000    0.21646
102120.0000    0.18980
102160.0000    0.18022
102200.0000   -0.00631
102240.0000    0.12069
102280.0000    0.05427
102320.0000    0.39043
102360.0000    0.54957
102400.0000    0.24257
102440.0000   -0.07854
102480.0000    0.02086
102520.0000   -0.08112
102560.0000    0.48868
102600.0000    0.40832
102640.0000    0.03329
102680.0000    0.04501
102720.0000   -0.01829
102760.0000   -0.13853
102800.0000   -0.02947
102840.0000    0.37946
102880.0000    0.47697
102920.0000   -0.06330
102960.0000    0.22278
103000.0000    0.09753
103040.0000    0.15513
103080.0000    0.28159
103120.0000    0.26947
103160.0000    0.34914
103200.0000    0.27660
103240.0000    0.35258
103280.0000    0.43834
103320.0000    0.46941
103360.0000    0.31520
103400.0000    0.25363
103440.0000    0.41840
103480.0000    0.42910
103520.0000    0.53396
103560.0000    0.51015
103600.0000    0.38715
103640.0000    0.26389
103680.0000    0.34232
103720.0000    0.34296
103760.0000    0.02249
103800.0000    0.30928
103840.0000    0.22718
103880.0000    0.48213
103920.0000    0.53860
103960.0000    0.41272
104000.0000    0.40734
104040.0000    0.25946
104080.0000    0.32202
104120.0000    0.25002
104160.0000    0.30975
104200.0000    0.34876
104240.0000    0.23821
104280.0000    0.37138
104320.0000    0.23388
104360.0000    0.26440
104400.0000    0.28316
104440.0000    0.25695
104480.0000    0.29014
104520.0000    0.17831
104560.0000    0.36183
104600.0000    0.46377
104640.0000    0.38880
104680.0000    0.08617
104720.0000    0.12824
104760.0000    0.00832
104800.0000    0.45154
104840.0000    0.23623
104880.0000   -0.05894
104920.0000    0.43424
104960.0000    0.37367
105000.0000    0.51563
105040.0000    0.27828
105080.0000    0.27987
105120.0000    0.51136
105160.0000    0.14286
105200.0000    0.54140
105240.0000    0.70777
105280.0000    0.43847
105320.0000   -0.12610
105360.0000    0.31162
105400.0000    0.37169
105440.0000    0.48206
105480.0000    0.43836
105520.0000    0.28219
105560.0000    0.39846
105600.0000    0.16114
105640.0000    0.02886
105680.0000    0.27559
105720.0000    0.28058
105760.0000    0.37254
105800.0000    0.25685
105840.0000    0.35162
105880.0000    0.22849
105920.0000    0.46824
105960.0000    0.48340
106000.0000    0.32493
106040.0000    0.33456
106080.0000    0.34731
106120.0000    0.36942
106160.0000    0.45492
106200.0000    0.39928
106240.0000   -0.00071
106280.0000   -0.14882
106320.0000   -0.08460
106360.0000   -0.32191
106400.0000   -0.40614
106440.0000   -0.10180
106480.0000   -0.35491
106520.0000   -0.24121
106560.0000   -0.42476
106600.0000   -0.46113
106640.0000   -0.15819
106680.0000   -0.22317
106720.0000    0.09062
106760.0000   -0.20093
106800.0000   -0.10340
106840.0000   -0.45099
106880.0000   -0.15154
106920.0000   -0.51329
106960.0000   -0.74510
107000.0000   -0.48227
107040.0000   -0.75288
107080.0000   -0.43084
107120.0000   -0.35785
107160.0000   -0.76985
107200.0000   -0.28694
107240.0000   -0.54441
107280.0000   -0.30654
107320.0000   -0.47609
107360.0000   -0.55416
107400.0000   -0.70766
107440.0000   -0.22552
107480.0000   -0.22439
107520.0000   -0.50046
107560.0000   -0.43962
107600.0000   -0.39605
107640.0000   -0.58287
107680.0000   -0.82030
107720.0000   -0.30494
107760.0000   -1.01163
107800.0000   -0.43119
107840.0000   -1.03689
107880.0000   -0.73000
107920.0000   -0.66206
107960.0000   -0.44720
108000.0000   -0.46896
108040.0000   -0.42022
108080.0000   -0.58983
108120.0000   -0.23077
108160.0000   -0.32605
108200.0000   -0.21823
108240.0000   -0.05040
108280.0000   -0.10644
108320.0000   -0.70120
108360.0000   -0.39462
108400.0000   -0.55917
108440.0000   -0.14546
108480.0000   -0.18608
108520.0000   -0.83556
108560.0000   -0.60247
108600.0000   -0.66105
108640.0000   -0.44678
108680.0000   -0.62203
108720.0000   -0.25651
108760.0000   -0.48817
108800.0000   -0.58676
108840.0000   -0.59700
108880.0000   -0.51016
108920.0000   -0.60133
108960.0000   -0.45440
109000.0000   -0.77640
109040.0000   -0.59531
109080.0000   -0.68373
109120.0000   -0.77290
109160.0000   -0.46303
109200.0000   -0.68812
109240.0000   -0.52503
109280.0000   -0.67758
109320.0000   -0.60019
109360.0000   -0.58419
109400.0000   -0.49324
109440.0000   -0.23361
109480.0000   -0.18422
109520.0000   -0.07852
109560.0000   -0.59022
109600.0000   -0.45918
109640.0000   -0.58590
109680.0000   -0.63344
109720.0000   -0.30439
109760.0000   -0.30242
109800.0000   -0.28095
109840.0000   -0.34945
109880.0000   -0.31397
109920.0000   -0.42453
109960.0000   -0.44283
110000.0000   -0.49815
110040.0000   -0.44536
110080.0000   -0.68588
110120.0000   -0.53959
110160.0000   -0.28665
110200.0000   -0.39701
110240.0000   -0.36236
110280.0000   -0.50988
110320.0000   -0.37412
110360.0000   -0.17200
110400.0000   -0.05717
110440.0000   -0.02991
110480.0000    0.00063
110520.0000   -0.00468
110560.0000   -0.05358
110600.0000   -0.13055
110640.0000    0.17048
110680.0000    0.02780
110720.0000    0.00169
110760.0000   -0.15494
110800.0000   -0.13577
110840.0000    0.10658
110880.0000   -0.03278
110920.0000   -0.18726
110960.0000   -0.00872
111000.0000   -0.05865
111040.0000    0.05867
111080.0000   -0.04535
111120.0000   -0.19281
111160.0000   -0.02250
111200.0000   -0.07037
111240.0000   -0.13022
111280.0000   -0.05618
111320.0000    0.00222
111360.0000   -0.09762
111400.0000    0.02787
111440.0000   -0.02895
111480.0000    0.19005
111520.0000   -0.02955
111560.0000   -0.04212
111600.0000   -0.11146
111640.0000   -0.04376
111680.0000   -0.23132
111720.0000   -0.08814
111760.0000   -0.11057
111800.0000   -0.04901
111840.0000   -0.34527
111880.0000   -0.16332
111920.0000   -0.25815
111960.0000   -0.32656
112000.0000   -0.12755
112040.0000   -0.16650
112080.0000   -0.06919
112120.0000   -0.14529
112160.0000    0.02161
112200.0000   -0.19676
112240.0000   -0.12224
112280.0000   -0.08489
112320.0000   -0.06753
112360.0000   -0.09471
112400.0000   -0.10341
112440.0000    0.24134
112480.0000   -0.12579
112520.0000    0.04489
112560.0000   -0.23688
112600.0000   -0.06072
112640.0000   -0.25288
112680.0000   -0.35912
112720.0000   -0.14278
112760.0000   -0.11302
112800.0000   -0.24352
112840.0000   -0.06932
112880.0000    0.01108
112920.0000   -0.10027
112960.0000   -0.04627
113000.0000    0.07321
113040.0000    0.08391
113080.0000   -0.16625
113120.0000    0.15250
113160.0000    0.00632
113200.0000    0.10195
113240.0000    0.06150
113280.0000    0.05930
113320.0000   -0.07526
113360.0000    0.09355
113400.0000    0.00858
113440.0000    0.27496
113480.0000   -0.02962
113520.0000   -0.15056
113560.0000   -0.11665
113600.0000   -0.27577
113640.0000   -0.04875
113680.0000   -0.04364
113720.0000   -0.13397
113760.0000   -0.06544
113800.0000   -0.15931
113840.0000   -0.16616
113880.0000   -0.25224
113920.0000   -0.38448
113960.0000   -0.15883
114000.0000   -0.10553
114040.0000   -0.07530
114080.0000    0.05859
114120.0000    0.00673
114160.0000   -0.13393
114200.0000   -0.18699
114240.0000   -0.17446
114280.0000   -0.06104
114320.0000    0.11009
114360.0000    0.04218
114400.0000   -0.03728
114440.0000    0.08697
114480.0000    0.07051
114520.0000   -0.18972
114560.0000   -0.06264
114600.0000   -0.17634
114640.0000   -0.16284
114680.0000   -0.09344
114720.0000   -0.17465
114760.0000    0.15589
114800.0000   -0.11356
114840.0000    0.00741
114880.0000   -0.23187
114920.0000   -0.06775
114960.0000   -0.13890
115000.0000   -0.58225
115040.0000   -0.54419
115080.0000   -0.33258
115120.0000   -0.60454
115160.0000   -0.42542
115200.0000   -0.56274
115240.0000   -0.23657
115280.0000   -0.30634
115320.0000   -0.25801
115360.0000   -0.27952
115400.0000   -0.19792
115440.0000   -0.14337
115480.0000   -0.35864
115520.0000   -0.01732
115560.0000   -0.14532
115600.0000   -0.17146
115640.0000   -0.18358
115680.0000   -0.12590
115720.0000   -0.08498
115760.0000   -0.33457
115800.0000   -0.27942
115840.0000    0.05654
115880.0000   -0.09147
115920.0000    0.08893
115960.0000    0.02157
116000.0000   -0.08330
116040.0000   -0.21829
116080.0000    0.00491
116120.0000   -0.23596
116160.0000   -0.31016
116200.0000    0.05241
116240.0000   -0.19694
116280.0000   -0.19744
116320.0000   -0.26106
116360.0000   -0.09765
116400.0000   -0.15961
116440.0000   -0.29150
116480.0000   -0.17367
116520.0000   -0.30287
116560.0000    0.21699
116600.0000    0.43959
116640.0000    0.28964
116680.0000    0.50953
116720.0000    0.35208
116760.0000    0.31903
116800.0000    0.39869
116840.0000    0.09516
116880.0000    0.11129
116920.0000   -0.23216
116960.0000   -0.19677
117000.0000    0.08271
117040.0000   -0.27667
117080.0000   -0.27670
117120.0000   -0.49795
117160.0000   -0.45973
117200.0000   -0.62403
117240.0000   -0.52973
117280.0000   -0.67036
117320.0000   -0.56830
117360.0000   -0.55368
117400.0000   -0.45296
117440.0000   -0.50570
117480.0000   -0.53062
117520.0000   -0.59322
117560.0000   -0.54223
117600.0000   -0.62594
117640.0000   -0.86484
117680.0000   -0.52596
117720.0000   -0.41676
117760.0000   -0.24065
117800.0000   -0.43618
117840.0000   -0.85756
117880.0000   -0.73774
117920.0000   -0.52536
117960.0000   -0.36430
118000.0000   -0.24468
118040.0000   -0.26670
118080.0000   -0.38951
118120.0000   -0.15062
118160.0000   -0.26067
118200.0000   -0.13003
118240.0000   -0.48956
118280.0000   -0.36983
118320.0000   -0.42418
118360.0000   -0.28128
118400.0000   -0.07624
118440.0000   -0.20384
118480.0000   -0.36860
118520.0000   -0.08517
118560.0000   -0.54746
118600.0000   -0.41736
118640.0000   -0.57319
118680.0000   -0.33772
118720.0000   -0.25438
118760.0000   -0.11939
118800.0000   -0.25730
118840.0000   -0.66331
118880.0000   -0.50552
118920.0000    0.03004
118960.0000   -0.03067
119000.0000   -0.21067
119040.0000   -0.10434
119080.0000    0.26483
119120.0000    0.33997
119160.0000    0.17183
119200.0000    0.12725
119240.0000   -0.07880
119280.0000   -0.33960
119320.0000    0.27613
119360.0000    0.16027
119400.0000    0.43183
119440.0000    0.18763
119480.0000    0.60721
119520.0000    0.79502
119560.0000    0.36634
119600.0000    0.35897
119640.0000    0.37206
119680.0000   -0.23327
119720.0000    0.06946
119760.0000    0.15224
119800.0000   -0.04918
119840.0000   -0.41725
119880.0000   -0.11505
119920.0000    0.06946
119960.0000   -0.00007
120000.0000   -0.29434
120040.0000   -0.50525
120080.0000   -0.53225
120120.0000   -0.60091
120160.0000   -0.50040
120200.0000   -0.43083
120240.0000   -0.12787
120280.0000   -0.33735
120320.0000   -0.47812
120360.0000   -0.30178
120400.0000   -0.38243
120440.0000   -1.03621
120480.0000   -0.80835
120520.0000   -0.23004
120560.0000   -0.00949
120600.0000   -0.15691
120640.0000   -0.47197
120680.0000   -0.54001
120720.0000   -0.70682
120760.0000   -0.29772
120800.0000   -0.12580
120840.0000   -0.43797
120880.0000   -0.39984
120920.0000    0.15772
120960.0000   -0.29150
121000.0000   -0.20345
121040.0000   -0.31439
121080.0000   -0.31811
121120.0000   -0.13025
121160.0000    0.27554
121200.0000    0.27781
121240.0000    0.09674
121280.0000   -0.06057
121320.0000    0.15547
121360.0000   -0.14972
121400.0000   -0.57806
121440.0000   -0.55741
121480.0000   -0.50758
121520.0000   -0.71272
121560.0000   -0.73063
121600.0000   -0.87595
121640.0000   -0.83985
121680.0000   -0.59364
121720.0000   -0.48933
121760.0000   -0.33578
121800.0000   -0.07281
121840.0000   -0.12250
121880.0000   -0.36377
121920.0000   -0.16136
121960.0000   -0.30480
122000.0000   -0.30127
122040.0000   -0.65122
122080.0000   -0.03232
122120.0000   -0.13019
122160.0000   -0.20625
122200.0000   -0.08666
122240.0000    0.02000
122280.0000   -0.02546
122320.0000   -0.28690
122360.0000   -0.66837
122400.0000   -0.69889
122440.0000   -0.81404
122480.0000   -0.61986
122520.0000   -0.63329
122560.0000   -0.83615
122600.0000   -0.97360
122640.0000   -1.01212
122680.0000   -0.79280
122720.0000   -1.09259
122760.0000   -1.11769
122800.0000   -0.99593
122840.0000   -0.57230
122880.0000   -0.51060
122920.0000   -0.67281
122960.0000   -0.81819
123000.0000   -0.25612
123040.0000   -0.17757
123080.0000    0.13706
123120.0000    0.31524
123160.0000    0.31056
123200.0000    0.33420
123240.0000    0.44362
123280.0000    0.34462
123320.0000    0.24037
123360.0000    0.65958
123400.0000    0.32818
123440.0000    0.11216
123480.0000    0.07378
123520.0000    0.02604
123560.0000    0.31149
123600.0000    0.11481
123640.0000    0.57523
123680.0000    0.27141
123720.0000    0.40342
123760.0000    0.21924
123800.0000    0.14353
123840.0000    0.41316
123880.0000    0.24460
123920.0000    0.06203
123960.0000   -0.13713
124000.0000    0.00251
124040.0000   -0.08418
124080.0000   -0.00499
124120.0000   -0.02169
124160.0000    0.09055
124200.0000    0.02038
124240.0000    0.30087
124280.0000    0.05775
124320.0000    0.05423
124360.0000   -0.00839
124400.0000   -0.21187
124440.0000    0.03612
124480.0000    0.09430
124520.0000    0.42483
124560.0000   -0.04513
124600.0000    0.10656
124640.0000    0.31521
124680.0000    0.18954
124720.0000    0.04748
124760.0000   -0.10198
124800.0000    0.02370
124840.0000   -0.30361
124880.0000    0.09807
124920.0000    0.22132
124960.0000    0.51310
125000.0000    0.34056
125040.0000    0.15616
125080.0000   -0.32846
125120.0000    0.10027
125160.0000   -0.08326
125200.0000    0.15536
125240.0000   -0.15842
125280.0000    0.06020
125320.0000    0.02083
125360.0000    0.07061
125400.0000   -0.09705
125440.0000    0.04579
125480.0000   -0.07784
125520.0000   -0.20378
125560.0000   -0.46397
125600.0000   -0.71880
125640.0000   -0.47406
125680.0000   -0.68531
125720.0000   -0.79383
125760.0000   -0.65955
125800.0000   -0.73748
125840.0000   -0.72439
125880.0000   -0.46608
125920.0000   -0.18666
125960.0000   -0.37707
126000.0000   -0.52298
126040.0000   -0.57824
126080.0000   -0.61015
126120.0000   -0.51351
126160.0000   -0.66037
126200.0000   -0.26246
126240.0000   -0.80062
126280.0000   -0.80222
126320.0000   -0.43978
126360.0000   -0.18329
126400.0000   -0.12698
126440.0000    0.12344
126480.0000    0.15158
126520.0000   -0.06031
126560.0000   -0.40757
126600.0000   -0.26328
126640.0000    0.06009
126680.0000   -0.47812
126720.0000   -0.14083
126760.0000   -0.35037
126800.0000    0.02090
126840.0000   -0.05404
126880.0000   -0.24608
126920.0000   -0.46787
126960.0000   -0.37384
127000.0000   -0.12801
127040.0000    0.05049
127080.0000   -0.08787
127120.0000   -0.07665
127160.0000   -0.04717
127200.0000   -0.13912
127240.0000   -0.12945
127280.0000   -0.17562
127320.0000   -0.35919
127360.0000   -0.15854
127400.0000   -0.29881
127440.0000    0.07666
127480.0000    0.03797
127520.0000    0.10395
127560.0000   -0.13338
127600.0000    0.06358
127640.0000    0.02011
127680.0000    0.02118
127720.0000    0.18949
127760.0000    0.03445
127800.0000    0.01809
127840.0000   -0.55179
127880.0000    0.04423
127920.0000   -0.06192
127960.0000   -0.15644
128000.0000    0.15240
128040.0000   -0.02163
128080.0000   -0.62051
128120.0000   -0.63338
128160.0000   -0.35246
128200.0000    0.02053
128240.0000   -0.28573
128280.0000   -0.29248
128320.0000   -0.42905
128360.0000   -0.09611
128400.0000   -0.48814
128440.0000   -0.61884
128480.0000   -0.85744
128520.0000   -0.65857
128560.0000   -0.46830
128600.0000   -0.39199
128640.0000   -0.13179
128680.0000   -0.34618
128720.0000   -0.42665
128760.0000   -0.25717
128800.0000   -0.09818
128840.0000   -0.38656
128880.0000   -0.34892
128920.0000   -0.40837
128960.0000   -0.13954
129000.0000   -0.54501
129040.0000   -0.23864
129080.0000   -0.23403
129120.0000   -0.50228
129160.0000   -0.32178
129200.0000   -0.33915
129240.0000   -0.40254
129280.0000   -0.24886
129320.0000   -0.18570
129360.0000    0.02134
129400.0000   -0.02238
129440.0000    0.14900
129480.0000    0.08390
129520.0000    0.04671
129560.0000   -0.13533
129600.0000   -0.01887
129640.0000   -0.15956
129680.0000   -0.24935
129720.0000   -0.21827
129760.0000   -0.17103
129800.0000   -0.01854
129840.0000   -0.24028
129880.0000   -0.18926
129920.0000   -0.12658
129960.0000   -0.23577
130000.0000   -0.24996
130040.0000   -0.24711
130080.0000   -0.38179
130120.0000   -0.29263
130160.0000   -0.45124
130200.0000   -0.10333
130240.0000   -0.23945
130280.0000   -0.28204
130320.0000   -0.52238
130360.0000   -0.49815
130400.0000   -0.52046
130440.0000   -0.52000
130480.0000   -0.43054
130520.0000   -0.25535
130560.0000   -0.07395
130600.0000   -0.15861
130640.0000   -0.05218
130680.0000   -0.00253
130720.0000   -0.34553
130760.0000   -0.19749
130800.0000   -0.21449
130840.0000   -0.22737
130880.0000   -0.21973
130920.0000   -0.28538
130960.0000   -0.16966
131000.0000   -0.69898
131040.0000   -0.53007
131080.0000   -0.26767
131120.0000   -0.61364
131160.0000   -0.12860
131200.0000   -0.35248
131240.0000   -0.23075
131280.0000   -0.26713
131320.0000   -0.32914
131360.0000    0.00344
131400.0000   -0.42476
131440.0000   -0.25790
131480.0000   -0.18336
131520.0000   -0.49810
131560.0000   -0.43612
131600.0000   -0.18514
131640.0000   -0.43370
131680.0000   -0.19546
131720.0000   -0.54193
131760.0000   -0.43576
131800.0000   -0.06349
131840.0000   -0.48960
131880.0000   -0.52350
131920.0000   -0.29524
131960.0000   -0.30763
132000.0000   -0.34258
132040.0000   -0.77354
132080.0000   -0.98096
132120.0000   -0.62250
132160.0000   -0.62608
132200.0000   -0.44746
132240.0000   -0.09970
132280.0000   -0.30494
132320.0000   -0.31199
132360.0000   -0.44666
132400.0000   -0.39465
132440.0000   -0.23495
132480.0000   -0.12627
132520.0000    0.01073
132560.0000    0.11871
132600.0000    0.07812
132640.0000    0.19661
132680.0000   -0.31884
132720.0000    0.01072
132760.0000   -0.28504
132800.0000   -0.38014
132840.0000   -0.27913
132880.0000   -0.27455
132920.0000   -0.26243
132960.0000   -0.39206
133000.0000   -0.43043
133040.0000   -0.54888
133080.0000   -0.69775
133120.0000   -0.49389
133160.0000   -0.18538
133200.0000    0.05591
133240.0000   -0.07130
133280.0000    0.05092
133320.0000   -0.14348
133360.0000   -0.20753
133400.0000    0.28362
133440.0000    0.12216
133480.0000   -0.07480
133520.0000    0.12394
133560.0000    0.08545
133600.0000    0.40592
133640.0000    0.31778
133680.0000    0.22868
133720.0000    0.38910
133760.0000    0.68240
133800.0000    0.19179
133840.0000    0.27727
133880.0000    0.25932
133920.0000   -0.00845
133960.0000    0.21942
134000.0000    0.56510
134040.0000    0.62219
134080.0000    0.79486
134120.0000    0.31777
134160.0000    0.38740
134200.0000    0.35772
134240.0000    0.25949
134280.0000    0.41079
134320.0000    0.47922
134360.0000    0.59967
134400.0000    0.39805
134440.0000    0.37743
134480.0000    0.30009
134520.0000    0.39093
134560.0000    0.29783
134600.0000    0.34440
134640.0000    0.58118
134680.0000    0.23381
134720.0000    0.31466
134760.0000    0.26623
134800.0000    0.35604
134840.0000    0.26909
134880.0000    0.36800
134920.0000    0.52624
134960.0000    0.37745
135000.0000    0.35174
135040.0000    0.36341
135080.0000    0.37212
135120.0000    0.28555
135160.0000    0.50602
135200.0000    0.42306
135240.0000    0.39361
135280.0000    0.42288
135320.0000    0.37852
135360.0000    0.23507
135400.0000    0.57536
135440.0000    0.41473
135480.0000    0.27410
135520.0000    0.44540
135560.0000    0.50331
135600.0000    0.49676
135640.0000    0.46957
135680.0000    0.48960
135720.0000    0.36562
135760.0000    0.19908
135800.0000    0.36385
135840.0000    0.49995
135880.0000    0.58937
135920.0000    0.49596
135960.0000    0.40210
136000.0000    0.46256
136040.0000    0.56900
136080.0000    0.44482
136120.0000    0.46616
136160.0000    0.58626
136200.0000    0.62758
136240.0000    0.34549
136280.0000    0.61126
136320.0000    0.37993
136360.0000    0.49534
136400.0000    0.54119
136440.0000    0.58298
136480.0000    0.36168
136520.0000    0.27593
136560.0000    0.55589
136600.0000    0.28857
136640.0000    0.35097
136680.0000    0.39171
136720.0000    0.25402
136760.0000    0.43092
136800.0000    0.34632
136840.0000    0.36670
136880.0000    0.23558
136920.0000    0.27522
136960.0000    0.18401
137000.0000    0.25884
137040.0000    0.27418
137080.0000    0.23497
137120.0000    0.26988
137160.0000    0.57972
137200.0000    0.23439
137240.0000    0.45549
137280.0000    0.31724
137320.0000    0.25168
137360.0000    0.42205
137400.0000    0.22828
137440.0000    0.38493
137480.0000    0.25505
137520.0000    0.38566
137560.0000    0.21353
137600.0000    0.17083
137640.0000   -0.12976
137680.0000   -0.04611
137720.0000   -0.09300
137760.0000   -0.53078
137800.0000   -0.27198
137840.0000   -0.26623
137880.0000    0.17693
137920.0000    0.32165
137960.0000    0.21008
138000.0000    0.53196
138040.0000    0.48471
138080.0000    0.16633
138120.0000    0.32169
138160.0000    0.06215
138200.0000    0.07338
138240.0000   -0.15810
138280.0000   -0.61443
138320.0000   -0.40213
138360.0000   -0.49954
138400.0000   -0.23540
138440.0000   -0.65592
138480.0000   -0.53813
138520.0000   -0.39952
138560.0000   -0.52057
138600.0000   -0.85522
138640.0000   -0.65359
138680.0000   -0.47950
138720.0000   -0.44104
138760.0000   -0.66301
138800.0000   -0.57043
138840.0000   -0.28144
138880.0000   -0.17658
138920.0000   -0.24262
138960.0000   -0.50831
139000.0000   -0.60734
139040.0000   -0.12323
139080.0000   -0.42670
139120.0000   -0.38382
139160.0000   -0.47708
139200.0000   -0.47485
139240.0000    0.06115
139280.0000   -0.03882
139320.0000    0.31090
139360.0000    0.18263
139400.0000    0.34598
139440.0000    0.15901
139480.0000    0.41885
139520.0000    0.27069
139560.0000    0.14579
139600.0000    0.07781
139640.0000    0.31561
139680.0000    0.19107
139720.0000    0.18525
139760.0000    0.37511
139800.0000    0.60394
139840.0000    0.50554
139880.0000    0.35301
139920.0000    0.60272
139960.0000    0.43608
140000.0000    0.25380
140040.0000    0.40791
140080.0000    0.18614
140120.0000   -0.07838
140160.0000    0.22132
140200.0000   -0.19180
140240.0000   -0.11069
140280.0000   -0.30104
140320.0000   -0.32861
140360.0000   -0.19667
140400.0000   -0.17838
140440.0000   -0.30594
140480.0000    0.07479
140520.0000    0.20072
140560.0000   -0.05688
140600.0000   -0.05257
140640.0000   -0.08871
140680.0000    0.03169
140720.0000   -0.47356
140760.0000   -0.38812
140800.0000   -0.39760
140840.0000   -0.53380
140880.0000   -0.58748
140920.0000   -0.54074
140960.0000   -0.57352
141000.0000   -0.43263
141040.0000   -0.44162
141080.0000   -0.55281
141120.0000   -0.66754
141160.0000   -0.56886
141200.0000   -0.59907
141240.0000   -0.58693
141280.0000   -0.44907
141320.0000   -0.63077
141360.0000   -0.54705
141400.0000   -0.62695
141440.0000   -0.41575
141480.0000   -0.85675
141520.0000   -0.69036
141560.0000   -0.56014
141600.0000   -0.83555
141640.0000   -0.53625
141680.0000   -0.37189
141720.0000   -0.54978
141760.0000   -0.45697
141800.0000   -0.82306
141840.0000   -0.84730
141880.0000   -0.64283
141920.0000   -0.79077
141960.0000   -0.91752
142000.0000   -0.82358
142040.0000   -0.89182
142080.0000   -0.52796
142120.0000    0.07790
142160.0000    0.01151
142200.0000   -0.01269
142240.0000   -0.31338
142280.0000   -0.33499
142320.0000   -0.20792
142360.0000    0.05825
142400.0000   -0.35777
142440.0000    0.02161
142480.0000    0.10856
142520.0000    0.10784
142560.0000    0.09347
142600.0000    0.28734
142640.0000    0.25950
142680.0000    0.24663
142720.0000    0.33955
142760.0000    0.33860
142800.0000    0.30988
142840.0000    0.19515
142880.0000    0.17775
142920.0000    0.34861
142960.0000    0.17004
143000.0000   -0.01164
143040.0000    0.06959
143080.0000   -0.08095
143120.0000   -0.15500
143160.0000    0.13366
143200.0000    0.03632
143240.0000   -0.30071
143280.0000   -0.21824
143320.0000   -0.13000
143360.0000   -0.22729
143400.0000   -0.22551
143440.0000   -0.57089
143480.0000   -0.09648
143520.0000   -0.15610
143560.0000   -0.07168
143600.0000   -0.06948
143640.0000   -0.27194
143680.0000   -0.55155
143720.0000   -0.35973
143760.0000   -0.23657
143800.0000   -0.28545
143840.0000   -0.09057
143880.0000   -0.06909
143920.0000   -0.17277
143960.0000   -0.20393
144000.0000   -0.51781
144040.0000   -0.49808
144080.0000   -0.33810
144120.0000   -0.17566
144160.0000   -0.51058
144200.0000   -0.17073
144240.0000   -0.08550
144280.0000   -0.37252
144320.0000   -0.48748
144360.0000   -0.22497
144400.0000   -0.23478
144440.0000    0.11004
144480.0000    0.02080
144520.0000   -0.03847
144560.0000    0.02986
144600.0000    0.01318
144640.0000   -0.08824
144680.0000    0.13853
144720.0000    0.19847
144760.0000    0.09927
144800.0000    0.13998
144840.0000    0.04490
144880.0000    0.11961
144920.0000    0.13265
144960.0000    0.11571
145000.0000    0.16236
145040.0000   -0.05150
145080.0000    0.14974
145120.0000    0.49242
145160.0000    0.42690
145200.0000    0.13680
145240.0000    0.22469
145280.0000   -0.06982
145320.0000   -0.36536
145360.0000    0.10635
145400.0000    0.26689
145440.0000    0.08846
145480.0000    0.27822
145520.0000    0.26521
145560.0000    0.09981
145600.0000   -0.10393
145640.0000   -0.05964
145680.0000   -0.10715
145720.0000   -0.09239
145760.0000   -0.05909
145800.0000   -0.01296
145840.0000   -0.30709
145880.0000   -0.66862
145920.0000   -0.05724
145960.0000   -0.04654
146000.0000    0.08577
146040.0000   -0.02914
146080.0000    0.22903
146120.0000    0.10452
146160.0000    0.27422
146200.0000    0.25082
146240.0000    0.39778
146280.0000    0.26058
146320.0000    0.12016
146360.0000    0.22946
146400.0000    0.30722
146440.0000    0.36062
146480.0000    0.30093
146520.0000    0.44549
146560.0000    0.35644
146600.0000    0.43661
146640.0000    0.32093
146680.0000    0.26454
146720.0000    0.30066
146760.0000    0.36717
146800.0000    0.22997
146840.0000    0.13383
146880.0000    0.18623
146920.0000    0.20490
146960.0000    0.26791
147000.0000    0.43783
147040.0000    0.26167
147080.0000    0.17972
147120.0000    0.18677
147160.0000    0.15906
147200.0000    0.50328
147240.0000    0.26668
147280.0000    0.34499
147320.0000    0.22269
147360.0000    0.32571
147400.0000    0.36732
147440.0000    0.17492
147480.0000    0.08109
147520.0000    0.42223
147560.0000    0.59989
147600.0000    0.35222
147640.0000    0.36534
147680.0000   -0.00938
147720.0000    0.10371
147760.0000   -0.14526
147800.0000   -0.22229
147840.0000   -0.01028
147880.0000   -0.05709
147920.0000    0.06308
147960.0000   -0.03469
148000.0000   -0.31588
148040.0000   -0.42842
148080.0000   -0.47097
148120.0000   -0.07949
148160.0000   -0.13249
148200.0000   -0.14321
148240.0000    0.10820
148280.0000   -0.43487
148320.0000   -0.03451
148360.0000    0.06562
148400.0000    0.35790
148440.0000    0.05462
148480.0000    0.37727
148520.0000    0.27165
148560.0000    0.08067
148600.0000    0.48446
148640.0000    0.39301
148680.0000    0.17983
148720.0000    0.29657
148760.0000    0.02248
148800.0000    0.06191
148840.0000    0.21962
148880.0000    0.36881
148920.0000    0.28219
148960.0000    0.42907
149000.0000    0.20641
149040.0000    0.47884
149080.0000    0.44643
149120.0000    0.70748
149160.0000    0.59983
149200.0000    0.20601
149240.0000    0.24219
149280.0000    0.37791
149320.0000    0.42875
149360.0000    0.41449
149400.0000   -0.08667
149440.0000    0.18926
149480.0000    0.24760
149520.0000    0.62500
149560.0000    0.42152
149600.0000    0.34463
149640.0000    0.23196
149680.0000    0.20665
149720.0000    0.54002
149760.0000    0.10175
149800.0000    0.18475
149840.0000    0.34329
149880.0000    0.34319
149920.0000    0.34496
149960.0000    0.28083
150000.0000    0.24016
150040.0000    0.15134
150080.0000    0.37991
150120.0000    0.20211
150160.0000    0.21312
150200.0000    0.52087
150240.0000    0.50118
150280.0000    0.33920
150320.0000    0.46116
150360.0000    0.49495
150400.0000    0.26200
150440.0000    0.26479
150480.0000    0.07550
150520.0000    0.04894
150560.0000    0.56849
150600.0000    0.31917
150640.0000    0.26523
150680.0000    0.04210
150720.0000    0.21837
150760.0000    0.26515
150800.0000    0.37208
150840.0000    0.35175
150880.0000    0.31807
150920.0000    0.48058
150960.0000    0.12118
151000.0000    0.67299
151040.0000    0.28127
151080.0000    0.30959
151120.0000    0.40533
151160.0000    0.27029
151200.0000    0.28529
151240.0000    0.15099
151280.0000    0.15877
151320.0000    0.27068
151360.0000    0.38069
151400.0000    0.20200
151440.0000    0.32022
151480.0000    0.57183
151520.0000    0.56055
151560.0000    0.28901
151600.0000    0.61363
151640.0000    0.36220
151680.0000    0.27311
151720.0000    0.39913
151760.0000    0.44775
151800.0000    0.29235
151840.0000    0.32784
151880.0000    0.20770
151920.0000    0.26205
151960.0000    0.15347
152000.0000   -0.01835
152040.0000   -0.15373
152080.0000   -0.44076
152120.0000   -0.45680
152160.0000   -0.15432
152200.0000    0.00694
152240.0000    0.14597
152280.0000   -0.07704
152320.0000    0.29001
152360.0000    0.04360
152400.0000   -0.27839
152440.0000   -0.19641
152480.0000   -0.59570
152520.0000   -0.41479
152560.0000   -0.13569
152600.0000   -0.28140
152640.0000    0.27834
152680.0000    0.20085
152720.0000    0.39636
152760.0000    0.47637
152800.0000    0.25157
152840.0000    0.26087
152880.0000    0.50616
152920.0000    0.58247
152960.0000    0.34506
153000.0000   -0.02913
153040.0000   -0.15231
153080.0000    0.13509
153120.0000    0.09284
153160.0000   -0.14191
153200.0000   -0.26148
153240.0000   -0.10609
153280.0000   -0.08918
153320.0000    0.22747
153360.0000    0.01319
153400.0000   -0.13810
153440.0000   -0.33328
153480.0000    0.06068
153520.0000    0.08412
153560.0000    0.09584
153600.0000    0.12077
153640.0000   -0.32896
153680.0000   -0.29039
153720.0000   -0.13881
153760.0000    0.22755
153800.0000   -0.11866
153840.0000   -0.09222
153880.0000   -0.17590
153920.0000    0.10595
153960.0000    0.03577
154000.0000   -0.11566
154040.0000   -0.16595
154080.0000   -0.22181
154120.0000   -0.16160
154160.0000   -0.34390
154200.0000   -0.49269
154240.0000   -0.20451
154280.0000   -0.12489
154320.0000   -0.35276
154360.0000   -0.20949
154400.0000   -0.39225
154440.0000   -0.06013
154480.0000   -0.20642
154520.0000   -0.15823
154560.0000   -0.51827
154600.0000   -0.18471
154640.0000   -0.09844
154680.0000   -0.11386
154720.0000   -0.26401
154760.0000   -0.10079
154800.0000   -0.20719
154840.0000   -0.09418
154880.0000   -0.22404
154920.0000   -0.28428
154960.0000   -0.09705
155000.0000   -0.43761
155040.0000   -0.02869
155080.0000   -0.25385
155120.0000    0.09005
155160.0000   -0.01535
155200.0000   -0.12658
155240.0000   -0.01218
155280.0000   -0.17450
155320.0000   -0.09288
155360.0000   -0.13869
155400.0000   -0.10732
155440.0000   -0.08369
155480.0000   -0.17882
155520.0000   -0.12808
155560.0000   -0.46264
155600.0000   -0.17692
155640.0000   -0.15697
155680.0000   -0.13142
155720.0000    0.21445
155760.0000   -0.36952
155800.0000   -0.50887
155840.0000   -0.29935
155880.0000   -0.12585
155920.0000   -0.50348
155960.0000   -0.46826
156000.0000   -0.35118
156040.0000   -0.10660
156080.0000   -0.16599
156120.0000   -0.28961
156160.0000   -0.48110
156200.0000   -0.08459
156240.0000    0.05987
156280.0000   -0.07595
156320.0000   -0.32560
156360.0000   -0.09786
156400.0000   -0.39964
156440.0000   -0.54793
156480.0000   -0.10481
156520.0000   -0.13677
156560.0000   -0.28694
156600.0000   -0.26110
156640.0000   -0.05583
156680.0000   -0.60592
156720.0000   -0.47122
156760.0000   -0.69323
156800.0000   -0.53119
156840.0000   -0.69270
156880.0000   -0.87016
156920.0000   -0.46850
156960.0000    0.17342
157000.0000    0.00949
157040.0000    0.13524
157080.0000    0.25733
157120.0000    0.19574
157160.0000    0.05165
157200.0000   -0.15831
157240.0000   -0.15831
157280.0000    0.02009
157320.0000   -0.36731
157360.0000   -0.46966
157400.0000   -0.05645
157440.0000   -0.09195
157480.0000   -0.05907
157520.0000   -0.23913
157560.0000   -0.33599
157600.0000   -0.22447
157640.0000   -0.12375
157680.0000   -0.19245
157720.0000   -0.23228
157760.0000   -0.41838
157800.0000   -0.29560
157840.0000   -0.66087
157880.0000   -0.42350
157920.0000   -0.84217
157960.0000   -0.65055
158000.0000   -0.84395
158040.0000   -0.88732
158080.0000   -0.80546
158120.0000   -0.80393
158160.0000   -0.74498
158200.0000   -0.78459
158240.0000   -0.46793
158280.0000   -0.64724
158320.0000   -0.73713
158360.0000   -0.56914
158400.0000   -0.72636
158440.0000   -0.97498
158480.0000   -0.69660
158520.0000   -0.73219
158560.0000   -0.63360
158600.0000   -0.88599
158640.0000   -0.64917
158680.0000   -0.72211
158720.0000   -0.81336
158760.0000   -0.56815
158800.0000   -0.70603
158840.0000   -0.75724
158880.0000   -0.51270
158920.0000   -0.40940
158960.0000   -0.79585
159000.0000   -0.34041
159040.0000   -0.47941
159080.0000   -0.51045
159120.0000   -0.51204
159160.0000   -0.59827
159200.0000   -0.61854
159240.0000   -0.30625
159280.0000   -0.50936
159320.0000   -0.61661
159360.0000   -0.39779
159400.0000   -0.52383
159440.0000   -0.32507
159480.0000   -0.52328
159520.0000   -0.69696
159560.0000   -0.27197
159600.0000   -0.44020
159640.0000   -0.44956
159680.0000   -0.60963
159720.0000   -0.62842
159760.0000   -0.37034
159800.0000   -0.39742
159840.0000   -0.72747
159880.0000   -0.59688
159920.0000   -0.99166
159960.0000   -1.01481
160000.0000   -1.14975
160040.0000   -1.01539
160080.0000   -0.76419
160120.0000   -0.77927
160160.0000   -0.60463
160200.0000   -0.68298
160240.0000   -0.79834
160280.0000   -0.83174
160320.0000   -0.91737
160360.0000   -0.49281
160400.0000   -0.47895
160440.0000   -0.80340
160480.0000   -0.13151
160520.0000   -0.42668
160560.0000    0.10893
160600.0000   -0.38137
160640.0000   -0.64234
160680.0000   -0.44928
160720.0000   -0.30803
160760.0000   -0.02965
160800.0000   -0.00999
160840.0000   -0.37069
160880.0000   -0.45269
160920.0000   -0.23916
160960.0000   -0.41745
161000.0000   -0.45114
161040.0000   -0.89962
161080.0000   -0.87577
161120.0000   -0.95604
161160.0000   -0.35778
161200.0000   -0.17472
161240.0000   -0.64069
161280.0000   -0.24055
161320.0000   -0.50938
161360.0000   -0.27406
161400.0000   -0.60194
161440.0000   -0.23548
161480.0000   -0.43195
161520.0000   -0.51303
161560.0000   -0.33713
161600.0000   -0.12389
161640.0000   -0.02397
161680.0000   -0.43444
161720.0000    0.14679
161760.0000   -0.34023
161800.0000   -0.52982
161840.0000    0.07452
161880.0000   -0.41916
161920.0000   -0.16743
161960.0000   -0.07824
162000.0000   -0.17629
162040.0000   -0.40166
162080.0000    0.13370
162120.0000    0.38892
162160.0000    0.18804
162200.0000    0.33819
162240.0000    0.50238
162280.0000    0.30475
162320.0000    0.36148
162360.0000    0.39826
162400.0000    0.34223
162440.0000    0.41739
162480.0000    0.41332
162520.0000    0.64190
162560.0000    0.40270
162600.0000    0.19678
162640.0000    0.36051
162680.0000    0.10491
162720.0000    0.44962
162760.0000    0.21404
162800.0000    0.45245
162840.0000    0.33316
162880.0000    0.13320
162920.0000    0.37208
162960.0000    0.33281
163000.0000    0.31995
163040.0000    0.29411
163080.0000    0.49450
163120.0000    0.40039
163160.0000    0.41784
163200.0000    0.39609
163240.0000    0.39747
163280.0000    0.27963
163320.0000    0.53127
163360.0000    0.44464
163400.0000    0.42692
163440.0000    0.59306
163480.0000    0.38405
163520.0000    0.35954
163560.0000    0.23407
163600.0000    0.29685
163640.0000    0.21711
163680.0000    0.23282
163720.0000    0.39207
163760.0000    0.15406
163800.0000    0.27932
163840.0000    0.21646
163880.0000    0.22866
163920.0000    0.42112
163960.0000    0.45098
164000.0000    0.43921
164040.0000    0.37947
164080.0000    0.16057
164120.0000    0.30248
164160.0000    0.30111
164200.0000    0.65614
164240.0000    0.82861
164280.0000    0.62350
164320.0000    0.41124
164360.0000    0.42465
164400.0000    0.40566
164440.0000    0.31398
164480.0000    0.28308
164520.0000    0.43700
164560.0000    0.23829
164600.0000    0.18791
164640.0000    0.30721
164680.0000    0.25115
164720.0000    0.28368
164760.0000    0.38294
164800.0000    0.32102
164840.0000    0.44222
164880.0000    0.48911
164920.0000    0.13610
164960.0000    0.43795
165000.0000    0.24167
165040.0000    0.29170
165080.0000    0.24635
165120.0000    0.49795
165160.0000    0.26772
165200.0000    0.33533
165240.0000    0.31952
165280.0000    0.04941
165320.0000    0.40518
165360.0000    0.26373
165400.0000    0.46086
165440.0000   -0.02918
165480.0000    0.50864
165520.0000    0.28183
165560.0000    0.35401
165600.0000    0.47540
165640.0000    0.49146
165680.0000    0.13188
165720.0000    0.19461
165760.0000    0.28398
165800.0000    0.27107
165840.0000    0.33063
165880.0000    0.08154
165920.0000    0.22045
165960.0000    0.26781
166000.0000    0.04735
166040.0000    0.20312
166080.0000    0.26049
166120.0000    0.28644
166160.0000    0.37159
166200.0000    0.39232
166240.0000    0.29438
166280.0000    0.42308
166320.0000    0.15023
166360.0000    0.34124
166400.0000    0.53504
166440.0000    0.46203
166480.0000    0.14291
166520.0000    0.41505
166560.0000    0.50786
166600.0000    0.30642
166640.0000    0.47926
166680.0000    0.44386
166720.0000    0.40087
166760.0000    0.38838
166800.0000    0.46232
166840.0000    0.50212
166880.0000    0.56013
166920.0000    0.03789
166960.0000    0.23623
167000.0000    0.30814
167040.0000    0.14714
167080.0000    0.54652
167120.0000    0.61762
167160.0000    0.35985
167200.0000    0.29031
167240.0000    0.42344
167280.0000    0.37283
167320.0000    0.49630
167360.0000    0.61877
167400.0000    0.62365
167440.0000    0.57994
167480.0000    0.67226
167520.0000    0.34373
167560.0000    0.60811
167600.0000    0.46962
167640.0000    0.29060
167680.0000    0.39302
167720.0000    0.31854
167760.0000    0.26560
167800.0000    0.29640
167840.0000    0.12794
167880.0000    0.38975
167920.0000    0.35295
167960.0000    0.15661
168000.0000    0.02312
168040.0000   -0.07251
168080.0000    0.32984
168120.0000    0.15952
168160.0000    0.18178
168200.0000    0.12137
168240.0000    0.49431
168280.0000    0.53777
168320.0000    0.39055
168360.0000    0.26238
168400.0000    0.37203
168440.0000    0.27426
168480.0000    0.19077
168520.0000    0.10888
168560.0000    0.39812
168600.0000    0.21086
168640.0000    0.36561
168680.0000    0.53515
168720.0000    0.64039
168760.0000    0.38552
168800.0000    0.33159
168840.0000    0.65394
168880.0000    0.81058
168920.0000    0.47968
168960.0000    0.40674
169000.0000    0.43786
169040.0000    0.51973
169080.0000    0.46186
169120.0000    0.34223
169160.0000    0.31062
169200.0000    0.54887
169240.0000    0.59917
169280.0000    0.43872
169320.0000    0.37422
169360.0000    0.26494
169400.0000    0.45263
169440.0000    0.45982
169480.0000    0.28373
169520.0000    0.51948
169560.0000    0.61785
169600.0000    0.50971
169640.0000    0.52083
169680.0000    0.78972
169720.0000    0.40129
169760.0000    0.51118
169800.0000    0.47414
169840.0000    0.43609
169880.0000    0.36512
169920.0000    0.38622
169960.0000    0.33452
170000.0000    0.42481
170040.0000    0.27320
170080.0000    0.38484
170120.0000    0.46321
170160.0000    0.44114
170200.0000    0.56954
170240.0000    0.56415
170280.0000    0.42942
170320.0000    0.32184
170360.0000    0.41948
170400.0000    0.35616
170440.0000    0.64532
170480.0000    0.65322
170520.0000    0.44288
170560.0000    0.44085
170600.0000    0.54101
170640.0000    0.53670
170680.0000    0.42204
170720.0000    0.43534
170760.0000    0.38371
170800.0000    0.41116
170840.0000    0.57186
170880.0000    0.26277
170920.0000    0.41534
170960.0000    0.37145
171000.0000    0.44117
171040.0000    0.38830
171080.0000    0.44454
171120.0000    0.62277
171160.0000    0.31203
171200.0000    0.40216
171240.0000    0.27289
171280.0000    0.23174
171320.0000    0.43110
171360.0000    0.54110
171400.0000    0.39751
171440.0000    0.19002
171480.0000    0.57343
171520.0000    0.37136
171560.0000    0.56359
171600.0000    0.48912
171640.0000    0.50042
171680.0000    0.51919
171720.0000    0.52920
171760.0000    0.49431
171800.0000    0.28383
171840.0000    0.38588
171880.0000    0.31795
171920.0000    0.41254
171960.0000    0.36531
172000.0000    0.16636
172040.0000    0.35108
172080.0000    0.21893
172120.0000    0.23013
172160.0000    0.32491
172200.0000    0.16224
172240.0000    0.32921
172280.0000    0.57153
172320.0000    0.35005
172360.0000    0.28721
172400.0000    0.43118
172440.0000    0.30387
172480.0000    0.31848
172520.0000    0.52468
172560.0000    0.19615
172600.0000    0.28094
172640.0000    0.13900
172680.0000    0.17435
172720.0000    0.17593
172760.0000   -0.45821
172800.0000   -0.69756
172840.0000   -0.02961
172880.0000   -0.03593
172920.0000    0.17652
172960.0000    0.02552
173000.0000    0.07808
173040.0000    0.11665
173080.0000    0.15663
173120.0000    0.07044
173160.0000    0.21569
173200.0000    0.52495
173240.0000    0.46894
173280.0000    0.44205
173320.0000    0.36430
173360.0000    0.41658
173400.0000    0.41045
173440.0000    0.38577
173480.0000    0.29489
173520.0000    0.23623
173560.0000    0.17972
173600.0000    0.28908
173640.0000    0.41403
173680.0000    0.62826
173720.0000    0.23132
173760.0000    0.40252
173800.0000    0.17238
173840.0000    0.12866
173880.0000    0.44005
173920.0000    0.29994
173960.0000    0.06767
174000.0000    0.38118
174040.0000    0.69066
174080.0000    0.36913
174120.0000    0.47082
174160.0000    0.44050
174200.0000    0.46557
174240.0000    0.39144
174280.0000    0.57744
174320.0000    0.02608
174360.0000    0.46550
174400.0000    0.24879
174440.0000    0.64351
174480.0000    0.43514
174520.0000    0.17767
174560.0000    0.50709
174600.0000    0.29508
174640.0000    0.39827
174680.0000    0.39066
174720.0000    0.37538
174760.0000    0.02302
174800.0000    0.40396
174840.0000    0.14454
174880.0000   -0.14424
174920.0000   -0.52867
174960.0000   -0.33804
175000.0000   -0.38916
175040.0000   -0.25434
175080.0000   -0.30608
175120.0000   -0.14615
175160.0000    0.11852
175200.0000   -0.08678
175240.0000   -0.26194
175280.0000   -0.29462
175320.0000   -0.50725
175360.0000   -0.76743
175400.0000   -0.69701
175440.0000   -0.39131
175480.0000   -0.39705
175520.0000   -0.59773
175560.0000   -0.80587
175600.0000   -0.68052
175640.0000   -0.58689
175680.0000   -0.40602
175720.0000   -0.26339
175760.0000   -0.23257
175800.0000   -0.41234
175840.0000   -0.61586
175880.0000   -0.43858
175920.0000   -0.38885
175960.0000   -0.29594
176000.0000   -0.65015
176040.0000   -0.58609
176080.0000   -0.39756
176120.0000   -0.41070
176160.0000   -0.31748
176200.0000   -0.38375
176240.0000   -0.52912
176280.0000   -0.34318
176320.0000   -0.66840
176360.0000   -0.68945
176400.0000   -0.57168
176440.0000   -0.78630
176480.0000   -0.67438
176520.0000   -0.36742
176560.0000   -0.28986
176600.0000   -0.24880
176640.0000   -0.44058
176680.0000   -0.19238
176720.0000    0.08376
176760.0000   -0.25945
176800.0000   -0.56640
176840.0000   -0.55405
176880.0000   -0.66198
176920.0000   -0.64174
176960.0000   -0.58476
177000.0000   -0.20343
177040.0000   -0.49157
177080.0000   -0.68780
177120.0000   -0.31902
177160.0000   -0.82021
177200.0000   -0.42511
177240.0000   -0.41426
177280.0000   -0.56260
177320.0000   -0.54954
177360.0000   -0.15522
177400.0000   -0.00915
177440.0000    0.09392
177480.0000    0.11231
177520.0000   -0.20311
177560.0000   -0.06562
177600.0000   -0.38552
177640.0000   -0.25160
177680.0000   -0.00816
177720.0000    0.34700
177760.0000    0.30252
177800.0000    0.20556
177840.0000    0.29997
177880.0000    0.28019
177920.0000    0.28593
177960.0000    0.33127
178000.0000    0.28380
178040.0000    0.33659
178080.0000    0.36394
178120.0000    0.43971
178160.0000    0.26252
178200.0000    0.45019
178240.0000    0.14388
178280.0000    0.27346
178320.0000    0.36330
178360.0000    0.33404
178400.0000    0.23102
178440.0000    0.25758
178480.0000    0.07604
178520.0000    0.19129
178560.0000    0.05271
178600.0000    0.26672
178640.0000    0.30532
178680.0000    0.28782
178720.0000    0.21894
178760.0000    0.25602
178800.0000   -0.08791
178840.0000    0.27454
178880.0000    0.25323
178920.0000    0.35653
178960.0000    0.26182
179000.0000    0.37742
179040.0000    0.61861
179080.0000    0.56004
179120.0000    0.38332
179160.0000    0.14161
179200.0000    0.44402
179240.0000    0.35097
179280.0000    0.27836
179320.0000    0.30647
179360.0000    0.19835
179400.0000    0.39742
179440.0000    0.41619
179480.0000    0.22596
179520.0000    0.06342
179560.0000   -0.08776
179600.0000   -0.08232
179640.0000    0.12382
179680.0000    0.03813
179720.0000    0.31536
179760.0000    0.32094
179800.0000    0.36127
179840.0000    0.39024
179880.0000    0.50083
179920.0000    0.24693
179960.0000    0.52217
180000.0000    0.41558
180040.0000    0.25676
180080.0000    0.33507
180120.0000    0.58310
180160.0000    0.04304
180200.0000   -0.09617
180240.0000   -0.13994
180280.0000    0.01988
180320.0000    0.28854
180360.0000    0.36535
180400.0000    0.35176
180440.0000    0.49861
180480.0000    0.34014
180520.0000    0.36256
180560.0000    0.29893
180600.0000    0.00739
180640.0000    0.47302
180680.0000    0.32803
180720.0000    0.38266
180760.0000    0.44001
180800.0000    0.39441
180840.0000    0.21820
180880.0000    0.29970
180920.0000    0.34071
180960.0000    0.19655
181000.0000    0.29906
181040.0000    0.18278
181080.0000    0.38249
181120.0000   -0.12888
181160.0000    0.15172
181200.0000    0.30494
181240.0000    0.31542
181280.0000    0.38300
181320.0000    0.39587
181360.0000    0.34212
181400.0000    0.37054
181440.0000    0.26716
181480.0000    0.20963
181520.0000    0.34725
181560.0000    0.26373
181600.0000    0.30607
181640.0000    0.24302
181680.0000    0.33031
181720.0000    0.42816
181760.0000    0.19564
181800.0000    0.20003
181840.0000    0.15831
181880.0000    0.40962
181920.0000    0.08219
181960.0000    0.25303
182000.0000    0.34255
182040.0000    0.24198
182080.0000    0.06814
182120.0000    0.05816
182160.0000    0.18853
182200.0000    0.21074
182240.0000    0.02961
182280.0000    0.31482
182320.0000    0.10049
182360.0000    0.18202
182400.0000    0.10422
182440.0000    0.29803
182480.0000    0.21832
182520.0000    0.06894
182560.0000    0.29858
182600.0000    0.42303
182640.0000    0.30460
182680.0000    0.20153
182720.0000    0.09152
182760.0000    0.21112
182800.0000    0.27082
182840.0000    0.52089
182880.0000    0.46381
182920.0000    0.42221
182960.0000    0.32753
183000.0000    0.36046
183040.0000    0.41706
183080.0000    0.36653
183120.0000    0.12853
183160.0000    0.36055
183200.0000    0.31885
183240.0000    0.32902
183280.0000    0.35184
183320.0000    0.20019
183360.0000    0.26216
183400.0000    0.48330
183440.0000    0.46324
183480.0000    0.29722
183520.0000    0.34960
183560.0000    0.24830
183600.0000    0.06915
183640.0000    0.38284
183680.0000    0.05468
183720.0000    0.41653
183760.0000    0.25864
183800.0000    0.21972
183840.0000    0.03139
183880.0000    0.20031
183920.0000    0.27146
183960.0000    0.15570
184000.0000    0.36963
184040.0000    0.14610
184080.0000    0.29923
184120.0000    0.15518
184160.0000    0.19340
184200.0000    0.35722
184240.0000    0.27282
184280.0000    0.27175
184320.0000    0.59612
184360.0000    0.66036
184400.0000    0.04924
184440.0000    0.44182
184480.0000    0.29969
184520.0000    0.44508
184560.0000    0.23713
184600.0000    0.48722
184640.0000    0.44410
184680.0000    0.51922
184720.0000    0.36168
184760.0000    0.33097
184800.0000    0.28056
184840.0000    0.19195
184880.0000    0.37306
184920.0000    0.14307
184960.0000    0.34066
185000.0000    0.15156
185040.0000    0.26643
185080.0000    0.12807
185120.0000    0.27293
185160.0000    0.40881
185200.0000    0.05830
185240.0000    0.38970
185280.0000    0.29632
185320.0000    0.38212
185360.0000    0.21533
185400.0000    0.25389
185440.0000    0.43475
185480.0000    0.09637
185520.0000    0.23149
185560.0000   -0.15388
185600.0000    0.14738
185640.0000    0.11686
185680.0000    0.43948
185720.0000    0.25754
185760.0000    0.20272
185800.0000    0.36699
185840.0000    0.34928
185880.0000    0.43589
185920.0000    0.21297
185960.0000    0.44329
186000.0000    0.56629
186040.0000    0.56504
186080.0000    0.20573
186120.0000    0.38169
186160.0000    0.37821
186200.0000    0.30712
186240.0000    0.38195
186280.0000    0.45733
186320.0000    0.11907
186360.0000    0.18662
186400.0000    0.27609
186440.0000    0.12942
186480.0000    0.37174
186520.0000    0.35533
186560.0000    0.55344
186600.0000    0.56518
186640.0000    0.25171
186680.0000    0.32317
186720.0000    0.30228
186760.0000    0.49225
186800.0000    0.42232
186840.0000   -0.03279
186880.0000    0.20508
186920.0000    0.20981
186960.0000    0.46044
187000.0000    0.58239
187040.0000    0.45330
187080.0000    0.26825
187120.0000    0.34443
187160.0000    0.51997
187200.0000    0.60634
187240.0000    0.12332
187280.0000   -0.12313
187320.0000   -0.02486
187360.0000   -0.35763
187400.0000   -0.45890
187440.0000   -0.09439
187480.0000   -0.02239
187520.0000    0.06790
187560.0000   -0.12147
187600.0000    0.15174
187640.0000   -0.30313
187680.0000   -0.10736
187720.0000   -0.41409
187760.0000    0.08057
187800.0000    0.39121
187840.0000    0.09456
187880.0000    0.31089
187920.0000    0.38816
187960.0000    0.17598
188000.0000    0.01397
188040.0000    0.19446
188080.0000    0.31603
188120.0000    0.37911
188160.0000    0.25854
188200.0000    0.32160
188240.0000    0.28611
188280.0000    0.28631
188320.0000    0.32284
188360.0000    0.23611
188400.0000    0.21812
188440.0000    0.22907
188480.0000    0.45590
188520.0000    0.04224
188560.0000    0.30089
188600.0000    0.17229
188640.0000    0.54675
188680.0000    0.27106
188720.0000    0.33068
188760.0000    0.34733
188800.0000    0.10237
188840.0000    0.08285
188880.0000    0.36021
188920.0000    0.21620
188960.0000    0.34167
189000.0000    0.30491
189040.0000    0.30351
189080.0000    0.30694
189120.0000    0.18071
189160.0000   -0.02033
189200.0000    0.32240
189240.0000    0.22423
189280.0000    0.35406
189320.0000    0.08988
189360.0000    0.21630
189400.0000    0.27014
189440.0000    0.34941
189480.0000    0.42123
189520.0000    0.35392
189560.0000    0.37648
189600.0000    0.44123
189640.0000    0.43783
189680.0000    0.31375
189720.0000    0.48795
189760.0000    0.31253
189800.0000    0.38593
189840.0000    0.27493
189880.0000    0.24429
189920.0000    0.38112
189960.0000    0.50206
190000.0000    0.56466
190040.0000    0.40641
190080.0000    0.46993
190120.0000    0.24899
190160.0000    0.52872
190200.0000    0.70492
190240.0000    0.71506
190280.0000    0.20159
190320.0000    0.22068
190360.0000    0.28048
190400.0000    0.49098
190440.0000    0.09509
190480.0000    0.07667
190520.0000    0.16878
190560.0000    0.41853
190600.0000    0.29953
190640.0000    0.36541
190680.0000    0.41569
190720.0000    0.39269
190760.0000    0.29241
190800.0000    0.43236
190840.0000    0.32137
190880.0000    0.37518
190920.0000    0.40722
190960.0000    0.15124
191000.0000    0.35960
191040.0000    0.35069
191080.0000    0.23709
191120.0000    0.23739
191160.0000    0.27458
191200.0000    0.11384
191240.0000    0.28548
191280.0000    0.41028
191320.0000    0.48687
191360.0000    0.27096
191400.0000    0.25632
191440.0000    0.27941
191480.0000    0.23564
191520.0000    0.36046
191560.0000    0.36237
191600.0000    0.17274
191640.0000    0.38794
191680.0000    0.02591
191720.0000    0.11262
191760.0000    0.37539
191800.0000    0.30813
191840.0000    0.31589
191880.0000    0.29499
191920.0000    0.37635
191960.0000    0.33227
192000.0000    0.42427
192040.0000    0.22010
192080.0000    0.23340
192120.0000    0.36237
192160.0000    0.38855
192200.0000    0.59220
192240.0000    0.25483
192280.0000    0.50338
192320.0000    0.22157
192360.0000    0.12151
192400.0000    0.19883
192440.0000    0.39235
192480.0000    0.28160
192520.0000    0.40657
192560.0000    0.23339
192600.0000    0.16003
192640.0000    0.30051
192680.0000    0.27237
192720.0000    0.29037
192760.0000    0.41421
192800.0000    0.49081
192840.0000    0.39776
192880.0000    0.38776
192920.0000    0.22700
192960.0000    0.36099
193000.0000    0.42402
193040.0000    0.25149
193080.0000    0.57513
193120.0000    0.43621
193160.0000    0.58866
193200.0000    0.46521
193240.0000    0.16112
193280.0000    0.18701
193320.0000    0.37532
193360.0000    0.02140
193400.0000    0.38490
193440.0000    0.17358
193480.0000    0.24785
193520.0000    0.14660
193560.0000    0.31946
193600.0000    0.30185
193640.0000    0.28357
193680.0000    0.30398
193720.0000    0.54234
193760.0000    0.35478
193800.0000    0.16717
193840.0000    0.37375
193880.0000    0.22877
193920.0000    0.30928
193960.0000    0.26545
194000.0000    0.44339
194040.0000    0.20530
194080.0000    0.22405
194120.0000    0.33263
194160.0000    0.27037
194200.0000    0.28991
194240.0000    0.43577
194280.0000    0.53874
194320.0000    0.50221
194360.0000    0.45198
194400.0000    0.04114
194440.0000    0.12752
194480.0000    0.27831
194520.0000    0.32268
194560.0000    0.36530
194600.0000    0.08334
194640.0000    0.14861
194680.0000    0.25375
194720.0000    0.19655
194760.0000    0.31823
194800.0000    0.29783
194840.0000    0.05744
194880.0000    0.11571
194920.0000    0.34952
194960.0000    0.26046
195000.0000    0.28004
195040.0000    0.59580
195080.0000    0.46256
195120.0000    0.51926
195160.0000   -0.13404
195200.0000    0.25948
195240.0000    0.28873
195280.0000    0.28775
195320.0000    0.38126
195360.0000    0.59102
195400.0000    0.13561
195440.0000    0.18231
195480.0000   -0.00757
195520.0000    0.06365
195560.0000   -0.24217
195600.0000    0.09870
195640.0000    0.13676
195680.0000    0.14231
195720.0000   -0.03257
195760.0000    0.09811
195800.0000    0.38998
195840.0000    0.48704
195880.0000    0.14264
195920.0000    0.08327
195960.0000    0.26464
196000.0000    0.36268
196040.0000    0.42828
196080.0000    0.14328
196120.0000    0.14377
196160.0000    0.36410
196200.0000    0.52537
196240.0000    0.59486
196280.0000    0.14197
196320.0000    0.39300
196360.0000    0.35408
196400.0000    0.41745
196440.0000    0.14714
196480.0000    0.19467
196520.0000    0.10098
196560.0000    0.60974
196600.0000    0.40652
196640.0000    0.33259
196680.0000    0.23410
196720.0000    0.33339
196760.0000    0.09674
196800.0000    0.13684
196840.0000    0.20577
196880.0000    0.24671
196920.0000    0.15793
196960.0000    0.15517
197000.0000    0.33772
197040.0000   -0.01092
197080.0000    0.00189
197120.0000   -0.09513
197160.0000    0.32641
197200.0000    0.18465
197240.0000    0.20774
197280.0000    0.61563
197320.0000    0.06059
197360.0000    0.27839
197400.0000    0.33593
197440.0000    0.36169
197480.0000    0.21716
197520.0000    0.39890
197560.0000    0.18248
197600.0000    0.15274
197640.0000    0.32514
197680.0000    0.31419
197720.0000    0.19606
197760.0000    0.27051
197800.0000    0.10177
197840.0000    0.15998
197880.0000   -0.19454
197920.0000    0.21948
197960.0000    0.12063
198000.0000    0.21964
198040.0000    0.31239
198080.0000    0.39879
198120.0000    0.37560
198160.0000    0.25934
198200.0000    0.22246
198240.0000    0.48120
198280.0000    0.34000
198320.0000    0.18987
198360.0000    0.26432
198400.0000    0.16977
198440.0000    0.22654
198480.0000    0.56911
198520.0000    0.38645
198560.0000    0.22138
198600.0000    0.22083
198640.0000    0.41151
198680.0000    0.26262
198720.0000    0.08773
198760.0000    0.20767
198800.0000    0.41591
198840.0000    0.16327
198880.0000    0.22641
198920.0000    0.45786
198960.0000    0.36687
199000.0000    0.27450
199040.0000    0.47832
199080.0000    0.28567
199120.0000    0.50974
199160.0000    0.40000
199200.0000    0.25229
199240.0000    0.30180
199280.0000    0.29549
199320.0000    0.25235
199360.0000    0.15924
199400.0000    0.21837
199440.0000   -0.11139
199480.0000    0.27567
199520.0000    0.30293
199560.0000    0.19234
199600.0000    0.02066
199640.0000    0.22762
199680.0000    0.21931
199720.0000    0.29488
199760.0000    0.45840
199800.0000    0.46110
199840.0000    0.39041
199880.0000    0.69113
199920.0000    0.26384
199960.0000    0.49625
200000.0000    0.47248
200040.0000    0.53330
200080.0000    0.37453
200120.0000    0.28721
200160.0000    0.37106
200200.0000    0.42307
200240.0000    0.34585
200280.0000    0.38801
200320.0000    0.30995
200360.0000    0.39363
200400.0000    0.46112
200440.0000    0.51216
200480.0000    0.37438
200520.0000    0.21417
200560.0000    0.36289
200600.0000    0.29636
200640.0000    0.43078
200680.0000    0.45789
200720.0000    0.37261
200760.0000    0.26295
200800.0000    0.21238
200840.0000    0.56905
200880.0000    0.38360
200920.0000    0.18451
200960.0000   -0.04011
201000.0000    0.03580
201040.0000    0.36559
201080.0000    0.09622
201120.0000    0.18517
201160.0000    0.21585
201200.0000    0.11328
201240.0000    0.19032
201280.0000    0.38148
201320.0000    0.10764
201360.0000    0.05573
201400.0000    0.00716
201440.0000    0.09816
201480.0000    0.11550
201520.0000   -0.10825
201560.0000    0.28328
201600.0000    0.18889
201640.0000    0.25729
201680.0000    0.27412
201720.0000    0.31544
201760.0000    0.27577
201800.0000    0.23520
201840.0000    0.23026
201880.0000    0.44631
201920.0000    0.36088
201960.0000    0.14067
202000.0000    0.26286
202040.0000    0.32783
202080.0000    0.19287
202120.0000    0.07005
202160.0000    0.03605
202200.0000    0.34226
202240.0000    0.23156
202280.0000    0.14832
202320.0000    0.15304
202360.0000    0.35134
202400.0000    0.30188
202440.0000    0.12249
202480.0000   -0.03915
202520.0000    0.16082
202560.0000    0.40010
202600.0000    0.36642
202640.0000    0.27833
202680.0000    0.18356
202720.0000    0.33644
202760.0000    0.23797
202800.0000    0.35547
202840.0000    0.57906
202880.0000    0.32826
202920.0000    0.29383
202960.0000    0.41291
203000.0000    0.40004
203040.0000    0.33924
203080.0000    0.16575
203120.0000    0.19648
203160.0000   -0.13404
203200.0000   -0.00386
203240.0000    0.03769
203280.0000    0.20247
203320.0000    0.38902
203360.0000    0.13917
203400.0000   -0.17586
203440.0000   -0.03736
203480.0000    0.14804
203520.0000    0.16025
203560.0000    0.34559
203600.0000   -0.15002
203640.0000    0.18520
203680.0000    0.02949
203720.0000    0.05317
203760.0000    0.15088
203800.0000    0.21238
203840.0000    0.32372
203880.0000    0.14510
203920.0000    0.16174
203960.0000    0.59300
204000.0000    0.16795
204040.0000    0.28605
204080.0000    0.18908
204120.0000    0.19047
204160.0000    0.40157
204200.0000    0.23611
204240.0000   -0.03401
204280.0000    0.34872
204320.0000    0.21423
204360.0000    0.26480
204400.0000    0.30991
204440.0000    0.28871
204480.0000    0.16211
204520.0000    0.35002
204560.0000    0.30346
204600.0000    0.33047
204640.0000    0.47177
204680.0000    0.42444
204720.0000    0.46539
204760.0000    0.61914
204800.0000    0.58640
204840.0000    0.65439
204880.0000    0.49127
204920.0000    0.50770
204960.0000    0.19660
205000.0000    0.48734
205040.0000    0.26344
205080.0000    0.42091
205120.0000    0.23235
205160.0000    0.09681
205200.0000   -0.06695
205240.0000    0.22722
205280.0000    0.24263
205320.0000    0.23273
205360.0000    0.27058
205400.0000    0.14764
205440.0000   -0.04182
205480.0000    0.33087
205520.0000    0.23323
205560.0000    0.19164
205600.0000   -0.20797
205640.0000    0.42407
205680.0000    0.45216
205720.0000    0.43353
205760.0000    0.47463
205800.0000    0.56653
205840.0000    0.49646
205880.0000    0.45026
205920.0000    0.25841
205960.0000    0.17317
206000.0000    0.23388
206040.0000    0.50775
206080.0000    0.43849
206120.0000    0.48086
206160.0000    0.53848
206200.0000    0.50288
206240.0000    0.55141
206280.0000    0.55002
206320.0000    0.55686
206360.0000    0.65042
206400.0000    0.52484
206440.0000    0.30492
206480.0000    0.31864
206520.0000    0.40600
206560.0000    0.37854
206600.0000    0.53108
206640.0000    0.48281
206680.0000    0.44489
206720.0000    0.48783
206760.0000    0.36320
206800.0000    0.27059
206840.0000    0.30876
206880.0000    0.50492
206920.0000    0.18781
206960.0000    0.20586
207000.0000    0.48443
207040.0000    0.61490
207080.0000    0.45898
207120.0000    0.35901
207160.0000    0.16971
207200.0000    0.43945
207240.0000    0.33202
207280.0000    0.43053
207320.0000    0.50893
207360.0000    0.38997
207400.0000    0.13350
207440.0000    0.36974
207480.0000    0.34031
207520.0000    0.46751
207560.0000    0.21045
207600.0000    0.38630
207640.0000    0.20474
207680.0000    0.70225
207720.0000    0.56852
207760.0000    0.57735
207800.0000    0.52594
207840.0000    0.31801
207880.0000    0.40536
207920.0000    0.41727
207960.0000    0.50559
208000.0000    0.24410
208040.0000    0.18480
208080.0000    0.43224
208120.0000    0.44012
208160.0000    0.29846
208200.0000    0.23685
208240.0000    0.64459
208280.0000    0.63809
208320.0000    0.42535
208360.0000    0.74060
208400.0000    0.33212
208440.0000    0.69056
208480.0000    0.69836
208520.0000    0.48264
208560.0000    0.55548
208600.0000    0.48082
208640.0000    0.54481
208680.0000    0.65018
208720.0000    0.59072
208760.0000    0.56298
208800.0000    0.37899
208840.0000    0.33880
208880.0000    0.53079
208920.0000    0.35994
208960.0000    0.30750
209000.0000    0.52052
209040.0000    0.61950
209080.0000    0.33138
209120.0000    0.44150
209160.0000    0.32499
209200.0000    0.12505
209240.0000    0.30227
209280.0000    0.30385
209320.0000    0.24122
209360.0000    0.46313
209400.0000    0.52264
209440.0000    0.58947
209480.0000    0.71072
209520.0000    0.38904
209560.0000    0.47185
209600.0000    0.24521
209640.0000    0.45285
209680.0000    0.44004
209720.0000    0.34670
209760.0000    0.47221
209800.0000    0.25776
209840.0000    0.39725
209880.0000    0.52902
209920.0000    0.41266
209960.0000    0.20348
210000.0000    0.13805
210040.0000    0.56570
210080.0000    0.51624
210120.0000    0.25778
210160.0000    0.28978
210200.0000    0.52824
210240.0000    0.09900
210280.0000    0.20779
210320.0000    0.41453
210360.0000    0.38778
210400.0000    0.36353
210440.0000    0.39316
210480.0000    0.34154
210520.0000    0.07167
210560.0000    0.28709
210600.0000    0.34279
210640.0000    0.42817
210680.0000    0.47274
210720.0000    0.22940
210760.0000    0.29637
210800.0000    0.17270
210840.0000    0.36743
210880.0000    0.30181
210920.0000    0.20403
210960.0000    0.13058
211000.0000    0.35999
211040.0000    0.41349
211080.0000    0.17583
211120.0000    0.26306
211160.0000    0.39290
211200.0000    0.63484
211240.0000    0.47863
211280.0000    0.36152
211320.0000    0.54007
211360.0000    0.47072
211400.0000    0.54168
211440.0000    0.26871
211480.0000    0.39722
211520.0000    0.53420
211560.0000    0.62003
211600.0000    0.28834
211640.0000    0.33413
211680.0000    0.29513
211720.0000    0.39776
211760.0000    0.33912
211800.0000    0.42523
211840.0000    0.55878
211880.0000    0.55215
211920.0000    0.40136
211960.0000    0.48458
212000.0000    0.37090
212040.0000    0.21457
212080.0000    0.27320
212120.0000    0.23639
212160.0000    0.31494
212200.0000    0.33974
212240.0000    0.36661
212280.0000    0.38630
212320.0000    0.24463
212360.0000    0.20960
212400.0000    0.21600
212440.0000    0.55449
212480.0000    0.19058
212520.0000    0.39627
212560.0000    0.59859
212600.0000    0.52496
212640.0000    0.43390
212680.0000    0.26701
212720.0000    0.41588
212760.0000    0.44440
212800.0000    0.28061
212840.0000    0.42086
212880.0000    0.52591
212920.0000    0.31538
212960.0000    0.26796
213000.0000    0.40158
213040.0000    0.25694
213080.0000    0.24837
213120.0000    0.40640
213160.0000    0.44014
213200.0000    0.39721
213240.0000    0.56766
213280.0000    0.38984
213320.0000    0.45280
213360.0000    0.29170
213400.0000    0.29985
213440.0000    0.37375
213480.0000    0.20103
213520.0000    0.43531
213560.0000    0.24352
213600.0000    0.34881
213640.0000    0.26668
213680.0000    0.43810
213720.0000    0.34996
213760.0000    0.30098
213800.0000    0.27892
213840.0000    0.41443
213880.0000    0.36151
213920.0000    0.40556
213960.0000    0.39464
214000.0000    0.29728
214040.0000    0.27312
214080.0000    0.28035
214120.0000    0.62087
214160.0000    0.52920
214200.0000    0.54028
214240.0000    0.55823
214280.0000    0.63100
214320.0000    0.64142
214360.0000    0.50899
214400.0000    0.49632
214440.0000    0.44927
214480.0000    0.35796
214520.0000    0.65817
214560.0000    0.66594
214600.0000    0.58700
214640.0000    0.31160
214680.0000    0.45450
214720.0000    0.30324
214760.0000    0.30082
214800.0000    0.38992
214840.0000    0.51550
214880.0000    0.62212
214920.0000    0.38329
214960.0000    0.37984
215000.0000    0.45721
215040.0000    0.48876
215080.0000    0.59312
215120.0000    0.36155
215160.0000    0.68275
215200.0000    0.54824
215240.0000    0.53413
215280.0000    0.53424
215320.0000    0.58045
215360.0000    0.45451
215400.0000    0.63098
215440.0000    0.60087
215480.0000    0.50300
215520.0000    0.67693
215560.0000    0.66558
215600.0000    0.66020
215640.0000    0.38161
215680.0000    0.58746
215720.0000    0.60696
215760.0000    0.61109
215800.0000    0.59091
215840.0000    0.63775
215880.0000    0.49939
215920.0000    0.67993
215960.0000    0.59376
216000.0000    0.44767
216040.0000    0.54470
216080.0000    0.68150
216120.0000    0.62346
216160.0000    0.63574
216200.0000    0.52168
216240.0000    0.60415
216280.0000    0.50595
216320.0000    0.53119
216360.0000    0.30299
216400.0000    0.37345
216440.0000    0.53688
216480.0000    0.54652
216520.0000    0.56877
216560.0000    0.60909
216600.0000    0.24858
216640.0000    0.75728
216680.0000    0.52237
216720.0000    0.57217
216760.0000    0.24873
216800.0000    0.43713
216840.0000    0.37993
216880.0000    0.40718
216920.0000    0.31022
216960.0000    0.43763
217000.0000    0.65068
217040.0000    0.48635
217080.0000    0.62276
217120.0000    0.65321
217160.0000    0.38356
217200.0000    0.44217
217240.0000    0.28728
217280.0000    0.45527
217320.0000    0.38407
217360.0000    0.49293
217400.0000    0.54751
217440.0000    0.74091
217480.0000    0.50541
217520.0000    0.66886
217560.0000    0.53366
217600.0000    0.39118
217640.0000    0.24495
217680.0000    0.49933
217720.0000    0.69020
217760.0000    0.54324
217800.0000    0.71090
217840.0000    0.56533
217880.0000    0.60819
217920.0000    0.42746
217960.0000    0.44471
218000.0000    0.55219
218040.0000    0.68960
218080.0000    0.67820
218120.0000    0.43699
218160.0000    0.36605
218200.0000    0.56259
218240.0000    0.45654
218280.0000    0.45720
218320.0000    0.48571
218360.0000    0.47517
218400.0000    0.44286
218440.0000    0.59091
218480.0000    0.54815
218520.0000    0.67293
218560.0000    0.61241
218600.0000    0.39019
218640.0000    0.24894
218680.0000    0.43818
218720.0000    0.17964
218760.0000    0.17882
218800.0000   -0.07605
218840.0000   -0.23743
218880.0000   -0.03342
218920.0000   -0.17348
218960.0000   -0.00696
219000.0000    0.17865
219040.0000    0.05264
219080.0000    0.09990
219120.0000    0.05477
219160.0000    0.45442
219200.0000    0.46046
219240.0000    0.37419
219280.0000    0.20552
219320.0000    0.33698
219360.0000    0.50088
219400.0000    0.48013
219440.0000    0.39014
219480.0000    0.18511
219520.0000    0.08093
219560.0000    0.35750
219600.0000    0.31411
219640.0000    0.21851
219680.0000    0.25894
219720.0000    0.44728
219760.0000    0.44847
219800.0000    0.55377
219840.0000    0.53429
219880.0000    0.27563
219920.0000    0.15258
219960.0000    0.37510
220000.0000    0.39666
220040.0000    0.09182
220080.0000    0.37458
220120.0000    0.46056
220160.0000    0.49643
220200.0000    0.29692
220240.0000    0.50715
220280.0000    0.34054
220320.0000    0.24713
220360.0000    0.25937
220400.0000    0.58534
220440.0000    0.30464
220480.0000    0.58790
220520.0000    0.44183
220560.0000    0.29400
220600.0000    0.27000
220640.0000    0.56527
220680.0000    0.23389
220720.0000    0.42852
220760.0000    0.52268
220800.0000    0.29968
220840.0000    0.21308
220880.0000    0.36571
220920.0000    0.43453
220960.0000    0.36145
221000.0000    0.39230
221040.0000    0.37776
221080.0000    0.52292
221120.0000    0.60987
221160.0000    0.49735
221200.0000    0.47145
221240.0000    0.58130
221280.0000    0.29788
221320.0000    0.40170
221360.0000    0.45712
221400.0000    0.42439
221440.0000    0.35333
221480.0000    0.45698
221520.0000    0.39918
221560.0000    0.57385
221600.0000    0.29175
221640.0000    0.41760
221680.0000    0.46967
221720.0000    0.69885
221760.0000    0.40461
221800.0000    0.41741
221840.0000    0.40202
221880.0000    0.49563
221920.0000    0.40981
221960.0000    0.44990
222000.0000    0.27493
222040.0000    0.32673
222080.0000    0.40428
222120.0000    0.48459
222160.0000    0.39363
222200.0000    0.48738
222240.0000    0.51704
222280.0000    0.41323
222320.0000    0.37548
222360.0000    0.42524
222400.0000    0.40488
222440.0000    0.53139
222480.0000    0.67612
222520.0000    0.52042
222560.0000    0.38578
222600.0000    0.44762
222640.0000    0.52564
222680.0000    0.36599
222720.0000    0.30410
222760.0000    0.35670
222800.0000    0.46840
222840.0000    0.37092
222880.0000    0.16181
222920.0000    0.20810
222960.0000    0.35324
223000.0000    0.25631
223040.0000    0.24128
223080.0000    0.22563
223120.0000    0.23632
223160.0000    0.28106
223200.0000    0.04493
223240.0000    0.47981
223280.0000    0.36638
223320.0000    0.23818
223360.0000    0.43151
223400.0000    0.60345
223440.0000    0.47034
223480.0000    0.42741
223520.0000    0.46579
223560.0000    0.57173
223600.0000    0.78583
223640.0000    0.47778
223680.0000    0.46888
223720.0000    0.46834
223760.0000    0.67162
223800.0000    0.30033
223840.0000    0.43763
223880.0000    0.58682
223920.0000    0.56349
223960.0000    0.49984
224000.0000    0.64362
224040.0000    0.47688
224080.0000    0.60443
224120.0000    0.47634
224160.0000    0.45265
224200.0000    0.34950
224240.0000    0.52362
224280.0000    0.40541
224320.0000    0.23944
224360.0000    0.34395
224400.0000    0.38163
224440.0000    0.52189
224480.0000    0.54500
224520.0000    0.41745
224560.0000    0.57896
224600.0000    0.63608
224640.0000    0.58340
224680.0000    0.60590
224720.0000    0.66678
224760.0000    0.50128
224800.0000    0.47380
224840.0000    0.52103
224880.0000    0.56178
224920.0000    0.66803
224960.0000    0.49619
225000.0000    0.42682
225040.0000    0.70026
225080.0000    0.49088
225120.0000    0.52571
225160.0000    0.62958
225200.0000    0.37060
225240.0000    0.44130
225280.0000    0.33480
225320.0000    0.57274
225360.0000    0.64840
225400.0000    0.61031
225440.0000    0.73520
225480.0000    0.53136
225520.0000    0.41097
225560.0000    0.53862
225600.0000    0.34339
225640.0000    0.32369
225680.0000    0.56793
225720.0000    0.48326
225760.0000    0.55373
225800.0000    0.38527
225840.0000    0.56466
225880.0000    0.45862
225920.0000    0.49002
225960.0000    0.31887
226000.0000    0.64774
226040.0000    0.62763
226080.0000    0.34671
226120.0000    0.38518
226160.0000    0.67725
226200.0000    0.37699
226240.0000    0.35653
226280.0000    0.43146
226320.0000    0.42228
226360.0000    0.50764
226400.0000    0.36201
226440.0000    0.35746
226480.0000    0.63573
226520.0000    0.43874
226560.0000    0.50723
226600.0000    0.19014
226640.0000    0.06399
226680.0000    0.16404
226720.0000    0.41398
226760.0000    0.17425
226800.0000    0.30762
226840.0000    0.27670
226880.0000    0.19651
226920.0000    0.25811
226960.0000    0.30166
227000.0000    0.23661
227040.0000    0.28298
227080.0000    0.17879
227120.0000    0.15034
227160.0000    0.12046
227200.0000    0.13869
227240.0000    0.33373
227280.0000    0.10885
227320.0000    0.03783
227360.0000    0.13739
227400.0000    0.24845
227440.0000    0.14784
227480.0000    0.40652
227520.0000    0.26409
227560.0000    0.37943
227600.0000    0.27610
227640.0000    0.20715
227680.0000    0.43755
227720.0000    0.34143
227760.0000    0.48836
227800.0000    0.69600
227840.0000    0.58794
227880.0000    0.43406
227920.0000   -0.03435
227960.0000    0.35303
228000.0000    0.37775
228040.0000    0.39765
228080.0000    0.22370
228120.0000    0.32913
228160.0000    0.55798
228200.0000    0.31041
228240.0000    0.54179
228280.0000    0.17245
228320.0000    0.41728
228360.0000    0.26898
228400.0000    0.27950
228440.0000    0.31416
228480.0000    0.26934
228520.0000    0.30380
228560.0000    0.36323
228600.0000    0.19935
228640.0000    0.18655
228680.0000    0.27876
228720.0000    0.09974
228760.0000    0.31795
228800.0000    0.32917
228840.0000    0.26558
228880.0000    0.46073
228920.0000    0.47111
228960.0000    0.42807
229000.0000    0.59044
229040.0000    0.54556
229080.0000    0.54463
229120.0000    0.41062
229160.0000    0.39171
229200.0000    0.31330
229240.0000    0.18735
229280.0000    0.28020
229320.0000    0.11452
229360.0000    0.29223
229400.0000    0.34485
229440.0000    0.21459
229480.0000    0.25151
229520.0000    0.36531
229560.0000    0.27655
229600.0000    0.27101
229640.0000    0.20580
229680.0000    0.15928
229720.0000    0.28487
229760.0000    0.48833
229800.0000    0.10324
229840.0000    0.27189
229880.0000    0.12603
229920.0000    0.18394
229960.0000    0.40135
230000.0000   -0.29323
230040.0000   -0.29187
230080.0000   -0.25797
230120.0000   -0.55411
230160.0000   -0.93250
230200.0000   -0.78905
230240.0000   -0.75583
230280.0000   -0.46873
230320.0000   -0.78647
230360.0000   -0.81028
230400.0000   -0.57659
230440.0000   -0.50649
230480.0000   -0.52168
230520.0000   -0.18433
230560.0000   -0.03044
230600.0000    0.06314
230640.0000    0.25927
230680.0000    0.14078
230720.0000    0.04005
230760.0000    0.18741
230800.0000    0.14815
230840.0000    0.11548
230880.0000   -0.03828
230920.0000    0.25850
230960.0000    0.31395
231000.0000    0.11071
231040.0000    0.08109
231080.0000    0.30353
231120.0000    0.32068
231160.0000    0.33758
231200.0000    0.26005
231240.0000    0.30738
231280.0000    0.60712
231320.0000    0.26742
231360.0000    0.41734
231400.0000    0.15223
231440.0000    0.27079
231480.0000    0.01439
231520.0000    0.23408
231560.0000    0.30367
231600.0000    0.27098
231640.0000    0.24684
231680.0000    0.20585
231720.0000    0.43716
231760.0000    0.52055
231800.0000    0.29429
231840.0000    0.08237
231880.0000    0.42168
231920.0000    0.07497
231960.0000    0.11264
232000.0000    0.22430
232040.0000    0.35391
232080.0000    0.43505
232120.0000    0.12647
232160.0000    0.02337
232200.0000    0.13234
232240.0000    0.07983
232280.0000   -0.06526
232320.0000    0.23000
232360.0000    0.12709
232400.0000    0.16280
232440.0000    0.17080
232480.0000    0.44270
232520.0000    0.06590
232560.0000    0.20530
232600.0000    0.22145
232640.0000    0.43574
232680.0000    0.37643
232720.0000   -0.03575
232760.0000    0.13464
232800.0000   -0.10817
232840.0000   -0.08946
232880.0000    0.28887
232920.0000    0.24447
232960.0000    0.08743
233000.0000    0.22830
233040.0000    0.27127
233080.0000    0.12672
233120.0000    0.04769
233160.0000    0.06865
233200.0000    0.07093
233240.0000    0.17612
233280.0000    0.20883
233320.0000    0.20254
233360.0000    0.19959
233400.0000    0.24768
233440.0000    0.39840
233480.0000    0.22110
233520.0000    0.21172
233560.0000    0.10659
233600.0000    0.20356
233640.0000    0.14821
233680.0000    0.10645
233720.0000    0.22858
233760.0000    0.08304
233800.0000    0.26132
233840.0000    0.26479
233880.0000    0.35373
233920.0000    0.15159
233960.0000    0.30522
234000.0000    0.25182
234040.0000    0.11758
234080.0000    0.06374
234120.0000    0.00959
234160.0000    0.29181
234200.0000   -0.02275
234240.0000    0.03691
234280.0000    0.14297
234320.0000    0.08490
234360.0000    0.18910
234400.0000    0.15506
234440.0000   -0.15417
234480.0000    0.14538
234520.0000    0.07377
234560.0000    0.03683
234600.0000   -0.06111
234640.0000    0.28413
234680.0000    0.06097
234720.0000    0.22514
234760.0000    0.15779
234800.0000   -0.08222
234840.0000   -0.01446
234880.0000   -0.05973
234920.0000    0.03241
234960.0000    0.27771
235000.0000    0.23248
235040.0000    0.29355
235080.0000    0.26619
235120.0000    0.26382
235160.0000    0.22570
235200.0000    0.17093
235240.0000    0.20312
235280.0000    0.45388
235320.0000    0.18452
235360.0000    0.13636
235400.0000    0.15690
235440.0000    0.30222
235480.0000    0.19685
235520.0000    0.14611
235560.0000    0.10064
235600.0000    0.13631
235640.0000    0.07286
235680.0000    0.24732
235720.0000    0.35192
235760.0000    0.20435
235800.0000    0.13704
235840.0000    0.35359
235880.0000    0.17285
235920.0000    0.10916
235960.0000    0.07578
236000.0000    0.36841
236040.0000    0.39288
236080.0000    0.18023
236120.0000    0.06842
236160.0000    0.51578
236200.0000    0.31554
236240.0000    0.43221
236280.0000    0.76097
236320.0000    0.42879
236360.0000    0.31386
236400.0000    0.14479
236440.0000    0.21593
236480.0000    0.16411
236520.0000    0.07371
236560.0000   -0.07902
236600.0000    0.04404
236640.0000    0.51109
236680.0000    0.08733
236720.0000    0.18257
236760.0000    0.18433
236800.0000    0.52109
236840.0000    0.23914
236880.0000    0.23559
236920.0000    0.15776
236960.0000    0.21185
237000.0000   -0.00238
237040.0000   -0.06475
237080.0000   -0.12336
237120.0000    0.16946
237160.0000    0.06469
237200.0000    0.22872
237240.0000    0.20402
237280.0000    0.12548
237320.0000    0.10724
237360.0000    0.37298
237400.0000    0.30264
237440.0000    0.23198
237480.0000    0.03641
237520.0000    0.28532
237560.0000    0.35269
237600.0000    0.08486
237640.0000    0.10731
237680.0000    0.09094
237720.0000    0.27272
237760.0000    0.37530
237800.0000    0.37086
237840.0000    0.16524
237880.0000    0.28769
237920.0000    0.14730
237960.0000    0.09450
238000.0000    0.35025
238040.0000    0.34570
238080.0000    0.57526
238120.0000    0.50304
238160.0000    0.43215
238200.0000    0.22049
238240.0000    0.09551
238280.0000    0.31787
238320.0000    0.30446
238360.0000    0.23534
238400.0000    0.34194
238440.0000    0.26015
238480.0000    0.28595
238520.0000    0.36418
238560.0000    0.16567
238600.0000   -0.21121
238640.0000   -0.08057
238680.0000    0.33277
238720.0000    0.25588
238760.0000    0.39471
238800.0000    0.18026
238840.0000    0.38041
238880.0000    0.37914
238920.0000    0.30824
238960.0000    0.23841
239000.0000    0.37317
239040.0000    0.38407
239080.0000    0.31891
239120.0000    0.22555
239160.0000    0.27643
239200.0000    0.31353
239240.0000    0.18921
239280.0000    0.30752
239320.0000    0.27309
239360.0000   -0.03777
239400.0000   -0.01026
239440.0000    0.38477
239480.0000    0.39046
239520.0000    0.27344
239560.0000    0.40902
239600.0000    0.24985
239640.0000    0.13578
239680.0000    0.24081
239720.0000    0.26076
239760.0000    0.26089
239800.0000    0.27205
239840.0000    0.31789
239880.0000    0.22126
239920.0000    0.24484
239960.0000    0.25465
240000.0000    0.42287
240040.0000    0.24244
240080.0000    0.24527
240120.0000    0.35196
240160.0000    0.37992
240200.0000    0.49958
240240.0000    0.27840
240280.0000    0.46662
240320.0000    0.31020
240360.0000    0.40714
240400.0000    0.66683
240440.0000    0.46472
240480.0000    0.26657
240520.0000    0.31388
240560.0000    0.30355
240600.0000    0.44036
240640.0000    0.29706
240680.0000    0.29746
240720.0000    0.35529
240760.0000    0.05279
240800.0000    0.27833
240840.0000    0.30133
240880.0000    0.36941
240920.0000    0.27365
240960.0000    0.05214
241000.0000    0.39572
241040.0000    0.37318
241080.0000    0.46370
241120.0000    0.30107
241160.0000    0.57121
241200.0000    0.37773
241240.0000    0.37316
241280.0000    0.32811
241320.0000    0.26981
241360.0000    0.41865
241400.0000    0.28205
241440.0000    0.40642
241480.0000    0.31766
241520.0000    0.27432
241560.0000    0.25637
241600.0000    0.43669
241640.0000    0.37136
241680.0000    0.41433
241720.0000    0.14308
241760.0000    0.46374
241800.0000    0.69235
241840.0000    0.29135
241880.0000    0.52232
241920.0000    0.38806
241960.0000    0.41404
242000.0000    0.44695
242040.0000    0.72337
242080.0000    0.33403
242120.0000    0.27666
242160.0000    0.35162
242200.0000    0.33656
242240.0000    0.25780
242280.0000    0.47626
242320.0000    0.32952
242360.0000    0.23047
242400.0000    0.17293
242440.0000    0.28082
242480.0000    0.36221
242520.0000    0.39038
242560.0000    0.52767
242600.0000    0.29924
242640.0000    0.36654
242680.0000    0.29095
242720.0000    0.37301
242760.0000    0.40058
242800.0000    0.71411
242840.0000    0.44596
242880.0000    0.69163
242920.0000    0.34509
242960.0000    0.51214
243000.0000    0.47347
243040.0000    0.43489
243080.0000    0.60549
243120.0000    0.34151
243160.0000    0.56013
243200.0000    0.32004
243240.0000    0.31055
243280.0000    0.41829
243320.0000    0.62795
243360.0000    0.64186
243400.0000    0.51085
243440.0000    0.47184
243480.0000    0.25285
243520.0000    0.47855
243560.0000    0.27969
243600.0000    0.29721
243640.0000    0.42314
243680.0000    0.43742
243720.0000    0.36434
243760.0000    0.37260
243800.0000    0.39974
243840.0000    0.60766
243880.0000    0.53051
243920.0000    0.54579
243960.0000    0.51726
244000.0000    0.28104
244040.0000    0.48019
244080.0000    0.35631
244120.0000    0.47716
244160.0000    0.43355
244200.0000    0.40054
244240.0000    0.36594
244280.0000    0.38049
244320.0000    0.45562
244360.0000    0.36856
244400.0000    0.37724
244440.0000    0.35199
244480.0000    0.44404
244520.0000    0.31019
244560.0000    0.41233
244600.0000    0.37980
244640.0000    0.29541
244680.0000    0.28531
244720.0000    0.35086
244760.0000    0.11320
244800.0000    0.47706
244840.0000    0.49432
244880.0000    0.21983
244920.0000    0.17031
244960.0000    0.48340
245000.0000    0.26691
245040.0000    0.31906
245080.0000    0.26226
245120.0000    0.25973
245160.0000    0.34188
245200.0000    0.37968
245240.0000    0.39362
245280.0000    0.33033
245320.0000    0.20409
245360.0000    0.49407
245400.0000    0.34955
245440.0000    0.26676
245480.0000    0.34233
245520.0000    0.53321
245560.0000    0.06336
245600.0000    0.42311
245640.0000    0.40568
245680.0000    0.53031
245720.0000    0.26772
245760.0000    0.16978
245800.0000    0.36827
245840.0000    0.25559
245880.0000   -0.01735
245920.0000    0.17528
245960.0000    0.29305
246000.0000    0.02466
246040.0000    0.34366
246080.0000    0.32924
246120.0000    0.35733
246160.0000    0.37651
246200.0000    0.30792
246240.0000    0.10831
246280.0000    0.21177
246320.0000    0.22699
246360.0000    0.12770
246400.0000    0.26141
246440.0000    0.35934
246480.0000    0.27484
246520.0000    0.21825
246560.0000    0.28762
246600.0000    0.26338
246640.0000    0.34919
246680.0000    0.37626
246720.0000    0.20972
246760.0000    0.52318
246800.0000    0.39462
246840.0000    0.26523
246880.0000    0.24100
246920.0000    0.20432
246960.0000    0.53568
247000.0000    0.15079
247040.0000    0.32637
247080.0000    0.28354
247120.0000    0.22461
247160.0000    0.43365
247200.0000    0.31338
247240.0000    0.48307
247280.0000    0.39086
247320.0000    0.37851
247360.0000    0.24097
247400.0000    0.34646
247440.0000    0.08380
247480.0000    0.24285
247520.0000    0.38589
247560.0000    0.31606
247600.0000    0.49954
247640.0000    0.17012
247680.0000    0.15778
247720.0000    0.17437
247760.0000    0.29609
247800.0000    0.31209
247840.0000    0.27273
247880.0000    0.29799
247920.0000   -0.06164
247960.0000    0.30330
248000.0000    0.76408
248040.0000    0.36163
248080.0000    0.32738
248120.0000    0.38323
248160.0000    0.40949
248200.0000    0.22864
248240.0000    0.14893
248280.0000    0.21222
248320.0000    0.12455
248360.0000    0.40759
248400.0000    0.18885
248440.0000    0.13664
248480.0000    0.44780
248520.0000    0.40041
248560.0000    0.32674
248600.0000    0.29239
248640.0000    0.12197
248680.0000    0.40475
248720.0000    0.27880
248760.0000    0.31357
248800.0000    0.41807
248840.0000    0.36118
248880.0000    0.34449
248920.0000    0.30666
248960.0000    0.37556
249000.0000    0.50017
249040.0000    0.44979
249080.0000    0.31439
249120.0000    0.15184
249160.0000    0.36081
249200.0000    0.27217
249240.0000    0.25402
249280.0000    0.23067
249320.0000    0.42880
249360.0000    0.40338
249400.0000    0.18567
249440.0000    0.15293
249480.0000    0.27337
249520.0000    0.22468
249560.0000    0.42477
249600.0000    0.33604
249640.0000    0.25337
249680.0000    0.47356
249720.0000    0.56017
249760.0000    0.44751
249800.0000    0.29051
249840.0000    0.43394
249880.0000    0.41989
249920.0000    0.66560
249960.0000    0.59105
250000.0000    0.37446
250040.0000    0.36160
250080.0000    0.24328
250120.0000    0.37606
250160.0000    0.42110
250200.0000    0.36553
250240.0000    0.22037
250280.0000    0.35195
250320.0000    0.44177
250360.0000    0.53977
250400.0000    0.09158
250440.0000    0.27906
250480.0000    0.44698
250520.0000    0.55196
250560.0000    0.44621
250600.0000    0.40945
250640.0000    0.50630
250680.0000    0.33413
250720.0000    0.33565
250760.0000    0.54161
250800.0000    0.52105
250840.0000    0.27593
250880.0000    0.42839
250920.0000    0.53065
250960.0000    0.37204
251000.0000    0.53012
251040.0000    0.42905
251080.0000    0.33844
251120.0000    0.42768
251160.0000    0.54635
251200.0000    0.46976
251240.0000    0.52659
251280.0000    0.35211
251320.0000    0.29275
251360.0000    0.47617
251400.0000    0.49684
251440.0000    0.39460
251480.0000    0.27320
251520.0000    0.31684
251560.0000    0.64583
251600.0000    0.49293
251640.0000    0.47877
251680.0000    0.61604
251720.0000    0.35361
251760.0000    0.21331
251800.0000    0.40583
251840.0000    0.38598
251880.0000    0.49162
251920.0000    0.71937
251960.0000    0.36826
252000.0000    0.04308
252040.0000    0.38971
252080.0000    0.12244
252120.0000    0.22673
252160.0000    0.18032
252200.0000    0.17801
252240.0000    0.26364
252280.0000    0.12729
252320.0000    0.15801
252360.0000    0.35890
252400.0000    0.17446
252440.0000    0.17141
252480.0000    0.09199
252520.0000    0.11277
252560.0000    0.42946
252600.0000    0.37482
252640.0000    0.50194
252680.0000    0.38883
252720.0000    0.21614
252760.0000    0.35567
252800.0000    0.16767
252840.0000    0.32242
252880.0000    0.28039
252920.0000    0.31956
252960.0000    0.30258
253000.0000    0.29138
253040.0000    0.29050
253080.0000    0.33740
253120.0000    0.47488
253160.0000    0.32070
253200.0000    0.21897
253240.0000    0.31417
253280.0000    0.57253
253320.0000    0.32707
253360.0000    0.23836
253400.0000    0.45110
253440.0000    0.21737
253480.0000    0.14742
253520.0000    0.29778
253560.0000    0.25342
253600.0000    0.74691
253640.0000    0.63426
253680.0000    0.48714
253720.0000    0.25991
253760.0000    0.53431
253800.0000    0.18917
253840.0000    0.03476
253880.0000    0.05328
253920.0000    0.32012
253960.0000    0.36919
254000.0000    0.32745
254040.0000    0.29297
254080.0000    0.53787
254120.0000    0.16938
254160.0000    0.33893
254200.0000    0.41642
254240.0000    0.53506
254280.0000    0.22393
254320.0000    0.43496
254360.0000    0.60629
254400.0000    0.19590
254440.0000    0.14284
254480.0000    0.35591
254520.0000    0.20509
254560.0000    0.34065
254600.0000    0.35231
254640.0000    0.31384
254680.0000    0.18608
254720.0000    0.29309
254760.0000    0.34325
254800.0000    0.23498
254840.0000    0.43692
254880.0000    0.30172
254920.0000   -0.04072
254960.0000    0.05705
255000.0000    0.18719
255040.0000    0.26738
255080.0000    0.44102
255120.0000    0.18112
255160.0000    0.11007
255200.0000    0.37548
255240.0000    0.54213
255280.0000    0.61257
255320.0000    0.47174
255360.0000    0.39905
255400.0000    0.38775
255440.0000    0.59386
255480.0000    0.61484
255520.0000    0.50045
255560.0000    0.43418
255600.0000    0.57783
255640.0000    0.57995
255680.0000    0.39658
255720.0000    0.46168
255760.0000    0.56827
255800.0000    0.39401
255840.0000    0.53550
255880.0000    0.23578
255920.0000    0.27664
255960.0000    0.55403
256000.0000    0.42284
256040.0000    0.28820
256080.0000    0.35484
256120.0000    0.31452
256160.0000    0.42914
256200.0000    0.43297
256240.0000    0.24712
256280.0000    0.12141
256320.0000    0.34917
256360.0000    0.40703
256400.0000    0.35443
256440.0000    0.46895
256480.0000    0.40717
256520.0000    0.53467
256560.0000    0.25204
256600.0000    0.26494
256640.0000    0.39985
256680.0000    0.36276
256720.0000    0.41005
256760.0000    0.36779
256800.0000    0.15113
256840.0000    0.22820
256880.0000    0.18989
256920.0000    0.25092
256960.0000    0.39967
257000.0000    0.22687
257040.0000    0.29128
257080.0000    0.38682
257120.0000    0.43801
257160.0000    0.56979
257200.0000    0.51280
257240.0000    0.56017
257280.0000    0.49089
257320.0000    0.37668
257360.0000    0.43527
257400.0000    0.45883
257440.0000    0.37601
257480.0000    0.09189
257520.0000    0.06173
257560.0000    0.01107
257600.0000   -0.00514
257640.0000    0.02363
257680.0000    0.30933
257720.0000    0.15416
257760.0000   -0.03957
257800.0000    0.29250
257840.0000    0.33427
257880.0000    0.29915
257920.0000    0.29214
257960.0000    0.12844
258000.0000    0.28063
258040.0000    0.53471
258080.0000    0.44012
258120.0000    0.50156
258160.0000    0.38085
258200.0000    0.17154
258240.0000    0.34531
258280.0000    0.11337
258320.0000   -0.19836
258360.0000   -0.16771
258400.0000   -0.19296
258440.0000    0.05299
258480.0000   -0.16132
258520.0000   -0.23324
258560.0000   -0.28406
258600.0000   -0.00840
258640.0000   -0.26383
258680.0000   -0.16811
258720.0000   -0.55085
258760.0000   -0.18760
258800.0000    0.00042
258840.0000    0.28610
258880.0000    0.42535
258920.0000    0.41886
258960.0000    0.41453
259000.0000    0.47148
259040.0000    0.33307
259080.0000    0.51925
259120.0000    0.42841
259160.0000    0.43299
259200.0000    0.31397
259240.0000    0.19885
259280.0000    0.28897
259320.0000    0.35097
259360.0000    0.30717
259400.0000    0.23374
259440.0000    0.21375
259480.0000    0.38573
259520.0000    0.11571
259560.0000   -0.02955
259600.0000    0.22042
259640.0000    0.34526
259680.0000   -0.03307
259720.0000    0.47180
259760.0000    0.37080
259800.0000    0.50721
259840.0000    0.23115
259880.0000    0.16932
259920.0000    0.24735
259960.0000    0.21939
260000.0000    0.37997
260040.0000    0.28814
260080.0000    0.57560
260120.0000    0.62698
260160.0000    0.45217
260200.0000    0.41997
260240.0000    0.54872
260280.0000    0.19307
260320.0000    0.58652
260360.0000    0.24725
260400.0000    0.49346
260440.0000    0.25976
260480.0000    0.32255
260520.0000    0.22259
260560.0000    0.28708
260600.0000    0.28863
260640.0000   -0.04894
260680.0000    0.17933
260720.0000    0.38085
260760.0000    0.22657
260800.0000    0.52389
260840.0000    0.41735
260880.0000    0.42484
260920.0000    0.34947
260960.0000    0.33527
261000.0000    0.33559
261040.0000    0.15605
261080.0000    0.32881
261120.0000    0.32219
261160.0000    0.12233
261200.0000    0.46542
261240.0000    0.24132
261280.0000    0.39779
261320.0000    0.37938
261360.0000    0.33416
261400.0000    0.35856
261440.0000    0.28423
261480.0000    0.37972
261520.0000    0.25537
261560.0000    0.28040
261600.0000    0.20023
261640.0000    0.04481
261680.0000    0.14032
261720.0000    0.24824
261760.0000    0.16214
261800.0000    0.28653
261840.0000    0.11201
261880.0000    0.17020
261920.0000    0.36639
261960.0000    0.41945
262000.0000    0.08395
262040.0000    0.28903
262080.0000    0.29326
262120.0000    0.22149
262160.0000    0.19501
262200.0000    0.32259
262240.0000    0.20617
262280.0000    0.26899
262320.0000   -0.08682
262360.0000    0.32748
262400.0000    0.29788
262440.0000   -0.44183
262480.0000   -0.06833
262520.0000    0.10610
262560.0000    0.41853
262600.0000    0.49550
262640.0000    0.45682
262680.0000    0.30406
262720.0000    0.52370
262760.0000    0.36797
262800.0000    0.47787
262840.0000    0.36196
262880.0000    0.25894
262920.0000    0.27870
262960.0000    0.21997
263000.0000    0.22023
263040.0000    0.35140
263080.0000    0.49684
263120.0000    0.63312
263160.0000    0.48463
263200.0000    0.21909
263240.0000    0.79278
263280.0000    0.36781
263320.0000    0.29827
263360.0000    0.36132
263400.0000    0.34833
263440.0000    0.47296
263480.0000    0.49962
263520.0000    0.32672
263560.0000    0.03349
263600.0000    0.03594
263640.0000    0.27224
263680.0000    0.29338
263720.0000    0.54325
263760.0000    0.28215
263800.0000    0.40534
263840.0000    0.52670
263880.0000    0.49787
263920.0000    0.40881
263960.0000    0.80074
264000.0000    0.64631
264040.0000    0.91112
264080.0000    0.62520
264120.0000    0.57525
264160.0000    0.42793
264200.0000    0.60647
264240.0000    0.87522
264280.0000    0.38937
264320.0000    0.31794
264360.0000    0.27647
264400.0000    0.32913
264440.0000    0.17490
264480.0000    0.50465
264520.0000    0.25983
264560.0000    0.28813
264600.0000    0.48971
264640.0000    0.40714
264680.0000    0.33907
264720.0000    0.26811
264760.0000    0.23615
264800.0000    0.36579
264840.0000    0.09612
264880.0000    0.47089
264920.0000    0.25150
264960.0000    0.21776
265000.0000    0.20583
265040.0000    0.32059
265080.0000    0.32774
265120.0000    0.16336
265160.0000    0.17356
265200.0000    0.40000
265240.0000    0.32176
265280.0000    0.38939
265320.0000    0.19000
265360.0000    0.21873
265400.0000    0.06409
265440.0000    0.20198
265480.0000    0.14603
265520.0000    0.45173
265560.0000    0.08289
265600.0000    0.36238
265640.0000    0.22904
265680.0000    0.11052
265720.0000    0.30442
265760.0000    0.16478
265800.0000    0.22508
265840.0000    0.25279
265880.0000    0.29976
265920.0000    0.26952
265960.0000    0.26101
266000.0000   -0.12587
266040.0000    0.33731
266080.0000    0.01979
266120.0000    0.36145
266160.0000    0.22917
266200.0000    0.31161
266240.0000    0.14264
266280.0000    0.23911
266320.0000    0.28210
266360.0000    0.41245
266400.0000    0.16454
266440.0000    0.39114
266480.0000    0.05264
266520.0000    0.26111
266560.0000    0.08634
266600.0000    0.23250
266640.0000    0.08125
266680.0000    0.18271
266720.0000    0.23235
266760.0000    0.33766
266800.0000    0.19008
266840.0000    0.28959
266880.0000    0.06904
266920.0000    0.31315
266960.0000    0.45720
267000.0000    0.18162
267040.0000    0.32626
267080.0000    0.37941
267120.0000    0.19120
267160.0000    0.27609
267200.0000    0.53211
267240.0000   -0.16029
267280.0000    0.32705
267320.0000    0.42109
267360.0000    0.29893
267400.0000    0.33713
267440.0000    0.37656
267480.0000    0.29954
267520.0000    0.18461
267560.0000    0.43082
267600.0000    0.38286
267640.0000    0.11752
267680.0000    0.20579
267720.0000    0.06775
267760.0000    0.23428
267800.0000    0.32461
267840.0000    0.38048
267880.0000    0.47703
267920.0000    0.27282
267960.0000    0.30304
268000.0000    0.33384
268040.0000    0.43688
268080.0000   -0.02690
268120.0000    0.41757
268160.0000    0.24334
268200.0000    0.38709
268240.0000    0.27210
268280.0000    0.30052
268320.0000    0.31125
268360.0000    0.26787
268400.0000    0.45314
268440.0000    0.38932
268480.0000    0.31925
268520.0000    0.29929
268560.0000    0.43712
268600.0000    0.17473
268640.0000   -0.06031
268680.0000    0.35952
268720.0000    0.36955
268760.0000    0.21919
268800.0000    0.39579
268840.0000    0.39161
268880.0000    0.34805
268920.0000    0.35779
268960.0000    0.30962
269000.0000    0.44590
269040.0000    0.34243
269080.0000    0.35230
269120.0000    0.29418
269160.0000    0.23902
269200.0000    0.15202
269240.0000    0.30893
269280.0000    0.45547
269320.0000    0.25243
269360.0000    0.48600
269400.0000    0.30173
269440.0000    0.31440
269480.0000    0.22655
269520.0000    0.55982
269560.0000    0.30972
269600.0000    0.52393
269640.0000    0.13843
269680.0000    0.37560
269720.0000    0.35240
269760.0000    0.47498
269800.0000    0.44999
269840.0000    0.55616
269880.0000    0.66030
269920.0000    0.50683
269960.0000    0.35212
270000.0000    0.51315
270040.0000    0.44988
270080.0000    0.51283
270120.0000    0.51483
270160.0000    0.56099
270200.0000    0.50442
270240.0000    0.36922
270280.0000    0.54652
270320.0000    0.34208
270360.0000    0.43573
270400.0000    0.26839
270440.0000    0.20535
270480.0000    0.39222
270520.0000    0.15801
270560.0000    0.35222
270600.0000    0.39486
270640.0000    0.50743
270680.0000    0.26781
270720.0000    0.42238
270760.0000    0.42117
270800.0000    0.36344
270840.0000    0.41754
270880.0000    0.35638
270920.0000    0.58236
270960.0000    0.36948
271000.0000    0.58250
271040.0000    0.61412
271080.0000    0.31474
271120.0000    0.30311
271160.0000    0.47022
271200.0000    0.30719
271240.0000    0.28924
271280.0000    0.49812
271320.0000    0.35753
271360.0000    0.40506
271400.0000    0.41104
271440.0000    0.35092
271480.0000    0.35573
271520.0000    0.29770
271560.0000    0.31641
271600.0000    0.33254
271640.0000    0.37536
271680.0000    0.42187
271720.0000    0.41365
271760.0000    0.41092
271800.0000    0.32927
271840.0000    0.42129
271880.0000    0.31942
271920.0000    0.24730
271960.0000    0.43260
272000.0000    0.43194
272040.0000    0.34025
272080.0000    0.41401
272120.0000    0.42540
272160.0000    0.20211
272200.0000    0.32481
272240.0000    0.17874
272280.0000    0.46504
272320.0000    0.39464
272360.0000    0.37890
272400.0000    0.28757
272440.0000    0.27775
272480.0000    0.29323
272520.0000    0.38478
272560.0000    0.32908
272600.0000    0.10640
272640.0000    0.29837
272680.0000    0.36621
272720.0000    0.23315
272760.0000    0.48854
272800.0000    0.39966
272840.0000    0.41143
272880.0000    0.43144
272920.0000    0.21483
272960.0000    0.48323
273000.0000    0.42630
273040.0000   -0.02061
273080.0000    0.30157
273120.0000    0.51674
273160.0000    0.50981
273200.0000    0.40083
273240.0000    0.80330
273280.0000    0.38407
273320.0000    0.39417
273360.0000    0.53708
273400.0000    0.38177
273440.0000    0.47424
273480.0000    0.40144
273520.0000    0.32508
273560.0000    0.25954
273600.0000    0.41562
273640.0000    0.37715
273680.0000    0.34001
273720.0000    0.21101
273760.0000    0.11837
273800.0000    0.23340
273840.0000    0.34215
273880.0000    0.29202
273920.0000    0.25328
273960.0000    0.31250
274000.0000    0.03026
274040.0000    0.26251
274080.0000    0.26595
274120.0000    0.24958
274160.0000    0.30631
274200.0000    0.35042
274240.0000    0.29836
274280.0000    0.37420
274320.0000    0.48580
274360.0000    0.36066
274400.0000    0.20305
274440.0000    0.37971
274480.0000    0.34212
274520.0000    0.43798
274560.0000    0.34589
274600.0000    0.33176
274640.0000    0.44634
274680.0000    0.40490
274720.0000    0.13147
274760.0000    0.28476
274800.0000    0.35786
274840.0000    0.37381
274880.0000    0.32568
274920.0000    0.19619
274960.0000    0.14235
275000.0000    0.33330
275040.0000    0.34720
275080.0000    0.11885
275120.0000    0.18990
275160.0000    0.17967
275200.0000    0.38000
275240.0000    0.35299
275280.0000    0.21681
275320.0000    0.39520
275360.0000    0.26374
275400.0000    0.62350
275440.0000    0.38184
275480.0000    0.26211
275520.0000    0.30059
275560.0000    0.33687
275600.0000    0.40257
275640.0000    0.37148
275680.0000    0.33727
275720.0000    0.46273
275760.0000    0.38015
275800.0000    0.32448
275840.0000    0.23544
275880.0000    0.35994
275920.0000    0.19863
275960.0000    0.11559
276000.0000    0.44706
276040.0000    0.31149
276080.0000    0.40883
276120.0000    0.24164
276160.0000    0.15630
276200.0000   -0.01015
276240.0000    0.32546
276280.0000    0.47932
276320.0000    0.24418
276360.0000    0.31244
276400.0000    0.37504
276440.0000    0.37851
276480.0000    0.40831
276520.0000    0.41154
276560.0000    0.33080
276600.0000    0.40254
276640.0000    0.38807
276680.0000    0.42890
276720.0000    0.40090
276760.0000    0.35296
276800.0000    0.40201
276840.0000    0.34389
276880.0000    0.42993
276920.0000    0.35045
276960.0000    0.20144
277000.0000    0.37925
277040.0000    0.44047
277080.0000    0.50228
277120.0000    0.30726
277160.0000    0.19335
277200.0000    0.06631
277240.0000    0.52962
277280.0000    0.47231
277320.0000    0.51760
277360.0000    0.39841
277400.0000    0.41766
277440.0000    0.62668
277480.0000    0.50365
277520.0000    0.32603
277560.0000    0.42239
277600.0000    0.24979
277640.0000    0.50409
277680.0000    0.30937
277720.0000    0.55087
277760.0000    0.40266
277800.0000    0.21468
277840.0000    0.60502
277880.0000    0.50545
277920.0000    0.49811
277960.0000    0.54141
278000.0000    0.54617
278040.0000    0.27680
278080.0000    0.22460
278120.0000    0.15382
278160.0000    0.27025
278200.0000    0.24234
278240.0000    0.44015
278280.0000    0.31716
278320.0000    0.31021
278360.0000    0.27049
278400.0000    0.22548
278440.0000    0.42922
278480.0000    0.44880
278520.0000    0.45474
278560.0000    0.31869
278600.0000    0.23918
278640.0000    0.36639
278680.0000    0.34961
278720.0000    0.37473
278760.0000    0.14130
278800.0000   -0.11718
278840.0000    0.09782
278880.0000    0.32752
278920.0000    0.25985
278960.0000    0.41048
279000.0000    0.41990
279040.0000    0.30993
279080.0000    0.29167
279120.0000    0.32504
279160.0000    0.34442
279200.0000    0.04995
279240.0000    0.21776
279280.0000    0.28957
279320.0000    0.35426
279360.0000    0.24373
279400.0000    0.25791
279440.0000    0.08660
279480.0000   -0.02189
279520.0000    0.38657
279560.0000    0.17591
279600.0000    0.07168
279640.0000    0.29321
279680.0000    0.39707
279720.0000    0.24770
279760.0000    0.28771
279800.0000    0.26802
279840.0000    0.30503
279880.0000    0.17181
279920.0000    0.42112
279960.0000    0.42706
280000.0000    0.34972
280040.0000    0.20149
280080.0000    0.13262
280120.0000    0.27802
280160.0000    0.25017
280200.0000    0.34121
280240.0000    0.32822
280280.0000    0.13308
280320.0000   -0.00376
280360.0000    0.41498
280400.0000    0.12597
280440.0000    0.30090
280480.0000    0.04499
280520.0000    0.15323
280560.0000    0.23961
280600.0000    0.34336
280640.0000    0.10610
280680.0000    0.29594
280720.0000    0.33358
280760.0000    0.24122
280800.0000    0.22099
280840.0000    0.39146
280880.0000    0.19283
280920.0000    0.28648
280960.0000    0.29658
281000.0000    0.21987
281040.0000    0.24778
281080.0000    0.35314
281120.0000    0.03780
281160.0000    0.15032
281200.0000    0.22962
281240.0000    0.41989
281280.0000    0.35207
281320.0000    0.32932
281360.0000    0.27350
281400.0000    0.22554
281440.0000    0.30323
281480.0000    0.47161
281520.0000    0.34240
281560.0000    0.37830
281600.0000    0.30766
281640.0000    0.33152
281680.0000    0.26443
281720.0000    0.39115
281760.0000    0.37581
281800.0000    0.20671
281840.0000    0.44416
281880.0000    0.42897
281920.0000    0.31757
281960.0000    0.38893
282000.0000    0.42099
282040.0000    0.33345
282080.0000    0.58752
282120.0000    0.36320
282160.0000    0.36907
282200.0000    0.21079
282240.0000    0.46227
282280.0000    0.28686
282320.0000    0.34250
282360.0000    0.37577
282400.0000    0.32067
282440.0000    0.44551
282480.0000    0.39625
282520.0000    0.49199
282560.0000    0.35127
282600.0000    0.08740
282640.0000    0.29776
282680.0000    0.32232
282720.0000    0.30285
282760.0000    0.22957
282800.0000    0.30878
282840.0000    0.35471
282880.0000    0.25872
282920.0000    0.29825
282960.0000    0.41528
283000.0000    0.34316
283040.0000    0.12020
283080.0000    0.35416
283120.0000    0.27901
283160.0000    0.45530
283200.0000    0.48681
283240.0000    0.40525
283280.0000    0.34317
283320.0000    0.37351
283360.0000    0.39082
283400.0000    0.24059
283440.0000    0.48631
283480.0000    0.22619
283520.0000    0.24068
283560.0000    0.36405
283600.0000    0.13661
283640.0000    0.34383
283680.0000    0.27939
283720.0000    0.37023
283760.0000    0.21808
283800.0000    0.32090
283840.0000    0.08393
283880.0000    0.21952
283920.0000    0.27475
283960.0000    0.49286
284000.0000    0.04043
284040.0000    0.21923
284080.0000    0.33778
284120.0000    0.45959
284160.0000    0.16678
284200.0000    0.59352
284240.0000    0.31052
284280.0000    0.31388
284320.0000    0.48169
284360.0000    0.42330
284400.0000    0.55995
284440.0000    0.41785
284480.0000    0.60018
284520.0000    0.28548
284560.0000    0.37286
284600.0000    0.26238
284640.0000    0.37859
284680.0000    0.17835
284720.0000    0.27027
284760.0000    0.22005
284800.0000    0.05986
284840.0000    0.41664
284880.0000    0.28592
284920.0000    0.42179
284960.0000    0.52177
285000.0000    0.45595
285040.0000    0.37382
285080.0000    0.41138
285120.0000    0.46470
285160.0000    0.35894
285200.0000    0.28088
285240.0000    0.43966
285280.0000    0.22903
285320.0000    0.38298
285360.0000    0.31182
285400.0000    0.59714
285440.0000    0.33435
285480.0000    0.33983
285520.0000    0.25182
285560.0000    0.30204
285600.0000    0.03638
285640.0000    0.16022
285680.0000    0.28562
285720.0000    0.22094
285760.0000    0.50962
285800.0000    0.45861
285840.0000    0.06918
285880.0000    0.11509
285920.0000    0.04302
285960.0000    0.23271
286000.0000    0.08301
286040.0000   -0.02344
286080.0000    0.27439
286120.0000    0.46348
286160.0000    0.09823
286200.0000    0.24295
286240.0000    0.22892
286280.0000    0.19281
286320.0000    0.23302
286360.0000    0.20220
286400.0000    0.25536
286440.0000    0.10923
286480.0000    0.16793
286520.0000    0.23015
286560.0000    0.29606
286600.0000    0.08710
286640.0000    0.07640
286680.0000   -0.00166
286720.0000    0.24116
286760.0000    0.02106
286800.0000    0.05807
286840.0000    0.40842
286880.0000    0.26101
286920.0000    0.02877
286960.0000   -0.04777
287000.0000   -0.01724
287040.0000    0.11225
287080.0000    0.10445
287120.0000    0.27410
287160.0000    0.18789
287200.0000    0.53196
287240.0000    0.23023
287280.0000    0.36855
287320.0000    0.63508
287360.0000    0.51904
287400.0000    0.57618
287440.0000    0.43814
287480.0000    0.56752
287520.0000    0.60225
287560.0000    0.54186
287600.0000    0.42836
287640.0000   -0.03767
287680.0000    0.54945
287720.0000    0.27709
287760.0000    0.47286
287800.0000    0.25848
287840.0000    0.55633
287880.0000    0.33867
287920.0000    0.36204
287960.0000    0.54810
288000.0000    0.22724
288040.0000    0.25479
288080.0000    0.21455
288120.0000    0.37342
288160.0000    0.26339
288200.0000    0.27738
288240.0000    0.46270
288280.0000    0.37392
288320.0000    0.55104
288360.0000    0.54382
288400.0000    0.43202
288440.0000    0.45110
288480.0000    0.36634
288520.0000    0.67792
288560.0000    0.56466
288600.0000    0.51056
288640.0000    0.40998
288680.0000    0.30312
288720.0000    0.42035
288760.0000    0.42482
288800.0000    0.50043
288840.0000    0.38366
288880.0000    0.42476
288920.0000    0.62691
288960.0000    0.46094
289000.0000    0.62431
289040.0000    0.48590
289080.0000    0.47453
289120.0000    0.44768
289160.0000    0.43819
289200.0000    0.38480
289240.0000    0.60456
289280.0000    0.64021
289320.0000    0.31883
289360.0000    0.31166
289400.0000    0.20858
289440.0000    0.17481
289480.0000    0.42388
289520.0000    0.45976
289560.0000    0.30237
289600.0000    0.36574
289640.0000    0.37389
289680.0000    0.54078
289720.0000    0.47727
289760.0000    0.07887
289800.0000    0.34729
289840.0000    0.26438
289880.0000    0.38693
289920.0000    0.38841
289960.0000    0.39644
290000.0000    0.53737
290040.0000    0.23782
290080.0000    0.29666
290120.0000    0.43305
290160.0000    0.45075
290200.0000    0.38127
290240.0000    0.28396
290280.0000    0.31974
290320.0000    0.16209
290360.0000    0.07623
290400.0000    0.28897
290440.0000    0.34555
290480.0000    0.29237
290520.0000    0.05076
290560.0000    0.03827
290600.0000    0.43291
290640.0000    0.12281
290680.0000    0.21666
290720.0000    0.15294
290760.0000    0.30416
290800.0000    0.47426
290840.0000    0.17590
290880.0000    0.36315
290920.0000    0.36403
290960.0000    0.20055
291000.0000    0.11172
291040.0000    0.28891
291080.0000    0.13347
291120.0000    0.00745
291160.0000    0.15650
291200.0000    0.15118
291240.0000    0.37973
291280.0000    0.41012
291320.0000    0.34962
291360.0000    0.21800
291400.0000    0.40875
291440.0000    0.00543
291480.0000    0.31686
291520.0000    0.11581
291560.0000    0.24055
291600.0000    0.54064
291640.0000    0.28120
291680.0000    0.32813
291720.0000    0.34833
291760.0000    0.40679
291800.0000    0.29708
291840.0000    0.21499
291880.0000    0.34373
291920.0000    0.42900
291960.0000    0.28134
292000.0000    0.46236
292040.0000    0.31249
292080.0000    0.21251
292120.0000    0.33511
292160.0000    0.48162
292200.0000    0.07684
292240.0000    0.24361
292280.0000    0.29827
292320.0000    0.41626
292360.0000    0.23187
292400.0000    0.40250
292440.0000    0.40008
292480.0000    0.20694
292520.0000    0.28502
292560.0000    0.30123
292600.0000    0.38428
292640.0000    0.26333
292680.0000    0.26193
292720.0000    0.22998
292760.0000    0.40559
292800.0000    0.11184
292840.0000    0.14023
292880.0000    0.40094
292920.0000    0.21215
292960.0000    0.28977
293000.0000    0.17027
293040.0000    0.20113
293080.0000    0.26196
293120.0000    0.30142
293160.0000    0.16889
293200.0000    0.23886
293240.0000    0.21783
293280.0000    0.36811
293320.0000    0.23996
293360.0000    0.13064
293400.0000   -0.10265
293440.0000   -0.04511
293480.0000    0.07782
293520.0000   -0.14607
293560.0000    0.17567
293600.0000    0.50540
293640.0000   -0.06780
293680.0000    0.39056
293720.0000    0.52328
293760.0000    0.31432
293800.0000    0.25169
293840.0000    0.24943
293880.0000    0.30701
293920.0000    0.16489
293960.0000    0.27614
294000.0000    0.30311
294040.0000    0.16032
294080.0000    0.22227
294120.0000    0.18556
294160.0000    0.29937
294200.0000    0.26732
294240.0000    0.29283
294280.0000    0.26339
294320.0000    0.33748
294360.0000    0.30542
294400.0000    0.16612
294440.0000    0.47228
294480.0000    0.29032
294520.0000    0.34446
294560.0000    0.40512
294600.0000    0.12079
294640.0000    0.23828
294680.0000    0.18367
294720.0000    0.14754
294760.0000    0.18751
294800.0000    0.26934
294840.0000    0.20576
294880.0000    0.28418
294920.0000    0.23292
294960.0000    0.27813
295000.0000    0.37344
295040.0000    0.29402
295080.0000    0.31949
295120.0000    0.27392
295160.0000    0.19714
295200.0000    0.10751
295240.0000    0.38503
295280.0000    0.41162
295320.0000    0.34520
295360.0000    0.31460
295400.0000    0.35768
295440.0000    0.30949
295480.0000    0.32970
295520.0000    0.27002
295560.0000    0.32241
295600.0000    0.32697
295640.0000    0.34582
295680.0000    0.39795
295720.0000    0.16401
295760.0000    0.07127
295800.0000    0.26184
295840.0000    0.00970
295880.0000    0.09687
295920.0000    0.05485
295960.0000    0.25965
296000.0000    0.23258
296040.0000    0.31507
296080.0000    0.12404
296120.0000    0.24277
296160.0000    0.23941
296200.0000    0.32597
296240.0000    0.47659
296280.0000    0.26426
296320.0000    0.27835
296360.0000    0.39195
296400.0000    0.36508
296440.0000    0.20817
296480.0000    0.31223
296520.0000    0.30841
296560.0000    0.07856
296600.0000    0.30628
296640.0000    0.42246
296680.0000    0.16706
296720.0000    0.26542
296760.0000    0.09026
296800.0000    0.38496
296840.0000    0.48577
296880.0000    0.16063
296920.0000    0.17632
296960.0000    0.49871
297000.0000    0.34196
297040.0000    0.39921
297080.0000    0.31600
297120.0000    0.35565
297160.0000    0.32282
297200.0000    0.28740
297240.0000    0.11172
297280.0000    0.33797
297320.0000    0.07038
297360.0000    0.08273
297400.0000    0.40785
297440.0000    0.21293
297480.0000    0.25537
297520.0000    0.36491
297560.0000    0.28390
297600.0000    0.22247
297640.0000    0.26805
297680.0000    0.13514
297720.0000    0.21829
297760.0000    0.20558
297800.0000    0.10578
297840.0000    0.49073
297880.0000    0.26727
297920.0000    0.03860
297960.0000    0.39267
298000.0000    0.25793
298040.0000    0.28352
298080.0000    0.40628
298120.0000    0.11108
298160.0000    0.31498
298200.0000    0.04929
298240.0000    0.22293
298280.0000    0.35356
298320.0000    0.34656
298360.0000    0.39120
298400.0000    0.35050
298440.0000    0.56204
298480.0000    0.34066
298520.0000    0.39369
298560.0000    0.28915
298600.0000    0.32092
298640.0000    0.23356
298680.0000    0.29658
298720.0000    0.65244
298760.0000    0.45029
298800.0000    0.35597
298840.0000    0.39443
298880.0000    0.35240
298920.0000    0.11188
298960.0000    0.45757
299000.0000    0.25318
299040.0000    0.07120
299080.0000    0.44384
299120.0000    0.11318
299160.0000    0.31893
299200.0000    0.26141
299240.0000    0.48399
299280.0000    0.30884
299320.0000    0.44210
299360.0000    0.31994
299400.0000   -0.03348
299440.0000    0.33471
299480.0000    0.06228
299520.0000    0.26466
299560.0000    0.29730
299600.0000    0.32831
299640.0000    0.24751
299680.0000    0.23512
299720.0000    0.15379
299760.0000    0.17174
299800.0000    0.14742
299840.0000    0.46146
299880.0000    0.37476
299920.0000    0.15409
299960.0000    0.27281
300000.0000    0.27476
300040.0000    0.27918
300080.0000    0.17699
300120.0000    0.18138
300160.0000    0.27016
300200.0000    0.21762
300240.0000    0.22949
300280.0000    0.23831
300320.0000    0.21492
300360.0000    0.51366
300400.0000    0.26815
300440.0000    0.26399
300480.0000    0.34607
300520.0000    0.33603
300560.0000    0.67340
300600.0000    0.28802
300640.0000    0.13774
300680.0000    0.28065
300720.0000    0.12250
300760.0000    0.38445
300800.0000    0.33271
300840.0000    0.28903
300880.0000    0.38999
300920.0000    0.17393
300960.0000    0.25791
301000.0000    0.16744
301040.0000    0.36517
301080.0000    0.27056
301120.0000    0.51015
301160.0000    0.44601
301200.0000    0.25997
301240.0000    0.60945
301280.0000    0.12605
301320.0000    0.37686
301360.0000    0.66158
301400.0000    0.37033
301440.0000    0.54894
301480.0000    0.63605
301520.0000    0.56950
301560.0000    0.72247
301600.0000    0.45517
301640.0000    0.46791
301680.0000    0.49218
301720.0000    0.45638
301760.0000    0.49858
301800.0000    0.50135
301840.0000    0.41862
301880.0000    0.62468
301920.0000    0.48922
301960.0000    0.49642
302000.0000    0.56802
302040.0000    0.65246
302080.0000    0.57336
302120.0000    0.66860
302160.0000    0.49263
302200.0000    0.49791
302240.0000    0.61143
302280.0000    0.60611
302320.0000    0.63478
302360.0000    0.53451
302400.0000    0.46775
302440.0000    0.56178
302480.0000    0.58151
302520.0000    0.11607
302560.0000    0.17774
302600.0000    0.46939
302640.0000    0.36133
302680.0000    0.08290
302720.0000    0.56330
302760.0000    0.63306
302800.0000    0.54706
302840.0000    0.18492
302880.0000    0.43446
302920.0000    0.14349
302960.0000    0.32094
303000.0000    0.30255
303040.0000    0.17053
303080.0000    0.34596
303120.0000    0.43486
303160.0000    0.54783
303200.0000    0.63524
303240.0000    0.51595
303280.0000    0.31821
303320.0000    0.22035
303360.0000    0.47652
303400.0000    0.73561
303440.0000    0.64896
303480.0000    0.29704
303520.0000    0.27572
303560.0000    0.71030
303600.0000    0.43467
303640.0000    0.61793
303680.0000    0.35162
303720.0000    0.34355
303760.0000    0.29872
303800.0000    0.39656
303840.0000    0.13239
303880.0000    0.28706
303920.0000    0.46068
303960.0000    0.46566
304000.0000    0.31878
304040.0000    0.31227
304080.0000    0.43690
304120.0000    0.30097
304160.0000    0.17116
304200.0000    0.05129
304240.0000    0.06649
304280.0000    0.24373
304320.0000   -0.00208
304360.0000   -0.24192
304400.0000   -0.05643
304440.0000   -0.13222
304480.0000   -0.23865
304520.0000   -0.65092
304560.0000   -0.19050
304600.0000   -0.32137
304640.0000    0.02106
304680.0000   -0.18661
304720.0000    0.23284
304760.0000    0.43129
304800.0000    0.31200
304840.0000    0.27718
304880.0000    0.35461
304920.0000    0.48973
304960.0000    0.25276
305000.0000    0.27752
305040.0000    0.01704
305080.0000    0.44607
305120.0000    0.49904
305160.0000    0.61986
305200.0000    0.39729
305240.0000    0.61216
305280.0000    0.44389
305320.0000    0.40553
305360.0000    0.56825
305400.0000    0.61329
305440.0000    0.44064
305480.0000    0.29255
305520.0000    0.40825
305560.0000    0.44091
305600.0000    0.33007
305640.0000    0.40826
305680.0000    0.25541
305720.0000    0.14283
305760.0000    0.27526
305800.0000    0.35141
305840.0000    0.28012
305880.0000    0.21998
305920.0000    0.12499
305960.0000    0.16582
306000.0000    0.36225
306040.0000    0.13556
306080.0000    0.22535
306120.0000    0.16686
306160.0000    0.23530
306200.0000    0.24542
306240.0000    0.55590
306280.0000    0.16061
306320.0000    0.27242
306360.0000    0.20797
306400.0000    0.53137
306440.0000    0.09873
306480.0000    0.14444
306520.0000    0.14014
306560.0000    0.15913
306600.0000    0.25060
306640.0000    0.45628
306680.0000    0.44502
306720.0000    0.40516
306760.0000    0.25370
306800.0000    0.38602
306840.0000    0.40184
306880.0000    0.25745
306920.0000    0.43219
306960.0000    0.30766
307000.0000    0.30816
307040.0000    0.49999
307080.0000    0.28963
307120.0000    0.38441
307160.0000    0.38619
307200.0000    0.45622
307240.0000    0.33914
307280.0000    0.59742
307320.0000    0.60638
307360.0000    0.62402
307400.0000    0.19097
307440.0000    0.30759
307480.0000    0.13785
307520.0000   -0.11348
307560.0000    0.16878
307600.0000   -0.00767
307640.0000    0.13495
307680.0000    0.15024
307720.0000    0.13313
307760.0000    0.21926
307800.0000   -0.30559
307840.0000   -0.10925
307880.0000   -0.11973
307920.0000    0.16693
307960.0000   -0.39168
308000.0000   -0.18323
308040.0000   -0.22905
308080.0000   -0.29169
308120.0000   -0.38229
308160.0000   -0.75010
308200.0000   -0.15794
308240.0000   -0.23272
308280.0000   -0.23961
308320.0000   -0.36291
308360.0000   -0.54404
308400.0000   -0.66946
308440.0000   -0.66589
308480.0000   -0.58277
308520.0000   -0.16494
308560.0000   -0.42687
308600.0000   -0.45779
308640.0000   -0.44757
308680.0000   -0.56583
308720.0000   -0.51321
308760.0000   -0.15661
308800.0000   -0.20655
308840.0000   -0.78679
308880.0000   -0.50835
308920.0000   -0.46824
308960.0000   -0.13311
309000.0000   -0.14128
309040.0000   -0.11754
309080.0000   -0.22868
309120.0000   -0.12200
309160.0000   -0.37848
309200.0000   -0.20568
309240.0000   -0.16653
309280.0000   -0.48098
309320.0000   -0.60325
309360.0000   -0.52102
309400.0000   -0.40011
309440.0000   -0.38225
309480.0000   -0.45163
309520.0000   -0.47388
309560.0000   -0.24616
309600.0000   -0.50244
309640.0000   -0.64822
309680.0000   -0.50094
309720.0000   -0.54832
309760.0000   -0.62929
309800.0000   -0.62188
309840.0000   -0.54374
309880.0000   -0.50408
309920.0000   -0.64786
309960.0000   -0.76871
310000.0000   -0.70065
310040.0000   -0.40182
310080.0000   -0.48950
310120.0000   -0.44117
310160.0000   -0.65153
310200.0000   -0.30721
310240.0000   -0.04508
310280.0000    0.11879
310320.0000   -0.03101
310360.0000   -0.26941
310400.0000    0.09732
310440.0000   -0.01779
310480.0000   -0.11901
310520.0000   -0.59768
310560.0000   -0.15712
310600.0000   -0.04115
310640.0000    0.07023
310680.0000   -0.09039
310720.0000    0.11917
310760.0000   -0.71299
310800.0000   -0.68767
310840.0000   -0.88069
310880.0000   -0.91454
310920.0000   -0.62785
310960.0000   -0.56791
311000.0000   -0.48350
311040.0000   -0.36515
311080.0000   -0.44408
311120.0000   -0.60257
311160.0000   -0.37006
311200.0000    0.00443
311240.0000   -0.07087
311280.0000   -0.35832
311320.0000   -0.26121
311360.0000   -0.23779
311400.0000   -0.12848
311440.0000   -0.49256
311480.0000   -0.15440
311520.0000    0.09980
311560.0000   -0.16283
311600.0000   -0.26262
311640.0000   -0.30481
311680.0000   -0.13647
311720.0000    0.18020
311760.0000   -0.02494
311800.0000    0.00245
311840.0000   -0.12851
311880.0000   -0.15212
311920.0000   -0.31079
311960.0000   -0.28376
312000.0000   -0.05674
312040.0000   -0.16440
312080.0000   -0.30176
312120.0000    0.10653
312160.0000   -0.27661
312200.0000   -0.14220
312240.0000   -0.32350
312280.0000   -0.15974
312320.0000   -0.54520
312360.0000   -0.04686
312400.0000   -0.63813
312440.0000   -0.22650
312480.0000   -0.58555
312520.0000   -0.38468
312560.0000   -0.37697
312600.0000   -0.63287
312640.0000   -0.51821
312680.0000   -0.46953
312720.0000   -0.32583
312760.0000   -0.44872
312800.0000   -0.40591
312840.0000   -0.51484
312880.0000   -0.49223
312920.0000   -0.36493
312960.0000   -0.36542
313000.0000   -0.50078
313040.0000   -0.51328
313080.0000   -0.35746
313120.0000   -0.80692
313160.0000   -0.35111
313200.0000   -0.23365
313240.0000   -0.45725
313280.0000   -0.31367
313320.0000   -0.48367
313360.0000   -0.52885
313400.0000   -0.50721
313440.0000   -0.41611
313480.0000   -0.45016
313520.0000   -0.36361
313560.0000   -0.29067
313600.0000   -0.34840
313640.0000   -0.30559
313680.0000   -0.30884
313720.0000    0.00704
313760.0000   -0.03879
313800.0000    0.03034
313840.0000    0.03312
313880.0000   -0.05110
313920.0000   -0.24433
313960.0000   -0.05463
314000.0000    0.09407
314040.0000    0.04788
314080.0000   -0.28314
314120.0000   -0.22566
314160.0000   -0.18509
314200.0000   -0.04001
314240.0000    0.00062
314280.0000    0.04969
314320.0000    0.01151
314360.0000   -0.17099
314400.0000   -0.11607
314440.0000   -0.16564
314480.0000    0.25350
314520.0000   -0.06245
314560.0000   -0.02586
314600.0000   -0.03848
314640.0000   -0.13988
314680.0000    0.07891
314720.0000    0.02868
314760.0000    0.02474
314800.0000   -0.09062
314840.0000   -0.01930
314880.0000   -0.29107
314920.0000   -0.21895
314960.0000   -0.05044
315000.0000   -0.36404
315040.0000   -0.39794
315080.0000   -0.40877
315120.0000   -0.05358
315160.0000   -0.36433
315200.0000   -0.68794
315240.0000   -0.59119
315280.0000   -0.36643
315320.0000   -0.01165
315360.0000   -0.23163
315400.0000   -0.46467
315440.0000   -0.19078
315480.0000    0.15614
315520.0000   -0.42597
315560.0000   -0.25119
315600.0000   -0.05894
315640.0000    0.07601
315680.0000    0.01308
315720.0000    0.00505
315760.0000    0.03466
315800.0000    0.01891
315840.0000   -0.12854
315880.0000   -0.08584
315920.0000   -0.20432
315960.0000   -0.07046
316000.0000   -0.14441
316040.0000   -0.26303
316080.0000   -0.18128
316120.0000   -0.19077
316160.0000   -0.21184
316200.0000   -0.13530
316240.0000   -0.14892
316280.0000    0.28019
316320.0000   -0.32174
316360.0000   -0.47573
316400.0000   -0.26133
316440.0000   -0.14823
316480.0000   -0.38473
316520.0000    0.08160
316560.0000   -0.39560
316600.0000   -0.22793
316640.0000    0.35673
316680.0000    0.23633
316720.0000    0.15526
316760.0000   -0.07654
316800.0000    0.22997
316840.0000    0.21179
316880.0000    0.13849
316920.0000    0.35471
316960.0000    0.10799
317000.0000    0.03908
317040.0000   -0.28242
317080.0000   -0.41560
317120.0000   -0.08417
317160.0000   -0.26793
317200.0000   -0.35001
317240.0000   -0.49732
317280.0000   -0.35996
317320.0000   -0.49518
317360.0000   -0.51736
317400.0000   -1.13181
317440.0000   -0.73944
317480.0000   -1.10309
317520.0000   -0.68603
317560.0000   -0.76382
317600.0000   -1.07137
317640.0000   -0.86092
317680.0000   -0.37649
317720.0000   -0.91791
317760.0000   -0.58510
317800.0000   -0.67736
317840.0000   -0.61638
317880.0000   -0.87894
317920.0000   -0.53624
317960.0000   -0.53923
318000.0000   -0.57621
318040.0000   -0.68318
318080.0000   -0.88104
318120.0000   -0.75595
318160.0000   -0.60426
318200.0000   -0.62225
318240.0000    0.01918
318280.0000   -0.39876
318320.0000   -0.23528
318360.0000   -0.18706
318400.0000   -0.13848
318440.0000   -0.02607
318480.0000   -0.05246
318520.0000   -0.10076
318560.0000   -0.43334
318600.0000   -0.81827
318640.0000   -0.40668
318680.0000   -0.34674
318720.0000   -0.19681
318760.0000   -0.02735
318800.0000    0.06204
318840.0000   -0.15249
318880.0000   -0.19934
318920.0000   -0.40409
318960.0000   -0.35715
319000.0000   -0.32982
319040.0000   -0.62209
319080.0000   -0.29345
319120.0000   -0.53176
319160.0000   -0.67910
319200.0000   -0.59900
319240.0000   -0.47989
319280.0000   -0.38770
319320.0000   -0.84622
319360.0000   -0.36246
319400.0000   -0.36147
319440.0000   -0.17216
319480.0000   -0.44796
319520.0000   -0.78630
319560.0000    0.06308
319600.0000   -0.73695
319640.0000   -0.24091
319680.0000   -0.50058
319720.0000   -0.36973
319760.0000   -0.45668
319800.0000   -0.75948
319840.0000   -0.42181
319880.0000   -0.29126
319920.0000   -0.60313
319960.0000   -0.59221
320000.0000   -0.35545
320040.0000   -0.32224
320080.0000   -0.40319
320120.0000   -0.44257
320160.0000   -0.56814
320200.0000   -0.53140
320240.0000   -0.34835
320280.0000   -0.39125
320320.0000   -0.51547
320360.0000   -0.29238
320400.0000   -0.18327
320440.0000   -0.42259
320480.0000   -0.39253
320520.0000   -0.33173
320560.0000   -0.50119
320600.0000   -0.38866
320640.0000   -0.34683
320680.0000   -0.45983
320720.0000   -0.10793
320760.0000   -0.45809
320800.0000   -0.43630
320840.0000   -0.55314
320880.0000   -0.51828
320920.0000   -0.39212
320960.0000   -0.42415
321000.0000   -0.37681
321040.0000   -0.21691
321080.0000   -0.20449
321120.0000   -0.63083
321160.0000   -0.28377
321200.0000   -0.22440
321240.0000   -0.10406
321280.0000   -0.26673
321320.0000    0.07411
321360.0000   -0.03438
321400.0000   -0.09916
321440.0000   -0.38446
321480.0000    0.07462
321520.0000   -0.09061
321560.0000    0.01998
321600.0000   -0.34848
321640.0000    0.04669
321680.0000   -0.09287
321720.0000   -0.34497
321760.0000    0.12579
321800.0000    0.59574
321840.0000    0.45496
321880.0000    0.71929
321920.0000    0.65941
321960.0000    0.66668
322000.0000    0.64139
322040.0000    0.55677
322080.0000    0.40597
322120.0000    0.64361
322160.0000    0.67608
322200.0000    0.54414
322240.0000    0.76436
322280.0000    0.54616
322320.0000    0.68852
322360.0000    0.77928
322400.0000    0.47356
322440.0000    0.58053
322480.0000    0.53526
322520.0000    0.82229
322560.0000    0.69919
322600.0000    0.79847
322640.0000    0.77648
322680.0000    0.73033
322720.0000    0.67351
322760.0000    0.62612
322800.0000    0.63008
322840.0000    0.66924
322880.0000    0.89961
322920.0000    0.67220
322960.0000    0.51987
323000.0000    0.72131
323040.0000    0.69923
323080.0000    0.81602
323120.0000    0.67936
323160.0000    0.70489
323200.0000    0.62973
323240.0000    0.42703
323280.0000    0.46241
323320.0000    0.28517
323360.0000    0.67175
323400.0000    0.46408
323440.0000    0.44961
323480.0000    0.48553
323520.0000    0.45207
323560.0000    0.54371
323600.0000    0.45566
323640.0000    0.30964
323680.0000    0.63111
323720.0000    0.46883
323760.0000    0.34047
323800.0000    0.53513
323840.0000    0.45437
323880.0000    0.51869
323920.0000    0.57520
323960.0000    0.60732
324000.0000    0.43554
324040.0000    0.46707
324080.0000    0.60105
324120.0000    0.47763
324160.0000    0.50380
324200.0000    0.58061
324240.0000    0.45841
324280.0000    0.58106
324320.0000    0.40710
324360.0000    0.25188
324400.0000    0.45562
324440.0000    0.39798
324480.0000    0.50676
324520.0000    0.51723
324560.0000   -0.07718
324600.0000   -0.08737
324640.0000    0.20278
324680.0000    0.24684
324720.0000   -0.09687
324760.0000    0.10865
324800.0000    0.06800
324840.0000   -0.06108
324880.0000   -0.02490
324920.0000   -0.24366
324960.0000   -0.09602
325000.0000   -0.10636
325040.0000   -0.44753
325080.0000   -0.07194
325120.0000   -0.18820
325160.0000   -0.25822
325200.0000   -0.07653
325240.0000   -0.08787
325280.0000   -0.27698
325320.0000   -0.26753
325360.0000   -0.20281
325400.0000   -0.37397
325440.0000   -0.27046
325480.0000   -0.03337
325520.0000   -0.27416
325560.0000   -0.24215
325600.0000    0.00195
325640.0000   -0.34119
325680.0000   -0.11461
325720.0000   -0.20062
325760.0000   -0.14915
325800.0000   -0.20370
325840.0000    0.21817
325880.0000   -0.01077
325920.0000   -0.03704
325960.0000   -0.09126
326000.0000   -0.66153
326040.0000   -0.47423
326080.0000   -0.45444
326120.0000   -0.29632
326160.0000   -0.18261
326200.0000    0.13790
326240.0000   -0.05791
326280.0000   -0.02610
326320.0000   -0.02176
326360.0000   -0.15071
326400.0000    0.11728
326440.0000   -0.03281
326480.0000   -0.30399
326520.0000   -0.09531
326560.0000   -0.19764
326600.0000    0.20594
326640.0000   -0.02776
326680.0000    0.18673
326720.0000    0.32052
326760.0000    0.25160
326800.0000   -0.00297
326840.0000    0.27816
326880.0000    0.13146
326920.0000    0.33330
326960.0000    0.26864
327000.0000    0.47766
327040.0000    0.12221
327080.0000    0.22886
327120.0000    0.24787
327160.0000    0.33060
327200.0000    0.14514
327240.0000    0.34676
327280.0000    0.30988
327320.0000    0.30744
327360.0000    0.32286
327400.0000    0.64907
327440.0000    0.51099
327480.0000    0.38914
327520.0000    0.39308
327560.0000    0.51536
327600.0000    0.34340
327640.0000    0.27808
327680.0000    0.27792
327720.0000    0.06498
327760.0000    0.18332
327800.0000    0.37770
327840.0000    0.43430
327880.0000    0.41245
327920.0000    0.39991
327960.0000    0.55279
328000.0000    0.56341
328040.0000    0.34717
328080.0000    0.18250
328120.0000    0.55006
328160.0000    0.60003
328200.0000    0.65559
328240.0000    0.34578
328280.0000    0.28203
328320.0000    0.41960
328360.0000    0.42177
328400.0000    0.35525
328440.0000    0.49224
328480.0000    0.60589
328520.0000    0.50507
328560.0000    0.38241
328600.0000    0.60752
328640.0000    0.50571
328680.0000    0.55952
328720.0000    0.47652
328760.0000    0.52308
328800.0000    0.57195
328840.0000    0.40921
328880.0000    0.49048
328920.0000    0.48720
328960.0000    0.31698
329000.0000    0.15845
329040.0000    0.25121
329080.0000    0.34010
329120.0000    0.17556
329160.0000    0.17741
329200.0000    0.17137
329240.0000    0.18832
329280.0000    0.34981
329320.0000    0.48252
329360.0000   -0.15761
329400.0000    0.11587
329440.0000   -0.08896
329480.0000   -0.22500
329520.0000   -0.00342
329560.0000   -0.08666
329600.0000   -0.19015
329640.0000    0.03205
329680.0000    0.14130
329720.0000   -0.28894
329760.0000    0.02916
329800.0000   -0.03092
329840.0000   -0.23485
329880.0000    0.00496
329920.0000   -0.27705
329960.0000   -0.06155
330000.0000   -0.15715
330040.0000   -0.08087
330080.0000   -0.08103
330120.0000    0.22345
330160.0000   -0.20742
330200.0000   -0.04882
330240.0000   -0.10910
330280.0000    0.05133
330320.0000   -0.02131
330360.0000   -0.45105
330400.0000    0.19475
330440.0000    0.02131
330480.0000   -0.00303
330520.0000   -0.11054
330560.0000   -0.23605
330600.0000    0.02286
330640.0000   -0.13496
330680.0000   -0.18287
330720.0000   -0.26469
330760.0000   -0.27640
330800.0000   -0.19582
330840.0000   -0.22687
330880.0000    0.01190
330920.0000   -0.16287
330960.0000   -0.15141
331000.0000   -0.19004
331040.0000   -0.15727
331080.0000    0.16183
331120.0000   -0.10957
331160.0000    0.03857
331200.0000    0.07160
331240.0000   -0.29290
331280.0000   -0.21483
331320.0000   -0.15757
331360.0000   -0.44664
331400.0000   -0.52788
331440.0000   -0.59264
331480.0000   -0.51649
331520.0000   -0.41957
331560.0000   -0.57084
331600.0000   -0.47604
331640.0000    0.23183
331680.0000    0.38076
331720.0000    0.26283
331760.0000    0.23023
331800.0000    0.30432
331840.0000    0.49322
331880.0000    0.31149
331920.0000    0.30834
331960.0000    0.12485
332000.0000    0.47464
332040.0000    0.16958
332080.0000    0.48705
332120.0000    0.14489
332160.0000    0.26768
332200.0000    0.31182
332240.0000    0.20854
332280.0000    0.25147
332320.0000    0.33748
332360.0000    0.15971
332400.0000    0.18839
332440.0000    0.20438
332480.0000    0.31266
332520.0000    0.28284
332560.0000    0.04765
332600.0000    0.33488
332640.0000    0.56110
332680.0000    0.21167
332720.0000    0.39112
332760.0000    0.41855
332800.0000    0.51089
332840.0000    0.43061
332880.0000    0.30389
332920.0000    0.35938
332960.0000    0.22010
333000.0000    0.37160
333040.0000    0.28105
333080.0000    0.56585
333120.0000    0.23908
333160.0000    0.27363
333200.0000    0.17849
333240.0000    0.19421
333280.0000    0.05904
333320.0000    0.35109
333360.0000    0.27184
333400.0000    0.41368
333440.0000    0.08670
333480.0000    0.21911
333520.0000    0.29284
333560.0000    0.21389
333600.0000    0.15717
333640.0000    0.28764
333680.0000    0.24421
333720.0000    0.34347
333760.0000    0.53853
333800.0000    0.30321
333840.0000    0.46650
333880.0000    0.53657
333920.0000    0.36074
333960.0000    0.42484
334000.0000    0.29722
334040.0000    0.26698
334080.0000    0.47570
334120.0000    0.32446
334160.0000    0.19191
334200.0000    0.31237
334240.0000    0.23373
334280.0000    0.44185
334320.0000    0.39068
334360.0000    0.14006
334400.0000    0.43665
334440.0000    0.43685
334480.0000    0.27158
334520.0000    0.20147
334560.0000    0.26868
334600.0000    0.07906
334640.0000    0.17712
334680.0000    0.17072
334720.0000    0.20326
334760.0000    0.35513
334800.0000    0.58145
334840.0000    0.40669
334880.0000    0.13378
334920.0000    0.16583
334960.0000    0.21911
335000.0000    0.39986
335040.0000    0.23013
335080.0000    0.62517
335120.0000    0.58964
335160.0000    0.23439
335200.0000    0.52190
335240.0000    0.36751
335280.0000    0.48922
335320.0000    0.69459
335360.0000    0.64187
335400.0000    0.35837
335440.0000    0.57643
335480.0000    0.75993
335520.0000    0.54203
335560.0000    0.60299
335600.0000    0.47199
335640.0000    0.56314
335680.0000    0.62146
335720.0000    0.45709
335760.0000    0.38540
335800.0000    0.61712
335840.0000    0.55962
335880.0000    0.45726
335920.0000    0.35031
335960.0000    0.40345
336000.0000    0.33168
336040.0000    0.36219
336080.0000    0.27606
336120.0000    0.37560
336160.0000    0.39098
336200.0000    0.55598
336240.0000    0.46176
336280.0000    0.38071
336320.0000    0.28879
336360.0000    0.41081
336400.0000    0.49559
336440.0000    0.68203
336480.0000    0.46976
336520.0000    0.52020
336560.0000    0.57449
336600.0000    0.58389
336640.0000    0.55562
336680.0000    0.44587
336720.0000    0.42461
336760.0000    0.57987
336800.0000    0.46537
336840.0000    0.37543
336880.0000    0.22940
336920.0000    0.07764
336960.0000    0.30874
337000.0000    0.44267
337040.0000    0.28132
337080.0000    0.30023
337120.0000    0.60803
337160.0000    0.32593
337200.0000    0.45117
337240.0000    0.42132
337280.0000    0.30452
337320.0000    0.67913
337360.0000    0.46702
337400.0000    0.39301
337440.0000    0.34381
337480.0000    0.74672
337520.0000    0.47974
337560.0000    0.39641
337600.0000    0.55269
337640.0000    0.67118
337680.0000    0.60558
337720.0000    0.61305
337760.0000    0.54512
337800.0000    0.55716
337840.0000    0.46208
337880.0000    0.31684
337920.0000    0.49054
337960.0000    0.38963
338000.0000    0.21235
338040.0000    0.36383
338080.0000    0.23500
338120.0000    0.22841
338160.0000    0.19483
338200.0000    0.38379
338240.0000    0.29456
338280.0000    0.23753
338320.0000    0.42123
338360.0000    0.43667
338400.0000    0.30649
338440.0000    0.52681
338480.0000    0.38025
338520.0000    0.37762
338560.0000    0.29771
338600.0000    0.26403
338640.0000    0.47365
338680.0000    0.29559
338720.0000    0.18618
338760.0000    0.39270
338800.0000    0.51475
338840.0000    0.27965
338880.0000    0.59658
338920.0000    0.58598
338960.0000    0.59121
339000.0000    0.35785
339040.0000    0.13354
339080.0000    0.11338
339120.0000    0.29557
339160.0000    0.27155
339200.0000    0.28175
339240.0000    0.29010
339280.0000    0.21019
339320.0000    0.06162
339360.0000   -0.15292
339400.0000   -0.00092
339440.0000   -0.10553
339480.0000    0.24313
339520.0000    0.24100
339560.0000    0.10453
339600.0000    0.06759
339640.0000    0.25260
339680.0000    0.15398
339720.0000    0.25696
339760.0000    0.37044
339800.0000    0.28754
339840.0000    0.38427
339880.0000    0.41808
339920.0000    0.54007
339960.0000    0.53497
340000.0000    0.24956
340040.0000    0.34431
340080.0000    0.18761
340120.0000    0.20334
340160.0000    0.20769
340200.0000    0.29017
340240.0000    0.30854
340280.0000    0.37758
340320.0000    0.37472
340360.0000    0.30547
340400.0000    0.30439
340440.0000    0.37662
340480.0000    0.27242
340520.0000    0.43922
340560.0000    0.40424
340600.0000    0.41836
340640.0000    0.38488
340680.0000    0.28348
340720.0000    0.20424
340760.0000    0.50376
340800.0000    0.25964
340840.0000    0.33181
340880.0000    0.35897
340920.0000    0.55824
340960.0000    0.49671
341000.0000    0.23800
341040.0000    0.23848
341080.0000    0.04857
341120.0000    0.23279
341160.0000    0.35024
341200.0000    0.44180
341240.0000    0.61035
341280.0000    0.43835
341320.0000    0.14157
341360.0000    0.04695
341400.0000    0.41534
341440.0000    0.47885
341480.0000    0.45679
341520.0000   -0.08874
341560.0000    0.30252
341600.0000    0.48543
341640.0000    0.20116
341680.0000    0.38140
341720.0000    0.25142
341760.0000    0.33388
341800.0000    0.33069
341840.0000    0.54440
341880.0000    0.23824
341920.0000    0.33626
341960.0000    0.41677
342000.0000    0.23765
342040.0000   -0.36734
342080.0000   -0.25139
342120.0000   -0.36067
342160.0000   -0.69638
342200.0000   -0.41597
342240.0000   -0.26501
342280.0000   -0.39667
342320.0000   -0.25070
342360.0000    0.05158
342400.0000    0.12407
342440.0000   -0.11277
342480.0000    0.34659
342520.0000    0.36885
342560.0000    0.28356
342600.0000    0.35313
342640.0000    0.42702
342680.0000    0.19732
342720.0000    0.39854
342760.0000    0.47052
342800.0000    0.48406
342840.0000    0.46673
342880.0000    0.51509
342920.0000    0.49096
342960.0000    0.21622
343000.0000    0.30651
343040.0000    0.37282
343080.0000    0.35204
343120.0000    0.41575
343160.0000    0.40850
343200.0000    0.50832
343240.0000    0.21742
343280.0000    0.37846
343320.0000    0.36237
343360.0000    0.39881
343400.0000    0.39249
343440.0000    0.45871
343480.0000    0.46883
343520.0000    0.46079
343560.0000    0.29362
343600.0000    0.39914
343640.0000    0.43042
343680.0000    0.61714
343720.0000    0.31917
343760.0000    0.46853
343800.0000    0.42545
343840.0000    0.25824
343880.0000    0.22290
343920.0000    0.42703
343960.0000   -0.16751
344000.0000    0.35593
344040.0000    0.39553
344080.0000    0.31519
344120.0000    0.29394
344160.0000    0.00400
344200.0000    0.24118
344240.0000    0.25757
344280.0000    0.36717
344320.0000    0.18723
344360.0000    0.21574
344400.0000    0.25439
344440.0000    0.25139
344480.0000    0.41638
344520.0000    0.10220
344560.0000    0.46740
344600.0000    0.38556
344640.0000    0.52746
344680.0000    0.20798
344720.0000    0.30463
344760.0000    0.26461
344800.0000    0.14585
344840.0000    0.35785
344880.0000    0.52928
344920.0000    0.44069
344960.0000    0.48980
345000.0000    0.47151
345040.0000    0.41106
345080.0000    0.22380
345120.0000    0.24663
345160.0000    0.12348
345200.0000    0.17843
345240.0000    0.25482
345280.0000    0.20676
345320.0000    0.35070
345360.0000    0.11173
345400.0000    0.22637
345440.0000    0.12244
345480.0000    0.22274
345520.0000    0.31839
345560.0000    0.21087
345600.0000    0.50525
345640.0000    0.13186
345680.0000    0.40850
345720.0000    0.45074
345760.0000    0.52588
345800.0000    0.44590
345840.0000    0.22316
345880.0000    0.40540
345920.0000    0.23603
345960.0000    0.28061
346000.0000    0.22695
346040.0000    0.21769
346080.0000   -0.08973
346120.0000    0.15909
346160.0000    0.24083
346200.0000    0.27500
346240.0000    0.27721
346280.0000    0.26150
346320.0000    0.18850
346360.0000    0.32319
346400.0000    0.27882
346440.0000    0.43751
346480.0000    0.22085
346520.0000    0.38476
346560.0000    0.35317
346600.0000    0.39494
346640.0000    0.27220
346680.0000    0.41210
346720.0000    0.41940
346760.0000    0.21178
346800.0000    0.38084
346840.0000    0.40810
346880.0000    0.31502
346920.0000    0.19385
346960.0000    0.35817
347000.0000    0.33277
347040.0000    0.36420
347080.0000    0.19342
347120.0000    0.27415
347160.0000    0.18408
347200.0000    0.34723
347240.0000    0.20150
347280.0000    0.37742
347320.0000    0.44693
347360.0000    0.27990
347400.0000    0.40710
347440.0000    0.29118
347480.0000    0.11455
347520.0000    0.39389
347560.0000    0.18837
347600.0000    0.46315
347640.0000    0.31964
347680.0000    0.21277
347720.0000    0.61092
347760.0000    0.35133
347800.0000    0.29236
347840.0000    0.34811
347880.0000    0.35580
347920.0000    0.10789
347960.0000    0.39119
348000.0000    0.18409
348040.0000    0.12909
348080.0000    0.22009
348120.0000    0.40071
348160.0000    0.00113
348200.0000    0.38632
348240.0000    0.11486
348280.0000    0.46688
348320.0000    0.14751
348360.0000    0.09111
348400.0000   -0.05826
348440.0000   -0.44833
348480.0000    0.12089
348520.0000    0.29947
348560.0000    0.44481
348600.0000    0.26387
348640.0000    0.32238
348680.0000    0.36473
348720.0000    0.44793
348760.0000    0.45153
348800.0000    0.49839
348840.0000    0.06416
348880.0000    0.29206
348920.0000    0.34042
348960.0000    0.23546
349000.0000    0.28471
349040.0000    0.26369
349080.0000    0.34179
349120.0000    0.36644
349160.0000    0.42687
349200.0000    0.35811
349240.0000    0.18450
349280.0000    0.32241
349320.0000    0.46540
349360.0000    0.25250
349400.0000    0.35274
349440.0000    0.33040
349480.0000    0.43282
349520.0000    0.21981
349560.0000    0.18406
349600.0000    0.22693
349640.0000    0.19089
349680.0000    0.07856
349720.0000    0.29968
349760.0000    0.29038
349800.0000    0.08006
349840.0000    0.49429
349880.0000    0.17810
349920.0000    0.16229
349960.0000    0.46513
350000.0000    0.29440
350040.0000    0.35463
350080.0000    0.18834
350120.0000    0.54496
350160.0000    0.21019
350200.0000    0.33240
350240.0000    0.32840
350280.0000    0.28598
350320.0000    0.26238
350360.0000    0.33641
350400.0000    0.35234
350440.0000    0.56818
350480.0000    0.37852
350520.0000    0.21399
350560.0000    0.25875
350600.0000    0.38274
350640.0000    0.32834
350680.0000    0.39428
350720.0000    0.31605
350760.0000    0.39475
350800.0000    0.34479
350840.0000    0.49743
350880.0000    0.27547
350920.0000    0.30199
350960.0000    0.32908
351000.0000    0.43014
351040.0000    0.43794
351080.0000    0.48696
351120.0000    0.38881
351160.0000    0.29881
351200.0000    0.22526
351240.0000    0.39438
351280.0000    0.22656
351320.0000    0.18848
351360.0000    0.26363
351400.0000    0.28993
351440.0000    0.31342
351480.0000    0.47938
351520.0000    0.29178
351560.0000    0.33232
351600.0000    0.31955
351640.0000    0.19843
351680.0000    0.25659
351720.0000    0.37597
351760.0000    0.20149
351800.0000    0.42807
351840.0000    0.37214
351880.0000    0.32046
351920.0000    0.51582
351960.0000    0.48894
352000.0000    0.50257
352040.0000    0.40989
352080.0000    0.13623
352120.0000    0.45641
352160.0000    0.21912
352200.0000    0.25339
352240.0000    0.35173
352280.0000    0.00849
352320.0000    0.45075
352360.0000    0.50751
352400.0000    0.32795
352440.0000    0.33040
352480.0000    0.31606
352520.0000    0.53043
352560.0000    0.53632
352600.0000    0.25018
352640.0000    0.38096
352680.0000    0.12592
352720.0000    0.18420
352760.0000    0.66307
352800.0000    0.28183
352840.0000    0.32416
352880.0000    0.38783
352920.0000    0.23006
352960.0000    0.30594
353000.0000    0.30011
353040.0000    0.37195
353080.0000    0.57724
353120.0000    0.42650
353160.0000    0.26874
353200.0000    0.46797
353240.0000    0.56958
353280.0000    0.31896
353320.0000    0.33822
353360.0000    0.28703
353400.0000    0.37910
353440.0000    0.39875
353480.0000    0.23864
353520.0000    0.48789
353560.0000    0.27272
353600.0000    0.31794
353640.0000    0.07767
353680.0000    0.30536
353720.0000    0.12867
353760.0000    0.20976
353800.0000    0.00043
353840.0000    0.10220
353880.0000    0.16947
353920.0000    0.36895
353960.0000    0.24864
354000.0000    0.13450
354040.0000    0.49411
354080.0000    0.24088
354120.0000    0.40142
354160.0000    0.30147
354200.0000    0.39736
354240.0000    0.34414
354280.0000    0.25373
354320.0000    0.18722
354360.0000    0.28052
354400.0000    0.25648
354440.0000    0.32945
354480.0000    0.23162
354520.0000    0.36463
354560.0000    0.38321
354600.0000    0.33080
354640.0000    0.27397
354680.0000    0.11720
354720.0000    0.52454
354760.0000    0.17258
354800.0000    0.25167
354840.0000    0.20647
354880.0000    0.45789
354920.0000    0.32669
354960.0000    0.18866
355000.0000    0.12803
355040.0000    0.18116
355080.0000    0.48583
355120.0000    0.41758
355160.0000    0.63924
355200.0000    0.42661
355240.0000    0.34983
355280.0000    0.38812
355320.0000    0.41288
355360.0000    0.08008
355400.0000    0.49873
355440.0000    0.20595
355480.0000    0.45508
355520.0000    0.43443
355560.0000    0.33962
355600.0000    0.50895
355640.0000    0.36187
355680.0000    0.59547
355720.0000    0.61137
355760.0000    0.30598
355800.0000    0.31107
355840.0000    0.22695
355880.0000    0.55323
355920.0000    0.35626
355960.0000    0.57146
356000.0000    0.24284
356040.0000    0.55344
356080.0000    0.45973
356120.0000    0.49424
356160.0000    0.35597
356200.0000    0.46565
356240.0000    0.63051
356280.0000    0.66798
356320.0000    0.37601
356360.0000    0.50793
356400.0000    0.40419
356440.0000    0.56270
356480.0000    0.55073
356520.0000    0.49183
356560.0000    0.25277
356600.0000    0.25681
356640.0000    0.52797
356680.0000    0.25213
356720.0000    0.39396
356760.0000    0.24900
356800.0000    0.02624
356840.0000    0.39680
356880.0000    0.38359
356920.0000    0.17189
356960.0000    0.31846
357000.0000    0.21724
357040.0000    0.27525
357080.0000    0.37927
357120.0000    0.22709
357160.0000    0.28118
357200.0000    0.35590
357240.0000    0.23336
357280.0000    0.23289
357320.0000    0.37135
357360.0000    0.37353
357400.0000    0.46326
357440.0000    0.54839
357480.0000    0.41806
357520.0000    0.37520
357560.0000    0.30081
357600.0000    0.36468
357640.0000   -0.02147
357680.0000    0.14826
357720.0000    0.45396
357760.0000    0.44110
357800.0000    0.45489
357840.0000    0.28574
357880.0000    0.29890
357920.0000    0.55499
357960.0000    0.47552
358000.0000    0.28493
358040.0000    0.47053
358080.0000    0.45580
358120.0000    0.32777
358160.0000    0.21731
358200.0000    0.51211
358240.0000    0.24004
358280.0000    0.67771
358320.0000    0.23701
358360.0000    0.18747
358400.0000    0.44424
358440.0000    0.33986
358480.0000    0.56107
358520.0000    0.31280
358560.0000    0.24349
358600.0000    0.13197
358640.0000    0.23389
358680.0000    0.32269
358720.0000    0.38910
358760.0000    0.37794
358800.0000    0.20127
358840.0000    0.52724
358880.0000    0.20619
358920.0000    0.51947
358960.0000    0.24740
359000.0000    0.27160
359040.0000    0.17583
359080.0000    0.22608
359120.0000   -0.00545
359160.0000    0.23326
359200.0000    0.20129
359240.0000    0.23788
359280.0000    0.33255
359320.0000    0.24467
359360.0000    0.36161
359400.0000   -0.11391
359440.0000    0.22044
359480.0000    0.34903
359520.0000    0.24210
359560.0000    0.14680
359600.0000    0.33759
359640.0000    0.46228
359680.0000    0.44220
359720.0000    0.32248
359760.0000    0.40511
359800.0000    0.10808
359840.0000    0.18725
359880.0000    0.19786
359920.0000    0.32268
359960.0000    0.12416
360000.0000    0.51812
360040.0000    0.25198
360080.0000    0.38438
360120.0000    0.26453
360160.0000    0.34765
360200.0000    0.26223
360240.0000    0.30347
360280.0000    0.45353
360320.0000    0.34700
360360.0000    0.18986
360400.0000    0.14317
360440.0000    0.52364
360480.0000    0.40554
360520.0000    0.35948
360560.0000    0.23095
360600.0000    0.30290
360640.0000    0.49987
360680.0000    0.77923
360720.0000    0.22655
360760.0000    0.20370
360800.0000    0.50283
360840.0000    0.66773
360880.0000    0.64580
360920.0000    0.57022
360960.0000    0.35804
361000.0000    0.67419
361040.0000    0.45289
361080.0000    0.43340
361120.0000    0.52934
361160.0000    0.55624
361200.0000    0.33810
361240.0000    0.49609
361280.0000    0.36267
361320.0000    0.37525
361360.0000    0.41599
361400.0000    0.34016
361440.0000    0.15726
361480.0000    0.18679
361520.0000    0.34052
361560.0000    0.31661
361600.0000    0.35809
361640.0000    0.11429
361680.0000    0.15308
361720.0000    0.37449
361760.0000    0.40435
361800.0000    0.10042
361840.0000    0.03915
361880.0000    0.30068
361920.0000    0.29179
361960.0000    0.36833
362000.0000    0.28181
362040.0000    0.20357
362080.0000    0.25703
362120.0000    0.36720
362160.0000    0.28723
362200.0000    0.33693
362240.0000    0.36969
362280.0000    0.47180
362320.0000    0.33332
362360.0000    0.39339
362400.0000    0.30787
362440.0000    0.36781
362480.0000    0.19887
362520.0000    0.14554
362560.0000    0.45997
362600.0000    0.20652
362640.0000    0.51450
362680.0000    0.27648
362720.0000    0.11761
362760.0000    0.44202
362800.0000    0.35535
362840.0000    0.31536
362880.0000    0.36601
362920.0000    0.37197
362960.0000    0.41037
363000.0000    0.44934
363040.0000    0.26885
363080.0000    0.29157
363120.0000    0.28241
363160.0000    0.45235
363200.0000    0.05271
363240.0000    0.33872
363280.0000    0.40611
363320.0000    0.26610
363360.0000    0.21512
363400.0000    0.33012
363440.0000    0.38067
363480.0000    0.24437
363520.0000    0.44375
363560.0000    0.33925
363600.0000    0.27814
363640.0000    0.55001
363680.0000    0.12707
363720.0000    0.20192
363760.0000    0.23240
363800.0000    0.33239
363840.0000    0.21958
363880.0000    0.33114
363920.0000    0.16595
363960.0000    0.32599
364000.0000    0.38795
364040.0000    0.38287
364080.0000    0.21336
364120.0000    0.36122
364160.0000    0.08378
364200.0000    0.46042
364240.0000    0.18057
364280.0000    0.27041
364320.0000    0.26498
364360.0000    0.36955
364400.0000    0.16374
364440.0000    0.33931
364480.0000    0.50021
364520.0000    0.39751
364560.0000    0.38345
364600.0000    0.38077
364640.0000    0.41689
364680.0000    0.28271
364720.0000    0.24285
364760.0000    0.06192
364800.0000    0.20835
364840.0000    0.31299
364880.0000    0.22455
364920.0000    0.29295
364960.0000   -0.18623
365000.0000    0.06776
365040.0000    0.34066
365080.0000    0.22542
365120.0000    0.24266
365160.0000    0.26116
365200.0000    0.39794
365240.0000    0.34409
365280.0000    0.57366
365320.0000    0.33284
365360.0000    0.19861
365400.0000    0.33129
365440.0000    0.24632
365480.0000    0.29079
365520.0000    0.45731
365560.0000    0.38624
365600.0000    0.33680
365640.0000    0.19039
365680.0000    0.11592
365720.0000    0.04720
365760.0000    0.10481
365800.0000    0.14387
365840.0000    0.16125
365880.0000    0.42826
365920.0000    0.23018
365960.0000    0.32536
366000.0000    0.41889
366040.0000    0.51092
366080.0000    0.61292
366120.0000    0.32407
366160.0000    0.32944
366200.0000    0.21711
366240.0000    0.27971
366280.0000    0.34922
366320.0000    0.30336
366360.0000    0.49798
366400.0000    0.31745
366440.0000    0.26215
366480.0000    0.22277
366520.0000    0.40064
366560.0000    0.54864
366600.0000    0.15077
366640.0000    0.43366
366680.0000    0.41885
366720.0000    0.34854
366760.0000    0.42512
366800.0000    0.33633
366840.0000    0.44383
366880.0000    0.26513
366920.0000    0.09882
366960.0000    0.47749
367000.0000    0.29402
367040.0000    0.24536
367080.0000    0.05380
367120.0000    0.49324
367160.0000    0.19806
367200.0000    0.33032
367240.0000    0.60862
367280.0000    0.39711
367320.0000    0.37884
367360.0000    0.44149
367400.0000    0.31647
367440.0000    0.31608
367480.0000    0.32917
367520.0000    0.20247
367560.0000    0.27645
367600.0000    0.21056
367640.0000    0.38591
367680.0000    0.32726
367720.0000    0.12556
367760.0000    0.17666
367800.0000    0.14079
367840.0000    0.24895
367880.0000    0.09611
367920.0000    0.52089
367960.0000    0.60771
368000.0000    0.19497
368040.0000    0.36825
368080.0000    0.28636
368120.0000    0.10161
368160.0000    0.29544
368200.0000    0.49033
368240.0000    0.40111
368280.0000    0.36395
368320.0000    0.29928
368360.0000    0.38115
368400.0000    0.31883
368440.0000    0.38076
368480.0000    0.45863
368520.0000    0.19128
368560.0000    0.44247
368600.0000    0.22806
368640.0000    0.47983
368680.0000    0.27186
368720.0000    0.18803
368760.0000    0.03650
368800.0000    0.19647
368840.0000    0.18262
368880.0000    0.19017
368920.0000    0.30553
368960.0000    0.26991
369000.0000    0.10060
369040.0000    0.14996
369080.0000    0.28897
369120.0000    0.23888
369160.0000   -0.07192
369200.0000    0.28503
369240.0000    0.51137
369280.0000    0.58529
369320.0000    0.41108
369360.0000    0.45765
369400.0000    0.53195
369440.0000    0.71329
369480.0000    0.26637
369520.0000    0.28429
369560.0000    0.43018
369600.0000    0.35168
369640.0000    0.13105
369680.0000   -0.05254
369720.0000    0.44957
369760.0000    0.33993
369800.0000    0.49778
369840.0000    0.17702
369880.0000    0.44335
369920.0000    0.41316
369960.0000    0.32211
370000.0000    0.27933
370040.0000    0.41976
370080.0000    0.34658
370120.0000    0.50696
370160.0000    0.47979
370200.0000    0.22692
370240.0000    0.40945
370280.0000    0.55595
370320.0000    0.45029
370360.0000    0.53238
370400.0000    0.40124
370440.0000    0.27011
370480.0000    0.30965
370520.0000    0.41488
370560.0000    0.37715
370600.0000    0.23345
370640.0000    0.27272
370680.0000    0.41246
370720.0000    0.31206
370760.0000    0.36004
370800.0000    0.47109
370840.0000    0.51043
370880.0000    0.56910
370920.0000    0.46377
370960.0000    0.36468
371000.0000    0.38253
371040.0000    0.35014
371080.0000    0.31413
371120.0000    0.31917
371160.0000    0.30846
371200.0000    0.33267
371240.0000    0.18670
371280.0000    0.13967
371320.0000    0.34168
371360.0000    0.05780
371400.0000    0.07248
371440.0000    0.30252
371480.0000    0.45930
371520.0000    0.44957
371560.0000    0.06219
371600.0000    0.05911
371640.0000    0.54552
371680.0000    0.49396
371720.0000    0.49244
371760.0000    0.46558
371800.0000    0.42606
371840.0000    0.35129
371880.0000    0.49089
371920.0000    0.30402
371960.0000    0.48014
372000.0000    0.59511
372040.0000    0.50707
372080.0000    0.59028
372120.0000    0.55109
372160.0000    0.54026
372200.0000    0.46825
372240.0000    0.64503
372280.0000    0.50346
372320.0000    0.45513
372360.0000    0.37544
372400.0000    0.44060
372440.0000    0.38128
372480.0000    0.46607
372520.0000    0.20392
372560.0000    0.43490
372600.0000    0.60390
372640.0000    0.35315
372680.0000    0.21954
372720.0000    0.30267
372760.0000    0.22262
372800.0000    0.63126
372840.0000    0.54307
372880.0000    0.57657
372920.0000    0.44665
372960.0000    0.16725
373000.0000    0.27077
373040.0000    0.25244
373080.0000    0.00833
373120.0000    0.26538
373160.0000    0.40003
373200.0000    0.53654
373240.0000    0.38491
373280.0000    0.28251
373320.0000    0.26455
373360.0000    0.55757
373400.0000    0.35508
373440.0000    0.27358
373480.0000    0.18451
373520.0000    0.45930
373560.0000    0.34819
373600.0000    0.66227
373640.0000    0.62567
373680.0000    0.30489
373720.0000    0.30873
373760.0000    0.29398
373800.0000    0.46868
373840.0000    0.49233
373880.0000    0.52140
373920.0000    0.36629
373960.0000    0.23119
374000.0000    0.47782
374040.0000    0.35467
374080.0000    0.45997
374120.0000    0.37364
374160.0000    0.51476
374200.0000    0.51584
374240.0000    0.36789
374280.0000    0.32034
374320.0000    0.34993
374360.0000    0.27279
374400.0000    0.40216
374440.0000    0.45466
374480.0000    0.41249
374520.0000    0.38945
374560.0000    0.30544
374600.0000    0.34977
374640.0000    0.27724
374680.0000    0.46674
374720.0000    0.40501
374760.0000    0.47745
374800.0000    0.42905
374840.0000    0.64897
374880.0000    0.60422
374920.0000    0.31640
374960.0000    0.45030
375000.0000    0.32255
375040.0000    0.43928
375080.0000    0.47917
375120.0000    0.33598
375160.0000    0.36809
375200.0000    0.35121
375240.0000    0.57180
375280.0000    0.27740
375320.0000    0.39526
375360.0000    0.15117
375400.0000    0.44499
375440.0000    0.39719
375480.0000    0.43503
375520.0000    0.23184
375560.0000    0.35971
375600.0000    0.32057
375640.0000    0.24214
375680.0000    0.45486
375720.0000    0.39344
375760.0000    0.40671
375800.0000    0.57151
375840.0000    0.61326
375880.0000    0.64516
375920.0000    0.53268
375960.0000    0.41111
376000.0000    0.43609
376040.0000    0.51610
376080.0000    0.34050
376120.0000    0.47475
376160.0000    0.64179
376200.0000    0.34663
376240.0000    0.39468
376280.0000    0.22306
376320.0000    0.29595
376360.0000    0.26617
376400.0000    0.34798
376440.0000    0.52550
376480.0000    0.31733
376520.0000    0.32856
376560.0000    0.41784
376600.0000    0.35541
376640.0000    0.37804
376680.0000    0.26056
376720.0000    0.35333
376760.0000    0.29833
376800.0000    0.44228
376840.0000    0.50536
376880.0000    0.46675
376920.0000    0.25653
376960.0000    0.15981
377000.0000    0.42408
377040.0000    0.34348
377080.0000    0.34392
377120.0000    0.26470
377160.0000    0.46923
377200.0000    0.42091
377240.0000    0.39603
377280.0000    0.54509
377320.0000    0.43816
377360.0000    0.46001
377400.0000    0.32768
377440.0000    0.22373
377480.0000    0.25081
377520.0000    0.27231
377560.0000    0.33813
377600.0000    0.37682
377640.0000    0.33989
377680.0000    0.27184
377720.0000    0.50125
377760.0000    0.28143
377800.0000    0.37250
377840.0000    0.32082
377880.0000    0.42948
377920.0000    0.42144
377960.0000    0.22991
378000.0000    0.37055
378040.0000    0.43241
378080.0000    0.17887
378120.0000    0.15903
378160.0000    0.30009
378200.0000    0.32310
378240.0000    0.24173
378280.0000    0.36780
378320.0000    0.16155
378360.0000    0.49979
378400.0000    0.33525
378440.0000    0.29370
378480.0000    0.27088
378520.0000    0.28312
378560.0000    0.22663
378600.0000    0.25005
378640.0000    0.35674
378680.0000    0.22284
378720.0000    0.22752
378760.0000    0.43714
378800.0000    0.28996
378840.0000    0.33737
378880.0000    0.19049
378920.0000    0.53893
378960.0000    0.40726
379000.0000    0.42734
379040.0000    0.28965
379080.0000    0.29927
379120.0000    0.16827
379160.0000    0.33765
379200.0000    0.32599
379240.0000    0.18165
379280.0000    0.30380
379320.0000    0.24231
379360.0000    0.32302
379400.0000    0.18935
379440.0000    0.21361
379480.0000    0.33358
379520.0000    0.34548
379560.0000    0.34680
379600.0000    0.12630
379640.0000    0.53000
379680.0000    0.08716
379720.0000    0.37223
379760.0000    0.23350
379800.0000    0.28510
379840.0000    0.48986
379880.0000    0.52184
379920.0000    0.22253
379960.0000    0.25298
380000.0000    0.29683
380040.0000    0.49705
380080.0000    0.48818
380120.0000    0.46931
380160.0000    0.42038
380200.0000    0.42710
380240.0000    0.40676
380280.0000    0.50593
380320.0000    0.34733
380360.0000    0.35796
380400.0000    0.27473
380440.0000    0.41386
380480.0000    0.63906
380520.0000    0.45734
380560.0000    0.34545
380600.0000    0.37968
380640.0000   -0.01178
380680.0000    0.43446
380720.0000    0.37512
380760.0000    0.47172
380800.0000    0.12464
380840.0000    0.32478
380880.0000    0.24605
380920.0000    0.35255
380960.0000    0.40283
381000.0000    0.30323
381040.0000    0.15533
381080.0000    0.39962
381120.0000    0.53774
381160.0000    0.51358
381200.0000    0.47683
381240.0000    0.50561
381280.0000    0.56199
381320.0000    0.55336
381360.0000    0.50942
381400.0000    0.49448
381440.0000    0.31041
381480.0000    0.44535
381520.0000    0.42078
381560.0000    0.56279
381600.0000    0.40317
381640.0000    0.02802
381680.0000    0.07375
381720.0000    0.20762
381760.0000    0.24418
381800.0000    0.23147
381840.0000    0.34322
381880.0000    0.20729
381920.0000    0.38570
381960.0000    0.33366
382000.0000    0.29528
382040.0000    0.24321
382080.0000    0.39938
382120.0000    0.10797
382160.0000    0.18455
382200.0000    0.20402
382240.0000   -0.00313
382280.0000    0.24593
382320.0000    0.22700
382360.0000    0.14381
382400.0000   -0.01330
382440.0000    0.20879
382480.0000    0.18067
382520.0000    0.23544
382560.0000    0.41560
382600.0000    0.20695
382640.0000    0.18860
382680.0000    0.42449
382720.0000    0.32482
382760.0000    0.29801
382800.0000    0.34876
382840.0000    0.25956
382880.0000    0.37441
382920.0000    0.20089
382960.0000    0.46434
383000.0000    0.36826
383040.0000    0.53756
383080.0000    0.40421
383120.0000    0.08908
383160.0000   -0.06209
383200.0000    0.40809
383240.0000    0.40315
383280.0000    0.26242
383320.0000    0.18268
383360.0000    0.60953
383400.0000    0.26446
383440.0000    0.47193
383480.0000    0.14208
383520.0000    0.21306
383560.0000    0.34859
383600.0000    0.44670
383640.0000    0.36193
383680.0000    0.15715
383720.0000    0.37940
383760.0000    0.21110
383800.0000    0.27314
383840.0000    0.40183
383880.0000    0.08409
383920.0000    0.24311
383960.0000    0.50994
384000.0000    0.48876
384040.0000    0.31425
384080.0000    0.29701
384120.0000    0.40922
384160.0000    0.28314
384200.0000    0.20323
384240.0000    0.52596
384280.0000    0.39128
384320.0000    0.43883
384360.0000    0.46067
384400.0000    0.43429
384440.0000    0.45189
384480.0000    0.40992
384520.0000    0.50170
384560.0000    0.19188
384600.0000    0.38538
384640.0000    0.32737
384680.0000    0.28582
384720.0000    0.36265
384760.0000    0.31926
384800.0000    0.14257
384840.0000    0.25035
384880.0000    0.42332
384920.0000    0.37554
384960.0000    0.33862
385000.0000    0.27963
385040.0000    0.27812
385080.0000    0.33209
385120.0000    0.13533
385160.0000    0.26629
385200.0000    0.48865
385240.0000    0.39545
385280.0000    0.22748
385320.0000    0.35779
385360.0000    0.29765
385400.0000    0.25918
385440.0000    0.35279
385480.0000    0.10748
385520.0000    0.09837
385560.0000    0.27597
385600.0000    0.24193
385640.0000    0.37704
385680.0000    0.47956
385720.0000    0.46372
385760.0000    0.30579
385800.0000    0.43851
385840.0000    0.34782
385880.0000    0.21951
385920.0000    0.30748
385960.0000    0.15483
386000.0000    0.44292
386040.0000    0.32665
386080.0000    0.25028
386120.0000    0.30332
386160.0000    0.30276
386200.0000    0.22009
386240.0000    0.21864
386280.0000    0.35724
386320.0000    0.22657
386360.0000    0.13336
386400.0000    0.23343
386440.0000    0.20096
386480.0000    0.38802
386520.0000   -0.01500
386560.0000    0.05225
386600.0000    0.45247
386640.0000    0.24855
386680.0000    0.45858
386720.0000    0.38731
386760.0000    0.34843
386800.0000    0.26900
386840.0000    0.23620
386880.0000    0.25906
386920.0000    0.44478
386960.0000    0.41655
387000.0000    0.57135
387040.0000    0.47033
387080.0000    0.51016
387120.0000    0.56532
387160.0000    0.23097
387200.0000    0.34254
387240.0000    0.51438
387280.0000    0.55273
387320.0000    0.58396
387360.0000    0.59481
387400.0000    0.42532
387440.0000    0.43602
387480.0000    0.21030
387520.0000    0.52035
387560.0000    0.25019
387600.0000    0.35291
387640.0000    0.25232
387680.0000    0.32642
387720.0000    0.31780
387760.0000    0.23106
387800.0000    0.34603
387840.0000    0.17957
387880.0000    0.39969
387920.0000    0.40279
387960.0000    0.17937
388000.0000    0.23531
388040.0000    0.32101
388080.0000    0.38897
388120.0000    0.27643
388160.0000    0.32517
388200.0000    0.43063
388240.0000    0.39543
388280.0000    0.39302
388320.0000    0.41390
388360.0000    0.37814
388400.0000    0.30372
388440.0000    0.30581
388480.0000    0.59333
388520.0000    0.35841
388560.0000    0.10375
388600.0000    0.43413
388640.0000    0.03841
388680.0000    0.25827
388720.0000    0.28969
388760.0000    0.27202
388800.0000    0.28045
388840.0000    0.26803
388880.0000    0.15488
388920.0000    0.33089
388960.0000    0.63986
389000.0000    0.40980
389040.0000    0.27764
389080.0000    0.32222
389120.0000    0.14616
389160.0000    0.37163
389200.0000    0.36819
389240.0000    0.51489
389280.0000    0.45696
389320.0000    0.58171
389360.0000    0.62165
389400.0000    0.44199
389440.0000    0.62168
389480.0000    0.63076
389520.0000    0.70090
389560.0000    0.24343
389600.0000    0.44716
389640.0000    0.11923
389680.0000    0.37412
389720.0000    0.37310
389760.0000    0.45762
389800.0000    0.24769
389840.0000    0.31510
389880.0000    0.27223
389920.0000    0.36495
389960.0000    0.44067
390000.0000    0.19080
390040.0000    0.37332
390080.0000    0.45687
390120.0000    0.33269
390160.0000    0.23792
390200.0000    0.16327
390240.0000    0.24454
390280.0000    0.21260
390320.0000    0.24270
390360.0000    0.29261
390400.0000    0.45617
390440.0000    0.33700
390480.0000    0.13885
390520.0000    0.16282
390560.0000    0.52868
390600.0000    0.46776
390640.0000    0.38435
390680.0000    0.14789
390720.0000    0.27387
390760.0000    0.33561
390800.0000    0.74569
390840.0000    0.46107
390880.0000    0.32738
390920.0000    0.18233
390960.0000    0.37497
391000.0000    0.59604
391040.0000    0.51849
391080.0000    0.33879
391120.0000    0.22028
391160.0000    0.15928
391200.0000    0.46439
391240.0000    0.34180
391280.0000    0.26838
391320.0000    0.28579
391360.0000    0.23493
391400.0000    0.15524
391440.0000    0.35345
391480.0000    0.27358
391520.0000    0.20218
391560.0000    0.28358
391600.0000    0.09739
391640.0000    0.20937
391680.0000    0.29276
391720.0000   -0.06738
391760.0000    0.00006
391800.0000   -0.05076
391840.0000   -0.05483
391880.0000   -0.00181
391920.0000    0.57331
391960.0000    0.30334
392000.0000    0.21495
392040.0000    0.24861
392080.0000    0.28462
392120.0000    0.35860
392160.0000    0.43420
392200.0000    0.29072
392240.0000    0.26655
392280.0000    0.25921
392320.0000    0.41089
392360.0000    0.52379
392400.0000    0.37364
392440.0000    0.26898
392480.0000    0.39913
392520.0000    0.22032
392560.0000    0.42904
392600.0000    0.40532
392640.0000    0.41909
392680.0000    0.24983
392720.0000    0.29473
392760.0000    0.36046
392800.0000    0.33788
392840.0000    0.35844
392880.0000    0.41767
392920.0000    0.46143
392960.0000    0.34523
393000.0000    0.28519
393040.0000    0.23923
393080.0000    0.29896
393120.0000    0.45393
393160.0000    0.40459
393200.0000    0.22381
393240.0000    0.46456
393280.0000    0.35873
393320.0000    0.32913
393360.0000    0.28576
393400.0000    0.39155
393440.0000    0.45772
393480.0000    0.33336
393520.0000    0.35023
393560.0000    0.43606
393600.0000    0.28840
393640.0000    0.37092
393680.0000    0.43820
393720.0000    0.45683
393760.0000    0.38867
393800.0000    0.21551
393840.0000    0.31412
393880.0000    0.66737
393920.0000    0.58258
393960.0000    0.32702
394000.0000    0.14267
394040.0000    0.43842
394080.0000    0.29081
394120.0000    0.61818
394160.0000    0.26542
394200.0000    0.45314
394240.0000    0.29240
394280.0000    0.23170
394320.0000    0.17252
394360.0000    0.26047
394400.0000    0.26250
394440.0000    0.56367
394480.0000    0.49999
394520.0000    0.44405
394560.0000    0.47740
394600.0000    0.42969
394640.0000    0.27938
394680.0000    0.35686
394720.0000    0.34499
394760.0000    0.43999
394800.0000    0.48637
394840.0000    0.45541
394880.0000    0.18386
394920.0000    0.24195
394960.0000    0.54108
395000.0000    0.48651
395040.0000    0.36845
395080.0000    0.42498
395120.0000    0.49260
395160.0000    0.48784
395200.0000    0.35115
395240.0000    0.40298
395280.0000    0.29560
395320.0000    0.35475
395360.0000    0.19660
395400.0000    0.42760
395440.0000    0.37784
395480.0000    0.45733
395520.0000    0.22447
395560.0000    0.43815
395600.0000    0.33556
395640.0000    0.45213
395680.0000    0.42208
395720.0000    0.54112
395760.0000    0.32023
395800.0000    0.43609
395840.0000    0.49770
395880.0000    0.59042
395920.0000    0.71140
395960.0000    0.54870
396000.0000    0.53585
396040.0000    0.48627
396080.0000    0.45224
396120.0000    0.41897
396160.0000    0.12597
396200.0000    0.31691
396240.0000    0.10080
396280.0000    0.08650
396320.0000    0.27800
396360.0000    0.31787
396400.0000    0.35644
396440.0000    0.33731
396480.0000    0.23420
396520.0000    0.32491
396560.0000    0.37855
396600.0000    0.41792
396640.0000    0.42689
396680.0000    0.21573
396720.0000    0.34060
396760.0000    0.20120
396800.0000    0.30568
396840.0000    0.19755
396880.0000    0.29596
396920.0000    0.68391
396960.0000    0.29146
397000.0000    0.51540
397040.0000    0.48379
397080.0000    0.32748
397120.0000    0.01657
397160.0000   -0.00324
397200.0000    0.02206
397240.0000   -0.16624
397280.0000   -0.09428
397320.0000   -0.22873
397360.0000    0.02847
397400.0000    0.10711
397440.0000   -0.00355
397480.0000   -0.08847
397520.0000   -0.43698
397560.0000   -0.22348
397600.0000   -0.17337
397640.0000    0.01175
397680.0000   -0.12321
397720.0000   -0.36050
397760.0000   -0.40217
397800.0000   -0.14137
397840.0000   -0.30401
397880.0000   -0.37965
397920.0000   -0.38379
397960.0000   -0.30305
398000.0000   -0.15900
398040.0000   -0.19659
398080.0000   -0.35487
398120.0000   -0.52123
398160.0000   -0.50349
398200.0000   -0.21649
398240.0000   -0.40548
398280.0000   -0.62977
398320.0000   -0.17225
398360.0000    0.03636
398400.0000    0.31170
398440.0000    0.27822
398480.0000    0.34993
398520.0000    0.22764
398560.0000    0.18018
398600.0000    0.16288
398640.0000    0.05215
398680.0000    0.02694
398720.0000    0.37460
398760.0000    0.32733
398800.0000    0.28065
398840.0000    0.18557
398880.0000    0.13953
398920.0000    0.24304
398960.0000    0.39304
399000.0000    0.27159
399040.0000    0.45436
399080.0000    0.24425
399120.0000    0.25051
399160.0000    0.23719
399200.0000    0.27395
399240.0000    0.34375
399280.0000    0.29121
399320.0000    0.30694
399360.0000    0.19638
399400.0000    0.47473
399440.0000    0.17914
399480.0000    0.29334
399520.0000    0.12330
399560.0000    0.57608
399600.0000    0.38329
399640.0000    0.31197
399680.0000    0.21040
399720.0000    0.14939
399760.0000    0.34635
399800.0000    0.48741
399840.0000    0.41912
399880.0000    0.58747
399920.0000    0.60434
399960.0000    0.46656
400000.0000    0.50845
400040.0000    0.30093
400080.0000    0.31986
400120.0000    0.60615
400160.0000    0.49983
400200.0000    0.49528
400240.0000    0.55261
400280.0000    0.55342
400320.0000    0.52439
400360.0000    0.48703
400400.0000    0.35417
400440.0000    0.18472
400480.0000    0.48821
400520.0000    0.33656
400560.0000    0.47557
400600.0000    0.30791
400640.0000    0.45374
400680.0000    0.19987
400720.0000    0.28342
400760.0000    0.31959
400800.0000    0.51948
400840.0000    0.60074
400880.0000    0.48941
400920.0000    0.47282
400960.0000    0.30860
401000.0000    0.50703
401040.0000    0.58586
401080.0000    0.28041
401120.0000    0.24629
401160.0000    0.21889
401200.0000    0.18404
401240.0000    0.33472
401280.0000    0.21484
401320.0000    0.10291
401360.0000    0.16146
401400.0000    0.31814
401440.0000    0.08697
401480.0000    0.10195
401520.0000    0.01911
401560.0000    0.18887
401600.0000    0.22863
401640.0000    0.13341
401680.0000    0.17928
401720.0000    0.38570
401760.0000    0.15605
401800.0000    0.32470
401840.0000    0.24829
401880.0000    0.31472
401920.0000    0.09789
401960.0000    0.48603
402000.0000    0.44599
402040.0000    0.48929
402080.0000    0.16766
402120.0000    0.24584
402160.0000    0.30107
402200.0000    0.40372
402240.0000    0.36105
402280.0000    0.15459
402320.0000    0.23286
402360.0000    0.17664
402400.0000    0.40397
402440.0000    0.07101
402480.0000   -0.09159
402520.0000    0.29003
402560.0000    0.23710
402600.0000   -0.16348
402640.0000   -0.55215
402680.0000   -0.23990
402720.0000   -0.21039
402760.0000   -0.11655
402800.0000   -0.34007
402840.0000   -0.24187
402880.0000   -0.30070
402920.0000   -0.48002
402960.0000   -0.33306
403000.0000   -0.39345
403040.0000   -0.24171
403080.0000   -0.17188
403120.0000   -0.37581
403160.0000   -0.24063
403200.0000   -0.18195
403240.0000   -0.34538
403280.0000   -0.00547
403320.0000   -0.10682
403360.0000   -0.30615
403400.0000   -0.26570
403440.0000   -0.18255
403480.0000   -0.31796
403520.0000   -0.04311
403560.0000    0.11685
403600.0000   -0.28426
403640.0000   -0.23199
403680.0000    0.11544
403720.0000   -0.37940
403760.0000   -0.21970
403800.0000   -0.09967
403840.0000    0.28574
403880.0000    0.07146
403920.0000   -0.02970
403960.0000    0.23968
404000.0000    0.57047
404040.0000    0.20880
404080.0000    0.05198
404120.0000   -0.32813
404160.0000    0.18465
404200.0000   -0.10568
404240.0000   -0.80312
404280.0000   -0.41258
404320.0000   -0.37510
404360.0000   -0.43754
404400.0000   -0.12890
404440.0000   -0.31542
404480.0000   -0.26159
404520.0000   -0.34041
404560.0000    0.29489
404600.0000    0.20561
404640.0000    0.17470
404680.0000   -0.18582
404720.0000   -0.27571
404760.0000   -0.19812
404800.0000    0.13301
404840.0000    0.06282
404880.0000    0.06405
404920.0000   -0.42365
404960.0000   -0.05177
405000.0000    0.00738
405040.0000    0.14061
405080.0000   -0.16561
405120.0000   -0.22272
405160.0000   -0.23360
405200.0000   -0.15985
405240.0000   -0.24307
405280.0000   -0.33026
405320.0000   -0.39260
405360.0000   -0.25863
405400.0000   -0.56487
405440.0000   -0.05425
405480.0000   -0.08172
405520.0000   -0.34964
405560.0000   -0.24329
405600.0000   -0.30011
405640.0000   -0.22689
405680.0000   -0.12473
405720.0000   -0.18323
405760.0000   -0.19620
405800.0000   -0.69977
405840.0000   -0.05276
405880.0000   -0.14371
405920.0000   -0.38150
405960.0000   -0.28202
406000.0000   -0.30071
406040.0000   -0.12541
406080.0000   -0.32230
406120.0000   -0.18881
406160.0000   -0.24455
406200.0000   -0.07115
406240.0000   -0.19192
406280.0000   -0.23807
406320.0000   -0.17344
406360.0000   -0.38420
406400.0000   -0.64116
406440.0000   -0.32603
406480.0000   -0.19381
406520.0000   -0.13970
406560.0000    0.02302
406600.0000   -0.16883
406640.0000   -0.12801
406680.0000   -0.62710
406720.0000   -0.39556
406760.0000   -0.38364
406800.0000   -0.30353
406840.0000   -0.24554
406880.0000   -0.21440
406920.0000   -0.11232
406960.0000   -0.37446
407000.0000   -0.52746
407040.0000   -0.25993
407080.0000   -0.21643
407120.0000   -0.25514
407160.0000   -0.28492
407200.0000    0.02889
407240.0000   -0.29672
407280.0000   -0.34933
407320.0000   -0.19651
407360.0000   -0.16824
407400.0000   -0.20938
407440.0000   -0.05782
407480.0000   -0.12376
407520.0000    0.04008
407560.0000   -0.38980
407600.0000   -0.40415
407640.0000   -0.31043
407680.0000   -0.43384
407720.0000   -0.38756
407760.0000   -0.63240
407800.0000   -0.59861
407840.0000   -0.22022
407880.0000   -0.53562
407920.0000   -0.22725
407960.0000   -0.15603
408000.0000   -0.27915
408040.0000   -0.01834
408080.0000    0.02665
408120.0000   -0.09155
408160.0000   -0.25651
408200.0000   -0.27248
408240.0000   -0.59562
408280.0000   -0.41168
408320.0000   -0.55491
408360.0000   -0.03626
408400.0000   -0.38423
408440.0000   -0.51167
408480.0000    0.05671
408520.0000    0.09718
408560.0000    0.47268
408600.0000    0.39332
408640.0000    0.40592
408680.0000    0.42370
408720.0000    0.28796
408760.0000    0.35490
408800.0000    0.30234
408840.0000    0.50907
408880.0000    0.31941
408920.0000    0.28732
408960.0000    0.19317
409000.0000    0.37530
409040.0000    0.33887
409080.0000    0.34416
409120.0000    0.27152
409160.0000    0.38136
409200.0000    0.40313
409240.0000    0.27418
409280.0000    0.02029
409320.0000    0.18264
409360.0000    0.32064
409400.0000    0.15965
409440.0000    0.22029
409480.0000   -0.02236
409520.0000    0.27261
409560.0000    0.50011
409600.0000    0.24048
409640.0000    0.05698
409680.0000    0.37071
409720.0000    0.40124
409760.0000    0.32040
409800.0000    0.39117
409840.0000    0.35741
409880.0000    0.50989
409920.0000    0.34364
409960.0000    0.21817
410000.0000    0.38272
410040.0000    0.35820
410080.0000    0.34353
410120.0000    0.30430
410160.0000    0.19606
410200.0000    0.38516
410240.0000    0.25084
410280.0000    0.34706
410320.0000    0.35816
410360.0000    0.39820
410400.0000    0.38992
410440.0000    0.27795
410480.0000    0.14609
410520.0000    0.27213
410560.0000    0.37515
410600.0000    0.32202
410640.0000    0.40302
410680.0000    0.27752
410720.0000    0.14090
410760.0000    0.19421
410800.0000    0.31214
410840.0000    0.30704
410880.0000    0.30127
410920.0000    0.37630
410960.0000    0.14504
411000.0000    0.17248
411040.0000    0.13900
411080.0000    0.26469
411120.0000    0.18538
411160.0000    0.21577
411200.0000    0.28349
411240.0000    0.21733
411280.0000    0.12241
411320.0000    0.21729
411360.0000    0.35729
411400.0000    0.16471
411440.0000    0.26504
411480.0000    0.25815
411520.0000    0.39272
411560.0000    0.19581
411600.0000    0.02271
411640.0000    0.08602
411680.0000    0.09981
411720.0000    0.10784
411760.0000    0.31545
411800.0000    0.45931
411840.0000    0.41458
411880.0000    0.18688
411920.0000    0.29871
411960.0000    0.26738
412000.0000    0.48483
412040.0000    0.17950
412080.0000    0.29100
412120.0000    0.16065
412160.0000    0.27061
412200.0000    0.25359
412240.0000    0.26406
412280.0000    0.04352
412320.0000    0.20075
412360.0000    0.37290
412400.0000    0.39360
412440.0000   -0.01710
412480.0000    0.00974
412520.0000    0.26962
412560.0000    0.19446
412600.0000    0.28275
412640.0000    0.34936
412680.0000    0.11448
412720.0000    0.21072
412760.0000    0.20678
412800.0000    0.43179
412840.0000    0.10391
412880.0000    0.33311
412920.0000    0.23163
412960.0000    0.20584
413000.0000    0.37596
413040.0000    0.48222
413080.0000    0.28050
413120.0000    0.27972
413160.0000    0.29063
413200.0000    0.29038
413240.0000    0.18744
413280.0000    0.15818
413320.0000    0.19929
413360.0000    0.18508
413400.0000    0.33446
413440.0000    0.41625
413480.0000    0.47715
413520.0000    0.15267
413560.0000    0.29324
413600.0000    0.20227
413640.0000    0.40277
413680.0000    0.27168
413720.0000    0.33590
413760.0000    0.24837
413800.0000    0.18690
413840.0000    0.24651
413880.0000    0.37992
413920.0000    0.23407
413960.0000    0.32833
414000.0000    0.44314
414040.0000    0.39053
414080.0000    0.36055
414120.0000    0.33158
414160.0000    0.45315
414200.0000    0.32101
414240.0000    0.28841
414280.0000   -0.05377
414320.0000    0.20662
414360.0000   -0.19260
414400.0000    0.07946
414440.0000   -0.18456
414480.0000   -0.38162
414520.0000    0.06412
414560.0000   -0.56480
414600.0000   -0.57930
414640.0000   -0.24866
414680.0000   -0.40975
414720.0000   -0.15369
414760.0000   -0.32914
414800.0000   -0.19031
414840.0000   -0.37088
414880.0000   -0.77481
414920.0000   -0.42437
414960.0000   -0.39149
415000.0000   -0.46332
415040.0000   -0.53976
415080.0000   -0.31302
415120.0000   -0.12992
415160.0000   -0.45209
415200.0000   -0.45616
415240.0000   -0.52644
415280.0000   -0.24477
415320.0000   -0.10502
415360.0000   -0.38158
415400.0000   -0.13841
415440.0000   -0.52934
415480.0000   -0.30862
415520.0000   -0.39192
415560.0000   -0.27640
415600.0000   -0.48615
415640.0000   -0.33581
415680.0000   -0.65791
415720.0000   -0.42786
415760.0000   -0.53639
415800.0000   -0.34851
415840.0000   -0.25743
415880.0000   -0.16198
415920.0000   -0.33203
415960.0000   -0.43961
416000.0000   -0.13578
416040.0000   -0.43980
416080.0000   -0.44872
416120.0000   -0.47997
416160.0000   -0.46234
416200.0000   -0.25673
416240.0000   -0.29200
416280.0000   -0.11120
416320.0000    0.00109
416360.0000   -0.49603
416400.0000   -0.44415
416440.0000   -0.33129
416480.0000   -0.37713
416520.0000   -0.03900
416560.0000   -0.42576
416600.0000   -0.44374
416640.0000   -0.55974
416680.0000   -0.56418
416720.0000   -0.04436
416760.0000   -0.17466
416800.0000   -0.26062
416840.0000   -0.17717
416880.0000    0.01415
416920.0000    0.09287
416960.0000    0.02556
417000.0000   -0.05954
417040.0000    0.09383
417080.0000    0.00275
417120.0000   -0.15090
417160.0000    0.35964
417200.0000    0.06415
417240.0000    0.10154
417280.0000   -0.29159
417320.0000   -0.11250
417360.0000    0.33688
417400.0000    0.07821
417440.0000    0.04119
417480.0000   -0.23785
417520.0000   -0.13850
417560.0000    0.12262
417600.0000    0.24848
417640.0000    0.18276
417680.0000   -0.06983
417720.0000    0.34050
417760.0000    0.28091
417800.0000    0.05332
417840.0000    0.15240
417880.0000    0.10572
417920.0000   -0.06050
417960.0000    0.08572
418000.0000    0.10722
418040.0000    0.00713
418080.0000   -0.05034
418120.0000   -0.05137
418160.0000    0.23744
418200.0000    0.16662
418240.0000    0.23980
418280.0000    0.33166
418320.0000    0.01410
418360.0000    0.02543
418400.0000   -0.00127
418440.0000    0.41072
418480.0000    0.54215
418520.0000    0.72596
418560.0000    0.77912
418600.0000    0.61030
418640.0000    0.44811
418680.0000    0.55715
418720.0000    0.40535
418760.0000    0.33779
418800.0000    0.35509
418840.0000    0.65932
418880.0000    0.29034
418920.0000    0.69249
418960.0000    0.46541
419000.0000    0.23887
419040.0000    0.33879
419080.0000    0.39697
419120.0000    0.41725
419160.0000    0.40738
419200.0000    0.49932
419240.0000    0.30548
419280.0000    0.28105
419320.0000    0.46934
419360.0000    0.35848
419400.0000    0.24399
419440.0000    0.36046
419480.0000    0.11555
419520.0000    0.13314
419560.0000    0.30013
419600.0000    0.41407
419640.0000    0.29826
419680.0000    0.26236
419720.0000    0.42065
419760.0000    0.36894
419800.0000    0.26598
419840.0000    0.38130
419880.0000    0.36964
419920.0000    0.35611
419960.0000    0.38456
420000.0000    0.49512
420040.0000    0.35201
420080.0000    0.16357
420120.0000    0.24209
420160.0000    0.45428
420200.0000    0.27006
420240.0000    0.32069
420280.0000    0.14835
420320.0000    0.40670
420360.0000    0.34885
420400.0000    0.40119
420440.0000    0.50982
420480.0000    0.20712
420520.0000    0.47030
420560.0000    0.29717
420600.0000    0.28803
420640.0000    0.20733
420680.0000    0.11226
420720.0000    0.25300
420760.0000    0.21247
420800.0000    0.08729
420840.0000    0.28152
420880.0000    0.09206
420920.0000    0.21246
420960.0000    0.36839
421000.0000    0.47453
421040.0000    0.43204
421080.0000    0.32781
421120.0000    0.35361
421160.0000    0.24566
421200.0000    0.37695
421240.0000    0.29216
421280.0000    0.20625
421320.0000    0.32715
421360.0000    0.27578
421400.0000    0.32610
421440.0000    0.31717
421480.0000    0.22216
421520.0000    0.35908
421560.0000    0.45427
421600.0000    0.49543
421640.0000    0.32894
421680.0000    0.14877
421720.0000    0.33096
421760.0000    0.43720
421800.0000    0.28414
421840.0000    0.41385
421880.0000    0.27366
421920.0000    0.34017
421960.0000    0.45114
422000.0000    0.46291
422040.0000    0.44399
422080.0000    0.46745
422120.0000    0.39316
422160.0000    0.33632
422200.0000    0.30405
422240.0000    0.26870
422280.0000    0.23681
422320.0000    0.14751
422360.0000    0.19669
422400.0000    0.23606
422440.0000    0.29447
422480.0000    0.32456
422520.0000    0.45582
422560.0000    0.25136
422600.0000    0.37179
422640.0000    0.39575
422680.0000    0.55285
422720.0000    0.50109
422760.0000    0.22859
422800.0000    0.29770
422840.0000    0.31926
422880.0000    0.33977
422920.0000    0.55723
422960.0000    0.45683
423000.0000    0.25938
423040.0000    0.33067
423080.0000    0.37102
423120.0000    0.53100
423160.0000    0.41246
423200.0000    0.23600
423240.0000    0.27853
423280.0000    0.37433
423320.0000    0.39363
423360.0000    0.29573
423400.0000    0.14994
423440.0000    0.43860
423480.0000    0.20675
423520.0000    0.17223
423560.0000    0.48602
423600.0000    0.47506
423640.0000    0.28410
423680.0000    0.38259
423720.0000    0.38018
423760.0000    0.29032
423800.0000    0.25921
423840.0000    0.62233
423880.0000    0.33306
423920.0000    0.35313
423960.0000    0.29734
424000.0000    0.36961
424040.0000    0.40497
424080.0000    0.34295
424120.0000    0.31505
424160.0000    0.23211
424200.0000    0.36409
424240.0000    0.28071
424280.0000    0.67227
424320.0000    0.63499
424360.0000    0.43360
424400.0000    0.48375
424440.0000    0.43076
424480.0000    0.66082
424520.0000    0.47208
424560.0000    0.53899
424600.0000    0.40157
424640.0000    0.38720
424680.0000    0.26912
424720.0000    0.45367
424760.0000    0.42604
424800.0000    0.31226
424840.0000    0.23652
424880.0000    0.26573
424920.0000    0.35194
424960.0000    0.26830
425000.0000    0.34254
425040.0000    0.25117
425080.0000    0.38399
425120.0000    0.48156
425160.0000    0.53470
425200.0000    0.33052
425240.0000    0.40210
425280.0000    0.37273
425320.0000    0.31948
425360.0000    0.41100
425400.0000    0.36582
425440.0000    0.34767
425480.0000    0.22646
425520.0000    0.23077
425560.0000    0.19847
425600.0000    0.44206
425640.0000    0.15813
425680.0000    0.29735
425720.0000    0.33361
425760.0000    0.20846
425800.0000    0.24468
425840.0000    0.14410
425880.0000    0.07502
425920.0000    0.08704
425960.0000    0.04463
426000.0000    0.34039
426040.0000    0.56296
426080.0000    0.64479
426120.0000    0.62940
426160.0000    0.43828
426200.0000    0.54689
426240.0000    0.45937
426280.0000    0.25342
426320.0000    0.20985
426360.0000    0.31050
426400.0000    0.21951
426440.0000   -0.28173
426480.0000   -0.35691
426520.0000   -0.44109
426560.0000   -0.54947
426600.0000   -0.45540
426640.0000   -0.37781
426680.0000   -0.25544
426720.0000   -0.51431
426760.0000   -0.46819
426800.0000   -0.23907
426840.0000   -0.36888
426880.0000   -0.50181
426920.0000   -0.16810
426960.0000   -0.07561
427000.0000   -0.57009
427040.0000   -0.41998
427080.0000   -0.52788
427120.0000   -0.06699
427160.0000   -0.48102
427200.0000   -0.17561
427240.0000   -0.07005
427280.0000   -0.43359
427320.0000   -0.48912
427360.0000   -0.21619
427400.0000   -0.25143
427440.0000   -0.54910
427480.0000   -0.50507
427520.0000   -0.42419
427560.0000   -0.13521
427600.0000   -0.33168
427640.0000   -0.23123
427680.0000   -0.28482
427720.0000   -0.14302
427760.0000   -0.57520
427800.0000   -0.42699
427840.0000    0.04218
427880.0000   -0.25702
427920.0000   -0.25071
427960.0000   -0.30867
428000.0000   -0.45417
428040.0000   -0.61425
428080.0000   -0.66318
428120.0000   -0.33291
428160.0000   -0.20729
428200.0000   -0.39648
428240.0000   -0.24897
428280.0000   -0.76278
428320.0000   -0.35859
428360.0000   -0.21853
428400.0000   -0.26911
428440.0000   -0.35411
428480.0000   -0.54323
428520.0000   -0.80421
428560.0000   -0.79431
428600.0000   -0.26378
428640.0000   -0.25043
428680.0000   -0.46495
428720.0000   -0.08514
428760.0000   -0.04009
428800.0000   -0.54075
428840.0000    0.14322
428880.0000   -0.38781
428920.0000   -0.05923
428960.0000   -0.11139
429000.0000   -0.46505
429040.0000    0.04420
429080.0000   -0.09216
429120.0000    0.09628
429160.0000    0.02344
429200.0000   -0.11699
429240.0000   -0.05085
429280.0000   -0.05388
429320.0000    0.07074
429360.0000    0.19961
429400.0000    0.20165
429440.0000   -0.17619
429480.0000   -0.23756
429520.0000    0.30438
429560.0000    0.05786
429600.0000    0.37562
429640.0000    0.51097
429680.0000    0.69699
429720.0000    0.15386
429760.0000    0.14905
429800.0000    0.13423
429840.0000    0.30794
429880.0000    0.32117
429920.0000    0.50133
429960.0000    0.43548
430000.0000    0.34239
430040.0000    0.47093
430080.0000    0.39335
430120.0000    0.25146
430160.0000    0.19774
430200.0000    0.34125
430240.0000    0.15869
430280.0000    0.44213
430320.0000    0.43227
430360.0000    0.20286
430400.0000    0.08654
430440.0000   -0.07565
430480.0000    0.01412
430520.0000   -0.05233
430560.0000    0.05694
430600.0000    0.22685
430640.0000    0.33570
430680.0000    0.36262
430720.0000    0.33560
430760.0000    0.46073
430800.0000    0.35316
430840.0000    0.46398
430880.0000    0.13926
430920.0000    0.51297
430960.0000    0.39518
431000.0000    0.08961
431040.0000    0.11887
431080.0000    0.34325
431120.0000    0.24290
431160.0000    0.39160
431200.0000    0.19245
431240.0000    0.12067
431280.0000    0.10528
431320.0000    0.26824
431360.0000    0.28587
431400.0000    0.46559
431440.0000    0.38534
431480.0000    0.03394
431520.0000    0.35062
431560.0000    0.10461
431600.0000    0.33594
431640.0000    0.16875
431680.0000   -0.00466
431720.0000    0.32868
431760.0000    0.24018
431800.0000    0.32228
431840.0000    0.12884
431880.0000    0.29421
431920.0000    0.50281
431960.0000    0.27226
432000.0000    0.37385
432040.0000    0.52696
432080.0000    0.33139
432120.0000    0.28705
432160.0000    0.03232
432200.0000    0.10732
432240.0000    0.60293
432280.0000    0.60840
432320.0000    0.48046
432360.0000    0.43625
432400.0000    0.28600
432440.0000    0.21293
432480.0000    0.32372
432520.0000    0.09555
432560.0000    0.24720
432600.0000    0.35265
432640.0000    0.15692
432680.0000    0.27669
432720.0000    0.19136
432760.0000    0.23536
432800.0000    0.28687
432840.0000    0.43387
432880.0000    0.35173
432920.0000    0.17561
432960.0000    0.39051
433000.0000    0.65517
433040.0000    0.36820
433080.0000    0.54646
433120.0000    0.44889
433160.0000    0.49049
433200.0000    0.08325
433240.0000    0.24394
433280.0000    0.23257
433320.0000    0.46088
433360.0000    0.33261
433400.0000    0.57008
433440.0000    0.09806
433480.0000    0.15062
433520.0000    0.41072
433560.0000    0.32387
433600.0000    0.51901
433640.0000    0.13187
433680.0000    0.28194
433720.0000    0.23959
433760.0000    0.42103
433800.0000    0.27295
433840.0000    0.29701
433880.0000    0.37589
433920.0000    0.35315
433960.0000    0.27875
434000.0000    0.39430
434040.0000    0.51374
434080.0000    0.54740
434120.0000    0.09606
434160.0000    0.50268
434200.0000    0.11866
434240.0000    0.65283
434280.0000    0.09014
434320.0000    0.37715
434360.0000    0.52499
434400.0000    0.32766
434440.0000    0.33859
434480.0000    0.25265
434520.0000    0.53487
434560.0000    0.26351
434600.0000    0.36797
434640.0000    0.26176
434680.0000    0.49210
434720.0000    0.09185
434760.0000    0.37059
434800.0000    0.34809
434840.0000    0.44016
434880.0000    0.34969
434920.0000    0.28397
434960.0000    0.38551
435000.0000    0.38286
435040.0000    0.37327
435080.0000    0.37963
435120.0000    0.30124
435160.0000    0.30873
435200.0000    0.33348
435240.0000    0.31777
435280.0000    0.08401
435320.0000    0.16611
435360.0000    0.09535
435400.0000    0.35673
435440.0000    0.30969
435480.0000    0.30139
435520.0000    0.26850
435560.0000    0.32865
435600.0000    0.43708
435640.0000    0.26101
435680.0000    0.24771
435720.0000    0.53011
435760.0000    0.35176
435800.0000    0.29159
435840.0000    0.41584
435880.0000    0.27485
435920.0000    0.12034
435960.0000    0.18352
436000.0000    0.35885
436040.0000    0.09655
436080.0000    0.03786
436120.0000    0.17372
436160.0000    0.13094
436200.0000    0.16248
436240.0000    0.11449
436280.0000    0.17356
436320.0000    0.26072
436360.0000    0.15612
436400.0000    0.30740
436440.0000    0.39704
436480.0000    0.27354
436520.0000    0.28782
436560.0000    0.17977
436600.0000    0.18643
436640.0000    0.16697
436680.0000    0.28163
436720.0000   -0.04453
436760.0000    0.14494
436800.0000    0.38495
436840.0000    0.22354
436880.0000    0.12850
436920.0000    0.42491
436960.0000    0.12748
437000.0000    0.30186
437040.0000    0.30511
437080.0000    0.27412
437120.0000    0.35613
437160.0000    0.37329
437200.0000    0.01465
437240.0000    0.26162
437280.0000    0.40568
437320.0000    0.47837
437360.0000    0.46509
437400.0000    0.57336
437440.0000    0.29845
437480.0000    0.47104
437520.0000    0.10313
437560.0000    0.35949
437600.0000    0.27750
437640.0000    0.05399
437680.0000    0.18640
437720.0000    0.21986
437760.0000    0.13101
437800.0000    0.43940
437840.0000   -0.10967
437880.0000    0.22799
437920.0000    0.23342
437960.0000    0.54942
438000.0000    0.36304
438040.0000    0.08270
438080.0000    0.27263
438120.0000    0.17663
438160.0000    0.29712
438200.0000    0.27966
438240.0000    0.10615
438280.0000    0.16684
438320.0000    0.27114
438360.0000    0.31024
438400.0000    0.19288
438440.0000    0.12987
438480.0000    0.30042
438520.0000    0.06115
438560.0000    0.21203
438600.0000    0.23045
438640.0000    0.13734
438680.0000    0.19345
438720.0000    0.32992
438760.0000    0.13002
438800.0000    0.13250
438840.0000    0.15887
438880.0000    0.03263
438920.0000    0.20573
438960.0000    0.21502
439000.0000    0.12696
439040.0000    0.41368
439080.0000    0.38103
439120.0000    0.33117
439160.0000    0.48478
439200.0000    0.59399
439240.0000    0.62146
439280.0000    0.23934
439320.0000    0.35120
439360.0000    0.61745
439400.0000    0.20838
439440.0000    0.33140
439480.0000    0.45808
439520.0000    0.17263
439560.0000    0.19781
439600.0000    0.22099
439640.0000    0.14747
439680.0000    0.07423
439720.0000    0.08860
439760.0000    0.17455
439800.0000    0.05242
439840.0000    0.17609
439880.0000    0.36657
439920.0000    0.23465
439960.0000    0.21316
440000.0000    0.41486
440040.0000    0.35585
440080.0000    0.30123
440120.0000    0.54654
440160.0000    0.39124
440200.0000    0.16688
440240.0000    0.14507
440280.0000    0.38195
440320.0000    0.39616
440360.0000    0.44350
440400.0000    0.40691
440440.0000    0.25048
440480.0000    0.04831
440520.0000    0.05563
440560.0000    0.17008
440600.0000    0.29897
440640.0000    0.31279
440680.0000    0.10173
440720.0000    0.25512
440760.0000    0.20831
440800.0000    0.10263
440840.0000    0.16328
440880.0000    0.39908
440920.0000    0.48306
440960.0000    0.30802
441000.0000    0.01638
441040.0000    0.57688
441080.0000    0.54954
441120.0000    0.30663
441160.0000    0.49602
441200.0000    0.26151
441240.0000    0.38667
441280.0000    0.21594
441320.0000    0.46297
441360.0000    0.40922
441400.0000    0.47691
441440.0000    0.16667
441480.0000    0.50527
441520.0000    0.58908
441560.0000    0.56980
441600.0000    0.55097
441640.0000    0.28872
441680.0000    0.17796
441720.0000    0.36372
441760.0000    0.18792
441800.0000    0.33749
441840.0000    0.49976
441880.0000    0.41417
441920.0000    0.15624
441960.0000    0.22043
442000.0000    0.43195
442040.0000    0.31860
442080.0000    0.63091
442120.0000    0.25017
442160.0000    0.40656
442200.0000    0.28508
442240.0000    0.61723
442280.0000    0.63638
442320.0000    0.51343
442360.0000    0.43441
442400.0000    0.25033
442440.0000    0.32819
442480.0000    0.61644
442520.0000    0.25436
442560.0000    0.45375
442600.0000    0.46490
442640.0000    0.46109
442680.0000    0.29906
442720.0000    0.54660
442760.0000    0.57611
442800.0000    0.19395
442840.0000    0.28493
442880.0000    0.45797
442920.0000    0.36444
442960.0000    0.18018
443000.0000    0.27005
443040.0000    0.51717
443080.0000    0.55848
443120.0000    0.37807
443160.0000    0.26384
443200.0000    0.24543
443240.0000    0.34587
443280.0000    0.36114
443320.0000    0.32264
443360.0000    0.31416
443400.0000    0.48559
443440.0000    0.20953
443480.0000    0.32303
443520.0000    0.34925
443560.0000    0.34464
443600.0000    0.33118
443640.0000    0.19952
443680.0000    0.35520
443720.0000    0.23510
443760.0000    0.40481
443800.0000    0.67705
443840.0000    0.37657
443880.0000    0.11061
443920.0000    0.46693
443960.0000    0.27903
444000.0000    0.27634
444040.0000    0.49916
444080.0000    0.43411
444120.0000    0.38280
444160.0000    0.49616
444200.0000    0.37576
444240.0000    0.30060
444280.0000    0.42121
444320.0000    0.36632
444360.0000    0.31118
444400.0000    0.22520
444440.0000    0.06617
444480.0000    0.25761
444520.0000    0.07231
444560.0000    0.21144
444600.0000    0.37013
444640.0000    0.37745
444680.0000    0.41063
444720.0000    0.37291
444760.0000    0.22216
444800.0000    0.35743
444840.0000    0.17884
444880.0000    0.36216
444920.0000    0.36591
444960.0000    0.36315
445000.0000    0.42794
445040.0000    0.29916
445080.0000    0.42849
445120.0000    0.42378
445160.0000    0.46319
445200.0000    0.36891
445240.0000    0.37104
445280.0000    0.45192
445320.0000    0.31478
445360.0000    0.52023
445400.0000    0.46994
445440.0000    0.33562
445480.0000    0.36853
445520.0000    0.22861
445560.0000    0.37898
445600.0000    0.37349
445640.0000    0.18775
445680.0000    0.32456
445720.0000    0.29542
445760.0000    0.35365
445800.0000    0.24475
445840.0000    0.28599
445880.0000    0.25575
445920.0000    0.36263
445960.0000    0.36156
446000.0000    0.33844
446040.0000    0.48676
446080.0000    0.17706
446120.0000    0.22186
446160.0000    0.21384
446200.0000    0.43549
446240.0000    0.16652
446280.0000    0.08327
446320.0000    0.31210
446360.0000    0.16817
446400.0000    0.26854
446440.0000    0.21643
446480.0000    0.23654
446520.0000    0.14677
446560.0000    0.34629
446600.0000    0.23203
446640.0000    0.42587
446680.0000    0.27302
446720.0000    0.27534
446760.0000    0.40400
446800.0000    0.23217
446840.0000    0.22479
446880.0000    0.43673
446920.0000    0.53583
446960.0000    0.32135
447000.0000    0.37660
447040.0000    0.49061
447080.0000    0.40568
447120.0000    0.36502
447160.0000    0.39633
447200.0000    0.31903
447240.0000    0.60434
447280.0000    0.28160
447320.0000    0.19081
447360.0000    0.26863
447400.0000    0.44923
447440.0000    0.35813
447480.0000    0.50910
447520.0000    0.36986
447560.0000    0.53823
447600.0000    0.19693
447640.0000    0.49390
447680.0000    0.40944
447720.0000    0.20342
447760.0000    0.34789
447800.0000    0.55479
447840.0000    0.23808
447880.0000    0.50606
447920.0000    0.39671
447960.0000    0.22490
448000.0000    0.24600
448040.0000    0.25063
448080.0000    0.34871
448120.0000    0.45744
448160.0000    0.36547
448200.0000    0.43852
448240.0000    0.39783
448280.0000    0.50782
448320.0000    0.65468
448360.0000    0.45016
448400.0000    0.25282
448440.0000    0.31782
448480.0000    0.25614
448520.0000    0.43815
448560.0000    0.42007
448600.0000    0.32241
448640.0000    0.46672
448680.0000    0.28529
448720.0000    0.67543
448760.0000    0.37698
448800.0000    0.21671
448840.0000    0.56628
448880.0000    0.26646
448920.0000    0.37352
448960.0000    0.18606
449000.0000    0.40342
449040.0000    0.49187
449080.0000    0.40124
449120.0000    0.36851
449160.0000    0.40489
449200.0000    0.23972
449240.0000    0.27849
449280.0000    0.23560
449320.0000    0.16435
449360.0000    0.09586
449400.0000    0.25077
449440.0000    0.09676
449480.0000    0.33260
449520.0000    0.36150
449560.0000    0.20896
449600.0000    0.28843
449640.0000    0.19553
449680.0000    0.28585
449720.0000    0.14890
449760.0000    0.33181
449800.0000    0.13605
449840.0000    0.42320
449880.0000    0.28534
449920.0000    0.30211
449960.0000    0.47288
450000.0000    0.26048
450040.0000    0.31557
450080.0000    0.38697
450120.0000    0.28327
450160.0000    0.33285
450200.0000    0.36816
450240.0000    0.39899
450280.0000    0.29158
450320.0000    0.17746
450360.0000    0.37222
450400.0000    0.36472
450440.0000    0.65811
450480.0000    0.15161
450520.0000    0.31437
450560.0000    0.33469
450600.0000    0.16772
450640.0000    0.47872
450680.0000    0.43590
450720.0000    0.33007
450760.0000    0.24938
450800.0000    0.27709
450840.0000    0.49465
450880.0000    0.50101
450920.0000    0.52980
450960.0000    0.19411
451000.0000    0.34164
451040.0000    0.38880
451080.0000    0.31343
451120.0000    0.25373
451160.0000    0.33466
451200.0000    0.22517
451240.0000    0.19446
451280.0000    0.19959
451320.0000    0.07236
451360.0000    0.28441
451400.0000    0.34815
451440.0000    0.52679
451480.0000    0.37060
451520.0000    0.32626
451560.0000    0.33776
451600.0000    0.30993
451640.0000    0.42396
451680.0000    0.57379
451720.0000    0.60186
451760.0000    0.36863
451800.0000    0.38172
451840.0000    0.59482
451880.0000    0.33287
451920.0000    0.37745
451960.0000    0.43419
452000.0000    0.19587
452040.0000    0.31348
452080.0000    0.30044
452120.0000    0.56599
452160.0000    0.32136
452200.0000    0.32502
452240.0000    0.19272
452280.0000    0.39874
452320.0000    0.21074
452360.0000    0.36502
452400.0000    0.29198
452440.0000    0.27822
452480.0000    0.46439
452520.0000    0.11911
452560.0000    0.19871
452600.0000    0.16748
452640.0000    0.19658
452680.0000    0.12354
452720.0000    0.14879
452760.0000    0.13398
452800.0000    0.32472
452840.0000    0.25312
452880.0000    0.22865
452920.0000    0.33262
452960.0000    0.18227
453000.0000    0.18851
453040.0000   -0.16545
453080.0000    0.15899
453120.0000   -0.16059
453160.0000    0.24618
453200.0000    0.23216
453240.0000    0.53143
453280.0000    0.14608
453320.0000    0.23640
453360.0000    0.29379
453400.0000    0.17570
453440.0000    0.06057
453480.0000    0.10591
453520.0000    0.21418
453560.0000    0.03635
453600.0000    0.16111
453640.0000    0.21569
453680.0000    0.21475
453720.0000    0.38587
453760.0000    0.34362
453800.0000    0.36000
453840.0000    0.45869
453880.0000    0.33992
453920.0000    0.50361
453960.0000    0.38329
454000.0000    0.32331
454040.0000    0.32358
454080.0000    0.08769
454120.0000    0.47367
454160.0000    0.12694
454200.0000    0.34587
454240.0000    0.37106
454280.0000    0.46656
454320.0000    0.16373
454360.0000    0.24405
454400.0000    0.18310
454440.0000    0.56915
454480.0000    0.31925
454520.0000    0.42374
454560.0000    0.29161
454600.0000    0.42354
454640.0000    0.46435
454680.0000    0.53064
454720.0000    0.51092
454760.0000    0.44879
454800.0000    0.43275
454840.0000    0.44316
454880.0000    0.61321
454920.0000    0.31272
454960.0000    0.56094
455000.0000    0.19550
455040.0000    0.55197
455080.0000    0.34443
455120.0000    0.32750
455160.0000    0.15506
455200.0000    0.58987
455240.0000    0.34156
455280.0000    0.44690
455320.0000    0.43912
455360.0000    0.32617
455400.0000    0.18425
455440.0000    0.28460
455480.0000    0.46229
455520.0000    0.34641
455560.0000    0.31202
455600.0000    0.30197
455640.0000    0.38112
455680.0000    0.08841
455720.0000    0.18610
455760.0000    0.27166
455800.0000    0.04451
455840.0000    0.31422
455880.0000    0.23472
455920.0000    0.13579
455960.0000    0.20085
456000.0000    0.29178
456040.0000    0.26867
456080.0000    0.18330
456120.0000    0.01251
456160.0000    0.28661
456200.0000    0.17941
456240.0000    0.39323
456280.0000    0.22883
456320.0000    0.28016
456360.0000    0.27079
456400.0000    0.18186
456440.0000    0.39069
456480.0000    0.13648
456520.0000    0.51137
456560.0000    0.16863
456600.0000    0.29067
456640.0000    0.34833
456680.0000    0.33371
456720.0000    0.32085
456760.0000    0.49520
456800.0000    0.17932
456840.0000    0.23176
456880.0000    0.31871
456920.0000    0.67745
456960.0000    0.49252
457000.0000    0.09974
457040.0000    0.10544
457080.0000    0.21993
457120.0000    0.27594
457160.0000    0.44748
457200.0000    0.46897
457240.0000    0.16739
457280.0000    0.52605
457320.0000    0.37413
457360.0000    0.29439
457400.0000    0.31298
457440.0000    0.26157
457480.0000    0.09702
457520.0000    0.12458
457560.0000    0.50804
457600.0000    0.21337
457640.0000    0.50167
457680.0000    0.30189
457720.0000    0.37096
457760.0000    0.51952
457800.0000    0.31338
457840.0000    0.21627
457880.0000    0.26938
457920.0000    0.32561
457960.0000    0.25284
458000.0000    0.14603
458040.0000    0.22658
458080.0000    0.21805
458120.0000    0.22032
458160.0000    0.03359
458200.0000    0.01658
458240.0000    0.09296
458280.0000    0.25580
458320.0000    0.17661
458360.0000    0.37681
458400.0000    0.21672
458440.0000    0.37394
458480.0000    0.32229
458520.0000    0.37149
458560.0000    0.42809
458600.0000    0.53345
458640.0000    0.36266
458680.0000    0.09295
458720.0000   -0.00593
458760.0000    0.44230
458800.0000    0.49862
458840.0000    0.31642
458880.0000    0.38249
458920.0000    0.36377
458960.0000    0.11428
459000.0000    0.08937
459040.0000    0.48066
459080.0000    0.48356
459120.0000    0.53588
459160.0000    0.57123
459200.0000    0.41716
459240.0000    0.56810
459280.0000   -0.03836
459320.0000   -0.20011
459360.0000    0.26709
459400.0000    0.19063
459440.0000    0.29636
459480.0000    0.48131
459520.0000    0.35144
459560.0000    0.33989
459600.0000    0.62128
459640.0000    0.40326
459680.0000    0.49945
459720.0000    0.48048
459760.0000    0.53754
459800.0000    0.36387
459840.0000    0.49321
459880.0000    0.57152
459920.0000    0.49262
459960.0000    0.54270
460000.0000    0.48279
460040.0000    0.38143
460080.0000    0.35052
460120.0000    0.51072
460160.0000    0.39541
460200.0000    0.49348
460240.0000    0.21505
460280.0000    0.31981
460320.0000    0.70772
460360.0000    0.56708
460400.0000    0.45102
460440.0000    0.42121
460480.0000    0.72465
460520.0000    0.55104
460560.0000    0.65389
460600.0000    0.37753
460640.0000    0.59197
460680.0000    0.46618
460720.0000    0.45958
460760.0000    0.59404
460800.0000    0.50014
460840.0000    0.58779
460880.0000    0.46587
460920.0000    0.31008
460960.0000    0.59622
461000.0000    0.51465
461040.0000    0.50539
461080.0000    0.42204
461120.0000    0.23209
461160.0000    0.19897
461200.0000    0.38832
461240.0000    0.35086
461280.0000    0.36901
461320.0000    0.28554
461360.0000    0.19194
461400.0000    0.14021
461440.0000    0.34605
461480.0000    0.35190
461520.0000    0.31820
461560.0000    0.09870
461600.0000    0.17719
461640.0000    0.21234
461680.0000    0.07448
461720.0000    0.07154
461760.0000    0.11654
461800.0000    0.24025
461840.0000    0.43370
461880.0000    0.16089
461920.0000    0.28555
461960.0000    0.29092
462000.0000    0.09680
462040.0000    0.31255
462080.0000    0.31757
462120.0000    0.39504
462160.0000    0.20741
462200.0000    0.28585
462240.0000    0.01796
462280.0000    0.33435
462320.0000    0.41649
462360.0000    0.19249
462400.0000    0.34900
462440.0000    0.32663
462480.0000    0.32137
462520.0000    0.48310
462560.0000    0.30613
462600.0000    0.19687
462640.0000    0.16043
462680.0000    0.10903
462720.0000    0.20278
462760.0000    0.30487
462800.0000    0.22490
462840.0000    0.23165
462880.0000    0.08714
462920.0000    0.22373
462960.0000    0.24663
463000.0000    0.20333
463040.0000    0.12735
463080.0000    0.17141
463120.0000    0.31957
463160.0000    0.02320
463200.0000    0.11031
463240.0000    0.48304
463280.0000    0.24514
463320.0000    0.21754
463360.0000   -0.06393
463400.0000    0.37282
463440.0000    0.46417
463480.0000    0.39048
463520.0000    0.60123
463560.0000    0.29637
463600.0000    0.21001
463640.0000   -0.36470
463680.0000   -0.24553
463720.0000    0.01345
463760.0000    0.04963
463800.0000   -0.17874
463840.0000   -0.02456
463880.0000   -0.05855
463920.0000    0.13993
463960.0000    0.00086
464000.0000    0.03007
464040.0000    0.06590
464080.0000   -0.08247
464120.0000    0.12534
464160.0000    0.00139
464200.0000    0.14935
464240.0000   -0.08331
464280.0000   -0.27894
464320.0000    0.20814
464360.0000   -0.07631
464400.0000   -0.04838
464440.0000   -0.06020
464480.0000    0.05083
464520.0000    0.24953
464560.0000    0.07056
464600.0000   -0.03038
464640.0000    0.23369
464680.0000    0.17178
464720.0000    0.19929
464760.0000    0.41505
464800.0000    0.01476
464840.0000    0.01551
464880.0000    0.21939
464920.0000    0.19323
464960.0000    0.49243
465000.0000    0.22946
465040.0000    0.34815
465080.0000    0.27694
465120.0000    0.47990
465160.0000    0.43380
465200.0000    0.32980
465240.0000    0.22272
465280.0000    0.46085
465320.0000    0.45503
465360.0000    0.35942
465400.0000    0.40540
465440.0000    0.39045
465480.0000    0.38912
465520.0000    0.28202
465560.0000    0.36233
465600.0000    0.30546
465640.0000    0.25126
465680.0000    0.23074
465720.0000    0.08001
465760.0000    0.29190
465800.0000    0.23241
465840.0000    0.21946
465880.0000    0.45817
465920.0000    0.37356
465960.0000    0.45941
466000.0000    0.42725
466040.0000    0.52764
466080.0000    0.30720
466120.0000    0.21376
466160.0000    0.28619
466200.0000    0.34470
466240.0000    0.30254
466280.0000    0.11616
466320.0000    0.43765
466360.0000    0.43920
466400.0000    0.17642
466440.0000    0.38825
466480.0000    0.06195
466520.0000    0.45453
466560.0000    0.28677
466600.0000    0.33602
466640.0000    0.53018
466680.0000    0.47232
466720.0000    0.46734
466760.0000    0.39312
466800.0000    0.44564
466840.0000    0.54015
466880.0000    0.30846
466920.0000    0.30050
466960.0000    0.26988
467000.0000    0.31889
467040.0000    0.27242
467080.0000    0.44670
467120.0000    0.31826
467160.0000    0.21071
467200.0000    0.41311
467240.0000    0.34829
467280.0000    0.39424
467320.0000    0.54557
467360.0000    0.40565
467400.0000    0.19693
467440.0000    0.45562
467480.0000    0.46697
467520.0000    0.45295
467560.0000    0.80057
467600.0000    0.30473
467640.0000    0.36720
467680.0000    0.35846
467720.0000    0.43629
467760.0000    0.42968
467800.0000    0.44777
467840.0000    0.25850
467880.0000    0.25029
467920.0000    0.23405
467960.0000    0.19633
468000.0000    0.30746
468040.0000    0.45953
468080.0000    0.24712
468120.0000    0.54319
468160.0000    0.48864
468200.0000    0.45175
468240.0000    0.42393
468280.0000    0.47354
468320.0000    0.45977
468360.0000    0.33255
468400.0000    0.10646
468440.0000    0.38507
468480.0000    0.22300
468520.0000    0.47077
468560.0000    0.35906
468600.0000    0.33077
468640.0000    0.65413
468680.0000    0.45000
468720.0000    0.25502
468760.0000    0.35220
468800.0000    0.63396
468840.0000    0.40775
468880.0000    0.32904
468920.0000    0.20900
468960.0000    0.11364
469000.0000    0.38350
469040.0000    0.25790
469080.0000    0.33539
469120.0000    0.03989
469160.0000    0.18062
469200.0000    0.32866
469240.0000   -0.03589
469280.0000   -0.06941
469320.0000    0.35708
469360.0000    0.28551
469400.0000    0.37416
469440.0000    0.23486
469480.0000    0.35763
469520.0000    0.28595
469560.0000    0.52470
469600.0000    0.39111
469640.0000    0.27915
469680.0000    0.61651
469720.0000    0.40271
469760.0000    0.40511
469800.0000    0.28786
469840.0000    0.28366
469880.0000    0.33398
469920.0000    0.45463
469960.0000    0.01064
470000.0000    0.23943
470040.0000    0.32923
470080.0000    0.28502
470120.0000    0.36777
470160.0000    0.28324
470200.0000    0.16143
470240.0000    0.24643
470280.0000    0.13132
470320.0000    0.05808
470360.0000    0.32818
470400.0000    0.37129
470440.0000    0.27458
470480.0000    0.34250
470520.0000    0.34696
470560.0000    0.34473
470600.0000    0.28839
470640.0000    0.39737
470680.0000    0.03551
470720.0000    0.20819
470760.0000    0.30710
470800.0000    0.57651
470840.0000    0.42574
470880.0000    0.43175
470920.0000    0.39635
470960.0000    0.24328
471000.0000    0.36027
471040.0000    0.31752
471080.0000    0.46223
471120.0000    0.27189
471160.0000    0.28401
471200.0000    0.20753
471240.0000   -0.05031
471280.0000    0.25801
471320.0000    0.28292
471360.0000    0.23076
471400.0000    0.13924
471440.0000    0.09529
471480.0000    0.08221
471520.0000    0.04121
471560.0000    0.33497
471600.0000    0.22817
471640.0000    0.44295
471680.0000    0.28087
471720.0000    0.25076
471760.0000    0.33689
471800.0000    0.20667
471840.0000    0.34401
471880.0000    0.44624
471920.0000    0.16603
471960.0000    0.20080
472000.0000    0.14792
472040.0000    0.31278
472080.0000    0.27862
472120.0000    0.32712
472160.0000    0.46423
472200.0000    0.32015
472240.0000    0.20207
472280.0000    0.17433
472320.0000    0.61815
472360.0000    0.57626
472400.0000    0.24843
472440.0000    0.58517
472480.0000    0.29273
472520.0000    0.16517
472560.0000    0.05549
472600.0000    0.34585
472640.0000    0.36202
472680.0000    0.47864
472720.0000    0.53272
472760.0000    0.25647
472800.0000    0.32817
472840.0000    0.24870
472880.0000    0.27216
472920.0000    0.41840
472960.0000    0.36490
473000.0000    0.32972
473040.0000    0.37183
473080.0000    0.37998
473120.0000    0.58811
473160.0000    0.43429
473200.0000    0.55969
473240.0000    0.65145
473280.0000    0.60820
473320.0000    0.25232
473360.0000    0.45346
473400.0000    0.28941
473440.0000    0.26594
473480.0000    0.26819
473520.0000    0.45032
473560.0000    0.65836
473600.0000    0.37559
473640.0000    0.42453
473680.0000    0.58368
473720.0000    0.60712
473760.0000    0.53352
473800.0000    0.66896
473840.0000    0.52214
473880.0000    0.50236
473920.0000    0.22091
473960.0000    0.43452
474000.0000    0.46263
474040.0000    0.59036
474080.0000    0.53533
474120.0000    0.60062
474160.0000    0.67912
474200.0000    0.47457
474240.0000    0.38547
474280.0000    0.23081
474320.0000    0.56408
474360.0000    0.53430
474400.0000    0.66823
474440.0000    0.46768
474480.0000    0.29423
474520.0000    0.29490
474560.0000    0.54519
474600.0000    0.54916
474640.0000    0.67191
474680.0000    0.52090
474720.0000    0.28025
474760.0000    0.43872
474800.0000    0.29821
474840.0000    0.27338
474880.0000    0.27849
474920.0000    0.31601
474960.0000    0.34244
475000.0000    0.29627
475040.0000    0.18770
475080.0000    0.15113
475120.0000    0.43695
475160.0000    0.43732
475200.0000    0.58708
475240.0000    0.44785
475280.0000    0.28243
475320.0000    0.36831
475360.0000    0.47934
475400.0000    0.33995
475440.0000    0.34764
475480.0000    0.45804
475520.0000    0.33409
475560.0000    0.42311
475600.0000    0.48620
475640.0000    0.32313
475680.0000    0.48103
475720.0000    0.29471
475760.0000    0.40028
475800.0000    0.38725
475840.0000    0.29324
475880.0000    0.33452
475920.0000    0.20642
475960.0000    0.16818
476000.0000    0.21568
476040.0000    0.21083
476080.0000    0.45891
476120.0000    0.30990
476160.0000    0.41111
476200.0000    0.28129
476240.0000    0.60789
476280.0000    0.65371
476320.0000    0.42142
476360.0000    0.13156
476400.0000    0.48313
476440.0000    0.54809
476480.0000    0.74292
476520.0000    0.13046
476560.0000    0.21090
476600.0000    0.30222
476640.0000    0.37489
476680.0000    0.29033
476720.0000    0.44414
476760.0000    0.61636
476800.0000    0.60550
476840.0000    0.35571
476880.0000    0.49301
476920.0000    0.28770
476960.0000    0.46254
477000.0000    0.28481
477040.0000    0.32761
477080.0000    0.37563
477120.0000    0.41473
477160.0000    0.41961
477200.0000    0.56782
477240.0000    0.37334
477280.0000    0.44094
477320.0000    0.16105
477360.0000    0.44321
477400.0000    0.54872
477440.0000    0.31748
477480.0000    0.14194
477520.0000    0.71226
477560.0000    0.34891
477600.0000    0.41352
477640.0000    0.21862
477680.0000    0.74034
477720.0000    0.47131
477760.0000    0.57073
477800.0000    0.33910
477840.0000    0.30250
477880.0000    0.31507
477920.0000    0.43635
477960.0000    0.28761
478000.0000    0.14761
478040.0000    0.22492
478080.0000    0.25893
478120.0000    0.45834
478160.0000    0.43053
478200.0000    0.30155
478240.0000    0.50679
478280.0000    0.46092
478320.0000    0.43339
478360.0000    0.49624
478400.0000    0.39998
478440.0000    0.26435
478480.0000    0.51677
478520.0000    0.13192
478560.0000    0.42054
478600.0000    0.40583
478640.0000    0.47528
478680.0000    0.38691
478720.0000    0.58756
478760.0000    0.40566
478800.0000    0.50656
478840.0000    0.51763
478880.0000    0.58092
478920.0000    0.40096
478960.0000    0.31227
479000.0000    0.46731
479040.0000    0.30458
479080.0000    0.19731
479120.0000    0.39162
479160.0000    0.40623
479200.0000    0.60352
479240.0000    0.46949
479280.0000    0.41765
479320.0000    0.34548
479360.0000    0.29118
479400.0000    0.30555
479440.0000    0.50268
479480.0000    0.42913
479520.0000    0.44352
479560.0000    0.32825
479600.0000    0.41825
479640.0000    0.50491
479680.0000    0.57018
479720.0000    0.34562
479760.0000    0.66619
479800.0000    0.64460
479840.0000    0.41856
479880.0000    0.40408
479920.0000    0.36818
479960.0000    0.46144
480000.0000    0.34976
480040.0000    0.31235
480080.0000    0.14568
480120.0000    0.28766
480160.0000    0.31105
480200.0000    0.23436
480240.0000    0.19448
480280.0000    0.28790
480320.0000    0.30584
480360.0000    0.44696
480400.0000    0.47542
480440.0000    0.00002
480480.0000    0.21114
480520.0000    0.43380
480560.0000    0.37391
480600.0000    0.15263
480640.0000    0.30559
480680.0000    0.37369
480720.0000    0.30994
480760.0000    0.20164
480800.0000    0.23784
480840.0000    0.22795
480880.0000    0.09831
480920.0000    0.16347
480960.0000    0.25108
481000.0000    0.22028
481040.0000    0.35058
481080.0000    0.19586
481120.0000    0.58204
481160.0000    0.39518
481200.0000    0.22526
481240.0000    0.39412
481280.0000    0.46065
481320.0000    0.59314
481360.0000    0.52730
481400.0000    0.37485
481440.0000    0.25769
481480.0000    0.34814
481520.0000    0.27635
481560.0000    0.33440
481600.0000    0.27231
481640.0000    0.26756
481680.0000    0.32117
481720.0000    0.31811
481760.0000    0.52459
481800.0000    0.23131
481840.0000    0.55431
481880.0000    0.32087
481920.0000    0.23685
481960.0000    0.46804
482000.0000    0.23617
482040.0000    0.21819
482080.0000    0.59772
482120.0000    0.33300
482160.0000    0.35220
482200.0000    0.46426
482240.0000    0.50122
482280.0000    0.43768
482320.0000    0.54979
482360.0000    0.60368
482400.0000    0.36875
482440.0000    0.60906
482480.0000    0.34720
482520.0000    0.34715
482560.0000    0.61609
482600.0000    0.60086
482640.0000    0.45245
482680.0000    0.50004
482720.0000    0.42852
482760.0000    0.56467
482800.0000    0.34131
482840.0000    0.50514
482880.0000    0.29233
482920.0000    0.54706
482960.0000    0.29667
483000.0000    0.53233
483040.0000    0.36686
483080.0000    0.54424
483120.0000    0.42486
483160.0000    0.39287
483200.0000    0.80108
483240.0000    0.64183
483280.0000    0.67597
483320.0000    0.57623
483360.0000    0.61885
483400.0000    0.28101
483440.0000    0.36431
483480.0000    0.22590
483520.0000    0.26565
483560.0000   -0.05856
483600.0000    0.01666
483640.0000    0.38716
483680.0000    0.61998
483720.0000    0.35921
483760.0000    0.39087
483800.0000    0.48521
483840.0000    0.07736
483880.0000    0.35982
483920.0000    0.39975
483960.0000    0.36592
484000.0000    0.32923
484040.0000    0.22412
484080.0000    0.32368
484120.0000    0.40960
484160.0000    0.27145
484200.0000    0.30760
484240.0000   -0.05250
484280.0000    0.33794
484320.0000    0.27178
484360.0000    0.17082
484400.0000    0.29830
484440.0000    0.24231
484480.0000    0.39181
484520.0000    0.16520
484560.0000    0.24421
484600.0000    0.37299
484640.0000   -0.02903
484680.0000    0.24821
484720.0000    0.24397
484760.0000    0.24343
484800.0000    0.35083
484840.0000    0.39279
484880.0000    0.07540
484920.0000    0.36776
484960.0000    0.39073
485000.0000    0.34780
485040.0000    0.37669
485080.0000    0.35604
485120.0000    0.42625
485160.0000    0.36339
485200.0000    0.29487
485240.0000    0.11900
485280.0000    0.36628
485320.0000    0.36626
485360.0000    0.36779
485400.0000    0.35334
485440.0000    0.13181
485480.0000    0.60404
485520.0000    0.39471
485560.0000    0.45781
485600.0000    0.63991
485640.0000    0.45490
485680.0000    0.48942
485720.0000    0.59195
485760.0000    0.50161
485800.0000    0.32673
485840.0000    0.47466
485880.0000    0.40948
485920.0000    0.55454
485960.0000    0.44635
486000.0000    0.33410
486040.0000    0.39322
486080.0000    0.28350
486120.0000    0.21013
486160.0000    0.33402
486200.0000    0.33739
486240.0000    0.19355
486280.0000    0.35311
486320.0000    0.23129
486360.0000    0.25314
486400.0000    0.03457
486440.0000    0.43419
486480.0000    0.38716
486520.0000    0.41771
486560.0000    0.37033
486600.0000    0.43331
486640.0000    0.46931
486680.0000    0.24394
486720.0000    0.41064
486760.0000    0.40172
486800.0000    0.56800
486840.0000    0.34215
486880.0000    0.47377
486920.0000    0.41519
486960.0000    0.49928
487000.0000    0.32535
487040.0000    0.35795
487080.0000    0.32766
487120.0000    0.50601
487160.0000    0.36583
487200.0000    0.39786
487240.0000    0.21461
487280.0000    0.32170
487320.0000    0.34562
487360.0000    0.22741
487400.0000    0.09070
487440.0000    0.31520
487480.0000    0.49549
487520.0000    0.43313
487560.0000    0.28925
487600.0000    0.18501
487640.0000    0.55583
487680.0000    0.30162
487720.0000    0.22600
487760.0000    0.38893
487800.0000    0.16663
487840.0000    0.37827
487880.0000    0.41570
487920.0000    0.46855
487960.0000    0.40353
488000.0000    0.48967
488040.0000    0.29891
488080.0000    0.23994
488120.0000    0.40215
488160.0000    0.35193
488200.0000    0.26625
488240.0000    0.10782
488280.0000    0.32550
488320.0000    0.23452
488360.0000    0.37689
488400.0000    0.34277
488440.0000    0.12806
488480.0000    0.46533
488520.0000    0.25010
488560.0000    0.30085
488600.0000    0.29301
488640.0000    0.22954
488680.0000    0.38141
488720.0000    0.42668
488760.0000    0.20956
488800.0000    0.13209
488840.0000    0.20679
488880.0000    0.18617
488920.0000    0.31807
488960.0000    0.37595
489000.0000    0.54621
489040.0000    0.30766
489080.0000    0.19602
489120.0000    0.55774
489160.0000    0.58028
489200.0000    0.46696
489240.0000    0.44479
489280.0000    0.36113
489320.0000    0.34968
489360.0000    0.52407
489400.0000    0.40848
489440.0000    0.44849
489480.0000    0.33252
489520.0000    0.52596
489560.0000    0.45196
489600.0000    0.39369
489640.0000    0.30250
489680.0000    0.36296
489720.0000    0.44240
489760.0000    0.32889
489800.0000    0.51490
489840.0000    0.47298
489880.0000    0.40788
489920.0000    0.33774
489960.0000    0.17111
490000.0000    0.39533
490040.0000    0.41750
490080.0000    0.27736
490120.0000    0.29656
490160.0000    0.45579
490200.0000    0.33652
490240.0000    0.39817
490280.0000    0.55806
490320.0000    0.30512
490360.0000    0.28345
490400.0000    0.24803
490440.0000    0.28805
490480.0000    0.27424
490520.0000    0.45542
490560.0000    0.33488
490600.0000    0.27779
490640.0000    0.50937
490680.0000    0.38021
490720.0000    0.28884
490760.0000    0.34960
490800.0000    0.38588
490840.0000    0.37166
490880.0000    0.29034
490920.0000    0.38729
490960.0000    0.44858
491000.0000    0.43529
491040.0000    0.17737
491080.0000    0.41684
491120.0000    0.63008
491160.0000    0.53045
491200.0000    0.67336
491240.0000    0.58657
491280.0000    0.32260
491320.0000    0.16069
491360.0000    0.42668
491400.0000    0.37006
491440.0000    0.30015
491480.0000    0.41647
491520.0000    0.42439
491560.0000    0.27449
491600.0000    0.51726
491640.0000    0.35935
491680.0000    0.23914
491720.0000    0.38623
491760.0000    0.30668
491800.0000    0.36846
491840.0000    0.31980
491880.0000    0.38726
491920.0000    0.36649
491960.0000    0.39466
492000.0000    0.14039
492040.0000    0.25313
492080.0000    0.32351
492120.0000    0.38232
492160.0000    0.47054
492200.0000    0.46492
492240.0000    0.24589
492280.0000    0.36554
492320.0000    0.29889
492360.0000    0.49318
492400.0000    0.25446
492440.0000    0.01663
492480.0000    0.33649
492520.0000    0.32568
492560.0000    0.18113
492600.0000    0.25599
492640.0000    0.34041
492680.0000    0.33470
492720.0000    0.24668
492760.0000    0.51452
492800.0000    0.23268
492840.0000    0.34154
492880.0000    0.28779
492920.0000    0.31136
492960.0000    0.44308
493000.0000    0.39061
493040.0000    0.42194
493080.0000    0.57160
493120.0000    0.44050
493160.0000    0.49326
493200.0000    0.48194
493240.0000    0.44668
493280.0000    0.31362
493320.0000    0.44428
493360.0000    0.47036
493400.0000    0.32952
493440.0000    0.27453
493480.0000    0.49095
493520.0000    0.30868
493560.0000    0.24011
493600.0000    0.32446
493640.0000    0.59484
493680.0000    0.56456
493720.0000    0.56894
493760.0000    0.57359
493800.0000    0.59248
493840.0000    0.27092
493880.0000    0.30051
493920.0000    0.18965
493960.0000    0.45518
494000.0000   -0.17943
494040.0000    0.08101
494080.0000    0.26719
494120.0000    0.05299
494160.0000   -0.02530
494200.0000   -0.11562
494240.0000    0.05268
494280.0000    0.16299
494320.0000    0.05947
494360.0000    0.06367
494400.0000    0.25016
494440.0000    0.23839
494480.0000    0.28697
494520.0000    0.46757
494560.0000    0.39134
494600.0000    0.41036
494640.0000    0.30410
494680.0000    0.09600
494720.0000    0.31061
494760.0000    0.33441
494800.0000    0.35884
494840.0000    0.41001
494880.0000    0.15126
494920.0000    0.19334
494960.0000   -0.12827
495000.0000   -0.23681
495040.0000   -0.26029
495080.0000   -0.50648
495120.0000   -0.53349
495160.0000   -0.78855
495200.0000   -0.66058
495240.0000   -0.68759
495280.0000   -0.53838
495320.0000   -0.69013
495360.0000   -0.53929
495400.0000   -0.26841
495440.0000   -0.28520
495480.0000   -0.35880
495520.0000   -0.19024
495560.0000   -0.05213
495600.0000   -0.02710
495640.0000    0.01346
495680.0000   -0.07457
495720.0000   -0.25174
495760.0000   -0.38347
495800.0000   -0.62060
495840.0000   -0.68861
495880.0000   -0.84039
495920.0000   -0.75342
495960.0000   -0.38346
496000.0000   -0.77912
496040.0000   -0.61361
496080.0000   -0.38466
496120.0000   -0.23676
496160.0000   -0.38607
496200.0000   -0.44345
496240.0000   -0.44760
496280.0000   -0.60618
496320.0000   -0.38236
496360.0000   -0.46932
496400.0000   -0.24597
496440.0000   -0.40475
496480.0000   -0.34439
496520.0000   -0.30400
496560.0000   -0.65036
496600.0000   -0.68733
496640.0000   -0.46072
496680.0000   -0.32992
496720.0000   -0.16431
496760.0000   -0.35803
496800.0000   -0.34606
496840.0000   -0.74044
496880.0000   -0.85105
496920.0000   -0.69606
496960.0000   -0.38104
497000.0000   -0.64578
497040.0000   -0.49183
497080.0000   -0.64885
497120.0000   -0.36510
497160.0000   -0.54931
497200.0000   -0.43723
497240.0000   -0.55492
497280.0000   -0.31170
497320.0000   -0.42558
497360.0000   -0.47137
497400.0000   -0.25681
497440.0000   -0.33984
497480.0000   -0.25573
497520.0000   -0.77590
497560.0000   -0.68161
497600.0000   -0.78996
497640.0000   -0.63419
497680.0000   -0.19446
497720.0000   -0.26556
497760.0000   -0.39671
497800.0000   -0.29686
497840.0000   -0.52937
497880.0000   -0.36011
497920.0000   -0.29056
497960.0000   -0.23491
498000.0000   -0.09363
498040.0000   -0.04276
498080.0000   -0.24027
498120.0000   -0.01936
498160.0000   -0.20750
498200.0000    0.13781
498240.0000    0.41117
498280.0000    0.06698
498320.0000    0.35907
498360.0000    0.20827
498400.0000    0.08917
498440.0000    0.48004
498480.0000    0.02243
498520.0000    0.32769
498560.0000    0.39536
498600.0000    0.47056
498640.0000    0.28624
498680.0000    0.28631
498720.0000    0.45646
498760.0000    0.19689
498800.0000    0.21339
498840.0000    0.28934
498880.0000    0.16105
498920.0000    0.43026
498960.0000    0.46530
499000.0000    0.33606
499040.0000    0.34386
499080.0000    0.35964
499120.0000    0.36658
499160.0000    0.35137
499200.0000    0.41104
499240.0000    0.25737
499280.0000    0.26658
499320.0000    0.55836
499360.0000    0.17708
499400.0000    0.34870
499440.0000    0.25994
499480.0000    0.39651
499520.0000    0.36053
499560.0000    0.43679
499600.0000    0.45337
499640.0000    0.38974
499680.0000    0.61901
499720.0000    0.26857
499760.0000    0.07830
499800.0000    0.35957
499840.0000    0.53811
499880.0000    0.28705
499920.0000    0.15084
499960.0000    0.33124
500000.0000    0.35169
500040.0000    0.40751
500080.0000    0.54984
500120.0000    0.30113
500160.0000    0.37363
500200.0000    0.57530
500240.0000    0.72226
500280.0000    0.37475
500320.0000    0.35601
500360.0000    0.19197
500400.0000    0.43468
500440.0000    0.43948
500480.0000    0.50511
500520.0000    0.48452
500560.0000    0.43397
500600.0000    0.37300
500640.0000    0.60836
500680.0000    0.47288
500720.0000    0.59260
500760.0000    0.74043
500800.0000    0.46411
500840.0000    0.58139
500880.0000    0.61516
500920.0000    0.58236
500960.0000    0.53868
501000.0000    0.56380
501040.0000    0.59187
501080.0000    0.59984
501120.0000    0.72867
501160.0000    0.43916
501200.0000    0.52817
501240.0000    0.32241
501280.0000    0.33948
501320.0000    0.40505
501360.0000    0.35929
501400.0000    0.34520
501440.0000    0.40205
501480.0000    0.52131
501520.0000    0.40425
501560.0000    0.44907
501600.0000    0.52196
501640.0000    0.38507
501680.0000    0.33204
501720.0000    0.42503
501760.0000    0.61487
501800.0000    0.18389
501840.0000    0.19264
501880.0000    0.29567
501920.0000    0.29982
501960.0000    0.25856
502000.0000    0.31790
502040.0000    0.46845
502080.0000    0.41709
502120.0000    0.42166
502160.0000    0.34970
502200.0000    0.38805
502240.0000    0.33380
502280.0000    0.44343
502320.0000    0.29199
502360.0000    0.32086
502400.0000    0.25851
502440.0000    0.34881
502480.0000    0.34424
502520.0000    0.48299
502560.0000    0.36833
502600.0000    0.13137
502640.0000    0.10083
502680.0000    0.31031
502720.0000    0.17982
502760.0000    0.15534
502800.0000    0.36999
502840.0000    0.34478
502880.0000    0.40563
502920.0000    0.54044
502960.0000    0.47249
503000.0000    0.42548
503040.0000    0.18142
503080.0000    0.40773
503120.0000    0.29353
503160.0000    0.31617
503200.0000    0.40451
503240.0000    0.38026
503280.0000    0.32049
503320.0000    0.32574
503360.0000    0.15639
503400.0000    0.53598
503440.0000    0.45009
503480.0000    0.59681
503520.0000    0.79892
503560.0000    0.50307
503600.0000    0.37650
503640.0000    0.36878
503680.0000    0.52130
503720.0000    0.68574
503760.0000    0.31530
503800.0000    0.47214
503840.0000    0.34789
503880.0000    0.21070
503920.0000    0.49888
503960.0000    0.34996
504000.0000    0.35393
504040.0000    0.54417
504080.0000    0.70696
504120.0000    0.56952
504160.0000    0.49012
504200.0000    0.42290
504240.0000    0.42887
504280.0000    0.41385
504320.0000    0.37098
504360.0000    0.46047
504400.0000    0.53491
504440.0000    0.33009
504480.0000    0.35666
504520.0000    0.51856
504560.0000    0.26724
504600.0000    0.42637
504640.0000    0.34947
504680.0000    0.33965
504720.0000    0.45589
504760.0000    0.47440
504800.0000    0.73191
504840.0000    0.45968
504880.0000    0.48169
504920.0000    0.33271
504960.0000    0.57545
505000.0000    0.73061
505040.0000    0.54858
505080.0000    0.44882
505120.0000    0.38222
505160.0000    0.52356
505200.0000    0.30443
505240.0000    0.46721
505280.0000    0.30140
505320.0000    0.43160
505360.0000    0.53707
505400.0000    0.51454
505440.0000    0.33183
505480.0000    0.05482
505520.0000    0.31972
505560.0000    0.33179
505600.0000    0.10335
505640.0000    0.36154
505680.0000    0.35588
505720.0000    0.25237
505760.0000    0.21946
505800.0000    0.25173
505840.0000    0.18471
505880.0000    0.38003
505920.0000    0.17458
505960.0000    0.53150
506000.0000    0.24199
506040.0000    0.32680
506080.0000    0.58806
506120.0000    0.27399
506160.0000    0.30034
506200.0000    0.25887
506240.0000    0.33380
506280.0000    0.44169
506320.0000    0.30043
506360.0000    0.07071
506400.0000    0.37167
506440.0000    0.09525
506480.0000    0.13158
506520.0000    0.11938
506560.0000    0.39627
506600.0000    0.24394
506640.0000    0.12812
506680.0000    0.32842
506720.0000    0.16454
506760.0000    0.27981
506800.0000    0.10109
506840.0000   -0.03272
506880.0000   -0.17461
506920.0000   -0.23985
506960.0000    0.13035
507000.0000    0.23940
507040.0000    0.33390
507080.0000    0.01460
507120.0000    0.21273
507160.0000   -0.02305
507200.0000    0.20561
507240.0000    0.31113
507280.0000    0.35237
507320.0000    0.22357
507360.0000    0.19834
507400.0000    0.05833
507440.0000    0.20639
507480.0000    0.22858
507520.0000    0.41255
507560.0000    0.44648
507600.0000    0.39890
507640.0000    0.20143
507680.0000    0.26157
507720.0000    0.49851
507760.0000    0.30179
507800.0000    0.28007
507840.0000    0.35819
507880.0000    0.07042
507920.0000    0.39833
507960.0000    0.30237
508000.0000    0.44985
508040.0000    0.37359
508080.0000    0.13863
508120.0000    0.24236
508160.0000    0.13686
508200.0000    0.17205
508240.0000    0.30104
508280.0000    0.10634
508320.0000    0.45541
508360.0000    0.23115
508400.0000    0.23713
508440.0000    0.37194
508480.0000    0.31448
508520.0000    0.29282
508560.0000    0.30439
508600.0000    0.43710
508640.0000    0.10833
508680.0000    0.66566
508720.0000    0.42519
508760.0000    0.58003
508800.0000    0.30273
508840.0000    0.21424
508880.0000    0.39022
508920.0000    0.50644
508960.0000    0.09987
509000.0000    0.15281
509040.0000    0.03833
509080.0000   -0.08480
509120.0000    0.08430
509160.0000    0.13444
509200.0000    0.24976
509240.0000   -0.11221
509280.0000    0.20554
509320.0000   -0.00018
509360.0000    0.00600
509400.0000   -0.04507
509440.0000   -0.08113
509480.0000   -0.02483
509520.0000   -0.08469
509560.0000   -0.12071
509600.0000   -0.21503
509640.0000    0.00282
509680.0000   -0.12824
509720.0000    0.16711
509760.0000   -0.07313
509800.0000   -0.18648
509840.0000   -0.12446
509880.0000   -0.32030
509920.0000    0.03202
509960.0000   -0.04130
510000.0000   -0.16813
510040.0000   -0.06386
510080.0000   -0.11641
510120.0000   -0.11976
510160.0000   -0.48092
510200.0000   -0.18213
510240.0000   -0.12007
510280.0000   -0.57904
510320.0000   -0.68806
510360.0000   -0.41710
510400.0000   -0.23269
510440.0000   -0.45264
510480.0000   -0.42343
510520.0000   -0.20365
510560.0000    0.12101
510600.0000    0.22798
510640.0000    0.44459
510680.0000    0.46104
510720.0000    0.44606
510760.0000    0.38787
510800.0000    0.44802
510840.0000    0.34219
510880.0000    0.40142
510920.0000    0.56836
510960.0000    0.36712
511000.0000    0.43034
511040.0000    0.42688
511080.0000    0.39882
511120.0000    0.52051
511160.0000    0.48386
511200.0000    0.69732
511240.0000    0.53979
511280.0000    0.46644
511320.0000    0.84133
511360.0000    0.60828
511400.0000    0.52010
511440.0000    0.72883
511480.0000    0.60383
511520.0000    0.54496
511560.0000    0.65765
511600.0000    0.67220
511640.0000    0.68823
511680.0000    0.40630
511720.0000    0.47676
511760.0000    0.38801
511800.0000    0.56555
511840.0000    0.47517
511880.0000    0.72639
511920.0000    0.53113
511960.0000    0.76808
512000.0000    0.61994
512040.0000    0.50659
512080.0000    0.69434
512120.0000    0.31783
512160.0000    0.54442
512200.0000    0.45157
512240.0000    0.53852
512280.0000    0.35076
512320.0000    0.27603
512360.0000    0.34739
512400.0000    0.35849
512440.0000    0.34322
512480.0000    0.27990
512520.0000    0.67455
512560.0000    0.70507
512600.0000    0.48029
512640.0000    0.45389
512680.0000    0.37889
512720.0000    0.53989
512760.0000    0.39654
512800.0000    0.33001
512840.0000    0.27561
512880.0000    0.44092
512920.0000    0.37275
512960.0000    0.47581
513000.0000    0.31223
513040.0000    0.23390
513080.0000    0.39690
513120.0000    0.09101
513160.0000    0.36030
513200.0000    0.56647
513240.0000    0.33789
513280.0000    0.36724
513320.0000    0.57501
513360.0000    0.28301
513400.0000    0.35397
513440.0000    0.35394
513480.0000    0.36041
513520.0000    0.51850
513560.0000    0.37835
513600.0000    0.45056
513640.0000    0.42681
513680.0000    0.46729
513720.0000    0.40969
513760.0000    0.58409
513800.0000    0.52679
513840.0000    0.63535
513880.0000    0.61093
513920.0000    0.27672
513960.0000    0.47919
514000.0000    0.41590
514040.0000    0.54348
514080.0000    0.46263
514120.0000    0.41394
514160.0000    0.28009
514200.0000    0.30720
514240.0000    0.40124
514280.0000    0.43475
514320.0000    0.45312
514360.0000    0.41748
514400.0000    0.31961
514440.0000    0.29594
514480.0000    0.49572
514520.0000    0.22978
514560.0000    0.17999
514600.0000    0.41118
514640.0000    0.36915
514680.0000    0.27503
514720.0000    0.47689
514760.0000    0.26990
514800.0000    0.14784
514840.0000    0.38401
514880.0000    0.33913
514920.0000    0.53465
514960.0000    0.48218
515000.0000    0.47021
515040.0000    0.35266
515080.0000    0.25270
515120.0000    0.41512
515160.0000    0.26394
515200.0000    0.12973
515240.0000    0.30248
515280.0000    0.21507
515320.0000    0.32337
515360.0000    0.29898
515400.0000    0.24753
515440.0000    0.30011
515480.0000    0.55681
515520.0000    0.61030
515560.0000    0.35328
515600.0000    0.36767
515640.0000    0.43832
515680.0000    0.34298
515720.0000    0.47646
515760.0000    0.37859
515800.0000    0.51642
515840.0000    0.45479
515880.0000    0.56965
515920.0000    0.69368
515960.0000    0.46484
516000.0000    0.41674
516040.0000    0.50216
516080.0000    0.33346
516120.0000    0.29527
516160.0000    0.14282
516200.0000    0.56983
516240.0000    0.29431
516280.0000    0.46089
516320.0000    0.39400
516360.0000    0.40279
516400.0000    0.17414
516440.0000    0.30877
516480.0000    0.60330
516520.0000    0.40066
516560.0000    0.37252
516600.0000    0.41824
516640.0000    0.45999
516680.0000    0.51725
516720.0000    0.59186
516760.0000    0.41034
516800.0000    0.74241
516840.0000    0.45791
516880.0000    0.50780
516920.0000    0.40183
516960.0000    0.38114
517000.0000    0.33207
517040.0000    0.46952
517080.0000    0.55702
517120.0000    0.71637
517160.0000    0.64852
517200.0000    0.50331
517240.0000    0.40980
517280.0000    0.45461
517320.0000    0.29521
517360.0000    0.27693
517400.0000    0.50994
517440.0000    0.37029
517480.0000    0.37217
517520.0000    0.51544
517560.0000    0.48933
517600.0000    0.67160
517640.0000    0.45309
517680.0000    0.58189
517720.0000    0.47153
517760.0000    0.47484
517800.0000    0.42105
517840.0000    0.62396
517880.0000    0.60305
517920.0000    0.33591
517960.0000    0.61888
518000.0000    0.56595
518040.0000    0.41443
518080.0000    0.65603
518120.0000    0.46632
518160.0000    0.51794
518200.0000    0.51573
518240.0000    0.32888
518280.0000    0.55780
518320.0000    0.42154
518360.0000    0.52483
518400.0000    0.37623
518440.0000    0.39697
518480.0000    0.32878
518520.0000    0.59638
518560.0000    0.51684
518600.0000    0.48915
518640.0000    0.53080
518680.0000    0.29839
518720.0000    0.49575
518760.0000    0.49358
518800.0000    0.71056
518840.0000    0.50269
518880.0000    0.45049
518920.0000    0.44567
518960.0000    0.50430
519000.0000    0.51693
519040.0000    0.52906
519080.0000    0.53351
519120.0000    0.62790
519160.0000    0.68584
519200.0000    0.35161
519240.0000    0.25373
519280.0000    0.46713
519320.0000    0.68628
519360.0000    0.55677
519400.0000    0.41307
519440.0000    0.36818
519480.0000    0.73269
519520.0000    0.24931
519560.0000    0.36516
519600.0000    0.34647
519640.0000    0.43527
519680.0000    0.54009
519720.0000    0.37860
519760.0000    0.35396
519800.0000    0.22460
519840.0000    0.34424
519880.0000    0.34405
519920.0000    0.21603
519960.0000    0.32210
520000.0000    0.20810
520040.0000    0.34681
520080.0000    0.60083
520120.0000    0.20019
520160.0000    0.46635
520200.0000    0.46229
520240.0000    0.28754
520280.0000    0.43954
520320.0000    0.46087
520360.0000    0.36792
520400.0000    0.44039
520440.0000    0.67225
520480.0000    0.57565
520520.0000    0.36924
520560.0000    0.52552
520600.0000    0.60862
520640.0000    0.55949
520680.0000    0.43780
520720.0000    0.53549
520760.0000    0.42539
520800.0000    0.60284
520840.0000    0.12286
520880.0000    0.47829
520920.0000    0.45486
520960.0000    0.13943
521000.0000   -0.02281
521040.0000    0.23118
521080.0000    0.32290
521120.0000    0.24798
521160.0000    0.12361
521200.0000    0.15679
521240.0000    0.13389
521280.0000   -0.02279
521320.0000    0.25865
521360.0000    0.38375
521400.0000    0.12462
521440.0000    0.45340
521480.0000    0.34779
521520.0000    0.28873
521560.0000    0.45215
521600.0000    0.40748
521640.0000    0.32469
521680.0000    0.64815
521720.0000    0.46453
521760.0000    0.36557
521800.0000    0.31027
521840.0000    0.62014
521880.0000    0.38613
521920.0000    0.31360
521960.0000    0.37685
522000.0000    0.40449
522040.0000    0.32205
522080.0000    0.17588
522120.0000    0.28381
522160.0000    0.29223
522200.0000    0.43001
522240.0000    0.28738
522280.0000    0.45442
522320.0000    0.24618
522360.0000    0.32217
522400.0000    0.30923
522440.0000    0.32934
522480.0000    0.16357
522520.0000    0.13210
522560.0000    0.64168
522600.0000    0.32475
522640.0000    0.07571
522680.0000    0.30396
522720.0000    0.39969
522760.0000    0.35234
522800.0000    0.40987
522840.0000    0.22702
522880.0000    0.35616
522920.0000    0.40899
522960.0000    0.20910
523000.0000    0.31125
523040.0000    0.34002
523080.0000    0.40882
523120.0000    0.36562
523160.0000    0.33854
523200.0000    0.48698
523240.0000    0.48415
523280.0000    0.19165
523320.0000    0.23066
523360.0000    0.36245
523400.0000    0.26135
523440.0000    0.12366
523480.0000    0.20300
523520.0000    0.23393
523560.0000    0.31244
523600.0000    0.25068
523640.0000    0.12704
523680.0000    0.41602
523720.0000    0.15166
523760.0000    0.37762
523800.0000    0.24325
523840.0000    0.50861
523880.0000    0.26686
523920.0000    0.38699
523960.0000    0.06080
524000.0000    0.25763
524040.0000    0.35345
524080.0000    0.32329
524120.0000    0.54763
524160.0000    0.22581
524200.0000    0.22121
524240.0000    0.20819
524280.0000    0.33358
524320.0000    0.14841
524360.0000    0.15861
524400.0000    0.33555
524440.0000    0.30741
524480.0000    0.25207
524520.0000    0.29254
524560.0000    0.33876
524600.0000    0.19116
524640.0000    0.43658
524680.0000    0.28072
524720.0000    0.29491
524760.0000    0.19715
524800.0000    0.16386
524840.0000    0.24264
524880.0000    0.27917
524920.0000    0.35631
524960.0000    0.23553
525000.0000    0.41148
525040.0000    0.42090
525080.0000    0.47661
525120.0000    0.53932
525160.0000    0.56213
525200.0000    0.19578
525240.0000    0.18268
525280.0000    0.48102
525320.0000    0.32110
525360.0000    0.32947
525400.0000    0.35650
525440.0000    0.21677
525480.0000    0.25002
525520.0000    0.36254
525560.0000    0.40147
525600.0000    0.40646
525640.0000    0.25843
525680.0000    0.26318
525720.0000    0.13393
525760.0000    0.18367
525800.0000    0.33007
525840.0000    0.19042
525880.0000    0.78306
525920.0000    0.29210
525960.0000    0.32279
526000.0000    0.10567
526040.0000    0.30485
526080.0000    0.38391
526120.0000    0.28355
526160.0000    0.18329
526200.0000    0.43760
526240.0000    0.44294
526280.0000    0.31362
526320.0000    0.51895
526360.0000    0.61052
526400.0000    0.49802
526440.0000    0.35973
526480.0000    0.37245
526520.0000    0.35733
526560.0000    0.40021
526600.0000    0.56680
526640.0000    0.14541
526680.0000    0.10136
526720.0000    0.36804
526760.0000    0.29825
526800.0000   -0.05833
526840.0000    0.27246
526880.0000   -0.00061
526920.0000    0.28631
526960.0000    0.40652
527000.0000    0.40562
527040.0000    0.73843
527080.0000    0.81291
527120.0000    0.33260
527160.0000    0.34262
527200.0000    0.64752
527240.0000    0.55624
527280.0000    0.52927
527320.0000    0.60617
527360.0000    0.59634
527400.0000    0.97053
527440.0000    0.77096
527480.0000    0.82076
527520.0000    0.88939
527560.0000    0.87978
527600.0000    0.81901
527640.0000    0.84477
527680.0000    0.84168
527720.0000    0.71826
527760.0000    0.60471
527800.0000    0.58230
527840.0000    0.58262
527880.0000    0.67227
527920.0000    0.73312
527960.0000    0.18933
528000.0000    0.55108
528040.0000    0.45352
528080.0000    0.40228
528120.0000    0.38617
528160.0000    0.30207
528200.0000    0.18424
528240.0000    0.08855
528280.0000    0.06063
528320.0000    0.22392
528360.0000    0.64601
528400.0000    0.29666
528440.0000    0.27339
528480.0000    0.34698
528520.0000    0.29533
528560.0000    0.18790
528600.0000    0.37285
528640.0000    0.36280
528680.0000    0.26383
528720.0000    0.36280
528760.0000    0.34007
528800.0000    0.34707
528840.0000    0.43839
528880.0000    0.50859
528920.0000    0.64277
528960.0000    0.46317
529000.0000    0.53135
529040.0000    0.43885
529080.0000    0.36001
529120.0000    0.44249
529160.0000    0.12633
529200.0000    0.23445
529240.0000    0.30288
529280.0000    0.29458
529320.0000    0.33109
529360.0000    0.53317
529400.0000    0.50871
529440.0000    0.04340
529480.0000    0.16832
529520.0000    0.53803
529560.0000    0.28221
529600.0000    0.44777
529640.0000    0.51770
529680.0000    0.51802
529720.0000    0.34907
529760.0000    0.62948
529800.0000    0.43660
529840.0000    0.26358
529880.0000    0.26677
529920.0000    0.44290
529960.0000    0.40150
530000.0000    0.10589
530040.0000    0.30731
530080.0000    0.06076
530120.0000    0.22325
530160.0000    0.40552
530200.0000    0.33089
530240.0000    0.14331
530280.0000    0.33249
530320.0000    0.33318
530360.0000    0.33809
530400.0000    0.39268
530440.0000    0.42120
530480.0000    0.26152
530520.0000    0.61883
530560.0000    0.33184
530600.0000    0.31452
530640.0000    0.29402
530680.0000    0.43420
530720.0000    0.31691
530760.0000    0.37184
530800.0000    0.31291
530840.0000    0.30004
530880.0000    0.32459
530920.0000    0.29768
530960.0000    0.14471
531000.0000    0.21069
531040.0000    0.20840
531080.0000    0.45435
531120.0000    0.74214
531160.0000    0.65016
531200.0000    0.42040
531240.0000    0.39026
531280.0000    0.50346
531320.0000    0.50008
531360.0000    0.29310
531400.0000    0.27402
531440.0000    0.44032
531480.0000    0.41692
531520.0000    0.29105
531560.0000    0.38793
531600.0000    0.52864
531640.0000    0.39494
531680.0000    0.55732
531720.0000    0.66869
531760.0000    0.33787
531800.0000    0.39690
531840.0000    0.68349
531880.0000    0.65193
531920.0000    0.54554
531960.0000    0.38900
532000.0000    0.45268
532040.0000    0.49786
532080.0000    0.41239
532120.0000    0.39359
532160.0000    0.30307
532200.0000    0.38042
532240.0000    0.27338
532280.0000    0.42919
532320.0000    0.42493
532360.0000    0.56974
532400.0000    0.32204
532440.0000    0.24303
532480.0000    0.30675
532520.0000    0.36154
532560.0000    0.54926
532600.0000    0.34674
532640.0000    0.25808
532680.0000    0.48876
532720.0000    0.41336
532760.0000    0.62269
532800.0000    0.44058
532840.0000    0.58766
532880.0000    0.63313
532920.0000    0.57325
532960.0000    0.42231
533000.0000    0.35801
533040.0000    0.57529
533080.0000    0.43110
533120.0000    0.37885
533160.0000    0.48574
533200.0000    0.66553
533240.0000    0.24529
533280.0000    0.45490
533320.0000    0.23614
533360.0000    0.48216
533400.0000    0.33001
533440.0000    0.46216
533480.0000    0.34284
533520.0000    0.52697
533560.0000    0.37815
533600.0000    0.30267
533640.0000    0.45022
533680.0000    0.50488
533720.0000    0.67055
533760.0000    0.42808
533800.0000    0.57206
533840.0000    0.37461
533880.0000    0.57098
533920.0000    0.68560
533960.0000    0.45492
534000.0000    0.36561
534040.0000    0.18259
534080.0000    0.35118
534120.0000    0.13284
534160.0000    0.29908
534200.0000    0.23548
534240.0000    0.04891
534280.0000    0.01082
534320.0000    0.24589
534360.0000    0.06798
534400.0000    0.52496
534440.0000    0.36497
534480.0000    0.38850
534520.0000    0.40804
534560.0000    0.39130
534600.0000    0.20674
534640.0000   -0.14512
534680.0000   -0.02005
534720.0000    0.24991
534760.0000    0.14515
534800.0000    0.10501
534840.0000    0.08830
534880.0000   -0.53770
534920.0000   -0.28286
534960.0000   -0.13779
535000.0000   -0.07136
535040.0000   -0.06674
535080.0000   -0.26837
535120.0000   -0.17258
535160.0000   -0.36405
535200.0000    0.04579
535240.0000   -0.58791
535280.0000   -0.53955
535320.0000   -0.58640
535360.0000   -0.56436
535400.0000   -0.27547
535440.0000   -0.08966
535480.0000   -0.68506
535520.0000   -0.38200
535560.0000   -0.80646
535600.0000   -0.78327
535640.0000   -0.11848
535680.0000   -0.60693
535720.0000   -0.29217
535760.0000   -0.22799
535800.0000   -0.11805
535840.0000    0.11293
535880.0000   -0.19188
535920.0000   -0.17204
535960.0000   -0.38591
536000.0000   -0.50405
536040.0000   -0.55414
536080.0000   -0.88632
536120.0000   -0.80237
536160.0000   -0.71210
536200.0000   -0.61432
536240.0000   -0.71740
536280.0000   -0.62142
536320.0000   -1.13724
536360.0000   -0.52865
536400.0000   -0.68539
536440.0000   -0.80140
536480.0000   -0.88797
536520.0000   -0.58780
536560.0000   -0.49491
536600.0000   -0.54957
536640.0000   -0.07358
536680.0000   -0.18845
536720.0000   -0.13220
536760.0000   -0.04911
536800.0000    0.01344
536840.0000    0.00429
536880.0000    0.00674
536920.0000   -0.16458
536960.0000   -0.16143
537000.0000   -0.11772
537040.0000   -0.29014
537080.0000   -0.32106
537120.0000   -0.07177
537160.0000    0.06400
537200.0000   -0.02059
537240.0000   -0.01473
537280.0000   -0.11922
537320.0000   -0.22822
537360.0000    0.10707
537400.0000   -0.23620
537440.0000   -0.28282
537480.0000   -0.11425
537520.0000   -0.08437
537560.0000   -0.29704
537600.0000   -0.33885
537640.0000   -0.10528
537680.0000   -0.20844
537720.0000   -0.38396
537760.0000   -0.54702
537800.0000   -0.39399
537840.0000   -0.48505
537880.0000   -0.67084
537920.0000   -0.47498
537960.0000   -0.44825
538000.0000   -0.40688
538040.0000   -0.41658
538080.0000   -0.36317
538120.0000   -0.55891
538160.0000   -0.55404
538200.0000   -0.69890
538240.0000   -0.58911
538280.0000   -0.67164
538320.0000   -0.46743
538360.0000   -0.45307
538400.0000   -0.33441
538440.0000   -0.28198
538480.0000   -0.74270
538520.0000   -0.51000
538560.0000   -0.60738
538600.0000   -0.54671
538640.0000   -0.75708
538680.0000   -0.42263
538720.0000   -0.55457
538760.0000   -0.55675
538800.0000   -0.64681
538840.0000   -0.54160
538880.0000   -0.59833
538920.0000   -0.48864
538960.0000   -0.69950
539000.0000   -0.57016
539040.0000   -0.60363
539080.0000   -0.39121
539120.0000   -0.49069
539160.0000   -0.64720
539200.0000   -0.47992
539240.0000   -0.44100
539280.0000   -0.40193
539320.0000   -0.60142
539360.0000   -0.48557
539400.0000   -0.59242
539440.0000   -0.53288
539480.0000   -0.69747
539520.0000   -0.69384
539560.0000   -0.33101
539600.0000   -0.61724
539640.0000   -0.55002
539680.0000   -0.18492
539720.0000   -0.25448
539760.0000   -0.38152
539800.0000   -0.59892
539840.0000   -0.32307
539880.0000   -0.22638
539920.0000   -0.42016
539960.0000   -0.22440
540000.0000   -0.23880
540040.0000   -0.39689
540080.0000   -0.21263
540120.0000   -0.16709
540160.0000   -0.27114
540200.0000   -0.58024
540240.0000   -0.57432
540280.0000   -0.56032
540320.0000   -0.64585
540360.0000   -0.68696
540400.0000   -0.58997
540440.0000   -0.66172
540480.0000   -0.70091
540520.0000   -0.58282
540560.0000   -0.95117
540600.0000   -0.86657
540640.0000   -0.90920
540680.0000   -1.06092
540720.0000   -0.56930
540760.0000   -0.85966
540800.0000   -0.62604
540840.0000   -0.68154
540880.0000   -0.79842
540920.0000   -0.82773
540960.0000   -0.70323
541000.0000   -0.29651
541040.0000   -0.33182
541080.0000   -0.60563
541120.0000   -0.53202
541160.0000   -0.16442
541200.0000   -0.49453
541240.0000   -0.27211
541280.0000   -0.21574
541320.0000   -0.62290
541360.0000   -0.59253
541400.0000   -0.69312
541440.0000   -0.42360
541480.0000   -0.50197
541520.0000   -0.65176
541560.0000   -0.39993
541600.0000   -0.37210
541640.0000   -0.74939
541680.0000   -0.43835
541720.0000   -0.31739
541760.0000   -0.34450
541800.0000   -0.90041
541840.0000   -0.56901
541880.0000   -0.49550
541920.0000   -0.30498
541960.0000   -0.52244
542000.0000   -0.50793
542040.0000   -0.30544
542080.0000   -0.74965
542120.0000   -0.32218
542160.0000   -0.15647
542200.0000   -0.38810
542240.0000    0.15261
542280.0000   -0.26980
542320.0000   -0.26795
542360.0000   -0.38376
542400.0000   -0.16217
542440.0000   -0.01789
542480.0000   -0.18960
542520.0000   -0.13090
542560.0000   -0.37125
542600.0000   -0.34400
542640.0000   -0.64691
542680.0000   -0.64541
542720.0000   -0.31391
542760.0000   -0.13285
542800.0000   -0.19189
542840.0000   -0.36092
542880.0000   -0.32484
542920.0000   -0.17522
542960.0000   -0.02623
543000.0000    0.22179
543040.0000    0.55758
543080.0000    0.38507
543120.0000    0.41815
543160.0000    0.09066
543200.0000    0.27307
543240.0000   -0.08656
543280.0000    0.39132
543320.0000    0.43576
543360.0000    0.38698
543400.0000   -0.12464
543440.0000    0.10030
543480.0000    0.09734
543520.0000   -0.39646
543560.0000   -0.35518
543600.0000   -0.34374
543640.0000   -0.08789
543680.0000   -0.34980
543720.0000   -0.17995
543760.0000   -0.05727
543800.0000   -0.51977
543840.0000   -0.18844
543880.0000   -0.24054
543920.0000   -0.40706
543960.0000   -0.23850
544000.0000   -0.20161
544040.0000   -0.53550
544080.0000   -0.50343
544120.0000   -0.48326
544160.0000   -0.63636
544200.0000   -0.84398
544240.0000   -0.67479
544280.0000   -0.61748
544320.0000   -0.45977
544360.0000   -0.64198
544400.0000   -0.77992
544440.0000   -0.65769
544480.0000   -0.66558
544520.0000   -0.65152
544560.0000   -0.50083
544600.0000   -0.51015
544640.0000   -0.63561
544680.0000   -0.58000
544720.0000   -0.59320
544760.0000   -0.66736
544800.0000   -0.61309
544840.0000   -0.77997
544880.0000   -0.80523
544920.0000   -0.40335
544960.0000   -0.59785
545000.0000   -0.57802
545040.0000   -0.72390
545080.0000   -0.93087
545120.0000   -1.10111
545160.0000   -1.13916
545200.0000   -0.83343
545240.0000   -0.62599
545280.0000   -0.66489
545320.0000   -0.80256
545360.0000   -0.89104
545400.0000   -0.74457
545440.0000   -0.54881
545480.0000   -0.63927
545520.0000   -0.30397
545560.0000   -0.34694
545600.0000   -0.56533
545640.0000   -0.40665
545680.0000   -0.43326
545720.0000   -0.37652
545760.0000   -0.32423
545800.0000   -0.49606
545840.0000   -0.51190
545880.0000   -0.73032
545920.0000   -0.43425
545960.0000   -0.49598
546000.0000   -0.42479
546040.0000   -0.31473
546080.0000   -0.36519
546120.0000   -0.34613
546160.0000   -0.62227
546200.0000   -1.04416
546240.0000   -0.79980
546280.0000   -0.77428
546320.0000   -0.77565
546360.0000   -0.82318
546400.0000   -0.40274
546440.0000   -0.60188
546480.0000   -0.54329
546520.0000   -0.76823
546560.0000   -0.59049
546600.0000   -0.53654
546640.0000   -0.59353
546680.0000   -1.08358
546720.0000   -0.50942
546760.0000   -0.39996
546800.0000   -0.39489
546840.0000   -0.23993
546880.0000   -0.59154
546920.0000   -0.69825
546960.0000   -0.47940
547000.0000   -0.35563
547040.0000   -0.57750
547080.0000   -0.31846
547120.0000   -0.18862
547160.0000   -0.19161
547200.0000   -0.29573
547240.0000   -0.19748
547280.0000   -0.56372
547320.0000   -0.36416
547360.0000   -0.38970
547400.0000   -0.62833
547440.0000   -0.52106
547480.0000   -0.40181
547520.0000   -0.28900
547560.0000   -0.62680
547600.0000   -0.52652
547640.0000   -0.65732
547680.0000   -1.02313
547720.0000   -1.11805
547760.0000   -0.84442
547800.0000   -0.72526
547840.0000   -0.91261
547880.0000   -0.62050
547920.0000   -0.54044
547960.0000   -0.81794
548000.0000   -0.60996
548040.0000   -0.59524
548080.0000   -0.36594
548120.0000   -0.55070
548160.0000   -0.46915
548200.0000   -0.51541
548240.0000   -0.46093
548280.0000   -0.27653
548320.0000   -0.32483
548360.0000   -0.35941
548400.0000   -0.09573
548440.0000   -0.31119
548480.0000   -0.54193
548520.0000   -0.21734
548560.0000   -0.38101
548600.0000   -0.55102
548640.0000   -0.71707
548680.0000   -0.43254
548720.0000   -0.35424
548760.0000   -0.29374
548800.0000   -0.28609
548840.0000   -0.35904
548880.0000   -0.35931
548920.0000   -0.32554
548960.0000   -0.12279
549000.0000   -0.31830
549040.0000   -0.36074
549080.0000   -0.03044
549120.0000   -0.36481
549160.0000   -0.00902
549200.0000   -0.11684
549240.0000   -0.20429
549280.0000   -0.45296
549320.0000   -0.25272
549360.0000    0.07614
549400.0000    0.00088
549440.0000   -0.24144
549480.0000   -0.22029
549520.0000   -0.06574
549560.0000    0.13948
549600.0000    0.25329
549640.0000   -0.04687
549680.0000   -0.06446
549720.0000    0.04431
549760.0000   -0.06497
549800.0000   -0.15175
549840.0000   -0.22911
549880.0000   -0.15776
549920.0000   -0.14322
549960.0000   -0.19104
550000.0000    0.15650
550040.0000   -0.18369
550080.0000   -0.35221
550120.0000   -0.27559
550160.0000   -0.18524
550200.0000   -0.19383
550240.0000   -0.32445
550280.0000   -0.14984
550320.0000   -0.27731
550360.0000   -0.35661
550400.0000   -0.23679
550440.0000   -0.17275
550480.0000   -0.66778
550520.0000   -0.54197
550560.0000    0.09564
550600.0000   -0.24706
550640.0000   -0.15763
550680.0000   -0.33846
550720.0000   -0.20886
550760.0000   -0.26414
550800.0000   -0.05987
550840.0000   -0.21354
550880.0000   -0.02406
550920.0000   -0.10588
550960.0000    0.24434
551000.0000    0.30240
551040.0000   -0.71968
551080.0000   -0.32625
551120.0000   -0.53662
551160.0000   -0.11983
551200.0000   -0.12610
551240.0000   -0.43651
551280.0000   -0.27778
551320.0000   -0.16455
551360.0000    0.07488
551400.0000   -0.02995
551440.0000   -0.04932
551480.0000   -0.24282
551520.0000   -0.33469
551560.0000   -0.42569
551600.0000   -0.48526
551640.0000   -0.81467
551680.0000   -0.65786
551720.0000   -0.85687
551760.0000   -0.83503
551800.0000   -0.89554
551840.0000   -0.60657
551880.0000   -0.65341
551920.0000   -0.58972
551960.0000   -0.56849
552000.0000   -0.77345
552040.0000   -0.50038
552080.0000   -0.71360
552120.0000   -0.99062
552160.0000   -0.79775
552200.0000   -0.51881
552240.0000   -0.54322
552280.0000   -0.39529
552320.0000   -0.22455
552360.0000   -0.53018
552400.0000   -0.93205
552440.0000   -0.53603
552480.0000   -0.54177
552520.0000   -0.28330
552560.0000   -0.18477
552600.0000   -0.07663
552640.0000   -0.10120
552680.0000    0.14882
552720.0000   -0.01327
552760.0000   -0.12665
552800.0000   -0.15581
552840.0000   -0.21412
552880.0000   -0.21347
552920.0000   -0.27341
552960.0000   -0.19208
553000.0000   -0.58454
553040.0000   -0.21065
553080.0000   -0.12240
553120.0000   -0.11826
553160.0000   -0.02269
553200.0000   -0.10694
553240.0000   -0.56548
553280.0000   -0.67630
553320.0000   -0.51683
553360.0000   -0.72544
553400.0000   -0.07279
553440.0000   -0.35220
553480.0000   -0.00109
553520.0000    0.00629
553560.0000    0.05366
553600.0000   -0.12818
553640.0000    0.03751
553680.0000   -0.18528
553720.0000   -0.12627
553760.0000   -0.17410
553800.0000   -0.08336
553840.0000    0.01046
553880.0000   -0.09603
553920.0000   -0.10779
553960.0000   -0.23339
554000.0000   -0.14732
554040.0000   -0.23102
554080.0000   -0.23446
554120.0000    0.04105
554160.0000   -0.08029
554200.0000   -0.33788
554240.0000   -0.05266
554280.0000   -0.08358
554320.0000   -0.12581
554360.0000   -0.49684
554400.0000   -0.21593
554440.0000   -0.09102
554480.0000   -0.14148
554520.0000   -0.02532
554560.0000   -0.11921
554600.0000    0.08591
554640.0000   -0.22390
554680.0000   -0.06033
554720.0000   -0.27714
554760.0000   -0.01754
554800.0000   -0.11734
554840.0000   -0.08313
554880.0000    0.00182
554920.0000    0.03376
554960.0000    0.23761
555000.0000    0.09822
555040.0000    0.12908
555080.0000   -0.31068
555120.0000    0.13735
555160.0000    0.02927
555200.0000   -0.05343
555240.0000   -0.06878
555280.0000    0.02938
555320.0000   -0.18762
555360.0000   -0.02369
555400.0000   -0.15071
555440.0000   -0.46485
555480.0000   -0.26211
555520.0000   -0.25213
555560.0000   -0.25287
555600.0000   -0.30506
555640.0000   -0.11734
555680.0000   -0.32183
555720.0000   -0.04468
555760.0000   -0.15196
555800.0000   -0.24180
555840.0000   -0.07048
555880.0000    0.03517
555920.0000    0.02237
555960.0000   -0.06417
556000.0000   -0.01879
556040.0000    0.15916
556080.0000   -0.03549
556120.0000   -0.04645
556160.0000   -0.05148
556200.0000   -0.49126
556240.0000   -0.00344
556280.0000    0.09655
556320.0000   -0.41048
556360.0000   -0.19559
556400.0000   -0.31672
556440.0000   -0.37176
556480.0000   -0.34970
556520.0000   -0.72357
556560.0000   -0.63946
556600.0000   -0.41153
556640.0000   -0.30532
556680.0000   -0.21018
556720.0000   -0.40581
556760.0000   -0.45358
556800.0000   -0.56063
556840.0000   -1.00048
556880.0000   -0.15649
556920.0000   -0.05152
556960.0000   -0.67270
557000.0000   -0.56425
557040.0000   -0.71402
557080.0000   -0.82414
557120.0000   -1.10456
557160.0000   -0.91034
557200.0000   -0.75183
557240.0000   -0.80813
557280.0000   -0.67951
557320.0000   -0.76270
557360.0000   -0.63298
557400.0000   -0.42993
557440.0000   -0.30525
557480.0000   -0.61769
557520.0000   -0.81564
557560.0000   -0.77761
557600.0000   -0.88266
557640.0000   -0.62982
557680.0000   -0.77858
557720.0000   -0.86849
557760.0000   -0.75558
557800.0000   -0.89812
557840.0000   -1.08173
557880.0000   -0.71495
557920.0000   -0.61421
557960.0000   -0.42978
558000.0000   -0.33980
558040.0000   -0.18887
558080.0000   -0.03725
558120.0000    0.18529
558160.0000   -0.07793
558200.0000    0.22648
558240.0000   -0.52513
558280.0000   -0.37356
558320.0000   -0.30325
558360.0000   -0.10071
558400.0000    0.15357
558440.0000   -0.06451
558480.0000   -0.18562
558520.0000    0.20799
558560.0000   -0.11389
558600.0000   -0.18773
558640.0000   -0.32168
558680.0000   -0.54971
558720.0000   -0.34388
558760.0000    0.03193
558800.0000   -0.72735
558840.0000   -0.55195
558880.0000   -0.48384
558920.0000   -0.54004
558960.0000   -0.47929
559000.0000   -0.60612
559040.0000   -0.50059
559080.0000   -0.66286
559120.0000   -0.56453
559160.0000   -0.51344
559200.0000   -0.58032
559240.0000   -0.53883
559280.0000   -0.83846
559320.0000   -0.55980
559360.0000   -0.44416
559400.0000   -0.81009
559440.0000   -0.67822
559480.0000   -0.78426
559520.0000   -0.60844
559560.0000   -0.66580
559600.0000   -0.45451
559640.0000   -0.61025
559680.0000   -0.50373
559720.0000   -0.72941
559760.0000   -0.39256
559800.0000   -0.43375
559840.0000   -0.57793
559880.0000   -0.39364
559920.0000   -0.62153
559960.0000   -0.54599
560000.0000   -0.52396
560040.0000   -0.44174
560080.0000   -0.47490
560120.0000   -0.56924
560160.0000   -0.60796
560200.0000   -0.62962
560240.0000   -0.62084
560280.0000   -0.46870
560320.0000   -0.66477
560360.0000   -0.85751
560400.0000   -0.65880
560440.0000   -0.70788
560480.0000   -0.75782
560520.0000   -0.66115
560560.0000   -0.72506
560600.0000   -0.94924
560640.0000   -0.60407
560680.0000   -1.04877
560720.0000   -0.66550
560760.0000   -0.98539
560800.0000   -0.90620
560840.0000   -0.84916
560880.0000   -0.94526
560920.0000   -0.91990
560960.0000   -1.03591
561000.0000   -0.68212
561040.0000   -0.83435
561080.0000   -0.85684
561120.0000   -0.87941
561160.0000   -0.99263
561200.0000   -1.03876
561240.0000   -0.90255
561280.0000   -0.80674
561320.0000   -0.85319
561360.0000   -0.77535
561400.0000   -1.03364
561440.0000   -0.53543
561480.0000   -0.81140
561520.0000   -0.51930
561560.0000   -0.54705
561600.0000   -0.71936
561640.0000   -0.37356
561680.0000   -0.91086
561720.0000   -0.48597
561760.0000   -0.72614
561800.0000   -0.39127
561840.0000   -0.31897
561880.0000   -0.46753
561920.0000   -0.51029
561960.0000   -0.41081
562000.0000    0.03068
562040.0000   -0.29345
562080.0000   -0.14124
562120.0000    0.03555
562160.0000   -0.17860
562200.0000   -0.04476
562240.0000   -0.29911
562280.0000   -0.16424
562320.0000   -0.21903
562360.0000   -0.37207
562400.0000   -0.11941
562440.0000   -0.39706
562480.0000   -0.50972
562520.0000   -0.65887
562560.0000   -0.90666
562600.0000   -0.76810
562640.0000   -0.74117
562680.0000   -0.47816
562720.0000   -0.71239
562760.0000   -0.30448
562800.0000   -0.28560
562840.0000   -0.20493
562880.0000   -0.03237
562920.0000   -0.45997
562960.0000   -0.64698
563000.0000   -0.80760
563040.0000   -0.67557
563080.0000   -0.42720
563120.0000   -0.42353
563160.0000   -0.49068
563200.0000   -0.62310
563240.0000   -0.45077
563280.0000   -0.43839
563320.0000   -0.35149
563360.0000   -0.25222
563400.0000   -0.16289
563440.0000   -0.28586
563480.0000   -0.39486
563520.0000   -0.01910
563560.0000   -0.28061
563600.0000   -0.59771
563640.0000   -0.44049
563680.0000   -0.52850
563720.0000   -0.78873
563760.0000   -0.78628
563800.0000   -0.69707
563840.0000   -0.75016
563880.0000   -0.70703
563920.0000   -0.59299
563960.0000   -0.36101
564000.0000   -0.74798
564040.0000   -0.55114
564080.0000   -0.48883
564120.0000   -0.96103
564160.0000   -0.72247
564200.0000   -0.58034
564240.0000   -0.15148
564280.0000    0.01593
564320.0000   -0.31465
564360.0000   -0.37974
564400.0000   -0.52233
564440.0000   -0.59053
564480.0000   -0.39371
564520.0000   -0.50659
564560.0000   -0.67380
564600.0000   -0.26042
564640.0000   -0.19862
564680.0000   -0.38712
564720.0000   -0.27585
564760.0000   -0.29270
564800.0000   -0.12400
564840.0000   -0.25590
564880.0000   -0.27867
564920.0000   -0.11504
564960.0000   -0.41418
565000.0000   -0.30920
565040.0000    0.02910
565080.0000   -0.56816
565120.0000   -0.56212
565160.0000   -0.45322
565200.0000   -0.26962
565240.0000   -0.34227
565280.0000   -0.59830
565320.0000   -0.78951
565360.0000   -0.81464
565400.0000   -0.54299
565440.0000   -0.52436
565480.0000   -0.64024
565520.0000   -0.54961
565560.0000   -0.32267
565600.0000   -0.50991
565640.0000   -0.75831
565680.0000   -0.79114
565720.0000   -0.42213
565760.0000   -0.58234
565800.0000   -0.68151
565840.0000   -0.71861
565880.0000   -0.96128
565920.0000   -0.76683
565960.0000   -0.64003
566000.0000   -0.81133
566040.0000   -0.54904
566080.0000   -0.46964
566120.0000   -0.55740
566160.0000   -0.80933
566200.0000   -0.60081
566240.0000   -0.84956
566280.0000   -0.22531
566320.0000   -0.93965
566360.0000   -0.11832
566400.0000   -0.72747
566440.0000   -0.46889
566480.0000   -0.43819
566520.0000   -0.82128
566560.0000   -0.51311
566600.0000   -0.34512
566640.0000   -0.35555
566680.0000   -0.14170
566720.0000   -0.06784
566760.0000   -0.28498
566800.0000   -0.26703
566840.0000   -0.30013
566880.0000   -0.61727
566920.0000   -0.22373
566960.0000   -0.46817
567000.0000   -0.78942
567040.0000   -0.39005
567080.0000   -0.24978
567120.0000   -0.34311
567160.0000   -0.61974
567200.0000   -0.34700
567240.0000   -0.20579
567280.0000   -0.25506
567320.0000   -0.07965
567360.0000   -0.24244
567400.0000   -0.20719
567440.0000   -0.31675
567480.0000   -0.27795
567520.0000   -0.12196
567560.0000   -0.63433
567600.0000    0.02697
567640.0000   -0.45388
567680.0000   -0.34365
567720.0000   -0.50359
567760.0000   -0.40845
567800.0000   -0.27626
567840.0000   -0.41447
567880.0000   -0.35895
567920.0000   -0.14355
567960.0000   -0.67944
568000.0000   -0.58760
568040.0000   -0.64165
568080.0000   -0.38264
568120.0000   -0.28399
568160.0000   -0.43164
568200.0000   -0.41052
568240.0000   -0.38177
568280.0000   -0.43287
568320.0000   -0.80114
568360.0000   -0.94812
568400.0000   -0.48195
568440.0000   -0.42259
568480.0000   -0.55735
568520.0000   -0.46764
568560.0000   -0.48898
568600.0000   -0.23597
568640.0000   -0.32757
568680.0000   -0.42781
568720.0000   -0.79357
568760.0000   -0.80153
568800.0000   -0.63306
568840.0000   -0.45434
568880.0000   -0.65144
568920.0000   -0.51019
568960.0000   -0.43494
569000.0000   -0.60628
569040.0000   -0.47993
569080.0000   -0.73471
569120.0000   -0.56852
569160.0000   -0.51519
569200.0000   -0.56614
569240.0000   -0.87152
569280.0000   -0.47637
569320.0000   -0.70419
569360.0000   -0.38139
569400.0000   -0.77570
569440.0000   -0.70831
569480.0000   -0.64031
569520.0000   -0.62869
569560.0000   -0.52895
569600.0000   -0.39251
569640.0000   -0.60415
569680.0000   -0.66052
569720.0000   -0.45820
569760.0000   -0.42472
569800.0000   -0.39044
569840.0000   -0.76390
569880.0000   -0.70108
569920.0000   -0.46848
569960.0000   -0.66219
570000.0000   -0.62335
570040.0000   -0.59160
570080.0000   -0.78006
570120.0000   -0.59543
570160.0000   -0.83240
570200.0000   -0.83821
570240.0000   -0.85662
570280.0000   -0.67339
570320.0000   -0.67225
570360.0000   -0.61621
570400.0000   -0.61888
570440.0000   -0.71823
570480.0000   -0.88089
570520.0000   -0.89770
570560.0000   -0.50083
570600.0000   -0.56462
570640.0000   -0.62232
570680.0000   -0.53947
570720.0000   -0.27564
570760.0000   -0.69230
570800.0000   -0.57547
570840.0000   -0.70001
570880.0000   -0.11151
570920.0000   -0.21252
570960.0000   -0.52523
571000.0000   -0.92051
571040.0000   -1.00538
571080.0000   -0.48176
571120.0000   -0.47866
571160.0000   -0.66290
571200.0000   -0.45631
571240.0000   -0.43828
571280.0000   -0.40168
571320.0000   -0.24075
571360.0000   -0.36602
571400.0000   -0.56763
571440.0000   -0.50345
571480.0000   -0.36001
571520.0000   -0.40245
571560.0000   -0.57340
571600.0000   -0.55506
571640.0000   -0.63170
571680.0000   -0.69377
571720.0000   -0.71776
571760.0000   -0.59711
571800.0000   -0.31127
571840.0000   -0.48149
571880.0000   -0.95375
571920.0000   -0.49038
571960.0000   -0.27237
572000.0000    0.01859
572040.0000   -0.90014
572080.0000   -0.81924
572120.0000   -0.90201
572160.0000   -0.56771
572200.0000   -0.44839
572240.0000   -0.34126
572280.0000   -0.48522
572320.0000   -0.19131
572360.0000    0.06859
572400.0000   -0.22079
572440.0000   -0.19230
572480.0000   -0.18288
572520.0000   -0.66232
572560.0000   -0.28868
572600.0000   -0.23174
572640.0000   -0.50410
572680.0000   -0.61411
572720.0000   -0.51439
572760.0000   -0.55808
572800.0000   -0.75172
572840.0000   -0.71524
572880.0000   -0.39860
572920.0000   -0.54575
572960.0000   -0.51161
573000.0000   -0.42582
573040.0000   -0.70205
573080.0000   -0.73612
573120.0000   -0.50025
573160.0000   -0.76818
573200.0000   -0.68556
573240.0000   -0.60462
573280.0000   -0.64401
573320.0000   -0.85269
573360.0000   -0.58912
573400.0000   -0.39512
573440.0000   -0.67316
573480.0000   -0.68234
573520.0000   -0.94252
573560.0000   -0.78594
573600.0000   -0.51615
573640.0000   -0.78347
573680.0000   -0.67116
573720.0000   -0.75798
573760.0000   -0.87603
573800.0000   -0.64170
573840.0000   -0.52912
573880.0000   -0.24432
573920.0000   -0.38761
573960.0000   -0.77576
574000.0000   -0.35780
574040.0000   -0.58306
574080.0000   -0.47118
574120.0000   -0.44754
574160.0000   -0.67286
574200.0000   -0.52808
574240.0000   -0.68854
574280.0000   -0.66707
574320.0000   -0.61428
574360.0000   -0.89072
574400.0000   -0.57573
574440.0000   -0.49181
574480.0000   -0.52357
574520.0000   -0.58964
574560.0000   -0.62292
574600.0000   -0.83967
574640.0000   -0.47647
574680.0000   -0.51021
574720.0000   -0.58439
574760.0000   -0.38556
574800.0000   -0.51438
574840.0000   -0.53705
574880.0000   -0.50369
574920.0000   -0.52458
574960.0000   -0.79109
575000.0000   -0.79397
575040.0000   -0.81586
575080.0000   -0.54974
575120.0000   -1.01951
575160.0000   -0.94977
575200.0000   -0.82949
575240.0000   -0.63833
575280.0000   -0.40216
575320.0000   -0.52401
575360.0000   -0.41190
575400.0000   -0.38147
575440.0000   -0.41369
575480.0000   -0.49226
575520.0000   -0.61348
575560.0000   -0.53746
575600.0000   -0.59333
575640.0000   -0.42820
575680.0000   -0.04344
575720.0000   -0.11129
575760.0000   -0.11600
575800.0000   -0.52480
575840.0000   -0.20267
575880.0000   -0.30520
575920.0000   -0.35525
575960.0000   -0.46682
576000.0000   -0.36940
576040.0000   -0.22622
576080.0000   -0.32599
576120.0000   -0.49371
576160.0000   -0.07032
576200.0000   -0.33877
576240.0000   -0.16325
576280.0000   -0.38354
576320.0000   -0.20739
576360.0000   -0.09797
576400.0000   -0.25838
576440.0000    0.01596
576480.0000   -0.00920
576520.0000   -0.25929
576560.0000   -0.17402
576600.0000   -0.51986
576640.0000   -0.28928
576680.0000   -0.38776
576720.0000   -0.52053
576760.0000   -0.59826
576800.0000   -0.56695
576840.0000   -0.33164
576880.0000   -0.61449
576920.0000   -0.46973
576960.0000   -0.29656
577000.0000   -0.65963
577040.0000   -0.48334
577080.0000   -0.39904
577120.0000   -0.61365
577160.0000   -0.47491
577200.0000   -0.38781
577240.0000   -0.47129
577280.0000   -0.42115
577320.0000   -0.33752
577360.0000   -0.35392
577400.0000   -0.63847
577440.0000   -0.33416
577480.0000   -0.39857
577520.0000   -0.17569
577560.0000   -0.08758
577600.0000   -0.04512
577640.0000   -0.24537
577680.0000   -0.64815
577720.0000   -0.34216
577760.0000   -0.60303
577800.0000   -0.64628
577840.0000   -0.66377
577880.0000   -0.48065
577920.0000   -0.42153
577960.0000   -0.43366
578000.0000   -0.42385
578040.0000   -0.42271
578080.0000   -0.65922
578120.0000   -0.40742
578160.0000   -0.68330
578200.0000   -0.56900
578240.0000   -0.21734
578280.0000   -0.53258
578320.0000   -0.65305
578360.0000   -0.79328
578400.0000   -0.52206
578440.0000   -0.24911
578480.0000   -0.50913
578520.0000   -0.48072
578560.0000   -0.14704
578600.0000   -0.27764
578640.0000   -0.49883
578680.0000   -0.44851
578720.0000   -0.27304
578760.0000   -0.47035
578800.0000   -0.40259
578840.0000   -0.06582
578880.0000   -0.24819
578920.0000   -0.60686
578960.0000   -0.36333
579000.0000   -0.16405
579040.0000   -0.24011
579080.0000   -0.17906
579120.0000   -0.10291
579160.0000   -0.02198
579200.0000   -0.17940
579240.0000   -0.25267
579280.0000   -0.44023
579320.0000   -0.64800
579360.0000   -0.71523
579400.0000   -0.22747
579440.0000   -0.27759
579480.0000   -0.00286
579520.0000   -0.06566
579560.0000   -0.41718
579600.0000   -0.46552
579640.0000   -0.56717
579680.0000   -0.31066
579720.0000   -0.29632
579760.0000   -0.19112
579800.0000   -0.08700
579840.0000   -0.67104
579880.0000   -0.61676
579920.0000   -0.84055
579960.0000   -1.03288
580000.0000   -0.54166
580040.0000   -0.50826
580080.0000   -0.55963
580120.0000   -0.76419
580160.0000   -0.63994
580200.0000   -0.69363
580240.0000   -0.21204
580280.0000   -0.14550
580320.0000   -0.07930
580360.0000   -0.16690
580400.0000   -0.48972
580440.0000   -0.53957
580480.0000   -0.58140
580520.0000   -0.66859
580560.0000   -0.60316
580600.0000   -0.38229
580640.0000   -0.64401
580680.0000   -0.35651
580720.0000   -0.58219
580760.0000   -0.48003
580800.0000   -0.46328
580840.0000   -0.56206
580880.0000   -0.55460
580920.0000   -0.78300
580960.0000   -0.65465
581000.0000   -0.37292
581040.0000   -0.65656
581080.0000   -0.68895
581120.0000   -0.55780
581160.0000   -0.54239
581200.0000   -0.66029
581240.0000   -0.69985
581280.0000   -0.17972
581320.0000   -0.49333
581360.0000    0.03071
581400.0000   -0.19566
581440.0000   -0.45074
581480.0000   -0.17920
581520.0000   -0.28574
581560.0000   -0.64503
581600.0000   -0.74316
581640.0000   -0.74680
581680.0000   -0.63039
581720.0000   -0.41974
581760.0000   -0.51919
581800.0000   -0.53633
581840.0000   -0.72414
581880.0000   -0.65948
581920.0000   -0.53216
581960.0000   -0.60855
582000.0000   -0.56609
582040.0000   -0.54469
582080.0000   -0.52551
582120.0000   -0.23931
582160.0000   -0.49160
582200.0000   -0.60178
582240.0000   -0.63825
582280.0000   -0.55663
582320.0000   -0.17511
582360.0000   -0.12050
582400.0000   -0.15675
582440.0000    0.03873
582480.0000   -0.28184
582520.0000   -0.20504
582560.0000   -0.16534
582600.0000   -0.32437
582640.0000   -0.52089
582680.0000   -0.49145
582720.0000   -0.50238
582760.0000   -0.46319
582800.0000   -0.32256
582840.0000   -0.85314
582880.0000   -0.78776
582920.0000   -0.90746
582960.0000   -0.79222
583000.0000   -1.01075
583040.0000   -0.83490
583080.0000   -0.65192
583120.0000   -0.20136
583160.0000   -0.28151
583200.0000   -0.13032
583240.0000   -0.20740
583280.0000   -0.54843
583320.0000   -0.47879
583360.0000   -1.13397
583400.0000   -0.71550
583440.0000   -0.72653
583480.0000   -0.53963
583520.0000   -0.28866
583560.0000   -0.78205
583600.0000   -0.84112
583640.0000   -0.61665
583680.0000   -0.17683
583720.0000   -0.31127
583760.0000   -0.21936
583800.0000   -0.34265
583840.0000   -0.15987
583880.0000   -0.05889
583920.0000   -0.13083
583960.0000   -0.16798
584000.0000   -0.20061
584040.0000   -0.56221
584080.0000   -0.29489
584120.0000   -0.29402
584160.0000   -0.29542
584200.0000   -0.29920
584240.0000   -0.36436
584280.0000   -0.37089
584320.0000   -0.45436
584360.0000   -0.56840
584400.0000   -0.48978
584440.0000   -0.35957
584480.0000   -0.70797
584520.0000   -0.46659
584560.0000   -0.61202
584600.0000   -0.48937
584640.0000   -0.58359
584680.0000   -0.58822
584720.0000   -0.64602
584760.0000   -0.38742
584800.0000   -0.70108
584840.0000   -0.48667
584880.0000   -0.62987
584920.0000   -0.57978
584960.0000   -0.57672
585000.0000   -0.88296
585040.0000   -0.67320
585080.0000   -0.69069
585120.0000   -0.55672
585160.0000   -0.55353
585200.0000   -0.24592
585240.0000   -0.33736
585280.0000   -0.30651
585320.0000   -0.42378
585360.0000   -0.54130
585400.0000   -0.20283
585440.0000   -0.23500
585480.0000   -0.34972
585520.0000   -0.62945
585560.0000   -0.19075
585600.0000   -0.06879
585640.0000   -0.17853
585680.0000   -0.23332
585720.0000   -0.65712
585760.0000   -0.55364
585800.0000   -0.37851
585840.0000   -0.53374
585880.0000   -0.38316
585920.0000   -0.38712
585960.0000   -0.45318
586000.0000   -0.48426
586040.0000   -0.41068
586080.0000   -0.56420
586120.0000   -0.13014
586160.0000   -0.06338
586200.0000   -0.11784
586240.0000   -0.04440
586280.0000   -0.25797
586320.0000   -0.31445
586360.0000   -0.33991
586400.0000   -0.37801
586440.0000   -0.76706
586480.0000   -0.63456
586520.0000   -0.48704
586560.0000   -0.55177
586600.0000   -0.43061
586640.0000   -0.54793
586680.0000   -0.32734
586720.0000   -0.69013
586760.0000   -0.55398
586800.0000   -0.50616
586840.0000   -0.54080
586880.0000   -0.78561
586920.0000   -0.66680
586960.0000   -0.51911
587000.0000   -0.67248
587040.0000   -0.69644
587080.0000   -0.44296
587120.0000   -0.68791
587160.0000   -0.12433
587200.0000   -0.72605
587240.0000   -0.69793
587280.0000   -0.48139
587320.0000   -0.59366
587360.0000   -0.53676
587400.0000   -0.40222
587440.0000   -0.73330
587480.0000   -0.70319
587520.0000   -0.70314
587560.0000   -0.62952
587600.0000   -0.33623
587640.0000   -0.50470
587680.0000   -0.49857
587720.0000   -0.46913
587760.0000   -0.31562
587800.0000   -0.45966
587840.0000   -0.38251
587880.0000   -0.65462
587920.0000   -0.53437
587960.0000   -0.28235
588000.0000   -0.57004
588040.0000   -0.32681
588080.0000   -0.50184
588120.0000   -0.37286
588160.0000   -0.36494
588200.0000   -0.35002
588240.0000   -0.51775
588280.0000   -0.46922
588320.0000   -0.53743
588360.0000   -0.52240
588400.0000   -0.42040
588440.0000   -0.37816
588480.0000   -0.60983
588520.0000   -0.45678
588560.0000   -0.08109
588600.0000   -0.38234
588640.0000   -0.15216
588680.0000   -0.19919
588720.0000   -0.21370
588760.0000   -0.26357
588800.0000   -0.27701
588840.0000   -0.43797
588880.0000   -0.18848
588920.0000   -0.07862
588960.0000   -0.23436
589000.0000   -0.77887
589040.0000   -0.66038
589080.0000   -0.17251
589120.0000   -0.33184
589160.0000   -0.47518
589200.0000   -0.85087
589240.0000   -0.40107
589280.0000   -0.34707
589320.0000   -0.40408
589360.0000    0.03725
589400.0000   -0.46255
589440.0000   -0.65818
589480.0000   -0.92427
589520.0000   -0.64655
589560.0000   -0.47890
589600.0000   -0.66418
589640.0000   -0.65267
589680.0000   -0.59513
589720.0000   -0.25590
589760.0000   -0.42013
589800.0000   -0.80040
589840.0000   -0.52638
589880.0000   -0.49375
589920.0000   -0.52161
589960.0000   -0.51274
590000.0000   -0.39496
590040.0000   -0.38945
590080.0000   -0.15792
590120.0000   -0.30979
590160.0000   -0.68996
590200.0000   -0.58161
590240.0000   -0.40189
590280.0000   -0.65620
590320.0000   -0.40042
590360.0000   -0.76886
590400.0000   -0.71481
590440.0000   -0.39481
590480.0000   -1.13288
590520.0000   -0.50851
590560.0000   -0.24301
590600.0000   -0.53060
590640.0000   -0.48568
590680.0000   -0.66614
590720.0000   -0.81568
590760.0000   -0.70370
590800.0000   -0.89545
590840.0000   -0.83983
590880.0000   -0.63462
590920.0000   -0.65460
590960.0000   -0.55745
591000.0000   -0.48061
591040.0000   -0.69015
591080.0000   -0.53850
591120.0000   -0.55601
591160.0000   -0.41856
591200.0000   -0.59495
591240.0000   -0.42166
591280.0000   -0.57887
591320.0000   -0.71900
591360.0000   -0.50612
591400.0000   -0.37059
591440.0000   -0.55592
591480.0000   -0.68471
591520.0000   -0.39506
591560.0000   -0.43291
591600.0000   -0.59697
591640.0000   -0.35213
591680.0000   -0.53030
591720.0000   -0.39542
591760.0000   -0.74544
591800.0000   -0.76112
591840.0000   -0.83281
591880.0000   -0.74407
591920.0000   -0.89947
591960.0000   -0.54141
592000.0000   -0.60977
592040.0000   -0.58321
592080.0000   -0.51563
592120.0000   -0.50266
592160.0000   -0.26577
592200.0000   -0.44767
592240.0000   -0.47258
592280.0000   -0.52989
592320.0000   -0.56647
592360.0000   -0.07888
592400.0000   -0.67908
592440.0000   -0.33732
592480.0000   -0.42700
592520.0000   -0.17678
592560.0000   -0.06780
592600.0000    0.18646
592640.0000   -0.11675
592680.0000    0.09720
592720.0000   -0.02439
592760.0000   -0.18273
592800.0000    0.40577
592840.0000    0.34137
592880.0000    0.31150
592920.0000    0.22391
592960.0000    0.32867
593000.0000    0.39829
593040.0000    0.05138
593080.0000    0.32215
593120.0000    0.17436
593160.0000    0.35212
593200.0000    0.30273
593240.0000    0.30436
593280.0000    0.34478
593320.0000    0.43040
593360.0000    0.32682
593400.0000    0.30189
593440.0000    0.51147
593480.0000    0.45305
593520.0000    0.24911
593560.0000    0.27345
593600.0000    0.25864
593640.0000    0.48377
593680.0000    0.47989
593720.0000    0.45958
593760.0000    0.24711
593800.0000    0.61784
593840.0000    0.47623
593880.0000    0.33989
593920.0000    0.23682
593960.0000    0.37824
594000.0000    0.36745
594040.0000    0.32952
594080.0000    0.37722
594120.0000    0.46164
594160.0000    0.27747
594200.0000    0.52487
594240.0000    0.38330
594280.0000    0.33557
594320.0000    0.37983
594360.0000    0.37964
594400.0000    0.51010
594440.0000    0.30684
594480.0000    0.35442
594520.0000    0.42263
594560.0000    0.50019
594600.0000    0.26846
594640.0000    0.30109
594680.0000    0.31681
594720.0000    0.36850
594760.0000    0.35580
594800.0000    0.40846
594840.0000    0.51894
594880.0000    0.41867
594920.0000    0.33614
594960.0000    0.40932
595000.0000    0.40880
595040.0000    0.44923
595080.0000    0.52521
595120.0000    0.33088
595160.0000    0.54334
595200.0000    0.36954
595240.0000    0.38951
595280.0000    0.47061
595320.0000    0.47108
595360.0000    0.41932
595400.0000    0.66368
595440.0000    0.45865
595480.0000    0.59517
595520.0000    0.59853
595560.0000    0.65319
595600.0000    0.45559
595640.0000    0.43420
595680.0000    0.48490
595720.0000    0.49211
595760.0000    0.20000
595800.0000    0.43353
595840.0000    0.60559
595880.0000    0.41823
595920.0000    0.53028
595960.0000    0.25020
596000.0000    0.67291
596040.0000    0.49203
596080.0000    0.52400
596120.0000    0.72986
596160.0000    0.49067
596200.0000    0.45670
596240.0000    0.40832
596280.0000    0.61075
596320.0000    0.54714
596360.0000    0.58829
596400.0000    0.54032
596440.0000    0.42846
596480.0000    0.43700
596520.0000    0.37193
596560.0000    0.45385
596600.0000    0.39107
596640.0000    0.21801
596680.0000    0.39289
596720.0000    0.46485
596760.0000    0.39148
596800.0000    0.46951
596840.0000    0.54788
596880.0000    0.59241
596920.0000    0.62288
596960.0000    0.46841
597000.0000    0.60038
597040.0000    0.68582
597080.0000    0.60067
597120.0000    0.72459
597160.0000    0.52009
597200.0000    0.19250
597240.0000   -0.08592
597280.0000    0.61641
597320.0000    0.64193
597360.0000    0.28735
597400.0000    0.57280
597440.0000    0.37591
597480.0000    0.69812
597520.0000    0.63840
597560.0000    0.69693
597600.0000    0.65088
597640.0000    0.53977
597680.0000    0.63615
597720.0000    0.33241
597760.0000    0.11160
597800.0000    0.23141
597840.0000    0.72430
597880.0000    0.40452
597920.0000    0.17389
597960.0000    0.45536
598000.0000    0.44469
598040.0000    0.68001
598080.0000    0.36023
598120.0000    0.30349
598160.0000    0.39423
598200.0000    0.51783
598240.0000    0.14810
598280.0000    0.30864
598320.0000    0.46072
598360.0000    0.47128
598400.0000    0.26253
598440.0000    0.56468
598480.0000    0.50437
598520.0000    0.19861
598560.0000    0.25110
598600.0000    0.13563
598640.0000    0.06473
598680.0000    0.43213
598720.0000    0.36056
598760.0000    0.47713
598800.0000    0.57068
598840.0000    0.54921
598880.0000    0.59710
598920.0000    0.57225
598960.0000    0.57986
599000.0000    0.77175
599040.0000    0.51579
599080.0000    0.32907
599120.0000    0.50706
599160.0000    0.28266
599200.0000    0.45514
599240.0000    0.31974
599280.0000    0.68547
599320.0000    0.45287
599360.0000    0.53066
599400.0000    0.43555
599440.0000    0.39404
599480.0000    0.36751
599520.0000    0.31759
599560.0000    0.21912
599600.0000    0.48329
599640.0000    0.41723
599680.0000    0.41121
599720.0000    0.44677
599760.0000    0.30581
599800.0000    0.52627
599840.0000    0.42286
599880.0000    0.58742
599920.0000    0.55772
599960.0000    0.50809
600000.0000    0.46299
600040.0000    0.67610
600080.0000    0.41254
600120.0000    0.49320
600160.0000    0.41658
600200.0000    0.65926
600240.0000    0.61476
600280.0000    0.32092
600320.0000    0.40608
600360.0000    0.64869
600400.0000    0.43484
600440.0000    0.68318
600480.0000    0.48055
600520.0000    0.59924
600560.0000    0.68164
600600.0000    0.45181
600640.0000    0.77297
600680.0000    0.50772
600720.0000    0.69313
600760.0000    0.64114
600800.0000    0.64120
600840.0000    0.71144
600880.0000    0.64291
600920.0000    0.48600
600960.0000    0.68402
601000.0000    0.60272
601040.0000    0.67439
601080.0000    0.72593
601120.0000    0.40329
601160.0000    0.47277
601200.0000    0.44356
601240.0000    0.52680
601280.0000    0.54350
601320.0000    0.39833
601360.0000    0.55644
601400.0000    0.55331
601440.0000    0.30697
601480.0000    0.31338
601520.0000    0.42597
601560.0000    0.04130
601600.0000    0.29272
601640.0000    0.45205
601680.0000    0.16764
601720.0000    0.38065
601760.0000    0.38130
601800.0000    0.25078
601840.0000    0.50062
601880.0000    0.47747
601920.0000    0.77977
601960.0000    0.47236
602000.0000    0.20405
602040.0000    0.15660
602080.0000    0.03582
602120.0000    0.31550
602160.0000    0.42779
602200.0000    0.39780
602240.0000    0.54028
602280.0000    0.46291
602320.0000    0.42785
602360.0000    0.48340
602400.0000    0.41560
602440.0000    0.65883
602480.0000    0.53452
602520.0000    0.48924
602560.0000    0.37863
602600.0000    0.47017
602640.0000    0.61572
602680.0000    0.39301
602720.0000    0.57047
602760.0000    0.41361
602800.0000    0.29104
602840.0000    0.56656
602880.0000    0.05879
602920.0000    0.36917
602960.0000    0.35158
603000.0000    0.29901
603040.0000    0.34908
603080.0000    0.26665
603120.0000    0.26601
603160.0000    0.36268
603200.0000    0.29655
603240.0000    0.14924
603280.0000    0.39130
603320.0000    0.29238
603360.0000    0.49583
603400.0000    0.32978
603440.0000    0.26933
603480.0000    0.55965
603520.0000    0.62501
603560.0000    0.43202
603600.0000    0.27512
603640.0000    0.69498
603680.0000    0.27392
603720.0000    0.36064
603760.0000    0.43251
603800.0000    0.07853
603840.0000    0.41503
603880.0000    0.41218
603920.0000    0.39890
603960.0000    0.32911
604000.0000    0.62639
604040.0000    0.42695
604080.0000    0.50191
604120.0000    0.31333
604160.0000    0.41066
604200.0000    0.32967
604240.0000    0.30797
604280.0000    0.33732
604320.0000    0.32141
604360.0000    0.34717
604400.0000    0.44228
604440.0000    0.55639
604480.0000    0.55541
604520.0000    0.39753
604560.0000    0.55007
604600.0000    0.28952
604640.0000    0.43236
604680.0000    0.39740
604720.0000    0.48911
604760.0000    0.50852
604800.0000    0.48617
604840.0000    0.36484
604880.0000    0.55449
604920.0000    0.49118
604960.0000    0.31078
605000.0000    0.11599
605040.0000    0.50975
605080.0000    0.51695
605120.0000    0.33820
605160.0000    0.43528
605200.0000    0.16381
605240.0000    0.42640
605280.0000    0.31484
605320.0000    0.48299
605360.0000    0.28561
605400.0000    0.55819
605440.0000    0.25084
605480.0000    0.53695
605520.0000    0.60581
605560.0000    0.21279
605600.0000    0.35690
605640.0000    0.80631
605680.0000    0.54838
605720.0000    0.66032
605760.0000    0.64651
605800.0000    0.77842
605840.0000    0.56312
605880.0000    0.41612
605920.0000    0.56194
605960.0000    0.50200
606000.0000    0.44427
606040.0000    0.60588
606080.0000    0.52139
606120.0000    0.61651
606160.0000    0.51631
606200.0000    0.33882
606240.0000    0.71781
606280.0000    0.52484
606320.0000    0.48345
606360.0000    0.35432
606400.0000    0.29326
606440.0000    0.12536
606480.0000    0.29894
606520.0000    0.42442
606560.0000    0.56240
606600.0000    0.22699
606640.0000    0.37025
606680.0000    0.29639
606720.0000    0.28651
606760.0000    0.29382
606800.0000    0.19558
606840.0000    0.47559
606880.0000    0.62393
606920.0000    0.59165
606960.0000    0.40862
607000.0000    0.51547
607040.0000    0.22919
607080.0000    0.30124
607120.0000    0.34789
607160.0000    0.13116
607200.0000    0.50020
607240.0000    0.34611
607280.0000    0.47420
607320.0000    0.47187
607360.0000    0.67540
607400.0000    0.43953
607440.0000    0.38722
607480.0000    0.53809
607520.0000    0.49118
607560.0000    0.33584
607600.0000    0.25377
607640.0000    0.13216
607680.0000    0.34201
607720.0000    0.26167
607760.0000    0.45308
607800.0000    0.83583
607840.0000    0.53954
607880.0000    0.73944
607920.0000    0.75344
607960.0000    0.74093
608000.0000    0.66757
608040.0000    0.46877
608080.0000    0.65949
608120.0000    0.52406
608160.0000    0.48312
608200.0000    0.42976
608240.0000    0.37942
608280.0000    0.17011
608320.0000    0.25687
608360.0000    0.23257
608400.0000    0.11332
608440.0000    0.49377
608480.0000    0.32428
608520.0000    0.26002
608560.0000    0.27438
608600.0000    0.14720
608640.0000    0.05188
608680.0000    0.21485
608720.0000    0.10511
608760.0000    0.16626
608800.0000    0.41761
608840.0000    0.23616
608880.0000    0.16581
608920.0000    0.10751
608960.0000    0.23630
609000.0000    0.22025
609040.0000    0.48346
609080.0000    0.48800
609120.0000    0.45419
609160.0000    0.40539
609200.0000    0.51698
609240.0000    0.40123
609280.0000    0.35211
609320.0000    0.42341
609360.0000    0.49583
609400.0000    0.14856
609440.0000    0.26557
609480.0000    0.34238
609520.0000    0.09033
609560.0000    0.18994
609600.0000    0.24948
609640.0000    0.08765
609680.0000    0.23963
609720.0000    0.10294
609760.0000    0.00731
609800.0000    0.31660
609840.0000    0.11927
609880.0000    0.30383
609920.0000    0.27548
609960.0000    0.32871
610000.0000    0.47053
610040.0000    0.48108
610080.0000    0.06982
610120.0000    0.39614
610160.0000    0.36046
610200.0000   -0.06036
610240.0000    0.59293
610280.0000    0.49068
610320.0000    0.13896
610360.0000    0.59119
610400.0000    0.27270
610440.0000    0.37424
610480.0000    0.39635
610520.0000    0.37104
610560.0000    0.51212
610600.0000    0.37072
610640.0000    0.23131
610680.0000    0.52775
610720.0000    0.06061
610760.0000    0.40989
610800.0000    0.27877
610840.0000    0.04110
610880.0000    0.16705
610920.0000    0.15803
610960.0000    0.09283
611000.0000    0.03632
611040.0000    0.09091
611080.0000    0.13553
611120.0000    0.31544
611160.0000    0.43554
611200.0000    0.33848
611240.0000    0.24129
611280.0000    0.25419
611320.0000    0.42547
611360.0000    0.20776
611400.0000    0.52433
611440.0000    0.34076
611480.0000    0.31414
611520.0000    0.15710
611560.0000    0.16452
611600.0000    0.26985
611640.0000    0.18319
611680.0000    0.25905
611720.0000    0.30387
611760.0000    0.13923
611800.0000    0.34141
611840.0000    0.44027
611880.0000    0.12996
611920.0000    0.19781
611960.0000    0.32364
612000.0000   -0.03141
612040.0000    0.28335
612080.0000    0.13672
612120.0000    0.20846
612160.0000    0.28911
612200.0000    0.21378
612240.0000    0.26437
612280.0000    0.23899
612320.0000    0.20875
612360.0000    0.14049
612400.0000    0.07837
612440.0000    0.23959
612480.0000    0.27828
612520.0000    0.34427
612560.0000    0.46627
612600.0000    0.19305
612640.0000    0.12089
612680.0000   -0.15891
612720.0000   -0.01374
612760.0000    0.11482
612800.0000    0.07808
612840.0000   -0.02802
612880.0000   -0.16850
612920.0000   -0.29086
612960.0000   -0.24781
613000.0000   -0.17329
613040.0000   -0.08505
613080.0000   -0.23527
613120.0000   -0.15249
613160.0000   -0.24143
613200.0000   -0.24954
613240.0000   -0.12589
613280.0000   -0.21336
613320.0000   -0.18918
613360.0000   -0.24555
613400.0000   -0.05859
613440.0000   -0.36171
613480.0000   -0.62253
613520.0000   -0.41217
613560.0000   -0.68809
613600.0000   -0.46947
613640.0000   -0.49557
613680.0000   -0.83690
613720.0000   -0.85646
613760.0000   -0.50898
613800.0000   -0.24933
613840.0000   -0.26667
613880.0000    0.00349
613920.0000   -0.15278
613960.0000   -0.49135
614000.0000   -0.12896
614040.0000    0.05368
614080.0000   -0.19349
614120.0000   -0.28997
614160.0000   -0.25897
614200.0000   -0.17071
614240.0000   -0.50468
614280.0000   -0.48313
614320.0000   -0.41500
614360.0000   -0.40738
614400.0000   -0.10332
614440.0000    0.01464
614480.0000   -0.10220
614520.0000   -0.59803
614560.0000   -0.07059
614600.0000    0.15569
614640.0000    0.01595
614680.0000    0.05785
614720.0000    0.07686
614760.0000   -0.00241
614800.0000    0.00304
614840.0000   -0.06302
614880.0000    0.11522
614920.0000    0.26474
614960.0000    0.20224
615000.0000    0.25433
615040.0000    0.20134
615080.0000    0.11107
615120.0000    0.17515
615160.0000    0.25747
615200.0000    0.14279
615240.0000    0.05558
615280.0000    0.22704
615320.0000    0.43034
615360.0000    0.21208
615400.0000    0.20660
615440.0000    0.37861
615480.0000    0.36332
615520.0000    0.25643
615560.0000    0.24804
615600.0000    0.41261
615640.0000    0.20186
615680.0000    0.25496
615720.0000    0.35989
615760.0000    0.30458
615800.0000    0.31821
615840.0000    0.36097
615880.0000    0.22770
615920.0000    0.35443
615960.0000    0.49040
616000.0000    0.37833
616040.0000    0.24022
616080.0000    0.39013
616120.0000    0.37908
616160.0000    0.40511
616200.0000    0.23218
616240.0000    0.24401
616280.0000    0.03800
616320.0000    0.19596
616360.0000    0.41955
616400.0000    0.09003
616440.0000    0.27233
616480.0000    0.58503
616520.0000    0.56894
616560.0000    0.37449
616600.0000    0.30535
616640.0000    0.41955
616680.0000    0.42918
616720.0000    0.45015
616760.0000    0.36363
616800.0000    0.34708
616840.0000    0.21401
616880.0000    0.40517
616920.0000    0.38807
616960.0000    0.47444
617000.0000    0.43586
617040.0000    0.30649
617080.0000    0.36761
617120.0000    0.45825
617160.0000    0.36261
617200.0000    0.38589
617240.0000    0.13868
617280.0000    0.37233
617320.0000    0.26483
617360.0000    0.38239
617400.0000    0.16969
617440.0000    0.32865
617480.0000    0.30934
617520.0000    0.18220
617560.0000    0.46163
617600.0000    0.40602
617640.0000    0.36520
617680.0000    0.32259
617720.0000    0.32414
617760.0000    0.41751
617800.0000    0.33509
617840.0000    0.32059
617880.0000    0.43214
617920.0000    0.51556
617960.0000    0.39276
618000.0000    0.36584
618040.0000    0.38967
618080.0000    0.33754
618120.0000    0.40878
618160.0000    0.38966
618200.0000    0.36478
618240.0000    0.33778
618280.0000    0.32800
618320.0000    0.20924
618360.0000    0.16435
618400.0000    0.41711
618440.0000    0.34496
618480.0000    0.30543
618520.0000    0.62199
618560.0000    0.48170
618600.0000    0.16482
618640.0000   -0.05708
618680.0000    0.40127
618720.0000    0.47762
618760.0000    0.20103
618800.0000    0.36411
618840.0000    0.40019
618880.0000    0.28351
618920.0000    0.44237
618960.0000    0.15123
619000.0000   -0.08399
619040.0000    0.24574
619080.0000    0.08567
619120.0000    0.43635
619160.0000    0.25130
619200.0000    0.27695
619240.0000    0.12416
619280.0000    0.31124
619320.0000    0.25285
619360.0000    0.16282
619400.0000    0.23207
619440.0000    0.40682
619480.0000    0.43784
619520.0000    0.24093
619560.0000    0.26973
619600.0000    0.50242
619640.0000    0.12959
619680.0000    0.27088
619720.0000    0.36776
619760.0000    0.48920
619800.0000    0.25708
619840.0000    0.70459
619880.0000    0.48530
619920.0000    0.52044
619960.0000    0.33034
620000.0000    0.21817
620040.0000    0.01214
620080.0000    0.04688
620120.0000    0.32956
620160.0000    0.25850
620200.0000    0.43213
620240.0000    0.35814
620280.0000    0.48968
620320.0000    0.17084
620360.0000    0.17733
620400.0000    0.27757
620440.0000    0.30009
620480.0000    0.37110
620520.0000    0.01823
620560.0000    0.26707
620600.0000    0.17878
620640.0000    0.33596
620680.0000    0.27765
620720.0000    0.15092
620760.0000    0.25417
620800.0000    0.23365
620840.0000    0.44228
620880.0000    0.22427
620920.0000    0.49235
620960.0000    0.30295
621000.0000    0.30476
621040.0000    0.39348
621080.0000    0.58671
621120.0000    0.46433
621160.0000    0.57498
621200.0000    0.37390
621240.0000    0.56145
621280.0000    0.59830
621320.0000    0.42548
621360.0000    0.57804
621400.0000    0.57207
621440.0000    0.42916
621480.0000    0.31932
621520.0000    0.59044
621560.0000    0.72506
621600.0000    0.65542
621640.0000    0.45791
621680.0000    0.00585
621720.0000    0.58938
621760.0000    0.59709
621800.0000    0.66674
621840.0000    0.59257
621880.0000    0.28380
621920.0000    0.38528
621960.0000    0.49211
622000.0000    0.46346
622040.0000    0.22358
622080.0000    0.35196
622120.0000    0.33267
622160.0000    0.05320
622200.0000    0.20487
622240.0000    0.35963
622280.0000    0.07941
622320.0000    0.27100
622360.0000    0.48615
622400.0000    0.85241
622440.0000    0.68263
622480.0000    0.72088
622520.0000    0.65706
622560.0000    0.58874
622600.0000    0.56820
622640.0000    0.71414
622680.0000    0.63611
622720.0000    0.49758
622760.0000   -0.11876
622800.0000   -0.23485
622840.0000   -0.15651
622880.0000   -0.44961
622920.0000   -0.17550
622960.0000   -0.55528
623000.0000    0.00215
623040.0000   -0.13472
623080.0000   -0.34585
623120.0000   -0.35093
623160.0000   -0.37644
623200.0000   -0.24056
623240.0000   -0.28071
623280.0000   -0.12744
623320.0000   -0.06127
623360.0000   -0.36408
623400.0000   -0.23317
623440.0000   -0.30088
623480.0000   -0.32508
623520.0000   -0.24274
623560.0000   -0.22302
623600.0000   -0.19094
623640.0000   -0.29738
623680.0000   -0.41316
623720.0000   -0.25208
623760.0000   -0.31313
623800.0000   -0.04131
623840.0000   -0.13759
623880.0000   -0.13819
623920.0000    0.08572
623960.0000   -0.18744
624000.0000   -0.16587
624040.0000   -0.09876
624080.0000    0.24519
624120.0000   -0.21010
624160.0000   -0.04973
624200.0000   -0.16746
624240.0000    0.02521
624280.0000   -0.06513
624320.0000   -0.06988
624360.0000    0.18331
624400.0000    0.64999
624440.0000    0.34418
624480.0000    0.69275
624520.0000    0.53988
624560.0000    0.20310
624600.0000    0.29082
624640.0000    0.15509
624680.0000    0.08827
624720.0000    0.11830
624760.0000    0.02167
624800.0000    0.22167
624840.0000    0.47126
624880.0000    0.43686
624920.0000    0.16631
624960.0000    0.31419
625000.0000    0.32474
625040.0000    0.34455
625080.0000    0.28988
625120.0000    0.13153
625160.0000    0.37987
625200.0000    0.27693
625240.0000    0.28960
625280.0000    0.10343
625320.0000    0.28348
625360.0000    0.16876
625400.0000    0.18786
625440.0000    0.17374
625480.0000    0.11705
625520.0000    0.17246
625560.0000    0.19129
625600.0000    0.12219
625640.0000    0.27782
625680.0000    0.12681
625720.0000    0.24182
625760.0000    0.22494
625800.0000    0.12320
625840.0000    0.26424
625880.0000    0.26098
625920.0000    0.14969
625960.0000    0.48407
626000.0000    0.52641
626040.0000    0.25545
626080.0000    0.08921
626120.0000    0.33431
626160.0000    0.27528
626200.0000    0.14806
626240.0000    0.38379
626280.0000    0.29070
626320.0000    0.27559
626360.0000    0.30842
626400.0000    0.15887
626440.0000    0.05389
626480.0000   -0.19693
626520.0000    0.34540
626560.0000    0.21719
626600.0000    0.12374
626640.0000    0.18584
626680.0000    0.15084
626720.0000    0.37180
626760.0000    0.26980
626800.0000    0.02805
626840.0000    0.12415
626880.0000    0.22165
626920.0000    0.28829
626960.0000    0.17091
627000.0000    0.26065
627040.0000    0.34837
627080.0000    0.16500
627120.0000    0.23142
627160.0000    0.28657
627200.0000    0.28087
627240.0000    0.31145
627280.0000    0.13095
627320.0000    0.32520
627360.0000    0.32390
627400.0000    0.33236
627440.0000    0.57010
627480.0000    0.48059
627520.0000    0.16499
627560.0000    0.36511
627600.0000    0.30282
627640.0000    0.36823
627680.0000    0.43487
627720.0000    0.29740
627760.0000    0.24364
627800.0000    0.45698
627840.0000    0.31715
627880.0000    0.23211
627920.0000    0.45717
627960.0000    0.30914
628000.0000    0.13213
628040.0000    0.27848
628080.0000    0.42049
628120.0000    0.37535
628160.0000    0.37961
628200.0000    0.19746
628240.0000    0.44121
628280.0000    0.25159
628320.0000    0.41099
628360.0000    0.12735
628400.0000    0.33264
628440.0000    0.18964
628480.0000    0.61295
628520.0000    0.20647
628560.0000    0.27707
628600.0000    0.53899
628640.0000    0.16736
628680.0000    0.09500
628720.0000    0.33200
628760.0000    0.36027
628800.0000    0.43777
628840.0000    0.18573
628880.0000    0.30515
628920.0000    0.33325
628960.0000    0.12961
629000.0000    0.44081
629040.0000    0.42169
629080.0000    0.29085
629120.0000    0.09410
629160.0000    0.28113
629200.0000    0.37031
629240.0000    0.27370
629280.0000    0.23758
629320.0000    0.18693
629360.0000    0.21960
629400.0000    0.39491
629440.0000    0.19230
629480.0000    0.21116
629520.0000    0.14619
629560.0000    0.40106
629600.0000    0.37615
629640.0000    0.25138
629680.0000    0.14218
629720.0000    0.33916
629760.0000    0.29666
629800.0000    0.53206
629840.0000    0.19460
629880.0000    0.38386
629920.0000    0.40297
629960.0000    0.26382
630000.0000    0.27775
630040.0000    0.30560
630080.0000    0.38430
630120.0000    0.33343
630160.0000    0.29659
630200.0000    0.16858
630240.0000    0.43066
630280.0000    0.20035
630320.0000    0.56837
630360.0000    0.21534
630400.0000    0.36258
630440.0000    0.34127
630480.0000   -0.00068
630520.0000    0.41650
630560.0000    0.36969
630600.0000    0.36459
630640.0000    0.09447
630680.0000    0.34451
630720.0000    0.19672
630760.0000   -0.10729
630800.0000    0.44420
630840.0000    0.30885
630880.0000    0.23348
630920.0000    0.18331
630960.0000    0.27890
631000.0000    0.26891
631040.0000    0.19546
631080.0000    0.23717
631120.0000    0.26749
631160.0000    0.25537
631200.0000    0.33755
631240.0000    0.03508
631280.0000    0.42938
631320.0000    0.27755
631360.0000    0.23932
631400.0000    0.59219
631440.0000    0.40459
631480.0000    0.32184
631520.0000    0.31971
631560.0000    0.26137
631600.0000    0.51535
631640.0000    0.33953
631680.0000    0.46866
631720.0000    0.26872
631760.0000    0.21520
631800.0000    0.48863
631840.0000    0.10395
631880.0000    0.29634
631920.0000    0.32277
631960.0000    0.51943
632000.0000    0.30407
632040.0000    0.26671
632080.0000    0.38848
632120.0000    0.37972
632160.0000    0.30858
632200.0000    0.35838
632240.0000    0.33418
632280.0000    0.47515
632320.0000    0.41334
632360.0000    0.38750
632400.0000    0.41502
632440.0000    0.46848
632480.0000    0.35154
632520.0000    0.51657
632560.0000    0.54369
632600.0000    0.30037
632640.0000    0.38594
632680.0000    0.48684
632720.0000    0.48474
632760.0000    0.36810
632800.0000    0.49293
632840.0000    0.00972
632880.0000    0.31372
632920.0000   -0.05347
632960.0000    0.13938
633000.0000    0.39746
633040.0000    0.22552
633080.0000    0.44915
633120.0000    0.33932
633160.0000    0.65079
633200.0000    0.63863
633240.0000    0.60911
633280.0000    0.76290
633320.0000    0.57858
633360.0000    0.76901
633400.0000    0.66617
633440.0000    0.48647
633480.0000    0.68536
633520.0000    0.51432
633560.0000    0.58968
633600.0000    0.55248
633640.0000    0.47774
633680.0000    0.64449
633720.0000    0.28848
633760.0000    0.26834
633800.0000    0.24419
633840.0000    0.29964
633880.0000    0.12489
633920.0000    0.24170
633960.0000    0.27881
634000.0000    0.35359
634040.0000    0.20141
634080.0000    0.47604
634120.0000    0.39486
634160.0000    0.32534
634200.0000    0.38112
634240.0000    0.57908
634280.0000    0.57785
634320.0000    0.56587
634360.0000    0.45375
634400.0000    0.15956
634440.0000    0.47912
634480.0000    0.35263
634520.0000    0.14900
634560.0000    0.29496
634600.0000    0.21051
634640.0000    0.20067
634680.0000    0.26316
634720.0000    0.33084
634760.0000    0.42422
634800.0000    0.25556
634840.0000    0.19307
634880.0000    0.16784
634920.0000    0.37871
634960.0000    0.20914
635000.0000    0.35222
635040.0000    0.37555
635080.0000    0.61410
635120.0000    0.15697
635160.0000    0.29428
635200.0000    0.32343
635240.0000    0.19039
635280.0000    0.45054
635320.0000    0.22579
635360.0000    0.25519
635400.0000    0.50255
635440.0000    0.45284
635480.0000    0.24414
635520.0000    0.39230
635560.0000    0.53562
635600.0000    0.35435
635640.0000    0.55838
635680.0000    0.54007
635720.0000    0.58471
635760.0000    0.47674
635800.0000    0.46428
635840.0000    0.32566
635880.0000    0.40069
635920.0000    0.37515
635960.0000    0.44290
636000.0000    0.41307
636040.0000    0.29872
636080.0000    0.28711
636120.0000    0.36403
636160.0000    0.30766
636200.0000    0.18714
636240.0000    0.14637
636280.0000    0.17778
636320.0000    0.36992
636360.0000    0.20974
636400.0000    0.38923
636440.0000    0.28478
636480.0000    0.22829
636520.0000    0.34259
636560.0000    0.32061
636600.0000    0.11859
636640.0000    0.30104
636680.0000    0.28963
636720.0000    0.12912
636760.0000    0.19710
636800.0000    0.17299
636840.0000    0.37333
636880.0000    0.30032
636920.0000    0.23841
636960.0000    0.24090
637000.0000    0.29580
637040.0000    0.18626
637080.0000    0.25480
637120.0000    0.28865
637160.0000    0.34550
637200.0000    0.18933
637240.0000   -0.00093
637280.0000    0.18828
637320.0000    0.35131
637360.0000    0.26850
637400.0000    0.13925
637440.0000    0.22033
637480.0000    0.26052
637520.0000    0.46009
637560.0000    0.27799
637600.0000    0.39142
637640.0000    0.37206
637680.0000    0.32610
637720.0000    0.23027
637760.0000    0.40492
637800.0000    0.55789
637840.0000    0.40648
637880.0000    0.38520
637920.0000    0.22727
637960.0000    0.48330
638000.0000    0.43177
638040.0000    0.44444
638080.0000    0.34682
638120.0000    0.22328
638160.0000    0.33487
638200.0000    0.38330
638240.0000    0.22328
638280.0000    0.33777
638320.0000    0.48758
638360.0000    0.62503
638400.0000    0.47509
638440.0000    0.43617
638480.0000    0.24630
638520.0000    0.31631
638560.0000    0.02883
638600.0000    0.14134
638640.0000    0.49337
638680.0000    0.43907
638720.0000    0.31674
638760.0000    0.42681
638800.0000    0.22284
638840.0000    0.20332
638880.0000    0.46294
638920.0000    0.25577
638960.0000    0.18875
639000.0000    0.28005
639040.0000    0.35477
639080.0000    0.38961
639120.0000    0.40229
639160.0000    0.09575
639200.0000    0.48510
639240.0000    0.16316
639280.0000    0.15337
639320.0000    0.23944
639360.0000    0.36544
639400.0000    0.42826
639440.0000    0.28999
639480.0000    0.57513
639520.0000    0.47633
639560.0000    0.29882
639600.0000    0.28465
639640.0000    0.56205
639680.0000    0.52043
639720.0000    0.26427
639760.0000    0.37232
639800.0000    0.32158
639840.0000    0.30813
639880.0000    0.24386
639920.0000    0.38598
639960.0000    0.37678
640000.0000    0.23397
640040.0000    0.28514
640080.0000    0.31462
640120.0000    0.33340
640160.0000    0.24428
640200.0000    0.24426
640240.0000    0.38191
640280.0000    0.25826
640320.0000   -0.08140
640360.0000   -0.40251
640400.0000   -0.30130
640440.0000    0.25517
640480.0000    0.38764
640520.0000    0.48768
640560.0000    0.10533
640600.0000    0.33170
640640.0000    0.03736
640680.0000    0.25318
640720.0000    0.52959
640760.0000    0.21336
640800.0000    0.17234
640840.0000    0.17374
640880.0000    0.26228
640920.0000    0.19272
640960.0000    0.16142
641000.0000    0.23703
641040.0000    0.23890
641080.0000    0.34935
641120.0000    0.31030
641160.0000    0.20149
641200.0000    0.02998
641240.0000    0.51096
641280.0000    0.33497
641320.0000    0.70687
641360.0000    0.60452
641400.0000    0.80562
641440.0000    0.67210
641480.0000    0.58916
641520.0000    0.52493
641560.0000    0.45513
641600.0000    0.80138
641640.0000    0.40563
641680.0000    0.25108
641720.0000    0.22391
641760.0000    0.43917
641800.0000    0.32654
641840.0000    0.27469
641880.0000    0.42969
641920.0000    0.30784
641960.0000    0.23002
642000.0000    0.32711
642040.0000    0.25898
642080.0000    0.35223
642120.0000    0.22495
642160.0000    0.24519
642200.0000    0.44541
642240.0000    0.26805
642280.0000    0.35952
642320.0000    0.35925
642360.0000    0.45715
642400.0000    0.64839
642440.0000    0.40595
642480.0000    0.34357
642520.0000    0.56784
642560.0000    0.18741
642600.0000    0.36502
642640.0000    0.38043
642680.0000    0.26205
642720.0000    0.34718
642760.0000    0.04627
642800.0000    0.44180
642840.0000    0.29457
642880.0000    0.43469
642920.0000    0.31943
642960.0000    0.21867
643000.0000    0.30282
643040.0000    0.45023
643080.0000    0.23944
643120.0000    0.55725
643160.0000    0.45845
643200.0000    0.22654
643240.0000    0.61538
643280.0000    0.33836
643320.0000    0.16334
643360.0000    0.56669
643400.0000    0.15084
643440.0000    0.28211
643480.0000    0.11836
643520.0000    0.56565
643560.0000    0.45285
643600.0000    0.43089
643640.0000    0.22784
643680.0000    0.54894
643720.0000    0.27089
643760.0000    0.32483
643800.0000    0.35587
643840.0000    0.37856
643880.0000    0.53265
643920.0000    0.40521
643960.0000    0.63534
644000.0000    0.43938
644040.0000    0.58656
644080.0000    0.37323
644120.0000    0.51792
644160.0000    0.06968
644200.0000    0.21399
644240.0000    0.33900
644280.0000    0.36264
644320.0000    0.21934
644360.0000    0.34169
644400.0000    0.48214
644440.0000    0.51897
644480.0000    0.35957
644520.0000    0.38253
644560.0000    0.28083
644600.0000    0.39805
644640.0000    0.32262
644680.0000    0.55982
644720.0000    0.53959
644760.0000    0.23458
644800.0000    0.26849
644840.0000    0.26048
644880.0000    0.40795
644920.0000    0.21851
644960.0000    0.59728
645000.0000    0.35408
645040.0000    0.42196
645080.0000    0.05407
645120.0000    0.00039
645160.0000    0.36320
645200.0000    0.17461
645240.0000    0.25610
645280.0000    0.09806
645320.0000    0.23040
645360.0000    0.18193
645400.0000    0.41657
645440.0000    0.21045
645480.0000   -0.06272
645520.0000   -0.07436
645560.0000    0.12529
645600.0000    0.15263
645640.0000    0.18870
645680.0000   -0.08093
645720.0000    0.45909
645760.0000    0.27617
645800.0000    0.47036
645840.0000    0.30406
645880.0000    0.17783
645920.0000    0.16370
645960.0000    0.52230
646000.0000    0.32877
646040.0000    0.35093
646080.0000    0.26301
646120.0000    0.41742
646160.0000    0.08466
646200.0000    0.15098
646240.0000    0.37339
646280.0000    0.60491
646320.0000    0.29047
646360.0000    0.17928
646400.0000    0.40150
646440.0000    0.53688
646480.0000    0.17305
646520.0000    0.40947
646560.0000    0.22576
646600.0000    0.23130
646640.0000    0.29828
646680.0000    0.35616
646720.0000    0.35241
646760.0000   -0.06472
646800.0000   -0.00298
646840.0000    0.13241
646880.0000   -0.10379
646920.0000   -0.55597
646960.0000   -0.33959
647000.0000   -0.43860
647040.0000   -0.49980
647080.0000   -0.48714
647120.0000   -0.59527
647160.0000   -0.69827
647200.0000   -0.10783
647240.0000   -0.45470
647280.0000   -0.19001
647320.0000   -0.47428
647360.0000   -0.23004
647400.0000   -0.48924
647440.0000   -0.46327
647480.0000   -0.40238
647520.0000   -0.35852
647560.0000   -0.31832
647600.0000   -0.60062
647640.0000   -0.46084
647680.0000   -0.42295
647720.0000   -0.53418
647760.0000   -0.32382
647800.0000   -0.27027
647840.0000    0.16733
647880.0000   -0.04061
647920.0000    0.04831
647960.0000    0.22319
648000.0000    0.15400
648040.0000   -0.15498
648080.0000    0.03520
648120.0000    0.01586
648160.0000    0.19924
648200.0000   -0.01116
648240.0000   -0.00292
648280.0000    0.08138
648320.0000    0.09064
648360.0000    0.30660
648400.0000    0.19424
648440.0000    0.02737
648480.0000    0.35395
648520.0000    0.04823
648560.0000    0.23367
648600.0000    0.23788
648640.0000    0.20164
648680.0000    0.14994
648720.0000    0.07867
648760.0000    0.06008
648800.0000    0.31156
648840.0000    0.38465
648880.0000    0.44785
648920.0000    0.11666
648960.0000    0.05127
649000.0000    0.22151
649040.0000    0.19510
649080.0000    0.47682
649120.0000    0.38675
649160.0000   -0.09606
649200.0000    0.20011
649240.0000    0.43965
649280.0000    0.23521
649320.0000    0.34048
649360.0000    0.35821
649400.0000    0.15616
649440.0000    0.20938
649480.0000    0.29582
649520.0000    0.31474
649560.0000    0.24192
649600.0000    0.31130
649640.0000    0.50462
649680.0000    0.22889
649720.0000    0.45430
649760.0000    0.26435
649800.0000    0.29293
649840.0000    0.50498
649880.0000    0.48765
649920.0000    0.18595
649960.0000    0.23910
650000.0000    0.28521
650040.0000    0.29740
650080.0000    0.06825
650120.0000    0.30087
650160.0000    0.16714
650200.0000    0.18930
650240.0000    0.18563
650280.0000    0.25586
650320.0000    0.29918
650360.0000    0.52948
650400.0000    0.41266
650440.0000    0.19824
650480.0000    0.36305
650520.0000    0.28414
650560.0000    0.06244
650600.0000    0.44860
650640.0000    0.41097
650680.0000    0.30473
650720.0000    0.01096
650760.0000    0.32515
650800.0000    0.44372
650840.0000    0.32680
650880.0000    0.37512
650920.0000    0.20149
650960.0000    0.26376
651000.0000    0.23704
651040.0000    0.40482
651080.0000    0.06989
651120.0000    0.09465
651160.0000    0.23991
651200.0000    0.41909
651240.0000    0.14636
651280.0000    0.13211
651320.0000    0.14705
651360.0000    0.30566
651400.0000    0.27382
651440.0000    0.26547
651480.0000    0.38394
651520.0000    0.38185
651560.0000    0.24042
651600.0000    0.20241
651640.0000    0.34954
651680.0000    0.31891
651720.0000    0.38170
651760.0000    0.41912
651800.0000    0.20936
651840.0000    0.30650
651880.0000    0.36972
651920.0000    0.55184
651960.0000    0.29785
652000.0000    0.06792
652040.0000    0.41458
652080.0000    0.53353
652120.0000    0.25444
652160.0000    0.18870
652200.0000    0.29879
652240.0000    0.05817
652280.0000    0.22157
652320.0000    0.30275
652360.0000    0.25298
652400.0000    0.48286
652440.0000    0.34915
652480.0000    0.48182
652520.0000    0.37776
652560.0000    0.51433
652600.0000    0.47040
652640.0000    0.45061
652680.0000    0.44790
652720.0000    0.64898
652760.0000    0.53109
652800.0000    0.44353
652840.0000    0.35997
652880.0000    0.38227
652920.0000    0.29814
652960.0000    0.22795
653000.0000    0.36087
653040.0000    0.32720
653080.0000    0.26044
653120.0000    0.44915
653160.0000    0.36456
653200.0000    0.35859
653240.0000    0.42259
653280.0000    0.51709
653320.0000    0.41064
653360.0000    0.47258
653400.0000    0.35533
653440.0000    0.48855
653480.0000    0.44531
653520.0000    0.59323
653560.0000    0.40848
653600.0000    0.35512
653640.0000    0.28404
653680.0000    0.29483
653720.0000    0.39253
653760.0000    0.47517
653800.0000    0.59909
653840.0000    0.33664
653880.0000    0.25276
653920.0000    0.48608
653960.0000    0.40211
654000.0000    0.40049
654040.0000    0.40720
654080.0000    0.35226
654120.0000    0.31896
654160.0000    0.44461
654200.0000    0.34184
654240.0000    0.20890
654280.0000    0.24143
654320.0000    0.14661
654360.0000    0.30355
654400.0000    0.38555
654440.0000    0.42471
654480.0000    0.58559
654520.0000    0.44705
654560.0000    0.44919
654600.0000    0.25350
654640.0000    0.37212
654680.0000    0.48096
654720.0000    0.48079
654760.0000    0.44919
654800.0000    0.43864
654840.0000    0.68327
654880.0000    0.48244
654920.0000    0.38599
654960.0000    0.70605
655000.0000    0.38623
655040.0000    0.31120
655080.0000    0.33054
655120.0000    0.39306
655160.0000    0.38460
655200.0000    0.24533
655240.0000    0.19043
655280.0000    0.60026
655320.0000    0.29082
655360.0000    0.49832
655400.0000    0.26155
655440.0000    0.58040
655480.0000    0.20815
655520.0000    0.39855
655560.0000    0.24916
655600.0000    0.20217
655640.0000    0.28181
655680.0000    0.37473
655720.0000    0.38115
655760.0000    0.13729
655800.0000    0.28993
655840.0000    0.25374
655880.0000    0.36368
655920.0000    0.29445
655960.0000    0.41418
656000.0000    0.29368
656040.0000    0.38440
656080.0000    0.61238
656120.0000    0.44633
656160.0000    0.50957
656200.0000    0.27611
656240.0000    0.36423
656280.0000    0.41033
656320.0000    0.39945
656360.0000    0.58576
656400.0000    0.44406
656440.0000    0.63444
656480.0000    0.61562
656520.0000    0.36553
656560.0000    0.22590
656600.0000    0.41632
656640.0000    0.39369
656680.0000    0.41480
656720.0000    0.35530
656760.0000    0.37208
656800.0000    0.30613
656840.0000   -0.03539
656880.0000    0.08253
656920.0000    0.29936
656960.0000    0.52919
657000.0000    0.37439
657040.0000    0.27690
657080.0000    0.28182
657120.0000    0.33738
657160.0000    0.40085
657200.0000    0.32542
657240.0000    0.27639
657280.0000    0.27777
657320.0000    0.18122
657360.0000   -0.04608
657400.0000    0.36466
657440.0000    0.12385
657480.0000    0.52937
657520.0000    0.17699
657560.0000    0.46105
657600.0000    0.42895
657640.0000    0.17662
657680.0000   -0.12029
657720.0000   -0.30561
657760.0000   -0.31885
657800.0000   -0.58519
657840.0000   -0.13718
657880.0000    0.08463
657920.0000    0.19060
657960.0000    0.46458
658000.0000    0.55009
658040.0000    0.59274
658080.0000    0.51368
658120.0000    0.49053
658160.0000    0.15791
658200.0000    0.03153
658240.0000    0.24413
658280.0000    0.29231
658320.0000    0.19464
658360.0000    0.15802
658400.0000    0.32444
658440.0000    0.41272
658480.0000    0.27076
658520.0000    0.20408
658560.0000    0.16565
658600.0000    0.24889
658640.0000    0.25989
658680.0000    0.33428
658720.0000    0.09656
658760.0000    0.17834
658800.0000    0.32482
658840.0000    0.48783
658880.0000    0.26418
658920.0000    0.58735
658960.0000    0.59496
659000.0000    0.67765
659040.0000    0.51576
659080.0000    0.42552
659120.0000    0.26019
659160.0000    0.36554
659200.0000    0.36153
659240.0000    0.61976
659280.0000    0.39282
659320.0000    0.61621
659360.0000    0.41075
659400.0000    0.45578
659440.0000    0.39665
659480.0000    0.25615
659520.0000    0.15979
659560.0000    0.26313
659600.0000    0.20265
659640.0000    0.22356
659680.0000    0.26418
659720.0000    0.24821
659760.0000    0.26487
659800.0000   -0.03863
659840.0000    0.30314
659880.0000    0.05981
659920.0000    0.02017
659960.0000    0.32627
660000.0000    0.36192
660040.0000    0.09323
660080.0000    0.25460
660120.0000    0.23752
660160.0000    0.45145
660200.0000    0.42377
660240.0000    0.34847
660280.0000    0.13667
660320.0000    0.18823
660360.0000    0.22647
660400.0000    0.21493
660440.0000    0.31408
660480.0000    0.61768
660520.0000    0.50773
660560.0000    0.45886
660600.0000    0.54990
660640.0000    0.20585
660680.0000    0.19358
660720.0000    0.28833
660760.0000    0.15279
660800.0000    0.28571
660840.0000    0.12253
660880.0000    0.19699
660920.0000    0.30626
660960.0000    0.38627
661000.0000    0.16203
661040.0000    0.25820
661080.0000    0.28398
661120.0000    0.38257
661160.0000    0.32508
661200.0000    0.26187
661240.0000    0.18451
661280.0000    0.26066
661320.0000    0.42870
661360.0000    0.13683
661400.0000    0.29024
661440.0000    0.37266
661480.0000    0.31535
661520.0000    0.26535
661560.0000    0.05979
661600.0000    0.38514
661640.0000    0.20407
661680.0000    0.34643
661720.0000    0.30710
661760.0000    0.31139
661800.0000    0.33566
661840.0000    0.21533
661880.0000    0.19913
661920.0000    0.04413
661960.0000    0.15907
662000.0000   -0.00030
662040.0000    0.19151
662080.0000    0.08316
662120.0000    0.12793
662160.0000    0.26245
662200.0000    0.23049
662240.0000    0.32260
662280.0000    0.28494
662320.0000    0.32564
662360.0000    0.46675
662400.0000    0.39085
662440.0000    0.35757
662480.0000    0.58050
662520.0000    0.41762
662560.0000    0.59670
662600.0000    0.65072
662640.0000    0.63597
662680.0000    0.40019
662720.0000    0.43030
662760.0000    0.44064
662800.0000    0.60850
662840.0000    0.67670
662880.0000    0.56856
662920.0000    0.59515
662960.0000    0.82129
663000.0000    0.64508
663040.0000    0.53996
663080.0000    0.53360
663120.0000    0.48629
663160.0000    0.31490
663200.0000    0.39160
663240.0000    0.38056
663280.0000    0.59048
663320.0000    0.61651
663360.0000    0.78204
663400.0000    0.37731
663440.0000    0.47985
663480.0000    0.53799
663520.0000    0.48815
663560.0000    0.70168
663600.0000    0.55812
663640.0000    0.48437
663680.0000    0.46976
663720.0000    0.68336
663760.0000    0.52879
663800.0000    0.36730
663840.0000    0.62806
663880.0000    0.60661
663920.0000    0.52926
663960.0000    0.51134
664000.0000    0.39499
664040.0000    0.53990
664080.0000    0.62424
664120.0000    0.65804
664160.0000    0.47573
664200.0000    0.45342
664240.0000    0.53486
664280.0000    0.36641
664320.0000    0.50160
664360.0000    0.53785
664400.0000    0.46189
664440.0000    0.52729
664480.0000    0.61622
664520.0000    0.64641
664560.0000    0.62332
664600.0000    0.58814
664640.0000    0.51088
664680.0000    0.70951
664720.0000    0.60684
664760.0000    0.67538
664800.0000    0.35953
664840.0000    0.64862
664880.0000    0.34505
664920.0000    0.46592
664960.0000    0.30228
665000.0000    0.49018
665040.0000    0.59011
665080.0000    0.56496
665120.0000    0.69769
665160.0000    0.68814
665200.0000    0.61550
665240.0000    0.22411
665280.0000    0.46512
665320.0000    0.56613
665360.0000    0.68270
665400.0000    0.50945
665440.0000    0.44965
665480.0000    0.32334
665520.0000    0.51179
665560.0000    0.67745
665600.0000    0.63045
665640.0000    0.41306
665680.0000    0.60111
665720.0000    0.39236
665760.0000    0.48004
665800.0000    0.48978
665840.0000    0.44170
665880.0000    0.54820
665920.0000    0.24252
665960.0000    0.53374
666000.0000    0.57461
666040.0000    0.55171
666080.0000    0.40503
666120.0000    0.34092
666160.0000    0.32685
666200.0000    0.49871
666240.0000    0.43221
666280.0000    0.18201
666320.0000    0.17008
666360.0000    0.38603
666400.0000    0.47434
666440.0000    0.29281
666480.0000    0.41690
666520.0000    0.37546
666560.0000    0.42221
666600.0000    0.20024
666640.0000    0.36828
666680.0000    0.44122
666720.0000    0.19928
666760.0000    0.24222
666800.0000    0.37546
666840.0000    0.54755
666880.0000    0.54747
666920.0000    0.31258
666960.0000    0.51473
667000.0000    0.51695
667040.0000    0.25790
667080.0000    0.28572
667120.0000    0.37808
667160.0000    0.67957
667200.0000    0.44512
667240.0000    0.37373
667280.0000    0.46724
667320.0000    0.10659
667360.0000    0.17656
667400.0000    0.32198
667440.0000    0.33991
667480.0000    0.30563
667520.0000    0.60568
667560.0000    0.57177
667600.0000    0.68704
667640.0000    0.61211
667680.0000    0.45627
667720.0000    0.47557
667760.0000    0.42716
667800.0000    0.28863
667840.0000    0.34469
667880.0000    0.48262
667920.0000    0.47808
667960.0000    0.52172
668000.0000    0.38329
668040.0000    0.61617
668080.0000    0.44201
668120.0000    0.47893
668160.0000    0.48578
668200.0000    0.52761
668240.0000    0.63108
668280.0000    0.48881
668320.0000    0.59629
668360.0000    0.61893
668400.0000    0.63481
668440.0000    0.73861
668480.0000    0.41839
668520.0000    0.55743
668560.0000    0.57266
668600.0000    0.51456
668640.0000    0.56404
668680.0000    0.53402
668720.0000    0.49013
668760.0000    0.39702
668800.0000    0.43142
668840.0000    0.38639
668880.0000    0.45661
668920.0000    0.55232
668960.0000    0.48677
669000.0000    0.46127
669040.0000   -0.07724
669080.0000    0.35333
669120.0000    0.36622
669160.0000    0.32107
669200.0000    0.54628
669240.0000    0.50397
669280.0000    0.52770
669320.0000    0.44822
669360.0000    0.53909
669400.0000    0.61022
669440.0000    0.40064
669480.0000    0.39046
669520.0000    0.47997
669560.0000    0.55504
669600.0000    0.47247
669640.0000    0.12605
669680.0000    0.15164
669720.0000    0.17991
669760.0000    0.15854
669800.0000    0.20947
669840.0000    0.21270
669880.0000    0.43992
669920.0000    0.25066
669960.0000    0.22395
670000.0000    0.45423
670040.0000    0.13331
670080.0000    0.19027
670120.0000    0.33087
670160.0000    0.37357
670200.0000    0.37898
670240.0000    0.44107
670280.0000    0.36352
670320.0000    0.23149
670360.0000    0.20466
670400.0000    0.14364
670440.0000    0.04225
670480.0000    0.32782
670520.0000    0.06675
670560.0000    0.24754
670600.0000    0.22750
670640.0000    0.25226
670680.0000    0.15983
670720.0000    0.27602
670760.0000    0.05776
670800.0000    0.41000
670840.0000    0.33851
670880.0000    0.25181
670920.0000    0.30097
670960.0000    0.27420
671000.0000    0.24166
671040.0000    0.32864
671080.0000    0.44717
671120.0000    0.23163
671160.0000    0.27575
671200.0000    0.38955
671240.0000    0.29368
671280.0000    0.54989
671320.0000    0.53577
671360.0000    0.43289
671400.0000    0.51849
671440.0000    0.65123
671480.0000    0.58288
671520.0000    0.49370
671560.0000    0.63140
671600.0000    0.41357
671640.0000    0.23699
671680.0000    0.37221
671720.0000    0.39213
671760.0000    0.24562
671800.0000    0.51257
671840.0000    0.47065
671880.0000    0.40086
671920.0000    0.61544
671960.0000    0.64423
672000.0000    0.47714
672040.0000    0.47883
672080.0000    0.41046
672120.0000    0.40655
672160.0000    0.65902
672200.0000    0.64419
672240.0000    0.59349
672280.0000    0.47911
672320.0000    0.39258
672360.0000    0.30600
672400.0000    0.37143
672440.0000    0.36758
672480.0000    0.39470
672520.0000    0.48818
672560.0000    0.55834
672600.0000    0.70017
672640.0000    0.71350
672680.0000    0.47088
672720.0000    0.48633
672760.0000    0.62805
672800.0000    0.35683
672840.0000    0.39581
672880.0000    0.48920
672920.0000    0.36955
672960.0000    0.20358
673000.0000    0.50256
673040.0000    0.51666
673080.0000    0.47582
673120.0000    0.45802
673160.0000    0.49156
673200.0000    0.55003
673240.0000    0.32722
673280.0000    0.52007
673320.0000    0.31936
673360.0000    0.57866
673400.0000    0.53203
673440.0000    0.46929
673480.0000    0.38628
673520.0000    0.58718
673560.0000    0.48628
673600.0000    0.32929
673640.0000    0.44368
673680.0000    0.53930
673720.0000    0.67706
673760.0000    0.64352
673800.0000    0.45001
673840.0000    0.31550
673880.0000    0.49996
673920.0000    0.60997
673960.0000    0.57715
674000.0000    0.44034
674040.0000    0.32744
674080.0000    0.48585
674120.0000    0.61205
674160.0000    0.61716
674200.0000    0.49377
674240.0000    0.46726
674280.0000    0.59856
674320.0000    0.40937
674360.0000    0.62088
674400.0000    0.51277
674440.0000    0.75392
674480.0000    0.46584
674520.0000   -0.03966
674560.0000    0.22498
674600.0000    0.27059
674640.0000    0.53066
674680.0000    0.14505
674720.0000    0.42565
674760.0000    0.58277
674800.0000    0.54757
674840.0000    0.43003
674880.0000    0.48968
674920.0000    0.54833
674960.0000    0.61892
675000.0000    0.66933
675040.0000    0.50672
675080.0000    0.39382
675120.0000    0.21739
675160.0000    0.31872
675200.0000    0.40717
675240.0000    0.22329
675280.0000    0.13066
675320.0000    0.41168
675360.0000   -0.08014
675400.0000    0.15146
675440.0000    0.25316
675480.0000   -0.05280
675520.0000    0.05586
675560.0000    0.51556
675600.0000    0.26230
675640.0000    0.30287
675680.0000    0.25365
675720.0000    0.25516
675760.0000    0.22728
675800.0000   -0.01624
675840.0000    0.38417
675880.0000    0.42584
675920.0000    0.35818
675960.0000    0.56987
676000.0000    0.34815
676040.0000    0.34200
676080.0000    0.43715
676120.0000    0.31404
676160.0000    0.37563
676200.0000    0.13675
676240.0000    0.48951
676280.0000    0.62143
676320.0000    0.58610
676360.0000    0.51331
676400.0000    0.46321
676440.0000    0.57340
676480.0000    0.41585
676520.0000    0.66509
676560.0000    0.64464
676600.0000    0.54719
676640.0000    0.52446
676680.0000    0.66564
676720.0000    0.64087
676760.0000    0.61300
676800.0000    0.53468
676840.0000    0.49491
676880.0000    0.50476
676920.0000    0.74909
676960.0000    0.41446
677000.0000    0.47168
677040.0000    0.41037
677080.0000    0.43989
677120.0000    0.35521
677160.0000    0.47444
677200.0000    0.44513
677240.0000    0.32552
677280.0000    0.36322
677320.0000    0.48992
677360.0000    0.35828
677400.0000    0.30454
677440.0000    0.41478
677480.0000    0.41510
677520.0000    0.70633
677560.0000    0.55014
677600.0000    0.45499
677640.0000    0.27137
677680.0000    0.52064
677720.0000    0.63844
677760.0000    0.69594
677800.0000    0.26075
677840.0000    0.46053
677880.0000    0.59924
677920.0000    0.47632
677960.0000    0.56870
678000.0000    0.34225
678040.0000    0.45472
678080.0000    0.17771
678120.0000    0.38032
678160.0000    0.20813
678200.0000    0.27313
678240.0000    0.36128
678280.0000    0.43797
678320.0000    0.62632
678360.0000    0.67933
678400.0000    0.35984
678440.0000    0.46998
678480.0000    0.63945
678520.0000    0.57366
678560.0000    0.60722
678600.0000    0.61995
678640.0000    0.72902
678680.0000    0.49582
678720.0000    0.59566
678760.0000    0.47706
678800.0000    0.62624
678840.0000    0.62665
678880.0000    0.66891
678920.0000    0.51450
678960.0000    0.44659
679000.0000    0.52889
679040.0000    0.49726
679080.0000    0.52900
679120.0000    0.63142
679160.0000    0.27724
679200.0000    0.38038
679240.0000    0.26438
679280.0000    0.41133
679320.0000    0.18074
679360.0000    0.28685
679400.0000    0.40179
679440.0000    0.63014
679480.0000    0.28918
679520.0000    0.52880
679560.0000    0.52557
679600.0000    0.06476
679640.0000    0.10983
679680.0000    0.38551
679720.0000    0.27041
679760.0000    0.39803
679800.0000    0.42390
679840.0000    0.44080
679880.0000    0.58607
679920.0000    0.46157
679960.0000    0.68260
680000.0000    0.66139
680040.0000    0.60801
680080.0000    0.76289
680120.0000    0.75114
680160.0000    0.49284
680200.0000    0.44561
680240.0000    0.43999
680280.0000    0.49117
680320.0000    0.56592
680360.0000    0.51922
680400.0000    0.45816
680440.0000    0.39155
680480.0000    0.23147
680520.0000    0.32951
680560.0000    0.42080
680600.0000    0.27857
680640.0000    0.34600
680680.0000    0.38016
680720.0000    0.43910
680760.0000    0.41393
680800.0000    0.23614
680840.0000    0.48086
680880.0000    0.43184
680920.0000    0.56708
680960.0000    0.62712
681000.0000    0.50180
681040.0000    0.33231
681080.0000    0.59730
681120.0000    0.55986
681160.0000    0.53980
681200.0000    0.58911
681240.0000    0.56534
681280.0000    0.55145
681320.0000    0.45780
681360.0000    0.48300
681400.0000    0.24741
681440.0000    0.33181
681480.0000    0.42693
681520.0000    0.54537
681560.0000    0.09092
681600.0000    0.30180
681640.0000    0.52820
681680.0000    0.41378
681720.0000    0.71627
681760.0000    0.68554
681800.0000    0.40312
681840.0000    0.41189
681880.0000    0.68611
681920.0000    0.57242
681960.0000    0.69502
682000.0000    0.50156
682040.0000    0.42974
682080.0000    0.48404
682120.0000    0.18070
682160.0000    0.07100
682200.0000    0.50828
682240.0000    0.22934
682280.0000    0.50396
682320.0000    0.24957
682360.0000    0.26433
682400.0000    0.37232
682440.0000    0.48325
682480.0000    0.81795
682520.0000    0.72120
682560.0000    0.59123
682600.0000    0.38608
682640.0000    0.56795
682680.0000    0.58849
682720.0000    0.52514
682760.0000    0.67658
682800.0000    0.64786
682840.0000    0.59614
682880.0000    0.34800
682920.0000    0.68797
682960.0000    0.51133
683000.0000    0.52074
683040.0000    0.62817
683080.0000    0.63650
683120.0000    0.62838
683160.0000    0.59081
683200.0000    0.67259
683240.0000    0.47537
683280.0000    0.76609
683320.0000    0.80458
683360.0000    0.75876
683400.0000    0.68428
683440.0000    0.62268
683480.0000    0.68340
683520.0000    0.59647
683560.0000    0.66299
683600.0000    0.64959
683640.0000    0.58654
683680.0000    0.61383
683720.0000    0.58117
683760.0000    0.27294
683800.0000    0.50897
683840.0000    0.35653
683880.0000    0.22098
683920.0000    0.32400
683960.0000    0.40916
684000.0000    0.56073
684040.0000    0.44757
684080.0000    0.63567
684120.0000    0.77952
684160.0000    0.59566
684200.0000    0.66717
684240.0000    0.47833
684280.0000    0.49877
684320.0000    0.49207
684360.0000    0.47631
684400.0000    0.44876
684440.0000    0.43676
684480.0000    0.43388
684520.0000    0.52480
684560.0000    0.76140
684600.0000    0.46273
684640.0000    0.50493
684680.0000    0.27169
684720.0000    0.62009
684760.0000    0.69418
684800.0000    0.56363
684840.0000    0.56607
684880.0000    0.67849
684920.0000    0.66308
684960.0000    0.49408
685000.0000    0.56616
685040.0000    0.29371
685080.0000    0.66060
685120.0000    0.64760
685160.0000    0.71310
685200.0000    0.51344
685240.0000    0.60023
685280.0000    0.78785
685320.0000    0.58418
685360.0000    0.63747
685400.0000    0.53300
685440.0000    0.62047
685480.0000    0.68412
685520.0000    0.49494
685560.0000    0.36537
685600.0000    0.11808
685640.0000    0.30670
685680.0000    0.19994
685720.0000    0.33614
685760.0000    0.20782
685800.0000    0.12284
685840.0000    0.49800
685880.0000    0.45924
685920.0000    0.55811
685960.0000    0.39131
686000.0000    0.47057
686040.0000    0.28581
686080.0000    0.40205
686120.0000    0.48152
686160.0000    0.45150
686200.0000    0.67507
686240.0000    0.69940
686280.0000    0.50360
686320.0000    0.36421
686360.0000    0.25907
686400.0000    0.53908
686440.0000    0.52716
686480.0000    0.54826
686520.0000    0.45627
686560.0000    0.54386
686600.0000    0.41568
686640.0000    0.35527
686680.0000    0.25298
686720.0000    0.41079
686760.0000    0.45517
686800.0000    0.39895
686840.0000    0.43801
686880.0000    0.41143
686920.0000    0.33785
686960.0000    0.44667
687000.0000    0.33961
687040.0000    0.43897
687080.0000    0.40029
687120.0000    0.40309
687160.0000    0.11577
687200.0000    0.52662
687240.0000    0.46571
687280.0000    0.21332
687320.0000    0.31465
687360.0000    0.53236
687400.0000    0.24961
687440.0000    0.63289
687480.0000    0.32949
687520.0000    0.43913
687560.0000    0.37494
687600.0000    0.40661
687640.0000    0.45117
687680.0000    0.34221
687720.0000    0.36807
687760.0000    0.47737
687800.0000    0.29761
687840.0000    0.51859
687880.0000    0.55197
687920.0000    0.39554
687960.0000    0.55093
688000.0000    0.23491
688040.0000    0.36165
688080.0000    0.31801
688120.0000    0.30099
688160.0000    0.30293
688200.0000    0.33835
688240.0000    0.28340
688280.0000    0.42531
688320.0000    0.32797
688360.0000    0.33145
688400.0000    0.29970
688440.0000    0.37559
688480.0000    0.38064
688520.0000    0.22615
688560.0000    0.30656
688600.0000    0.42889
688640.0000    0.51724
688680.0000    0.47939
688720.0000    0.49672
688760.0000    0.45003
688800.0000    0.27447
688840.0000    0.32984
688880.0000    0.28733
688920.0000    0.38009
688960.0000    0.39503
689000.0000    0.34914
689040.0000    0.29727
689080.0000    0.70398
689120.0000    0.40275
689160.0000    0.40215
689200.0000    0.62859
689240.0000    0.41803
689280.0000    0.12124
689320.0000    0.26499
689360.0000    0.21026
689400.0000    0.35280
689440.0000    0.31261
689480.0000    0.17555
689520.0000    0.11142
689560.0000    0.36291
689600.0000    0.34129
689640.0000    0.53545
689680.0000    0.41388
689720.0000    0.43637
689760.0000    0.40422
689800.0000    0.30552
689840.0000    0.52523
689880.0000    0.50071
689920.0000    0.44208
689960.0000    0.41088
690000.0000    0.53118
690040.0000    0.52827
690080.0000    0.35019
690120.0000    0.35538
690160.0000    0.39960
690200.0000    0.47944
690240.0000    0.45787
690280.0000    0.49678
690320.0000    0.52863
690360.0000    0.47717
690400.0000    0.47198
690440.0000    0.41865
690480.0000    0.28539
690520.0000    0.41697
690560.0000    0.36186
690600.0000    0.16320
690640.0000    0.45012
690680.0000    0.42034
690720.0000    0.42334
690760.0000    0.31397
690800.0000    0.44234
690840.0000    0.26313
690880.0000    0.53635
690920.0000    0.79430
690960.0000    0.48701
691000.0000    0.36183
691040.0000    0.35707
691080.0000    0.61228
691120.0000    0.30834
691160.0000   -0.02332
691200.0000    0.35480
691240.0000    0.52049
691280.0000    0.43839
691320.0000    0.60378
691360.0000    0.37613
691400.0000    0.44325
691440.0000    0.52609
691480.0000    0.50284
691520.0000    0.37222
691560.0000    0.37865
691600.0000    0.44877
691640.0000    0.69137
691680.0000    0.69909
691720.0000    0.55577
691760.0000    0.39417
691800.0000    0.35004
691840.0000    0.32047
691880.0000    0.59255
691920.0000    0.55066
691960.0000    0.42545
692000.0000    0.47843
692040.0000    0.54921
692080.0000    0.64136
692120.0000    0.50079
692160.0000    0.57395
692200.0000    0.44322
692240.0000    0.39023
692280.0000    0.13201
692320.0000    0.50488
692360.0000    0.38742
692400.0000    0.41140
692440.0000    0.41119
692480.0000    0.51203
692520.0000    0.52012
692560.0000    0.45249
692600.0000    0.55620
692640.0000    0.64853
692680.0000    0.60307
692720.0000    0.72976
692760.0000    0.50450
692800.0000    0.27006
692840.0000    0.45321
692880.0000    0.46660
692920.0000    0.64344
692960.0000    0.35906
693000.0000    0.44694
693040.0000    0.41358
693080.0000    0.29400
693120.0000    0.25239
693160.0000    0.32833
693200.0000    0.29877
693240.0000    0.07346
693280.0000    0.08625
693320.0000    0.41201
693360.0000    0.14992
693400.0000    0.02931
693440.0000    0.15193
693480.0000    0.30024
693520.0000    0.39677
693560.0000    0.36585
693600.0000    0.49747
693640.0000    0.29988
693680.0000    0.32091
693720.0000    0.47094
693760.0000    0.32134
693800.0000    0.50534
693840.0000    0.41561
693880.0000    0.34932
693920.0000    0.24787
693960.0000    0.52013
694000.0000    0.47365
694040.0000    0.40904
694080.0000    0.43123
694120.0000    0.28985
694160.0000    0.34874
694200.0000    0.62039
694240.0000    0.53176
694280.0000    0.28972
694320.0000    0.21026
694360.0000    0.16712
694400.0000    0.33161
694440.0000    0.28214
694480.0000    0.46305
694520.0000    0.34822
694560.0000    0.26495
694600.0000    0.29663
694640.0000    0.35677
694680.0000    0.22907
694720.0000    0.18062
694760.0000    0.34463
694800.0000    0.35950
694840.0000    0.17111
694880.0000    0.29381
694920.0000    0.38415
694960.0000    0.22415
695000.0000    0.32881
695040.0000    0.36366
695080.0000    0.55327
695120.0000    0.24385
695160.0000    0.41316
695200.0000    0.38383
695240.0000    0.44453
695280.0000    0.18919
695320.0000    0.36941
695360.0000    0.31468
695400.0000    0.22860
695440.0000    0.30885
695480.0000    0.05875
695520.0000    0.21962
695560.0000    0.48749
695600.0000    0.05513
695640.0000    0.23788
695680.0000    0.46964
695720.0000    0.18834
695760.0000    0.20208
695800.0000    0.28480
695840.0000    0.18537
695880.0000    0.29685
695920.0000    0.30446
695960.0000    0.38511
696000.0000    0.52176
696040.0000    0.22453
696080.0000    0.34737
696120.0000    0.05479
696160.0000    0.24868
696200.0000    0.25542
696240.0000    0.30618
696280.0000    0.47898
696320.0000    0.79910
696360.0000    0.43518
696400.0000    0.29663
696440.0000    0.23404
696480.0000    0.28242
696520.0000    0.40254
696560.0000    0.44607
696600.0000    0.44938
696640.0000    0.40664
696680.0000    0.41494
696720.0000    0.38111
696760.0000    0.30776
696800.0000    0.59852
696840.0000    0.47369
696880.0000    0.37248
696920.0000    0.27426
696960.0000    0.21998
697000.0000    0.42889
697040.0000    0.27341
697080.0000    0.41532
697120.0000    0.50109
697160.0000    0.41826
697200.0000    0.30774
697240.0000    0.43317
697280.0000    0.49548
697320.0000    0.12164
697360.0000    0.34773
697400.0000    0.09258
697440.0000    0.00162
697480.0000    0.28871
697520.0000    0.18708
697560.0000    0.25824
697600.0000    0.53552
697640.0000    0.46859
697680.0000    0.72631
697720.0000    0.30048
697760.0000    0.10873
697800.0000    0.34468
697840.0000    0.28974
697880.0000    0.25202
697920.0000    0.33968
697960.0000    0.42915
698000.0000    0.21989
698040.0000    0.35527
698080.0000    0.34721
698120.0000    0.49475
698160.0000    0.34113
698200.0000    0.26889
698240.0000    0.25360
698280.0000    0.23680
698320.0000    0.37616
698360.0000    0.23192
698400.0000    0.26110
698440.0000    0.23871
698480.0000    0.44515
698520.0000    0.38433
698560.0000    0.29207
698600.0000    0.27921
698640.0000    0.42646
698680.0000    0.32754
698720.0000    0.23018
698760.0000    0.35978
698800.0000    0.34738
698840.0000    0.21442
698880.0000    0.31317
698920.0000    0.31159
698960.0000    0.18504
699000.0000    0.13355
699040.0000    0.36648
699080.0000    0.27012
699120.0000    0.22559
699160.0000    0.37432
699200.0000    0.19979
699240.0000    0.24125
699280.0000    0.30627
699320.0000    0.38077
699360.0000    0.16720
699400.0000    0.30553
699440.0000    0.38392
699480.0000    0.27855
699520.0000    0.40501
699560.0000    0.42120
699600.0000    0.18918
699640.0000    0.46915
699680.0000    0.27597
699720.0000    0.60711
699760.0000    0.27261
699800.0000    0.37134
699840.0000    0.30952
699880.0000    0.41519
699920.0000    0.38819
699960.0000    0.15416
700000.0000   -0.42357
700040.0000   -0.41178
700080.0000   -0.60897
700120.0000    0.26252
700160.0000    0.04416
700200.0000   -0.03038
700240.0000   -0.03090
700280.0000   -0.26991
700320.0000    0.10766
700360.0000   -0.13746
700400.0000    0.12585
700440.0000    0.16287
700480.0000   -0.10699
700520.0000   -0.27361
700560.0000   -0.54850
700600.0000   -0.00579
700640.0000    0.06668
700680.0000   -0.03108
700720.0000   -0.03431
700760.0000   -0.12830
700800.0000    0.01008
700840.0000    0.11898
700880.0000    0.43387
700920.0000   -0.04015
700960.0000   -0.27510
701000.0000   -0.02676
701040.0000   -0.03990
701080.0000    0.06533
701120.0000   -0.11163
701160.0000    0.10861
701200.0000    0.02834
701240.0000    0.29582
701280.0000    0.24086
701320.0000    0.32824
701360.0000    0.40887
701400.0000    0.23379
701440.0000    0.25475
701480.0000    0.14632
701520.0000    0.18440
701560.0000    0.39086
701600.0000    0.50269
701640.0000    0.27284
701680.0000    0.56842
701720.0000    0.25255
701760.0000    0.57651
701800.0000    0.39624
701840.0000    0.12329
701880.0000    0.32296
701920.0000    0.16852
701960.0000    0.37971
702000.0000    0.57339
702040.0000    0.66899
702080.0000    0.28472
702120.0000    0.28108
702160.0000    0.29794
702200.0000    0.30608
702240.0000    0.42304
702280.0000    0.26004
702320.0000    0.64617
702360.0000    0.36710
702400.0000    0.16100
702440.0000    0.34972
702480.0000    0.29907
702520.0000    0.32261
702560.0000    0.36257
702600.0000    0.03613
702640.0000    0.16398
702680.0000    0.54532
702720.0000   -0.28404
702760.0000   -0.51830
702800.0000   -0.56975
702840.0000   -0.56813
702880.0000   -0.75700
702920.0000   -0.42588
702960.0000    0.26179
703000.0000    0.54042
703040.0000    0.61662
703080.0000    0.43096
703120.0000    0.64952
703160.0000    0.87154
703200.0000    0.47467
703240.0000    0.57009
703280.0000    0.45518
703320.0000    0.45759
703360.0000    0.61311
703400.0000    0.55010
703440.0000    0.57448
703480.0000    0.43853
703520.0000    0.44111
703560.0000    0.46541
703600.0000    0.37906
703640.0000    0.21078
703680.0000    0.34370
703720.0000    0.38602
703760.0000    0.21077
703800.0000    0.38004
703840.0000    0.26210
703880.0000    0.47072
703920.0000    0.51363
703960.0000    0.29177
704000.0000    0.26651
704040.0000    0.22987
704080.0000    0.34469
704120.0000    0.31155
704160.0000    0.42379
704200.0000    0.44480
704240.0000    0.29876
704280.0000    0.15131
704320.0000    0.51309
704360.0000    0.38330
704400.0000    0.23691
704440.0000    0.26766
704480.0000    0.42246
704520.0000    0.51976
704560.0000    0.58025
704600.0000    0.40250
704640.0000    0.56110
704680.0000    0.20010
704720.0000    0.31460
704760.0000    0.35286
704800.0000    0.48606
704840.0000    0.51802
704880.0000    0.30763
704920.0000    0.41954
704960.0000    0.33015
705000.0000    0.48889
705040.0000    0.17961
705080.0000    0.33070
705120.0000    0.37858
705160.0000    0.43590
705200.0000    0.25742
705240.0000    0.42129
705280.0000    0.24359
705320.0000    0.40980
705360.0000    0.28128
705400.0000    0.21356
705440.0000    0.40633
705480.0000    0.23347
705520.0000    0.21001
705560.0000    0.26484
705600.0000    0.37741
705640.0000    0.56978
705680.0000    0.22882
705720.0000    0.31366
705760.0000    0.31908
705800.0000    0.31840
705840.0000    0.22273
705880.0000    0.45856
705920.0000    0.20133
705960.0000    0.34089
706000.0000    0.20338
706040.0000    0.49689
706080.0000    0.69540
706120.0000    0.37811
706160.0000    0.53874
706200.0000    0.51820
706240.0000    0.82498
706280.0000    0.74217
706320.0000    0.79423
706360.0000    0.95201
706400.0000    0.65397
706440.0000    0.84601
706480.0000    0.61089
706520.0000    0.55993
706560.0000    0.69184
706600.0000    0.29444
706640.0000    0.23084
706680.0000    0.39111
706720.0000    0.54997
706760.0000    0.39961
706800.0000    0.61979
706840.0000    0.49371
706880.0000    0.59749
706920.0000    0.33434
706960.0000    0.27094
707000.0000    0.44514
707040.0000    0.20454
707080.0000    0.21164
707120.0000    0.33264
707160.0000    0.10221
707200.0000    0.44388
707240.0000    0.38016
707280.0000    0.44715
707320.0000    0.16385
707360.0000    0.33504
707400.0000    0.34591
707440.0000    0.17398
707480.0000    0.23403
707520.0000    0.39949
707560.0000    0.38819
707600.0000    0.15346
707640.0000    0.62263
707680.0000    0.43374
707720.0000    0.38596
707760.0000    0.37139
707800.0000    0.52832
707840.0000    0.50317
707880.0000    0.24595
707920.0000    0.59803
707960.0000    0.27110
708000.0000    0.29119
708040.0000    0.31461
708080.0000    0.35658
708120.0000    0.28284
708160.0000    0.23137
708200.0000    0.32734
708240.0000    0.08807
708280.0000    0.42318
708320.0000   -0.11022
708360.0000    0.12014
708400.0000    0.41616
708440.0000    0.13263
708480.0000    0.38348
708520.0000    0.24116
708560.0000    0.35019
708600.0000    0.12420
708640.0000    0.03700
708680.0000    0.06471
708720.0000    0.13695
708760.0000    0.33220
708800.0000    0.03794
708840.0000    0.33064
708880.0000    0.36023
708920.0000    0.44809
708960.0000    0.48009
709000.0000    0.23241
709040.0000    0.39934
709080.0000    0.23009
709120.0000    0.19216
709160.0000    0.36322
709200.0000    0.21904
709240.0000    0.25358
709280.0000    0.30022
709320.0000    0.25247
709360.0000    0.11741
709400.0000    0.30382
709440.0000    0.32332
709480.0000    0.37222
709520.0000    0.20892
709560.0000    0.05708
709600.0000    0.34271
709640.0000    0.35214
709680.0000    0.28706
709720.0000    0.33702
709760.0000    0.37950
709800.0000    0.32812
709840.0000    0.32352
709880.0000    0.44894
709920.0000    0.31152
709960.0000    0.36546
710000.0000    0.42514
710040.0000    0.30982
710080.0000    0.63926
710120.0000    0.49297
710160.0000    0.31448
710200.0000    0.37739
710240.0000    0.18244
710280.0000    0.31302
710320.0000    0.40639
710360.0000    0.31740
710400.0000    0.26458
710440.0000    0.32713
710480.0000    0.27885
710520.0000    0.44821
710560.0000    0.35235
710600.0000    0.27272
710640.0000    0.26859
710680.0000    0.23002
710720.0000    0.39713
710760.0000    0.50513
710800.0000    0.18417
710840.0000    0.29093
710880.0000    0.50986
710920.0000    0.45605
710960.0000    0.19819
711000.0000    0.42717
711040.0000    0.32558
711080.0000    0.33683
711120.0000    0.18229
711160.0000    0.20558
711200.0000    0.32727
711240.0000    0.67334
711280.0000    0.56261
711320.0000    0.57483
711360.0000    0.33249
711400.0000    0.51727
711440.0000    0.25838
711480.0000    0.38609
711520.0000    0.36161
711560.0000    0.13437
711600.0000    0.36803
711640.0000    0.43489
711680.0000    0.30150
711720.0000    0.34665
711760.0000    0.35857
711800.0000    0.43818
711840.0000    0.42888
711880.0000    0.31041
711920.0000    0.65434
711960.0000    0.64315
712000.0000    0.65818
712040.0000    0.59784
712080.0000    0.61545
712120.0000    0.56077
712160.0000    0.59088
712200.0000    0.36240
712240.0000    0.70486
712280.0000    0.72050
712320.0000    0.61627
712360.0000    0.48194
712400.0000    0.46086
712440.0000    0.63758
712480.0000    0.31758
712520.0000    0.57383
712560.0000    0.53995
712600.0000    0.49526
712640.0000    0.65219
712680.0000    0.13065
712720.0000    0.42009
712760.0000    0.35637
712800.0000    0.41517
712840.0000    0.44433
712880.0000    0.41502
712920.0000    0.64402
712960.0000    0.58493
713000.0000    0.41647
713040.0000    0.35171
713080.0000    0.38976
713120.0000    0.53820
713160.0000    0.54574
713200.0000    0.52432
713240.0000    0.38391
713280.0000    0.37621
713320.0000    0.62619
713360.0000    0.39670
713400.0000    0.10622
713440.0000    0.57090
713480.0000    0.51733
713520.0000    0.52930
713560.0000    0.55265
713600.0000    0.64720
713640.0000    0.70865
713680.0000    0.48380
713720.0000    0.65868
713760.0000    0.39672
713800.0000    0.58209
713840.0000    0.48640
713880.0000    0.58661
713920.0000    0.57709
713960.0000    0.53923
714000.0000    0.53366
714040.0000    0.61270
714080.0000    0.72753
714120.0000    0.23363
714160.0000    0.38260
714200.0000    0.52878
714240.0000    0.06897
714280.0000    0.27199
714320.0000    0.36544
714360.0000    0.44719
714400.0000    0.31955
714440.0000    0.45044
714480.0000    0.68135
714520.0000    0.43911
714560.0000    0.35829
714600.0000    0.53761
714640.0000    0.25575
714680.0000    0.45638
714720.0000    0.48160
714760.0000    0.34217
714800.0000    0.59107
714840.0000    0.42947
714880.0000    0.58063
714920.0000    0.48337
714960.0000    0.62505
715000.0000    0.55828
715040.0000    0.44448
715080.0000    0.54675
715120.0000    0.38986
715160.0000    0.49422
715200.0000    0.43133
715240.0000    0.26427
715280.0000    0.42972
715320.0000    0.49538
715360.0000    0.09992
715400.0000    0.49629
715440.0000    0.45684
715480.0000    0.35693
715520.0000    0.79610
715560.0000    0.43675
715600.0000    0.48316
715640.0000    0.35709
715680.0000    0.40839
715720.0000    0.19203
715760.0000    0.49853
715800.0000    0.47635
715840.0000    0.45284
715880.0000    0.53550
715920.0000    0.72062
715960.0000    0.52133
716000.0000    0.33982
716040.0000    0.42446
716080.0000    0.59447
716120.0000    0.69033
716160.0000    0.59191
716200.0000    0.59835
716240.0000    0.54424
716280.0000    0.43278
716320.0000    0.54176
716360.0000    0.50631
716400.0000    0.69098
716440.0000    0.52143
716480.0000    0.27107
716520.0000    0.60312
716560.0000    0.62622
716600.0000    0.55500
716640.0000    0.45146
716680.0000    0.59362
716720.0000    0.73719
716760.0000    0.66239
716800.0000    0.42422
716840.0000    0.58157
716880.0000    0.70489
716920.0000    0.35343
716960.0000    0.55375
717000.0000    0.49122
717040.0000    0.47384
717080.0000    0.51659
717120.0000    0.52177
717160.0000    0.41143
717200.0000    0.52388
717240.0000    0.51351
717280.0000    0.55832
717320.0000    0.41748
717360.0000    0.62667
717400.0000    0.53732
717440.0000    0.45233
717480.0000    0.30683
717520.0000    0.01046
717560.0000    0.18999
717600.0000    0.40872
717640.0000    0.37811
717680.0000    0.52226
717720.0000    0.32299
717760.0000    0.44580
717800.0000    0.28981
717840.0000   -0.34274
717880.0000    0.02811
717920.0000    0.09362
717960.0000   -0.37991
718000.0000   -0.36209
718040.0000   -0.14841
718080.0000   -0.29929
718120.0000   -0.17376
718160.0000   -0.52999
718200.0000   -0.39778
718240.0000    0.29414
718280.0000   -0.19427
718320.0000    0.54988
718360.0000    0.36609
718400.0000    0.40658
718440.0000    0.03754
718480.0000    0.14884
718520.0000    0.57858
718560.0000    0.30986
718600.0000    0.40091
718640.0000    0.29589
718680.0000    0.15073
718720.0000    0.55365
718760.0000    0.53124
718800.0000    0.44802
718840.0000    0.57451
718880.0000    0.39698
718920.0000    0.53183
718960.0000    0.34342
719000.0000    0.34073
719040.0000    0.40029
719080.0000    0.55152
719120.0000    0.31936
719160.0000    0.20492
719200.0000    0.42177
719240.0000    0.49819
719280.0000    0.39656
719320.0000    0.26703
719360.0000    0.35114
719400.0000    0.49621
719440.0000    0.34832
719480.0000    0.52159
719520.0000    0.43670
719560.0000    0.60730
719600.0000    0.35936
719640.0000    0.43098
719680.0000    0.80687
719720.0000    0.47497
719760.0000    0.55874
719800.0000    0.52274
719840.0000    0.53671
719880.0000    0.29621
719920.0000    0.36776
719960.0000    0.36487
720000.0000    0.28749
720040.0000    0.52634
720080.0000    0.35274
720120.0000    0.38940
720160.0000    0.27880
720200.0000    0.18950
720240.0000    0.66303
720280.0000    0.45555
720320.0000    0.23736
720360.0000    0.43560
720400.0000    0.18501
720440.0000    0.25669
720480.0000    0.11845
720520.0000    0.49856
720560.0000    0.30073
720600.0000    0.28962
720640.0000    0.30559
720680.0000    0.56961
720720.0000    0.60563
720760.0000    0.45627
720800.0000    0.31699
720840.0000    0.44042
720880.0000    0.22888
720920.0000    0.64272
720960.0000    0.50606
721000.0000    0.41821
721040.0000    0.37993
721080.0000    0.43191
721120.0000    0.44368
721160.0000    0.53193
721200.0000    0.54614
721240.0000    0.52938
721280.0000    0.64389
721320.0000    0.59751
721360.0000    0.50315
721400.0000    0.47017
721440.0000    0.28482
721480.0000    0.36622
721520.0000    0.47571
721560.0000    0.47997
721600.0000    0.36943
721640.0000    0.51019
721680.0000    0.25255
721720.0000    0.34530
721760.0000    0.27421
721800.0000    0.42094
721840.0000    0.51473
721880.0000    0.18608
721920.0000    0.30026
721960.0000    0.41846
722000.0000    0.40644
722040.0000    0.38985
722080.0000    0.68002
722120.0000    0.62293
722160.0000    0.26010
722200.0000    0.26764
722240.0000    0.29635
722280.0000    0.42340
722320.0000    0.27158
722360.0000    0.59123
722400.0000    0.50744
722440.0000    0.49323
722480.0000    0.51798
722520.0000    0.58334
722560.0000    0.51066
722600.0000    0.50359
722640.0000    0.42430
722680.0000    0.51010
722720.0000    0.48401
722760.0000    0.46396
722800.0000    0.63134
722840.0000    0.27927
722880.0000    0.34395
722920.0000    0.55200
722960.0000    0.48338
723000.0000    0.45137
723040.0000    0.47825
723080.0000    0.36162
723120.0000    0.30830
723160.0000    0.54335
723200.0000    0.48461
723240.0000    0.36800
723280.0000    0.58243
723320.0000    0.58178
723360.0000    0.22113
723400.0000    0.56296
723440.0000    0.64926
723480.0000    0.79574
723520.0000    0.39527
723560.0000    0.52903
723600.0000    0.31229
723640.0000    0.59419
723680.0000    0.33854
723720.0000    0.48551
723760.0000    0.53346
723800.0000    0.49930
723840.0000    0.25042
[truncated: 158,795 more chars]
