# Supplementary material for: Comment on 'Valid molecular dynamics simulations of human hemoglobin require a surprisingly large box size'
Source: eLife. 2019 Jun 20;8:e44718. doi: 10.7554/eLife.44718 (PMC6586461; doi:10.7554/eLife.44718)
Supplement: Figure 4—source data 1. — The zip archive contains a README file describing which source files correspond to the different panels. [file elife-44718-fig4-data1.zip › figure4/panels_EF/amber/box1/eq10/proj.xvg]

25000.0000    0.12268
25040.0000    0.49758
25080.0000    0.30995
25120.0000    0.10776
25160.0000    0.07104
25200.0000    0.22378
25240.0000    0.16995
25280.0000    0.20126
25320.0000    0.04892
25360.0000   -0.10397
25400.0000    0.26335
25440.0000    0.33868
25480.0000    0.05027
25520.0000    0.06502
25560.0000   -0.25710
25600.0000   -0.09347
25640.0000    0.15148
25680.0000    0.20388
25720.0000    0.08735
25760.0000    0.00899
25800.0000    0.04664
25840.0000   -0.36336
25880.0000   -0.07120
25920.0000   -0.18372
25960.0000   -0.08142
26000.0000    0.03815
26040.0000   -0.02238
26080.0000    0.24183
26120.0000   -0.05871
26160.0000    0.13011
26200.0000    0.18612
26240.0000   -0.02722
26280.0000    0.12712
26320.0000    0.21631
26360.0000    0.00894
26400.0000    0.09413
26440.0000    0.18363
26480.0000    0.18185
26520.0000   -0.00815
26560.0000    0.11989
26600.0000    0.22767
26640.0000    0.02693
26680.0000    0.13026
26720.0000    0.11835
26760.0000   -0.00042
26800.0000   -0.00009
26840.0000    0.14633
26880.0000    0.20917
26920.0000   -0.13539
26960.0000    0.16017
27000.0000    0.09122
27040.0000    0.04565
27080.0000   -0.13432
27120.0000   -0.02299
27160.0000    0.07041
27200.0000    0.00622
27240.0000   -0.23210
27280.0000   -0.13865
27320.0000   -0.03660
27360.0000   -0.01480
27400.0000    0.25500
27440.0000    0.24427
27480.0000    0.26370
27520.0000    0.25053
27560.0000    0.03898
27600.0000   -0.03236
27640.0000    0.01808
27680.0000    0.25598
27720.0000    0.04641
27760.0000    0.20569
27800.0000   -0.00288
27840.0000    0.10478
27880.0000   -0.10297
27920.0000    0.05536
27960.0000   -0.25201
28000.0000   -0.26494
28040.0000   -0.03692
28080.0000    0.05006
28120.0000   -0.14476
28160.0000    0.06793
28200.0000    0.18364
28240.0000    0.28225
28280.0000    0.42866
28320.0000    0.13135
28360.0000    0.13742
28400.0000    0.32140
28440.0000    0.11202
28480.0000    0.30781
28520.0000    0.30808
28560.0000   -0.04295
28600.0000    0.22175
28640.0000    0.14988
28680.0000    0.33487
28720.0000    0.44973
28760.0000    0.40031
28800.0000    0.19082
28840.0000    0.23033
28880.0000    0.17392
28920.0000    0.01616
28960.0000    0.11678
29000.0000   -0.03745
29040.0000    0.26968
29080.0000    0.31875
29120.0000    0.42046
29160.0000    0.40806
29200.0000    0.11130
29240.0000    0.25418
29280.0000    0.10785
29320.0000    0.16667
29360.0000    0.06643
29400.0000   -0.03759
29440.0000    0.26249
29480.0000    0.26444
29520.0000    0.35021
29560.0000    0.18563
29600.0000    0.38814
29640.0000    0.24834
29680.0000    0.20446
29720.0000    0.32286
29760.0000    0.32101
29800.0000    0.06884
29840.0000    0.05441
29880.0000    0.07715
29920.0000   -0.22911
29960.0000   -0.12809
30000.0000    0.08093
30040.0000    0.16089
30080.0000    0.18225
30120.0000    0.16757
30160.0000   -0.01184
30200.0000   -0.20101
30240.0000    0.27818
30280.0000   -0.12130
30320.0000    0.17793
30360.0000    0.37517
30400.0000    0.24488
30440.0000    0.19315
30480.0000    0.27237
30520.0000    0.16586
30560.0000    0.25932
30600.0000    0.09523
30640.0000    0.43825
30680.0000    0.36232
30720.0000    0.32149
30760.0000    0.34098
30800.0000    0.32460
30840.0000    0.26402
30880.0000    0.24467
30920.0000    0.23864
30960.0000    0.19381
31000.0000    0.29701
31040.0000    0.25508
31080.0000    0.09707
31120.0000    0.19736
31160.0000    0.04319
31200.0000    0.07059
31240.0000    0.00105
31280.0000    0.24239
31320.0000    0.10475
31360.0000    0.44935
31400.0000    0.10228
31440.0000    0.06221
31480.0000    0.07378
31520.0000    0.18940
31560.0000    0.31409
31600.0000    0.23221
31640.0000    0.12796
31680.0000    0.07582
31720.0000    0.28375
31760.0000    0.27001
31800.0000    0.15975
31840.0000    0.39073
31880.0000    0.30702
31920.0000    0.35076
31960.0000    0.33662
32000.0000    0.26076
32040.0000   -0.00838
32080.0000    0.08709
32120.0000    0.28288
32160.0000    0.25770
32200.0000   -0.01331
32240.0000    0.15689
32280.0000    0.15484
32320.0000    0.04870
32360.0000    0.16837
32400.0000    0.10097
32440.0000    0.13464
32480.0000    0.01562
32520.0000    0.08217
32560.0000   -0.02156
32600.0000    0.14339
32640.0000    0.29464
32680.0000   -0.08382
32720.0000   -0.06914
32760.0000   -0.13739
32800.0000   -0.15361
32840.0000   -0.11710
32880.0000   -0.43133
32920.0000   -0.25885
32960.0000   -0.18617
33000.0000   -0.15081
33040.0000   -0.04347
33080.0000   -0.15159
33120.0000    0.04332
33160.0000    0.06174
33200.0000   -0.12818
33240.0000   -0.36358
33280.0000   -0.28379
33320.0000   -0.23224
33360.0000   -0.41148
33400.0000   -0.49893
33440.0000    0.08763
33480.0000   -0.06596
33520.0000   -0.30353
33560.0000   -0.22505
33600.0000   -0.02126
33640.0000   -0.23372
33680.0000   -0.13856
33720.0000    0.06514
33760.0000   -0.05518
33800.0000   -0.14786
33840.0000   -0.20366
33880.0000   -0.41833
33920.0000   -0.08411
33960.0000    0.17931
34000.0000   -0.11107
34040.0000    0.03748
34080.0000   -0.00598
34120.0000   -0.16386
34160.0000   -0.15999
34200.0000   -0.17111
34240.0000   -0.11707
34280.0000   -0.07265
34320.0000   -0.26682
34360.0000    0.02871
34400.0000   -0.14160
34440.0000   -0.12302
34480.0000   -0.37441
34520.0000   -0.00749
34560.0000    0.08683
34600.0000    0.01120
34640.0000    0.09999
34680.0000   -0.34666
34720.0000   -0.02104
34760.0000    0.21217
34800.0000   -0.03061
34840.0000    0.02557
34880.0000   -0.16328
34920.0000   -0.18405
34960.0000   -0.09653
35000.0000   -0.39604
35040.0000   -0.04156
35080.0000   -0.10966
35120.0000    0.03247
35160.0000   -0.14472
35200.0000   -0.11285
35240.0000    0.19984
35280.0000   -0.17832
35320.0000   -0.14084
35360.0000   -0.02850
35400.0000   -0.01471
35440.0000   -0.07963
35480.0000    0.05733
35520.0000   -0.19011
35560.0000   -0.16680
35600.0000   -0.10399
35640.0000   -0.24130
35680.0000    0.14793
35720.0000   -0.02554
35760.0000    0.12080
35800.0000   -0.00499
35840.0000    0.09685
35880.0000    0.22251
35920.0000    0.06490
35960.0000    0.20093
36000.0000    0.12735
36040.0000   -0.01495
36080.0000   -0.16567
36120.0000   -0.01810
36160.0000    0.16007
36200.0000    0.02573
36240.0000    0.03662
36280.0000    0.11573
36320.0000    0.32800
36360.0000    0.28814
36400.0000    0.24890
36440.0000    0.14437
36480.0000    0.04878
36520.0000    0.05356
36560.0000   -0.36534
36600.0000   -0.17791
36640.0000   -0.07498
36680.0000    0.18423
36720.0000    0.24266
36760.0000    0.03007
36800.0000    0.03777
36840.0000    0.06680
36880.0000   -0.07497
36920.0000   -0.16359
36960.0000    0.11197
37000.0000    0.10979
37040.0000   -0.02133
37080.0000   -0.21162
37120.0000   -0.01570
37160.0000   -0.11871
37200.0000   -0.06087
37240.0000    0.02255
37280.0000    0.11698
37320.0000   -0.10345
37360.0000    0.11695
37400.0000   -0.11399
37440.0000    0.04355
37480.0000    0.14445
37520.0000    0.20287
37560.0000    0.22689
37600.0000    0.02268
37640.0000    0.31725
37680.0000    0.15432
37720.0000   -0.00135
37760.0000   -0.01866
37800.0000    0.12623
37840.0000    0.23165
37880.0000    0.02283
37920.0000   -0.04516
37960.0000   -0.07149
38000.0000    0.05888
38040.0000   -0.10108
38080.0000    0.11893
38120.0000    0.17601
38160.0000    0.12551
38200.0000    0.16040
38240.0000    0.37611
38280.0000    0.14309
38320.0000    0.06936
38360.0000    0.27256
38400.0000   -0.16223
38440.0000    0.06475
38480.0000    0.02354
38520.0000    0.05737
38560.0000    0.25642
38600.0000    0.13170
38640.0000   -0.14300
38680.0000   -0.21392
38720.0000   -0.23225
38760.0000   -0.19876
38800.0000   -0.33240
38840.0000    0.16817
38880.0000    0.20770
38920.0000   -0.24082
38960.0000   -0.00311
39000.0000   -0.15644
39040.0000    0.07819
39080.0000   -0.04891
39120.0000    0.16908
39160.0000   -0.18193
39200.0000    0.09936
39240.0000    0.10900
39280.0000    0.02924
39320.0000   -0.14649
39360.0000   -0.31416
39400.0000   -0.05168
39440.0000   -0.11228
39480.0000   -0.30869
39520.0000   -0.09695
39560.0000   -0.04914
39600.0000    0.04287
39640.0000    0.21538
39680.0000    0.08665
39720.0000    0.15692
39760.0000    0.23826
39800.0000   -0.05490
39840.0000    0.16560
39880.0000    0.13245
39920.0000    0.26041
39960.0000    0.24483
40000.0000    0.33757
40040.0000    0.32535
40080.0000    0.20710
40120.0000    0.07499
40160.0000    0.45012
40200.0000    0.03918
40240.0000    0.25860
40280.0000    0.13707
40320.0000   -0.02357
40360.0000    0.05734
40400.0000    0.05071
40440.0000    0.09321
40480.0000    0.35642
40520.0000    0.32252
40560.0000    0.41753
40600.0000    0.33545
40640.0000    0.26199
40680.0000    0.12168
40720.0000    0.12694
40760.0000    0.35607
40800.0000    0.31880
40840.0000    0.11312
40880.0000    0.26284
40920.0000    0.03748
40960.0000    0.27767
41000.0000    0.20905
41040.0000    0.42072
41080.0000    0.22235
41120.0000    0.05108
41160.0000    0.40122
41200.0000    0.27306
41240.0000    0.29233
41280.0000   -0.01068
41320.0000    0.38415
41360.0000    0.20036
41400.0000    0.14000
41440.0000    0.14142
41480.0000   -0.04936
41520.0000    0.35520
41560.0000    0.24727
41600.0000    0.07005
41640.0000   -0.00597
41680.0000    0.00963
41720.0000   -0.02124
41760.0000   -0.04350
41800.0000   -0.21289
41840.0000   -0.28455
41880.0000    0.01348
41920.0000    0.04434
41960.0000    0.11345
42000.0000    0.07043
42040.0000   -0.18535
42080.0000   -0.00152
42120.0000    0.18753
42160.0000    0.29737
42200.0000    0.12420
42240.0000    0.18601
42280.0000    0.27729
42320.0000    0.13199
42360.0000    0.03328
42400.0000    0.19473
42440.0000    0.07878
42480.0000   -0.03480
42520.0000    0.05700
42560.0000    0.30992
42600.0000    0.16309
42640.0000    0.21781
42680.0000    0.18889
42720.0000   -0.26674
42760.0000    0.04718
42800.0000    0.07063
42840.0000    0.20561
42880.0000    0.17894
42920.0000    0.11875
42960.0000    0.31315
43000.0000    0.24260
43040.0000    0.38693
43080.0000    0.46391
43120.0000    0.22028
43160.0000    0.33199
43200.0000    0.32273
43240.0000    0.16465
43280.0000    0.36772
43320.0000    0.09573
43360.0000    0.22406
43400.0000    0.28645
43440.0000    0.22202
43480.0000    0.23631
43520.0000    0.42231
43560.0000    0.21114
43600.0000    0.21942
43640.0000    0.24344
43680.0000    0.28148
43720.0000    0.15542
43760.0000    0.34967
43800.0000    0.16549
43840.0000    0.14615
43880.0000    0.41325
43920.0000   -0.04155
43960.0000    0.38115
44000.0000    0.10455
44040.0000    0.35759
44080.0000    0.35767
44120.0000    0.17339
44160.0000    0.22408
44200.0000    0.26042
44240.0000    0.26819
44280.0000    0.09418
44320.0000    0.39730
44360.0000    0.34646
44400.0000    0.36505
44440.0000    0.17411
44480.0000    0.26387
44520.0000    0.29413
44560.0000    0.18162
44600.0000    0.25670
44640.0000    0.09789
44680.0000    0.22550
44720.0000    0.19654
44760.0000    0.20179
44800.0000    0.24937
44840.0000    0.18595
44880.0000    0.16846
44920.0000    0.06138
44960.0000    0.17620
45000.0000    0.12794
45040.0000    0.08607
45080.0000    0.10854
45120.0000    0.26115
45160.0000    0.22306
45200.0000    0.20098
45240.0000    0.23667
45280.0000    0.08804
45320.0000    0.34205
45360.0000    0.17900
45400.0000    0.21722
45440.0000    0.18698
45480.0000    0.26478
45520.0000    0.08077
45560.0000    0.11577
45600.0000    0.33626
45640.0000   -0.10167
45680.0000    0.01312
45720.0000    0.03822
45760.0000    0.01311
45800.0000    0.00666
45840.0000    0.10609
45880.0000   -0.06691
45920.0000    0.05454
45960.0000    0.20744
46000.0000    0.09200
46040.0000   -0.03434
46080.0000   -0.04053
46120.0000   -0.02981
46160.0000   -0.01677
46200.0000    0.26163
46240.0000    0.05343
46280.0000    0.16675
46320.0000    0.19219
46360.0000    0.16966
46400.0000    0.16843
46440.0000    0.04447
46480.0000    0.23608
46520.0000    0.14204
46560.0000    0.04636
46600.0000    0.07094
46640.0000   -0.13215
46680.0000    0.04698
46720.0000   -0.08841
46760.0000    0.11125
46800.0000    0.06797
46840.0000   -0.13721
46880.0000   -0.10962
46920.0000    0.00548
46960.0000    0.02575
47000.0000    0.05163
47040.0000    0.32115
47080.0000    0.41263
47120.0000    0.33281
47160.0000    0.16357
47200.0000    0.13389
47240.0000    0.29789
47280.0000    0.23340
47320.0000    0.01639
47360.0000    0.28917
47400.0000    0.20114
47440.0000   -0.04357
47480.0000    0.25406
47520.0000    0.16970
47560.0000    0.22280
47600.0000    0.29764
47640.0000    0.32141
47680.0000   -0.00711
47720.0000    0.17273
47760.0000    0.20047
47800.0000    0.39757
47840.0000    0.24452
47880.0000    0.18274
47920.0000    0.25117
47960.0000    0.40213
48000.0000   -0.03535
48040.0000    0.15594
48080.0000    0.28500
48120.0000    0.11644
48160.0000    0.04130
48200.0000   -0.03842
48240.0000   -0.05928
48280.0000    0.27927
48320.0000    0.38249
48360.0000    0.19594
48400.0000    0.11693
48440.0000    0.10030
48480.0000   -0.03815
48520.0000    0.03357
48560.0000    0.31734
48600.0000    0.06522
48640.0000   -0.35989
48680.0000   -0.19148
48720.0000   -0.14607
48760.0000   -0.24845
48800.0000   -0.13275
48840.0000   -0.15979
48880.0000    0.09575
48920.0000   -0.14060
48960.0000   -0.00316
49000.0000   -0.11632
49040.0000    0.08633
49080.0000    0.15230
49120.0000    0.01952
49160.0000   -0.05750
49200.0000   -0.02968
49240.0000   -0.13047
49280.0000    0.09733
49320.0000    0.01646
49360.0000    0.31619
49400.0000    0.34905
49440.0000    0.08931
49480.0000    0.11920
49520.0000    0.20786
49560.0000    0.14550
49600.0000    0.05189
49640.0000    0.24071
49680.0000   -0.00343
49720.0000    0.19225
49760.0000    0.28426
49800.0000    0.10867
49840.0000    0.25108
49880.0000    0.14377
49920.0000    0.01446
49960.0000    0.15855
50000.0000   -0.10231
50040.0000   -0.01937
50080.0000    0.02258
50120.0000    0.06264
50160.0000   -0.05647
50200.0000   -0.02929
50240.0000   -0.17357
50280.0000   -0.06823
50320.0000    0.18268
50360.0000    0.05475
50400.0000   -0.01216
50440.0000    0.21503
50480.0000    0.24047
50520.0000    0.18447
50560.0000    0.05844
50600.0000   -0.25651
50640.0000   -0.34106
50680.0000   -0.25478
50720.0000   -0.24866
50760.0000    0.07237
50800.0000   -0.25313
50840.0000    0.21233
50880.0000   -0.03346
50920.0000   -0.03008
50960.0000   -0.09217
51000.0000    0.13955
51040.0000    0.06539
51080.0000    0.17982
51120.0000   -0.01649
51160.0000    0.05061
51200.0000   -0.13614
51240.0000    0.20890
51280.0000    0.12349
51320.0000    0.27127
51360.0000    0.21986
51400.0000    0.16838
51440.0000    0.28749
51480.0000    0.06331
51520.0000    0.20872
51560.0000    0.03414
51600.0000    0.19157
51640.0000    0.16391
51680.0000    0.14773
51720.0000    0.09045
51760.0000    0.32963
51800.0000    0.14460
51840.0000   -0.02406
51880.0000    0.16412
51920.0000    0.08233
51960.0000    0.18385
52000.0000    0.08002
52040.0000    0.10347
52080.0000    0.50954
52120.0000   -0.10649
52160.0000    0.20317
52200.0000    0.11247
52240.0000    0.35826
52280.0000    0.29585
52320.0000    0.24625
52360.0000    0.22285
52400.0000    0.23820
52440.0000    0.25291
52480.0000    0.17457
52520.0000   -0.08661
52560.0000    0.24719
52600.0000    0.08801
52640.0000    0.13800
52680.0000    0.18347
52720.0000    0.28167
52760.0000    0.34405
52800.0000   -0.06134
52840.0000    0.34186
52880.0000    0.33115
52920.0000    0.37027
52960.0000    0.08897
53000.0000    0.14624
53040.0000    0.03073
53080.0000    0.30113
53120.0000    0.09886
53160.0000    0.31783
53200.0000    0.29713
53240.0000    0.27076
53280.0000    0.07919
53320.0000    0.30924
53360.0000    0.00060
53400.0000   -0.10727
53440.0000    0.06634
53480.0000    0.04991
53520.0000    0.20764
53560.0000    0.17726
53600.0000    0.24640
53640.0000   -0.08252
53680.0000   -0.19233
53720.0000   -0.14260
53760.0000    0.45747
53800.0000    0.39530
53840.0000    0.52082
53880.0000    0.33916
53920.0000    0.48592
53960.0000    0.42462
54000.0000    0.44953
54040.0000    0.34285
54080.0000    0.64501
54120.0000    0.38926
54160.0000    0.38127
54200.0000    0.33137
54240.0000    0.59146
54280.0000    0.43539
54320.0000    0.13218
54360.0000    0.34907
54400.0000    0.38922
54440.0000    0.57618
54480.0000    0.29496
54520.0000    0.19205
54560.0000   -0.02903
54600.0000    0.47886
54640.0000    0.43037
54680.0000    0.25612
54720.0000    0.38219
54760.0000    0.07156
54800.0000   -0.06607
54840.0000   -0.01146
54880.0000   -0.26062
54920.0000    0.13924
54960.0000    0.11791
55000.0000    0.24208
55040.0000    0.16673
55080.0000   -0.01856
55120.0000    0.18226
55160.0000    0.09867
55200.0000    0.23498
55240.0000    0.15008
55280.0000    0.08840
55320.0000    0.21155
55360.0000    0.09104
55400.0000    0.12775
55440.0000    0.02625
55480.0000   -0.01079
55520.0000    0.16750
55560.0000    0.31143
55600.0000   -0.01335
55640.0000    0.00828
55680.0000    0.05035
55720.0000    0.07740
55760.0000   -0.17073
55800.0000   -0.19909
55840.0000    0.05785
55880.0000    0.08738
55920.0000    0.13876
55960.0000    0.01185
56000.0000   -0.11654
56040.0000   -0.20896
56080.0000   -0.01372
56120.0000   -0.07842
56160.0000   -0.03517
56200.0000    0.09740
56240.0000    0.08148
56280.0000    0.20015
56320.0000    0.09810
56360.0000   -0.00391
56400.0000    0.00388
56440.0000   -0.17735
56480.0000   -0.06130
56520.0000   -0.29800
56560.0000   -0.06695
56600.0000   -0.08886
56640.0000   -0.23388
56680.0000   -0.01341
56720.0000    0.13406
56760.0000   -0.26956
56800.0000    0.04626
56840.0000   -0.01729
56880.0000    0.09880
56920.0000   -0.06724
56960.0000   -0.11474
57000.0000   -0.03580
57040.0000    0.09199
57080.0000    0.19363
57120.0000   -0.08612
57160.0000    0.01951
57200.0000   -0.16560
57240.0000    0.10330
57280.0000    0.08167
57320.0000   -0.22651
57360.0000   -0.23467
57400.0000   -0.30644
57440.0000   -0.13567
57480.0000   -0.13897
57520.0000   -0.23523
57560.0000    0.08176
57600.0000   -0.03123
57640.0000   -0.11696
57680.0000   -0.01909
57720.0000    0.11065
57760.0000    0.11801
57800.0000    0.14606
57840.0000    0.15104
57880.0000    0.27639
57920.0000   -0.07688
57960.0000   -0.04380
58000.0000    0.12932
58040.0000    0.16415
58080.0000    0.26173
58120.0000    0.32120
58160.0000    0.15853
58200.0000   -0.16139
58240.0000    0.11166
58280.0000   -0.08758
58320.0000    0.09143
58360.0000    0.22743
58400.0000    0.15761
58440.0000    0.19844
58480.0000    0.17718
58520.0000    0.14163
58560.0000   -0.11665
58600.0000    0.12552
58640.0000   -0.20003
58680.0000    0.42520
58720.0000    0.43057
58760.0000   -0.24040
58800.0000   -0.00030
58840.0000    0.12420
58880.0000    0.15407
58920.0000    0.49112
58960.0000   -0.12754
59000.0000    0.02849
59040.0000   -0.21317
59080.0000    0.07350
59120.0000    0.11212
59160.0000   -0.05370
59200.0000   -0.00871
59240.0000    0.18960
59280.0000    0.10351
59320.0000   -0.03384
59360.0000    0.15742
59400.0000    0.35061
59440.0000    0.37426
59480.0000    0.31084
59520.0000    0.44909
59560.0000    0.24311
59600.0000    0.11775
59640.0000    0.32986
59680.0000    0.21203
59720.0000    0.02686
59760.0000    0.17278
59800.0000    0.29708
59840.0000    0.13173
59880.0000    0.32538
59920.0000    0.13629
59960.0000    0.00641
60000.0000    0.13245
60040.0000    0.10640
60080.0000   -0.14514
60120.0000    0.36305
60160.0000    0.05760
60200.0000    0.19765
60240.0000    0.18192
60280.0000   -0.15086
60320.0000    0.25359
60360.0000    0.25130
60400.0000    0.22385
60440.0000    0.01974
60480.0000    0.12096
60520.0000    0.03213
60560.0000    0.09289
60600.0000    0.12635
60640.0000    0.09299
60680.0000    0.22267
60720.0000    0.19767
60760.0000    0.21703
60800.0000    0.09303
60840.0000    0.09536
60880.0000    0.21370
60920.0000    0.18619
60960.0000    0.19777
61000.0000    0.13000
61040.0000    0.14798
61080.0000    0.18758
61120.0000    0.13538
61160.0000    0.23755
61200.0000    0.23222
61240.0000    0.17277
61280.0000    0.00112
61320.0000    0.26062
61360.0000    0.16282
61400.0000    0.09370
61440.0000    0.13382
61480.0000    0.25126
61520.0000    0.24291
61560.0000    0.24725
61600.0000    0.13768
61640.0000    0.24429
61680.0000    0.06806
61720.0000   -0.01351
61760.0000    0.19390
61800.0000    0.19899
61840.0000    0.22787
61880.0000    0.26066
61920.0000    0.22443
61960.0000    0.03306
62000.0000    0.08319
62040.0000    0.12369
62080.0000    0.01189
62120.0000    0.18087
62160.0000    0.13838
62200.0000    0.23270
62240.0000    0.24306
62280.0000   -0.01613
62320.0000    0.26131
62360.0000    0.28687
62400.0000    0.07067
62440.0000    0.16219
62480.0000    0.18210
62520.0000    0.31055
62560.0000    0.57799
62600.0000    0.37260
62640.0000    0.16992
62680.0000    0.36145
62720.0000    0.28785
62760.0000    0.30491
62800.0000    0.35067
62840.0000    0.34375
62880.0000    0.21704
62920.0000    0.23312
62960.0000    0.00945
63000.0000   -0.06504
63040.0000   -0.11851
63080.0000    0.12680
63120.0000   -0.18368
63160.0000    0.16826
63200.0000   -0.08378
63240.0000   -0.18643
63280.0000    0.11959
63320.0000    0.16233
63360.0000    0.05258
63400.0000   -0.01891
63440.0000    0.11423
63480.0000    0.13286
63520.0000    0.02356
63560.0000    0.00471
63600.0000   -0.00505
63640.0000   -0.08010
63680.0000   -0.13346
63720.0000    0.12132
63760.0000   -0.10031
63800.0000   -0.14272
63840.0000   -0.01369
63880.0000   -0.03530
63920.0000   -0.08788
63960.0000    0.07186
64000.0000    0.03138
64040.0000    0.11225
64080.0000   -0.07760
64120.0000    0.14623
64160.0000    0.16771
64200.0000    0.20574
64240.0000    0.14591
64280.0000    0.01920
64320.0000   -0.01940
64360.0000    0.08983
64400.0000   -0.00975
64440.0000   -0.01782
64480.0000   -0.15186
64520.0000    0.05672
64560.0000   -0.02712
64600.0000    0.02883
64640.0000    0.13051
64680.0000   -0.03689
64720.0000   -0.02026
64760.0000    0.04493
64800.0000   -0.10563
64840.0000    0.01131
64880.0000   -0.13442
64920.0000    0.10303
64960.0000   -0.00316
65000.0000    0.17901
65040.0000    0.03755
65080.0000   -0.27316
65120.0000   -0.33758
65160.0000    0.00284
65200.0000    0.01873
65240.0000   -0.25108
65280.0000   -0.07728
65320.0000   -0.12695
65360.0000    0.07106
65400.0000    0.27068
65440.0000    0.06016
65480.0000   -0.08237
65520.0000   -0.05327
65560.0000    0.02738
65600.0000   -0.52401
65640.0000   -0.59728
65680.0000   -0.13564
65720.0000   -0.03344
65760.0000   -0.19591
65800.0000   -0.09504
65840.0000   -0.33072
65880.0000   -0.16619
65920.0000   -0.22132
65960.0000    0.03693
66000.0000    0.11097
66040.0000    0.19625
66080.0000    0.18678
66120.0000    0.22295
66160.0000    0.12468
66200.0000    0.12212
66240.0000    0.33008
66280.0000    0.45637
66320.0000    0.35353
66360.0000    0.14101
66400.0000    0.39731
66440.0000    0.18858
66480.0000    0.04140
66520.0000   -0.14745
66560.0000    0.28144
66600.0000   -0.03786
66640.0000    0.02182
66680.0000    0.06207
66720.0000   -0.16579
66760.0000    0.11427
66800.0000    0.04691
66840.0000    0.07408
66880.0000    0.19525
66920.0000    0.28533
66960.0000    0.05378
67000.0000    0.05993
67040.0000    0.09675
67080.0000    0.14693
67120.0000    0.21942
67160.0000    0.21653
67200.0000    0.19428
67240.0000    0.03506
67280.0000    0.22367
67320.0000    0.30186
67360.0000    0.34215
67400.0000    0.27228
67440.0000    0.09812
67480.0000    0.10642
67520.0000   -0.02161
67560.0000    0.23515
67600.0000    0.13581
67640.0000    0.06515
67680.0000    0.29342
67720.0000    0.39738
67760.0000    0.12257
67800.0000    0.03388
67840.0000    0.18915
67880.0000    0.19492
67920.0000   -0.07161
67960.0000    0.22650
68000.0000    0.03406
68040.0000    0.25926
68080.0000    0.15559
68120.0000    0.16709
68160.0000    0.17717
68200.0000    0.04009
68240.0000    0.33191
68280.0000    0.08125
68320.0000    0.04589
68360.0000   -0.15841
68400.0000    0.07817
68440.0000    0.13842
68480.0000    0.18066
68520.0000    0.07579
68560.0000    0.27674
68600.0000    0.34157
68640.0000    0.26097
68680.0000    0.07008
68720.0000    0.32853
68760.0000    0.19116
68800.0000    0.05393
68840.0000    0.12525
68880.0000    0.03528
68920.0000    0.17309
68960.0000   -0.11145
69000.0000    0.18931
69040.0000    0.24688
69080.0000    0.21192
69120.0000    0.12054
69160.0000    0.20754
69200.0000    0.07821
69240.0000    0.18178
69280.0000   -0.03151
69320.0000    0.04524
69360.0000    0.10960
69400.0000    0.22290
69440.0000    0.17215
69480.0000   -0.17664
69520.0000    0.10348
69560.0000    0.16728
69600.0000    0.29604
69640.0000    0.16031
69680.0000    0.20011
69720.0000    0.15992
69760.0000    0.11169
69800.0000    0.11440
69840.0000    0.06285
69880.0000   -0.14836
69920.0000    0.13778
69960.0000   -0.00154
70000.0000    0.30366
70040.0000    0.07053
70080.0000    0.19470
70120.0000   -0.01729
70160.0000   -0.09206
70200.0000    0.10600
70240.0000    0.07433
70280.0000    0.28784
70320.0000    0.25951
70360.0000    0.02826
70400.0000    0.01465
70440.0000    0.56604
70480.0000    0.53653
70520.0000    0.39132
70560.0000    0.21571
70600.0000    0.12037
70640.0000    0.30247
70680.0000    0.36469
70720.0000    0.28295
70760.0000    0.31344
70800.0000    0.04831
70840.0000    0.27417
70880.0000    0.25373
70920.0000    0.33440
70960.0000    0.26879
71000.0000    0.22490
71040.0000    0.31784
71080.0000   -0.23988
71120.0000    0.04811
71160.0000    0.10475
71200.0000    0.19097
71240.0000    0.25084
71280.0000   -0.00718
71320.0000    0.07634
71360.0000    0.04460
71400.0000    0.24446
71440.0000    0.06568
71480.0000    0.25501
71520.0000   -0.10563
71560.0000   -0.15051
71600.0000    0.13365
71640.0000   -0.05432
71680.0000    0.24378
71720.0000    0.11502
71760.0000   -0.09256
71800.0000    0.05451
71840.0000   -0.01868
71880.0000    0.32441
71920.0000    0.14800
71960.0000    0.08657
72000.0000    0.09024
72040.0000    0.32581
72080.0000    0.15173
72120.0000   -0.11768
72160.0000    0.07464
72200.0000    0.22211
72240.0000   -0.00993
72280.0000    0.29392
72320.0000    0.14407
72360.0000    0.31701
72400.0000    0.25434
72440.0000    0.10316
72480.0000    0.13201
72520.0000    0.07892
72560.0000   -0.24156
72600.0000   -0.01873
72640.0000    0.03332
72680.0000    0.02822
72720.0000    0.01759
72760.0000   -0.11250
72800.0000    0.00926
72840.0000   -0.00405
72880.0000    0.31832
72920.0000    0.30387
72960.0000    0.17114
73000.0000   -0.03767
73040.0000    0.05521
73080.0000    0.14595
73120.0000   -0.01690
73160.0000   -0.00148
73200.0000   -0.08562
73240.0000    0.22010
73280.0000    0.20469
73320.0000    0.23122
73360.0000    0.22540
73400.0000    0.08132
73440.0000   -0.10315
73480.0000    0.36221
73520.0000    0.17414
73560.0000    0.30534
73600.0000    0.04050
73640.0000    0.29569
73680.0000    0.34182
73720.0000    0.28459
73760.0000    0.14180
73800.0000    0.25502
73840.0000    0.12435
73880.0000    0.06446
73920.0000   -0.04972
73960.0000   -0.03372
74000.0000    0.04646
74040.0000    0.28724
74080.0000    0.05427
74120.0000    0.13587
74160.0000    0.11418
74200.0000    0.16232
74240.0000    0.19891
74280.0000    0.35748
74320.0000    0.11358
74360.0000    0.04353
74400.0000   -0.19626
74440.0000    0.13836
74480.0000   -0.15010
74520.0000   -0.07333
74560.0000    0.00727
74600.0000    0.06789
74640.0000    0.18229
74680.0000    0.37413
74720.0000    0.23820
74760.0000    0.11416
74800.0000    0.22278
74840.0000    0.08791
74880.0000    0.33562
74920.0000    0.42769
74960.0000    0.05764
75000.0000    0.35641
75040.0000    0.20103
75080.0000    0.11871
75120.0000   -0.09384
75160.0000    0.23201
75200.0000    0.11642
75240.0000    0.18199
75280.0000    0.17945
75320.0000    0.11486
75360.0000   -0.00311
75400.0000    0.12325
75440.0000    0.06977
75480.0000    0.01852
75520.0000   -0.11780
75560.0000    0.15807
75600.0000    0.15476
75640.0000    0.09159
75680.0000   -0.13463
75720.0000    0.32322
75760.0000   -0.04551
75800.0000   -0.02703
75840.0000   -0.00879
75880.0000    0.13614
75920.0000    0.02169
75960.0000   -0.07673
76000.0000   -0.14761
76040.0000   -0.18967
76080.0000   -0.17738
76120.0000   -0.23821
76160.0000    0.04647
76200.0000   -0.01269
76240.0000   -0.01636
76280.0000    0.03967
76320.0000    0.16897
76360.0000    0.17372
76400.0000    0.06322
76440.0000    0.33664
76480.0000    0.40753
76520.0000    0.31793
76560.0000    0.26391
76600.0000    0.09703
76640.0000    0.35034
76680.0000    0.21299
76720.0000   -0.01046
76760.0000    0.26185
76800.0000   -0.03753
76840.0000    0.25047
76880.0000    0.17000
76920.0000    0.11801
76960.0000    0.12949
77000.0000   -0.04697
77040.0000    0.01424
77080.0000    0.02378
77120.0000    0.19311
77160.0000   -0.03600
77200.0000   -0.03244
77240.0000    0.17852
77280.0000   -0.03130
77320.0000   -0.28050
77360.0000    0.03086
77400.0000    0.21254
77440.0000    0.24095
77480.0000    0.17959
77520.0000    0.02775
77560.0000    0.16231
77600.0000   -0.00042
77640.0000    0.29710
77680.0000   -0.02347
77720.0000    0.02268
77760.0000   -0.14997
77800.0000    0.06317
77840.0000    0.08052
77880.0000    0.10497
77920.0000    0.00600
77960.0000    0.16278
78000.0000   -0.07954
78040.0000    0.00380
78080.0000    0.04466
78120.0000    0.09387
78160.0000    0.12261
78200.0000    0.01949
78240.0000    0.14425
78280.0000    0.02369
78320.0000   -0.03219
78360.0000    0.06887
78400.0000    0.10302
78440.0000   -0.08488
78480.0000    0.05593
78520.0000    0.18018
78560.0000   -0.09374
78600.0000    0.02059
78640.0000   -0.00843
78680.0000   -0.02862
78720.0000    0.08453
78760.0000   -0.19548
78800.0000    0.06170
78840.0000    0.09986
78880.0000    0.12558
78920.0000    0.03408
78960.0000    0.10381
79000.0000   -0.06165
79040.0000    0.08828
79080.0000   -0.15240
79120.0000   -0.11917
79160.0000    0.04284
79200.0000    0.05478
79240.0000   -0.07903
79280.0000   -0.08753
79320.0000   -0.12173
79360.0000    0.04138
79400.0000   -0.09630
79440.0000    0.09893
79480.0000    0.22165
79520.0000   -0.12800
79560.0000    0.00210
79600.0000    0.12117
79640.0000   -0.11876
79680.0000   -0.12090
79720.0000    0.12438
79760.0000   -0.07475
79800.0000    0.03959
79840.0000   -0.09979
79880.0000   -0.18741
79920.0000   -0.03476
79960.0000   -0.29452
80000.0000    0.04051
80040.0000   -0.07031
80080.0000   -0.30440
80120.0000    0.00417
80160.0000    0.01043
80200.0000    0.04993
80240.0000   -0.07968
80280.0000   -0.02630
80320.0000    0.02880
80360.0000   -0.00777
80400.0000   -0.14901
80440.0000   -0.38893
80480.0000   -0.18985
80520.0000   -0.45877
80560.0000   -0.23326
80600.0000   -0.36160
80640.0000   -0.21644
80680.0000   -0.06944
80720.0000   -0.27593
80760.0000   -0.19382
80800.0000   -0.03288
80840.0000    0.06347
80880.0000   -0.54030
80920.0000   -0.04628
80960.0000   -0.19835
81000.0000   -0.06864
81040.0000   -0.24745
81080.0000   -0.03513
81120.0000   -0.01527
81160.0000   -0.02858
81200.0000    0.10457
81240.0000   -0.07438
81280.0000   -0.22975
81320.0000   -0.28967
81360.0000   -0.21309
81400.0000   -0.08447
81440.0000   -0.16364
81480.0000   -0.06237
81520.0000    0.11686
81560.0000   -0.23946
81600.0000   -0.15469
81640.0000   -0.13823
81680.0000   -0.03598
81720.0000   -0.26517
81760.0000    0.08898
81800.0000   -0.16201
81840.0000    0.10202
81880.0000    0.17573
81920.0000    0.00126
81960.0000    0.11038
82000.0000    0.09896
82040.0000    0.07171
82080.0000    0.11339
82120.0000   -0.04493
82160.0000    0.05479
82200.0000   -0.07571
82240.0000    0.08111
82280.0000    0.15935
82320.0000    0.15703
82360.0000    0.18449
82400.0000    0.06135
82440.0000    0.19546
82480.0000    0.49695
82520.0000    0.43518
82560.0000    0.29315
82600.0000    0.33534
82640.0000    0.19709
82680.0000    0.26493
82720.0000    0.40839
82760.0000    0.26125
82800.0000    0.21397
82840.0000    0.07136
82880.0000    0.13838
82920.0000    0.20310
82960.0000    0.15952
83000.0000   -0.01162
83040.0000    0.23980
83080.0000   -0.01919
83120.0000    0.00476
83160.0000   -0.10774
83200.0000    0.16840
83240.0000    0.22964
83280.0000    0.07347
83320.0000    0.10405
83360.0000    0.11982
83400.0000    0.24574
83440.0000    0.23920
83480.0000    0.30161
83520.0000    0.16165
83560.0000    0.06361
83600.0000    0.22751
83640.0000    0.31098
83680.0000   -0.04290
83720.0000    0.06180
83760.0000    0.26897
83800.0000    0.02951
83840.0000    0.11493
83880.0000    0.11512
83920.0000   -0.00412
83960.0000    0.08733
84000.0000    0.22234
84040.0000    0.22277
84080.0000    0.11188
84120.0000    0.08374
84160.0000   -0.01109
84200.0000    0.19981
84240.0000    0.33932
84280.0000    0.23688
84320.0000   -0.00945
84360.0000    0.27635
84400.0000    0.37107
84440.0000    0.15514
84480.0000    0.40506
84520.0000    0.27485
84560.0000    0.11918
84600.0000    0.29272
84640.0000    0.21860
84680.0000    0.17614
84720.0000    0.12432
84760.0000    0.27124
84800.0000    0.27585
84840.0000    0.05053
84880.0000   -0.00933
84920.0000    0.07429
84960.0000    0.01124
85000.0000   -0.13921
85040.0000    0.13966
85080.0000    0.15929
85120.0000   -0.02277
85160.0000    0.15524
85200.0000    0.10924
85240.0000    0.17883
85280.0000    0.11906
85320.0000    0.36815
85360.0000    0.06135
85400.0000    0.17477
85440.0000   -0.19848
85480.0000    0.19320
85520.0000    0.02236
85560.0000    0.32498
85600.0000    0.18127
85640.0000    0.03395
85680.0000    0.26952
85720.0000    0.30088
85760.0000    0.21063
85800.0000   -0.08346
85840.0000    0.19552
85880.0000    0.07360
85920.0000    0.08530
85960.0000    0.07168
86000.0000    0.16745
86040.0000   -0.03249
86080.0000    0.08088
86120.0000    0.02504
86160.0000    0.11252
86200.0000    0.03043
86240.0000    0.00461
86280.0000    0.12994
86320.0000    0.21836
86360.0000   -0.00837
86400.0000   -0.01489
86440.0000    0.00913
86480.0000    0.07447
86520.0000    0.04939
86560.0000    0.09785
86600.0000    0.00120
86640.0000    0.02800
86680.0000    0.14312
86720.0000   -0.06856
86760.0000    0.04713
86800.0000    0.43887
86840.0000    0.07269
86880.0000    0.11940
86920.0000   -0.06265
86960.0000    0.00487
87000.0000   -0.19235
87040.0000    0.22307
87080.0000    0.07305
87120.0000    0.03790
87160.0000    0.02604
87200.0000    0.33861
87240.0000    0.23747
87280.0000    0.16474
87320.0000    0.15918
87360.0000    0.10065
87400.0000    0.08059
87440.0000    0.10598
87480.0000   -0.15707
87520.0000    0.05236
87560.0000   -0.05427
87600.0000    0.03323
87640.0000    0.03991
87680.0000   -0.01495
87720.0000    0.06872
87760.0000   -0.00204
87800.0000   -0.18417
87840.0000    0.16400
87880.0000   -0.14506
87920.0000   -0.02211
87960.0000   -0.10972
88000.0000   -0.06741
88040.0000    0.09211
88080.0000    0.02097
88120.0000   -0.11334
88160.0000    0.05164
88200.0000   -0.16187
88240.0000   -0.11065
88280.0000   -0.13013
88320.0000    0.04036
88360.0000    0.10366
88400.0000    0.13853
88440.0000    0.12709
88480.0000    0.20816
88520.0000    0.24026
88560.0000    0.16957
88600.0000   -0.09489
88640.0000   -0.00574
88680.0000    0.17496
88720.0000    0.10655
88760.0000    0.08573
88800.0000    0.13042
88840.0000    0.15374
88880.0000    0.18350
88920.0000    0.12545
88960.0000    0.29699
89000.0000    0.20508
89040.0000   -0.00483
89080.0000    0.25009
89120.0000    0.06991
89160.0000    0.19326
89200.0000   -0.02849
89240.0000    0.37293
89280.0000    0.22667
89320.0000    0.20921
89360.0000    0.23847
89400.0000    0.34099
89440.0000    0.20571
89480.0000    0.47516
89520.0000    0.09205
89560.0000    0.14586
89600.0000    0.11451
89640.0000   -0.10839
89680.0000    0.23072
89720.0000    0.11394
89760.0000    0.05867
89800.0000    0.00031
89840.0000   -0.61439
89880.0000   -0.01257
89920.0000   -0.07372
89960.0000   -0.00903
90000.0000   -0.00135
90040.0000   -0.06609
90080.0000    0.30468
90120.0000    0.05605
90160.0000    0.23627
90200.0000    0.33231
90240.0000    0.43582
90280.0000    0.29293
90320.0000    0.43319
90360.0000    0.17378
90400.0000    0.37191
90440.0000    0.21768
90480.0000   -0.03316
90520.0000    0.01033
90560.0000    0.16098
90600.0000    0.14851
90640.0000    0.26920
90680.0000    0.28251
90720.0000    0.04607
90760.0000    0.09003
90800.0000    0.05603
90840.0000   -0.20799
90880.0000    0.18945
90920.0000    0.14566
90960.0000    0.09539
91000.0000    0.20969
91040.0000    0.25748
91080.0000    0.08102
91120.0000   -0.08581
91160.0000   -0.00519
91200.0000    0.22222
91240.0000   -0.00884
91280.0000    0.25895
91320.0000   -0.03405
91360.0000    0.01286
91400.0000   -0.05719
91440.0000    0.00463
91480.0000    0.19725
91520.0000    0.18646
91560.0000   -0.02826
91600.0000    0.05516
91640.0000   -0.12994
91680.0000    0.00240
91720.0000    0.09589
91760.0000    0.11065
91800.0000   -0.05154
91840.0000   -0.05026
91880.0000   -0.10086
91920.0000   -0.06741
91960.0000   -0.05908
92000.0000   -0.40827
92040.0000   -0.03123
92080.0000    0.11609
92120.0000   -0.09754
92160.0000    0.01239
92200.0000    0.18744
92240.0000    0.04721
92280.0000   -0.00997
92320.0000    0.18486
92360.0000   -0.02641
92400.0000    0.01630
92440.0000   -0.01374
92480.0000    0.21838
92520.0000    0.24764
92560.0000    0.12934
92600.0000    0.17905
92640.0000   -0.13377
92680.0000   -0.16865
92720.0000    0.10606
92760.0000    0.06359
92800.0000    0.12434
92840.0000   -0.02472
92880.0000    0.16286
92920.0000    0.16494
92960.0000    0.06616
93000.0000    0.17448
93040.0000    0.08498
93080.0000    0.08735
93120.0000    0.19856
93160.0000    0.04143
93200.0000    0.09126
93240.0000    0.06634
93280.0000    0.14313
93320.0000    0.16945
93360.0000    0.18502
93400.0000   -0.05888
93440.0000   -0.07090
93480.0000    0.09766
93520.0000    0.06854
93560.0000   -0.09249
93600.0000   -0.09232
93640.0000    0.15556
93680.0000   -0.03175
93720.0000    0.05024
93760.0000    0.34417
93800.0000    0.01582
93840.0000    0.07397
93880.0000    0.08880
93920.0000   -0.04318
93960.0000   -0.13782
94000.0000    0.02088
94040.0000    0.09606
94080.0000    0.14652
94120.0000   -0.18041
94160.0000    0.05623
94200.0000    0.23300
94240.0000    0.08084
94280.0000    0.11445
94320.0000    0.15580
94360.0000    0.17885
94400.0000    0.39415
94440.0000    0.25867
94480.0000    0.11596
94520.0000    0.10155
94560.0000    0.05250
94600.0000    0.27002
94640.0000    0.11569
94680.0000   -0.05050
94720.0000    0.03575
94760.0000    0.41469
94800.0000    0.27404
94840.0000    0.20234
94880.0000    0.05512
94920.0000    0.19017
94960.0000    0.25083
95000.0000    0.06103
95040.0000    0.08246
95080.0000    0.20098
95120.0000    0.06160
95160.0000    0.30818
95200.0000    0.05445
95240.0000   -0.01160
95280.0000    0.12358
95320.0000    0.16942
95360.0000    0.22873
95400.0000    0.21848
95440.0000    0.19200
95480.0000    0.03241
95520.0000    0.18136
95560.0000    0.10332
95600.0000    0.09266
95640.0000    0.35033
95680.0000    0.34253
95720.0000    0.17939
95760.0000    0.30641
95800.0000    0.20008
95840.0000    0.02603
95880.0000    0.40519
95920.0000    0.04239
95960.0000    0.12363
96000.0000   -0.06121
96040.0000    0.11425
96080.0000    0.16264
96120.0000    0.01495
96160.0000   -0.03433
96200.0000    0.16785
96240.0000    0.22511
96280.0000   -0.06309
96320.0000    0.15187
96360.0000    0.25131
96400.0000   -0.01694
96440.0000   -0.05532
96480.0000    0.10448
96520.0000    0.20437
96560.0000    0.18580
96600.0000    0.03136
96640.0000    0.15881
96680.0000    0.25141
96720.0000    0.26731
96760.0000    0.13849
96800.0000    0.11055
96840.0000    0.17361
96880.0000    0.23950
96920.0000   -0.03551
96960.0000    0.32591
97000.0000    0.20256
97040.0000    0.06281
97080.0000   -0.01329
97120.0000   -0.18913
97160.0000    0.13068
97200.0000    0.14691
97240.0000    0.07673
97280.0000    0.05680
97320.0000    0.14919
97360.0000    0.16993
97400.0000    0.06374
97440.0000    0.04309
97480.0000    0.08854
97520.0000   -0.08903
97560.0000    0.31897
97600.0000   -0.10256
97640.0000   -0.10229
97680.0000   -0.34327
97720.0000   -0.04464
97760.0000    0.32277
97800.0000   -0.04481
97840.0000    0.10765
97880.0000    0.11499
97920.0000   -0.05554
97960.0000   -0.10485
98000.0000   -0.30933
98040.0000   -0.01805
98080.0000    0.14165
98120.0000    0.12132
98160.0000    0.09274
98200.0000    0.13042
98240.0000    0.01446
98280.0000    0.04749
98320.0000    0.20585
98360.0000   -0.05202
98400.0000    0.17327
98440.0000    0.17705
98480.0000    0.01754
98520.0000    0.02681
98560.0000   -0.00584
98600.0000    0.16783
98640.0000    0.21414
98680.0000    0.08528
98720.0000    0.22322
98760.0000    0.37691
98800.0000    0.10790
98840.0000    0.15164
98880.0000    0.06796
98920.0000    0.01689
98960.0000    0.06008
99000.0000    0.14277
99040.0000   -0.01022
99080.0000    0.10530
99120.0000    0.06129
99160.0000   -0.01206
99200.0000    0.31804
99240.0000    0.09872
99280.0000    0.21192
99320.0000    0.01566
99360.0000    0.26661
99400.0000    0.44189
99440.0000    0.06267
99480.0000    0.16007
99520.0000    0.09400
99560.0000   -0.26540
99600.0000    0.09924
99640.0000    0.31812
99680.0000    0.06999
99720.0000    0.14661
99760.0000   -0.07711
99800.0000    0.16197
99840.0000    0.20816
99880.0000    0.39763
99920.0000   -0.02348
99960.0000    0.17377
100000.0000    0.00909
100040.0000    0.01034
100080.0000    0.10737
100120.0000    0.28842
100160.0000    0.14488
100200.0000    0.23220
100240.0000    0.23833
100280.0000    0.08125
100320.0000    0.03382
100360.0000   -0.04625
100400.0000   -0.27909
100440.0000   -0.09973
100480.0000   -0.03623
100520.0000    0.22960
100560.0000    0.08425
100600.0000    0.12247
100640.0000    0.17921
100680.0000   -0.02439
100720.0000    0.00199
100760.0000    0.03938
100800.0000    0.35356
100840.0000    0.06838
100880.0000    0.07595
100920.0000    0.02784
100960.0000    0.03823
101000.0000   -0.02435
101040.0000    0.03997
101080.0000   -0.08103
101120.0000    0.04801
101160.0000   -0.10545
101200.0000   -0.08546
101240.0000   -0.07021
101280.0000    0.00864
101320.0000    0.14049
101360.0000   -0.24259
101400.0000   -0.06981
101440.0000   -0.08203
101480.0000   -0.14876
101520.0000    0.05734
101560.0000    0.07810
101600.0000   -0.05090
101640.0000   -0.23490
101680.0000    0.06102
101720.0000   -0.04884
101760.0000    0.11067
101800.0000   -0.00877
101840.0000    0.05756
101880.0000    0.00782
101920.0000   -0.12099
101960.0000    0.01433
102000.0000    0.12021
102040.0000    0.21043
102080.0000    0.00942
102120.0000    0.21303
102160.0000    0.06087
102200.0000    0.18553
102240.0000    0.00171
102280.0000    0.31684
102320.0000    0.12108
102360.0000    0.12164
102400.0000    0.04179
102440.0000    0.27061
102480.0000    0.15590
102520.0000    0.05853
102560.0000    0.12862
102600.0000   -0.04311
102640.0000   -0.01666
102680.0000    0.00580
102720.0000    0.03547
102760.0000    0.12533
102800.0000   -0.03362
102840.0000    0.10274
102880.0000    0.10602
102920.0000   -0.35843
102960.0000    0.08208
103000.0000   -0.20880
103040.0000   -0.01412
103080.0000    0.26046
103120.0000    0.13642
103160.0000    0.19425
103200.0000    0.31984
103240.0000    0.50260
103280.0000    0.38588
103320.0000    0.38126
103360.0000    0.50305
103400.0000    0.34809
103440.0000    0.45584
103480.0000    0.06622
103520.0000    0.17840
103560.0000    0.09098
103600.0000   -0.03942
103640.0000   -0.07359
103680.0000   -0.01032
103720.0000   -0.20576
103760.0000    0.12596
103800.0000    0.00094
103840.0000    0.12964
103880.0000   -0.01820
103920.0000    0.47962
103960.0000    0.05667
104000.0000    0.08438
104040.0000    0.13885
104080.0000    0.18492
104120.0000    0.16086
104160.0000    0.20795
104200.0000    0.41538
104240.0000    0.25190
104280.0000    0.41424
104320.0000    0.33996
104360.0000    0.34241
104400.0000    0.26084
104440.0000    0.16758
104480.0000    0.14365
104520.0000    0.10904
104560.0000   -0.00028
104600.0000    0.30269
104640.0000    0.39687
104680.0000    0.41754
104720.0000    0.40257
104760.0000    0.39122
104800.0000    0.30342
104840.0000    0.39877
104880.0000    0.26134
104920.0000    0.48011
104960.0000    0.51994
105000.0000    0.52634
105040.0000    0.37832
105080.0000    0.10794
105120.0000    0.20361
105160.0000    0.22872
105200.0000    0.05031
105240.0000    0.23909
105280.0000    0.13006
105320.0000    0.29759
105360.0000    0.00739
105400.0000    0.08089
105440.0000   -0.09587
105480.0000    0.20286
105520.0000    0.12996
105560.0000   -0.02225
105600.0000   -0.05202
105640.0000    0.03328
105680.0000    0.06183
105720.0000    0.08350
105760.0000    0.07693
105800.0000    0.17625
105840.0000   -0.10784
105880.0000    0.00620
105920.0000    0.07943
105960.0000    0.04686
106000.0000    0.25452
106040.0000    0.07222
106080.0000   -0.16145
106120.0000   -0.01272
106160.0000    0.10341
106200.0000    0.08768
106240.0000   -0.19941
106280.0000    0.01880
106320.0000    0.03295
106360.0000    0.11730
106400.0000   -0.02149
106440.0000   -0.15144
106480.0000   -0.09985
106520.0000   -0.10387
106560.0000   -0.02892
106600.0000   -0.38229
106640.0000   -0.05928
106680.0000    0.08628
106720.0000   -0.02585
106760.0000    0.02712
106800.0000    0.09402
106840.0000    0.25328
106880.0000   -0.15250
106920.0000   -0.06086
106960.0000    0.09900
107000.0000    0.04237
107040.0000   -0.07858
107080.0000   -0.12894
107120.0000   -0.02415
107160.0000   -0.05168
107200.0000   -0.08533
107240.0000    0.10300
107280.0000   -0.01868
107320.0000   -0.06626
107360.0000   -0.00945
107400.0000   -0.14505
107440.0000   -0.05634
107480.0000   -0.11723
107520.0000   -0.04468
107560.0000   -0.07017
107600.0000   -0.07678
107640.0000   -0.26007
107680.0000   -0.13311
107720.0000    0.02609
107760.0000   -0.05611
107800.0000   -0.14048
107840.0000    0.05347
107880.0000    0.07820
107920.0000    0.01637
107960.0000   -0.00972
108000.0000    0.15966
108040.0000   -0.09477
108080.0000   -0.00394
108120.0000   -0.13831
108160.0000   -0.04635
108200.0000   -0.29669
108240.0000    0.13209
108280.0000    0.11179
108320.0000    0.06033
108360.0000    0.06610
108400.0000   -0.20104
108440.0000    0.07632
108480.0000   -0.18680
108520.0000    0.03147
108560.0000   -0.11272
108600.0000   -0.26252
108640.0000   -0.02611
108680.0000   -0.05580
108720.0000   -0.03882
108760.0000   -0.12147
108800.0000    0.03162
108840.0000   -0.09915
108880.0000    0.22618
108920.0000   -0.03648
108960.0000   -0.12253
109000.0000   -0.01561
109040.0000    0.07859
109080.0000    0.22833
109120.0000    0.15349
109160.0000    0.10869
109200.0000    0.18661
109240.0000    0.03184
109280.0000   -0.13513
109320.0000    0.12919
109360.0000    0.18807
109400.0000    0.19825
109440.0000   -0.18356
109480.0000    0.02091
109520.0000   -0.24763
109560.0000    0.14525
109600.0000    0.02582
109640.0000    0.06348
109680.0000   -0.06208
109720.0000    0.11275
109760.0000    0.01550
109800.0000    0.32214
109840.0000    0.05541
109880.0000    0.02803
109920.0000    0.05082
109960.0000    0.05415
110000.0000   -0.04379
110040.0000    0.20208
110080.0000   -0.04828
110120.0000    0.17816
110160.0000    0.12888
110200.0000    0.08378
110240.0000    0.12908
110280.0000   -0.01294
110320.0000    0.09918
110360.0000    0.08760
110400.0000    0.29391
110440.0000    0.08844
110480.0000    0.07342
110520.0000   -0.22395
110560.0000   -0.02888
110600.0000    0.04963
110640.0000   -0.19264
110680.0000    0.19654
110720.0000   -0.08694
110760.0000    0.00946
110800.0000   -0.03838
110840.0000    0.02070
110880.0000    0.25775
110920.0000   -0.09776
110960.0000   -0.00004
111000.0000   -0.14747
111040.0000    0.13618
111080.0000   -0.21523
111120.0000   -0.23861
111160.0000   -0.26945
111200.0000    0.03957
111240.0000   -0.13579
111280.0000    0.00697
111320.0000    0.01914
111360.0000    0.08146
111400.0000   -0.27774
111440.0000    0.05098
111480.0000   -0.25006
111520.0000   -0.11971
111560.0000    0.15480
111600.0000    0.03851
111640.0000   -0.07373
111680.0000    0.09887
111720.0000   -0.03462
111760.0000   -0.02177
111800.0000   -0.13014
111840.0000    0.05280
111880.0000    0.10264
111920.0000   -0.01977
111960.0000   -0.04124
112000.0000   -0.12140
112040.0000   -0.02351
112080.0000    0.02860
112120.0000   -0.15235
112160.0000    0.00622
112200.0000    0.02352
112240.0000    0.07359
112280.0000    0.10158
112320.0000    0.14150
112360.0000    0.17781
112400.0000    0.03730
112440.0000   -0.05271
112480.0000    0.11827
112520.0000   -0.09934
112560.0000   -0.02853
112600.0000   -0.05844
112640.0000   -0.04532
112680.0000    0.03791
112720.0000   -0.07318
112760.0000    0.06761
112800.0000    0.09656
112840.0000    0.03651
112880.0000    0.04408
112920.0000    0.12683
112960.0000    0.09339
113000.0000    0.07743
113040.0000   -0.13317
113080.0000    0.23572
113120.0000   -0.13182
113160.0000    0.13229
113200.0000    0.01804
113240.0000    0.04413
113280.0000    0.03358
113320.0000    0.22887
113360.0000   -0.03133
113400.0000    0.06233
113440.0000   -0.01094
113480.0000    0.08852
113520.0000   -0.04388
113560.0000   -0.00094
113600.0000   -0.04357
113640.0000   -0.15115
113680.0000    0.07004
113720.0000    0.03780
113760.0000   -0.07012
113800.0000    0.07927
113840.0000   -0.07077
113880.0000   -0.08739
113920.0000    0.15269
113960.0000   -0.12759
114000.0000   -0.11118
114040.0000   -0.23063
114080.0000   -0.11570
114120.0000    0.01860
114160.0000    0.05866
114200.0000    0.07431
114240.0000   -0.07028
114280.0000    0.01302
114320.0000   -0.19130
114360.0000    0.02812
114400.0000   -0.04505
114440.0000   -0.02196
114480.0000    0.00952
114520.0000    0.21373
114560.0000   -0.10340
114600.0000   -0.13842
114640.0000   -0.13648
114680.0000    0.02824
114720.0000   -0.01828
114760.0000   -0.17852
114800.0000    0.10255
114840.0000   -0.09907
114880.0000    0.10469
114920.0000   -0.07351
114960.0000   -0.16699
115000.0000   -0.02404
115040.0000    0.03051
115080.0000   -0.30386
115120.0000   -0.17008
115160.0000    0.04371
115200.0000   -0.00951
115240.0000    0.03620
115280.0000   -0.17556
115320.0000    0.10484
115360.0000    0.09732
115400.0000   -0.08245
115440.0000   -0.04668
115480.0000   -0.11909
115520.0000    0.02070
115560.0000    0.25773
115600.0000    0.17196
115640.0000    0.30889
115680.0000    0.22668
115720.0000    0.16659
115760.0000    0.03660
115800.0000    0.05302
115840.0000    0.17806
115880.0000    0.08566
115920.0000    0.05247
115960.0000    0.14594
116000.0000    0.20684
116040.0000   -0.09480
116080.0000   -0.00875
116120.0000   -0.14783
116160.0000   -0.22652
116200.0000   -0.14668
116240.0000    0.05929
116280.0000   -0.02306
116320.0000   -0.18204
116360.0000    0.03119
116400.0000   -0.38457
116440.0000   -0.06525
116480.0000   -0.08405
116520.0000   -0.00746
116560.0000    0.10591
116600.0000   -0.21939
116640.0000    0.11381
116680.0000    0.15343
116720.0000    0.04778
116760.0000    0.03973
116800.0000   -0.04100
116840.0000    0.00152
116880.0000   -0.13761
116920.0000   -0.02069
116960.0000    0.00289
117000.0000   -0.14282
117040.0000    0.14891
117080.0000   -0.16850
117120.0000   -0.16549
117160.0000   -0.17171
117200.0000    0.02071
117240.0000   -0.00401
117280.0000    0.05413
117320.0000    0.02279
117360.0000    0.24681
117400.0000    0.04573
117440.0000   -0.00570
117480.0000   -0.01042
117520.0000   -0.20465
117560.0000   -0.03631
117600.0000   -0.05165
117640.0000   -0.02766
117680.0000   -0.02033
117720.0000    0.05158
117760.0000    0.02475
117800.0000    0.31215
117840.0000    0.09379
117880.0000    0.13919
117920.0000   -0.05413
117960.0000    0.07237
118000.0000    0.04985
118040.0000   -0.05960
118080.0000   -0.19774
118120.0000   -0.09619
118160.0000   -0.00922
118200.0000   -0.14044
118240.0000   -0.03077
118280.0000   -0.18979
118320.0000   -0.08839
118360.0000   -0.03334
118400.0000   -0.06828
118440.0000    0.11964
118480.0000    0.21924
118520.0000   -0.16441
118560.0000    0.16040
118600.0000    0.07518
118640.0000    0.10251
118680.0000    0.06051
118720.0000    0.03901
118760.0000   -0.05784
118800.0000    0.06132
118840.0000    0.13886
118880.0000    0.15198
118920.0000    0.00792
118960.0000    0.00672
119000.0000    0.04298
119040.0000    0.11392
119080.0000    0.05315
119120.0000    0.21743
119160.0000    0.09501
119200.0000   -0.01038
119240.0000    0.15269
119280.0000    0.12096
119320.0000    0.05099
119360.0000   -0.00871
119400.0000    0.03235
119440.0000   -0.15219
119480.0000   -0.00161
119520.0000   -0.10773
119560.0000   -0.15119
119600.0000   -0.23335
119640.0000   -0.03075
119680.0000   -0.00675
119720.0000   -0.18549
119760.0000   -0.13222
119800.0000   -0.12386
119840.0000   -0.15163
119880.0000   -0.01601
119920.0000   -0.00466
119960.0000   -0.08016
120000.0000    0.00614
120040.0000    0.24913
120080.0000    0.08844
120120.0000   -0.10577
120160.0000   -0.37532
120200.0000   -0.15272
120240.0000   -0.13177
120280.0000   -0.13735
120320.0000   -0.16881
120360.0000    0.14072
120400.0000   -0.23352
120440.0000    0.07582
120480.0000   -0.04013
120520.0000   -0.18255
120560.0000    0.04135
120600.0000    0.04754
120640.0000    0.01938
120680.0000   -0.16103
120720.0000    0.15338
120760.0000   -0.02157
120800.0000    0.03509
120840.0000   -0.05467
120880.0000   -0.00883
120920.0000   -0.10849
120960.0000    0.01725
121000.0000    0.09634
121040.0000    0.00129
121080.0000   -0.11754
121120.0000    0.11107
121160.0000    0.00530
121200.0000    0.11233
121240.0000    0.10240
121280.0000    0.00290
121320.0000    0.15950
121360.0000   -0.06300
121400.0000    0.01372
121440.0000   -0.00848
121480.0000   -0.22989
121520.0000   -0.01400
121560.0000    0.02973
121600.0000   -0.23422
121640.0000   -0.01393
121680.0000   -0.17924
121720.0000   -0.05007
121760.0000   -0.20323
121800.0000    0.09453
121840.0000   -0.35816
121880.0000   -0.01240
121920.0000    0.03075
121960.0000    0.25525
122000.0000    0.07693
122040.0000    0.11029
122080.0000   -0.05856
122120.0000    0.17596
122160.0000    0.15649
122200.0000    0.03100
122240.0000   -0.04152
122280.0000   -0.00287
122320.0000    0.03666
122360.0000   -0.03117
122400.0000    0.17122
122440.0000    0.18854
122480.0000    0.15174
122520.0000   -0.05140
122560.0000    0.11717
122600.0000    0.08748
122640.0000    0.00911
122680.0000    0.02099
122720.0000    0.15599
122760.0000    0.20149
122800.0000    0.11550
122840.0000    0.02105
122880.0000    0.07586
122920.0000    0.08952
122960.0000    0.05569
123000.0000    0.16059
123040.0000    0.12422
123080.0000   -0.02939
123120.0000   -0.18817
123160.0000   -0.08619
123200.0000    0.26980
123240.0000   -0.08119
123280.0000    0.05140
123320.0000    0.09796
123360.0000   -0.05643
123400.0000   -0.13842
123440.0000   -0.14599
123480.0000   -0.02529
123520.0000   -0.14502
123560.0000   -0.00285
123600.0000   -0.12610
123640.0000   -0.35380
123680.0000   -0.21452
123720.0000   -0.05573
123760.0000   -0.13225
123800.0000   -0.12803
123840.0000   -0.20369
123880.0000   -0.05191
123920.0000   -0.43635
123960.0000   -0.30841
124000.0000   -0.08019
124040.0000   -0.14333
124080.0000   -0.17525
124120.0000    0.17691
124160.0000    0.07441
124200.0000   -0.18080
124240.0000   -0.10865
124280.0000    0.03729
124320.0000    0.06030
124360.0000   -0.14629
124400.0000   -0.13098
124440.0000    0.03593
124480.0000   -0.05368
124520.0000    0.09755
124560.0000    0.04323
124600.0000    0.10957
124640.0000    0.04159
124680.0000   -0.07082
124720.0000   -0.23862
124760.0000   -0.03614
124800.0000   -0.03031
124840.0000   -0.07157
124880.0000   -0.01954
124920.0000   -0.12195
124960.0000   -0.05329
125000.0000    0.05299
125040.0000   -0.11118
125080.0000    0.10782
125120.0000   -0.17642
125160.0000    0.04226
125200.0000    0.17657
125240.0000   -0.05080
125280.0000    0.14248
125320.0000    0.23482
125360.0000    0.18107
125400.0000   -0.01890
125440.0000   -0.05949
125480.0000    0.18490
125520.0000    0.09112
125560.0000    0.09647
125600.0000    0.15177
125640.0000    0.03922
125680.0000   -0.17825
125720.0000   -0.12948
125760.0000   -0.01698
125800.0000   -0.15343
125840.0000   -0.17013
125880.0000   -0.14098
125920.0000    0.06698
125960.0000    0.08818
126000.0000    0.06860
126040.0000   -0.13407
126080.0000   -0.06684
126120.0000    0.27415
126160.0000    0.32297
126200.0000    0.53945
126240.0000    0.35145
126280.0000    0.31129
126320.0000    0.22200
126360.0000    0.00521
126400.0000    0.12433
126440.0000    0.17703
126480.0000    0.09368
126520.0000    0.38594
126560.0000    0.18698
126600.0000   -0.07660
126640.0000    0.16990
126680.0000    0.30304
126720.0000    0.16822
126760.0000    0.10079
126800.0000    0.41950
126840.0000    0.47293
126880.0000    0.36871
126920.0000    0.49353
126960.0000    0.26853
127000.0000    0.28804
127040.0000    0.45512
127080.0000    0.37639
127120.0000    0.23984
127160.0000    0.37537
127200.0000    0.28413
127240.0000    0.14602
127280.0000    0.05504
127320.0000    0.11894
127360.0000    0.51795
127400.0000   -0.07969
127440.0000   -0.06855
127480.0000    0.11833
127520.0000   -0.02979
127560.0000    0.05479
127600.0000    0.08845
127640.0000    0.09312
127680.0000    0.14985
127720.0000    0.19119
127760.0000   -0.14948
127800.0000   -0.04255
127840.0000   -0.06300
127880.0000    0.16216
127920.0000    0.11368
127960.0000   -0.03227
128000.0000   -0.04410
128040.0000    0.31977
128080.0000   -0.12469
128120.0000   -0.05034
128160.0000    0.31052
128200.0000    0.11172
128240.0000    0.05322
128280.0000    0.03734
128320.0000   -0.01726
128360.0000    0.10345
128400.0000   -0.16767
128440.0000    0.03016
128480.0000   -0.12913
128520.0000    0.04304
128560.0000   -0.03200
128600.0000   -0.03584
128640.0000   -0.13682
128680.0000   -0.29878
128720.0000   -0.14994
128760.0000   -0.11446
128800.0000   -0.06156
128840.0000   -0.40373
128880.0000   -0.20292
128920.0000   -0.27614
128960.0000   -0.46860
129000.0000   -0.06021
129040.0000   -0.16576
129080.0000   -0.01209
129120.0000   -0.30908
129160.0000   -0.30694
129200.0000   -0.04400
129240.0000    0.10100
129280.0000   -0.08412
129320.0000   -0.10653
129360.0000    0.08346
129400.0000    0.01973
129440.0000   -0.05059
129480.0000    0.05103
129520.0000   -0.07348
129560.0000   -0.08759
129600.0000    0.00820
129640.0000    0.04122
129680.0000   -0.45297
129720.0000   -0.22554
129760.0000    0.32224
129800.0000   -0.02540
129840.0000    0.29878
129880.0000    0.09654
129920.0000    0.13445
129960.0000    0.10355
130000.0000   -0.09353
130040.0000   -0.27764
130080.0000   -0.28279
130120.0000   -0.26172
130160.0000   -0.27006
130200.0000   -0.17706
130240.0000   -0.23579
130280.0000   -0.19753
130320.0000   -0.40136
130360.0000   -0.16750
130400.0000   -0.08805
130440.0000    0.11262
130480.0000   -0.04883
130520.0000   -0.22493
130560.0000    0.12119
130600.0000   -0.11561
130640.0000    0.05247
130680.0000    0.02598
130720.0000    0.41595
130760.0000    0.36690
130800.0000    0.04253
130840.0000    0.20421
130880.0000    0.03317
130920.0000    0.10652
130960.0000   -0.03438
131000.0000    0.12240
131040.0000    0.21502
131080.0000    0.06745
131120.0000    0.10383
131160.0000    0.08756
131200.0000   -0.09375
131240.0000    0.28245
131280.0000    0.10997
131320.0000    0.09533
131360.0000   -0.01113
131400.0000    0.07036
131440.0000    0.05691
131480.0000   -0.13120
131520.0000    0.05671
131560.0000   -0.03039
131600.0000   -0.05749
131640.0000    0.02323
131680.0000    0.00850
131720.0000    0.04374
131760.0000   -0.05862
131800.0000    0.06700
131840.0000    0.00950
131880.0000    0.09818
131920.0000    0.10274
131960.0000    0.13099
132000.0000    0.07441
132040.0000    0.07653
132080.0000    0.08884
132120.0000    0.10330
132160.0000    0.02872
132200.0000    0.17045
132240.0000    0.11095
132280.0000    0.02881
132320.0000   -0.06493
132360.0000    0.30353
132400.0000    0.11326
132440.0000    0.04598
132480.0000    0.02781
132520.0000    0.07389
132560.0000    0.01506
132600.0000    0.18331
132640.0000    0.05691
132680.0000    0.14152
132720.0000    0.01536
132760.0000    0.05193
132800.0000   -0.18277
132840.0000   -0.26755
132880.0000   -0.05217
132920.0000   -0.10201
132960.0000    0.25011
133000.0000   -0.08334
133040.0000   -0.03678
133080.0000    0.16988
133120.0000    0.08677
133160.0000   -0.08770
133200.0000    0.02159
133240.0000   -0.02873
133280.0000   -0.38025
133320.0000   -0.26414
133360.0000   -0.20646
133400.0000    0.00756
133440.0000    0.09747
133480.0000   -0.15513
133520.0000   -0.37899
133560.0000    0.09519
133600.0000    0.06255
133640.0000   -0.07505
133680.0000    0.04350
133720.0000   -0.01634
133760.0000    0.19578
133800.0000    0.36738
133840.0000    0.01504
133880.0000   -0.11004
133920.0000    0.06596
133960.0000   -0.04765
134000.0000    0.15353
134040.0000    0.01848
134080.0000    0.01963
134120.0000   -0.09580
134160.0000   -0.06686
134200.0000   -0.09696
134240.0000   -0.32350
134280.0000   -0.04958
134320.0000   -0.16396
134360.0000   -0.10059
134400.0000   -0.01665
134440.0000    0.03654
134480.0000   -0.14191
134520.0000   -0.30185
134560.0000   -0.01863
134600.0000   -0.31131
134640.0000   -0.27205
134680.0000   -0.29270
134720.0000   -0.69038
134760.0000   -0.21457
134800.0000   -0.23200
134840.0000   -0.51517
134880.0000   -0.37714
134920.0000   -0.22725
134960.0000    0.10790
135000.0000   -0.02229
135040.0000    0.05606
135080.0000   -0.34897
135120.0000    0.15728
135160.0000    0.30136
135200.0000    0.21158
135240.0000    0.02616
135280.0000    0.10340
135320.0000    0.04591
135360.0000   -0.09572
135400.0000   -0.00807
135440.0000   -0.13675
135480.0000   -0.18108
135520.0000    0.02545
135560.0000   -0.02737
135600.0000   -0.03365
135640.0000   -0.05037
135680.0000   -0.07110
135720.0000    0.01400
135760.0000    0.08232
135800.0000    0.06179
135840.0000   -0.30718
135880.0000    0.17961
135920.0000   -0.13427
135960.0000   -0.11042
136000.0000   -0.18736
136040.0000   -0.05739
136080.0000   -0.12529
136120.0000   -0.10153
136160.0000   -0.07199
136200.0000    0.10164
136240.0000    0.13845
136280.0000    0.04817
136320.0000    0.08003
136360.0000    0.02301
136400.0000    0.11503
136440.0000    0.09352
136480.0000    0.12031
136520.0000    0.09055
136560.0000    0.37781
136600.0000    0.04565
136640.0000    0.07520
136680.0000    0.16654
136720.0000    0.15751
136760.0000    0.07978
136800.0000   -0.02691
136840.0000    0.01982
136880.0000    0.12472
136920.0000   -0.17326
136960.0000    0.05612
137000.0000    0.09890
137040.0000    0.24232
137080.0000    0.08555
137120.0000   -0.03733
137160.0000    0.05895
137200.0000    0.10480
137240.0000    0.14196
137280.0000    0.05540
137320.0000   -0.01383
137360.0000    0.17808
137400.0000    0.16788
137440.0000    0.01988
137480.0000    0.08507
137520.0000    0.03890
137560.0000    0.43276
137600.0000    0.11764
137640.0000    0.41102
137680.0000    0.04355
137720.0000    0.16709
137760.0000    0.08414
137800.0000    0.09389
137840.0000   -0.07926
137880.0000    0.02937
137920.0000   -0.09129
137960.0000   -0.01009
138000.0000    0.00486
138040.0000    0.09529
138080.0000   -0.06534
138120.0000   -0.09500
138160.0000    0.12079
138200.0000   -0.01184
138240.0000    0.13080
138280.0000    0.05192
138320.0000   -0.13649
138360.0000   -0.08921
138400.0000    0.04461
138440.0000    0.08685
138480.0000   -0.00756
138520.0000    0.10390
138560.0000    0.06401
138600.0000    0.07954
138640.0000    0.21190
138680.0000    0.12414
138720.0000    0.09427
138760.0000    0.17388
138800.0000    0.08998
138840.0000    0.15893
138880.0000    0.15527
138920.0000    0.03769
138960.0000    0.03829
139000.0000    0.15895
139040.0000    0.12762
139080.0000    0.32822
139120.0000    0.13289
139160.0000    0.30246
139200.0000    0.14847
139240.0000    0.00750
139280.0000    0.19875
139320.0000    0.10291
139360.0000   -0.00602
139400.0000    0.10874
139440.0000    0.06584
139480.0000    0.03473
139520.0000    0.13477
139560.0000    0.07036
139600.0000    0.17580
139640.0000    0.05172
139680.0000    0.15284
139720.0000   -0.04268
139760.0000    0.00308
139800.0000    0.20086
139840.0000   -0.03612
139880.0000    0.14713
139920.0000    0.12610
139960.0000   -0.06394
140000.0000    0.04103
140040.0000    0.07967
140080.0000   -0.08929
140120.0000   -0.02382
140160.0000   -0.10181
140200.0000    0.07897
140240.0000    0.01130
140280.0000    0.00494
140320.0000    0.04400
140360.0000    0.13556
140400.0000    0.10688
140440.0000    0.09921
140480.0000   -0.10695
140520.0000   -0.13492
140560.0000   -0.09751
140600.0000    0.12995
140640.0000   -0.02593
140680.0000    0.23229
140720.0000   -0.03523
140760.0000    0.07508
140800.0000    0.08193
140840.0000    0.11438
140880.0000   -0.00502
140920.0000    0.13383
140960.0000    0.01223
141000.0000    0.05976
141040.0000    0.05533
141080.0000    0.23996
141120.0000    0.25925
141160.0000    0.26709
141200.0000    0.02040
141240.0000    0.00855
141280.0000   -0.00813
141320.0000    0.13357
141360.0000   -0.02708
141400.0000   -0.01447
141440.0000    0.11203
141480.0000   -0.06143
141520.0000    0.13665
141560.0000   -0.05243
141600.0000   -0.02524
141640.0000    0.11639
141680.0000    0.01564
141720.0000   -0.05320
141760.0000   -0.15080
141800.0000    0.18338
141840.0000   -0.08971
141880.0000    0.05973
141920.0000    0.07600
141960.0000    0.18706
142000.0000    0.01677
142040.0000    0.26410
142080.0000   -0.01300
142120.0000    0.02412
142160.0000    0.04868
142200.0000    0.22896
142240.0000    0.13927
142280.0000    0.16795
142320.0000    0.03906
142360.0000    0.06061
142400.0000    0.03214
142440.0000    0.17944
142480.0000    0.23779
142520.0000    0.07807
142560.0000    0.15267
142600.0000    0.25252
142640.0000    0.10516
142680.0000    0.09505
142720.0000   -0.04723
142760.0000    0.19889
142800.0000   -0.01053
142840.0000   -0.11094
142880.0000   -0.09234
142920.0000   -0.02857
142960.0000   -0.32921
143000.0000    0.17061
143040.0000   -0.02678
143080.0000    0.38813
143120.0000    0.25029
143160.0000   -0.05482
143200.0000   -0.13806
143240.0000   -0.05721
143280.0000    0.16388
143320.0000    0.04552
143360.0000    0.21585
143400.0000    0.02005
143440.0000    0.22884
143480.0000    0.01193
143520.0000    0.09477
143560.0000    0.07032
143600.0000    0.19018
143640.0000    0.24583
143680.0000    0.15634
143720.0000    0.18125
143760.0000    0.07005
143800.0000    0.11819
143840.0000    0.04106
143880.0000   -0.07096
143920.0000   -0.08061
143960.0000   -0.01159
144000.0000    0.10947
144040.0000   -0.09732
144080.0000   -0.12259
144120.0000    0.05446
144160.0000    0.14981
144200.0000    0.19383
144240.0000   -0.09962
144280.0000    0.03481
144320.0000    0.00567
144360.0000   -0.08607
144400.0000    0.01393
144440.0000    0.00244
144480.0000    0.09462
144520.0000   -0.02034
144560.0000    0.26097
144600.0000   -0.04548
144640.0000    0.04762
144680.0000   -0.02557
144720.0000    0.13243
144760.0000   -0.17541
144800.0000   -0.18514
144840.0000    0.07606
144880.0000    0.05428
144920.0000    0.13067
144960.0000    0.04110
145000.0000    0.10914
145040.0000    0.26297
145080.0000    0.25415
145120.0000    0.19842
145160.0000   -0.02214
145200.0000    0.16894
145240.0000    0.19921
145280.0000   -0.01900
145320.0000    0.07686
145360.0000    0.02761
145400.0000    0.11353
145440.0000    0.05104
145480.0000    0.07942
145520.0000    0.04991
145560.0000   -0.03482
145600.0000    0.06725
145640.0000    0.23653
145680.0000    0.26169
145720.0000    0.33306
145760.0000    0.31473
145800.0000    0.29922
145840.0000    0.28526
145880.0000    0.19289
145920.0000    0.27464
145960.0000    0.24756
146000.0000    0.02556
146040.0000    0.22274
146080.0000   -0.00559
146120.0000   -0.01942
146160.0000    0.14335
146200.0000   -0.01214
146240.0000    0.07035
146280.0000    0.13034
146320.0000   -0.01429
146360.0000    0.00635
146400.0000    0.01563
146440.0000   -0.03328
146480.0000    0.11526
146520.0000    0.03055
146560.0000    0.16911
146600.0000    0.01955
146640.0000    0.10700
146680.0000   -0.00853
146720.0000    0.16413
146760.0000   -0.01489
146800.0000   -0.25311
146840.0000    0.07848
146880.0000   -0.01682
146920.0000    0.02608
146960.0000   -0.16898
147000.0000    0.07240
147040.0000   -0.03431
147080.0000   -0.04031
147120.0000   -0.03528
147160.0000    0.11336
147200.0000    0.05147
147240.0000    0.07597
147280.0000    0.13753
147320.0000    0.03965
147360.0000    0.11279
147400.0000   -0.01400
147440.0000    0.09720
147480.0000   -0.03641
147520.0000   -0.10587
147560.0000   -0.01166
147600.0000    0.01824
147640.0000    0.20262
147680.0000   -0.06231
147720.0000   -0.04729
147760.0000    0.00199
147800.0000    0.08940
147840.0000   -0.06376
147880.0000   -0.16409
147920.0000   -0.08811
147960.0000    0.11466
148000.0000   -0.09239
148040.0000   -0.06923
148080.0000    0.03299
148120.0000    0.10016
148160.0000   -0.00544
148200.0000    0.07375
148240.0000    0.06028
148280.0000    0.07040
148320.0000    0.06485
148360.0000   -0.17140
148400.0000    0.05066
148440.0000   -0.04691
148480.0000    0.00029
148520.0000    0.07219
148560.0000   -0.08512
148600.0000    0.00244
148640.0000    0.13822
148680.0000   -0.06015
148720.0000   -0.02222
148760.0000    0.13786
148800.0000    0.06131
148840.0000   -0.03682
148880.0000   -0.19774
148920.0000   -0.10928
148960.0000    0.12689
149000.0000    0.21962
149040.0000    0.01039
149080.0000    0.07414
149120.0000   -0.01903
149160.0000   -0.06252
149200.0000   -0.12431
149240.0000   -0.05567
149280.0000   -0.13907
149320.0000   -0.14067
149360.0000   -0.09385
149400.0000    0.24872
149440.0000   -0.12891
149480.0000    0.06421
149520.0000    0.08652
149560.0000    0.15562
149600.0000   -0.04861
149640.0000    0.04317
149680.0000    0.14197
149720.0000    0.04736
149760.0000    0.24888
149800.0000    0.27547
149840.0000    0.05913
149880.0000    0.10676
149920.0000    0.30137
149960.0000    0.19170
150000.0000    0.10094
150040.0000    0.09659
150080.0000   -0.08391
150120.0000   -0.03986
150160.0000    0.08206
150200.0000    0.09983
150240.0000    0.01736
150280.0000    0.09753
150320.0000    0.34496
150360.0000    0.13503
150400.0000    0.25654
150440.0000    0.18680
150480.0000   -0.00660
150520.0000    0.56759
150560.0000    0.21364
150600.0000    0.34996
150640.0000    0.11854
150680.0000    0.37002
150720.0000    0.21782
150760.0000    0.24373
150800.0000    0.14044
150840.0000    0.19270
150880.0000    0.12155
150920.0000    0.16527
150960.0000    0.19943
151000.0000    0.18895
151040.0000    0.18829
151080.0000    0.19068
151120.0000    0.20281
151160.0000    0.00845
151200.0000   -0.04038
151240.0000    0.29564
151280.0000    0.17947
151320.0000   -0.01312
151360.0000    0.20622
151400.0000    0.14162
151440.0000    0.17094
151480.0000    0.04374
151520.0000    0.18265
151560.0000    0.28705
151600.0000    0.25775
151640.0000    0.10512
151680.0000    0.28100
151720.0000    0.24600
151760.0000    0.10537
151800.0000    0.16583
151840.0000    0.38048
151880.0000    0.27611
151920.0000    0.14374
151960.0000    0.17684
152000.0000    0.28110
152040.0000    0.20712
152080.0000    0.27588
152120.0000    0.42027
152160.0000    0.30423
152200.0000    0.24172
152240.0000    0.16092
152280.0000    0.03392
152320.0000    0.34851
152360.0000    0.26980
152400.0000    0.08275
152440.0000    0.11510
152480.0000    0.26243
152520.0000    0.09298
152560.0000    0.32055
152600.0000    0.37700
152640.0000    0.22215
152680.0000    0.06615
152720.0000    0.29969
152760.0000    0.02451
152800.0000    0.17289
152840.0000    0.10020
152880.0000    0.17071
152920.0000    0.27282
152960.0000    0.10944
153000.0000    0.35112
153040.0000    0.16422
153080.0000    0.35837
153120.0000    0.47315
153160.0000    0.10009
153200.0000    0.30955
153240.0000    0.09700
153280.0000    0.12523
153320.0000    0.27664
153360.0000    0.16721
153400.0000    0.31405
153440.0000    0.14544
153480.0000    0.35427
153520.0000    0.30281
153560.0000    0.06727
153600.0000    0.09505
153640.0000    0.04235
153680.0000   -0.08377
153720.0000   -0.18185
153760.0000    0.07074
153800.0000    0.09140
153840.0000   -0.05312
153880.0000    0.10778
153920.0000   -0.03630
153960.0000   -0.23280
154000.0000   -0.07850
154040.0000   -0.24805
154080.0000   -0.17557
154120.0000   -0.21103
154160.0000   -0.16642
154200.0000    0.10561
154240.0000    0.26129
154280.0000    0.33913
154320.0000    0.32857
154360.0000    0.23108
154400.0000    0.19687
154440.0000    0.20051
154480.0000    0.17708
154520.0000    0.03374
154560.0000    0.24998
154600.0000    0.33477
154640.0000    0.22427
154680.0000    0.30642
154720.0000    0.34531
154760.0000    0.32452
154800.0000    0.04335
154840.0000    0.24710
154880.0000    0.34245
154920.0000    0.30953
154960.0000    0.30524
155000.0000    0.14848
155040.0000    0.34924
155080.0000    0.31218
155120.0000    0.32323
155160.0000    0.19991
155200.0000    0.33419
155240.0000    0.45511
155280.0000    0.18215
155320.0000    0.44449
155360.0000    0.04584
155400.0000    0.22368
155440.0000    0.17673
155480.0000    0.34026
155520.0000   -0.04344
155560.0000    0.14264
155600.0000    0.15917
155640.0000    0.13630
155680.0000    0.04958
155720.0000   -0.02768
155760.0000    0.00545
155800.0000    0.00172
155840.0000    0.33396
155880.0000    0.41939
155920.0000    0.16382
155960.0000    0.24921
156000.0000    0.28752
156040.0000    0.11606
156080.0000    0.11815
156120.0000    0.16481
156160.0000    0.18851
156200.0000    0.41222
156240.0000    0.25619
156280.0000    0.26522
156320.0000    0.12990
156360.0000    0.25447
156400.0000    0.19435
156440.0000    0.31998
156480.0000    0.02137
156520.0000    0.27368
156560.0000    0.01892
156600.0000    0.26304
156640.0000    0.07663
156680.0000    0.04764
156720.0000    0.34676
156760.0000    0.16564
156800.0000    0.21281
156840.0000    0.10662
156880.0000    0.13954
156920.0000    0.21557
156960.0000   -0.00586
157000.0000   -0.21536
157040.0000   -0.03216
157080.0000   -0.03720
157120.0000   -0.00635
157160.0000    0.22552
157200.0000    0.03540
157240.0000    0.10182
157280.0000    0.09427
157320.0000    0.28056
157360.0000    0.20074
157400.0000    0.32688
157440.0000    0.47031
157480.0000    0.45879
157520.0000    0.45504
157560.0000    0.33974
157600.0000    0.45447
157640.0000    0.38167
157680.0000    0.43826
157720.0000    0.35956
157760.0000    0.32196
157800.0000    0.56249
157840.0000    0.45758
157880.0000    0.46888
157920.0000    0.33341
157960.0000    0.31222
158000.0000    0.47503
158040.0000    0.65873
158080.0000    0.33118
158120.0000    0.36228
158160.0000    0.26517
158200.0000    0.24844
158240.0000    0.04932
158280.0000   -0.06183
158320.0000    0.27092
158360.0000    0.09147
158400.0000    0.16686
158440.0000    0.32283
158480.0000   -0.12017
158520.0000   -0.19619
158560.0000   -0.05316
158600.0000   -0.48507
158640.0000   -0.24729
158680.0000   -0.09632
158720.0000   -0.14049
158760.0000    0.06101
158800.0000   -0.01118
158840.0000    0.01007
158880.0000    0.10070
158920.0000    0.11819
158960.0000    0.15296
159000.0000    0.09224
159040.0000   -0.05009
159080.0000    0.09248
159120.0000   -0.24688
159160.0000    0.16569
159200.0000    0.16741
159240.0000    0.16178
159280.0000    0.13303
159320.0000    0.13706
159360.0000   -0.06525
159400.0000   -0.10785
159440.0000   -0.02745
159480.0000   -0.11799
159520.0000   -0.08045
159560.0000    0.09076
159600.0000   -0.13723
159640.0000   -0.09143
159680.0000   -0.01638
159720.0000    0.20129
159760.0000    0.05073
159800.0000   -0.15024
159840.0000    0.08963
159880.0000   -0.06324
159920.0000    0.07795
159960.0000    0.15808
160000.0000    0.33764
160040.0000    0.24231
160080.0000    0.39495
160120.0000    0.19699
160160.0000    0.06812
160200.0000    0.17503
160240.0000    0.15179
160280.0000    0.03987
160320.0000    0.25617
160360.0000    0.10552
160400.0000    0.22094
160440.0000    0.50154
160480.0000    0.12328
160520.0000    0.35022
160560.0000    0.40621
160600.0000    0.00304
160640.0000    0.21272
160680.0000    0.23838
160720.0000    0.21834
160760.0000    0.25040
160800.0000    0.24139
160840.0000    0.09954
160880.0000   -0.06171
160920.0000    0.11828
160960.0000   -0.02884
161000.0000    0.09184
161040.0000    0.18965
161080.0000    0.12071
161120.0000    0.08812
161160.0000    0.38953
161200.0000    0.12120
161240.0000   -0.19860
161280.0000    0.06989
161320.0000    0.19943
161360.0000    0.08742
161400.0000    0.01970
161440.0000    0.14193
161480.0000   -0.02342
161520.0000    0.01398
161560.0000   -0.07676
161600.0000    0.16965
161640.0000    0.01975
161680.0000   -0.22538
161720.0000   -0.27862
161760.0000   -0.18216
161800.0000   -0.01163
161840.0000    0.29276
161880.0000    0.12344
161920.0000    0.00975
161960.0000   -0.07261
162000.0000   -0.09032
162040.0000    0.18564
162080.0000    0.11025
162120.0000    0.16333
162160.0000    0.09862
162200.0000    0.20354
162240.0000    0.03626
162280.0000   -0.18179
162320.0000    0.16163
162360.0000    0.16543
162400.0000    0.10807
162440.0000    0.22095
162480.0000    0.24598
162520.0000   -0.12807
162560.0000    0.10065
162600.0000    0.14541
162640.0000   -0.00520
162680.0000    0.02633
162720.0000    0.06546
162760.0000    0.05162
162800.0000   -0.07777
162840.0000   -0.09281
162880.0000    0.22567
162920.0000   -0.15721
162960.0000   -0.21320
163000.0000   -0.07249
163040.0000   -0.13025
163080.0000   -0.17738
163120.0000   -0.08713
163160.0000    0.03074
163200.0000    0.10024
163240.0000    0.12927
163280.0000    0.15105
163320.0000    0.21060
163360.0000    0.17315
163400.0000    0.15888
163440.0000   -0.23193
163480.0000    0.11092
163520.0000   -0.03965
163560.0000   -0.00330
163600.0000    0.27269
163640.0000    0.23160
163680.0000    0.39066
163720.0000   -0.03292
163760.0000   -0.10573
163800.0000    0.13003
163840.0000    0.06329
163880.0000    0.12282
163920.0000    0.22234
163960.0000    0.09201
164000.0000    0.26446
164040.0000    0.15349
164080.0000   -0.06405
164120.0000    0.16814
164160.0000    0.03449
164200.0000    0.12827
164240.0000    0.09789
164280.0000    0.07264
164320.0000    0.28602
164360.0000    0.01629
164400.0000    0.14077
164440.0000    0.16727
164480.0000    0.33721
164520.0000    0.16335
164560.0000    0.09742
164600.0000    0.36953
164640.0000    0.25280
164680.0000   -0.00482
164720.0000    0.35217
164760.0000    0.22650
164800.0000    0.25725
164840.0000    0.20600
164880.0000    0.37442
164920.0000   -0.02226
164960.0000    0.18063
165000.0000   -0.11687
165040.0000   -0.04270
165080.0000    0.01528
165120.0000    0.11832
165160.0000    0.31219
165200.0000    0.17699
165240.0000    0.23941
165280.0000    0.40534
165320.0000    0.33491
165360.0000    0.27452
165400.0000    0.25116
165440.0000    0.25667
165480.0000    0.18703
165520.0000    0.33771
165560.0000    0.20890
165600.0000    0.27411
165640.0000    0.05509
165680.0000    0.14824
165720.0000    0.17689
165760.0000    0.31043
165800.0000    0.21512
165840.0000    0.26210
165880.0000    0.23819
165920.0000    0.33475
165960.0000    0.36502
166000.0000    0.15168
166040.0000    0.37234
166080.0000   -0.00157
166120.0000    0.25634
166160.0000    0.34734
166200.0000    0.30575
166240.0000    0.21319
166280.0000    0.24031
166320.0000    0.25441
166360.0000    0.16493
166400.0000    0.05566
166440.0000    0.20469
166480.0000    0.25878
166520.0000    0.23673
166560.0000    0.35777
166600.0000    0.24800
166640.0000    0.23170
166680.0000    0.03171
166720.0000    0.08428
166760.0000    0.23460
166800.0000    0.04662
166840.0000    0.23408
166880.0000   -0.08401
166920.0000    0.23739
166960.0000    0.13499
167000.0000    0.13842
167040.0000    0.32123
167080.0000   -0.01046
167120.0000    0.16446
167160.0000    0.02758
167200.0000   -0.09024
167240.0000    0.09446
167280.0000    0.15747
167320.0000    0.00251
167360.0000    0.21461
167400.0000    0.04502
167440.0000    0.26698
167480.0000    0.08660
167520.0000    0.07395
167560.0000    0.20260
167600.0000    0.35957
167640.0000    0.34143
167680.0000    0.21539
167720.0000    0.31689
167760.0000    0.09877
167800.0000    0.18664
167840.0000    0.40578
167880.0000    0.26035
167920.0000    0.07859
167960.0000    0.09939
168000.0000    0.35342
168040.0000    0.12266
168080.0000    0.43828
168120.0000    0.26448
168160.0000    0.54404
168200.0000    0.27663
168240.0000    0.01538
168280.0000    0.48290
168320.0000    0.30032
168360.0000    0.17466
168400.0000    0.28455
168440.0000    0.55839
168480.0000    0.45632
168520.0000    0.33519
168560.0000    0.16306
168600.0000    0.11860
168640.0000    0.16630
168680.0000    0.27577
168720.0000    0.26234
168760.0000    0.27939
168800.0000    0.27138
168840.0000    0.04226
168880.0000    0.24101
168920.0000    0.02089
168960.0000    0.35727
169000.0000    0.15251
169040.0000    0.25425
169080.0000    0.21522
169120.0000    0.08416
169160.0000    0.18975
169200.0000    0.24012
169240.0000    0.14820
169280.0000    0.09382
169320.0000    0.23444
169360.0000    0.25064
169400.0000    0.27279
169440.0000    0.16558
169480.0000    0.10150
169520.0000    0.33500
169560.0000    0.25632
169600.0000    0.08121
169640.0000    0.06698
169680.0000    0.02594
169720.0000    0.23733
169760.0000   -0.06012
169800.0000    0.15881
169840.0000    0.07978
169880.0000    0.04802
169920.0000    0.23972
169960.0000    0.06376
170000.0000    0.24757
170040.0000    0.33127
170080.0000    0.29081
170120.0000    0.06891
170160.0000    0.35319
170200.0000    0.26892
170240.0000    0.19459
170280.0000    0.39862
170320.0000    0.29123
170360.0000    0.41610
170400.0000    0.22792
170440.0000   -0.09897
170480.0000    0.15093
170520.0000    0.23684
170560.0000    0.17491
170600.0000    0.26771
170640.0000    0.12797
170680.0000    0.32156
170720.0000    0.36298
170760.0000    0.27112
170800.0000    0.33078
170840.0000    0.01415
170880.0000    0.20670
170920.0000    0.13975
170960.0000    0.28342
171000.0000    0.04776
171040.0000    0.21651
171080.0000    0.21944
171120.0000    0.16053
171160.0000    0.02925
171200.0000    0.21232
171240.0000    0.06573
171280.0000    0.18302
171320.0000    0.14173
171360.0000    0.23902
171400.0000    0.18545
171440.0000    0.30636
171480.0000    0.20655
171520.0000    0.24810
171560.0000    0.13826
171600.0000    0.22629
171640.0000    0.33910
171680.0000    0.25224
171720.0000   -0.01731
171760.0000    0.22346
171800.0000    0.27110
171840.0000    0.20299
171880.0000    0.14318
171920.0000    0.04736
171960.0000    0.29503
172000.0000    0.13661
172040.0000    0.18595
172080.0000   -0.02474
172120.0000    0.18099
172160.0000    0.03596
172200.0000   -0.09934
172240.0000    0.13477
172280.0000    0.29133
172320.0000   -0.09844
172360.0000    0.08983
172400.0000    0.14301
172440.0000    0.14397
172480.0000   -0.13146
172520.0000    0.07653
172560.0000    0.22913
172600.0000   -0.04836
172640.0000    0.10636
172680.0000    0.06682
172720.0000   -0.01725
172760.0000   -0.27090
172800.0000   -0.02304
172840.0000   -0.06470
172880.0000    0.05457
172920.0000    0.18379
172960.0000    0.07620
173000.0000    0.34498
173040.0000    0.20450
173080.0000    0.27376
173120.0000    0.06522
173160.0000    0.39955
173200.0000    0.38732
173240.0000    0.12666
173280.0000    0.24313
173320.0000    0.17919
173360.0000    0.17935
173400.0000    0.06054
173440.0000    0.19239
173480.0000    0.15507
173520.0000    0.16977
173560.0000   -0.16332
173600.0000    0.13523
173640.0000    0.03377
173680.0000    0.06877
173720.0000   -0.09830
173760.0000    0.05528
173800.0000   -0.13773
173840.0000   -0.14905
173880.0000   -0.09739
173920.0000    0.19777
173960.0000   -0.03856
174000.0000    0.09232
174040.0000    0.01597
174080.0000   -0.15459
174120.0000    0.10992
174160.0000    0.18766
174200.0000   -0.22599
174240.0000    0.16396
174280.0000    0.14834
174320.0000    0.23702
174360.0000    0.13780
174400.0000    0.03622
174440.0000    0.23181
174480.0000    0.14180
174520.0000    0.43607
174560.0000    0.62088
174600.0000    0.36220
174640.0000    0.25901
174680.0000    0.09000
174720.0000    0.11549
174760.0000    0.16272
174800.0000    0.03122
174840.0000    0.05393
174880.0000    0.17926
174920.0000   -0.04512
174960.0000    0.00054
175000.0000    0.16399
175040.0000    0.26703
175080.0000    0.13538
175120.0000    0.17921
175160.0000    0.13882
175200.0000    0.06128
175240.0000    0.13955
175280.0000    0.11302
175320.0000    0.15377
175360.0000    0.26118
175400.0000    0.15147
175440.0000    0.04511
175480.0000    0.04161
175520.0000    0.18820
175560.0000    0.38963
175600.0000    0.18545
175640.0000   -0.08071
175680.0000    0.22718
175720.0000    0.18817
175760.0000    0.22507
175800.0000    0.14783
175840.0000    0.17980
175880.0000    0.33136
175920.0000    0.15108
175960.0000    0.08271
176000.0000    0.06996
176040.0000    0.21987
176080.0000    0.15535
176120.0000    0.20019
176160.0000    0.13809
176200.0000    0.42396
176240.0000    0.03412
176280.0000    0.15664
176320.0000    0.09674
176360.0000    0.11855
176400.0000    0.05784
176440.0000    0.12954
176480.0000   -0.03930
176520.0000    0.03199
176560.0000    0.13266
176600.0000    0.05789
176640.0000    0.05796
176680.0000    0.03174
176720.0000    0.27315
176760.0000   -0.15663
176800.0000    0.15345
176840.0000    0.10655
176880.0000    0.01056
176920.0000   -0.04841
176960.0000    0.14893
177000.0000    0.11404
177040.0000   -0.04786
177080.0000    0.02939
177120.0000    0.08542
177160.0000    0.06130
177200.0000    0.19171
177240.0000    0.09923
177280.0000    0.09642
177320.0000    0.25849
177360.0000    0.39348
177400.0000    0.44554
177440.0000    0.08496
177480.0000    0.28416
177520.0000    0.22181
177560.0000    0.21527
177600.0000    0.08222
177640.0000   -0.20480
177680.0000   -0.06186
177720.0000   -0.00399
177760.0000   -0.19624
177800.0000   -0.10750
177840.0000    0.13494
177880.0000   -0.00193
177920.0000    0.25078
177960.0000    0.18055
178000.0000   -0.10320
178040.0000    0.18925
178080.0000    0.29778
178120.0000    0.43676
178160.0000    0.21475
178200.0000    0.16060
178240.0000    0.04971
178280.0000    0.21727
178320.0000    0.11404
178360.0000    0.08156
178400.0000    0.01266
178440.0000    0.25767
178480.0000    0.15619
178520.0000    0.04672
178560.0000   -0.25441
178600.0000    0.06816
178640.0000    0.11580
178680.0000    0.20564
178720.0000    0.26867
178760.0000    0.05621
178800.0000    0.20399
178840.0000    0.05692
178880.0000    0.06197
178920.0000   -0.06107
178960.0000    0.20435
179000.0000    0.15698
179040.0000    0.07120
179080.0000    0.10357
179120.0000    0.13490
179160.0000    0.21358
179200.0000    0.22016
179240.0000    0.10365
179280.0000    0.39802
179320.0000    0.27383
179360.0000    0.09177
179400.0000    0.24543
179440.0000    0.18135
179480.0000    0.20858
179520.0000    0.11575
179560.0000    0.19117
179600.0000   -0.04203
179640.0000   -0.03469
179680.0000    0.24753
179720.0000    0.22492
179760.0000    0.17354
179800.0000    0.35006
179840.0000    0.01917
179880.0000   -0.03268
179920.0000    0.02304
179960.0000   -0.03782
180000.0000    0.31555
180040.0000    0.21276
180080.0000    0.25604
180120.0000    0.25701
180160.0000    0.40791
180200.0000    0.22179
180240.0000    0.01599
180280.0000    0.25952
180320.0000    0.35810
180360.0000    0.14979
180400.0000    0.18824
180440.0000    0.07043
180480.0000    0.04366
180520.0000   -0.12774
180560.0000   -0.03151
180600.0000    0.09003
180640.0000    0.14752
180680.0000    0.13360
180720.0000   -0.11427
180760.0000    0.07647
180800.0000   -0.01119
180840.0000    0.36354
180880.0000    0.31326
180920.0000    0.24713
180960.0000    0.20800
181000.0000    0.06184
181040.0000    0.12815
181080.0000    0.08776
181120.0000   -0.05303
181160.0000    0.15472
181200.0000    0.14732
181240.0000    0.08652
181280.0000    0.24181
181320.0000    0.25543
181360.0000    0.18398
181400.0000    0.22502
181440.0000    0.22638
181480.0000    0.31385
181520.0000    0.17869
181560.0000   -0.14239
181600.0000    0.00841
181640.0000    0.19047
181680.0000   -0.03339
181720.0000    0.14430
181760.0000   -0.13720
181800.0000    0.01088
181840.0000   -0.12609
181880.0000   -0.06133
181920.0000    0.07673
181960.0000   -0.12974
182000.0000    0.14901
182040.0000    0.36488
182080.0000    0.05835
182120.0000   -0.08685
182160.0000   -0.06068
182200.0000    0.23392
182240.0000   -0.18349
182280.0000   -0.13758
182320.0000   -0.09398
182360.0000   -0.04793
182400.0000   -0.10372
182440.0000    0.05022
182480.0000    0.06594
182520.0000    0.05373
182560.0000   -0.26513
182600.0000   -0.10190
182640.0000    0.04933
182680.0000   -0.06916
182720.0000    0.03880
182760.0000   -0.22138
182800.0000   -0.00491
182840.0000    0.02648
182880.0000   -0.14295
182920.0000   -0.15393
182960.0000   -0.00713
183000.0000    0.00248
183040.0000    0.01978
183080.0000    0.12879
183120.0000    0.27067
183160.0000    0.04477
183200.0000    0.06194
183240.0000    0.29965
183280.0000    0.37019
183320.0000    0.13738
183360.0000    0.14668
183400.0000    0.22748
183440.0000    0.00011
183480.0000    0.17671
183520.0000    0.23732
183560.0000    0.52909
183600.0000    0.25379
183640.0000    0.28015
183680.0000    0.49558
183720.0000    0.20697
183760.0000    0.24135
183800.0000    0.25351
183840.0000    0.27589
183880.0000    0.16410
183920.0000    0.38706
183960.0000    0.31402
184000.0000    0.09255
184040.0000    0.16245
184080.0000    0.19770
184120.0000    0.27468
184160.0000    0.27680
184200.0000    0.36186
184240.0000   -0.03597
184280.0000    0.21543
184320.0000    0.34914
184360.0000    0.44051
184400.0000    0.32351
184440.0000    0.27527
184480.0000    0.33825
184520.0000    0.24511
184560.0000    0.48732
184600.0000    0.21240
184640.0000    0.22856
184680.0000    0.25469
184720.0000    0.20264
184760.0000    0.40195
184800.0000    0.25784
184840.0000    0.35605
184880.0000    0.20238
184920.0000    0.29133
184960.0000    0.42791
185000.0000    0.30740
185040.0000    0.21337
185080.0000    0.07121
185120.0000    0.34998
185160.0000    0.24416
185200.0000    0.14870
185240.0000    0.39401
185280.0000    0.28424
185320.0000    0.22367
185360.0000    0.31402
185400.0000    0.38344
185440.0000    0.17845
185480.0000    0.14725
185520.0000    0.37803
185560.0000    0.14369
185600.0000    0.27263
185640.0000    0.06859
185680.0000    0.11827
185720.0000    0.15725
185760.0000    0.19992
185800.0000    0.02667
185840.0000    0.23849
185880.0000   -0.02190
185920.0000    0.44089
185960.0000   -0.02105
186000.0000   -0.09272
186040.0000    0.22744
186080.0000    0.38243
186120.0000    0.25723
186160.0000    0.24326
186200.0000    0.08044
186240.0000    0.14405
186280.0000    0.38797
186320.0000    0.31679
186360.0000    0.28072
186400.0000    0.08867
186440.0000    0.27529
186480.0000    0.24725
186520.0000    0.35514
186560.0000    0.38979
186600.0000    0.15559
186640.0000    0.30756
186680.0000    0.26163
186720.0000    0.32524
186760.0000    0.23587
186800.0000   -0.06435
186840.0000    0.04939
186880.0000    0.01323
186920.0000    0.21731
186960.0000    0.48459
187000.0000    0.30397
187040.0000    0.06017
187080.0000    0.12631
187120.0000    0.23665
187160.0000   -0.14948
187200.0000   -0.08104
187240.0000   -0.19814
187280.0000    0.14020
187320.0000    0.09954
187360.0000    0.16043
187400.0000    0.01614
187440.0000   -0.00804
187480.0000    0.03862
187520.0000    0.04981
187560.0000   -0.05966
187600.0000    0.02311
187640.0000    0.13801
187680.0000    0.10801
187720.0000   -0.02553
187760.0000    0.06380
187800.0000    0.15218
187840.0000    0.05042
187880.0000    0.15427
187920.0000    0.00990
187960.0000   -0.02017
188000.0000   -0.02237
188040.0000    0.03782
188080.0000   -0.11372
188120.0000    0.05993
188160.0000   -0.05701
188200.0000    0.13907
188240.0000   -0.13459
188280.0000    0.09989
188320.0000    0.16096
188360.0000   -0.04246
188400.0000   -0.13067
188440.0000    0.18879
188480.0000    0.03868
188520.0000    0.03835
188560.0000   -0.05493
188600.0000   -0.01680
188640.0000   -0.05158
188680.0000    0.09712
188720.0000    0.17226
188760.0000    0.03100
188800.0000    0.18906
188840.0000    0.08796
188880.0000    0.15112
188920.0000    0.09446
188960.0000    0.05450
189000.0000   -0.12045
189040.0000    0.11013
189080.0000    0.07106
189120.0000   -0.23863
189160.0000    0.07462
189200.0000    0.13969
189240.0000    0.06022
189280.0000    0.15070
189320.0000    0.19133
189360.0000    0.13770
189400.0000   -0.00016
189440.0000   -0.10441
189480.0000    0.11950
189520.0000    0.24764
189560.0000    0.08958
189600.0000    0.14278
189640.0000    0.10969
189680.0000   -0.01914
189720.0000    0.15758
189760.0000    0.14869
189800.0000    0.04954
189840.0000    0.03154
189880.0000    0.16884
189920.0000   -0.01079
189960.0000   -0.00418
190000.0000    0.02130
190040.0000    0.05886
190080.0000   -0.00439
190120.0000    0.00500
190160.0000    0.34901
190200.0000    0.17154
190240.0000    0.02213
190280.0000    0.27814
190320.0000    0.08023
190360.0000    0.14312
190400.0000    0.24986
190440.0000    0.09766
190480.0000    0.16861
190520.0000    0.03472
190560.0000    0.27690
190600.0000    0.21027
190640.0000    0.08680
190680.0000   -0.02434
190720.0000    0.17300
190760.0000    0.08204
190800.0000    0.14028
190840.0000   -0.12446
190880.0000    0.20616
190920.0000    0.16967
190960.0000    0.15209
191000.0000   -0.00277
191040.0000    0.10459
191080.0000    0.00580
191120.0000    0.07907
191160.0000    0.20780
191200.0000    0.11695
191240.0000    0.00756
191280.0000    0.02088
191320.0000    0.04718
191360.0000    0.00439
191400.0000    0.10502
191440.0000    0.27405
191480.0000   -0.07423
191520.0000    0.00260
191560.0000    0.02889
191600.0000   -0.25343
191640.0000    0.13745
191680.0000    0.06243
191720.0000    0.07084
191760.0000    0.15372
191800.0000    0.38274
191840.0000    0.44926
191880.0000    0.00987
191920.0000    0.06712
191960.0000   -0.00287
192000.0000    0.22821
192040.0000    0.00663
192080.0000    0.01722
192120.0000    0.03142
192160.0000    0.14421
192200.0000   -0.01546
192240.0000   -0.00003
192280.0000   -0.02192
192320.0000    0.09880
192360.0000    0.09374
192400.0000    0.01746
192440.0000    0.08333
192480.0000   -0.03117
192520.0000   -0.02259
192560.0000    0.07153
192600.0000   -0.10798
192640.0000   -0.00565
192680.0000    0.01464
192720.0000   -0.01130
192760.0000   -0.02928
192800.0000   -0.06872
192840.0000    0.04451
192880.0000    0.00260
192920.0000   -0.01314
192960.0000   -0.05382
193000.0000   -0.10324
193040.0000   -0.08766
193080.0000    0.04873
193120.0000   -0.02136
193160.0000    0.09818
193200.0000   -0.02223
193240.0000   -0.16862
193280.0000   -0.01242
193320.0000    0.10408
193360.0000    0.10717
193400.0000   -0.15680
193440.0000   -0.20782
193480.0000    0.01866
193520.0000    0.01248
193560.0000   -0.06363
193600.0000    0.05599
193640.0000   -0.14401
193680.0000   -0.03066
193720.0000    0.08597
193760.0000   -0.04084
193800.0000   -0.02377
193840.0000    0.01795
193880.0000   -0.04290
193920.0000    0.24427
193960.0000    0.08663
194000.0000    0.16155
194040.0000    0.04466
194080.0000   -0.15540
194120.0000   -0.27129
194160.0000   -0.33243
194200.0000    0.06269
194240.0000   -0.24149
194280.0000    0.02461
194320.0000   -0.09359
194360.0000   -0.02128
194400.0000   -0.21626
194440.0000   -0.21723
194480.0000    0.01625
194520.0000   -0.13558
194560.0000    0.10972
194600.0000   -0.13187
194640.0000   -0.24742
194680.0000   -0.36798
194720.0000   -0.03260
194760.0000    0.02304
194800.0000    0.02315
194840.0000    0.01282
194880.0000    0.12669
194920.0000    0.05356
194960.0000    0.04789
195000.0000   -0.03696
195040.0000   -0.17653
195080.0000    0.02760
195120.0000    0.11480
195160.0000   -0.05995
195200.0000   -0.06462
195240.0000    0.02903
195280.0000    0.00278
195320.0000    0.03510
195360.0000    0.07267
195400.0000   -0.13519
195440.0000   -0.02699
195480.0000    0.09621
195520.0000    0.07040
195560.0000    0.16243
195600.0000   -0.00937
195640.0000    0.19702
195680.0000    0.03061
195720.0000   -0.02260
195760.0000    0.26384
195800.0000    0.12455
195840.0000    0.12674
195880.0000    0.12514
195920.0000    0.24996
195960.0000    0.00081
196000.0000    0.00932
196040.0000    0.13689
196080.0000    0.17037
196120.0000    0.36996
196160.0000    0.21103
196200.0000    0.24426
196240.0000    0.24055
196280.0000    0.04620
196320.0000    0.09105
196360.0000    0.01223
196400.0000    0.19292
196440.0000   -0.05847
196480.0000    0.12572
196520.0000   -0.02010
196560.0000    0.01109
196600.0000    0.01062
196640.0000    0.06331
196680.0000    0.08376
196720.0000   -0.14467
196760.0000   -0.10838
196800.0000   -0.03245
196840.0000    0.00626
196880.0000    0.03127
196920.0000    0.09517
196960.0000   -0.32936
197000.0000   -0.15294
197040.0000   -0.11323
197080.0000   -0.20012
197120.0000   -0.28526
197160.0000   -0.09421
197200.0000   -0.05137
197240.0000   -0.22679
197280.0000   -0.06764
197320.0000    0.02356
197360.0000    0.09959
197400.0000    0.00172
197440.0000   -0.28848
197480.0000    0.05075
197520.0000    0.02406
197560.0000   -0.14717
197600.0000   -0.13579
197640.0000   -0.13996
197680.0000   -0.01740
197720.0000   -0.00146
197760.0000   -0.03464
197800.0000    0.09378
197840.0000   -0.11045
197880.0000   -0.07019
197920.0000   -0.00585
197960.0000   -0.03726
198000.0000    0.13601
198040.0000   -0.30975
198080.0000    0.01898
198120.0000   -0.14460
198160.0000   -0.21467
198200.0000   -0.12387
198240.0000   -0.15220
198280.0000   -0.06321
198320.0000   -0.06569
198360.0000   -0.11140
198400.0000   -0.34098
198440.0000   -0.26110
198480.0000   -0.20471
198520.0000   -0.20510
198560.0000   -0.26001
198600.0000    0.01998
198640.0000   -0.26846
198680.0000    0.04075
198720.0000    0.01065
198760.0000    0.05747
198800.0000    0.19674
198840.0000   -0.01836
198880.0000   -0.10316
198920.0000   -0.02868
198960.0000   -0.16803
199000.0000    0.12467
199040.0000   -0.20992
199080.0000    0.13977
199120.0000   -0.16324
199160.0000   -0.12031
199200.0000   -0.04014
199240.0000    0.01963
199280.0000    0.11387
199320.0000   -0.09322
199360.0000   -0.14065
199400.0000   -0.29165
199440.0000    0.03509
199480.0000   -0.05890
199520.0000   -0.02542
199560.0000    0.05113
199600.0000   -0.24054
199640.0000    0.10076
199680.0000   -0.14144
199720.0000    0.02276
199760.0000   -0.05689
199800.0000    0.13350
199840.0000   -0.02720
199880.0000   -0.04592
199920.0000    0.00422
199960.0000   -0.05140
200000.0000    0.28534
200040.0000   -0.11338
200080.0000   -0.05030
200120.0000   -0.31804
200160.0000   -0.01094
200200.0000   -0.14296
200240.0000    0.05550
200280.0000   -0.11165
200320.0000    0.12667
200360.0000   -0.09002
200400.0000    0.12468
200440.0000   -0.01269
200480.0000   -0.02190
200520.0000    0.03192
200560.0000   -0.08199
200600.0000    0.03182
200640.0000    0.00163
200680.0000   -0.11736
200720.0000   -0.08373
200760.0000    0.10895
200800.0000    0.24953
200840.0000    0.02581
200880.0000   -0.01762
200920.0000    0.14364
200960.0000    0.00812
201000.0000   -0.00826
201040.0000    0.04104
201080.0000    0.12193
201120.0000    0.44165
201160.0000    0.34912
201200.0000    0.21242
201240.0000    0.08195
201280.0000   -0.15877
201320.0000    0.00869
201360.0000    0.22796
201400.0000    0.04497
201440.0000    0.08374
201480.0000    0.05308
201520.0000    0.08305
201560.0000    0.29853
201600.0000    0.11048
201640.0000    0.03392
201680.0000   -0.11775
201720.0000   -0.01894
201760.0000   -0.03102
201800.0000   -0.00938
201840.0000    0.07706
201880.0000    0.20678
201920.0000   -0.10622
201960.0000    0.03280
202000.0000    0.01144
202040.0000    0.45785
202080.0000    0.44380
202120.0000    0.32530
202160.0000    0.47840
202200.0000    0.37678
202240.0000    0.42607
202280.0000    0.49138
202320.0000    0.30844
202360.0000    0.32182
202400.0000    0.47548
202440.0000    0.24859
202480.0000    0.05596
202520.0000    0.16559
202560.0000    0.31200
202600.0000    0.03342
202640.0000    0.06041
202680.0000    0.11805
202720.0000    0.20871
202760.0000    0.21450
202800.0000    0.10291
202840.0000    0.04772
202880.0000   -0.01318
202920.0000    0.26171
202960.0000    0.30628
203000.0000    0.04029
203040.0000    0.19386
203080.0000    0.30582
203120.0000    0.33449
203160.0000    0.18150
203200.0000    0.11341
203240.0000    0.18476
203280.0000   -0.07554
203320.0000    0.16559
203360.0000    0.04488
203400.0000    0.17333
203440.0000    0.03811
203480.0000    0.12932
203520.0000    0.13817
203560.0000    0.10271
203600.0000    0.14625
203640.0000    0.32555
203680.0000    0.21837
203720.0000    0.30128
203760.0000    0.26505
203800.0000    0.29471
203840.0000    0.22209
203880.0000    0.23176
203920.0000    0.15228
203960.0000   -0.03224
204000.0000   -0.04771
204040.0000    0.02782
204080.0000    0.09632
204120.0000   -0.14687
204160.0000    0.30580
204200.0000   -0.11713
204240.0000    0.00124
204280.0000   -0.06416
204320.0000   -0.01499
204360.0000    0.03665
204400.0000   -0.06051
204440.0000    0.17516
204480.0000    0.02051
204520.0000    0.10814
204560.0000    0.07791
204600.0000    0.09257
204640.0000    0.00588
204680.0000   -0.17664
204720.0000    0.12178
204760.0000    0.25045
204800.0000   -0.00161
204840.0000    0.21654
204880.0000   -0.03839
204920.0000    0.03807
204960.0000   -0.03615
205000.0000    0.16591
205040.0000   -0.06487
205080.0000   -0.23837
205120.0000    0.02866
205160.0000    0.03953
205200.0000    0.16572
205240.0000    0.17538
205280.0000   -0.04833
205320.0000    0.12956
205360.0000    0.19667
205400.0000    0.41135
205440.0000    0.31616
205480.0000    0.11326
205520.0000    0.10449
205560.0000    0.13060
205600.0000    0.15223
205640.0000    0.00807
205680.0000    0.23787
205720.0000    0.03674
205760.0000   -0.01275
205800.0000   -0.05831
205840.0000   -0.02221
205880.0000    0.12260
205920.0000    0.05894
205960.0000   -0.00077
206000.0000    0.11557
206040.0000    0.21762
206080.0000    0.23671
206120.0000   -0.02093
206160.0000   -0.03733
206200.0000   -0.12858
206240.0000   -0.06829
206280.0000    0.04509
206320.0000   -0.20771
206360.0000   -0.07755
206400.0000   -0.09378
206440.0000   -0.07424
206480.0000   -0.04269
206520.0000    0.15021
206560.0000    0.07783
206600.0000    0.03668
206640.0000   -0.20152
206680.0000    0.18662
206720.0000    0.18282
206760.0000    0.39007
206800.0000    0.29179
206840.0000   -0.01384
206880.0000   -0.07516
206920.0000   -0.04109
206960.0000    0.20081
207000.0000    0.20165
207040.0000    0.04856
207080.0000    0.34654
207120.0000    0.16771
207160.0000    0.19017
207200.0000    0.25541
207240.0000    0.04497
207280.0000    0.23267
207320.0000    0.16399
207360.0000    0.36475
207400.0000    0.36056
207440.0000    0.53949
207480.0000    0.44197
207520.0000    0.45467
207560.0000    0.17873
207600.0000    0.26310
207640.0000    0.35794
207680.0000    0.40368
207720.0000    0.33045
207760.0000    0.11137
207800.0000    0.27333
207840.0000    0.03106
207880.0000    0.34066
207920.0000    0.04524
207960.0000    0.09855
208000.0000    0.07925
208040.0000    0.09295
208080.0000   -0.00360
208120.0000    0.20107
208160.0000    0.22698
208200.0000    0.01802
208240.0000    0.36230
208280.0000    0.30003
208320.0000    0.25463
208360.0000    0.35569
208400.0000    0.31062
208440.0000    0.20759
208480.0000    0.26152
208520.0000    0.03780
208560.0000    0.12619
208600.0000    0.24061
208640.0000    0.21246
208680.0000    0.21133
208720.0000    0.41610
208760.0000    0.21444
208800.0000    0.25801
208840.0000    0.24967
208880.0000    0.16638
208920.0000    0.15488
208960.0000    0.16377
209000.0000   -0.25635
209040.0000    0.09209
209080.0000    0.02161
209120.0000    0.18485
209160.0000   -0.24123
209200.0000   -0.01316
209240.0000   -0.04808
209280.0000    0.03171
209320.0000    0.10190
209360.0000    0.14298
209400.0000    0.04296
209440.0000    0.11130
209480.0000   -0.04073
209520.0000    0.14608
209560.0000   -0.05094
209600.0000    0.07083
209640.0000    0.13438
209680.0000    0.08980
209720.0000    0.31326
209760.0000    0.39338
209800.0000    0.32570
209840.0000    0.45344
209880.0000    0.26191
209920.0000    0.10144
209960.0000    0.16832
210000.0000    0.04552
210040.0000    0.13417
210080.0000    0.16235
210120.0000    0.32763
210160.0000    0.42002
210200.0000    0.22278
210240.0000    0.14724
210280.0000    0.28804
210320.0000    0.33495
210360.0000    0.17892
210400.0000    0.18818
210440.0000    0.15790
210480.0000    0.09535
210520.0000    0.01060
210560.0000    0.25024
210600.0000    0.05043
210640.0000    0.17231
210680.0000    0.05573
210720.0000    0.10921
210760.0000    0.00214
210800.0000    0.33794
210840.0000    0.07067
210880.0000    0.18333
210920.0000    0.27042
210960.0000    0.32389
211000.0000   -0.11073
211040.0000   -0.03006
211080.0000    0.13799
211120.0000    0.12271
211160.0000    0.03364
211200.0000    0.12069
211240.0000    0.15336
211280.0000    0.51091
211320.0000    0.24454
211360.0000    0.05364
211400.0000    0.24925
211440.0000    0.21873
211480.0000    0.16008
211520.0000   -0.08219
211560.0000    0.02228
211600.0000    0.16265
211640.0000    0.03559
211680.0000    0.00904
211720.0000   -0.02520
211760.0000   -0.27552
211800.0000    0.06029
211840.0000   -0.01458
211880.0000   -0.07030
211920.0000    0.01942
211960.0000   -0.10189
212000.0000    0.07363
212040.0000   -0.11271
212080.0000   -0.01572
212120.0000   -0.11023
212160.0000   -0.21981
212200.0000   -0.02543
212240.0000    0.05091
212280.0000   -0.02769
212320.0000    0.01296
212360.0000   -0.09631
212400.0000   -0.05600
212440.0000   -0.20195
212480.0000    0.15649
212520.0000    0.05787
212560.0000   -0.14182
212600.0000   -0.05280
212640.0000   -0.02045
212680.0000   -0.15591
212720.0000   -0.04137
212760.0000   -0.07476
212800.0000   -0.14513
212840.0000   -0.09077
212880.0000   -0.02700
212920.0000   -0.05100
212960.0000   -0.17205
213000.0000    0.23434
213040.0000    0.01771
213080.0000    0.10161
213120.0000   -0.02407
213160.0000   -0.05501
213200.0000    0.23139
213240.0000    0.25605
213280.0000    0.23366
213320.0000    0.16507
213360.0000   -0.10093
213400.0000    0.06526
213440.0000   -0.00832
213480.0000    0.02019
213520.0000    0.12909
213560.0000    0.11418
213600.0000    0.36170
213640.0000    0.32383
213680.0000    0.24931
213720.0000   -0.02483
213760.0000    0.11619
213800.0000    0.24734
213840.0000    0.09508
213880.0000    0.15079
213920.0000    0.21507
213960.0000    0.32389
214000.0000    0.41051
214040.0000    0.43874
214080.0000    0.43509
214120.0000    0.23026
214160.0000    0.11403
214200.0000    0.07890
214240.0000    0.47101
214280.0000    0.29586
214320.0000    0.38596
214360.0000    0.39424
214400.0000    0.46911
214440.0000    0.46721
214480.0000    0.29280
214520.0000    0.38025
214560.0000    0.44794
214600.0000    0.41467
214640.0000    0.08339
214680.0000    0.00833
214720.0000    0.35748
214760.0000    0.29682
214800.0000   -0.00848
214840.0000    0.08385
214880.0000   -0.15527
214920.0000    0.05735
214960.0000    0.19835
215000.0000    0.18658
215040.0000    0.33040
215080.0000    0.37271
215120.0000    0.30315
215160.0000    0.21558
215200.0000    0.11062
215240.0000    0.23422
215280.0000    0.54165
215320.0000    0.18534
215360.0000    0.22961
215400.0000    0.28810
215440.0000    0.24559
215480.0000    0.16694
215520.0000    0.30724
215560.0000    0.30808
215600.0000    0.14855
215640.0000   -0.00613
215680.0000    0.12196
215720.0000   -0.04807
215760.0000    0.10940
215800.0000   -0.01776
215840.0000   -0.02293
215880.0000   -0.08732
215920.0000   -0.06996
215960.0000   -0.11486
216000.0000    0.03514
216040.0000   -0.09246
216080.0000   -0.12971
216120.0000   -0.31374
216160.0000    0.06678
216200.0000   -0.09493
216240.0000   -0.03895
216280.0000   -0.03832
216320.0000   -0.03397
216360.0000   -0.02665
216400.0000   -0.19845
216440.0000   -0.05398
216480.0000   -0.06834
216520.0000   -0.06044
216560.0000   -0.23691
216600.0000    0.06686
216640.0000    0.17263
216680.0000    0.01712
216720.0000    0.06320
216760.0000   -0.02102
216800.0000    0.13727
216840.0000    0.24729
216880.0000    0.12693
216920.0000   -0.01904
216960.0000    0.12778
217000.0000    0.10017
217040.0000    0.32670
217080.0000    0.11758
217120.0000    0.18282
217160.0000    0.24248
217200.0000    0.13413
217240.0000    0.28175
217280.0000    0.21188
217320.0000    0.16908
217360.0000    0.17818
217400.0000    0.03989
217440.0000    0.42057
217480.0000   -0.07800
217520.0000    0.09743
217560.0000    0.30444
217600.0000    0.28357
217640.0000    0.15370
217680.0000   -0.05363
217720.0000    0.00254
217760.0000   -0.06029
217800.0000   -0.17266
217840.0000   -0.00651
217880.0000    0.01796
217920.0000   -0.12395
217960.0000    0.13567
218000.0000    0.08690
218040.0000   -0.00058
218080.0000    0.08906
218120.0000    0.15122
218160.0000    0.11178
218200.0000    0.08214
218240.0000    0.14402
218280.0000    0.05108
218320.0000    0.11660
218360.0000    0.25231
218400.0000    0.05392
218440.0000    0.13785
218480.0000    0.06819
218520.0000    0.05261
218560.0000    0.21119
218600.0000    0.02330
218640.0000    0.37737
218680.0000    0.14803
218720.0000   -0.00904
218760.0000    0.05987
218800.0000   -0.09268
218840.0000   -0.08743
218880.0000    0.05205
218920.0000    0.14414
218960.0000    0.03137
219000.0000    0.17067
219040.0000   -0.12368
219080.0000   -0.01058
219120.0000   -0.16467
219160.0000    0.07027
219200.0000   -0.26277
219240.0000   -0.04619
219280.0000   -0.06239
219320.0000    0.06455
219360.0000   -0.12929
219400.0000    0.09308
219440.0000    0.09908
219480.0000   -0.10843
219520.0000    0.08869
219560.0000   -0.09265
219600.0000    0.02820
219640.0000   -0.27794
219680.0000   -0.28477
219720.0000   -0.12323
219760.0000   -0.05113
219800.0000    0.28444
219840.0000    0.12498
219880.0000    0.06484
219920.0000    0.09182
219960.0000    0.07713
220000.0000   -0.30931
220040.0000   -0.20487
220080.0000   -0.16108
220120.0000   -0.08245
220160.0000    0.06154
220200.0000   -0.07312
220240.0000   -0.00768
220280.0000    0.01620
220320.0000    0.06374
220360.0000    0.23691
220400.0000    0.10141
220440.0000    0.23283
220480.0000    0.09760
220520.0000    0.17604
220560.0000   -0.14315
220600.0000   -0.09306
220640.0000    0.16334
220680.0000    0.10375
220720.0000    0.19308
220760.0000    0.31881
220800.0000    0.09187
220840.0000    0.23262
220880.0000    0.50856
220920.0000    0.16106
220960.0000    0.25670
221000.0000    0.22579
221040.0000    0.25400
221080.0000    0.45934
221120.0000    0.37169
221160.0000    0.16388
221200.0000    0.25129
221240.0000    0.27009
221280.0000    0.22257
221320.0000    0.17179
221360.0000    0.11815
221400.0000    0.12505
221440.0000    0.38311
221480.0000    0.27201
221520.0000    0.35531
221560.0000    0.19048
221600.0000   -0.03606
221640.0000    0.32246
221680.0000    0.43595
221720.0000    0.19256
221760.0000    0.05617
221800.0000    0.04310
221840.0000   -0.18353
221880.0000   -0.00600
221920.0000    0.02086
221960.0000   -0.01648
222000.0000    0.03430
222040.0000    0.19981
222080.0000   -0.13091
222120.0000   -0.19235
222160.0000   -0.00687
222200.0000   -0.03940
222240.0000   -0.15243
222280.0000    0.10713
222320.0000   -0.06864
222360.0000    0.25747
222400.0000    0.20783
222440.0000    0.20006
222480.0000    0.37291
222520.0000    0.22139
222560.0000    0.21077
222600.0000    0.09549
222640.0000    0.32233
222680.0000    0.45407
222720.0000    0.14274
222760.0000    0.37192
222800.0000    0.17829
222840.0000    0.10522
222880.0000    0.22821
222920.0000    0.24181
222960.0000    0.50466
223000.0000    0.34746
223040.0000    0.21239
223080.0000    0.44306
223120.0000   -0.02173
223160.0000   -0.00257
223200.0000    0.20139
223240.0000    0.15290
223280.0000   -0.03110
223320.0000   -0.16251
223360.0000    0.00295
223400.0000    0.03358
223440.0000    0.02174
223480.0000    0.22020
223520.0000    0.17773
223560.0000    0.31593
223600.0000    0.31056
223640.0000    0.51144
223680.0000    0.17075
223720.0000    0.28095
223760.0000    0.13273
223800.0000   -0.11138
223840.0000    0.08081
223880.0000    0.04420
223920.0000    0.04654
223960.0000    0.04236
224000.0000    0.20358
224040.0000    0.09314
224080.0000   -0.05040
224120.0000    0.11799
224160.0000    0.12284
224200.0000    0.10798
224240.0000    0.28427
224280.0000    0.28587
224320.0000    0.00368
224360.0000   -0.04831
224400.0000   -0.01835
224440.0000    0.01484
224480.0000    0.21389
224520.0000    0.33315
224560.0000   -0.09182
224600.0000   -0.05460
224640.0000    0.01699
224680.0000    0.05811
224720.0000    0.30308
224760.0000    0.17532
224800.0000    0.30026
224840.0000    0.26041
224880.0000    0.24832
224920.0000    0.12548
224960.0000   -0.19010
225000.0000   -0.27322
225040.0000    0.10907
225080.0000    0.00742
225120.0000   -0.07242
225160.0000    0.01002
225200.0000   -0.01159
225240.0000    0.10597
225280.0000   -0.04666
225320.0000   -0.09113
225360.0000   -0.04775
225400.0000   -0.04844
225440.0000   -0.34185
225480.0000   -0.12844
225520.0000    0.00838
225560.0000    0.08641
225600.0000   -0.01744
225640.0000    0.07458
225680.0000    0.14219
225720.0000    0.26498
225760.0000    0.44405
225800.0000    0.37798
225840.0000    0.24548
225880.0000    0.60333
225920.0000    0.21556
225960.0000    0.06268
226000.0000    0.06648
226040.0000    0.08064
226080.0000   -0.03800
226120.0000    0.00458
226160.0000    0.05852
226200.0000    0.01978
226240.0000    0.35919
226280.0000    0.16511
226320.0000    0.17635
226360.0000    0.05551
226400.0000    0.07512
226440.0000    0.15209
226480.0000    0.06488
226520.0000    0.26083
226560.0000    0.10820
226600.0000   -0.02967
226640.0000    0.08007
226680.0000    0.05826
226720.0000    0.08824
226760.0000    0.22155
226800.0000    0.28837
226840.0000    0.37191
226880.0000    0.28797
226920.0000    0.17279
226960.0000    0.25430
227000.0000    0.08771
227040.0000    0.00282
227080.0000    0.09369
227120.0000    0.12008
227160.0000    0.25378
227200.0000    0.06420
227240.0000    0.06765
227280.0000   -0.12862
227320.0000    0.03104
227360.0000   -0.02402
227400.0000    0.06331
227440.0000   -0.03973
227480.0000    0.07563
227520.0000    0.09642
227560.0000    0.02220
227600.0000    0.11097
227640.0000   -0.01479
227680.0000    0.15454
227720.0000    0.13641
227760.0000    0.09354
227800.0000   -0.04289
227840.0000    0.08503
227880.0000    0.34132
227920.0000    0.17366
227960.0000    0.02468
228000.0000    0.01807
228040.0000   -0.25204
228080.0000    0.02995
228120.0000   -0.31006
228160.0000    0.11803
228200.0000    0.19500
228240.0000    0.32314
228280.0000    0.04661
228320.0000   -0.00666
228360.0000    0.33115
228400.0000    0.21869
228440.0000   -0.03071
228480.0000    0.07165
228520.0000    0.06467
228560.0000    0.29643
228600.0000    0.37537
228640.0000   -0.18731
228680.0000   -0.02820
228720.0000    0.13336
228760.0000    0.28725
228800.0000    0.02784
228840.0000   -0.03708
228880.0000    0.15181
228920.0000    0.45027
228960.0000    0.24643
229000.0000   -0.01638
229040.0000    0.07037
229080.0000   -0.27914
229120.0000   -0.35372
229160.0000   -0.03954
229200.0000   -0.25995
229240.0000   -0.26501
229280.0000   -0.08280
229320.0000   -0.04066
229360.0000    0.05271
229400.0000    0.17347
229440.0000    0.30136
229480.0000    0.22083
229520.0000    0.44513
229560.0000    0.36598
229600.0000    0.35581
229640.0000    0.30504
229680.0000    0.17175
229720.0000    0.05613
229760.0000    0.10479
229800.0000    0.33057
229840.0000    0.04279
229880.0000    0.18145
229920.0000    0.34453
229960.0000    0.36563
230000.0000    0.25826
230040.0000    0.32624
230080.0000    0.23797
230120.0000    0.23877
230160.0000    0.11681
230200.0000    0.23654
230240.0000    0.24537
230280.0000    0.31392
230320.0000    0.19359
230360.0000    0.29858
230400.0000    0.31699
230440.0000    0.17630
230480.0000    0.27853
230520.0000    0.28618
230560.0000    0.31599
230600.0000    0.35048
230640.0000    0.25046
230680.0000    0.43708
230720.0000    0.33659
230760.0000    0.09588
230800.0000    0.09761
230840.0000    0.28809
230880.0000    0.22502
230920.0000    0.41426
230960.0000    0.20717
231000.0000    0.20133
231040.0000    0.30908
231080.0000   -0.03868
231120.0000    0.18737
231160.0000    0.21205
231200.0000    0.01737
231240.0000    0.03324
231280.0000    0.01258
231320.0000    0.30725
231360.0000    0.48063
231400.0000    0.22828
231440.0000    0.29013
231480.0000    0.20957
231520.0000    0.09986
231560.0000    0.06605
231600.0000   -0.03437
231640.0000   -0.08110
231680.0000   -0.12006
231720.0000   -0.25313
231760.0000   -0.21801
231800.0000   -0.05062
231840.0000    0.04643
231880.0000   -0.05700
231920.0000    0.05052
231960.0000   -0.14603
232000.0000   -0.19420
232040.0000   -0.06371
232080.0000   -0.12210
232120.0000    0.11350
232160.0000    0.34047
232200.0000    0.03815
232240.0000    0.07964
232280.0000    0.07368
232320.0000    0.05215
232360.0000   -0.05884
232400.0000    0.12680
232440.0000    0.16969
232480.0000   -0.15863
232520.0000    0.13192
232560.0000    0.03128
232600.0000   -0.07116
232640.0000    0.45227
232680.0000    0.38035
232720.0000    0.17679
232760.0000    0.24021
232800.0000    0.35209
232840.0000    0.27800
232880.0000    0.31787
232920.0000    0.57222
232960.0000    0.52282
233000.0000    0.08403
233040.0000    0.22645
233080.0000    0.20799
233120.0000    0.19955
233160.0000    0.14794
233200.0000    0.19769
233240.0000    0.28666
233280.0000    0.20829
233320.0000    0.21088
233360.0000    0.27398
233400.0000    0.30913
233440.0000    0.21540
233480.0000    0.24006
233520.0000    0.21820
233560.0000    0.26533
233600.0000    0.21134
233640.0000    0.20706
233680.0000    0.21544
233720.0000    0.29545
233760.0000   -0.00343
233800.0000    0.05309
233840.0000    0.33229
233880.0000    0.08172
233920.0000    0.04749
233960.0000    0.16929
234000.0000    0.16723
234040.0000    0.03511
234080.0000    0.17769
234120.0000    0.25615
234160.0000    0.18339
234200.0000    0.40232
234240.0000    0.20640
234280.0000    0.24544
234320.0000    0.02308
234360.0000    0.03657
234400.0000   -0.05714
234440.0000   -0.19762
234480.0000    0.10190
234520.0000   -0.05248
234560.0000   -0.04992
234600.0000    0.13765
234640.0000   -0.22446
234680.0000    0.19089
234720.0000    0.00479
234760.0000    0.03786
234800.0000   -0.01844
234840.0000    0.24420
234880.0000   -0.12262
234920.0000    0.05556
234960.0000    0.11074
235000.0000   -0.07211
235040.0000    0.14071
235080.0000    0.05481
235120.0000   -0.02580
235160.0000   -0.05766
235200.0000    0.12519
235240.0000    0.00017
235280.0000    0.14270
235320.0000    0.15791
235360.0000    0.02957
235400.0000    0.13208
235440.0000    0.04929
235480.0000    0.20655
235520.0000    0.33179
235560.0000    0.25194
235600.0000   -0.02444
235640.0000    0.04179
235680.0000    0.01106
235720.0000    0.21205
235760.0000   -0.00037
235800.0000    0.09363
235840.0000    0.16808
235880.0000    0.00639
235920.0000   -0.02525
235960.0000   -0.10473
236000.0000   -0.01702
236040.0000   -0.01246
236080.0000    0.00039
236120.0000   -0.03024
236160.0000    0.06597
236200.0000    0.11506
236240.0000    0.15429
236280.0000    0.08972
236320.0000   -0.01057
236360.0000   -0.03305
236400.0000    0.10123
236440.0000   -0.00167
236480.0000   -0.03117
236520.0000    0.15659
236560.0000    0.02541
236600.0000    0.03327
236640.0000    0.16916
236680.0000    0.36078
236720.0000    0.18583
236760.0000    0.37457
236800.0000    0.15626
236840.0000    0.19361
236880.0000    0.43471
236920.0000    0.29007
236960.0000   -0.01435
237000.0000    0.10725
237040.0000    0.03654
237080.0000    0.26994
237120.0000    0.09265
237160.0000    0.13512
237200.0000    0.24168
237240.0000   -0.26435
237280.0000   -0.10466
237320.0000    0.06558
237360.0000   -0.15036
237400.0000    0.02639
237440.0000    0.15480
237480.0000   -0.06887
237520.0000    0.12050
237560.0000   -0.17987
237600.0000   -0.13873
237640.0000   -0.15094
237680.0000    0.15278
237720.0000    0.47289
237760.0000   -0.06349
237800.0000   -0.01827
237840.0000    0.16755
237880.0000    0.00011
237920.0000    0.08958
237960.0000    0.23261
238000.0000    0.13408
238040.0000    0.17905
238080.0000    0.10085
238120.0000    0.10370
238160.0000    0.10575
238200.0000    0.20310
238240.0000    0.13190
238280.0000    0.08222
238320.0000    0.35034
238360.0000    0.38435
238400.0000    0.41917
238440.0000    0.34230
238480.0000    0.29728
238520.0000    0.20403
238560.0000    0.24535
238600.0000    0.02976
238640.0000   -0.02527
238680.0000    0.10085
238720.0000    0.29659
238760.0000    0.14545
238800.0000    0.05344
238840.0000    0.00707
238880.0000    0.20013
238920.0000    0.03349
238960.0000    0.05360
239000.0000   -0.07446
239040.0000    0.31467
239080.0000    0.03169
239120.0000    0.11344
239160.0000   -0.12259
239200.0000    0.14148
239240.0000    0.03439
239280.0000    0.13930
239320.0000    0.04655
239360.0000   -0.09671
239400.0000   -0.09841
239440.0000   -0.09090
239480.0000    0.11173
239520.0000    0.05896
239560.0000    0.17790
239600.0000    0.00463
239640.0000   -0.07964
239680.0000   -0.25136
239720.0000   -0.11836
239760.0000   -0.01564
239800.0000   -0.15019
239840.0000   -0.07676
239880.0000   -0.02731
239920.0000   -0.04938
239960.0000   -0.12766
240000.0000    0.08574
240040.0000   -0.13896
240080.0000   -0.02045
240120.0000    0.05682
240160.0000   -0.10515
240200.0000   -0.09560
240240.0000   -0.26166
240280.0000    0.02635
240320.0000   -0.19555
240360.0000   -0.32722
240400.0000    0.08532
240440.0000   -0.14202
240480.0000   -0.09783
240520.0000   -0.07482
240560.0000   -0.01409
240600.0000    0.13119
240640.0000   -0.11986
240680.0000    0.07804
240720.0000   -0.16168
240760.0000   -0.23890
240800.0000   -0.02412
240840.0000    0.08324
240880.0000   -0.06256
240920.0000   -0.13387
240960.0000   -0.14298
241000.0000   -0.13005
241040.0000    0.06889
241080.0000   -0.18808
241120.0000   -0.16271
241160.0000    0.22523
241200.0000    0.03524
241240.0000    0.18479
241280.0000    0.12358
241320.0000   -0.35512
241360.0000    0.08657
241400.0000    0.00927
241440.0000   -0.00536
241480.0000    0.04322
241520.0000    0.06966
241560.0000    0.17230
241600.0000   -0.08033
241640.0000    0.11319
241680.0000    0.09944
241720.0000    0.16711
241760.0000    0.14488
241800.0000    0.23292
241840.0000    0.13477
241880.0000    0.04514
241920.0000    0.03507
241960.0000   -0.21167
242000.0000   -0.08275
242040.0000   -0.11481
242080.0000   -0.18870
242120.0000    0.01408
242160.0000   -0.19426
242200.0000    0.02054
242240.0000    0.02013
242280.0000   -0.07091
242320.0000   -0.13190
242360.0000    0.10058
242400.0000    0.21016
242440.0000    0.21115
242480.0000    0.18976
242520.0000    0.24137
242560.0000    0.20050
242600.0000    0.14463
242640.0000    0.13575
242680.0000    0.15277
242720.0000   -0.09932
242760.0000    0.23445
242800.0000    0.13104
242840.0000    0.29193
242880.0000    0.23656
242920.0000    0.20517
242960.0000    0.38320
243000.0000    0.15628
243040.0000    0.25606
243080.0000    0.23269
243120.0000    0.17432
243160.0000    0.17132
243200.0000    0.09988
243240.0000    0.27531
243280.0000    0.31249
243320.0000    0.02045
243360.0000    0.22319
243400.0000    0.17332
243440.0000    0.22367
243480.0000    0.34881
243520.0000   -0.02908
243560.0000   -0.11585
243600.0000    0.22193
243640.0000    0.01681
243680.0000    0.00717
243720.0000    0.15240
243760.0000    0.06878
243800.0000    0.12601
243840.0000   -0.20307
243880.0000   -0.03885
243920.0000    0.05539
243960.0000    0.07987
244000.0000   -0.04968
244040.0000    0.08716
244080.0000    0.19029
244120.0000    0.12242
244160.0000    0.26657
244200.0000   -0.03245
244240.0000    0.17817
244280.0000   -0.01065
244320.0000   -0.16772
244360.0000   -0.04896
244400.0000   -0.18378
244440.0000   -0.01898
244480.0000   -0.20817
244520.0000    0.04805
244560.0000    0.06053
244600.0000   -0.21708
244640.0000   -0.08359
244680.0000    0.01530
244720.0000    0.16808
244760.0000    0.24017
244800.0000    0.05835
244840.0000   -0.01671
244880.0000   -0.00993
244920.0000    0.09207
244960.0000   -0.09789
245000.0000    0.03325
245040.0000    0.22048
245080.0000   -0.03635
245120.0000    0.18043
245160.0000    0.12961
245200.0000    0.03991
245240.0000   -0.00250
245280.0000   -0.05525
245320.0000    0.11803
245360.0000    0.25434
245400.0000    0.07190
245440.0000    0.10737
245480.0000    0.18090
245520.0000    0.05437
245560.0000    0.09583
245600.0000    0.23704
245640.0000    0.22927
245680.0000    0.19110
245720.0000    0.07990
245760.0000    0.23359
245800.0000    0.14990
245840.0000    0.12771
245880.0000    0.09229
245920.0000    0.18003
245960.0000    0.29409
246000.0000    0.29104
246040.0000    0.26447
246080.0000    0.19210
246120.0000    0.28667
246160.0000    0.06564
246200.0000    0.19929
246240.0000    0.26641
246280.0000    0.08920
246320.0000   -0.15622
246360.0000   -0.06559
246400.0000   -0.06207
246440.0000   -0.09242
246480.0000    0.10647
246520.0000    0.01397
246560.0000   -0.16145
246600.0000   -0.12733
246640.0000   -0.19919
246680.0000    0.14244
246720.0000   -0.12020
246760.0000    0.07549
246800.0000   -0.29959
246840.0000   -0.06675
246880.0000   -0.12855
246920.0000    0.06533
246960.0000   -0.36998
247000.0000    0.02442
247040.0000   -0.00857
247080.0000   -0.10679
247120.0000   -0.07282
247160.0000   -0.10117
247200.0000   -0.04332
247240.0000   -0.08805
247280.0000   -0.00868
247320.0000    0.18632
247360.0000   -0.06923
247400.0000   -0.12612
247440.0000    0.16322
247480.0000    0.17849
247520.0000    0.26570
247560.0000    0.35092
247600.0000    0.24827
247640.0000    0.11598
247680.0000    0.22808
247720.0000   -0.02834
247760.0000    0.28775
247800.0000    0.36495
247840.0000    0.13469
247880.0000    0.28888
247920.0000    0.22207
247960.0000    0.20209
248000.0000    0.01554
248040.0000    0.12022
248080.0000    0.16700
248120.0000    0.28577
248160.0000    0.21360
248200.0000    0.16825
248240.0000    0.23650
248280.0000    0.15332
248320.0000    0.20763
248360.0000   -0.02428
248400.0000   -0.06058
248440.0000    0.13250
248480.0000   -0.01024
248520.0000   -0.04264
248560.0000   -0.02441
248600.0000    0.15809
248640.0000   -0.04489
248680.0000   -0.07504
248720.0000   -0.01545
248760.0000    0.25912
248800.0000    0.29648
248840.0000   -0.20889
248880.0000   -0.00531
248920.0000   -0.13165
248960.0000   -0.09007
249000.0000   -0.22825
249040.0000   -0.09774
249080.0000   -0.15545
249120.0000    0.01879
249160.0000    0.06327
249200.0000    0.07844
249240.0000    0.22797
249280.0000   -0.04976
249320.0000    0.23864
249360.0000    0.03043
249400.0000   -0.10975
249440.0000   -0.32222
249480.0000   -0.08339
249520.0000   -0.19463
249560.0000   -0.24814
249600.0000   -0.02247
249640.0000   -0.23023
249680.0000   -0.09070
249720.0000   -0.15473
249760.0000   -0.05743
249800.0000   -0.14247
249840.0000   -0.02049
249880.0000    0.12413
249920.0000    0.07344
249960.0000    0.07864
250000.0000    0.07702
250040.0000    0.19432
250080.0000    0.04000
250120.0000    0.13491
250160.0000    0.12194
250200.0000    0.17103
250240.0000    0.15207
250280.0000    0.08752
250320.0000    0.13129
250360.0000    0.18812
250400.0000    0.09007
250440.0000    0.15733
250480.0000    0.20033
250520.0000    0.04852
250560.0000    0.03929
250600.0000   -0.03996
250640.0000    0.12075
250680.0000    0.13578
250720.0000    0.17357
250760.0000   -0.10638
250800.0000    0.06840
250840.0000    0.24003
250880.0000    0.03938
250920.0000    0.29417
250960.0000    0.05800
251000.0000    0.14127
251040.0000    0.08475
251080.0000    0.20209
251120.0000    0.24099
251160.0000    0.23007
251200.0000    0.23959
251240.0000    0.27638
251280.0000    0.08724
251320.0000    0.20674
251360.0000    0.10756
251400.0000    0.02539
251440.0000   -0.19813
251480.0000    0.33656
251520.0000    0.15284
251560.0000    0.11838
251600.0000    0.02513
251640.0000    0.01816
251680.0000   -0.18575
251720.0000    0.25500
251760.0000    0.12376
251800.0000    0.34407
251840.0000    0.21606
251880.0000   -0.02375
251920.0000    0.14116
251960.0000    0.16214
252000.0000    0.32038
252040.0000    0.35035
252080.0000    0.24414
252120.0000    0.42413
252160.0000    0.41389
252200.0000    0.31209
252240.0000    0.44219
252280.0000    0.34139
252320.0000    0.42078
252360.0000    0.40564
252400.0000    0.35085
252440.0000    0.31920
252480.0000    0.41243
252520.0000    0.15575
252560.0000    0.30663
252600.0000    0.20630
252640.0000    0.22774
252680.0000    0.09994
252720.0000    0.04781
252760.0000    0.07514
252800.0000    0.33259
252840.0000    0.15651
252880.0000    0.04389
252920.0000    0.16347
252960.0000    0.15261
253000.0000    0.50838
253040.0000    0.11914
253080.0000    0.12047
253120.0000    0.13331
253160.0000    0.18513
253200.0000    0.19966
253240.0000    0.30880
253280.0000    0.20139
253320.0000    0.16982
253360.0000    0.35127
253400.0000    0.10483
253440.0000    0.21064
253480.0000   -0.08176
253520.0000    0.10998
253560.0000    0.21978
253600.0000    0.03789
253640.0000    0.24212
253680.0000    0.20055
253720.0000    0.15698
253760.0000    0.08482
253800.0000    0.22202
253840.0000    0.04348
253880.0000    0.18186
253920.0000    0.14729
253960.0000    0.23487
254000.0000    0.21165
254040.0000    0.26237
254080.0000    0.29803
254120.0000   -0.01315
254160.0000    0.22908
254200.0000    0.19597
254240.0000    0.09731
254280.0000    0.24648
254320.0000    0.14405
254360.0000   -0.07469
254400.0000    0.05098
254440.0000    0.36797
254480.0000    0.27774
254520.0000    0.27872
254560.0000    0.13939
254600.0000    0.27027
254640.0000    0.05720
254680.0000    0.24687
254720.0000    0.21191
254760.0000    0.40394
254800.0000    0.12049
254840.0000    0.21287
254880.0000   -0.11071
254920.0000    0.20506
254960.0000    0.19214
255000.0000    0.10282
255040.0000    0.33096
255080.0000    0.42233
255120.0000    0.23791
255160.0000    0.23210
255200.0000    0.17703
255240.0000    0.32512
255280.0000    0.01040
255320.0000    0.40825
255360.0000    0.26572
255400.0000    0.21739
255440.0000    0.06154
255480.0000    0.23977
255520.0000    0.22150
255560.0000    0.08426
255600.0000    0.07197
255640.0000    0.31892
255680.0000   -0.02840
255720.0000    0.20684
255760.0000   -0.04408
255800.0000    0.05538
255840.0000    0.22174
255880.0000    0.18742
255920.0000    0.19371
255960.0000    0.00076
256000.0000    0.10253
256040.0000    0.28698
256080.0000    0.31006
256120.0000    0.18097
256160.0000    0.28763
256200.0000    0.34538
256240.0000    0.11550
256280.0000    0.29287
256320.0000    0.17281
256360.0000    0.13718
256400.0000    0.17696
256440.0000    0.11223
256480.0000    0.22442
256520.0000    0.01471
256560.0000    0.16728
256600.0000    0.30833
256640.0000   -0.07056
256680.0000    0.06433
256720.0000    0.11474
256760.0000    0.00638
256800.0000    0.16933
256840.0000    0.10660
256880.0000    0.19040
256920.0000    0.03276
256960.0000    0.12751
257000.0000    0.27169
257040.0000    0.13994
257080.0000    0.01037
257120.0000   -0.42178
257160.0000    0.17752
257200.0000    0.13880
257240.0000    0.23518
257280.0000    0.15720
257320.0000    0.23076
257360.0000    0.33303
257400.0000    0.13763
257440.0000    0.37182
257480.0000    0.38143
257520.0000    0.26783
257560.0000    0.33883
257600.0000    0.17238
257640.0000    0.03329
257680.0000    0.23598
257720.0000    0.09389
257760.0000    0.22488
257800.0000    0.08621
257840.0000    0.29889
257880.0000    0.07255
257920.0000    0.11448
257960.0000    0.30074
258000.0000    0.25139
258040.0000    0.27615
258080.0000    0.14462
258120.0000    0.10127
258160.0000    0.29283
258200.0000    0.37309
258240.0000    0.28924
258280.0000   -0.04495
258320.0000    0.13603
258360.0000    0.27945
258400.0000    0.22655
258440.0000    0.15845
258480.0000    0.25146
258520.0000    0.32460
258560.0000    0.23839
258600.0000    0.02323
258640.0000    0.11623
258680.0000    0.23605
258720.0000    0.00628
258760.0000    0.17855
258800.0000    0.35562
258840.0000    0.36064
258880.0000    0.29708
258920.0000    0.19377
258960.0000    0.15059
259000.0000    0.20592
259040.0000    0.25251
259080.0000    0.29745
259120.0000    0.30100
259160.0000   -0.18360
259200.0000    0.41076
259240.0000    0.50733
259280.0000    0.47695
259320.0000    0.21306
259360.0000    0.24849
259400.0000    0.28786
259440.0000    0.41341
259480.0000    0.40400
259520.0000    0.06973
259560.0000    0.30613
259600.0000    0.27131
259640.0000    0.07894
259680.0000   -0.03467
259720.0000    0.20643
259760.0000    0.09872
259800.0000   -0.01367
259840.0000    0.38463
259880.0000    0.02013
259920.0000    0.07166
259960.0000    0.11811
260000.0000    0.30032
260040.0000    0.17846
260080.0000    0.35319
260120.0000    0.24107
260160.0000    0.18237
260200.0000    0.19446
260240.0000    0.39408
260280.0000    0.09018
260320.0000    0.31775
260360.0000    0.23793
260400.0000    0.33328
260440.0000    0.14942
260480.0000    0.19101
260520.0000    0.09526
260560.0000    0.16522
260600.0000    0.04022
260640.0000    0.32304
260680.0000    0.31563
260720.0000    0.12395
260760.0000    0.23928
260800.0000    0.31241
260840.0000    0.12585
260880.0000   -0.06841
260920.0000    0.08583
260960.0000    0.16754
261000.0000    0.29102
261040.0000    0.32899
261080.0000    0.28908
261120.0000    0.14547
261160.0000    0.08288
261200.0000    0.15310
261240.0000    0.05598
261280.0000    0.00402
261320.0000    0.10732
261360.0000    0.08148
261400.0000    0.15833
261440.0000    0.37437
261480.0000    0.21653
261520.0000    0.16999
261560.0000    0.35620
261600.0000    0.12268
261640.0000    0.07632
261680.0000    0.28548
261720.0000    0.26944
261760.0000    0.27868
261800.0000    0.09368
261840.0000    0.20811
261880.0000    0.45121
261920.0000    0.37802
261960.0000    0.64613
262000.0000    0.49459
262040.0000    0.34384
262080.0000    0.41211
262120.0000    0.30747
262160.0000    0.42921
262200.0000    0.47302
262240.0000    0.48270
262280.0000    0.35125
262320.0000    0.35002
262360.0000    0.22393
262400.0000    0.36838
262440.0000   -0.12998
262480.0000    0.02261
262520.0000    0.26031
262560.0000    0.23402
262600.0000    0.36902
262640.0000    0.33849
262680.0000    0.30035
262720.0000    0.18345
262760.0000    0.11601
262800.0000    0.23584
262840.0000    0.29129
262880.0000    0.26724
262920.0000    0.14212
262960.0000    0.14147
263000.0000    0.10521
263040.0000    0.12014
263080.0000   -0.01420
263120.0000    0.20155
263160.0000    0.24715
263200.0000    0.24502
263240.0000    0.25665
263280.0000    0.06090
263320.0000    0.11244
263360.0000    0.06923
263400.0000    0.27070
263440.0000    0.05076
263480.0000   -0.02256
263520.0000   -0.07586
263560.0000   -0.00171
263600.0000    0.16297
263640.0000    0.20004
263680.0000    0.02152
263720.0000    0.15702
263760.0000    0.24990
263800.0000    0.03939
263840.0000    0.02292
263880.0000    0.18028
263920.0000    0.13344
263960.0000    0.32546
264000.0000    0.16464
264040.0000    0.30645
264080.0000   -0.08273
264120.0000    0.11668
264160.0000    0.04448
264200.0000   -0.00158
264240.0000   -0.03766
264280.0000    0.11528
264320.0000    0.04891
264360.0000    0.08731
264400.0000    0.03880
264440.0000    0.01114
264480.0000    0.10359
264520.0000    0.13861
264560.0000    0.02682
264600.0000   -0.07429
264640.0000   -0.00419
264680.0000   -0.01685
264720.0000   -0.04875
264760.0000    0.08220
264800.0000   -0.03504
264840.0000    0.06972
264880.0000    0.04183
264920.0000    0.15236
264960.0000    0.19219
265000.0000    0.00680
265040.0000   -0.06563
265080.0000    0.09615
265120.0000   -0.08906
265160.0000   -0.03421
265200.0000    0.01564
265240.0000    0.13893
265280.0000    0.10381
265320.0000    0.34196
265360.0000    0.00530
265400.0000   -0.06060
265440.0000    0.18903
265480.0000    0.16662
265520.0000    0.23052
265560.0000    0.21914
265600.0000   -0.06813
265640.0000   -0.03830
265680.0000    0.08997
265720.0000    0.38774
265760.0000    0.25165
265800.0000    0.20639
265840.0000    0.05944
265880.0000    0.14156
265920.0000    0.19899
265960.0000    0.20507
266000.0000    0.13935
266040.0000    0.06782
266080.0000    0.26307
266120.0000    0.13919
266160.0000    0.19951
266200.0000    0.30841
266240.0000    0.24963
266280.0000    0.27973
266320.0000    0.13217
266360.0000   -0.06542
266400.0000   -0.08666
266440.0000   -0.00591
266480.0000    0.14885
266520.0000    0.00673
266560.0000    0.22450
266600.0000    0.31164
266640.0000    0.24966
266680.0000    0.08011
266720.0000    0.09333
266760.0000    0.26930
266800.0000   -0.01115
266840.0000    0.06922
266880.0000    0.18632
266920.0000    0.31136
266960.0000    0.20877
267000.0000    0.36138
267040.0000    0.16985
267080.0000    0.23235
267120.0000    0.18743
267160.0000    0.09755
267200.0000    0.28007
267240.0000    0.52330
267280.0000    0.46150
267320.0000    0.46519
267360.0000    0.44371
267400.0000    0.47715
267440.0000    0.44049
267480.0000    0.20398
267520.0000    0.39124
267560.0000    0.29253
267600.0000    0.21308
267640.0000    0.20783
267680.0000    0.03384
267720.0000    0.20185
267760.0000    0.06031
267800.0000   -0.00405
267840.0000    0.25077
267880.0000    0.22417
267920.0000    0.22744
267960.0000    0.39975
268000.0000    0.26892
268040.0000    0.07968
268080.0000    0.00649
268120.0000    0.13228
268160.0000    0.34227
268200.0000    0.19608
268240.0000    0.27227
268280.0000    0.22972
268320.0000    0.13426
268360.0000    0.25720
268400.0000   -0.19737
268440.0000    0.07500
268480.0000    0.01890
268520.0000    0.05630
268560.0000    0.14485
268600.0000    0.03638
268640.0000   -0.07338
268680.0000    0.07096
268720.0000    0.27087
268760.0000    0.26593
268800.0000   -0.03722
268840.0000    0.14857
268880.0000   -0.00678
268920.0000    0.04954
268960.0000    0.07605
269000.0000    0.16610
269040.0000    0.32373
269080.0000    0.34472
269120.0000    0.23479
269160.0000    0.19473
269200.0000    0.30239
269240.0000    0.16351
269280.0000    0.23050
269320.0000    0.12483
269360.0000    0.24935
269400.0000    0.26671
269440.0000    0.28079
269480.0000    0.25122
269520.0000    0.21740
269560.0000    0.48511
269600.0000    0.28517
269640.0000    0.02390
269680.0000    0.42976
269720.0000    0.18394
269760.0000    0.24173
269800.0000    0.36514
269840.0000    0.53438
269880.0000    0.23037
269920.0000    0.30786
269960.0000    0.10928
270000.0000    0.25769
270040.0000    0.18198
270080.0000    0.33969
270120.0000   -0.14279
270160.0000    0.00200
270200.0000    0.07520
270240.0000    0.04536
270280.0000   -0.11670
270320.0000    0.01918
270360.0000    0.15912
270400.0000    0.06595
270440.0000    0.25127
270480.0000    0.17251
270520.0000    0.26323
270560.0000    0.25907
270600.0000    0.32391
270640.0000    0.16681
270680.0000    0.12400
270720.0000    0.20576
270760.0000    0.12608
270800.0000    0.14638
270840.0000    0.10920
270880.0000    0.07630
270920.0000    0.20108
270960.0000    0.15170
271000.0000    0.16206
271040.0000    0.02702
271080.0000    0.13854
271120.0000    0.01156
271160.0000    0.02667
271200.0000    0.19461
271240.0000    0.21755
271280.0000    0.02425
271320.0000    0.13107
271360.0000    0.14981
271400.0000    0.03487
271440.0000    0.00397
271480.0000    0.02918
271520.0000    0.22419
271560.0000    0.16490
271600.0000    0.31429
271640.0000    0.05006
271680.0000    0.03962
271720.0000    0.23705
271760.0000    0.37956
271800.0000    0.37076
271840.0000    0.14181
271880.0000    0.32448
271920.0000    0.02199
271960.0000   -0.08122
272000.0000   -0.06130
272040.0000    0.07797
272080.0000   -0.10501
272120.0000    0.12902
272160.0000    0.22247
272200.0000    0.18155
272240.0000   -0.13461
272280.0000    0.11161
272320.0000    0.19059
272360.0000    0.18358
272400.0000    0.25170
272440.0000    0.13457
272480.0000    0.10697
272520.0000    0.06705
272560.0000   -0.06585
272600.0000    0.27454
272640.0000    0.09113
272680.0000   -0.04346
272720.0000   -0.09270
272760.0000    0.09760
272800.0000    0.14877
272840.0000    0.01396
272880.0000    0.24850
272920.0000    0.09962
272960.0000    0.16934
273000.0000   -0.01286
273040.0000    0.08880
273080.0000    0.11503
273120.0000    0.19539
273160.0000    0.03943
273200.0000   -0.04301
273240.0000   -0.18013
273280.0000    0.07490
273320.0000    0.05117
273360.0000    0.01327
273400.0000   -0.05827
273440.0000    0.04770
273480.0000    0.13797
273520.0000    0.05540
273560.0000    0.16559
273600.0000    0.38975
273640.0000    0.23095
273680.0000    0.11289
273720.0000    0.10443
273760.0000    0.12477
273800.0000    0.13010
273840.0000    0.31607
273880.0000    0.05906
273920.0000    0.15912
273960.0000    0.18293
274000.0000    0.09400
274040.0000    0.13693
274080.0000   -0.07001
274120.0000    0.31987
274160.0000    0.12298
274200.0000    0.49794
274240.0000   -0.00648
274280.0000    0.19455
274320.0000    0.30960
274360.0000   -0.02537
274400.0000    0.33533
274440.0000    0.30309
274480.0000    0.43453
274520.0000    0.19014
274560.0000    0.35089
274600.0000    0.33480
274640.0000    0.29363
274680.0000    0.27625
274720.0000    0.32517
274760.0000    0.10924
274800.0000    0.15016
274840.0000    0.06592
274880.0000    0.10479
274920.0000    0.15022
274960.0000    0.17156
275000.0000    0.17993
275040.0000    0.07779
275080.0000    0.35152
275120.0000    0.29974
275160.0000    0.16800
275200.0000    0.43544
275240.0000    0.34627
275280.0000    0.35188
275320.0000    0.13141
275360.0000    0.62020
275400.0000    0.37528
275440.0000    0.42476
275480.0000    0.40042
275520.0000    0.54053
275560.0000    0.41935
275600.0000    0.20246
275640.0000    0.50011
275680.0000    0.37612
275720.0000    0.41139
275760.0000    0.50126
275800.0000    0.41520
275840.0000    0.30863
275880.0000    0.34934
275920.0000    0.43997
275960.0000    0.22381
276000.0000    0.40077
276040.0000    0.32269
276080.0000    0.21042
276120.0000    0.11564
276160.0000    0.18859
276200.0000    0.17201
276240.0000    0.19241
276280.0000    0.09770
276320.0000    0.14938
276360.0000    0.13285
276400.0000    0.02834
276440.0000    0.04703
276480.0000    0.16224
276520.0000    0.22466
276560.0000   -0.03146
276600.0000    0.10695
276640.0000    0.27655
276680.0000    0.12172
276720.0000    0.09786
276760.0000    0.13200
276800.0000    0.09744
276840.0000    0.02500
276880.0000    0.12837
276920.0000    0.23209
276960.0000    0.20660
277000.0000    0.03819
277040.0000    0.04184
277080.0000   -0.01092
277120.0000    0.05169
277160.0000    0.16837
277200.0000   -0.03893
277240.0000    0.12386
277280.0000    0.17229
277320.0000    0.08409
277360.0000    0.07368
277400.0000    0.51078
277440.0000    0.41032
277480.0000    0.33615
277520.0000   -0.16439
277560.0000   -0.00731
277600.0000    0.25495
277640.0000    0.18725
277680.0000    0.34081
277720.0000    0.39860
277760.0000    0.32919
277800.0000    0.31231
277840.0000    0.56649
277880.0000    0.28195
277920.0000    0.54762
277960.0000    0.39541
278000.0000    0.41904
278040.0000   -0.03271
278080.0000    0.02558
278120.0000    0.15322
278160.0000    0.21002
278200.0000    0.18307
278240.0000    0.06601
278280.0000   -0.00432
278320.0000   -0.08784
278360.0000    0.20227
278400.0000    0.06711
278440.0000    0.02920
278480.0000    0.09429
278520.0000    0.19014
278560.0000   -0.09901
278600.0000    0.06035
278640.0000    0.02860
278680.0000    0.21568
278720.0000   -0.10279
278760.0000    0.03955
278800.0000    0.03819
278840.0000    0.07508
278880.0000    0.01831
278920.0000   -0.10664
278960.0000   -0.16394
279000.0000   -0.24287
279040.0000   -0.20037
279080.0000   -0.01743
279120.0000    0.17443
279160.0000    0.16734
279200.0000    0.22688
279240.0000    0.03342
279280.0000   -0.10493
279320.0000    0.05909
279360.0000    0.08996
279400.0000    0.02207
279440.0000   -0.01164
279480.0000    0.18857
279520.0000    0.08854
279560.0000   -0.06348
279600.0000   -0.07745
279640.0000   -0.00111
279680.0000   -0.05178
279720.0000    0.20748
279760.0000    0.11656
279800.0000    0.14099
279840.0000   -0.02383
279880.0000   -0.09078
279920.0000    0.13278
279960.0000    0.17271
280000.0000   -0.05937
280040.0000   -0.04290
280080.0000   -0.00316
280120.0000   -0.14286
280160.0000   -0.11598
280200.0000    0.03925
280240.0000    0.09812
280280.0000    0.18980
280320.0000   -0.09555
280360.0000    0.02044
280400.0000    0.10179
280440.0000    0.20205
280480.0000    0.10764
280520.0000    0.11425
280560.0000   -0.02222
280600.0000    0.03070
280640.0000   -0.28722
280680.0000   -0.04576
280720.0000    0.16080
280760.0000    0.00317
280800.0000    0.18826
280840.0000   -0.00051
280880.0000   -0.10670
280920.0000   -0.10733
280960.0000    0.06921
281000.0000    0.07362
281040.0000    0.20390
281080.0000    0.14245
281120.0000    0.07135
281160.0000    0.03936
281200.0000    0.13393
281240.0000    0.03643
281280.0000    0.12245
281320.0000    0.03435
281360.0000    0.15051
281400.0000   -0.04411
281440.0000    0.19518
281480.0000   -0.02750
281520.0000   -0.02872
281560.0000    0.13104
281600.0000   -0.00462
281640.0000    0.21076
281680.0000   -0.14631
281720.0000    0.25095
281760.0000    0.12764
281800.0000   -0.03767
281840.0000   -0.08652
281880.0000    0.00162
281920.0000   -0.07224
281960.0000    0.12520
282000.0000    0.11839
282040.0000    0.03171
282080.0000    0.12347
282120.0000   -0.11682
282160.0000    0.08141
282200.0000    0.04801
282240.0000   -0.00467
282280.0000   -0.06290
282320.0000    0.03489
282360.0000    0.28401
282400.0000    0.03616
282440.0000    0.02649
282480.0000    0.18931
282520.0000    0.09556
282560.0000    0.18711
282600.0000    0.27929
282640.0000    0.22636
282680.0000    0.35260
282720.0000    0.09936
282760.0000    0.50982
282800.0000    0.34043
282840.0000    0.46381
282880.0000    0.21868
282920.0000    0.06975
282960.0000    0.22255
283000.0000    0.19086
283040.0000    0.14096
283080.0000   -0.04761
283120.0000    0.06343
283160.0000    0.09363
283200.0000    0.25606
283240.0000    0.06165
283280.0000    0.30822
283320.0000    0.09763
283360.0000    0.34018
283400.0000    0.21432
283440.0000    0.29827
283480.0000    0.21755
283520.0000    0.25272
283560.0000   -0.06610
283600.0000    0.28567
283640.0000    0.30340
283680.0000    0.23128
283720.0000    0.20753
283760.0000    0.10060
283800.0000    0.18368
283840.0000    0.23636
283880.0000    0.18791
283920.0000    0.17943
283960.0000    0.03957
284000.0000    0.29707
284040.0000    0.14175
284080.0000    0.39810
284120.0000    0.24220
284160.0000    0.18901
284200.0000    0.03519
284240.0000    0.11542
284280.0000    0.31757
284320.0000    0.17038
284360.0000    0.17299
284400.0000   -0.02009
284440.0000   -0.00738
284480.0000    0.14991
284520.0000    0.12502
284560.0000    0.20117
284600.0000    0.19758
284640.0000    0.18082
284680.0000    0.00917
284720.0000    0.37836
284760.0000    0.21768
284800.0000    0.17945
284840.0000    0.22085
284880.0000    0.09773
284920.0000   -0.03927
284960.0000   -0.02512
285000.0000    0.15955
285040.0000    0.25162
285080.0000    0.19361
285120.0000    0.28977
285160.0000    0.23170
285200.0000    0.07230
285240.0000    0.12616
285280.0000   -0.01369
285320.0000    0.11271
285360.0000    0.25438
285400.0000    0.16246
285440.0000    0.21334
285480.0000    0.23243
285520.0000    0.29359
285560.0000    0.19795
285600.0000    0.22835
285640.0000    0.24120
285680.0000    0.16252
285720.0000    0.29264
285760.0000    0.25164
285800.0000    0.13345
285840.0000    0.24051
285880.0000    0.46913
285920.0000    0.41955
285960.0000    0.49069
286000.0000    0.14866
286040.0000    0.18989
286080.0000    0.16379
286120.0000    0.40938
286160.0000    0.15867
286200.0000    0.21532
286240.0000    0.13017
286280.0000    0.46822
286320.0000    0.36199
286360.0000    0.22009
286400.0000    0.13621
286440.0000    0.16565
286480.0000    0.12902
286520.0000    0.21039
286560.0000    0.23049
286600.0000    0.02601
286640.0000    0.19301
286680.0000    0.19352
286720.0000    0.23026
286760.0000    0.08226
286800.0000    0.16863
286840.0000    0.31600
286880.0000    0.10917
286920.0000    0.27839
286960.0000    0.31345
287000.0000    0.14666
287040.0000    0.12166
287080.0000    0.18091
287120.0000    0.02360
287160.0000   -0.06836
287200.0000   -0.01666
287240.0000   -0.06430
287280.0000   -0.21976
287320.0000    0.24453
287360.0000    0.14489
287400.0000    0.14702
287440.0000    0.18625
287480.0000    0.11910
287520.0000    0.18055
287560.0000    0.25936
287600.0000    0.09935
287640.0000    0.23609
287680.0000    0.05266
287720.0000    0.18666
287760.0000    0.15737
287800.0000    0.01470
287840.0000    0.28570
287880.0000    0.29313
287920.0000    0.29928
287960.0000    0.25382
288000.0000    0.18214
288040.0000    0.28934
288080.0000    0.32307
288120.0000    0.06318
288160.0000    0.05831
288200.0000   -0.01525
288240.0000    0.17404
288280.0000    0.04499
288320.0000    0.05070
288360.0000    0.17136
288400.0000    0.00702
288440.0000    0.29616
288480.0000    0.37318
288520.0000    0.08054
288560.0000    0.26323
288600.0000    0.20980
288640.0000    0.15195
288680.0000    0.39300
288720.0000    0.19686
288760.0000    0.20499
288800.0000    0.41510
288840.0000    0.25288
288880.0000    0.38548
288920.0000    0.20827
288960.0000    0.26693
289000.0000    0.16060
289040.0000    0.17129
289080.0000    0.12631
289120.0000    0.13576
289160.0000    0.14763
289200.0000    0.27913
289240.0000    0.19906
289280.0000    0.02614
289320.0000    0.28429
289360.0000    0.23438
289400.0000    0.23148
289440.0000    0.19862
289480.0000    0.16390
289520.0000    0.13583
289560.0000   -0.02311
289600.0000    0.18084
289640.0000    0.10115
289680.0000    0.41266
289720.0000    0.24935
289760.0000    0.17619
289800.0000    0.09548
289840.0000    0.24277
289880.0000    0.16913
289920.0000    0.15265
289960.0000    0.21411
290000.0000    0.22985
290040.0000    0.27367
290080.0000    0.05049
290120.0000    0.07983
290160.0000    0.08339
290200.0000    0.10779
290240.0000    0.04472
290280.0000    0.07221
290320.0000   -0.14326
290360.0000    0.10740
290400.0000    0.03185
290440.0000    0.09332
290480.0000    0.08649
290520.0000    0.16092
290560.0000   -0.00124
290600.0000    0.20351
290640.0000    0.15874
290680.0000    0.22274
290720.0000    0.13898
290760.0000    0.02362
290800.0000    0.04188
290840.0000    0.18687
290880.0000    0.20287
290920.0000    0.28461
290960.0000    0.26842
291000.0000    0.13037
291040.0000   -0.06487
291080.0000    0.26409
291120.0000    0.02705
291160.0000    0.32750
291200.0000    0.10731
291240.0000    0.41648
291280.0000    0.38514
291320.0000    0.48943
291360.0000    0.37404
291400.0000    0.39298
291440.0000    0.19459
291480.0000    0.24476
291520.0000    0.16493
291560.0000    0.11577
291600.0000    0.16688
291640.0000   -0.01116
291680.0000    0.05938
291720.0000    0.15460
291760.0000   -0.02307
291800.0000    0.19373
291840.0000    0.31316
291880.0000    0.14017
291920.0000   -0.09754
291960.0000    0.18054
292000.0000   -0.01963
292040.0000    0.08102
292080.0000    0.08733
292120.0000    0.11757
292160.0000    0.23631
292200.0000    0.15696
292240.0000    0.16160
292280.0000    0.09566
292320.0000    0.21677
292360.0000    0.23273
292400.0000    0.29988
292440.0000    0.40152
292480.0000    0.44749
292520.0000    0.46177
292560.0000    0.14280
292600.0000    0.27390
292640.0000    0.11426
292680.0000    0.14821
292720.0000    0.16244
292760.0000    0.15503
292800.0000    0.22574
292840.0000    0.13263
292880.0000    0.18432
292920.0000    0.20586
292960.0000    0.13881
293000.0000    0.24470
293040.0000    0.05679
293080.0000    0.18327
293120.0000    0.12886
293160.0000    0.26363
293200.0000    0.21311
293240.0000    0.00698
293280.0000    0.29850
293320.0000    0.20093
293360.0000    0.15779
293400.0000    0.19282
293440.0000    0.26362
293480.0000    0.19671
293520.0000    0.20963
293560.0000    0.35858
293600.0000    0.19841
293640.0000    0.23349
293680.0000    0.29910
293720.0000    0.19771
293760.0000    0.15610
293800.0000    0.10929
293840.0000    0.09762
293880.0000    0.09304
293920.0000    0.12724
293960.0000    0.20424
294000.0000    0.33898
294040.0000    0.16217
294080.0000    0.26081
294120.0000    0.13816
294160.0000    0.20242
294200.0000    0.12090
294240.0000    0.24079
294280.0000    0.24536
294320.0000    0.32157
294360.0000    0.06809
294400.0000    0.26313
294440.0000    0.08657
294480.0000   -0.00381
294520.0000    0.07879
294560.0000    0.25386
294600.0000    0.18453
294640.0000    0.12451
294680.0000    0.38728
294720.0000    0.04050
294760.0000    0.16648
294800.0000    0.20591
294840.0000    0.29652
294880.0000    0.30048
294920.0000    0.05203
294960.0000   -0.00749
295000.0000    0.06384
295040.0000    0.23594
295080.0000    0.03553
295120.0000   -0.00140
295160.0000    0.09624
295200.0000    0.28723
295240.0000    0.10277
295280.0000    0.07170
295320.0000    0.08849
295360.0000    0.19214
295400.0000    0.07976
295440.0000    0.20888
295480.0000    0.08596
295520.0000    0.18299
295560.0000    0.15261
295600.0000    0.05577
295640.0000    0.12052
295680.0000   -0.08037
295720.0000   -0.03626
295760.0000   -0.04309
295800.0000    0.09633
295840.0000    0.09644
295880.0000    0.06689
295920.0000    0.10677
295960.0000   -0.14412
296000.0000   -0.33104
296040.0000   -0.08354
296080.0000    0.13730
296120.0000   -0.08131
296160.0000   -0.06033
296200.0000   -0.03278
296240.0000   -0.13429
296280.0000    0.00636
296320.0000    0.00305
296360.0000    0.05419
296400.0000    0.02750
296440.0000    0.08781
296480.0000   -0.07753
296520.0000   -0.12731
296560.0000    0.01350
296600.0000    0.04808
296640.0000    0.06054
296680.0000    0.15868
296720.0000    0.05168
296760.0000   -0.06423
296800.0000    0.05051
296840.0000    0.07786
296880.0000   -0.12611
296920.0000    0.09010
296960.0000    0.03501
297000.0000   -0.03784
297040.0000   -0.17714
297080.0000   -0.20293
297120.0000    0.04049
297160.0000    0.27247
297200.0000    0.07312
297240.0000    0.13479
297280.0000    0.47818
297320.0000    0.40094
297360.0000    0.17449
297400.0000    0.04198
297440.0000    0.06798
297480.0000    0.07150
297520.0000   -0.15729
297560.0000   -0.15587
297600.0000    0.01722
297640.0000   -0.03036
297680.0000    0.29552
297720.0000   -0.24548
297760.0000    0.05655
297800.0000   -0.14034
297840.0000    0.28520
297880.0000    0.10106
297920.0000    0.12971
297960.0000   -0.17569
298000.0000    0.02662
298040.0000    0.11843
298080.0000    0.00845
298120.0000    0.00198
298160.0000    0.06877
298200.0000   -0.09897
298240.0000    0.07634
298280.0000   -0.16746
298320.0000   -0.01262
298360.0000   -0.07786
298400.0000    0.08331
298440.0000    0.02639
298480.0000    0.21283
298520.0000    0.15288
298560.0000   -0.03131
298600.0000    0.13364
298640.0000    0.15013
298680.0000    0.04778
298720.0000   -0.02144
298760.0000   -0.05348
298800.0000    0.13504
298840.0000    0.32920
298880.0000    0.14586
298920.0000    0.17344
298960.0000    0.00229
299000.0000    0.24230
299040.0000    0.23084
299080.0000    0.13719
299120.0000    0.03320
299160.0000    0.07235
299200.0000    0.01866
299240.0000    0.11790
299280.0000    0.21113
299320.0000    0.44268
299360.0000    0.12381
299400.0000    0.29227
299440.0000    0.06329
299480.0000    0.17239
299520.0000    0.24122
299560.0000    0.30148
299600.0000    0.34807
299640.0000    0.21475
299680.0000    0.03783
299720.0000    0.14248
299760.0000    0.20932
299800.0000    0.13865
299840.0000    0.16286
299880.0000    0.11194
299920.0000    0.11631
299960.0000    0.18913
300000.0000    0.05715
300040.0000    0.18505
300080.0000    0.11832
300120.0000    0.22579
300160.0000    0.16621
300200.0000    0.18266
300240.0000    0.27685
300280.0000    0.09169
300320.0000    0.20940
300360.0000    0.20076
300400.0000    0.02875
300440.0000    0.15157
300480.0000    0.19018
300520.0000    0.37998
300560.0000    0.43904
300600.0000    0.30751
300640.0000    0.16134
300680.0000    0.19755
300720.0000    0.18230
300760.0000    0.13207
300800.0000    0.07202
300840.0000    0.24704
300880.0000    0.27962
300920.0000    0.18339
300960.0000    0.25972
301000.0000    0.21866
301040.0000    0.11438
301080.0000    0.19536
301120.0000    0.10487
301160.0000    0.17277
301200.0000    0.24041
301240.0000    0.04115
301280.0000    0.33656
301320.0000    0.20829
301360.0000    0.34750
301400.0000    0.04810
301440.0000    0.03677
301480.0000    0.25011
301520.0000    0.23347
301560.0000   -0.02334
301600.0000    0.28469
301640.0000    0.08081
301680.0000    0.34140
301720.0000    0.00723
301760.0000   -0.01325
301800.0000    0.34426
301840.0000    0.24727
301880.0000    0.22568
301920.0000    0.06249
301960.0000   -0.09354
302000.0000    0.20611
302040.0000   -0.06657
302080.0000    0.09035
302120.0000    0.14806
302160.0000    0.21365
302200.0000    0.05304
302240.0000   -0.02594
302280.0000   -0.05228
302320.0000    0.01566
302360.0000    0.25577
302400.0000    0.26523
302440.0000    0.24453
302480.0000    0.00966
302520.0000    0.05306
302560.0000    0.24421
302600.0000    0.19363
302640.0000    0.19607
302680.0000    0.15482
302720.0000    0.22732
302760.0000    0.12561
302800.0000    0.17336
302840.0000    0.23046
302880.0000    0.04743
302920.0000    0.30061
302960.0000    0.25847
303000.0000    0.22623
303040.0000    0.07967
303080.0000    0.04994
303120.0000    0.20073
303160.0000    0.23212
303200.0000    0.19357
303240.0000    0.31477
303280.0000    0.07892
303320.0000    0.11367
303360.0000    0.21351
303400.0000    0.10470
303440.0000    0.05610
303480.0000    0.09808
303520.0000    0.15385
303560.0000    0.11465
303600.0000    0.14091
303640.0000    0.10281
303680.0000    0.08676
303720.0000    0.48488
303760.0000    0.17055
303800.0000    0.36373
303840.0000    0.37017
303880.0000    0.41579
303920.0000    0.08325
303960.0000    0.14089
304000.0000    0.12333
304040.0000    0.16071
304080.0000    0.13889
304120.0000    0.13240
304160.0000    0.00936
304200.0000    0.19504
304240.0000    0.21247
304280.0000    0.30591
304320.0000    0.19823
304360.0000    0.35448
304400.0000    0.35960
304440.0000    0.28285
304480.0000    0.28970
304520.0000    0.31320
304560.0000    0.29166
304600.0000    0.22057
304640.0000    0.12535
304680.0000    0.36720
304720.0000    0.24046
304760.0000    0.04250
304800.0000    0.32554
304840.0000    0.18155
304880.0000    0.28998
304920.0000    0.30548
304960.0000    0.29036
305000.0000    0.31439
305040.0000    0.28335
305080.0000    0.32777
305120.0000    0.20721
305160.0000    0.15523
305200.0000    0.29738
305240.0000    0.35669
305280.0000    0.28503
305320.0000    0.35869
305360.0000   -0.02064
305400.0000    0.10472
305440.0000    0.24484
305480.0000    0.03937
305520.0000    0.07738
305560.0000    0.04923
305600.0000   -0.00687
305640.0000   -0.02059
305680.0000    0.14638
305720.0000    0.07903
305760.0000    0.08845
305800.0000   -0.02586
305840.0000   -0.03530
305880.0000   -0.03791
305920.0000   -0.03392
305960.0000   -0.06965
306000.0000    0.12399
306040.0000    0.11539
306080.0000    0.06257
306120.0000    0.23222
306160.0000    0.02695
306200.0000    0.10896
306240.0000    0.21649
306280.0000    0.21570
306320.0000    0.05825
306360.0000    0.12642
306400.0000    0.15434
306440.0000    0.27336
306480.0000    0.14785
306520.0000    0.21314
306560.0000    0.28719
306600.0000    0.10996
306640.0000    0.15062
306680.0000    0.19393
306720.0000    0.12271
306760.0000    0.14878
306800.0000    0.25542
306840.0000    0.29291
306880.0000    0.03109
306920.0000    0.26744
306960.0000    0.42073
307000.0000    0.29648
307040.0000    0.23693
307080.0000    0.11868
307120.0000    0.23496
307160.0000    0.22107
307200.0000   -0.00058
307240.0000    0.14587
307280.0000    0.12648
307320.0000    0.14205
307360.0000   -0.01738
307400.0000   -0.08702
307440.0000   -0.15686
307480.0000   -0.04081
307520.0000    0.30134
307560.0000    0.12726
307600.0000   -0.04471
307640.0000    0.20157
307680.0000    0.21486
307720.0000    0.34207
307760.0000    0.15575
307800.0000    0.39718
307840.0000    0.14263
307880.0000   -0.03846
307920.0000    0.09880
307960.0000   -0.04781
308000.0000    0.08175
308040.0000    0.26880
308080.0000    0.08090
308120.0000    0.16653
308160.0000    0.29388
308200.0000    0.11889
308240.0000    0.08908
308280.0000   -0.05352
308320.0000    0.29796
308360.0000    0.11817
308400.0000    0.10755
308440.0000    0.00660
308480.0000    0.09821
308520.0000    0.09928
308560.0000   -0.16607
308600.0000    0.33662
308640.0000    0.13091
308680.0000   -0.00846
308720.0000   -0.00379
308760.0000    0.12048
308800.0000    0.32151
308840.0000    0.00874
308880.0000    0.41884
308920.0000    0.32834
308960.0000   -0.17267
309000.0000    0.04996
309040.0000    0.02497
309080.0000   -0.22367
309120.0000   -0.03388
309160.0000    0.08262
309200.0000    0.08985
309240.0000    0.02034
309280.0000    0.05898
309320.0000    0.26243
309360.0000    0.16122
309400.0000   -0.02013
309440.0000    0.05951
309480.0000    0.13235
309520.0000    0.11333
309560.0000    0.11311
309600.0000   -0.04070
309640.0000    0.16688
309680.0000    0.15759
309720.0000    0.17774
309760.0000    0.23144
309800.0000    0.37507
309840.0000    0.35365
309880.0000   -0.04567
309920.0000    0.02261
309960.0000    0.21195
310000.0000    0.19558
310040.0000    0.11530
310080.0000    0.19593
310120.0000    0.18266
310160.0000    0.26170
310200.0000    0.10242
310240.0000    0.30711
310280.0000    0.08554
310320.0000    0.31746
310360.0000    0.13621
310400.0000    0.22589
310440.0000    0.22532
310480.0000    0.33969
310520.0000    0.23829
310560.0000    0.20422
310600.0000    0.20295
310640.0000    0.09164
310680.0000    0.08141
310720.0000    0.22855
310760.0000    0.20753
310800.0000    0.22742
310840.0000    0.24021
310880.0000    0.21893
310920.0000    0.14471
310960.0000    0.27881
311000.0000    0.09052
311040.0000    0.18305
311080.0000   -0.02782
311120.0000    0.17951
311160.0000   -0.02807
311200.0000   -0.08411
311240.0000    0.04120
311280.0000    0.20184
311320.0000    0.03098
311360.0000    0.09603
311400.0000    0.23396
311440.0000    0.03899
311480.0000    0.08951
311520.0000   -0.02749
311560.0000    0.17469
311600.0000    0.46831
311640.0000    0.28913
311680.0000    0.34709
311720.0000    0.33240
311760.0000    0.08867
311800.0000   -0.04003
311840.0000   -0.06858
311880.0000   -0.00754
311920.0000   -0.23137
311960.0000    0.05320
312000.0000   -0.13629
312040.0000   -0.22572
312080.0000    0.03543
312120.0000    0.02748
312160.0000    0.26490
312200.0000    0.06318
312240.0000    0.18785
312280.0000    0.10287
312320.0000   -0.03699
312360.0000    0.19096
312400.0000    0.12967
312440.0000    0.24313
312480.0000    0.17399
312520.0000    0.21243
312560.0000    0.10977
312600.0000    0.15148
312640.0000    0.00976
312680.0000    0.22515
312720.0000    0.19642
312760.0000    0.09700
312800.0000    0.07970
312840.0000    0.14069
312880.0000    0.34311
312920.0000    0.31794
312960.0000    0.18223
313000.0000    0.27221
313040.0000    0.15409
313080.0000    0.06069
313120.0000   -0.00769
313160.0000    0.02495
313200.0000    0.27729
313240.0000    0.14365
313280.0000    0.11260
313320.0000    0.22644
313360.0000    0.16076
313400.0000    0.07548
313440.0000    0.36296
313480.0000    0.13695
313520.0000    0.02769
313560.0000    0.37043
313600.0000    0.06531
313640.0000    0.10877
313680.0000    0.16465
313720.0000   -0.08228
313760.0000    0.23488
313800.0000    0.14766
313840.0000    0.12160
313880.0000   -0.00338
313920.0000    0.14012
313960.0000    0.23239
314000.0000   -0.26223
314040.0000    0.11096
314080.0000    0.14195
314120.0000    0.06782
314160.0000   -0.23743
314200.0000    0.00330
314240.0000   -0.02370
314280.0000    0.22790
314320.0000   -0.19205
314360.0000   -0.04849
314400.0000    0.03562
314440.0000   -0.01284
314480.0000   -0.17846
314520.0000   -0.03413
314560.0000    0.07460
314600.0000   -0.00960
314640.0000   -0.12840
314680.0000   -0.07587
314720.0000    0.00107
314760.0000    0.04516
314800.0000   -0.03984
314840.0000   -0.10968
314880.0000    0.17785
314920.0000   -0.06353
314960.0000   -0.07277
315000.0000   -0.11380
315040.0000    0.04548
315080.0000    0.10022
315120.0000   -0.09257
315160.0000   -0.08790
315200.0000    0.15423
315240.0000   -0.12968
315280.0000    0.13014
315320.0000    0.08852
315360.0000    0.15875
315400.0000    0.14296
315440.0000   -0.08756
315480.0000   -0.01766
315520.0000    0.10379
315560.0000    0.11866
315600.0000   -0.11129
315640.0000    0.26632
315680.0000    0.19917
315720.0000    0.10680
315760.0000    0.12754
315800.0000    0.13302
315840.0000    0.14913
315880.0000   -0.03376
315920.0000   -0.10410
315960.0000    0.08467
316000.0000   -0.16373
316040.0000    0.04702
316080.0000   -0.04692
316120.0000   -0.28631
316160.0000    0.08858
316200.0000    0.13336
316240.0000   -0.22962
316280.0000   -0.14496
316320.0000    0.02851
316360.0000    0.15867
316400.0000   -0.18156
316440.0000    0.02952
316480.0000   -0.06956
316520.0000    0.35221
316560.0000    0.36121
316600.0000    0.18410
316640.0000    0.39003
316680.0000    0.40657
316720.0000    0.40713
316760.0000    0.35884
316800.0000    0.43336
316840.0000    0.40555
316880.0000    0.38107
316920.0000    0.48443
316960.0000    0.30960
317000.0000    0.36424
317040.0000    0.23777
317080.0000    0.10681
317120.0000    0.21595
317160.0000    0.32601
317200.0000    0.30552
317240.0000    0.25754
317280.0000    0.12676
317320.0000    0.31467
317360.0000    0.31568
317400.0000    0.24768
317440.0000    0.24692
317480.0000    0.25163
317520.0000    0.27059
317560.0000    0.13717
317600.0000    0.28068
317640.0000    0.08587
317680.0000    0.31095
317720.0000    0.19315
317760.0000    0.28512
317800.0000    0.29553
317840.0000    0.15676
317880.0000    0.28710
317920.0000    0.32536
317960.0000    0.14494
318000.0000    0.27429
318040.0000    0.10421
318080.0000    0.36355
318120.0000    0.24892
318160.0000    0.34450
318200.0000    0.19303
318240.0000    0.26124
318280.0000    0.59155
318320.0000    0.41717
318360.0000    0.35627
318400.0000    0.40790
318440.0000    0.42870
318480.0000    0.50617
318520.0000    0.30343
318560.0000    0.37366
318600.0000    0.30177
318640.0000   -0.11084
318680.0000    0.28036
318720.0000   -0.01259
318760.0000    0.20117
318800.0000    0.14394
318840.0000    0.22058
318880.0000    0.16396
318920.0000    0.25355
318960.0000    0.20877
319000.0000    0.26691
319040.0000    0.39566
319080.0000    0.06514
319120.0000    0.24043
319160.0000    0.11748
319200.0000    0.24968
319240.0000    0.15203
319280.0000    0.09824
319320.0000    0.19155
319360.0000    0.17915
319400.0000    0.24318
319440.0000    0.05688
319480.0000    0.06312
319520.0000    0.22761
319560.0000    0.17617
319600.0000    0.12336
319640.0000    0.19854
319680.0000    0.32380
319720.0000    0.21474
319760.0000    0.07900
319800.0000    0.14656
319840.0000    0.19588
319880.0000    0.33979
319920.0000   -0.04076
319960.0000    0.08074
320000.0000   -0.09283
320040.0000    0.04084
320080.0000   -0.19073
320120.0000   -0.41485
320160.0000    0.02413
320200.0000   -0.08723
320240.0000   -0.10217
320280.0000    0.06081
320320.0000   -0.01902
320360.0000   -0.00642
320400.0000    0.14003
320440.0000    0.05460
320480.0000    0.06135
320520.0000   -0.02558
320560.0000   -0.12833
320600.0000    0.19835
320640.0000   -0.17375
320680.0000   -0.15280
320720.0000    0.19885
320760.0000    0.15426
320800.0000    0.09560
320840.0000    0.04183
320880.0000    0.12928
320920.0000   -0.07321
320960.0000   -0.10937
321000.0000   -0.24336
321040.0000   -0.00193
321080.0000   -0.05408
321120.0000    0.13324
321160.0000   -0.15012
321200.0000    0.06893
321240.0000   -0.02580
321280.0000   -0.15841
321320.0000    0.19289
321360.0000    0.00868
321400.0000    0.07633
321440.0000    0.07894
321480.0000   -0.08356
321520.0000   -0.49850
321560.0000   -0.09890
321600.0000    0.13677
321640.0000   -0.08028
321680.0000   -0.10326
321720.0000   -0.01158
321760.0000   -0.00818
321800.0000   -0.00192
321840.0000    0.00967
321880.0000    0.03396
321920.0000    0.27200
321960.0000   -0.08137
322000.0000   -0.02208
322040.0000   -0.19612
322080.0000   -0.05913
322120.0000   -0.07216
322160.0000    0.02104
322200.0000    0.05763
322240.0000    0.10541
322280.0000   -0.06219
322320.0000    0.01032
322360.0000   -0.07360
322400.0000    0.04594
322440.0000   -0.25468
322480.0000   -0.16035
322520.0000   -0.02758
322560.0000   -0.02201
322600.0000   -0.00593
322640.0000   -0.15988
322680.0000    0.00432
322720.0000    0.11796
322760.0000    0.13217
322800.0000    0.23184
322840.0000   -0.10585
322880.0000    0.10255
322920.0000    0.02648
322960.0000   -0.00183
323000.0000   -0.02927
323040.0000    0.27867
323080.0000    0.02251
323120.0000    0.12660
323160.0000    0.26875
323200.0000    0.16036
323240.0000    0.03704
323280.0000    0.30753
323320.0000    0.18766
323360.0000    0.02383
323400.0000    0.28046
323440.0000    0.13288
323480.0000    0.01081
323520.0000    0.03092
323560.0000    0.34285
323600.0000    0.35507
323640.0000    0.22387
323680.0000    0.06853
323720.0000    0.08115
323760.0000   -0.08168
323800.0000    0.12536
323840.0000    0.04368
323880.0000    0.11437
323920.0000    0.00189
323960.0000    0.07292
324000.0000    0.09241
324040.0000    0.34324
324080.0000    0.11045
324120.0000    0.13078
324160.0000    0.03667
324200.0000    0.04588
324240.0000    0.11902
324280.0000    0.16692
324320.0000    0.21846
324360.0000    0.08563
324400.0000   -0.11240
324440.0000    0.06639
324480.0000   -0.06381
324520.0000    0.10352
324560.0000    0.12457
324600.0000    0.08461
324640.0000   -0.09058
324680.0000    0.07783
324720.0000    0.08523
324760.0000   -0.08125
324800.0000    0.07660
324840.0000    0.03757
324880.0000   -0.07809
324920.0000    0.11454
324960.0000    0.01599
325000.0000    0.00640
325040.0000   -0.01505
325080.0000   -0.04613
325120.0000    0.03833
325160.0000   -0.19032
325200.0000   -0.01078
325240.0000   -0.06298
325280.0000   -0.11752
325320.0000    0.03874
325360.0000   -0.18149
325400.0000    0.14769
325440.0000   -0.11941
325480.0000    0.08732
325520.0000   -0.15678
325560.0000   -0.14319
325600.0000    0.05185
325640.0000   -0.14722
325680.0000    0.06204
325720.0000    0.07873
325760.0000   -0.00909
325800.0000    0.20571
325840.0000    0.06799
325880.0000   -0.05464
325920.0000   -0.13023
325960.0000   -0.19193
326000.0000   -0.13982
326040.0000   -0.10150
326080.0000   -0.09397
326120.0000   -0.04740
326160.0000    0.00876
326200.0000    0.07799
326240.0000    0.14831
326280.0000    0.05847
326320.0000    0.01279
326360.0000    0.03732
326400.0000    0.07095
326440.0000    0.07052
326480.0000    0.22570
326520.0000   -0.02752
326560.0000   -0.15071
326600.0000    0.06588
326640.0000    0.02783
326680.0000    0.12695
326720.0000    0.04620
326760.0000    0.05047
326800.0000   -0.02891
326840.0000    0.08146
326880.0000    0.12620
326920.0000    0.01306
326960.0000    0.03724
327000.0000   -0.08499
327040.0000   -0.10588
327080.0000    0.42255
327120.0000    0.32600
327160.0000    0.33873
327200.0000    0.49831
327240.0000    0.26800
327280.0000    0.08331
327320.0000    0.04677
327360.0000    0.02774
327400.0000   -0.01304
327440.0000   -0.00449
327480.0000    0.10567
327520.0000    0.01752
327560.0000   -0.16308
327600.0000   -0.07129
327640.0000    0.11891
327680.0000    0.04004
327720.0000    0.10504
327760.0000    0.01151
327800.0000   -0.00663
327840.0000   -0.08740
327880.0000    0.06388
327920.0000    0.07655
327960.0000    0.05138
328000.0000   -0.05224
328040.0000   -0.02194
328080.0000   -0.18196
328120.0000   -0.05437
328160.0000   -0.02058
328200.0000    0.07075
328240.0000   -0.01517
328280.0000   -0.00442
328320.0000   -0.17667
328360.0000   -0.12830
328400.0000   -0.04517
328440.0000   -0.10193
328480.0000   -0.10236
328520.0000   -0.17410
328560.0000   -0.09656
328600.0000   -0.14135
328640.0000   -0.06544
328680.0000   -0.25505
328720.0000   -0.09091
328760.0000   -0.01239
328800.0000    0.06296
328840.0000   -0.00874
328880.0000    0.03060
328920.0000   -0.04977
328960.0000   -0.06871
329000.0000   -0.06877
329040.0000   -0.02313
329080.0000   -0.14052
329120.0000    0.14409
329160.0000   -0.00678
329200.0000   -0.03975
329240.0000    0.14077
329280.0000    0.06011
329320.0000   -0.00221
329360.0000   -0.05267
329400.0000   -0.07721
329440.0000   -0.13000
329480.0000   -0.00816
329520.0000   -0.31443
329560.0000   -0.02857
329600.0000   -0.16998
329640.0000   -0.10632
329680.0000    0.02016
329720.0000    0.04356
329760.0000    0.02737
329800.0000    0.08688
329840.0000   -0.00740
329880.0000    0.00995
329920.0000   -0.01460
329960.0000   -0.02112
330000.0000   -0.01504
330040.0000    0.04652
330080.0000   -0.06297
330120.0000   -0.00479
330160.0000    0.00056
330200.0000    0.26139
330240.0000    0.23777
330280.0000    0.05210
330320.0000   -0.13773
330360.0000   -0.17266
330400.0000    0.26024
330440.0000    0.34237
330480.0000    0.04685
330520.0000    0.01603
330560.0000   -0.09967
330600.0000    0.02274
330640.0000    0.09300
330680.0000   -0.22357
330720.0000   -0.14613
330760.0000    0.01926
330800.0000   -0.11573
330840.0000   -0.09342
330880.0000    0.15423
330920.0000   -0.05055
330960.0000   -0.08099
331000.0000   -0.08949
331040.0000   -0.04367
331080.0000   -0.21844
331120.0000    0.20328
331160.0000   -0.01878
331200.0000    0.18729
331240.0000   -0.06512
331280.0000   -0.02682
331320.0000   -0.32740
331360.0000   -0.20727
331400.0000   -0.11798
331440.0000   -0.14896
331480.0000   -0.03807
331520.0000    0.01334
331560.0000    0.06390
331600.0000   -0.24367
331640.0000   -0.16311
331680.0000   -0.05219
331720.0000   -0.06859
331760.0000   -0.04681
331800.0000   -0.09058
331840.0000   -0.22907
331880.0000    0.11971
331920.0000   -0.01717
331960.0000    0.14012
332000.0000   -0.13260
332040.0000   -0.10645
332080.0000   -0.18955
332120.0000   -0.06139
332160.0000   -0.04197
332200.0000   -0.02418
332240.0000   -0.05608
332280.0000   -0.08270
332320.0000   -0.04093
332360.0000   -0.19037
332400.0000    0.12374
332440.0000   -0.09318
332480.0000   -0.22801
332520.0000    0.01425
332560.0000   -0.12782
332600.0000   -0.13618
332640.0000   -0.14981
332680.0000   -0.04290
332720.0000   -0.09368
332760.0000   -0.26635
332800.0000   -0.08344
332840.0000    0.00521
332880.0000    0.00601
332920.0000   -0.16982
332960.0000    0.01732
333000.0000   -0.11604
333040.0000   -0.03182
333080.0000   -0.07313
333120.0000    0.05335
333160.0000   -0.19204
333200.0000   -0.38760
333240.0000   -0.13988
333280.0000   -0.17709
333320.0000   -0.15384
333360.0000   -0.23011
333400.0000    0.11269
333440.0000   -0.02791
333480.0000   -0.32785
333520.0000   -0.29045
333560.0000   -0.00192
333600.0000   -0.10532
333640.0000   -0.24794
333680.0000    0.09175
333720.0000    0.10514
333760.0000    0.13343
333800.0000    0.00041
333840.0000    0.15588
333880.0000    0.03359
333920.0000    0.07813
333960.0000   -0.09099
334000.0000   -0.19544
334040.0000    0.08925
334080.0000    0.08521
334120.0000   -0.04735
334160.0000    0.10811
334200.0000    0.00642
334240.0000   -0.03345
334280.0000   -0.15344
334320.0000    0.10319
334360.0000   -0.26523
334400.0000    0.05598
334440.0000   -0.14010
334480.0000    0.00711
334520.0000   -0.25251
334560.0000   -0.36281
334600.0000    0.05927
334640.0000   -0.26925
334680.0000   -0.09351
334720.0000   -0.38429
334760.0000   -0.10385
334800.0000   -0.16698
334840.0000   -0.16140
334880.0000   -0.15300
334920.0000   -0.01453
334960.0000   -0.03376
335000.0000   -0.10039
335040.0000    0.03092
335080.0000   -0.15959
335120.0000   -0.10300
335160.0000   -0.08288
335200.0000   -0.02201
335240.0000   -0.04169
335280.0000   -0.13632
335320.0000   -0.21945
335360.0000   -0.06296
335400.0000    0.06166
335440.0000   -0.08588
335480.0000   -0.11917
335520.0000   -0.00535
335560.0000   -0.01697
335600.0000   -0.18244
335640.0000    0.06974
335680.0000   -0.27628
335720.0000   -0.14570
335760.0000   -0.07637
335800.0000   -0.01052
335840.0000    0.00351
335880.0000   -0.02636
335920.0000   -0.00119
335960.0000   -0.06172
336000.0000    0.07107
336040.0000   -0.10868
336080.0000    0.28598
336120.0000    0.08679
336160.0000    0.05872
336200.0000    0.08473
336240.0000   -0.37584
336280.0000   -0.07423
336320.0000    0.09424
336360.0000    0.09898
336400.0000    0.01542
336440.0000    0.06422
336480.0000    0.19422
336520.0000    0.35531
336560.0000    0.47192
336600.0000    0.19419
336640.0000    0.11554
336680.0000   -0.00543
336720.0000   -0.04201
336760.0000   -0.03600
336800.0000    0.08254
336840.0000    0.08750
336880.0000   -0.12930
336920.0000    0.05537
336960.0000    0.13095
337000.0000   -0.04703
337040.0000    0.12646
337080.0000    0.18892
337120.0000    0.14848
337160.0000    0.01307
337200.0000    0.15362
337240.0000   -0.06892
337280.0000    0.37230
337320.0000    0.06702
337360.0000    0.15531
337400.0000   -0.06469
337440.0000   -0.06654
337480.0000    0.08454
337520.0000    0.12762
337560.0000    0.17147
337600.0000    0.08631
337640.0000    0.08283
337680.0000    0.00466
337720.0000   -0.04161
337760.0000    0.01936
337800.0000    0.13411
337840.0000    0.04282
337880.0000   -0.00273
337920.0000   -0.07234
337960.0000    0.30234
338000.0000    0.06803
338040.0000    0.29250
338080.0000    0.15892
338120.0000    0.24304
338160.0000    0.03784
338200.0000    0.22904
338240.0000    0.33150
338280.0000    0.05689
338320.0000    0.15906
338360.0000    0.00599
338400.0000    0.26829
338440.0000    0.06636
338480.0000    0.11706
338520.0000    0.08031
338560.0000    0.27626
338600.0000    0.01275
338640.0000    0.27350
338680.0000    0.17702
338720.0000    0.11933
338760.0000    0.00993
338800.0000   -0.20690
338840.0000   -0.17913
338880.0000   -0.10065
338920.0000   -0.05725
338960.0000   -0.00006
339000.0000    0.04504
339040.0000    0.03907
339080.0000    0.08156
339120.0000   -0.09471
339160.0000   -0.06350
339200.0000   -0.14742
339240.0000   -0.01088
339280.0000   -0.10384
339320.0000   -0.12335
339360.0000   -0.08550
339400.0000    0.12295
339440.0000    0.02108
339480.0000    0.05166
339520.0000    0.05551
339560.0000   -0.08865
339600.0000   -0.05497
339640.0000    0.07166
339680.0000    0.00177
339720.0000   -0.10229
339760.0000    0.14167
339800.0000    0.09095
339840.0000    0.40152
339880.0000    0.08849
339920.0000   -0.07850
339960.0000   -0.04824
340000.0000   -0.04487
340040.0000    0.00385
340080.0000   -0.00835
340120.0000   -0.00369
340160.0000   -0.08228
340200.0000   -0.07252
340240.0000   -0.03052
340280.0000   -0.11829
340320.0000   -0.04971
340360.0000    0.01636
340400.0000    0.29721
340440.0000   -0.01661
340480.0000    0.02586
340520.0000   -0.12534
340560.0000    0.01588
340600.0000    0.10106
340640.0000    0.00867
340680.0000   -0.13565
340720.0000    0.02360
340760.0000   -0.19285
340800.0000    0.21202
340840.0000    0.24490
340880.0000    0.27812
340920.0000    0.37277
340960.0000   -0.00751
341000.0000   -0.04575
341040.0000    0.01244
341080.0000    0.09950
341120.0000    0.06250
341160.0000    0.16934
341200.0000    0.09500
341240.0000    0.17152
341280.0000   -0.00005
341320.0000    0.03757
341360.0000   -0.15904
341400.0000   -0.04501
341440.0000   -0.03434
341480.0000   -0.15276
341520.0000    0.10270
341560.0000    0.08344
341600.0000   -0.00605
341640.0000    0.13028
341680.0000    0.03820
341720.0000    0.01872
341760.0000    0.03628
341800.0000    0.15637
341840.0000   -0.02494
341880.0000   -0.02737
341920.0000    0.09765
341960.0000   -0.02202
342000.0000   -0.10398
342040.0000    0.03020
342080.0000    0.12223
342120.0000   -0.00811
342160.0000   -0.07287
342200.0000   -0.08185
342240.0000   -0.03516
342280.0000   -0.09762
342320.0000   -0.14088
342360.0000   -0.00682
342400.0000    0.15946
342440.0000   -0.02463
342480.0000    0.04485
342520.0000    0.07309
342560.0000   -0.10775
342600.0000    0.07260
342640.0000    0.00353
342680.0000    0.05174
342720.0000   -0.14949
342760.0000   -0.06752
342800.0000    0.02347
342840.0000    0.06196
342880.0000   -0.01198
342920.0000    0.06466
342960.0000    0.13234
343000.0000    0.06151
343040.0000   -0.13471
343080.0000   -0.07341
343120.0000    0.00396
343160.0000   -0.01170
343200.0000    0.05605
343240.0000    0.04482
343280.0000   -0.01448
343320.0000   -0.19707
343360.0000    0.06108
343400.0000   -0.03493
343440.0000   -0.00105
343480.0000   -0.07188
343520.0000   -0.12974
343560.0000    0.08741
343600.0000    0.04625
343640.0000   -0.00051
343680.0000   -0.01924
343720.0000   -0.20790
343760.0000    0.07807
343800.0000    0.03148
343840.0000   -0.02170
343880.0000   -0.03232
343920.0000   -0.02357
343960.0000    0.17948
344000.0000   -0.04482
344040.0000   -0.05179
344080.0000    0.08977
344120.0000    0.14688
344160.0000    0.00391
344200.0000   -0.02348
344240.0000   -0.01676
344280.0000    0.02288
344320.0000   -0.03953
344360.0000   -0.09258
344400.0000    0.14807
344440.0000    0.22081
344480.0000   -0.03039
344520.0000    0.03813
344560.0000    0.00026
344600.0000   -0.08773
344640.0000   -0.07672
344680.0000   -0.02643
344720.0000    0.00089
344760.0000    0.05231
344800.0000   -0.15590
344840.0000   -0.12347
344880.0000   -0.04174
344920.0000   -0.00492
344960.0000    0.17750
345000.0000    0.00393
345040.0000    0.03275
345080.0000    0.27851
345120.0000   -0.03564
345160.0000   -0.01754
345200.0000    0.01672
345240.0000   -0.05303
345280.0000    0.04696
345320.0000    0.05336
345360.0000    0.03050
345400.0000   -0.14658
345440.0000    0.06349
345480.0000   -0.06366
345520.0000   -0.05749
345560.0000   -0.01080
345600.0000   -0.00540
345640.0000   -0.17543
345680.0000   -0.07257
345720.0000   -0.10200
345760.0000   -0.31981
345800.0000    0.09529
345840.0000    0.02420
345880.0000    0.02569
345920.0000    0.02570
345960.0000    0.01575
346000.0000    0.00737
346040.0000   -0.17492
346080.0000   -0.01020
346120.0000   -0.02511
346160.0000   -0.11226
346200.0000   -0.05242
346240.0000   -0.09249
346280.0000    0.04568
346320.0000   -0.09520
346360.0000   -0.04958
346400.0000    0.04372
346440.0000    0.06917
346480.0000   -0.11722
346520.0000   -0.28245
346560.0000    0.06135
346600.0000    0.02166
346640.0000   -0.01699
346680.0000   -0.01778
346720.0000    0.06829
346760.0000   -0.08719
346800.0000   -0.01239
346840.0000    0.05700
346880.0000    0.07008
346920.0000   -0.00694
346960.0000   -0.02374
347000.0000    0.14396
347040.0000    0.10216
347080.0000   -0.00627
347120.0000   -0.14883
347160.0000    0.05756
347200.0000   -0.14327
347240.0000    0.06987
347280.0000   -0.17201
347320.0000   -0.04063
347360.0000    0.03818
347400.0000   -0.03323
347440.0000   -0.04176
347480.0000   -0.03630
347520.0000   -0.12479
347560.0000   -0.19165
347600.0000    0.05853
347640.0000   -0.06224
347680.0000    0.05725
347720.0000   -0.11075
347760.0000   -0.03272
347800.0000   -0.04820
347840.0000    0.01882
347880.0000    0.18614
347920.0000    0.01676
347960.0000   -0.03226
348000.0000   -0.00119
348040.0000   -0.11623
348080.0000   -0.06587
348120.0000    0.04321
348160.0000   -0.04289
348200.0000    0.02138
348240.0000   -0.18356
348280.0000   -0.09542
348320.0000   -0.14044
348360.0000   -0.10107
348400.0000   -0.01293
348440.0000   -0.07150
348480.0000   -0.10693
348520.0000   -0.00381
348560.0000   -0.31489
348600.0000   -0.08983
348640.0000   -0.02236
348680.0000    0.04880
348720.0000    0.04158
348760.0000    0.08789
348800.0000   -0.04622
348840.0000    0.00686
348880.0000   -0.05443
348920.0000   -0.02850
348960.0000   -0.09161
349000.0000    0.38180
349040.0000    0.39930
349080.0000    0.21991
349120.0000    0.12761
349160.0000   -0.23232
349200.0000    0.10676
349240.0000    0.10960
349280.0000   -0.07663
349320.0000    0.10823
349360.0000   -0.00393
349400.0000    0.01455
349440.0000    0.29426
349480.0000   -0.05174
349520.0000   -0.13301
349560.0000    0.06411
349600.0000   -0.02565
349640.0000    0.09301
349680.0000    0.12767
349720.0000   -0.03668
349760.0000    0.00314
349800.0000    0.00447
349840.0000   -0.13793
349880.0000   -0.08566
349920.0000    0.13320
349960.0000   -0.00760
350000.0000   -0.23199
350040.0000    0.01454
350080.0000    0.00942
350120.0000   -0.14225
350160.0000    0.09032
350200.0000   -0.01680
350240.0000   -0.09615
350280.0000    0.03006
350320.0000    0.24350
350360.0000   -0.00791
350400.0000    0.01178
350440.0000   -0.16743
350480.0000    0.03170
350520.0000   -0.21853
350560.0000   -0.06852
350600.0000   -0.12157
350640.0000   -0.09290
350680.0000   -0.11458
350720.0000    0.19756
350760.0000    0.26995
350800.0000    0.27113
350840.0000    0.37685
350880.0000    0.37399
350920.0000    0.37971
350960.0000   -0.11337
351000.0000   -0.03243
351040.0000    0.05680
351080.0000   -0.18478
351120.0000   -0.07016
351160.0000   -0.12259
351200.0000    0.03444
351240.0000   -0.28528
351280.0000    0.13712
351320.0000    0.04599
351360.0000   -0.15888
351400.0000   -0.07692
351440.0000    0.06538
351480.0000    0.00493
351520.0000   -0.07642
351560.0000   -0.05931
351600.0000   -0.03584
351640.0000    0.00729
351680.0000   -0.13465
351720.0000   -0.18588
351760.0000   -0.02125
351800.0000    0.01649
351840.0000   -0.02676
351880.0000    0.00975
351920.0000   -0.02116
351960.0000    0.09756
352000.0000    0.21083
352040.0000   -0.22318
352080.0000    0.21243
352120.0000   -0.16216
352160.0000    0.01077
352200.0000    0.06834
352240.0000   -0.00395
352280.0000   -0.00454
352320.0000   -0.13992
352360.0000   -0.02922
352400.0000    0.00594
352440.0000   -0.02425
352480.0000    0.05200
352520.0000    0.06949
352560.0000    0.10808
352600.0000    0.12280
352640.0000   -0.01301
352680.0000    0.26415
352720.0000    0.19479
352760.0000   -0.08843
352800.0000   -0.04892
352840.0000    0.07057
352880.0000   -0.10190
352920.0000   -0.06511
352960.0000   -0.26106
353000.0000    0.06845
353040.0000    0.01666
353080.0000   -0.05117
353120.0000    0.10816
353160.0000   -0.13188
353200.0000   -0.14581
353240.0000   -0.14985
353280.0000   -0.17643
353320.0000   -0.21402
353360.0000   -0.13092
353400.0000   -0.08564
353440.0000    0.19014
353480.0000    0.13047
353520.0000   -0.04369
353560.0000    0.16182
353600.0000   -0.03954
353640.0000   -0.28737
353680.0000    0.07841
353720.0000   -0.16889
353760.0000   -0.23942
353800.0000   -0.09552
353840.0000   -0.16395
353880.0000   -0.03749
353920.0000    0.34506
353960.0000    0.18519
354000.0000    0.17829
354040.0000    0.13649
354080.0000    0.02987
354120.0000    0.19767
354160.0000    0.01425
354200.0000   -0.16652
354240.0000   -0.04056
354280.0000    0.08653
354320.0000   -0.03424
354360.0000    0.20051
354400.0000    0.03303
354440.0000   -0.06866
354480.0000    0.05650
354520.0000   -0.01427
354560.0000   -0.18424
354600.0000   -0.11152
354640.0000   -0.05355
354680.0000   -0.13245
354720.0000   -0.17002
354760.0000   -0.17270
354800.0000   -0.07985
354840.0000   -0.02558
354880.0000    0.13072
354920.0000    0.23744
354960.0000    0.03378
355000.0000    0.11811
355040.0000    0.13855
355080.0000    0.11440
355120.0000    0.06200
355160.0000   -0.05508
355200.0000   -0.06062
355240.0000   -0.03090
355280.0000    0.12668
355320.0000   -0.07612
355360.0000    0.20320
355400.0000    0.10232
355440.0000    0.29333
355480.0000    0.05336
355520.0000   -0.11065
355560.0000   -0.36628
355600.0000    0.08547
355640.0000    0.15735
355680.0000   -0.01996
355720.0000    0.01485
355760.0000   -0.06539
355800.0000    0.08938
355840.0000    0.09343
355880.0000    0.04152
355920.0000    0.09674
355960.0000    0.25142
356000.0000    0.28572
356040.0000    0.27644
356080.0000    0.00239
356120.0000    0.11655
356160.0000    0.05747
356200.0000    0.09805
356240.0000    0.06648
356280.0000    0.03913
356320.0000    0.09057
356360.0000   -0.02070
356400.0000    0.12411
356440.0000    0.17927
356480.0000   -0.11905
356520.0000    0.02260
356560.0000    0.06276
356600.0000    0.16861
356640.0000   -0.05956
356680.0000    0.08685
356720.0000   -0.10584
356760.0000   -0.10742
356800.0000   -0.17846
356840.0000   -0.10065
356880.0000    0.17137
356920.0000   -0.18288
356960.0000    0.05620
357000.0000   -0.06045
357040.0000   -0.01856
357080.0000    0.17148
357120.0000    0.04308
357160.0000   -0.02907
357200.0000   -0.02887
357240.0000   -0.05461
357280.0000    0.08565
357320.0000   -0.13528
357360.0000   -0.15688
357400.0000   -0.06015
357440.0000   -0.02724
357480.0000   -0.14970
357520.0000   -0.07722
357560.0000    0.07335
357600.0000    0.16071
357640.0000    0.07887
357680.0000   -0.01818
357720.0000    0.10532
357760.0000   -0.01095
357800.0000    0.07896
357840.0000    0.09932
357880.0000    0.03162
357920.0000    0.10054
357960.0000    0.17451
358000.0000   -0.14628
358040.0000    0.35801
358080.0000    0.03654
358120.0000    0.21726
358160.0000    0.06005
358200.0000   -0.06182
358240.0000    0.14392
358280.0000    0.30800
358320.0000    0.13048
358360.0000    0.05098
358400.0000    0.12886
358440.0000    0.06154
358480.0000    0.13122
358520.0000   -0.03316
358560.0000    0.13197
358600.0000   -0.14117
358640.0000   -0.23885
358680.0000   -0.06977
358720.0000   -0.07261
358760.0000    0.02703
358800.0000   -0.08418
358840.0000    0.13663
358880.0000   -0.40257
358920.0000    0.00029
358960.0000   -0.21139
359000.0000    0.12840
359040.0000   -0.13070
359080.0000    0.07683
359120.0000   -0.20532
359160.0000    0.00937
359200.0000    0.17152
359240.0000   -0.13241
359280.0000   -0.00893
359320.0000   -0.10608
359360.0000   -0.15539
359400.0000    0.06408
359440.0000    0.06265
359480.0000    0.14135
359520.0000    0.21841
359560.0000    0.12616
359600.0000    0.23007
359640.0000    0.43019
359680.0000    0.35932
359720.0000    0.41624
359760.0000    0.32366
359800.0000    0.20746
359840.0000    0.30435
359880.0000    0.41833
359920.0000    0.27388
359960.0000    0.25157
360000.0000    0.20694
360040.0000   -0.03904
360080.0000   -0.03323
360120.0000    0.14364
360160.0000   -0.08324
360200.0000    0.03665
360240.0000   -0.08687
360280.0000   -0.06339
360320.0000   -0.01324
360360.0000   -0.00345
360400.0000    0.08110
360440.0000    0.06676
360480.0000   -0.03027
360520.0000    0.08749
360560.0000   -0.03638
360600.0000   -0.00296
360640.0000    0.07053
360680.0000   -0.15087
360720.0000   -0.11146
360760.0000    0.08142
360800.0000    0.12005
360840.0000    0.06117
360880.0000   -0.07770
360920.0000   -0.05019
360960.0000   -0.21026
361000.0000   -0.03068
361040.0000    0.05059
361080.0000   -0.12118
361120.0000   -0.13391
361160.0000   -0.17368
361200.0000    0.12723
361240.0000   -0.02418
361280.0000    0.06592
361320.0000   -0.02505
361360.0000    0.05307
361400.0000    0.02486
361440.0000    0.07176
361480.0000   -0.05878
361520.0000    0.10509
361560.0000    0.32022
361600.0000    0.25949
361640.0000   -0.08762
361680.0000   -0.04749
361720.0000   -0.10832
361760.0000   -0.06568
361800.0000    0.02044
361840.0000   -0.19834
361880.0000   -0.03940
361920.0000    0.06808
361960.0000   -0.01500
362000.0000   -0.00739
362040.0000    0.05361
362080.0000   -0.14012
362120.0000   -0.06450
362160.0000    0.07641
362200.0000   -0.12285
362240.0000   -0.06615
362280.0000   -0.13673
362320.0000    0.01340
362360.0000   -0.02632
362400.0000   -0.01291
362440.0000    0.02709
362480.0000   -0.02897
362520.0000   -0.03890
362560.0000   -0.23264
362600.0000   -0.10038
362640.0000   -0.09646
362680.0000   -0.05488
362720.0000   -0.10796
362760.0000   -0.01413
362800.0000    0.23106
362840.0000    0.02144
362880.0000    0.07110
362920.0000   -0.14385
362960.0000   -0.05804
363000.0000    0.03728
363040.0000    0.03436
363080.0000    0.03649
363120.0000    0.04545
363160.0000   -0.37860
363200.0000   -0.09422
363240.0000    0.14000
363280.0000   -0.05202
363320.0000   -0.05437
363360.0000    0.09207
363400.0000   -0.04974
363440.0000   -0.01601
363480.0000    0.03932
363520.0000    0.09350
363560.0000   -0.11283
363600.0000    0.09925
363640.0000    0.15193
363680.0000    0.13149
363720.0000   -0.03239
363760.0000   -0.23840
363800.0000   -0.20583
363840.0000    0.01073
363880.0000   -0.16216
363920.0000   -0.11767
363960.0000   -0.00449
364000.0000    0.09420
364040.0000   -0.08179
364080.0000   -0.00221
364120.0000   -0.20300
364160.0000   -0.17576
364200.0000   -0.11173
364240.0000   -0.28111
364280.0000    0.13115
364320.0000    0.15866
364360.0000   -0.02924
364400.0000   -0.24950
364440.0000    0.13085
364480.0000    0.10188
364520.0000   -0.09582
364560.0000   -0.18635
364600.0000    0.00273
364640.0000    0.09042
364680.0000    0.37925
364720.0000   -0.02667
364760.0000    0.18840
364800.0000    0.18905
364840.0000    0.24899
364880.0000    0.02325
364920.0000    0.12724
364960.0000    0.21540
365000.0000    0.26332
365040.0000    0.14801
365080.0000    0.09540
365120.0000    0.16271
365160.0000    0.26584
365200.0000    0.19975
365240.0000    0.20402
365280.0000    0.09009
365320.0000    0.04718
365360.0000    0.25632
365400.0000    0.02922
365440.0000    0.05830
365480.0000    0.01153
365520.0000    0.11006
365560.0000    0.03948
365600.0000    0.43951
365640.0000    0.24333
365680.0000   -0.32400
365720.0000    0.27756
365760.0000   -0.29922
365800.0000   -0.08313
365840.0000    0.11747
365880.0000    0.11521
365920.0000    0.09063
365960.0000    0.20750
366000.0000    0.22537
366040.0000    0.25569
366080.0000    0.24399
366120.0000    0.06180
366160.0000    0.32867
366200.0000    0.16964
366240.0000    0.33488
366280.0000   -0.03989
366320.0000    0.18557
366360.0000    0.16391
366400.0000    0.27648
366440.0000    0.19316
366480.0000    0.08248
366520.0000    0.34370
366560.0000    0.38289
366600.0000    0.39535
366640.0000    0.19918
366680.0000    0.15410
366720.0000    0.09675
366760.0000    0.15078
366800.0000    0.20939
366840.0000    0.28271
366880.0000    0.41718
366920.0000    0.32513
366960.0000    0.21505
367000.0000    0.01692
367040.0000    0.29746
367080.0000    0.21792
367120.0000    0.04820
367160.0000    0.03930
367200.0000    0.06628
367240.0000    0.17440
367280.0000    0.17156
367320.0000    0.27585
367360.0000    0.12212
367400.0000    0.15606
367440.0000    0.09347
367480.0000    0.22939
367520.0000    0.48161
367560.0000    0.19966
367600.0000    0.31952
367640.0000   -0.05644
367680.0000    0.11741
367720.0000   -0.04695
367760.0000    0.15070
367800.0000    0.33810
367840.0000    0.26510
367880.0000    0.32713
367920.0000    0.31641
367960.0000    0.16948
368000.0000    0.05069
368040.0000   -0.07302
368080.0000    0.21491
368120.0000    0.09913
368160.0000    0.06704
368200.0000   -0.10146
368240.0000   -0.15546
368280.0000    0.09989
368320.0000    0.13871
368360.0000   -0.00636
368400.0000   -0.11439
368440.0000    0.04412
368480.0000   -0.01258
368520.0000    0.08707
368560.0000   -0.09650
368600.0000   -0.06007
368640.0000    0.24205
368680.0000    0.15346
368720.0000    0.09748
368760.0000    0.05147
368800.0000   -0.05110
368840.0000   -0.02936
368880.0000    0.10644
368920.0000    0.06674
368960.0000    0.17788
369000.0000    0.19157
369040.0000    0.06838
369080.0000    0.14086
369120.0000   -0.08733
369160.0000   -0.13489
369200.0000   -0.23747
369240.0000   -0.02829
369280.0000    0.05389
369320.0000   -0.06481
369360.0000   -0.25175
369400.0000    0.01198
369440.0000    0.20270
369480.0000   -0.16665
369520.0000   -0.08543
369560.0000    0.02960
369600.0000    0.09052
369640.0000    0.27084
369680.0000   -0.01949
369720.0000    0.12064
369760.0000    0.35550
369800.0000    0.11909
369840.0000    0.19882
369880.0000   -0.14549
369920.0000    0.12499
369960.0000   -0.02159
370000.0000   -0.02128
370040.0000   -0.37267
370080.0000    0.24368
370120.0000    0.24730
370160.0000    0.10122
370200.0000    0.08979
370240.0000    0.16557
370280.0000   -0.03399
370320.0000   -0.15241
370360.0000    0.16492
370400.0000    0.21452
370440.0000    0.11689
370480.0000    0.26532
370520.0000    0.12022
370560.0000    0.12302
370600.0000    0.08062
370640.0000    0.19963
370680.0000    0.18467
370720.0000    0.34192
370760.0000    0.22181
370800.0000    0.07637
370840.0000    0.24982
370880.0000    0.07586
370920.0000    0.26357
370960.0000   -0.05602
371000.0000   -0.02656
371040.0000    0.11097
371080.0000   -0.05653
371120.0000   -0.01636
371160.0000    0.07723
371200.0000    0.21275
371240.0000    0.19037
371280.0000    0.22753
371320.0000    0.14060
371360.0000    0.22034
371400.0000    0.17154
371440.0000    0.24096
371480.0000    0.17634
371520.0000    0.20809
371560.0000    0.21179
371600.0000    0.18227
371640.0000    0.31867
371680.0000    0.15558
371720.0000    0.19039
371760.0000    0.45126
371800.0000    0.07160
371840.0000    0.25966
371880.0000    0.31932
371920.0000    0.02653
371960.0000    0.20123
372000.0000    0.26470
372040.0000    0.16160
372080.0000    0.30862
372120.0000    0.16805
372160.0000    0.03496
372200.0000    0.12624
372240.0000    0.32230
372280.0000    0.10393
372320.0000    0.18064
372360.0000    0.48845
372400.0000   -0.03517
372440.0000    0.26038
372480.0000    0.01567
372520.0000    0.05953
372560.0000    0.18954
372600.0000    0.10190
372640.0000    0.01384
372680.0000    0.09482
372720.0000    0.22200
372760.0000    0.07693
372800.0000    0.15668
372840.0000    0.11026
372880.0000    0.24364
372920.0000    0.10897
372960.0000    0.24819
373000.0000    0.17371
373040.0000    0.12576
373080.0000    0.09399
373120.0000    0.29953
373160.0000    0.12573
373200.0000   -0.05410
373240.0000    0.28137
373280.0000    0.13185
373320.0000    0.29723
373360.0000    0.26944
373400.0000    0.21609
373440.0000    0.29875
373480.0000    0.25708
373520.0000    0.29703
373560.0000    0.28734
373600.0000    0.23585
373640.0000    0.18503
373680.0000    0.20837
373720.0000    0.19344
373760.0000    0.16797
373800.0000    0.37346
373840.0000   -0.01618
373880.0000   -0.06496
373920.0000   -0.04091
373960.0000    0.07299
374000.0000    0.23799
374040.0000    0.24460
374080.0000    0.09140
374120.0000    0.17174
374160.0000    0.11305
374200.0000   -0.02332
374240.0000    0.36467
374280.0000    0.07367
374320.0000    0.06515
374360.0000    0.17733
374400.0000    0.31214
374440.0000    0.10876
374480.0000   -0.18090
374520.0000   -0.04848
374560.0000    0.03200
374600.0000   -0.01613
374640.0000    0.03030
374680.0000   -0.03865
374720.0000   -0.03330
374760.0000   -0.00460
374800.0000    0.06605
374840.0000   -0.12564
374880.0000   -0.03788
374920.0000    0.00108
374960.0000   -0.04632
375000.0000   -0.23789
375040.0000    0.12558
375080.0000    0.12877
375120.0000    0.06195
375160.0000    0.20531
375200.0000    0.01400
375240.0000   -0.10799
375280.0000    0.06714
375320.0000    0.03606
375360.0000    0.02654
375400.0000    0.25663
375440.0000    0.08612
375480.0000    0.25814
375520.0000    0.19049
375560.0000    0.17493
375600.0000    0.03019
375640.0000    0.00863
375680.0000    0.08481
375720.0000    0.09891
375760.0000   -0.12101
375800.0000   -0.16851
375840.0000    0.24457
375880.0000    0.15110
375920.0000    0.13229
375960.0000    0.07878
376000.0000    0.04573
376040.0000   -0.12555
376080.0000    0.04030
376120.0000    0.15969
376160.0000    0.21802
376200.0000   -0.03423
376240.0000   -0.05616
376280.0000    0.25850
376320.0000    0.30491
376360.0000    0.09770
376400.0000   -0.02522
376440.0000    0.36513
376480.0000   -0.07694
376520.0000   -0.11256
376560.0000    0.00591
376600.0000    0.06902
376640.0000    0.12483
376680.0000    0.05998
376720.0000   -0.02946
376760.0000   -0.11804
376800.0000    0.20419
376840.0000   -0.17558
376880.0000   -0.04863
376920.0000    0.00081
376960.0000   -0.18302
377000.0000   -0.03376
377040.0000   -0.12955
377080.0000   -0.04519
377120.0000   -0.00755
377160.0000    0.14822
377200.0000    0.15799
377240.0000    0.07692
377280.0000    0.01236
377320.0000   -0.10346
377360.0000   -0.12048
377400.0000    0.20938
377440.0000    0.10167
377480.0000    0.17384
377520.0000    0.40080
377560.0000    0.14284
377600.0000    0.12495
377640.0000    0.18981
377680.0000    0.09825
377720.0000    0.16417
377760.0000   -0.04822
377800.0000   -0.29181
377840.0000    0.18574
377880.0000   -0.05320
377920.0000    0.12225
377960.0000    0.18780
378000.0000    0.03803
378040.0000    0.02654
378080.0000    0.34733
378120.0000    0.14825
378160.0000    0.06787
378200.0000    0.11779
378240.0000   -0.10909
378280.0000    0.12333
378320.0000   -0.38423
378360.0000    0.06353
378400.0000   -0.16540
378440.0000   -0.11440
378480.0000   -0.15730
378520.0000   -0.07709
378560.0000   -0.39672
378600.0000   -0.10622
378640.0000   -0.43482
378680.0000   -0.04247
378720.0000   -0.14420
378760.0000   -0.01837
378800.0000   -0.21735
378840.0000   -0.12844
378880.0000   -0.14120
378920.0000   -0.25868
378960.0000    0.06360
379000.0000   -0.09136
379040.0000   -0.04291
379080.0000   -0.30524
379120.0000    0.16076
379160.0000   -0.20956
379200.0000    0.22875
379240.0000    0.11379
379280.0000    0.29448
379320.0000   -0.01874
379360.0000    0.24529
379400.0000    0.05619
379440.0000    0.16863
379480.0000    0.22887
379520.0000    0.13919
379560.0000    0.22846
379600.0000    0.24026
379640.0000    0.21126
379680.0000    0.08943
379720.0000    0.26202
379760.0000    0.29512
379800.0000    0.18591
379840.0000    0.30504
379880.0000    0.08977
379920.0000    0.04392
379960.0000    0.16857
380000.0000    0.17499
380040.0000    0.29741
380080.0000    0.00669
380120.0000    0.18011
380160.0000   -0.18870
380200.0000    0.14982
380240.0000    0.11235
380280.0000    0.06697
380320.0000   -0.14222
380360.0000   -0.01146
380400.0000    0.04950
380440.0000   -0.08533
380480.0000   -0.14957
380520.0000    0.28277
380560.0000    0.30229
380600.0000    0.22734
380640.0000    0.21216
380680.0000    0.29307
380720.0000    0.25978
380760.0000    0.15463
380800.0000    0.29688
380840.0000    0.19543
380880.0000    0.21410
380920.0000    0.20397
380960.0000    0.16610
381000.0000   -0.04130
381040.0000    0.19686
381080.0000    0.23633
381120.0000    0.08925
381160.0000    0.09476
381200.0000    0.11663
381240.0000   -0.13767
381280.0000   -0.01351
381320.0000    0.07297
381360.0000    0.15494
381400.0000   -0.01166
381440.0000   -0.12914
381480.0000    0.04302
381520.0000    0.20698
381560.0000    0.07811
381600.0000    0.08748
381640.0000   -0.01126
381680.0000    0.09722
381720.0000    0.18856
381760.0000    0.24545
381800.0000    0.21358
381840.0000    0.25787
381880.0000    0.29044
381920.0000    0.00602
381960.0000    0.09480
382000.0000    0.27972
382040.0000    0.43210
382080.0000    0.37456
382120.0000    0.23334
382160.0000    0.18279
382200.0000    0.04431
382240.0000    0.12083
382280.0000    0.24515
382320.0000    0.07730
382360.0000    0.22169
382400.0000    0.18175
382440.0000    0.24884
382480.0000    0.46237
382520.0000    0.46239
382560.0000    0.44265
382600.0000    0.49763
382640.0000    0.50154
382680.0000    0.39633
382720.0000    0.43639
382760.0000    0.24796
382800.0000    0.12902
382840.0000    0.28360
382880.0000    0.04689
382920.0000    0.09610
382960.0000   -0.03604
383000.0000    0.14353
383040.0000    0.06907
383080.0000    0.25770
383120.0000    0.09260
383160.0000    0.24748
383200.0000    0.19519
383240.0000    0.08456
383280.0000    0.03631
383320.0000    0.34892
383360.0000    0.04071
383400.0000    0.37746
383440.0000    0.27073
383480.0000    0.36721
383520.0000    0.03993
383560.0000    0.21312
383600.0000    0.35329
383640.0000    0.27039
383680.0000    0.11606
383720.0000    0.37349
383760.0000    0.08500
383800.0000    0.00309
383840.0000    0.08967
383880.0000    0.08780
383920.0000   -0.05496
383960.0000   -0.07173
384000.0000    0.11454
384040.0000    0.08002
384080.0000    0.32297
384120.0000    0.14316
384160.0000    0.29312
384200.0000    0.22933
384240.0000   -0.06784
384280.0000    0.09880
384320.0000    0.21897
384360.0000    0.00485
384400.0000    0.13319
384440.0000   -0.04527
384480.0000    0.28672
384520.0000   -0.06497
384560.0000   -0.19676
384600.0000   -0.11549
384640.0000    0.38802
384680.0000    0.09879
384720.0000    0.07191
384760.0000   -0.05520
384800.0000   -0.15308
384840.0000   -0.25467
384880.0000   -0.21704
384920.0000   -0.07742
384960.0000   -0.20426
385000.0000    0.07136
385040.0000    0.10256
385080.0000    0.21059
385120.0000    0.14416
385160.0000   -0.08902
385200.0000   -0.13486
385240.0000   -0.12020
385280.0000    0.04578
385320.0000    0.07504
385360.0000    0.05907
385400.0000   -0.12906
385440.0000   -0.05617
385480.0000    0.14358
385520.0000   -0.13645
385560.0000   -0.00665
385600.0000   -0.05225
385640.0000    0.21624
385680.0000    0.16115
385720.0000   -0.02395
385760.0000    0.18797
385800.0000   -0.05168
385840.0000    0.20766
385880.0000    0.00745
385920.0000    0.14308
385960.0000   -0.02594
386000.0000   -0.05967
386040.0000   -0.03767
386080.0000   -0.01702
386120.0000   -0.02712
386160.0000    0.08460
386200.0000    0.02184
386240.0000   -0.09465
386280.0000   -0.17994
386320.0000    0.30222
386360.0000   -0.01975
386400.0000    0.09638
386440.0000    0.09609
386480.0000    0.15291
386520.0000    0.25046
386560.0000    0.12024
386600.0000   -0.05620
386640.0000    0.02933
386680.0000    0.04542
386720.0000    0.07341
386760.0000    0.03831
386800.0000    0.04452
386840.0000    0.23623
386880.0000    0.15071
386920.0000   -0.01642
386960.0000    0.04784
387000.0000   -0.09114
387040.0000    0.06738
387080.0000   -0.21785
387120.0000   -0.27511
387160.0000    0.14202
387200.0000    0.17064
387240.0000    0.18015
387280.0000    0.04735
387320.0000   -0.04656
387360.0000    0.20757
387400.0000   -0.16752
387440.0000   -0.38650
387480.0000    0.05125
387520.0000   -0.01768
387560.0000    0.29271
387600.0000    0.28821
387640.0000    0.04058
387680.0000    0.13539
387720.0000    0.25234
387760.0000    0.24985
387800.0000    0.32705
387840.0000    0.23900
387880.0000    0.40459
387920.0000    0.03709
387960.0000    0.30583
388000.0000    0.37733
388040.0000    0.65415
388080.0000    0.49227
388120.0000    0.28507
388160.0000    0.16356
388200.0000    0.09464
388240.0000    0.29208
388280.0000    0.25983
388320.0000    0.05785
388360.0000    0.03781
388400.0000    0.15952
388440.0000    0.08694
388480.0000    0.02888
388520.0000   -0.08172
388560.0000   -0.05412
388600.0000    0.01188
388640.0000    0.01015
388680.0000    0.23411
388720.0000    0.19393
388760.0000    0.29222
388800.0000   -0.01371
388840.0000    0.20596
388880.0000    0.14592
388920.0000    0.03761
388960.0000    0.13281
389000.0000    0.17847
389040.0000    0.04923
389080.0000    0.32979
389120.0000    0.36753
389160.0000    0.14229
389200.0000    0.19999
389240.0000    0.14621
389280.0000    0.25191
389320.0000    0.25471
389360.0000    0.21280
389400.0000    0.05582
389440.0000    0.33738
389480.0000    0.22256
389520.0000    0.10891
389560.0000    0.07896
389600.0000    0.22721
389640.0000    0.01442
389680.0000    0.16386
389720.0000    0.08387
389760.0000    0.24466
389800.0000    0.12711
389840.0000    0.13882
389880.0000    0.32877
389920.0000    0.03773
389960.0000    0.13374
390000.0000    0.05753
390040.0000    0.09130
390080.0000    0.18336
390120.0000    0.14566
390160.0000    0.09637
390200.0000    0.26386
390240.0000    0.33297
390280.0000    0.06588
390320.0000    0.41470
390360.0000    0.38589
390400.0000    0.25688
390440.0000    0.14143
390480.0000   -0.00313
390520.0000    0.09710
390560.0000    0.03348
390600.0000    0.09415
390640.0000    0.21613
390680.0000    0.05981
390720.0000    0.31159
390760.0000    0.35551
390800.0000    0.12668
390840.0000    0.17981
390880.0000    0.32020
390920.0000    0.25584
390960.0000    0.14770
391000.0000    0.12520
391040.0000    0.33321
391080.0000    0.17246
391120.0000   -0.03891
391160.0000    0.14728
391200.0000    0.16859
391240.0000    0.12334
391280.0000    0.19911
391320.0000    0.21214
391360.0000    0.33739
391400.0000    0.18168
391440.0000    0.04322
391480.0000    0.08555
391520.0000    0.12963
391560.0000    0.06000
391600.0000    0.33498
391640.0000    0.01683
391680.0000   -0.25791
391720.0000    0.01504
391760.0000    0.00668
391800.0000    0.14566
391840.0000   -0.03188
391880.0000   -0.08723
391920.0000   -0.12228
391960.0000    0.03099
392000.0000   -0.08717
392040.0000   -0.10615
392080.0000    0.06422
392120.0000   -0.03560
392160.0000    0.00117
392200.0000    0.10076
392240.0000    0.18028
392280.0000    0.04945
392320.0000   -0.05943
392360.0000    0.34141
392400.0000    0.10451
392440.0000   -0.09254
392480.0000   -0.07879
392520.0000    0.16582
392560.0000   -0.18956
392600.0000    0.07321
392640.0000    0.04615
392680.0000    0.11072
392720.0000    0.13088
392760.0000    0.31867
392800.0000    0.12723
392840.0000    0.04127
392880.0000   -0.02333
392920.0000    0.26488
392960.0000   -0.22396
393000.0000   -0.22174
393040.0000    0.06327
393080.0000    0.13584
393120.0000    0.18018
393160.0000    0.13922
393200.0000    0.06229
393240.0000   -0.05484
393280.0000    0.06752
393320.0000    0.17097
393360.0000    0.04866
393400.0000   -0.16814
393440.0000    0.11276
393480.0000   -0.21555
393520.0000    0.06312
393560.0000    0.12844
393600.0000    0.34889
393640.0000    0.06085
393680.0000    0.30226
393720.0000    0.36991
393760.0000    0.02092
393800.0000    0.18907
393840.0000    0.15291
393880.0000    0.08885
393920.0000    0.05532
393960.0000    0.05832
394000.0000    0.07872
394040.0000    0.17294
394080.0000    0.05165
394120.0000    0.30118
394160.0000    0.03978
394200.0000    0.14514
394240.0000    0.17130
394280.0000    0.04699
394320.0000    0.09998
394360.0000    0.00188
394400.0000   -0.10928
394440.0000   -0.29693
394480.0000    0.18070
394520.0000    0.22843
394560.0000    0.26398
394600.0000    0.27151
394640.0000    0.33289
394680.0000    0.03425
394720.0000    0.16429
394760.0000    0.29649
394800.0000    0.20864
394840.0000    0.10839
394880.0000    0.00333
394920.0000    0.17555
394960.0000    0.12413
395000.0000    0.28117
395040.0000    0.14418
395080.0000    0.14974
395120.0000    0.19513
395160.0000    0.10417
395200.0000    0.07095
395240.0000    0.09537
395280.0000    0.08352
395320.0000   -0.06672
395360.0000    0.12828
395400.0000    0.11676
395440.0000    0.10904
395480.0000    0.21000
395520.0000    0.18067
395560.0000   -0.00923
395600.0000   -0.13613
395640.0000    0.06161
395680.0000   -0.28841
395720.0000   -0.28576
395760.0000    0.09893
395800.0000   -0.10597
395840.0000   -0.27777
395880.0000    0.15055
395920.0000   -0.21949
395960.0000   -0.15519
396000.0000    0.18238
396040.0000   -0.04396
396080.0000    0.04105
396120.0000    0.03984
396160.0000    0.02343
396200.0000    0.14108
396240.0000   -0.11003
396280.0000   -0.26608
396320.0000   -0.03109
396360.0000   -0.07871
396400.0000   -0.00794
396440.0000    0.11383
396480.0000    0.20275
396520.0000    0.24262
396560.0000    0.25862
396600.0000    0.32306
396640.0000    0.23219
396680.0000   -0.07594
396720.0000    0.01249
396760.0000    0.19739
396800.0000    0.05959
396840.0000   -0.12565
396880.0000   -0.32269
396920.0000   -0.02448
396960.0000   -0.25373
397000.0000   -0.20421
397040.0000    0.24754
397080.0000    0.11100
397120.0000    0.02939
397160.0000    0.01181
397200.0000    0.02470
397240.0000   -0.17399
397280.0000    0.00165
397320.0000    0.09067
397360.0000    0.00714
397400.0000   -0.07898
397440.0000   -0.07398
397480.0000    0.04714
397520.0000    0.06992
397560.0000   -0.18844
397600.0000    0.03503
397640.0000    0.01508
397680.0000    0.03787
397720.0000   -0.05559
397760.0000    0.45598
397800.0000    0.02792
397840.0000    0.11273
397880.0000    0.06771
397920.0000    0.15719
397960.0000    0.15810
398000.0000    0.33805
398040.0000    0.47507
398080.0000    0.26407
398120.0000    0.38343
398160.0000    0.28206
398200.0000    0.29373
398240.0000    0.35658
398280.0000    0.24678
398320.0000    0.15085
398360.0000    0.26216
398400.0000    0.37378
398440.0000    0.30597
398480.0000    0.15068
398520.0000    0.19246
398560.0000    0.40035
398600.0000    0.02392
398640.0000    0.19396
398680.0000    0.01352
398720.0000    0.05564
398760.0000    0.24067
398800.0000    0.07669
398840.0000    0.37628
398880.0000    0.15974
398920.0000   -0.13539
398960.0000    0.29102
399000.0000    0.24199
399040.0000    0.36001
399080.0000    0.33144
399120.0000    0.14013
399160.0000    0.12622
399200.0000    0.23880
399240.0000    0.24023
399280.0000   -0.01689
399320.0000    0.28247
399360.0000    0.10804
399400.0000    0.13069
399440.0000    0.22886
399480.0000    0.30343
399520.0000    0.22239
399560.0000    0.39269
399600.0000    0.41075
399640.0000    0.45373
399680.0000    0.33918
399720.0000    0.23718
399760.0000    0.22490
399800.0000    0.12894
399840.0000    0.44636
399880.0000    0.28642
399920.0000    0.46151
399960.0000    0.28833
400000.0000    0.40350
400040.0000    0.27353
400080.0000    0.18354
400120.0000    0.39422
400160.0000    0.42530
400200.0000    0.32226
400240.0000    0.26565
400280.0000    0.21750
400320.0000    0.30110
400360.0000    0.34753
400400.0000    0.18431
400440.0000    0.30420
400480.0000    0.21680
400520.0000    0.06771
400560.0000    0.55502
400600.0000    0.53023
400640.0000    0.39845
400680.0000    0.41615
400720.0000    0.56698
400760.0000    0.54112
400800.0000    0.27785
400840.0000   -0.06476
400880.0000    0.17296
400920.0000    0.23308
400960.0000    0.10028
401000.0000    0.26378
401040.0000    0.37234
401080.0000    0.19910
401120.0000    0.21437
401160.0000    0.47526
401200.0000    0.34252
401240.0000    0.26020
401280.0000    0.38113
401320.0000    0.20930
401360.0000    0.28762
401400.0000    0.27324
401440.0000    0.16098
401480.0000    0.11003
401520.0000    0.16021
401560.0000    0.55612
401600.0000    0.09662
401640.0000    0.26938
401680.0000    0.31572
401720.0000    0.06371
401760.0000    0.21792
401800.0000    0.36446
401840.0000    0.26755
401880.0000    0.21605
401920.0000    0.11648
401960.0000    0.20607
402000.0000    0.34436
402040.0000    0.30074
402080.0000    0.52966
402120.0000    0.40135
402160.0000    0.43784
402200.0000    0.46645
402240.0000    0.14395
402280.0000    0.45159
402320.0000    0.44005
402360.0000    0.63953
402400.0000    0.36116
402440.0000    0.35825
402480.0000    0.12755
402520.0000    0.32192
402560.0000    0.30092
402600.0000    0.41560
402640.0000    0.37733
402680.0000    0.14784
402720.0000    0.24840
402760.0000    0.22774
402800.0000    0.18632
402840.0000    0.04882
402880.0000    0.45981
402920.0000    0.20214
402960.0000    0.14564
403000.0000    0.23577
403040.0000    0.12925
403080.0000    0.28573
403120.0000    0.08922
403160.0000    0.06694
403200.0000    0.48356
403240.0000    0.14814
403280.0000    0.43909
403320.0000    0.31206
403360.0000    0.40241
403400.0000    0.42285
403440.0000    0.38950
403480.0000    0.47184
403520.0000    0.34866
403560.0000    0.31864
403600.0000    0.16570
403640.0000    0.41501
403680.0000    0.44418
403720.0000    0.05883
403760.0000    0.35027
403800.0000    0.33175
403840.0000    0.43094
403880.0000    0.53411
403920.0000    0.45325
403960.0000    0.60248
404000.0000    0.35729
404040.0000    0.37694
404080.0000    0.16837
404120.0000    0.29471
404160.0000    0.35921
404200.0000    0.13807
404240.0000   -0.01498
404280.0000    0.13952
404320.0000    0.30185
404360.0000   -0.00943
404400.0000   -0.01280
404440.0000    0.14588
404480.0000    0.06211
404520.0000    0.23199
404560.0000    0.10410
404600.0000    0.12157
404640.0000    0.11714
404680.0000    0.13446
404720.0000    0.37226
404760.0000    0.33755
404800.0000    0.27254
404840.0000    0.26952
404880.0000    0.27228
404920.0000    0.26825
404960.0000    0.43707
405000.0000    0.43640
405040.0000    0.42129
405080.0000    0.37913
405120.0000    0.37298
405160.0000    0.27050
405200.0000    0.17695
405240.0000    0.18936
405280.0000    0.09858
405320.0000    0.16600
405360.0000    0.29757
405400.0000    0.04617
405440.0000    0.13158
405480.0000    0.05487
405520.0000    0.14246
405560.0000    0.17627
405600.0000    0.31127
405640.0000    0.19931
405680.0000    0.48399
405720.0000    0.14394
405760.0000    0.21082
405800.0000    0.26072
405840.0000    0.20574
405880.0000    0.16916
405920.0000    0.31958
405960.0000    0.03096
406000.0000   -0.02375
406040.0000    0.11406
406080.0000   -0.02144
406120.0000    0.04613
406160.0000   -0.19676
406200.0000    0.13136
406240.0000    0.30890
406280.0000    0.19120
406320.0000    0.34429
406360.0000    0.35381
406400.0000    0.27386
406440.0000    0.31795
406480.0000    0.06543
406520.0000    0.33258
406560.0000    0.19526
406600.0000    0.31176
406640.0000   -0.00152
406680.0000    0.29277
406720.0000    0.16095
406760.0000    0.11692
406800.0000    0.02652
406840.0000   -0.25039
406880.0000    0.01320
406920.0000    0.09788
406960.0000    0.25890
407000.0000    0.11060
407040.0000    0.32445
407080.0000    0.03918
407120.0000    0.13892
407160.0000    0.29600
407200.0000    0.38243
407240.0000    0.31386
407280.0000    0.26096
407320.0000   -0.00528
407360.0000    0.19845
407400.0000    0.35714
407440.0000    0.49566
407480.0000    0.29286
407520.0000    0.24072
407560.0000    0.23909
407600.0000    0.49537
407640.0000    0.50214
407680.0000    0.17360
407720.0000    0.47840
407760.0000    0.29569
407800.0000    0.06069
407840.0000    0.12316
407880.0000    0.11885
407920.0000    0.13360
407960.0000    0.08400
408000.0000    0.40015
408040.0000    0.35147
408080.0000    0.31222
408120.0000    0.39350
408160.0000    0.41203
408200.0000    0.48069
408240.0000    0.41902
408280.0000    0.32568
408320.0000    0.29310
408360.0000    0.11873
408400.0000    0.19925
408440.0000    0.34839
408480.0000   -0.02910
408520.0000    0.06541
408560.0000    0.04772
408600.0000    0.02082
408640.0000   -0.12364
408680.0000   -0.09344
408720.0000    0.04053
408760.0000    0.14600
408800.0000   -0.00331
408840.0000   -0.31875
408880.0000    0.04950
408920.0000    0.12918
408960.0000    0.10038
409000.0000   -0.01222
409040.0000    0.30037
409080.0000    0.28387
409120.0000    0.10062
409160.0000    0.04752
409200.0000    0.31760
409240.0000   -0.01130
409280.0000    0.14726
409320.0000   -0.06195
409360.0000    0.18923
409400.0000    0.29459
409440.0000    0.09424
409480.0000   -0.01644
409520.0000   -0.06360
409560.0000   -0.06640
409600.0000   -0.08943
409640.0000   -0.17882
409680.0000    0.08877
409720.0000   -0.08092
409760.0000   -0.04608
409800.0000    0.03203
409840.0000   -0.00932
409880.0000   -0.15732
409920.0000   -0.37916
409960.0000   -0.03845
410000.0000    0.23037
410040.0000   -0.10274
410080.0000    0.10243
410120.0000    0.12094
410160.0000    0.48451
410200.0000    0.15028
410240.0000   -0.13078
410280.0000    0.36353
410320.0000    0.06166
410360.0000   -0.41551
410400.0000   -0.11278
410440.0000    0.18402
410480.0000    0.22718
410520.0000   -0.19569
410560.0000   -0.08408
410600.0000   -0.03978
410640.0000    0.15787
410680.0000    0.21729
410720.0000   -0.17412
410760.0000    0.15395
410800.0000   -0.11756
410840.0000    0.01124
410880.0000    0.30728
410920.0000   -0.03747
410960.0000    0.29374
411000.0000    0.34600
411040.0000    0.24865
411080.0000    0.09516
411120.0000    0.12433
411160.0000    0.21485
411200.0000    0.22499
411240.0000    0.04059
411280.0000    0.20653
411320.0000   -0.08965
411360.0000    0.25068
411400.0000    0.17425
411440.0000   -0.05031
411480.0000   -0.06423
411520.0000    0.17956
411560.0000    0.08352
411600.0000    0.22302
411640.0000   -0.16192
411680.0000    0.29362
411720.0000   -0.03758
411760.0000    0.17384
411800.0000    0.03138
411840.0000    0.28935
411880.0000   -0.06154
411920.0000    0.05491
411960.0000    0.01993
412000.0000    0.29514
412040.0000    0.16532
412080.0000    0.25118
412120.0000    0.09748
412160.0000    0.16429
412200.0000    0.12661
412240.0000    0.23820
412280.0000   -0.02885
412320.0000   -0.02578
412360.0000    0.02560
412400.0000    0.18854
412440.0000   -0.04487
412480.0000    0.01292
412520.0000    0.14927
412560.0000    0.25059
412600.0000   -0.02135
412640.0000    0.05832
412680.0000   -0.15738
412720.0000    0.30726
412760.0000    0.12084
412800.0000    0.08320
412840.0000    0.00471
412880.0000    0.32054
412920.0000    0.21458
412960.0000    0.17396
413000.0000    0.10876
413040.0000    0.00506
413080.0000    0.18875
413120.0000    0.20767
413160.0000    0.03582
413200.0000    0.05033
413240.0000    0.08178
413280.0000    0.03967
413320.0000   -0.01588
413360.0000    0.02136
413400.0000    0.02002
413440.0000    0.00795
413480.0000    0.12623
413520.0000   -0.05225
413560.0000    0.22861
413600.0000    0.07880
413640.0000    0.02908
413680.0000   -0.05396
413720.0000   -0.10065
413760.0000    0.10696
413800.0000   -0.15902
413840.0000   -0.04314
413880.0000    0.12594
413920.0000    0.19841
413960.0000    0.24515
414000.0000    0.07361
414040.0000   -0.03132
414080.0000    0.27968
414120.0000    0.12815
414160.0000    0.44444
414200.0000    0.40775
414240.0000    0.31791
414280.0000    0.43186
414320.0000    0.25743
414360.0000    0.47241
414400.0000    0.29005
414440.0000    0.36428
414480.0000    0.15640
414520.0000    0.41963
414560.0000    0.20524
414600.0000   -0.00207
414640.0000    0.12932
414680.0000    0.24236
414720.0000    0.00310
414760.0000    0.31786
414800.0000    0.09437
414840.0000    0.06822
414880.0000    0.37322
414920.0000    0.44122
414960.0000    0.48596
415000.0000    0.53049
415040.0000    0.38508
415080.0000    0.37239
415120.0000    0.50835
415160.0000    0.53213
415200.0000    0.26424
415240.0000    0.42253
415280.0000    0.19923
415320.0000    0.31109
415360.0000    0.08190
415400.0000    0.13518
415440.0000    0.19034
415480.0000    0.11763
415520.0000   -0.10657
415560.0000    0.18561
415600.0000    0.01733
415640.0000    0.04891
415680.0000    0.22909
415720.0000    0.31729
415760.0000    0.23553
415800.0000    0.37615
415840.0000   -0.02362
415880.0000    0.14304
415920.0000    0.17492
415960.0000    0.05880
416000.0000    0.25433
416040.0000    0.21384
416080.0000    0.15023
416120.0000    0.25876
416160.0000    0.02991
416200.0000    0.12967
416240.0000   -0.21213
416280.0000    0.11837
416320.0000    0.08114
416360.0000    0.13518
416400.0000    0.02485
416440.0000    0.07497
416480.0000   -0.09768
416520.0000    0.32973
416560.0000    0.02241
416600.0000    0.08137
416640.0000   -0.03746
416680.0000   -0.06138
416720.0000    0.13802
416760.0000    0.13202
416800.0000    0.16168
416840.0000    0.28822
416880.0000    0.02028
416920.0000    0.26465
416960.0000   -0.01930
417000.0000    0.17690
417040.0000   -0.12741
417080.0000    0.05876
417120.0000    0.00669
417160.0000    0.07427
417200.0000   -0.21315
417240.0000    0.08447
417280.0000   -0.06579
417320.0000    0.18656
417360.0000    0.00811
417400.0000    0.05172
417440.0000   -0.29675
417480.0000   -0.07449
417520.0000   -0.21623
417560.0000   -0.13629
417600.0000    0.13754
417640.0000   -0.15353
417680.0000   -0.17702
417720.0000   -0.07084
417760.0000    0.01587
417800.0000    0.06995
417840.0000    0.04673
417880.0000   -0.04860
417920.0000    0.07934
417960.0000    0.00560
418000.0000    0.14077
418040.0000    0.02409
418080.0000    0.19790
418120.0000   -0.04525
418160.0000    0.01439
418200.0000    0.14506
418240.0000    0.02547
418280.0000    0.11354
418320.0000    0.20264
418360.0000    0.29790
418400.0000    0.09757
418440.0000    0.01924
418480.0000   -0.04397
418520.0000    0.01737
418560.0000    0.15609
418600.0000    0.19855
418640.0000    0.09628
418680.0000   -0.04314
418720.0000    0.00150
418760.0000    0.29668
418800.0000    0.17365
418840.0000    0.26676
418880.0000    0.21994
418920.0000    0.24471
418960.0000   -0.07713
419000.0000    0.21882
419040.0000    0.27050
419080.0000    0.17469
419120.0000    0.19250
419160.0000    0.02759
419200.0000    0.02840
419240.0000    0.00058
419280.0000   -0.14386
419320.0000   -0.00980
419360.0000   -0.02184
419400.0000   -0.15374
419440.0000   -0.19595
419480.0000   -0.01633
419520.0000    0.21707
419560.0000   -0.29137
419600.0000    0.25842
419640.0000   -0.08149
419680.0000   -0.07034
419720.0000    0.10204
419760.0000   -0.01799
419800.0000    0.14907
419840.0000    0.14108
419880.0000   -0.04387
419920.0000    0.15296
419960.0000    0.31867
420000.0000   -0.11128
420040.0000   -0.13504
420080.0000    0.16512
420120.0000    0.06167
420160.0000    0.06445
420200.0000    0.28170
420240.0000    0.08123
420280.0000    0.21899
420320.0000    0.06241
420360.0000    0.17120
420400.0000    0.14278
420440.0000    0.06361
420480.0000    0.10427
420520.0000    0.05483
420560.0000    0.18310
420600.0000    0.15638
420640.0000    0.35410
420680.0000    0.26723
420720.0000    0.06279
420760.0000    0.01502
420800.0000    0.14173
420840.0000    0.43280
420880.0000   -0.09161
420920.0000    0.11578
420960.0000    0.29511
421000.0000    0.16829
421040.0000    0.21418
421080.0000    0.13999
421120.0000    0.17108
421160.0000    0.20663
421200.0000    0.24076
421240.0000    0.34890
421280.0000    0.07173
421320.0000    0.25492
421360.0000    0.28603
421400.0000    0.20473
421440.0000   -0.02366
421480.0000    0.09600
421520.0000   -0.10206
421560.0000    0.11155
421600.0000    0.19889
421640.0000    0.06047
421680.0000    0.24662
421720.0000    0.27629
421760.0000    0.17696
421800.0000    0.00818
421840.0000   -0.04338
421880.0000    0.16696
421920.0000    0.11557
421960.0000    0.10189
422000.0000    0.08742
422040.0000   -0.06782
422080.0000    0.18734
422120.0000    0.06895
422160.0000   -0.01713
422200.0000    0.21428
422240.0000    0.04006
422280.0000    0.27071
422320.0000    0.04596
422360.0000    0.08949
422400.0000    0.06806
422440.0000    0.21926
422480.0000    0.15062
422520.0000    0.24407
422560.0000    0.45270
422600.0000    0.46384
422640.0000    0.39132
422680.0000    0.45671
422720.0000    0.39822
422760.0000    0.32598
422800.0000    0.53664
422840.0000    0.13902
422880.0000    0.20085
422920.0000    0.27217
422960.0000    0.16154
423000.0000    0.39923
423040.0000    0.29655
423080.0000   -0.00012
423120.0000    0.23998
423160.0000    0.22312
423200.0000   -0.03622
423240.0000    0.10444
423280.0000    0.25494
423320.0000   -0.11655
423360.0000   -0.01599
423400.0000    0.02504
423440.0000    0.07465
423480.0000    0.03608
423520.0000   -0.15009
423560.0000    0.20347
423600.0000    0.01386
423640.0000    0.03455
423680.0000    0.14602
423720.0000    0.06360
423760.0000   -0.07557
423800.0000   -0.01151
423840.0000    0.18959
423880.0000    0.09320
423920.0000    0.18463
423960.0000    0.18375
424000.0000    0.16817
424040.0000    0.34474
424080.0000    0.14246
424120.0000    0.04463
424160.0000    0.08334
424200.0000    0.25604
424240.0000    0.08997
424280.0000   -0.03451
424320.0000    0.12609
424360.0000    0.29140
424400.0000    0.01957
424440.0000    0.00307
424480.0000    0.13854
424520.0000    0.09310
424560.0000    0.14301
424600.0000    0.14348
424640.0000    0.33006
424680.0000    0.04081
424720.0000    0.14756
424760.0000    0.24390
424800.0000    0.13882
424840.0000    0.09764
424880.0000    0.16438
424920.0000   -0.18880
424960.0000   -0.03398
425000.0000    0.03505
425040.0000    0.17409
425080.0000    0.11855
425120.0000    0.24736
425160.0000    0.01657
425200.0000    0.10869
425240.0000    0.07888
425280.0000   -0.07765
425320.0000    0.10987
425360.0000   -0.03469
425400.0000    0.15265
425440.0000    0.05126
425480.0000    0.28908
425520.0000   -0.10833
425560.0000   -0.36688
425600.0000   -0.03728
425640.0000    0.41776
425680.0000    0.02451
425720.0000   -0.38604
425760.0000   -0.19460
425800.0000   -0.19376
425840.0000    0.07263
425880.0000    0.03510
425920.0000   -0.08010
425960.0000   -0.47141
426000.0000   -0.26361
426040.0000   -0.25473
426080.0000   -0.15463
426120.0000   -0.12413
426160.0000   -0.11200
426200.0000   -0.16291
426240.0000   -0.48541
426280.0000   -0.34528
426320.0000   -0.23000
426360.0000   -0.39102
426400.0000   -0.23395
426440.0000   -0.17615
426480.0000   -0.31111
426520.0000    0.00409
426560.0000   -0.03895
426600.0000   -0.06353
426640.0000    0.00712
426680.0000   -0.28962
426720.0000   -0.29247
426760.0000    0.38673
426800.0000    0.05218
426840.0000    0.13155
426880.0000    0.02329
426920.0000    0.01739
426960.0000   -0.25508
427000.0000    0.07810
427040.0000   -0.13601
427080.0000    0.03239
427120.0000   -0.02406
427160.0000    0.00029
427200.0000    0.00737
427240.0000    0.08535
427280.0000   -0.01524
427320.0000    0.06837
427360.0000    0.04409
427400.0000   -0.10953
427440.0000    0.06745
427480.0000   -0.29253
427520.0000   -0.20730
427560.0000   -0.20255
427600.0000   -0.22940
427640.0000   -0.00883
427680.0000   -0.10048
427720.0000   -0.09997
427760.0000   -0.10717
427800.0000   -0.17100
427840.0000   -0.08471
427880.0000    0.00228
427920.0000    0.09337
427960.0000    0.01431
428000.0000   -0.11746
428040.0000   -0.10337
428080.0000    0.11464
428120.0000   -0.00047
428160.0000   -0.10720
428200.0000   -0.20109
428240.0000   -0.16050
428280.0000   -0.01004
428320.0000    0.02567
428360.0000   -0.15822
428400.0000   -0.18598
428440.0000   -0.07031
428480.0000   -0.16298
428520.0000   -0.10790
428560.0000   -0.20575
428600.0000    0.00848
428640.0000    0.00808
428680.0000   -0.01891
428720.0000   -0.07983
428760.0000    0.01423
428800.0000   -0.00517
428840.0000   -0.11824
428880.0000   -0.05120
428920.0000   -0.01724
428960.0000   -0.05102
429000.0000    0.08183
429040.0000    0.05574
429080.0000    0.06672
429120.0000   -0.01541
429160.0000   -0.10582
429200.0000   -0.01398
429240.0000    0.19985
429280.0000    0.04868
429320.0000    0.05796
429360.0000   -0.14213
429400.0000    0.06813
429440.0000    0.02413
429480.0000    0.12689
429520.0000   -0.05468
429560.0000   -0.12029
429600.0000   -0.12425
429640.0000    0.04630
429680.0000   -0.01464
429720.0000    0.17550
429760.0000    0.07398
429800.0000    0.02125
429840.0000   -0.09237
429880.0000   -0.09553
429920.0000   -0.03124
429960.0000    0.06300
430000.0000    0.05139
430040.0000    0.20302
430080.0000   -0.01761
430120.0000    0.08202
430160.0000   -0.01263
430200.0000    0.00585
430240.0000    0.09896
430280.0000    0.05213
430320.0000    0.13958
430360.0000    0.22233
430400.0000    0.02035
430440.0000    0.01604
430480.0000    0.00477
430520.0000    0.01699
430560.0000   -0.06399
430600.0000    0.06406
430640.0000    0.07710
430680.0000    0.16744
430720.0000    0.03996
430760.0000    0.12386
430800.0000    0.13990
430840.0000   -0.05230
430880.0000   -0.18311
430920.0000    0.04844
430960.0000    0.04199
431000.0000   -0.07766
431040.0000    0.00775
431080.0000    0.08607
431120.0000    0.06585
431160.0000    0.12084
431200.0000    0.13950
431240.0000    0.14603
431280.0000    0.02962
431320.0000    0.22357
431360.0000    0.17785
431400.0000   -0.02311
431440.0000    0.00115
431480.0000    0.28965
431520.0000    0.24504
431560.0000    0.15225
431600.0000    0.05610
431640.0000    0.15399
431680.0000    0.13020
431720.0000    0.02204
431760.0000    0.02443
431800.0000   -0.04343
431840.0000   -0.05781
431880.0000    0.01389
431920.0000    0.18644
431960.0000    0.10955
432000.0000   -0.22843
432040.0000    0.09638
432080.0000    0.10369
432120.0000    0.22260
432160.0000    0.00103
432200.0000    0.03390
432240.0000   -0.13934
432280.0000    0.16005
432320.0000   -0.03295
432360.0000   -0.18751
432400.0000   -0.19580
432440.0000    0.10467
432480.0000   -0.09959
432520.0000   -0.10155
432560.0000   -0.15095
432600.0000   -0.03386
432640.0000   -0.28781
432680.0000   -0.36356
432720.0000   -0.19451
432760.0000   -0.09138
432800.0000   -0.02263
432840.0000   -0.34885
432880.0000   -0.65198
432920.0000   -0.18218
432960.0000   -0.16810
433000.0000   -0.29490
433040.0000    0.03366
433080.0000    0.04996
433120.0000    0.01880
433160.0000    0.05163
433200.0000    0.04344
433240.0000    0.13738
433280.0000   -0.16796
433320.0000    0.11359
433360.0000   -0.27248
433400.0000    0.10849
433440.0000    0.08391
433480.0000    0.10428
433520.0000    0.02951
433560.0000    0.15426
433600.0000    0.17205
433640.0000    0.11818
433680.0000   -0.07657
433720.0000   -0.03287
433760.0000    0.13037
433800.0000    0.08878
433840.0000   -0.05423
433880.0000    0.07860
433920.0000   -0.16009
433960.0000   -0.16708
434000.0000   -0.03939
434040.0000    0.16597
434080.0000    0.13495
434120.0000    0.00773
434160.0000   -0.08830
434200.0000   -0.15223
434240.0000    0.05215
434280.0000    0.11916
434320.0000    0.00215
434360.0000    0.05708
434400.0000    0.03397
434440.0000   -0.08017
434480.0000    0.05373
434520.0000   -0.05107
434560.0000    0.01104
434600.0000   -0.14919
434640.0000   -0.13299
434680.0000    0.03323
434720.0000   -0.15703
434760.0000    0.08930
434800.0000    0.04898
434840.0000   -0.05900
434880.0000   -0.07915
434920.0000   -0.09212
434960.0000   -0.16946
435000.0000    0.15012
435040.0000   -0.09646
435080.0000    0.04400
435120.0000    0.18277
435160.0000   -0.02510
435200.0000    0.15130
435240.0000   -0.09459
435280.0000    0.18076
435320.0000    0.22217
435360.0000    0.22771
435400.0000    0.32442
435440.0000    0.20311
435480.0000    0.27170
435520.0000    0.20383
435560.0000    0.28223
435600.0000    0.19533
435640.0000    0.12557
435680.0000   -0.02169
435720.0000   -0.05231
435760.0000    0.50465
435800.0000   -0.10810
435840.0000   -0.14480
435880.0000   -0.05011
435920.0000    0.03251
435960.0000    0.00160
436000.0000   -0.07539
436040.0000   -0.22635
436080.0000   -0.25274
436120.0000    0.08828
436160.0000    0.01709
436200.0000    0.06102
436240.0000    0.29353
436280.0000    0.13144
436320.0000   -0.08564
436360.0000    0.02849
436400.0000    0.07131
436440.0000   -0.10826
436480.0000   -0.03718
436520.0000    0.13430
436560.0000    0.02889
436600.0000    0.05472
436640.0000    0.06720
436680.0000    0.24161
436720.0000    0.12494
436760.0000    0.09733
436800.0000    0.16257
436840.0000    0.16517
436880.0000   -0.05532
436920.0000    0.13519
436960.0000   -0.01747
437000.0000    0.16125
437040.0000   -0.17939
437080.0000    0.14450
437120.0000   -0.03603
437160.0000    0.05583
437200.0000    0.13842
437240.0000    0.14021
437280.0000    0.08934
437320.0000   -0.12237
437360.0000    0.06670
437400.0000    0.22287
437440.0000   -0.01624
437480.0000    0.07596
437520.0000    0.13144
437560.0000   -0.05833
437600.0000   -0.08540
437640.0000    0.01440
437680.0000    0.03008
437720.0000    0.33191
437760.0000    0.04731
437800.0000    0.27028
437840.0000    0.47803
437880.0000    0.36283
437920.0000    0.55656
437960.0000    0.42008
438000.0000    0.50925
438040.0000    0.46493
438080.0000    0.46731
438120.0000    0.51628
438160.0000    0.37587
438200.0000    0.37712
438240.0000    0.42517
438280.0000    0.44122
438320.0000    0.46968
438360.0000    0.42190
438400.0000   -0.01917
438440.0000   -0.14427
438480.0000   -0.13967
438520.0000   -0.03251
438560.0000   -0.03691
438600.0000   -0.03966
438640.0000    0.07365
438680.0000    0.22126
438720.0000    0.11662
438760.0000    0.21882
438800.0000    0.32624
438840.0000    0.18168
438880.0000    0.36163
438920.0000    0.19464
438960.0000    0.26501
439000.0000    0.37165
439040.0000    0.32483
439080.0000    0.12945
439120.0000    0.25897
439160.0000    0.19615
439200.0000    0.16716
439240.0000    0.05357
439280.0000    0.04220
439320.0000    0.06409
439360.0000    0.29898
439400.0000    0.11407
439440.0000    0.14344
439480.0000    0.27739
439520.0000    0.20471
439560.0000    0.33279
439600.0000    0.16836
439640.0000    0.27829
439680.0000    0.37186
439720.0000    0.24653
439760.0000    0.08448
439800.0000    0.05603
439840.0000    0.04876
439880.0000    0.15442
439920.0000    0.00558
439960.0000    0.10451
440000.0000    0.22419
440040.0000    0.37096
440080.0000    0.19805
440120.0000    0.28769
440160.0000    0.05214
440200.0000    0.31303
440240.0000    0.23572
440280.0000   -0.01583
440320.0000    0.31788
440360.0000    0.24787
440400.0000    0.14993
440440.0000    0.20652
440480.0000    0.08616
440520.0000    0.35783
440560.0000    0.13640
440600.0000    0.26528
440640.0000    0.06102
440680.0000    0.14791
440720.0000    0.15654
440760.0000    0.24868
440800.0000    0.20750
440840.0000    0.33386
440880.0000    0.46560
440920.0000    0.18854
440960.0000    0.19262
441000.0000    0.19173
441040.0000    0.17627
441080.0000    0.14176
441120.0000    0.23198
441160.0000    0.37625
441200.0000    0.24889
441240.0000    0.21054
441280.0000    0.25003
441320.0000    0.27628
441360.0000    0.10246
441400.0000    0.02113
441440.0000    0.02790
441480.0000    0.18488
441520.0000    0.20536
441560.0000   -0.03540
441600.0000    0.14666
441640.0000    0.15664
441680.0000   -0.13360
441720.0000    0.15353
441760.0000    0.20029
441800.0000    0.13909
441840.0000   -0.01609
441880.0000    0.12140
441920.0000    0.10749
441960.0000    0.10527
442000.0000   -0.04473
442040.0000    0.14140
442080.0000    0.10194
442120.0000   -0.08324
442160.0000    0.02691
442200.0000    0.14002
442240.0000   -0.03688
442280.0000   -0.00023
442320.0000   -0.09823
442360.0000    0.00011
442400.0000    0.02567
442440.0000   -0.08415
442480.0000    0.13569
442520.0000    0.10467
442560.0000   -0.05739
442600.0000    0.02222
442640.0000    0.31641
442680.0000    0.16713
442720.0000    0.50422
442760.0000    0.32237
442800.0000   -0.02503
442840.0000    0.08794
442880.0000   -0.22024
442920.0000    0.20451
442960.0000    0.12926
443000.0000    0.03417
443040.0000   -0.02513
443080.0000    0.02060
443120.0000    0.16718
443160.0000    0.06261
443200.0000   -0.06651
443240.0000   -0.02131
443280.0000    0.06075
443320.0000    0.16366
443360.0000   -0.08967
443400.0000    0.09710
443440.0000    0.16195
443480.0000    0.12617
443520.0000    0.02697
443560.0000    0.07825
443600.0000    0.18155
443640.0000   -0.04408
443680.0000    0.11825
443720.0000   -0.04031
443760.0000    0.07590
443800.0000    0.13058
443840.0000    0.13511
443880.0000   -0.03439
443920.0000    0.17233
443960.0000    0.23444
444000.0000   -0.18354
444040.0000    0.10276
444080.0000   -0.00205
444120.0000    0.24453
444160.0000   -0.00026
444200.0000   -0.07300
444240.0000    0.18686
444280.0000    0.19566
444320.0000    0.10220
444360.0000   -0.12954
444400.0000   -0.03258
444440.0000   -0.04526
444480.0000    0.04976
444520.0000    0.07096
444560.0000   -0.11220
444600.0000    0.03336
444640.0000    0.01036
444680.0000   -0.03926
444720.0000   -0.16513
444760.0000    0.08366
444800.0000   -0.09883
444840.0000   -0.11134
444880.0000   -0.12717
444920.0000   -0.22673
444960.0000   -0.03463
445000.0000   -0.43788
445040.0000   -0.11511
445080.0000   -0.00156
445120.0000    0.07510
445160.0000    0.10447
445200.0000   -0.06236
445240.0000    0.09986
445280.0000   -0.00709
445320.0000    0.11359
445360.0000   -0.05637
445400.0000   -0.07061
445440.0000    0.03883
445480.0000    0.08767
445520.0000    0.01808
445560.0000    0.00013
445600.0000    0.18306
445640.0000    0.12261
445680.0000    0.18479
445720.0000    0.05607
445760.0000   -0.01726
445800.0000    0.24601
445840.0000    0.14881
445880.0000   -0.11687
445920.0000    0.05753
445960.0000   -0.01768
446000.0000    0.07731
446040.0000   -0.05507
446080.0000   -0.00571
446120.0000   -0.02929
446160.0000   -0.08133
446200.0000   -0.23637
446240.0000   -0.11017
446280.0000   -0.18419
446320.0000   -0.30071
446360.0000   -0.20455
446400.0000    0.02414
446440.0000   -0.03807
446480.0000   -0.11535
446520.0000   -0.14246
446560.0000    0.15795
446600.0000    0.04720
446640.0000    0.05977
446680.0000    0.00462
446720.0000   -0.20478
446760.0000   -0.01527
446800.0000   -0.13471
446840.0000   -0.20825
446880.0000    0.11392
446920.0000    0.07747
446960.0000   -0.15349
447000.0000   -0.12469
447040.0000    0.02481
447080.0000   -0.23288
447120.0000   -0.12687
447160.0000    0.04143
447200.0000   -0.14978
447240.0000   -0.05678
447280.0000    0.17180
447320.0000   -0.09083
447360.0000    0.29784
447400.0000   -0.00063
447440.0000    0.13938
447480.0000    0.24506
447520.0000    0.04891
447560.0000    0.03738
447600.0000    0.17751
447640.0000    0.19026
447680.0000    0.15460
447720.0000    0.01717
447760.0000    0.11158
447800.0000    0.23484
447840.0000    0.24233
447880.0000    0.08313
447920.0000    0.07597
447960.0000    0.13932
448000.0000   -0.04122
448040.0000    0.15381
448080.0000    0.00160
448120.0000    0.20234
448160.0000    0.20222
448200.0000    0.17000
448240.0000    0.19073
448280.0000    0.04287
448320.0000    0.09561
448360.0000    0.04677
448400.0000   -0.00490
448440.0000   -0.07291
448480.0000    0.02422
448520.0000   -0.06213
448560.0000    0.04575
448600.0000    0.21313
448640.0000    0.13272
448680.0000    0.02063
448720.0000   -0.17660
448760.0000    0.11233
448800.0000   -0.08314
448840.0000   -0.06615
448880.0000    0.11613
448920.0000    0.08285
448960.0000   -0.07329
449000.0000    0.03839
449040.0000    0.05281
449080.0000    0.07147
449120.0000    0.09120
449160.0000    0.15047
449200.0000   -0.02321
449240.0000    0.12427
449280.0000   -0.02174
449320.0000    0.06701
449360.0000   -0.11683
449400.0000    0.10890
449440.0000   -0.05694
449480.0000    0.04530
449520.0000    0.09369
449560.0000   -0.03025
449600.0000    0.18463
449640.0000   -0.03473
449680.0000   -0.04013
449720.0000   -0.12194
449760.0000    0.00668
449800.0000   -0.14113
449840.0000   -0.14879
449880.0000   -0.12888
449920.0000    0.04559
449960.0000   -0.08965
450000.0000   -0.00753
450040.0000   -0.27478
450080.0000    0.00299
450120.0000   -0.13958
450160.0000   -0.09512
450200.0000    0.01874
450240.0000   -0.05978
450280.0000    0.07605
450320.0000    0.03884
450360.0000   -0.05653
450400.0000    0.21699
450440.0000   -0.25065
450480.0000   -0.05896
450520.0000   -0.19680
450560.0000    0.01163
450600.0000    0.04195
450640.0000    0.15351
450680.0000   -0.04496
450720.0000    0.08279
450760.0000    0.09433
450800.0000    0.15882
450840.0000    0.07034
450880.0000    0.01873
450920.0000   -0.02095
450960.0000   -0.11580
451000.0000    0.34308
451040.0000    0.04394
451080.0000    0.07909
451120.0000    0.07663
451160.0000    0.30194
451200.0000    0.19126
451240.0000    0.21444
451280.0000    0.28710
451320.0000    0.23659
451360.0000    0.20571
451400.0000    0.21137
451440.0000    0.16939
451480.0000    0.19603
451520.0000    0.16416
451560.0000    0.17076
451600.0000    0.28684
451640.0000   -0.08411
451680.0000    0.11039
451720.0000   -0.03634
451760.0000   -0.04375
451800.0000   -0.21373
451840.0000    0.12285
451880.0000    0.24341
451920.0000    0.17039
451960.0000    0.05008
452000.0000    0.01598
452040.0000    0.16008
452080.0000    0.07050
452120.0000    0.23862
452160.0000    0.15830
452200.0000    0.06981
452240.0000    0.18366
452280.0000    0.19284
452320.0000   -0.08808
452360.0000   -0.22132
452400.0000   -0.15253
452440.0000   -0.03086
452480.0000   -0.14010
452520.0000   -0.26527
452560.0000   -0.05327
452600.0000    0.12078
452640.0000   -0.07591
452680.0000    0.01205
452720.0000    0.02399
452760.0000    0.02541
452800.0000   -0.16222
452840.0000   -0.10329
452880.0000   -0.09257
452920.0000   -0.10968
452960.0000    0.04388
453000.0000   -0.11237
453040.0000    0.11242
453080.0000    0.04189
453120.0000   -0.02044
453160.0000   -0.29819
453200.0000   -0.15967
453240.0000    0.08181
453280.0000   -0.06775
453320.0000   -0.01079
453360.0000   -0.16146
453400.0000   -0.17350
453440.0000   -0.29501
453480.0000   -0.29550
453520.0000   -0.06219
453560.0000    0.17210
453600.0000    0.09679
453640.0000    0.03342
453680.0000    0.06505
453720.0000    0.28745
453760.0000    0.12150
453800.0000   -0.03456
453840.0000    0.08237
453880.0000    0.05719
453920.0000   -0.08550
453960.0000    0.01347
454000.0000    0.16397
454040.0000    0.07072
454080.0000    0.18145
454120.0000    0.24352
454160.0000    0.10963
454200.0000    0.04340
454240.0000    0.18774
454280.0000    0.03141
454320.0000    0.09836
454360.0000    0.16905
454400.0000    0.08386
454440.0000    0.05771
454480.0000    0.04379
454520.0000    0.01850
454560.0000    0.21246
454600.0000    0.16897
454640.0000    0.26851
454680.0000    0.01644
454720.0000    0.21054
454760.0000    0.14267
454800.0000    0.04308
454840.0000    0.36040
454880.0000    0.05129
454920.0000   -0.07411
454960.0000    0.11598
455000.0000    0.21558
455040.0000    0.05561
455080.0000    0.07856
455120.0000    0.14670
455160.0000    0.11612
455200.0000   -0.06953
455240.0000   -0.07782
455280.0000   -0.16848
455320.0000   -0.07561
455360.0000   -0.42251
455400.0000   -0.16674
455440.0000   -0.11998
455480.0000   -0.13102
455520.0000   -0.12378
455560.0000   -0.13661
455600.0000   -0.43407
455640.0000   -0.15830
455680.0000    0.00612
455720.0000   -0.15626
455760.0000   -0.29030
455800.0000   -0.37159
455840.0000   -0.20746
455880.0000   -0.10922
455920.0000   -0.26613
455960.0000    0.22548
456000.0000   -0.00503
456040.0000    0.06260
456080.0000    0.23161
456120.0000    0.39769
456160.0000    0.28436
456200.0000    0.31702
456240.0000    0.22257
456280.0000    0.26715
456320.0000    0.10698
456360.0000   -0.06634
456400.0000    0.04221
456440.0000   -0.00127
456480.0000   -0.11982
456520.0000    0.06880
456560.0000    0.23818
456600.0000    0.36000
456640.0000    0.18728
456680.0000   -0.01133
456720.0000   -0.08207
456760.0000    0.01616
456800.0000    0.15585
456840.0000    0.10406
456880.0000    0.03113
456920.0000    0.08146
456960.0000   -0.01514
457000.0000   -0.11313
457040.0000    0.07105
457080.0000    0.22767
457120.0000   -0.05902
457160.0000   -0.20697
457200.0000   -0.07761
457240.0000   -0.13718
457280.0000   -0.19789
457320.0000    0.06638
457360.0000    0.01087
457400.0000    0.14350
457440.0000    0.03813
457480.0000    0.01114
457520.0000    0.20213
457560.0000    0.15781
457600.0000    0.15475
457640.0000    0.14636
457680.0000    0.01495
457720.0000    0.21499
457760.0000   -0.03958
457800.0000    0.17216
457840.0000    0.29262
457880.0000    0.14922
457920.0000    0.19094
457960.0000    0.23090
458000.0000    0.14925
458040.0000    0.13779
458080.0000    0.34409
458120.0000    0.14128
458160.0000    0.18645
458200.0000    0.37433
458240.0000    0.01120
458280.0000   -0.19730
458320.0000   -0.04798
458360.0000   -0.08849
458400.0000    0.11756
458440.0000    0.26058
458480.0000    0.15021
458520.0000    0.11078
458560.0000    0.10257
458600.0000    0.04013
458640.0000    0.09691
458680.0000    0.08980
458720.0000   -0.09114
458760.0000    0.05268
458800.0000    0.13846
458840.0000    0.24624
458880.0000    0.27215
458920.0000    0.24650
458960.0000    0.06979
459000.0000    0.09593
459040.0000    0.15833
459080.0000    0.05323
459120.0000    0.15046
459160.0000    0.36824
459200.0000    0.29982
459240.0000    0.18052
459280.0000    0.29475
459320.0000    0.11502
459360.0000   -0.08443
459400.0000    0.22612
459440.0000    0.18014
459480.0000    0.11943
459520.0000    0.20622
459560.0000    0.43484
459600.0000    0.26571
459640.0000    0.17360
459680.0000    0.13222
459720.0000    0.14030
459760.0000    0.25520
459800.0000    0.21178
459840.0000    0.14965
459880.0000   -0.19475
459920.0000    0.12040
459960.0000    0.29306
460000.0000    0.15366
460040.0000    0.03113
460080.0000    0.12420
460120.0000   -0.01948
460160.0000    0.12311
460200.0000    0.00094
460240.0000   -0.06515
460280.0000    0.15251
460320.0000    0.12256
460360.0000   -0.06767
460400.0000    0.10099
460440.0000    0.05253
460480.0000    0.07233
460520.0000    0.16177
460560.0000    0.15297
460600.0000    0.19291
460640.0000    0.16376
460680.0000    0.16580
460720.0000    0.14528
460760.0000    0.07769
460800.0000    0.05443
460840.0000   -0.11775
460880.0000    0.25757
460920.0000   -0.06465
460960.0000   -0.02542
461000.0000    0.05891
461040.0000    0.10568
461080.0000    0.30108
461120.0000    0.02414
461160.0000   -0.01424
461200.0000    0.20604
461240.0000   -0.09814
461280.0000   -0.11175
461320.0000    0.08014
461360.0000    0.22572
461400.0000   -0.04868
461440.0000    0.03282
461480.0000   -0.02297
461520.0000    0.06857
461560.0000   -0.21173
461600.0000    0.04865
461640.0000   -0.22429
461680.0000   -0.13175
461720.0000    0.10307
461760.0000   -0.25849
461800.0000   -0.25596
461840.0000   -0.07927
461880.0000    0.04366
461920.0000   -0.06116
461960.0000    0.09262
462000.0000    0.00158
462040.0000   -0.03301
462080.0000   -0.08329
462120.0000   -0.10722
462160.0000    0.05013
462200.0000    0.09521
462240.0000   -0.01876
462280.0000    0.21312
462320.0000    0.17899
462360.0000    0.26451
462400.0000    0.19430
462440.0000    0.20182
462480.0000    0.33613
462520.0000   -0.06670
462560.0000    0.04814
462600.0000   -0.02073
462640.0000    0.03755
462680.0000    0.11927
462720.0000    0.09520
462760.0000    0.10413
462800.0000    0.14160
462840.0000   -0.10498
462880.0000   -0.11724
462920.0000    0.02710
462960.0000    0.09568
463000.0000    0.30313
463040.0000    0.19969
463080.0000   -0.05492
463120.0000    0.01216
463160.0000    0.00335
463200.0000    0.00172
463240.0000    0.05577
463280.0000    0.26204
463320.0000    0.23732
463360.0000   -0.16169
463400.0000    0.07798
463440.0000    0.35691
463480.0000    0.14608
463520.0000    0.08357
463560.0000    0.14686
463600.0000    0.03302
463640.0000    0.08091
463680.0000    0.03443
463720.0000   -0.03417
463760.0000    0.20425
463800.0000    0.04674
463840.0000    0.12403
463880.0000    0.07824
463920.0000    0.31852
463960.0000    0.38871
464000.0000    0.31158
464040.0000    0.06855
464080.0000    0.01563
464120.0000    0.04146
464160.0000    0.14239
464200.0000    0.05712
464240.0000   -0.17311
464280.0000    0.05236
464320.0000    0.05739
464360.0000   -0.09507
464400.0000    0.07979
464440.0000    0.18912
464480.0000    0.26511
464520.0000    0.11885
464560.0000    0.14916
464600.0000   -0.00648
464640.0000    0.28085
464680.0000    0.22383
464720.0000    0.23365
464760.0000    0.20596
464800.0000    0.35004
464840.0000    0.27122
464880.0000    0.42887
464920.0000    0.12214
464960.0000    0.14242
465000.0000    0.26881
465040.0000    0.20952
465080.0000    0.30590
465120.0000    0.18463
465160.0000    0.14067
465200.0000    0.12474
465240.0000   -0.00813
465280.0000    0.01288
465320.0000    0.27316
465360.0000    0.19438
465400.0000    0.11195
465440.0000    0.01032
465480.0000    0.02001
465520.0000   -0.21181
465560.0000   -0.01418
465600.0000   -0.03979
465640.0000    0.21764
465680.0000    0.30789
465720.0000    0.25414
465760.0000    0.17549
465800.0000    0.14439
465840.0000    0.14424
465880.0000    0.10333
465920.0000    0.09946
465960.0000    0.33617
466000.0000    0.14544
466040.0000   -0.06988
466080.0000    0.12626
466120.0000   -0.00592
466160.0000    0.12949
466200.0000    0.12244
466240.0000   -0.10625
466280.0000    0.25938
466320.0000    0.04316
466360.0000    0.01937
466400.0000    0.23723
466440.0000    0.17252
466480.0000    0.09767
466520.0000    0.04734
466560.0000    0.05415
466600.0000    0.04974
466640.0000    0.24523
466680.0000    0.30446
466720.0000    0.19024
466760.0000    0.27156
466800.0000    0.10314
466840.0000    0.00096
466880.0000    0.07113
466920.0000    0.23001
466960.0000    0.12291
467000.0000    0.00643
467040.0000    0.06719
467080.0000    0.31055
467120.0000    0.08159
467160.0000    0.18155
467200.0000    0.26015
467240.0000    0.07358
467280.0000   -0.00422
467320.0000   -0.14828
467360.0000    0.11760
467400.0000    0.04547
467440.0000    0.16913
467480.0000    0.26616
467520.0000    0.15180
467560.0000    0.13758
467600.0000    0.23226
467640.0000    0.33057
467680.0000    0.22323
467720.0000    0.15610
467760.0000    0.05842
467800.0000    0.18523
467840.0000   -0.19663
467880.0000    0.19507
467920.0000    0.02955
467960.0000    0.44079
468000.0000    0.46363
468040.0000    0.31682
468080.0000    0.33686
468120.0000    0.30614
468160.0000    0.10075
468200.0000   -0.02315
468240.0000    0.07989
468280.0000    0.03014
468320.0000    0.05889
468360.0000    0.22466
468400.0000    0.26440
468440.0000    0.11661
468480.0000    0.10147
468520.0000   -0.15072
468560.0000   -0.03875
468600.0000   -0.12523
468640.0000   -0.00477
468680.0000    0.07604
468720.0000    0.04538
468760.0000    0.21448
468800.0000   -0.09847
468840.0000   -0.05320
468880.0000   -0.17728
468920.0000   -0.03307
468960.0000   -0.05727
469000.0000   -0.18529
469040.0000   -0.07386
469080.0000    0.01834
469120.0000    0.04255
469160.0000   -0.09656
469200.0000   -0.08174
469240.0000   -0.01155
469280.0000   -0.19332
469320.0000    0.00921
469360.0000    0.04749
469400.0000   -0.00347
469440.0000   -0.04089
469480.0000   -0.19679
469520.0000    0.10530
469560.0000   -0.04510
469600.0000    0.07324
469640.0000   -0.28719
469680.0000   -0.13707
469720.0000    0.17771
469760.0000   -0.13727
469800.0000   -0.03873
469840.0000    0.00814
469880.0000    0.03636
469920.0000   -0.28389
469960.0000   -0.00382
470000.0000   -0.01393
470040.0000    0.19857
470080.0000   -0.21013
470120.0000   -0.25544
470160.0000   -0.00120
470200.0000   -0.09236
470240.0000   -0.25035
470280.0000   -0.14631
470320.0000   -0.02225
470360.0000    0.06777
470400.0000   -0.07474
470440.0000   -0.04029
470480.0000    0.06394
470520.0000    0.12410
470560.0000    0.22139
470600.0000   -0.01590
470640.0000   -0.27540
470680.0000   -0.02119
470720.0000    0.13339
470760.0000    0.07626
470800.0000    0.01638
470840.0000    0.20419
470880.0000    0.07099
470920.0000    0.13246
470960.0000   -0.06178
471000.0000   -0.15981
471040.0000    0.02249
471080.0000    0.06745
471120.0000   -0.09818
471160.0000   -0.09749
471200.0000   -0.06523
471240.0000   -0.01026
471280.0000   -0.03834
471320.0000    0.07661
471360.0000    0.12209
471400.0000    0.00247
471440.0000    0.14978
471480.0000    0.02614
471520.0000    0.24279
471560.0000    0.33158
471600.0000    0.24572
471640.0000    0.26020
471680.0000    0.24311
471720.0000    0.15562
471760.0000    0.40830
471800.0000    0.29586
471840.0000    0.07999
471880.0000    0.00357
471920.0000   -0.00488
471960.0000    0.10390
472000.0000    0.19538
472040.0000    0.01201
472080.0000    0.15056
472120.0000   -0.11160
472160.0000    0.12430
472200.0000    0.38568
472240.0000    0.02354
472280.0000    0.07259
472320.0000    0.11482
472360.0000    0.01438
472400.0000   -0.05076
472440.0000   -0.00721
472480.0000    0.07958
472520.0000    0.23429
472560.0000   -0.19816
472600.0000   -0.12081
472640.0000   -0.07679
472680.0000    0.11958
472720.0000    0.17793
472760.0000   -0.13131
472800.0000    0.03582
472840.0000    0.07353
472880.0000   -0.09785
472920.0000    0.10932
472960.0000    0.07186
473000.0000   -0.05885
473040.0000   -0.15481
473080.0000    0.08918
473120.0000   -0.05344
473160.0000    0.11931
473200.0000   -0.00427
473240.0000    0.02788
473280.0000    0.15006
473320.0000    0.12585
473360.0000    0.03084
473400.0000    0.14111
473440.0000   -0.03299
473480.0000    0.17887
473520.0000    0.11589
473560.0000   -0.10864
473600.0000    0.13776
473640.0000    0.00449
473680.0000   -0.09483
473720.0000    0.01071
473760.0000    0.02679
473800.0000    0.11527
473840.0000   -0.13033
473880.0000   -0.05534
473920.0000   -0.15892
473960.0000    0.09747
474000.0000    0.08724
474040.0000    0.02171
474080.0000    0.02353
474120.0000    0.10848
474160.0000    0.10541
474200.0000    0.09080
474240.0000    0.04932
474280.0000    0.09883
474320.0000   -0.00236
474360.0000    0.05770
474400.0000   -0.02930
474440.0000   -0.14505
474480.0000   -0.01602
474520.0000   -0.09588
474560.0000   -0.21645
474600.0000   -0.02529
474640.0000   -0.06585
474680.0000   -0.04452
474720.0000   -0.11723
474760.0000    0.01696
474800.0000    0.00288
474840.0000    0.06638
474880.0000    0.22840
474920.0000   -0.10455
474960.0000   -0.09872
475000.0000    0.08826
475040.0000    0.04928
475080.0000    0.24244
475120.0000    0.18062
475160.0000    0.07327
475200.0000    0.08071
475240.0000   -0.07412
475280.0000    0.22377
475320.0000   -0.11093
475360.0000    0.16708
475400.0000    0.44089
475440.0000    0.25297
475480.0000    0.26283
475520.0000    0.42846
475560.0000    0.28002
475600.0000    0.31690
475640.0000    0.38457
475680.0000    0.33217
475720.0000    0.11442
475760.0000    0.26638
475800.0000    0.12333
475840.0000    0.05856
475880.0000    0.08920
475920.0000    0.03950
475960.0000   -0.04317
476000.0000    0.12067
476040.0000    0.04832
476080.0000   -0.06103
476120.0000    0.03243
476160.0000   -0.02554
476200.0000    0.05721
476240.0000    0.06382
476280.0000   -0.04243
476320.0000    0.15602
476360.0000    0.06627
476400.0000    0.15173
476440.0000    0.00579
476480.0000    0.07567
476520.0000    0.04424
476560.0000   -0.12552
476600.0000   -0.11532
476640.0000    0.05225
476680.0000    0.09964
476720.0000    0.01608
476760.0000    0.22610
476800.0000    0.12656
476840.0000    0.14011
476880.0000   -0.01075
476920.0000   -0.01548
476960.0000    0.22587
477000.0000    0.14122
477040.0000    0.22328
477080.0000    0.04631
477120.0000   -0.02691
477160.0000    0.00670
477200.0000    0.27663
477240.0000    0.15862
477280.0000    0.06357
477320.0000    0.15371
477360.0000    0.19655
477400.0000    0.15319
477440.0000   -0.11150
477480.0000    0.09292
477520.0000    0.20258
477560.0000    0.12936
477600.0000    0.12873
477640.0000    0.21100
477680.0000    0.10626
477720.0000    0.22172
477760.0000    0.16249
477800.0000    0.40023
477840.0000    0.42299
477880.0000    0.24341
477920.0000    0.23170
477960.0000    0.24445
478000.0000    0.32995
478040.0000    0.04458
478080.0000    0.21964
478120.0000    0.27376
478160.0000    0.20017
478200.0000    0.21454
478240.0000    0.25907
478280.0000    0.13912
478320.0000    0.19733
478360.0000   -0.20341
478400.0000    0.02701
478440.0000    0.05789
478480.0000   -0.00877
478520.0000    0.28446
478560.0000    0.21082
478600.0000    0.21544
478640.0000    0.17891
478680.0000    0.08542
478720.0000    0.10401
478760.0000    0.31869
478800.0000    0.23204
478840.0000    0.14531
478880.0000   -0.14121
478920.0000   -0.08103
478960.0000   -0.06951
479000.0000   -0.21664
479040.0000   -0.27292
479080.0000    0.01840
479120.0000   -0.04304
479160.0000    0.02343
479200.0000    0.15522
479240.0000    0.10932
479280.0000    0.07320
479320.0000   -0.05189
479360.0000   -0.17303
479400.0000   -0.08876
479440.0000   -0.27813
479480.0000   -0.09276
479520.0000    0.13900
479560.0000   -0.08109
479600.0000    0.11117
479640.0000   -0.00229
479680.0000   -0.07269
479720.0000    0.10304
479760.0000   -0.12485
479800.0000    0.01528
479840.0000    0.07835
479880.0000    0.14399
479920.0000   -0.32883
479960.0000    0.10858
480000.0000   -0.06562
480040.0000   -0.01144
480080.0000    0.04820
480120.0000   -0.10805
480160.0000   -0.23869
480200.0000   -0.04585
480240.0000   -0.10451
480280.0000   -0.02792
480320.0000   -0.06229
480360.0000   -0.08260
480400.0000   -0.01682
480440.0000    0.04880
480480.0000    0.05518
480520.0000    0.05467
480560.0000   -0.03152
480600.0000    0.19130
480640.0000    0.21392
480680.0000    0.17192
480720.0000    0.08012
480760.0000   -0.17245
480800.0000    0.05498
480840.0000    0.05149
480880.0000   -0.00641
480920.0000   -0.09625
480960.0000    0.01709
481000.0000   -0.07464
481040.0000    0.07585
481080.0000    0.16600
481120.0000    0.10362
481160.0000   -0.13349
481200.0000    0.08686
481240.0000    0.01661
481280.0000   -0.01059
481320.0000   -0.09955
481360.0000    0.04636
481400.0000   -0.06722
481440.0000   -0.10156
481480.0000   -0.04369
481520.0000    0.17106
481560.0000    0.27294
481600.0000    0.04008
481640.0000    0.12236
481680.0000    0.06725
481720.0000   -0.17205
481760.0000    0.03643
481800.0000    0.14542
481840.0000   -0.08542
481880.0000    0.06751
481920.0000    0.01722
481960.0000    0.03823
482000.0000    0.08534
482040.0000    0.15320
482080.0000    0.11520
482120.0000    0.06235
482160.0000    0.23703
482200.0000    0.20065
482240.0000    0.24822
482280.0000    0.20693
482320.0000    0.20468
482360.0000    0.16767
482400.0000    0.33062
482440.0000    0.22251
482480.0000    0.17866
482520.0000   -0.00180
482560.0000    0.02931
482600.0000    0.06714
482640.0000    0.06137
482680.0000    0.06532
482720.0000    0.10824
482760.0000    0.27701
482800.0000    0.04310
482840.0000    0.02563
482880.0000    0.03772
482920.0000    0.14030
482960.0000    0.12680
483000.0000    0.15620
483040.0000    0.19411
483080.0000    0.19552
483120.0000    0.11587
483160.0000    0.18486
483200.0000    0.23981
483240.0000    0.05503
483280.0000    0.29184
483320.0000    0.49751
483360.0000    0.45978
483400.0000    0.43230
483440.0000    0.45937
483480.0000    0.47940
483520.0000    0.29697
483560.0000    0.48344
483600.0000    0.38754
483640.0000    0.31594
483680.0000    0.38726
483720.0000    0.44527
483760.0000    0.47050
483800.0000    0.54304
483840.0000    0.45978
483880.0000    0.33940
483920.0000    0.35780
483960.0000    0.40700
484000.0000    0.41465
484040.0000    0.50830
484080.0000    0.44333
484120.0000    0.33792
484160.0000    0.45071
484200.0000    0.31555
484240.0000    0.12231
484280.0000    0.37030
484320.0000    0.45417
484360.0000    0.18308
484400.0000    0.43292
484440.0000    0.39690
484480.0000    0.39718
484520.0000    0.53209
484560.0000    0.30285
484600.0000    0.33124
484640.0000    0.15182
484680.0000    0.27031
484720.0000    0.21650
484760.0000    0.04018
484800.0000    0.06870
484840.0000    0.14418
484880.0000   -0.06490
484920.0000    0.22535
484960.0000    0.01595
485000.0000   -0.07168
485040.0000    0.22320
485080.0000    0.19529
485120.0000    0.06156
485160.0000    0.30010
485200.0000    0.18492
485240.0000   -0.06925
485280.0000    0.04901
485320.0000    0.17870
485360.0000    0.21013
485400.0000   -0.04920
485440.0000    0.18945
485480.0000    0.13067
485520.0000    0.17118
485560.0000    0.19816
485600.0000    0.11792
485640.0000    0.18235
485680.0000    0.10902
485720.0000    0.24517
485760.0000    0.17236
485800.0000    0.11104
485840.0000    0.10066
485880.0000    0.26827
485920.0000    0.40059
485960.0000    0.01907
486000.0000    0.10541
486040.0000    0.29668
486080.0000    0.21634
486120.0000    0.11055
486160.0000    0.12033
486200.0000    0.18589
486240.0000   -0.00462
486280.0000    0.22917
486320.0000    0.02763
486360.0000   -0.07623
486400.0000    0.05655
486440.0000    0.05643
486480.0000    0.19578
486520.0000    0.05510
486560.0000    0.13151
486600.0000   -0.13927
486640.0000   -0.01588
486680.0000    0.08806
486720.0000    0.10369
486760.0000    0.02870
486800.0000    0.05263
486840.0000   -0.00078
486880.0000    0.05318
486920.0000    0.00393
486960.0000    0.10789
487000.0000   -0.04823
487040.0000   -0.04787
487080.0000   -0.03369
487120.0000   -0.17944
487160.0000    0.09070
487200.0000    0.13615
487240.0000    0.29076
487280.0000   -0.04284
487320.0000    0.14046
487360.0000    0.06087
487400.0000   -0.01578
487440.0000    0.16040
487480.0000   -0.01118
487520.0000   -0.23816
487560.0000   -0.02629
487600.0000   -0.12651
487640.0000    0.03914
487680.0000    0.04445
487720.0000   -0.03909
487760.0000   -0.21041
487800.0000   -0.00812
487840.0000   -0.09784
487880.0000   -0.03855
487920.0000   -0.14692
487960.0000   -0.06845
488000.0000    0.01294
488040.0000   -0.00034
488080.0000    0.01955
488120.0000   -0.08103
488160.0000    0.08654
488200.0000   -0.04176
488240.0000    0.01541
488280.0000    0.03954
488320.0000   -0.10006
488360.0000   -0.05889
488400.0000   -0.10859
488440.0000   -0.08861
488480.0000   -0.25451
488520.0000   -0.03764
488560.0000   -0.12190
488600.0000   -0.05031
488640.0000   -0.01768
488680.0000   -0.19433
488720.0000   -0.32265
488760.0000    0.17615
488800.0000   -0.26500
488840.0000    0.18949
488880.0000    0.15565
488920.0000   -0.04049
488960.0000   -0.03444
489000.0000   -0.14391
489040.0000   -0.06338
489080.0000   -0.08850
489120.0000    0.30549
489160.0000    0.15029
489200.0000   -0.05070
489240.0000    0.02758
489280.0000   -0.02964
489320.0000    0.27317
489360.0000    0.01200
489400.0000   -0.00263
489440.0000    0.03296
489480.0000   -0.01945
489520.0000   -0.22708
489560.0000   -0.21323
489600.0000    0.05276
489640.0000    0.18088
489680.0000    0.20239
489720.0000   -0.04675
489760.0000    0.03630
489800.0000    0.04704
489840.0000   -0.19320
489880.0000    0.23794
489920.0000   -0.05820
489960.0000    0.05508
490000.0000   -0.12646
490040.0000   -0.07781
490080.0000    0.00541
490120.0000    0.17443
490160.0000   -0.09627
490200.0000    0.08018
490240.0000    0.19050
490280.0000    0.00747
490320.0000    0.20926
490360.0000   -0.04000
490400.0000    0.23691
490440.0000    0.06909
490480.0000    0.33793
490520.0000    0.11590
490560.0000   -0.00598
490600.0000    0.34200
490640.0000    0.13527
490680.0000    0.09938
490720.0000    0.05323
490760.0000    0.11418
490800.0000    0.17525
490840.0000    0.09985
490880.0000    0.09917
490920.0000    0.35036
490960.0000    0.09491
491000.0000    0.13104
491040.0000   -0.09471
491080.0000    0.25597
491120.0000    0.05820
491160.0000    0.23551
491200.0000    0.22902
491240.0000    0.05654
491280.0000    0.00656
491320.0000   -0.00510
491360.0000   -0.01298
491400.0000    0.10551
491440.0000    0.04879
491480.0000    0.17658
491520.0000   -0.22304
491560.0000   -0.07789
491600.0000    0.15078
491640.0000   -0.17755
491680.0000   -0.14549
491720.0000    0.10788
491760.0000   -0.04750
491800.0000   -0.17611
491840.0000    0.21104
491880.0000   -0.19900
491920.0000   -0.02635
491960.0000    0.11067
492000.0000   -0.07463
492040.0000    0.27367
492080.0000    0.05318
492120.0000    0.04199
492160.0000    0.29106
492200.0000    0.11268
492240.0000    0.06342
492280.0000    0.19679
492320.0000    0.15117
492360.0000   -0.09366
492400.0000   -0.00571
492440.0000    0.32858
492480.0000   -0.18912
492520.0000    0.13589
492560.0000    0.18865
492600.0000    0.18920
492640.0000    0.14389
492680.0000    0.30911
492720.0000    0.30620
492760.0000    0.21404
492800.0000   -0.01484
492840.0000    0.12609
492880.0000    0.15654
492920.0000   -0.09032
492960.0000    0.24031
493000.0000    0.03075
493040.0000   -0.19803
493080.0000   -0.01077
493120.0000    0.10145
493160.0000    0.16609
493200.0000    0.04893
493240.0000    0.24420
493280.0000   -0.12523
493320.0000    0.08771
493360.0000    0.02495
493400.0000   -0.16975
493440.0000    0.41474
493480.0000    0.05452
493520.0000    0.10091
493560.0000    0.06012
493600.0000    0.09382
493640.0000    0.16400
493680.0000    0.07699
493720.0000    0.03189
493760.0000   -0.00160
493800.0000   -0.01313
493840.0000    0.09966
493880.0000    0.05182
493920.0000    0.02690
493960.0000    0.27008
494000.0000    0.10255
494040.0000    0.14992
494080.0000    0.24004
494120.0000    0.00200
494160.0000   -0.09830
494200.0000   -0.34180
494240.0000    0.17610
494280.0000   -0.15478
494320.0000   -0.04685
494360.0000   -0.05345
494400.0000    0.05044
494440.0000   -0.00299
494480.0000    0.02192
494520.0000    0.22890
494560.0000    0.09249
494600.0000    0.04904
494640.0000   -0.16546
494680.0000   -0.22532
494720.0000   -0.01302
494760.0000    0.05857
494800.0000    0.22321
494840.0000    0.12204
494880.0000    0.09680
494920.0000    0.01736
494960.0000   -0.09554
495000.0000   -0.00062
495040.0000    0.16434
495080.0000    0.05214
495120.0000    0.03812
495160.0000    0.05758
495200.0000    0.00282
495240.0000    0.19620
495280.0000    0.15409
495320.0000   -0.10653
495360.0000   -0.01580
495400.0000    0.11747
495440.0000    0.08991
495480.0000    0.01066
495520.0000   -0.09507
495560.0000    0.02670
495600.0000    0.01807
495640.0000   -0.23908
495680.0000   -0.06834
495720.0000    0.05475
495760.0000   -0.02389
495800.0000    0.10661
495840.0000   -0.09302
495880.0000   -0.11663
495920.0000    0.11370
495960.0000   -0.01588
496000.0000    0.12201
496040.0000    0.06137
496080.0000    0.10008
496120.0000    0.04473
496160.0000    0.15825
496200.0000   -0.06608
496240.0000    0.17071
496280.0000    0.08274
496320.0000    0.11896
496360.0000    0.15366
496400.0000    0.10515
496440.0000    0.23603
496480.0000    0.12064
496520.0000    0.03142
496560.0000    0.22883
496600.0000    0.19584
496640.0000   -0.10964
496680.0000    0.03626
496720.0000   -0.03119
496760.0000    0.09150
496800.0000   -0.06757
496840.0000    0.17790
496880.0000    0.12243
496920.0000   -0.15432
496960.0000    0.03813
497000.0000   -0.12085
497040.0000   -0.00386
497080.0000    0.08698
497120.0000    0.09931
497160.0000   -0.09629
497200.0000    0.09250
497240.0000    0.18028
497280.0000    0.07227
497320.0000   -0.08195
497360.0000   -0.01760
497400.0000   -0.25855
497440.0000   -0.43107
497480.0000   -0.18036
497520.0000   -0.42239
497560.0000    0.08144
497600.0000   -0.15660
497640.0000    0.06609
497680.0000   -0.21848
497720.0000   -0.22128
497760.0000   -0.10380
497800.0000   -0.17443
497840.0000    0.09478
497880.0000   -0.31590
497920.0000   -0.17210
497960.0000   -0.33581
498000.0000    0.00691
498040.0000   -0.08927
498080.0000    0.11498
498120.0000    0.10682
498160.0000   -0.23628
498200.0000   -0.16717
498240.0000   -0.44570
498280.0000   -0.05381
498320.0000   -0.22810
498360.0000    0.00703
498400.0000   -0.26240
498440.0000   -0.12550
498480.0000   -0.10358
498520.0000   -0.07015
498560.0000    0.09813
498600.0000    0.05232
498640.0000    0.08172
498680.0000   -0.07080
498720.0000    0.15097
498760.0000   -0.06012
498800.0000   -0.18670
498840.0000    0.01102
498880.0000   -0.07034
498920.0000    0.04768
498960.0000   -0.09392
499000.0000    0.14478
499040.0000    0.00158
499080.0000   -0.13131
499120.0000   -0.02656
499160.0000    0.07861
499200.0000   -0.05877
499240.0000    0.09434
499280.0000    0.02593
499320.0000   -0.05616
499360.0000   -0.18342
499400.0000   -0.23941
499440.0000    0.12247
499480.0000   -0.22345
499520.0000    0.12533
499560.0000   -0.14067
499600.0000   -0.04175
499640.0000    0.00920
499680.0000   -0.19369
499720.0000   -0.08042
499760.0000    0.00381
499800.0000    0.13339
499840.0000   -0.01011
499880.0000    0.03691
499920.0000   -0.00625
499960.0000   -0.02146
500000.0000    0.02375
500040.0000    0.18774
500080.0000    0.19517
500120.0000    0.08314
500160.0000    0.02547
500200.0000    0.07997
500240.0000    0.15445
500280.0000   -0.03697
500320.0000    0.05764
500360.0000    0.03518
500400.0000   -0.11940
500440.0000   -0.05784
500480.0000    0.14367
500520.0000    0.01770
500560.0000   -0.03867
500600.0000    0.04017
500640.0000    0.13105
500680.0000    0.14043
500720.0000   -0.05383
500760.0000   -0.00411
500800.0000    0.06023
500840.0000    0.00377
500880.0000    0.09314
500920.0000    0.06136
500960.0000    0.17428
501000.0000    0.06810
501040.0000    0.05505
501080.0000   -0.03482
501120.0000    0.06228
501160.0000    0.05668
501200.0000    0.08061
501240.0000   -0.14014
501280.0000   -0.16096
501320.0000    0.13731
501360.0000    0.07019
501400.0000    0.00601
501440.0000   -0.00093
501480.0000    0.13735
501520.0000   -0.10055
501560.0000   -0.03821
501600.0000   -0.02004
501640.0000   -0.01591
501680.0000    0.05958
501720.0000    0.04516
501760.0000    0.09218
501800.0000    0.17307
501840.0000    0.14934
501880.0000    0.05487
501920.0000   -0.08515
501960.0000   -0.20291
502000.0000   -0.20284
502040.0000   -0.03391
502080.0000    0.02290
502120.0000   -0.02358
502160.0000    0.04269
502200.0000   -0.19520
502240.0000   -0.10977
502280.0000   -0.37333
502320.0000   -0.23119
502360.0000   -0.13422
502400.0000    0.01176
502440.0000    0.04328
502480.0000    0.15816
502520.0000   -0.14231
502560.0000   -0.06693
502600.0000    0.01907
502640.0000   -0.11604
502680.0000   -0.12589
502720.0000    0.07318
502760.0000    0.09786
502800.0000    0.00316
502840.0000   -0.18907
502880.0000   -0.14557
502920.0000   -0.11276
502960.0000    0.07375
503000.0000   -0.01271
503040.0000   -0.11766
503080.0000    0.01871
503120.0000    0.01895
503160.0000   -0.00839
503200.0000    0.07922
503240.0000    0.02899
503280.0000    0.02894
503320.0000    0.10479
503360.0000    0.02676
503400.0000   -0.01256
503440.0000    0.05542
503480.0000    0.03517
503520.0000   -0.20204
503560.0000   -0.02557
503600.0000    0.02435
503640.0000    0.16800
503680.0000    0.04266
503720.0000   -0.06775
503760.0000   -0.03274
503800.0000   -0.10191
503840.0000   -0.02743
503880.0000    0.01454
503920.0000    0.03447
503960.0000   -0.07616
504000.0000   -0.25960
504040.0000    0.03816
504080.0000    0.02739
504120.0000    0.09053
504160.0000   -0.31359
504200.0000   -0.00347
504240.0000    0.31821
504280.0000   -0.14757
504320.0000   -0.18689
504360.0000    0.04080
504400.0000    0.00217
504440.0000    0.01464
504480.0000    0.06772
504520.0000    0.10697
504560.0000   -0.04422
504600.0000    0.07706
504640.0000   -0.10657
504680.0000    0.03088
504720.0000   -0.00377
504760.0000    0.01929
504800.0000    0.05276
504840.0000    0.08130
504880.0000    0.19502
504920.0000    0.09460
504960.0000    0.18128
505000.0000   -0.09146
505040.0000    0.27394
505080.0000    0.11995
505120.0000    0.04264
505160.0000    0.08020
505200.0000    0.07088
505240.0000    0.00789
505280.0000    0.23392
505320.0000    0.12877
505360.0000    0.03122
505400.0000    0.17196
505440.0000   -0.07079
505480.0000    0.00287
505520.0000    0.11349
505560.0000   -0.10575
505600.0000    0.08766
505640.0000    0.02561
505680.0000    0.02381
505720.0000   -0.14452
505760.0000    0.18003
505800.0000   -0.01093
505840.0000    0.09714
505880.0000    0.09790
505920.0000    0.00382
505960.0000    0.00264
506000.0000   -0.04914
506040.0000   -0.02682
506080.0000    0.01797
506120.0000   -0.00710
506160.0000    0.06943
506200.0000    0.04261
506240.0000    0.05167
506280.0000    0.13325
506320.0000    0.06778
506360.0000   -0.04758
506400.0000   -0.17211
506440.0000   -0.01656
506480.0000    0.12186
506520.0000    0.01983
506560.0000    0.03284
506600.0000    0.04521
506640.0000   -0.09832
506680.0000    0.03044
506720.0000    0.06340
506760.0000   -0.02007
506800.0000    0.05772
506840.0000   -0.08012
506880.0000    0.09446
506920.0000    0.00575
506960.0000   -0.15133
507000.0000    0.13976
507040.0000    0.25871
507080.0000    0.35665
507120.0000    0.04305
507160.0000    0.03806
507200.0000   -0.02394
507240.0000   -0.01844
507280.0000    0.03260
507320.0000    0.02153
507360.0000    0.10939
507400.0000   -0.07626
507440.0000    0.07836
507480.0000   -0.33932
507520.0000   -0.17178
507560.0000   -0.33403
507600.0000   -0.07281
507640.0000   -0.01081
507680.0000   -0.18446
507720.0000   -0.11535
507760.0000   -0.14126
507800.0000    0.04213
507840.0000    0.10035
507880.0000   -0.06863
507920.0000   -0.02320
507960.0000    0.04794
508000.0000   -0.05642
508040.0000    0.09662
508080.0000    0.13429
508120.0000    0.09364
508160.0000    0.07640
508200.0000   -0.08123
508240.0000    0.08841
508280.0000   -0.01704
508320.0000    0.08602
508360.0000    0.03015
508400.0000    0.12685
508440.0000    0.13428
508480.0000    0.09358
508520.0000    0.05165
508560.0000    0.17991
508600.0000   -0.03342
508640.0000    0.00257
508680.0000    0.10131
508720.0000    0.13147
508760.0000    0.06942
508800.0000    0.02102
508840.0000   -0.10723
508880.0000    0.08773
508920.0000    0.19656
508960.0000   -0.07004
509000.0000    0.02081
509040.0000   -0.11090
509080.0000   -0.20816
509120.0000    0.04235
509160.0000   -0.13006
509200.0000    0.22383
509240.0000    0.06020
509280.0000    0.10911
509320.0000    0.14131
509360.0000    0.15094
509400.0000    0.10585
509440.0000    0.15722
509480.0000    0.12872
509520.0000    0.10358
509560.0000    0.12785
509600.0000    0.04464
509640.0000   -0.02487
509680.0000   -0.00160
509720.0000    0.05806
509760.0000    0.12931
509800.0000    0.05431
509840.0000   -0.05740
509880.0000    0.15904
509920.0000    0.02133
509960.0000   -0.01901
510000.0000   -0.06644
510040.0000    0.04347
510080.0000    0.05761
510120.0000    0.08085
510160.0000    0.05835
510200.0000    0.13651
510240.0000    0.03217
510280.0000    0.18498
510320.0000   -0.01282
510360.0000    0.04703
510400.0000    0.13496
510440.0000    0.02108
510480.0000    0.05420
510520.0000    0.02401
510560.0000    0.05072
510600.0000   -0.14569
510640.0000   -0.05266
510680.0000   -0.04018
510720.0000   -0.02918
510760.0000   -0.01356
510800.0000    0.03988
510840.0000   -0.08023
510880.0000    0.03269
510920.0000    0.02702
510960.0000    0.06028
511000.0000    0.00888
511040.0000    0.11605
511080.0000    0.29090
511120.0000    0.07346
511160.0000    0.06730
511200.0000    0.03161
511240.0000   -0.01349
511280.0000   -0.07423
511320.0000    0.06754
511360.0000    0.05613
511400.0000   -0.26953
511440.0000   -0.01310
511480.0000    0.00970
511520.0000    0.01360
511560.0000   -0.02571
511600.0000    0.06204
511640.0000    0.13796
511680.0000   -0.08917
511720.0000   -0.07208
511760.0000   -0.10335
511800.0000   -0.23998
511840.0000    0.22823
511880.0000    0.02654
511920.0000   -0.08561
511960.0000   -0.10219
512000.0000    0.04985
512040.0000    0.01445
512080.0000   -0.04717
512120.0000    0.02148
512160.0000    0.03479
512200.0000    0.10877
512240.0000    0.04565
512280.0000   -0.13875
512320.0000   -0.11159
512360.0000    0.06243
512400.0000    0.01687
512440.0000   -0.04756
512480.0000   -0.02445
512520.0000    0.02462
512560.0000    0.19260
512600.0000   -0.03662
512640.0000    0.17517
512680.0000   -0.06059
512720.0000   -0.02578
512760.0000    0.03765
512800.0000   -0.01089
512840.0000    0.13429
512880.0000    0.04881
512920.0000    0.18786
512960.0000   -0.01302
513000.0000    0.00752
513040.0000    0.00987
513080.0000    0.02336
513120.0000   -0.03152
513160.0000    0.03418
513200.0000    0.25237
513240.0000   -0.04526
513280.0000    0.00300
513320.0000   -0.12498
513360.0000    0.00080
513400.0000    0.05159
513440.0000    0.06548
513480.0000   -0.15080
513520.0000    0.08489
513560.0000   -0.05131
513600.0000    0.19382
513640.0000    0.16272
513680.0000   -0.18553
513720.0000    0.04512
513760.0000   -0.00714
513800.0000    0.16390
513840.0000    0.13462
513880.0000    0.17174
513920.0000   -0.10727
513960.0000   -0.01977
514000.0000   -0.10687
514040.0000    0.10425
514080.0000    0.17135
514120.0000    0.13615
514160.0000    0.03466
514200.0000    0.11431
514240.0000   -0.01610
514280.0000    0.07327
514320.0000    0.09505
514360.0000    0.08589
514400.0000    0.12299
514440.0000    0.20331
514480.0000    0.09753
514520.0000    0.00316
514560.0000   -0.10086
514600.0000   -0.07830
514640.0000    0.18457
514680.0000   -0.01112
514720.0000    0.12322
514760.0000    0.08223
514800.0000    0.04561
514840.0000   -0.06878
514880.0000   -0.12786
514920.0000   -0.03884
514960.0000    0.04801
515000.0000   -0.07405
515040.0000   -0.20429
515080.0000   -0.13271
515120.0000    0.15211
515160.0000   -0.10219
515200.0000   -0.07275
515240.0000    0.14054
515280.0000   -0.02730
515320.0000   -0.14045
515360.0000   -0.08431
515400.0000   -0.04150
515440.0000   -0.25383
515480.0000   -0.19733
515520.0000   -0.22443
515560.0000   -0.30379
515600.0000   -0.22810
515640.0000    0.07110
515680.0000   -0.14177
515720.0000    0.34673
515760.0000   -0.00239
515800.0000    0.01359
515840.0000   -0.06415
515880.0000   -0.10765
515920.0000   -0.04003
515960.0000   -0.30905
516000.0000    0.04165
516040.0000   -0.12450
516080.0000   -0.00977
516120.0000   -0.17258
516160.0000    0.00548
516200.0000    0.23538
516240.0000    0.05759
516280.0000   -0.08212
516320.0000    0.02084
516360.0000   -0.04416
516400.0000    0.16387
516440.0000   -0.06835
516480.0000   -0.05590
516520.0000    0.03078
516560.0000   -0.05797
516600.0000   -0.09453
516640.0000   -0.02469
516680.0000   -0.18036
516720.0000   -0.12172
516760.0000    0.06954
516800.0000    0.02355
516840.0000    0.14153
516880.0000   -0.03775
516920.0000   -0.05068
516960.0000    0.16478
517000.0000    0.03172
517040.0000    0.17214
517080.0000    0.05581
517120.0000   -0.00867
517160.0000    0.08556
517200.0000    0.11674
517240.0000    0.01160
517280.0000    0.36206
517320.0000    0.34374
517360.0000    0.46763
517400.0000    0.35561
517440.0000    0.33608
517480.0000    0.35360
517520.0000    0.28014
517560.0000    0.07496
517600.0000    0.14928
517640.0000    0.03171
517680.0000   -0.33018
517720.0000   -0.16019
517760.0000   -0.07827
517800.0000   -0.12287
517840.0000    0.00759
517880.0000   -0.04043
517920.0000    0.04986
517960.0000    0.04605
518000.0000    0.01157
518040.0000    0.09260
518080.0000    0.08168
518120.0000   -0.04496
518160.0000    0.01959
518200.0000   -0.01835
518240.0000   -0.15873
518280.0000   -0.11257
518320.0000   -0.03575
518360.0000   -0.10779
518400.0000    0.01589
518440.0000   -0.11643
518480.0000   -0.10829
518520.0000    0.07231
518560.0000    0.01534
518600.0000   -0.11461
518640.0000   -0.03322
518680.0000   -0.31110
518720.0000    0.06750
518760.0000   -0.04493
518800.0000    0.11469
518840.0000    0.19147
518880.0000    0.20075
518920.0000    0.21952
518960.0000    0.07262
519000.0000    0.24174
519040.0000    0.13452
519080.0000    0.18455
519120.0000    0.06072
519160.0000    0.16561
519200.0000    0.19401
519240.0000    0.08212
519280.0000    0.09144
519320.0000   -0.01297
519360.0000   -0.31568
519400.0000    0.05797
519440.0000   -0.10036
519480.0000   -0.11281
519520.0000   -0.45961
519560.0000   -0.37634
519600.0000   -0.00945
519640.0000   -0.16772
519680.0000   -0.26149
519720.0000   -0.13118
519760.0000    0.03142
519800.0000    0.04118
519840.0000   -0.04924
519880.0000    0.04517
519920.0000   -0.19040
519960.0000   -0.15945
520000.0000   -0.14114
520040.0000   -0.03704
520080.0000    0.02505
520120.0000    0.14866
520160.0000    0.08640
520200.0000   -0.05000
520240.0000   -0.30372
520280.0000    0.01921
520320.0000   -0.12773
520360.0000   -0.23381
520400.0000   -0.11007
520440.0000   -0.36782
520480.0000   -0.09664
520520.0000    0.02710
520560.0000    0.09650
520600.0000   -0.36817
520640.0000   -0.43525
520680.0000   -0.03474
520720.0000   -0.24396
520760.0000   -0.13967
520800.0000   -0.23616
520840.0000   -0.15154
520880.0000   -0.26846
520920.0000   -0.12607
520960.0000   -0.19399
521000.0000    0.09944
521040.0000   -0.08183
521080.0000   -0.01392
521120.0000   -0.34832
521160.0000   -0.12990
521200.0000   -0.01697
521240.0000   -0.10398
521280.0000   -0.12613
521320.0000    0.24582
521360.0000   -0.07962
521400.0000   -0.15811
521440.0000   -0.19278
521480.0000   -0.29562
521520.0000   -0.09937
521560.0000   -0.41508
521600.0000   -0.21448
521640.0000   -0.05655
521680.0000   -0.10039
521720.0000    0.08769
521760.0000   -0.04981
521800.0000    0.14195
521840.0000   -0.09942
521880.0000   -0.44215
521920.0000   -0.08430
521960.0000    0.02463
522000.0000   -0.01116
522040.0000   -0.24144
522080.0000   -0.15347
522120.0000   -0.01688
522160.0000   -0.01507
522200.0000    0.03816
522240.0000   -0.30106
522280.0000   -0.06006
522320.0000   -0.03279
522360.0000   -0.00101
522400.0000   -0.00445
522440.0000    0.00934
522480.0000   -0.13877
522520.0000   -0.07390
522560.0000    0.02319
522600.0000    0.11169
522640.0000   -0.01148
522680.0000    0.07757
522720.0000    0.03758
522760.0000   -0.12538
522800.0000    0.08808
522840.0000    0.12074
522880.0000    0.03542
522920.0000    0.16844
522960.0000    0.13542
523000.0000    0.02792
523040.0000    0.07631
523080.0000   -0.07177
523120.0000    0.14877
523160.0000   -0.02980
523200.0000    0.08700
523240.0000    0.08493
523280.0000    0.02865
523320.0000    0.16081
523360.0000   -0.07772
523400.0000   -0.12545
523440.0000   -0.08929
523480.0000   -0.16004
523520.0000   -0.02736
523560.0000    0.00583
523600.0000   -0.04906
523640.0000   -0.06257
523680.0000   -0.05313
523720.0000    0.03256
523760.0000   -0.02819
523800.0000    0.10013
523840.0000   -0.08307
523880.0000   -0.23566
523920.0000   -0.11841
523960.0000   -0.01964
524000.0000   -0.05579
524040.0000   -0.08839
524080.0000   -0.14040
524120.0000   -0.02110
524160.0000   -0.01344
524200.0000   -0.16613
524240.0000   -0.09061
524280.0000   -0.20377
524320.0000    0.13349
524360.0000    0.03307
524400.0000   -0.00189
524440.0000    0.00267
524480.0000   -0.14143
524520.0000   -0.02854
524560.0000   -0.15752
524600.0000    0.05922
524640.0000   -0.31788
524680.0000   -0.15399
524720.0000   -0.15268
524760.0000   -0.29611
524800.0000    0.10506
524840.0000    0.08340
524880.0000    0.19785
524920.0000    0.06543
524960.0000    0.05576
525000.0000    0.10831
525040.0000   -0.02252
525080.0000   -0.11128
525120.0000    0.02328
525160.0000   -0.23318
525200.0000   -0.20005
525240.0000    0.01115
525280.0000   -0.14080
525320.0000   -0.15186
525360.0000   -0.04394
525400.0000   -0.18053
525440.0000   -0.11405
525480.0000   -0.02574
525520.0000   -0.28261
525560.0000    0.09544
525600.0000   -0.13753
525640.0000   -0.09642
525680.0000    0.02457
525720.0000   -0.22939
525760.0000   -0.01599
525800.0000   -0.20373
525840.0000   -0.31229
525880.0000   -0.17388
525920.0000   -0.07049
525960.0000   -0.11885
526000.0000   -0.27809
526040.0000   -0.03208
526080.0000    0.04499
526120.0000    0.00994
526160.0000    0.10283
526200.0000    0.01843
526240.0000    0.01760
526280.0000   -0.12188
526320.0000    0.06677
526360.0000    0.17114
526400.0000    0.02827
526440.0000    0.04650
526480.0000   -0.21579
526520.0000   -0.17304
526560.0000   -0.19582
526600.0000   -0.10687
526640.0000   -0.03476
526680.0000   -0.02973
526720.0000   -0.02201
526760.0000   -0.06038
526800.0000    0.27328
526840.0000   -0.05674
526880.0000   -0.08672
526920.0000    0.12116
526960.0000    0.02166
527000.0000    0.06266
527040.0000    0.02869
527080.0000    0.05289
527120.0000    0.05009
527160.0000   -0.07533
527200.0000    0.20843
527240.0000   -0.05744
527280.0000   -0.15512
527320.0000    0.00744
527360.0000   -0.12719
527400.0000    0.09233
527440.0000   -0.07057
527480.0000   -0.05474
527520.0000    0.07534
527560.0000    0.12660
527600.0000   -0.04527
527640.0000    0.04865
527680.0000   -0.02846
527720.0000    0.02407
527760.0000   -0.27665
527800.0000   -0.19928
527840.0000   -0.45996
527880.0000    0.09395
527920.0000   -0.11920
527960.0000   -0.26256
528000.0000   -0.09926
528040.0000   -0.08414
528080.0000   -0.00133
528120.0000    0.02766
528160.0000   -0.14961
528200.0000    0.10070
528240.0000   -0.03272
528280.0000    0.21129
528320.0000    0.06853
528360.0000   -0.07863
528400.0000   -0.12841
528440.0000    0.36974
528480.0000   -0.00684
528520.0000    0.13971
528560.0000    0.05418
528600.0000   -0.03251
528640.0000    0.01067
528680.0000   -0.41283
528720.0000   -0.01762
528760.0000    0.09451
528800.0000   -0.02931
528840.0000   -0.06368
528880.0000   -0.02442
528920.0000   -0.02539
528960.0000   -0.17533
529000.0000   -0.19539
529040.0000   -0.23056
529080.0000   -0.07842
529120.0000   -0.12726
529160.0000   -0.08672
529200.0000   -0.22721
529240.0000   -0.25051
529280.0000   -0.01521
529320.0000   -0.01160
529360.0000    0.22517
529400.0000   -0.24440
529440.0000   -0.09050
529480.0000   -0.16167
529520.0000   -0.20580
529560.0000    0.06013
529600.0000    0.09573
529640.0000   -0.26092
529680.0000   -0.09187
529720.0000   -0.36917
529760.0000   -0.08144
529800.0000   -0.23468
529840.0000   -0.10290
529880.0000   -0.08689
529920.0000    0.11164
529960.0000    0.06316
530000.0000   -0.19689
530040.0000   -0.07124
530080.0000    0.07182
530120.0000   -0.02614
530160.0000   -0.08243
530200.0000   -0.16582
530240.0000   -0.12278
530280.0000    0.03794
530320.0000   -0.15841
530360.0000   -0.10455
530400.0000    0.18194
530440.0000    0.21125
530480.0000    0.02908
530520.0000   -0.01530
530560.0000    0.14527
530600.0000    0.28032
530640.0000   -0.06742
530680.0000    0.06434
530720.0000    0.00892
530760.0000    0.04868
530800.0000    0.20789
530840.0000    0.06532
530880.0000    0.07011
530920.0000    0.27255
530960.0000    0.26728
531000.0000    0.30892
531040.0000    0.28082
531080.0000    0.08515
531120.0000    0.02089
531160.0000   -0.04730
531200.0000   -0.07312
531240.0000    0.06816
531280.0000    0.07152
531320.0000   -0.03810
531360.0000   -0.11580
531400.0000    0.12394
531440.0000   -0.26092
531480.0000   -0.05411
531520.0000   -0.09989
531560.0000    0.13738
531600.0000    0.04774
531640.0000    0.19692
531680.0000    0.12009
531720.0000    0.04895
531760.0000   -0.09184
531800.0000    0.04466
531840.0000    0.05651
531880.0000    0.02394
531920.0000    0.22719
531960.0000    0.17888
532000.0000   -0.02909
532040.0000    0.00971
532080.0000    0.06397
532120.0000    0.03587
532160.0000    0.25497
532200.0000    0.06443
532240.0000   -0.05078
532280.0000    0.08707
532320.0000    0.03557
532360.0000   -0.07410
532400.0000   -0.07501
532440.0000    0.16066
532480.0000    0.25420
532520.0000    0.04433
532560.0000    0.04216
532600.0000    0.09187
532640.0000    0.04150
532680.0000    0.17235
532720.0000    0.14127
532760.0000    0.10940
532800.0000   -0.07553
532840.0000    0.05099
532880.0000    0.05438
532920.0000   -0.08210
532960.0000    0.15837
533000.0000   -0.01190
533040.0000   -0.14357
533080.0000    0.05636
533120.0000   -0.25584
533160.0000   -0.11923
533200.0000   -0.14132
533240.0000   -0.12668
533280.0000   -0.36286
533320.0000    0.01843
533360.0000   -0.06094
533400.0000   -0.34266
533440.0000   -0.09669
533480.0000   -0.11421
533520.0000   -0.23515
533560.0000   -0.18643
533600.0000   -0.22539
533640.0000   -0.18567
533680.0000   -0.06476
533720.0000   -0.09359
533760.0000   -0.02116
533800.0000   -0.31571
533840.0000   -0.29070
533880.0000    0.00606
533920.0000    0.18951
533960.0000   -0.11320
534000.0000    0.20060
534040.0000   -0.03457
534080.0000    0.12014
534120.0000   -0.00471
534160.0000   -0.12541
534200.0000    0.09876
534240.0000   -0.08698
534280.0000    0.02364
534320.0000    0.12641
534360.0000   -0.36879
534400.0000    0.06491
534440.0000    0.14658
534480.0000    0.32707
534520.0000    0.30441
534560.0000    0.05445
534600.0000   -0.09074
534640.0000   -0.10347
534680.0000    0.04990
534720.0000    0.12797
534760.0000   -0.08790
534800.0000    0.17184
534840.0000    0.06870
534880.0000    0.01641
534920.0000    0.12248
534960.0000    0.13154
535000.0000   -0.12813
535040.0000   -0.00369
535080.0000   -0.14895
535120.0000    0.12708
535160.0000    0.03968
535200.0000    0.07073
535240.0000   -0.14660
535280.0000    0.11951
535320.0000    0.08167
535360.0000    0.17088
535400.0000    0.00170
535440.0000   -0.04273
535480.0000    0.06209
535520.0000    0.07505
535560.0000   -0.28293
535600.0000   -0.02464
535640.0000   -0.04408
535680.0000    0.01821
535720.0000   -0.13891
535760.0000    0.05736
535800.0000    0.01287
535840.0000    0.01549
535880.0000    0.08636
535920.0000    0.25164
535960.0000   -0.02796
536000.0000    0.14588
536040.0000    0.01152
536080.0000    0.16978
536120.0000   -0.09431
536160.0000    0.06912
536200.0000    0.34546
536240.0000    0.44454
536280.0000    0.30984
536320.0000    0.27195
536360.0000    0.47777
536400.0000    0.31451
536440.0000    0.07980
536480.0000    0.09924
536520.0000    0.08807
536560.0000    0.08263
536600.0000    0.21810
536640.0000    0.17674
536680.0000   -0.12105
536720.0000    0.03907
536760.0000    0.08127
536800.0000    0.17386
536840.0000    0.13024
536880.0000    0.07728
536920.0000   -0.00138
536960.0000    0.13950
537000.0000   -0.04630
537040.0000   -0.03605
537080.0000    0.09008
537120.0000   -0.02258
537160.0000    0.04706
537200.0000   -0.05116
537240.0000    0.16373
537280.0000    0.10968
537320.0000    0.04970
537360.0000    0.17963
537400.0000   -0.09979
537440.0000    0.05653
537480.0000   -0.02221
537520.0000   -0.04032
537560.0000    0.12025
537600.0000    0.13005
537640.0000    0.08670
537680.0000    0.23773
537720.0000    0.09642
537760.0000    0.14758
537800.0000    0.13261
537840.0000    0.07674
537880.0000   -0.05585
537920.0000    0.15449
537960.0000    0.11921
538000.0000    0.14050
538040.0000    0.13774
538080.0000    0.08751
538120.0000   -0.05686
538160.0000    0.04455
538200.0000    0.14426
538240.0000    0.08012
538280.0000    0.21138
538320.0000    0.15400
538360.0000   -0.03490
538400.0000   -0.00869
538440.0000    0.15637
538480.0000    0.09438
538520.0000   -0.05066
538560.0000   -0.16987
538600.0000   -0.00838
538640.0000    0.01894
538680.0000    0.12877
538720.0000    0.19647
538760.0000   -0.00945
538800.0000    0.04789
538840.0000    0.05040
538880.0000    0.05271
538920.0000    0.09995
538960.0000   -0.00115
539000.0000    0.18147
539040.0000    0.06308
539080.0000    0.10583
539120.0000    0.06602
539160.0000    0.32989
539200.0000    0.17605
539240.0000    0.00747
539280.0000    0.20037
539320.0000    0.23877
539360.0000    0.38207
539400.0000    0.26329
539440.0000    0.15790
539480.0000    0.34871
539520.0000    0.08699
539560.0000    0.12659
539600.0000    0.12274
539640.0000    0.21087
539680.0000    0.08295
539720.0000   -0.09779
539760.0000    0.15656
539800.0000    0.04213
539840.0000    0.16841
539880.0000    0.17723
539920.0000   -0.01031
539960.0000    0.04943
540000.0000   -0.10674
540040.0000    0.10400
540080.0000   -0.00537
540120.0000    0.00830
540160.0000   -0.07125
540200.0000    0.15166
540240.0000    0.02787
540280.0000   -0.02322
540320.0000    0.05185
540360.0000    0.05829
540400.0000    0.06413
540440.0000    0.05056
540480.0000    0.10081
540520.0000    0.16212
540560.0000    0.10380
540600.0000    0.09300
540640.0000    0.03705
540680.0000    0.10910
540720.0000    0.06680
540760.0000    0.13509
540800.0000    0.08188
540840.0000    0.11068
540880.0000   -0.05861
540920.0000    0.02469
540960.0000    0.06859
541000.0000    0.20841
541040.0000    0.14263
541080.0000    0.31114
541120.0000    0.48441
541160.0000    0.48942
541200.0000    0.45636
541240.0000    0.57797
541280.0000    0.20984
541320.0000    0.04378
541360.0000    0.06252
541400.0000    0.13444
541440.0000    0.05009
541480.0000    0.16300
541520.0000    0.22103
541560.0000    0.06953
541600.0000    0.18369
541640.0000    0.26129
541680.0000    0.18143
541720.0000    0.24644
541760.0000   -0.01491
541800.0000    0.12773
541840.0000    0.25699
541880.0000    0.19346
541920.0000    0.20375
541960.0000    0.05084
542000.0000    0.16508
542040.0000    0.31274
542080.0000    0.31113
542120.0000    0.27260
542160.0000   -0.07997
542200.0000   -0.20517
542240.0000   -0.06499
542280.0000    0.17847
542320.0000   -0.09704
542360.0000   -0.04138
542400.0000    0.16047
542440.0000    0.08591
542480.0000   -0.06703
542520.0000    0.19551
542560.0000    0.15179
542600.0000    0.35141
542640.0000    0.15639
542680.0000    0.21969
542720.0000    0.06265
542760.0000    0.30646
542800.0000    0.17345
542840.0000    0.33006
542880.0000    0.10764
542920.0000    0.15561
542960.0000    0.05455
543000.0000    0.06806
543040.0000    0.05820
543080.0000    0.20405
543120.0000    0.18051
543160.0000    0.03030
543200.0000    0.13600
543240.0000    0.07469
543280.0000    0.07893
543320.0000    0.05931
543360.0000   -0.01979
543400.0000    0.08729
543440.0000    0.24325
543480.0000   -0.15176
543520.0000    0.07159
543560.0000   -0.00117
543600.0000   -0.12978
543640.0000    0.13653
543680.0000    0.00091
543720.0000    0.09201
543760.0000    0.04126
543800.0000    0.20824
543840.0000    0.06226
543880.0000    0.16931
543920.0000    0.19269
543960.0000    0.11321
544000.0000    0.28279
544040.0000    0.21820
544080.0000    0.05486
544120.0000   -0.09769
544160.0000    0.26137
544200.0000    0.07860
544240.0000    0.16874
544280.0000    0.11160
544320.0000    0.20968
544360.0000    0.04844
544400.0000    0.22900
544440.0000    0.17221
544480.0000    0.15599
544520.0000    0.25353
544560.0000    0.04764
544600.0000    0.20927
544640.0000    0.22084
544680.0000    0.23507
544720.0000   -0.02086
544760.0000    0.19602
544800.0000   -0.08888
544840.0000    0.12097
544880.0000    0.16667
544920.0000    0.18375
544960.0000    0.11833
545000.0000    0.04796
545040.0000    0.18772
545080.0000    0.11255
545120.0000    0.35387
545160.0000    0.37926
545200.0000    0.40648
545240.0000    0.33557
545280.0000    0.12905
545320.0000    0.05166
545360.0000    0.22501
545400.0000    0.05383
545440.0000    0.03528
545480.0000    0.26040
545520.0000   -0.06997
545560.0000    0.08409
545600.0000   -0.02871
545640.0000    0.02072
545680.0000   -0.30399
545720.0000   -0.06774
545760.0000   -0.25540
545800.0000    0.05872
545840.0000    0.16018
545880.0000   -0.05775
545920.0000    0.19783
545960.0000   -0.00783
546000.0000   -0.10882
546040.0000   -0.01418
546080.0000   -0.16228
546120.0000   -0.00821
546160.0000    0.04007
546200.0000    0.14494
546240.0000    0.06808
546280.0000    0.03705
546320.0000   -0.11110
546360.0000    0.16096
546400.0000   -0.22686
546440.0000   -0.03794
546480.0000   -0.07303
546520.0000   -0.08736
546560.0000   -0.05217
546600.0000   -0.02452
546640.0000   -0.02069
546680.0000    0.07597
546720.0000    0.11453
546760.0000    0.08651
546800.0000   -0.03778
546840.0000    0.07709
546880.0000   -0.07990
546920.0000   -0.00182
546960.0000    0.05574
547000.0000    0.11347
547040.0000    0.20798
547080.0000   -0.24512
547120.0000   -0.10944
547160.0000    0.12089
547200.0000    0.06935
547240.0000    0.13414
547280.0000   -0.00435
547320.0000   -0.07667
547360.0000   -0.00849
547400.0000   -0.25706
547440.0000   -0.18255
547480.0000   -0.27851
547520.0000   -0.04321
547560.0000   -0.32703
547600.0000   -0.01681
547640.0000   -0.13431
547680.0000    0.19563
547720.0000    0.02066
547760.0000    0.10140
547800.0000   -0.00654
547840.0000    0.00539
547880.0000   -0.10979
547920.0000    0.16642
547960.0000   -0.01462
548000.0000    0.05344
548040.0000    0.12238
548080.0000   -0.09707
548120.0000    0.10734
548160.0000    0.12737
548200.0000    0.11941
548240.0000    0.00730
548280.0000   -0.10786
548320.0000   -0.01676
548360.0000    0.13628
548400.0000    0.08610
548440.0000   -0.05314
548480.0000   -0.04468
548520.0000    0.03612
548560.0000    0.17860
548600.0000   -0.18218
548640.0000   -0.16464
548680.0000    0.14008
548720.0000    0.07875
548760.0000   -0.02306
548800.0000   -0.12890
548840.0000   -0.10761
548880.0000    0.03197
548920.0000    0.09559
548960.0000   -0.16157
549000.0000    0.07124
549040.0000   -0.02344
549080.0000   -0.11471
549120.0000   -0.15821
549160.0000   -0.13656
549200.0000   -0.21943
549240.0000   -0.28471
549280.0000   -0.39644
549320.0000   -0.13834
549360.0000   -0.01726
549400.0000    0.15366
549440.0000   -0.43553
549480.0000   -0.17485
549520.0000    0.09965
549560.0000   -0.06296
549600.0000   -0.01862
549640.0000   -0.04460
549680.0000   -0.39436
549720.0000   -0.29481
549760.0000    0.00494
549800.0000   -0.05680
549840.0000   -0.09041
549880.0000   -0.22473
549920.0000    0.00630
549960.0000   -0.03933
550000.0000    0.11905
550040.0000   -0.02396
550080.0000    0.06144
550120.0000    0.01394
550160.0000    0.04848
550200.0000   -0.08892
550240.0000   -0.02331
550280.0000    0.03915
550320.0000    0.06217
550360.0000    0.03339
550400.0000   -0.16603
550440.0000    0.02002
550480.0000   -0.12411
550520.0000    0.07965
550560.0000   -0.01541
550600.0000   -0.09906
550640.0000    0.03257
550680.0000   -0.25239
550720.0000    0.02663
550760.0000    0.08917
550800.0000   -0.17127
550840.0000   -0.02402
550880.0000    0.02564
550920.0000    0.06803
550960.0000    0.15222
551000.0000    0.27805
551040.0000    0.41672
551080.0000    0.31624
551120.0000    0.54928
551160.0000    0.28714
551200.0000    0.39357
551240.0000    0.17426
551280.0000    0.06687
551320.0000    0.08588
551360.0000    0.07213
551400.0000   -0.11877
551440.0000    0.13628
551480.0000   -0.00882
551520.0000   -0.15815
551560.0000   -0.18677
551600.0000    0.01415
551640.0000    0.00081
551680.0000   -0.06232
551720.0000    0.04781
551760.0000    0.10016
551800.0000    0.11681
551840.0000    0.19366
551880.0000    0.24633
551920.0000    0.26305
551960.0000    0.19095
552000.0000    0.13743
552040.0000    0.12268
552080.0000    0.01630
552120.0000    0.26595
552160.0000    0.10168
552200.0000   -0.05536
552240.0000    0.19202
552280.0000    0.05753
552320.0000    0.13292
552360.0000    0.27723
552400.0000    0.05858
552440.0000    0.08473
552480.0000    0.10395
552520.0000    0.09620
552560.0000   -0.11792
552600.0000    0.17353
552640.0000   -0.03080
552680.0000    0.19476
552720.0000    0.16335
552760.0000    0.31512
552800.0000    0.29863
552840.0000    0.01427
552880.0000    0.16714
552920.0000    0.04032
552960.0000    0.08596
553000.0000    0.13186
553040.0000    0.18023
553080.0000   -0.00925
553120.0000    0.21940
553160.0000    0.15778
553200.0000    0.12079
553240.0000    0.22676
553280.0000   -0.10181
553320.0000    0.11485
553360.0000    0.15506
553400.0000    0.14470
553440.0000   -0.21807
553480.0000    0.20537
553520.0000    0.11462
553560.0000    0.30559
553600.0000    0.17760
553640.0000    0.12599
553680.0000    0.13803
553720.0000    0.00192
553760.0000    0.19454
553800.0000    0.17296
553840.0000    0.12696
553880.0000    0.19315
553920.0000   -0.10541
553960.0000   -0.00475
554000.0000    0.05776
554040.0000    0.03997
554080.0000   -0.31766
554120.0000   -0.13147
554160.0000   -0.23464
554200.0000   -0.04276
554240.0000   -0.20589
554280.0000    0.08034
554320.0000   -0.04817
554360.0000   -0.19219
554400.0000    0.03086
554440.0000   -0.07766
554480.0000   -0.09419
554520.0000    0.15151
554560.0000   -0.03796
554600.0000    0.02276
554640.0000    0.08327
554680.0000    0.01372
554720.0000   -0.02273
554760.0000   -0.21689
554800.0000   -0.23089
554840.0000   -0.05624
554880.0000    0.02525
554920.0000   -0.14066
554960.0000   -0.30972
555000.0000    0.10240
555040.0000   -0.00780
555080.0000    0.16682
555120.0000    0.06784
555160.0000    0.05912
555200.0000    0.00219
555240.0000   -0.03555
555280.0000    0.06576
555320.0000    0.10604
555360.0000    0.02472
555400.0000   -0.04826
555440.0000    0.13172
555480.0000    0.25272
555520.0000    0.29852
555560.0000    0.19346
555600.0000    0.07280
555640.0000    0.04123
555680.0000    0.02359
555720.0000    0.01645
555760.0000    0.08610
555800.0000    0.02000
555840.0000   -0.00237
555880.0000    0.04728
555920.0000    0.04373
555960.0000    0.25470
556000.0000    0.10570
556040.0000    0.11183
556080.0000   -0.01107
556120.0000   -0.14542
556160.0000   -0.06585
556200.0000    0.12823
556240.0000    0.08629
556280.0000    0.02739
556320.0000    0.04996
556360.0000   -0.11696
556400.0000    0.11496
556440.0000    0.07452
556480.0000    0.33177
556520.0000    0.17694
556560.0000    0.13195
556600.0000    0.17997
556640.0000    0.22999
556680.0000    0.03370
556720.0000    0.15359
556760.0000    0.31308
556800.0000    0.23974
556840.0000    0.27004
556880.0000    0.07909
556920.0000    0.13200
556960.0000    0.21306
557000.0000    0.16600
557040.0000    0.12741
557080.0000    0.07125
557120.0000    0.12014
557160.0000    0.05158
557200.0000    0.14533
557240.0000    0.02527
557280.0000    0.24252
557320.0000    0.04811
557360.0000    0.32580
557400.0000    0.19142
557440.0000    0.17033
557480.0000   -0.13421
557520.0000    0.21449
557560.0000    0.06348
557600.0000    0.13824
557640.0000    0.15009
557680.0000    0.09866
557720.0000    0.16403
557760.0000    0.06896
557800.0000    0.37974
557840.0000    0.34052
557880.0000   -0.00258
557920.0000    0.01012
557960.0000    0.25398
558000.0000    0.24284
558040.0000    0.05190
558080.0000   -0.06250
558120.0000    0.02864
558160.0000   -0.18081
558200.0000    0.03304
558240.0000    0.32831
558280.0000    0.32983
558320.0000    0.01517
558360.0000   -0.01186
558400.0000    0.01550
558440.0000    0.16499
558480.0000    0.16330
558520.0000   -0.00376
558560.0000    0.05307
558600.0000    0.08167
558640.0000   -0.16402
558680.0000    0.13539
558720.0000    0.12378
558760.0000    0.17692
558800.0000    0.21210
558840.0000    0.29192
558880.0000    0.30541
558920.0000    0.13772
558960.0000    0.24866
559000.0000    0.26222
559040.0000    0.36945
559080.0000    0.05770
559120.0000    0.23442
559160.0000    0.22660
559200.0000    0.06285
559240.0000   -0.08355
559280.0000    0.09810
559320.0000    0.05596
559360.0000    0.14101
559400.0000    0.18198
559440.0000    0.17735
559480.0000    0.23384
559520.0000   -0.00563
559560.0000    0.07170
559600.0000    0.02091
559640.0000    0.26701
559680.0000   -0.03589
559720.0000    0.07311
559760.0000    0.12756
559800.0000    0.17185
559840.0000    0.00833
559880.0000    0.25771
559920.0000    0.11716
559960.0000    0.09469
560000.0000    0.17827
560040.0000    0.23721
560080.0000    0.19585
560120.0000   -0.02891
560160.0000    0.09974
560200.0000    0.30403
560240.0000    0.30084
560280.0000    0.09511
560320.0000    0.08229
560360.0000    0.25847
560400.0000    0.10081
560440.0000    0.25956
560480.0000    0.03755
560520.0000   -0.01336
560560.0000   -0.11163
560600.0000   -0.00098
560640.0000   -0.11552
560680.0000   -0.10350
560720.0000   -0.08759
560760.0000    0.04357
560800.0000   -0.04213
560840.0000    0.06113
560880.0000   -0.12101
560920.0000    0.09265
560960.0000    0.00554
561000.0000    0.11011
561040.0000    0.29252
561080.0000    0.13604
561120.0000   -0.10077
561160.0000    0.09629
561200.0000    0.18198
561240.0000    0.29589
561280.0000    0.07819
561320.0000    0.08170
561360.0000    0.10367
561400.0000   -0.03094
561440.0000   -0.16563
561480.0000    0.03333
561520.0000    0.11274
561560.0000    0.21808
561600.0000    0.21500
561640.0000    0.05257
561680.0000    0.17794
561720.0000    0.11857
561760.0000   -0.09391
561800.0000    0.22579
561840.0000   -0.08352
561880.0000    0.06507
561920.0000    0.22275
561960.0000    0.23890
562000.0000    0.11466
562040.0000   -0.07760
562080.0000   -0.18307
562120.0000    0.03663
562160.0000    0.08421
562200.0000    0.17145
562240.0000    0.12370
562280.0000   -0.05472
562320.0000    0.07482
562360.0000   -0.01120
562400.0000    0.08581
562440.0000   -0.02463
562480.0000   -0.03223
562520.0000    0.13894
562560.0000   -0.19266
562600.0000   -0.27211
562640.0000    0.06386
562680.0000    0.05440
562720.0000   -0.04270
562760.0000   -0.05557
562800.0000   -0.01405
562840.0000    0.07451
562880.0000    0.23930
562920.0000   -0.01865
562960.0000   -0.19911
563000.0000   -0.16359
563040.0000   -0.03393
563080.0000   -0.14788
563120.0000   -0.03314
563160.0000   -0.18485
563200.0000    0.07283
563240.0000    0.27538
563280.0000    0.07116
563320.0000    0.10858
563360.0000    0.14159
563400.0000    0.21843
563440.0000    0.11925
563480.0000    0.12206
563520.0000    0.23309
563560.0000    0.00234
563600.0000    0.17233
563640.0000   -0.02670
563680.0000    0.22037
563720.0000    0.01939
563760.0000    0.02093
563800.0000    0.06319
563840.0000    0.26068
563880.0000    0.20034
563920.0000    0.17633
563960.0000    0.06876
564000.0000    0.11866
564040.0000    0.19183
564080.0000    0.15267
564120.0000    0.08723
564160.0000    0.17062
564200.0000    0.16326
564240.0000    0.08886
564280.0000    0.40221
564320.0000    0.27191
564360.0000    0.11329
564400.0000    0.17375
564440.0000    0.20503
564480.0000    0.27848
564520.0000   -0.12069
564560.0000    0.09898
564600.0000    0.07725
564640.0000   -0.15303
564680.0000   -0.05138
564720.0000    0.11047
564760.0000    0.02489
564800.0000    0.04816
564840.0000    0.37600
564880.0000   -0.20112
564920.0000    0.02270
564960.0000   -0.04813
565000.0000    0.08407
565040.0000   -0.03152
565080.0000    0.22224
565120.0000   -0.16982
565160.0000   -0.20441
565200.0000    0.02906
565240.0000    0.07324
565280.0000    0.06212
565320.0000   -0.15047
565360.0000    0.20686
565400.0000    0.10713
565440.0000    0.11878
565480.0000    0.30373
565520.0000    0.22191
565560.0000    0.21967
565600.0000    0.40666
565640.0000    0.20431
565680.0000    0.24412
565720.0000    0.08151
565760.0000    0.18785
565800.0000    0.36075
565840.0000    0.24910
565880.0000    0.27940
565920.0000    0.35595
565960.0000    0.21427
566000.0000    0.19276
566040.0000    0.20010
566080.0000    0.18770
566120.0000    0.21451
566160.0000    0.09000
566200.0000    0.24529
566240.0000    0.14871
566280.0000    0.15388
566320.0000    0.21917
566360.0000    0.21318
566400.0000    0.24406
566440.0000    0.06217
566480.0000    0.17176
566520.0000    0.28806
566560.0000    0.00643
566600.0000    0.10243
566640.0000    0.25893
566680.0000    0.03142
566720.0000    0.06090
566760.0000   -0.08386
566800.0000   -0.07944
566840.0000   -0.06335
566880.0000    0.24283
566920.0000    0.40039
566960.0000    0.38496
567000.0000    0.07116
567040.0000    0.26017
567080.0000    0.23983
567120.0000    0.23444
567160.0000    0.20731
567200.0000    0.03721
567240.0000    0.18135
567280.0000    0.07742
567320.0000    0.11259
567360.0000    0.19357
567400.0000    0.16268
567440.0000    0.01029
567480.0000    0.11163
567520.0000   -0.05016
567560.0000    0.09702
567600.0000    0.08076
567640.0000    0.29138
567680.0000    0.06683
567720.0000    0.02901
567760.0000   -0.11351
567800.0000    0.06797
567840.0000    0.04375
567880.0000    0.03930
567920.0000    0.18185
567960.0000    0.01257
568000.0000   -0.00523
568040.0000   -0.19480
568080.0000    0.25442
568120.0000    0.10595
568160.0000    0.03989
568200.0000   -0.08177
568240.0000    0.03645
568280.0000    0.06550
568320.0000   -0.06637
568360.0000   -0.05872
568400.0000    0.03155
568440.0000    0.14019
568480.0000   -0.08114
568520.0000    0.02247
568560.0000   -0.09076
568600.0000    0.07300
568640.0000   -0.10520
568680.0000    0.12312
568720.0000    0.15074
568760.0000   -0.03651
568800.0000    0.05130
568840.0000    0.02500
568880.0000    0.07164
568920.0000   -0.04854
568960.0000    0.01684
569000.0000    0.10477
569040.0000    0.13295
569080.0000    0.05773
569120.0000   -0.02850
569160.0000   -0.02832
569200.0000    0.17556
569240.0000   -0.06705
569280.0000    0.10109
569320.0000    0.09632
569360.0000    0.07242
569400.0000    0.10190
569440.0000    0.19488
569480.0000   -0.04651
569520.0000   -0.14091
569560.0000    0.14680
569600.0000   -0.01128
569640.0000    0.11502
569680.0000   -0.15629
569720.0000    0.12421
569760.0000    0.12248
569800.0000    0.13667
569840.0000    0.12132
569880.0000    0.05400
569920.0000    0.13670
569960.0000    0.18404
570000.0000    0.13003
570040.0000    0.20890
570080.0000   -0.15566
570120.0000   -0.06360
570160.0000    0.03262
570200.0000    0.05309
570240.0000    0.22909
570280.0000    0.12180
570320.0000    0.17529
570360.0000    0.18220
570400.0000    0.18341
570440.0000    0.11949
570480.0000    0.04645
570520.0000    0.07859
570560.0000    0.02551
570600.0000   -0.20147
570640.0000    0.07108
570680.0000    0.14238
570720.0000   -0.02217
570760.0000    0.13998
570800.0000    0.13544
570840.0000    0.06559
570880.0000    0.08057
570920.0000   -0.02865
570960.0000    0.11581
571000.0000   -0.09510
571040.0000    0.04438
571080.0000    0.00600
571120.0000   -0.02500
571160.0000   -0.00650
571200.0000   -0.00665
571240.0000   -0.04802
571280.0000    0.14103
571320.0000   -0.15328
571360.0000    0.11836
571400.0000   -0.00762
571440.0000    0.03951
571480.0000    0.02851
571520.0000    0.03286
571560.0000   -0.09208
571600.0000    0.10532
571640.0000    0.05341
571680.0000    0.17640
571720.0000    0.08295
571760.0000   -0.07162
571800.0000    0.05166
571840.0000   -0.15370
571880.0000    0.09276
571920.0000    0.07512
571960.0000   -0.08639
572000.0000   -0.35517
572040.0000    0.00318
572080.0000   -0.00333
572120.0000    0.15704
572160.0000    0.02468
572200.0000    0.01062
572240.0000    0.04249
572280.0000    0.09772
572320.0000    0.11200
572360.0000    0.06749
572400.0000    0.15289
572440.0000    0.09269
572480.0000    0.17465
572520.0000    0.09321
572560.0000    0.08281
572600.0000    0.07264
572640.0000    0.00457
572680.0000    0.07791
572720.0000   -0.02698
572760.0000    0.03312
572800.0000    0.15011
572840.0000    0.06489
572880.0000    0.08976
572920.0000    0.04100
572960.0000   -0.01043
573000.0000    0.10602
573040.0000    0.14703
573080.0000    0.09370
573120.0000   -0.10206
573160.0000    0.00718
573200.0000    0.00567
573240.0000    0.21738
573280.0000    0.09803
573320.0000   -0.04866
573360.0000   -0.03291
573400.0000    0.17610
573440.0000    0.01133
573480.0000    0.11238
573520.0000    0.13585
573560.0000   -0.20982
573600.0000    0.07049
573640.0000    0.04897
573680.0000    0.12696
573720.0000   -0.08550
573760.0000   -0.03960
573800.0000   -0.12075
573840.0000   -0.14427
573880.0000    0.02653
573920.0000    0.22113
573960.0000    0.13841
574000.0000   -0.21833
574040.0000   -0.10206
574080.0000   -0.10100
574120.0000   -0.05474
574160.0000    0.16412
574200.0000   -0.03817
574240.0000   -0.09190
574280.0000   -0.11864
574320.0000    0.10482
574360.0000    0.13715
574400.0000    0.01154
574440.0000   -0.03749
574480.0000    0.12473
574520.0000    0.16478
574560.0000    0.02755
574600.0000   -0.06239
574640.0000   -0.16953
574680.0000   -0.01770
574720.0000    0.04096
574760.0000   -0.13686
574800.0000    0.00250
574840.0000    0.02296
574880.0000   -0.08528
574920.0000   -0.11803
574960.0000    0.00636
575000.0000   -0.02072
575040.0000    0.00247
575080.0000    0.10434
575120.0000    0.12935
575160.0000   -0.01214
575200.0000   -0.09034
575240.0000   -0.00061
575280.0000    0.23757
575320.0000    0.12321
575360.0000    0.26695
575400.0000    0.21358
575440.0000    0.06320
575480.0000    0.21143
575520.0000    0.18324
575560.0000    0.18544
575600.0000    0.29348
575640.0000    0.13617
575680.0000   -0.06723
575720.0000    0.06599
575760.0000    0.14327
575800.0000    0.03028
575840.0000   -0.09986
575880.0000    0.02929
575920.0000    0.11815
575960.0000   -0.06428
576000.0000    0.00494
576040.0000   -0.13208
576080.0000   -0.01414
576120.0000    0.09749
576160.0000    0.06299
576200.0000    0.02364
576240.0000    0.05724
576280.0000   -0.01701
576320.0000    0.09451
576360.0000   -0.03176
576400.0000   -0.08632
576440.0000   -0.01115
576480.0000    0.10996
576520.0000    0.15805
576560.0000    0.15640
576600.0000    0.19391
576640.0000    0.04541
576680.0000   -0.10665
576720.0000   -0.23238
576760.0000    0.13059
576800.0000    0.08405
576840.0000    0.06074
576880.0000   -0.02921
576920.0000   -0.17264
576960.0000   -0.02665
577000.0000    0.08542
577040.0000    0.05317
577080.0000    0.07997
577120.0000   -0.12218
577160.0000    0.10599
577200.0000    0.00197
577240.0000    0.15381
577280.0000    0.05181
577320.0000    0.13748
577360.0000    0.06412
577400.0000    0.09198
577440.0000    0.07375
577480.0000    0.38304
577520.0000    0.27522
577560.0000    0.17929
577600.0000    0.00846
577640.0000    0.07636
577680.0000    0.16593
577720.0000    0.08265
577760.0000    0.07779
577800.0000    0.02491
577840.0000    0.14532
577880.0000    0.06925
577920.0000    0.01366
577960.0000    0.07613
578000.0000    0.15600
578040.0000    0.00984
578080.0000    0.20865
578120.0000    0.10789
578160.0000    0.06069
578200.0000    0.00702
578240.0000    0.01002
578280.0000    0.11189
578320.0000    0.02022
578360.0000    0.17185
578400.0000    0.12390
578440.0000    0.00444
578480.0000    0.16501
578520.0000   -0.00710
578560.0000   -0.02002
578600.0000   -0.17018
578640.0000    0.00600
578680.0000    0.03000
578720.0000   -0.08479
578760.0000   -0.05677
578800.0000    0.12318
578840.0000   -0.00067
578880.0000    0.16954
578920.0000    0.02860
578960.0000    0.19465
579000.0000   -0.10675
579040.0000    0.00090
579080.0000    0.06548
579120.0000   -0.14825
579160.0000   -0.01838
579200.0000    0.02129
579240.0000   -0.09117
579280.0000    0.03238
579320.0000   -0.11165
579360.0000    0.03489
579400.0000   -0.03893
579440.0000    0.02800
579480.0000    0.17177
579520.0000    0.08399
579560.0000    0.00992
579600.0000   -0.02004
579640.0000    0.01194
579680.0000   -0.12261
579720.0000    0.00265
579760.0000    0.10963
579800.0000   -0.06354
579840.0000    0.00497
579880.0000    0.03091
579920.0000   -0.07074
579960.0000    0.01138
580000.0000   -0.00704
580040.0000   -0.24901
580080.0000   -0.14028
580120.0000    0.01149
580160.0000    0.04876
580200.0000   -0.03012
580240.0000    0.01998
580280.0000    0.08435
580320.0000   -0.11801
580360.0000   -0.13947
580400.0000    0.00950
580440.0000   -0.05447
580480.0000   -0.07767
580520.0000    0.02574
580560.0000   -0.09091
580600.0000   -0.19768
580640.0000   -0.12894
580680.0000   -0.08937
580720.0000   -0.14773
580760.0000    0.05931
580800.0000   -0.14841
580840.0000   -0.05549
580880.0000   -0.28878
580920.0000   -0.33853
580960.0000   -0.05565
581000.0000   -0.09806
581040.0000    0.15545
581080.0000   -0.35395
581120.0000   -0.23336
581160.0000    0.07109
581200.0000   -0.05098
581240.0000   -0.07624
581280.0000   -0.13356
581320.0000   -0.19498
581360.0000    0.01160
581400.0000   -0.03234
581440.0000    0.00114
581480.0000   -0.04759
581520.0000   -0.03361
581560.0000    0.09249
581600.0000   -0.09525
581640.0000    0.07598
581680.0000    0.09583
581720.0000    0.15163
581760.0000   -0.04051
581800.0000    0.08258
581840.0000   -0.07363
581880.0000   -0.03190
581920.0000    0.00989
581960.0000   -0.24161
582000.0000   -0.01048
582040.0000    0.03595
582080.0000   -0.14238
582120.0000   -0.04391
582160.0000   -0.23988
582200.0000   -0.15040
582240.0000    0.05348
582280.0000    0.02434
582320.0000   -0.14411
582360.0000   -0.03351
582400.0000   -0.05171
582440.0000    0.00707
582480.0000   -0.13789
582520.0000   -0.08220
582560.0000   -0.21307
582600.0000    0.12354
582640.0000   -0.05091
582680.0000   -0.31865
582720.0000    0.09167
582760.0000   -0.09943
582800.0000   -0.10591
582840.0000   -0.13702
582880.0000   -0.18066
582920.0000   -0.10877
582960.0000   -0.01807
583000.0000    0.00164
583040.0000   -0.09740
583080.0000    0.01830
583120.0000   -0.08757
583160.0000   -0.11715
583200.0000    0.02073
583240.0000    0.02117
583280.0000   -0.01014
583320.0000    0.06981
583360.0000    0.04372
583400.0000    0.18927
583440.0000   -0.21562
583480.0000    0.10884
583520.0000   -0.04864
583560.0000   -0.12164
583600.0000   -0.03887
583640.0000    0.09082
583680.0000   -0.17111
583720.0000    0.16362
583760.0000   -0.02419
583800.0000    0.01849
583840.0000    0.00041
583880.0000    0.01647
583920.0000    0.13592
583960.0000    0.17819
584000.0000    0.00830
584040.0000    0.14584
584080.0000    0.27907
584120.0000   -0.09392
584160.0000   -0.00224
584200.0000   -0.33106
584240.0000    0.16419
584280.0000    0.18479
584320.0000    0.18603
584360.0000    0.18645
584400.0000    0.09184
584440.0000    0.21099
584480.0000    0.20820
584520.0000    0.01801
584560.0000    0.25099
584600.0000    0.28194
584640.0000    0.11269
584680.0000    0.28925
584720.0000    0.20509
584760.0000    0.04711
584800.0000    0.08364
584840.0000    0.14380
584880.0000    0.15569
584920.0000    0.13184
584960.0000    0.09481
585000.0000    0.25150
585040.0000    0.18790
585080.0000    0.05149
585120.0000   -0.00511
585160.0000    0.13909
585200.0000    0.17103
585240.0000    0.12193
585280.0000    0.03907
585320.0000    0.12408
585360.0000    0.09607
585400.0000   -0.16183
585440.0000   -0.26716
585480.0000   -0.10745
585520.0000    0.16191
585560.0000   -0.00376
585600.0000    0.03189
585640.0000    0.18705
585680.0000   -0.01239
585720.0000    0.10985
585760.0000   -0.01692
585800.0000    0.16299
585840.0000    0.05052
585880.0000   -0.05772
585920.0000    0.19387
585960.0000    0.06344
586000.0000    0.08738
586040.0000   -0.11761
586080.0000    0.13652
586120.0000    0.02521
586160.0000    0.08380
586200.0000    0.10893
586240.0000    0.24335
586280.0000    0.06875
586320.0000   -0.00572
586360.0000    0.10876
586400.0000    0.22613
586440.0000    0.12265
586480.0000    0.17571
586520.0000    0.15158
586560.0000    0.19825
586600.0000    0.05764
586640.0000    0.07939
586680.0000    0.16617
586720.0000    0.04748
586760.0000    0.07780
586800.0000    0.14738
586840.0000   -0.00501
586880.0000    0.06108
586920.0000    0.01966
586960.0000    0.04484
587000.0000    0.17429
587040.0000   -0.00508
587080.0000   -0.03850
587120.0000    0.12554
587160.0000    0.33162
587200.0000    0.10364
587240.0000   -0.04298
587280.0000    0.04817
587320.0000    0.11747
587360.0000   -0.02038
587400.0000   -0.13409
587440.0000    0.05075
587480.0000    0.01404
587520.0000   -0.00622
587560.0000   -0.12981
587600.0000   -0.03054
587640.0000   -0.19313
587680.0000   -0.09638
587720.0000   -0.07115
587760.0000   -0.00956
587800.0000    0.06561
587840.0000   -0.22554
587880.0000   -0.01534
587920.0000   -0.04703
587960.0000   -0.05838
588000.0000   -0.02182
588040.0000   -0.30476
588080.0000    0.03771
588120.0000   -0.05166
588160.0000   -0.01144
588200.0000    0.07437
588240.0000   -0.13757
588280.0000   -0.25492
588320.0000   -0.25389
588360.0000   -0.08097
588400.0000   -0.14813
588440.0000   -0.04257
588480.0000   -0.40688
588520.0000   -0.13094
588560.0000    0.06296
588600.0000    0.03223
588640.0000   -0.09570
588680.0000   -0.07203
588720.0000   -0.10418
588760.0000   -0.22875
588800.0000   -0.27540
588840.0000   -0.02069
588880.0000   -0.05900
588920.0000    0.13665
588960.0000   -0.04096
589000.0000   -0.08393
589040.0000   -0.02684
589080.0000    0.19498
589120.0000   -0.09860
589160.0000    0.12031
589200.0000    0.07896
589240.0000    0.05608
589280.0000    0.31304
589320.0000   -0.00880
589360.0000    0.35721
589400.0000    0.41868
589440.0000    0.22390
589480.0000    0.08424
589520.0000   -0.04205
589560.0000    0.18789
589600.0000    0.11570
589640.0000    0.17014
589680.0000    0.18789
589720.0000    0.23048
589760.0000   -0.01760
589800.0000    0.21134
589840.0000    0.14507
589880.0000    0.12095
589920.0000    0.19841
589960.0000   -0.32144
590000.0000   -0.00189
590040.0000    0.08619
590080.0000   -0.02538
590120.0000    0.12650
590160.0000    0.01579
590200.0000    0.03031
590240.0000    0.15329
590280.0000    0.20034
590320.0000   -0.01162
590360.0000    0.06731
590400.0000   -0.01839
590440.0000   -0.16839
590480.0000    0.00956
590520.0000   -0.00178
590560.0000   -0.03343
590600.0000    0.13693
590640.0000   -0.11501
590680.0000   -0.02348
590720.0000   -0.24956
590760.0000    0.06848
590800.0000    0.07373
590840.0000    0.07710
590880.0000   -0.10405
590920.0000   -0.16302
590960.0000    0.15314
591000.0000   -0.20626
591040.0000   -0.06851
591080.0000   -0.15124
591120.0000   -0.16143
591160.0000    0.09148
591200.0000   -0.09459
591240.0000    0.07691
591280.0000    0.15257
591320.0000    0.28510
591360.0000    0.06458
591400.0000   -0.08116
591440.0000    0.08528
591480.0000    0.22150
591520.0000    0.21884
591560.0000    0.49113
591600.0000    0.24556
591640.0000    0.32851
591680.0000    0.11086
591720.0000    0.16494
591760.0000    0.14331
591800.0000    0.21519
591840.0000    0.10567
591880.0000    0.29944
591920.0000    0.06267
591960.0000    0.17789
592000.0000    0.19399
592040.0000    0.15588
592080.0000    0.12799
592120.0000    0.09139
592160.0000   -0.05446
592200.0000    0.07759
592240.0000   -0.13408
592280.0000    0.11562
592320.0000   -0.10718
592360.0000   -0.30951
592400.0000   -0.06782
592440.0000   -0.10594
592480.0000    0.07110
592520.0000    0.07600
592560.0000    0.08271
592600.0000   -0.02988
592640.0000    0.23226
592680.0000   -0.01217
592720.0000    0.31435
592760.0000    0.15224
592800.0000    0.23095
592840.0000    0.29962
592880.0000    0.16617
592920.0000   -0.12513
592960.0000    0.11955
593000.0000    0.15609
593040.0000   -0.13232
593080.0000    0.15267
593120.0000   -0.02375
593160.0000    0.35607
593200.0000    0.06060
593240.0000    0.12698
593280.0000    0.07069
593320.0000    0.21046
593360.0000    0.06893
593400.0000    0.12032
593440.0000    0.03286
593480.0000    0.13948
593520.0000    0.27730
593560.0000    0.30623
593600.0000    0.17214
593640.0000    0.16739
593680.0000    0.03885
593720.0000    0.27946
593760.0000    0.20851
593800.0000   -0.14362
593840.0000    0.12777
593880.0000    0.34686
593920.0000    0.08682
593960.0000    0.08193
594000.0000    0.29703
594040.0000    0.24073
594080.0000    0.19271
594120.0000    0.03324
594160.0000    0.09685
594200.0000    0.07637
594240.0000    0.15818
594280.0000    0.13990
594320.0000    0.09978
594360.0000    0.29390
594400.0000   -0.01730
594440.0000    0.28829
594480.0000    0.05350
594520.0000    0.06475
594560.0000   -0.21883
594600.0000    0.06651
594640.0000   -0.08187
594680.0000    0.10593
594720.0000    0.08517
594760.0000    0.12743
594800.0000    0.09684
594840.0000    0.15830
594880.0000    0.07684
594920.0000    0.04268
594960.0000   -0.05251
595000.0000    0.05735
595040.0000    0.28419
595080.0000    0.18519
595120.0000    0.24628
595160.0000    0.22629
595200.0000    0.33608
595240.0000    0.18046
595280.0000   -0.09079
595320.0000   -0.15575
595360.0000   -0.02386
595400.0000   -0.40037
595440.0000   -0.30727
595480.0000   -0.32542
595520.0000   -0.14711
595560.0000    0.00557
595600.0000   -0.21133
595640.0000   -0.11210
595680.0000    0.04260
595720.0000    0.10620
595760.0000    0.37455
595800.0000    0.07818
595840.0000    0.19125
595880.0000    0.32686
595920.0000    0.10365
595960.0000    0.28706
596000.0000   -0.02473
596040.0000    0.20051
596080.0000    0.29819
596120.0000    0.12541
596160.0000    0.09623
596200.0000    0.22071
596240.0000   -0.06073
596280.0000    0.28622
596320.0000   -0.03207
596360.0000    0.17378
596400.0000   -0.10112
596440.0000    0.25196
596480.0000    0.29017
596520.0000    0.10134
596560.0000    0.02032
596600.0000    0.03693
596640.0000    0.02537
596680.0000    0.13346
596720.0000    0.10535
596760.0000    0.06271
596800.0000    0.04022
596840.0000    0.29045
596880.0000    0.13430
596920.0000    0.07190
596960.0000    0.10213
597000.0000    0.13063
597040.0000    0.05154
597080.0000   -0.06159
597120.0000    0.06759
597160.0000   -0.00931
597200.0000   -0.14927
597240.0000    0.02857
597280.0000    0.17491
597320.0000    0.09944
597360.0000    0.20300
597400.0000    0.05954
597440.0000    0.20564
597480.0000    0.13465
597520.0000    0.05215
597560.0000    0.21940
597600.0000    0.05006
597640.0000    0.11188
597680.0000   -0.15634
597720.0000    0.15418
597760.0000   -0.00077
597800.0000    0.14064
597840.0000   -0.28005
597880.0000    0.16670
597920.0000    0.05742
597960.0000   -0.03780
598000.0000    0.10101
598040.0000   -0.22446
598080.0000   -0.00934
598120.0000   -0.19457
598160.0000   -0.04639
598200.0000   -0.06941
598240.0000   -0.21961
598280.0000    0.29918
598320.0000   -0.16542
598360.0000    0.08947
598400.0000    0.17237
598440.0000    0.11512
598480.0000    0.19421
598520.0000    0.04016
598560.0000    0.04914
598600.0000   -0.19647
598640.0000   -0.19388
598680.0000    0.15080
598720.0000    0.26002
598760.0000    0.31843
598800.0000    0.21663
598840.0000    0.09601
598880.0000    0.14960
598920.0000    0.10023
598960.0000    0.30448
599000.0000    0.37352
599040.0000    0.26213
599080.0000    0.10391
599120.0000    0.22499
599160.0000    0.20589
599200.0000    0.08566
599240.0000    0.24596
599280.0000    0.17311
599320.0000    0.14401
599360.0000    0.11108
599400.0000    0.18819
599440.0000    0.08488
599480.0000    0.11383
599520.0000    0.23969
599560.0000    0.11616
599600.0000    0.40243
599640.0000    0.15411
599680.0000    0.12487
599720.0000    0.18812
599760.0000    0.30764
599800.0000    0.30199
599840.0000    0.00757
599880.0000    0.18199
599920.0000   -0.01312
599960.0000    0.22949
600000.0000    0.12557
600040.0000   -0.09522
600080.0000    0.26233
600120.0000    0.00428
600160.0000    0.19165
600200.0000    0.01380
600240.0000   -0.04600
600280.0000    0.17614
600320.0000   -0.04730
600360.0000    0.18591
600400.0000    0.10665
600440.0000   -0.01859
600480.0000    0.01640
600520.0000    0.03601
600560.0000    0.09836
600600.0000   -0.08539
600640.0000    0.12441
600680.0000   -0.02112
600720.0000    0.01958
600760.0000    0.00936
600800.0000   -0.02843
600840.0000    0.02312
600880.0000    0.10436
600920.0000    0.03919
600960.0000    0.29779
601000.0000    0.30337
601040.0000    0.16442
601080.0000   -0.07870
601120.0000   -0.03838
601160.0000    0.13470
601200.0000    0.09091
601240.0000    0.08112
601280.0000    0.02795
601320.0000    0.26778
601360.0000    0.25354
601400.0000   -0.10280
601440.0000    0.04354
601480.0000    0.14678
601520.0000    0.08331
601560.0000    0.22704
601600.0000    0.32303
601640.0000    0.15695
601680.0000    0.28264
601720.0000    0.19465
601760.0000    0.18976
601800.0000    0.23085
601840.0000    0.14667
601880.0000    0.03848
601920.0000   -0.15895
601960.0000   -0.26045
602000.0000   -0.24821
602040.0000    0.06537
602080.0000    0.06782
602120.0000   -0.08946
602160.0000    0.00945
602200.0000    0.32128
602240.0000    0.20382
602280.0000    0.13767
602320.0000   -0.25809
602360.0000    0.14460
602400.0000    0.14385
602440.0000   -0.01070
602480.0000    0.06976
602520.0000    0.40961
602560.0000    0.21160
602600.0000    0.28053
602640.0000    0.07170
602680.0000    0.25809
602720.0000    0.11937
602760.0000    0.00417
602800.0000    0.15176
602840.0000    0.29950
602880.0000    0.21539
602920.0000   -0.00036
602960.0000    0.09922
603000.0000    0.12487
603040.0000    0.04252
603080.0000    0.14381
603120.0000    0.23296
603160.0000    0.14056
603200.0000    0.09589
603240.0000    0.22501
603280.0000   -0.08493
603320.0000   -0.05231
603360.0000    0.11646
603400.0000    0.25322
603440.0000    0.14033
603480.0000    0.01982
603520.0000    0.17156
603560.0000   -0.06923
603600.0000    0.09630
603640.0000    0.03193
603680.0000    0.02443
603720.0000   -0.14256
603760.0000    0.30362
603800.0000    0.32591
603840.0000    0.19144
603880.0000    0.24992
603920.0000    0.26139
603960.0000    0.35467
604000.0000    0.31218
604040.0000    0.30712
604080.0000    0.19813
604120.0000    0.19842
604160.0000    0.25450
604200.0000    0.24989
604240.0000    0.11943
604280.0000    0.26084
604320.0000    0.05412
604360.0000    0.18034
604400.0000    0.25434
604440.0000    0.33137
604480.0000    0.15005
604520.0000    0.21086
604560.0000    0.17592
604600.0000   -0.03654
604640.0000    0.41629
604680.0000   -0.08112
604720.0000   -0.04036
604760.0000   -0.05161
604800.0000    0.07601
604840.0000    0.12779
604880.0000    0.06057
604920.0000   -0.26753
604960.0000    0.02178
605000.0000   -0.03059
605040.0000    0.00422
605080.0000    0.06959
605120.0000    0.03648
605160.0000    0.22942
605200.0000    0.09545
605240.0000    0.08538
605280.0000    0.33141
605320.0000    0.31050
605360.0000    0.23940
605400.0000    0.25661
605440.0000    0.29291
605480.0000    0.25427
605520.0000    0.07379
605560.0000    0.13771
605600.0000    0.30868
605640.0000    0.40939
605680.0000    0.06992
605720.0000    0.22080
605760.0000    0.19272
605800.0000    0.18722
605840.0000    0.32918
605880.0000    0.04343
605920.0000    0.30806
605960.0000    0.23370
606000.0000    0.15928
606040.0000   -0.07065
606080.0000   -0.07357
606120.0000   -0.09003
606160.0000   -0.05031
606200.0000    0.03788
606240.0000    0.22314
606280.0000    0.01863
606320.0000    0.22474
606360.0000    0.16204
606400.0000   -0.02037
606440.0000    0.01763
606480.0000    0.13305
606520.0000    0.37907
606560.0000    0.54348
606600.0000    0.32872
606640.0000    0.16500
606680.0000    0.25973
606720.0000    0.24154
606760.0000    0.15653
606800.0000   -0.05678
606840.0000    0.10713
606880.0000   -0.00138
606920.0000    0.11950
606960.0000    0.10422
607000.0000    0.35577
607040.0000    0.30302
607080.0000    0.11599
607120.0000    0.11385
607160.0000    0.46194
607200.0000    0.10786
607240.0000    0.18441
607280.0000    0.14801
607320.0000    0.06566
607360.0000    0.15389
607400.0000    0.25256
607440.0000    0.09655
607480.0000    0.08412
607520.0000    0.04163
607560.0000    0.04927
607600.0000   -0.07813
607640.0000    0.19136
607680.0000    0.15032
607720.0000    0.03743
607760.0000    0.05827
607800.0000   -0.06080
607840.0000    0.30158
607880.0000    0.22530
607920.0000    0.09373
607960.0000    0.27240
608000.0000    0.07557
608040.0000    0.17814
608080.0000    0.14971
608120.0000    0.24265
608160.0000    0.06016
608200.0000    0.08810
608240.0000   -0.10982
608280.0000    0.06324
608320.0000    0.10913
608360.0000    0.20221
608400.0000   -0.09391
608440.0000    0.09219
608480.0000    0.05076
608520.0000   -0.05588
608560.0000   -0.21977
608600.0000    0.05658
608640.0000    0.12045
608680.0000    0.32946
608720.0000    0.23498
608760.0000    0.14065
608800.0000    0.07834
608840.0000   -0.11032
608880.0000    0.27532
608920.0000    0.06886
608960.0000    0.04052
609000.0000   -0.03250
609040.0000    0.23183
609080.0000    0.03611
609120.0000   -0.23268
609160.0000    0.16710
609200.0000    0.05090
609240.0000    0.23492
609280.0000    0.12915
609320.0000   -0.00796
609360.0000   -0.08920
609400.0000    0.21373
609440.0000   -0.16412
609480.0000   -0.10473
609520.0000    0.04802
609560.0000    0.08842
609600.0000    0.22990
609640.0000    0.39165
609680.0000    0.00326
609720.0000    0.19901
609760.0000    0.07603
609800.0000   -0.00484
609840.0000    0.26834
609880.0000    0.06565
609920.0000    0.16471
609960.0000   -0.09590
610000.0000    0.04285
610040.0000    0.02436
610080.0000    0.23562
610120.0000    0.26238
610160.0000   -0.04051
610200.0000    0.00401
610240.0000   -0.14205
610280.0000   -0.13922
610320.0000   -0.17620
610360.0000   -0.17430
610400.0000   -0.33623
610440.0000   -0.20644
610480.0000    0.20586
610520.0000   -0.00852
610560.0000    0.23021
610600.0000    0.30688
610640.0000    0.19541
610680.0000    0.24070
610720.0000    0.15008
610760.0000   -0.15611
610800.0000    0.01262
610840.0000    0.38654
610880.0000    0.14220
610920.0000    0.17071
610960.0000    0.13924
611000.0000    0.02949
611040.0000   -0.12250
611080.0000    0.10476
611120.0000   -0.16008
611160.0000    0.21005
611200.0000    0.20843
611240.0000    0.15461
611280.0000    0.30071
611320.0000    0.17952
611360.0000   -0.01922
611400.0000    0.24407
611440.0000    0.12601
611480.0000    0.16764
611520.0000    0.10409
611560.0000    0.23170
611600.0000    0.44350
611640.0000    0.35075
611680.0000    0.20645
611720.0000    0.12185
611760.0000   -0.15610
611800.0000    0.07875
611840.0000    0.06858
611880.0000    0.34086
611920.0000    0.24178
611960.0000    0.27512
612000.0000    0.26460
612040.0000    0.08327
612080.0000    0.30811
612120.0000    0.30107
612160.0000    0.11425
612200.0000    0.35226
612240.0000    0.48573
612280.0000    0.36180
612320.0000    0.35850
612360.0000    0.33476
612400.0000    0.54049
612440.0000    0.18459
612480.0000    0.26112
612520.0000    0.36028
612560.0000    0.14405
612600.0000    0.02592
612640.0000   -0.10660
612680.0000   -0.07577
612720.0000    0.31718
612760.0000    0.15275
612800.0000    0.15584
612840.0000   -0.01905
612880.0000    0.19027
612920.0000    0.23490
612960.0000    0.19757
613000.0000    0.10680
613040.0000    0.21342
613080.0000    0.16461
613120.0000    0.18382
613160.0000   -0.24522
613200.0000    0.07912
613240.0000    0.06032
613280.0000    0.14487
613320.0000    0.01798
613360.0000    0.12890
613400.0000    0.17543
613440.0000    0.09020
613480.0000    0.15382
613520.0000    0.09662
613560.0000    0.04619
613600.0000    0.16618
613640.0000   -0.02123
613680.0000   -0.09985
613720.0000    0.10467
613760.0000    0.32552
613800.0000    0.22343
613840.0000    0.20873
613880.0000    0.18980
613920.0000    0.26292
613960.0000    0.28809
614000.0000    0.40890
614040.0000    0.36086
614080.0000    0.35215
614120.0000    0.08326
614160.0000    0.21186
614200.0000    0.24824
614240.0000    0.21694
614280.0000    0.25191
614320.0000    0.37420
614360.0000    0.33432
614400.0000    0.32997
614440.0000    0.23780
614480.0000    0.24968
614520.0000    0.25597
614560.0000    0.02258
614600.0000    0.34143
614640.0000    0.01665
614680.0000    0.15002
614720.0000   -0.01697
614760.0000    0.18682
614800.0000    0.12440
614840.0000   -0.12952
614880.0000    0.37518
614920.0000    0.19913
614960.0000    0.18948
615000.0000    0.17818
615040.0000    0.25122
615080.0000    0.26807
615120.0000    0.30624
615160.0000    0.14421
615200.0000    0.34201
615240.0000    0.02659
615280.0000    0.08752
615320.0000   -0.13681
615360.0000    0.22849
615400.0000    0.09517
615440.0000    0.20375
615480.0000    0.40455
615520.0000    0.29747
615560.0000    0.29354
615600.0000    0.17373
615640.0000    0.40881
615680.0000    0.05355
615720.0000    0.17903
615760.0000    0.29658
615800.0000    0.30145
615840.0000    0.14480
615880.0000    0.20109
615920.0000    0.24534
615960.0000    0.12631
616000.0000    0.09480
616040.0000    0.23945
616080.0000    0.12916
616120.0000    0.19949
616160.0000    0.23263
616200.0000    0.10357
616240.0000    0.23083
616280.0000    0.19259
616320.0000    0.26048
616360.0000    0.26577
616400.0000    0.28110
616440.0000    0.23420
616480.0000    0.21839
616520.0000    0.36017
616560.0000    0.38741
616600.0000    0.24443
616640.0000    0.07615
616680.0000    0.20582
616720.0000    0.34369
616760.0000    0.20515
616800.0000    0.18657
616840.0000    0.24256
616880.0000    0.18020
616920.0000    0.41781
616960.0000    0.24315
617000.0000    0.39758
617040.0000    0.38616
617080.0000    0.44108
617120.0000    0.09775
617160.0000    0.13012
617200.0000    0.33036
617240.0000    0.35616
617280.0000    0.32431
617320.0000    0.20986
617360.0000    0.23543
617400.0000    0.24523
617440.0000    0.21936
617480.0000   -0.05799
617520.0000    0.34764
617560.0000    0.31857
617600.0000    0.23782
617640.0000    0.32276
617680.0000    0.30190
617720.0000    0.29056
617760.0000    0.34554
617800.0000    0.21295
617840.0000    0.21203
617880.0000    0.27914
617920.0000    0.02445
617960.0000    0.17541
618000.0000    0.30981
618040.0000    0.27065
618080.0000    0.38971
618120.0000    0.26769
618160.0000    0.40101
618200.0000    0.34118
618240.0000    0.28819
618280.0000    0.32691
618320.0000    0.36430
618360.0000    0.14127
618400.0000    0.34108
618440.0000    0.42067
618480.0000    0.28043
618520.0000    0.52954
618560.0000    0.36796
618600.0000    0.22715
618640.0000    0.43837
618680.0000    0.55243
618720.0000    0.27251
618760.0000    0.29020
618800.0000    0.19219
618840.0000    0.33378
618880.0000    0.36760
618920.0000    0.42918
618960.0000    0.37837
619000.0000    0.29572
619040.0000    0.03823
619080.0000    0.17370
619120.0000    0.03391
619160.0000    0.24112
619200.0000    0.11101
619240.0000    0.16390
619280.0000   -0.08704
619320.0000    0.00391
619360.0000    0.07141
619400.0000    0.08605
619440.0000   -0.00116
619480.0000    0.20087
619520.0000    0.14767
619560.0000    0.21879
619600.0000    0.16323
619640.0000   -0.07871
619680.0000   -0.05940
619720.0000    0.27272
619760.0000    0.35494
619800.0000    0.05207
619840.0000    0.41627
619880.0000    0.03678
619920.0000    0.30331
619960.0000    0.17145
620000.0000    0.00565
620040.0000   -0.17107
620080.0000    0.34446
620120.0000    0.28763
620160.0000    0.00960
620200.0000    0.01606
620240.0000    0.02971
620280.0000    0.22866
620320.0000    0.27066
620360.0000    0.24864
620400.0000    0.08148
620440.0000    0.14897
620480.0000    0.42865
620520.0000    0.22347
620560.0000    0.21587
620600.0000    0.49779
620640.0000    0.12600
620680.0000    0.17090
620720.0000    0.38371
620760.0000    0.35838
620800.0000    0.20838
620840.0000   -0.05886
620880.0000    0.12249
620920.0000    0.12936
620960.0000    0.23501
621000.0000    0.17057
621040.0000    0.33009
621080.0000    0.20409
621120.0000    0.13755
621160.0000   -0.00740
621200.0000   -0.24285
621240.0000   -0.05880
621280.0000   -0.30548
621320.0000   -0.22855
621360.0000   -0.05678
621400.0000    0.01653
621440.0000    0.19034
621480.0000    0.36706
621520.0000   -0.30221
621560.0000   -0.21140
621600.0000   -0.04931
621640.0000   -0.12360
621680.0000   -0.05167
621720.0000   -0.16390
621760.0000   -0.17475
621800.0000   -0.04742
621840.0000    0.01885
621880.0000    0.01062
621920.0000   -0.48965
621960.0000   -0.17472
622000.0000    0.13056
622040.0000    0.12980
622080.0000   -0.02324
622120.0000    0.19735
622160.0000   -0.08462
622200.0000    0.14464
622240.0000   -0.11626
622280.0000    0.06136
622320.0000   -0.01838
622360.0000    0.37945
622400.0000    0.16219
622440.0000    0.24058
622480.0000    0.17973
622520.0000   -0.01489
622560.0000    0.08294
622600.0000   -0.03450
622640.0000    0.08294
622680.0000   -0.08232
622720.0000    0.44950
622760.0000    0.10918
622800.0000    0.09817
622840.0000    0.10030
622880.0000    0.00597
622920.0000   -0.01706
622960.0000    0.03845
623000.0000    0.06161
623040.0000   -0.01592
623080.0000    0.29008
623120.0000    0.01551
623160.0000   -0.11166
623200.0000   -0.15107
623240.0000    0.05230
623280.0000    0.17906
623320.0000   -0.11396
623360.0000    0.11619
623400.0000   -0.08965
623440.0000    0.23429
623480.0000    0.34640
623520.0000    0.15285
623560.0000    0.17651
623600.0000    0.03353
623640.0000    0.05508
623680.0000    0.07174
623720.0000   -0.05056
623760.0000    0.01739
623800.0000    0.03631
623840.0000    0.00378
623880.0000   -0.09971
623920.0000   -0.10960
623960.0000   -0.08169
624000.0000   -0.05408
624040.0000    0.05984
624080.0000    0.04249
624120.0000   -0.01187
624160.0000    0.03620
624200.0000    0.12453
624240.0000    0.13419
624280.0000    0.21563
624320.0000    0.09814
624360.0000    0.03130
624400.0000    0.19430
624440.0000   -0.15082
624480.0000    0.21850
624520.0000    0.20938
624560.0000    0.15515
624600.0000    0.17362
624640.0000    0.02400
624680.0000    0.01436
624720.0000   -0.17539
624760.0000   -0.00382
624800.0000    0.23567
624840.0000    0.03592
624880.0000    0.23803
624920.0000    0.00534
624960.0000    0.15126
625000.0000    0.19290
625040.0000    0.17883
625080.0000    0.04071
625120.0000   -0.08778
625160.0000    0.00381
625200.0000    0.19632
625240.0000    0.02428
625280.0000    0.02737
625320.0000    0.17650
625360.0000    0.17166
625400.0000    0.08484
625440.0000    0.02577
625480.0000   -0.24129
625520.0000   -0.12409
625560.0000    0.01928
625600.0000    0.11951
625640.0000    0.19591
625680.0000    0.05969
625720.0000    0.09194
625760.0000   -0.12131
625800.0000    0.14577
625840.0000    0.05954
625880.0000    0.05819
625920.0000    0.19076
625960.0000    0.10071
626000.0000    0.06972
626040.0000    0.18844
626080.0000    0.19547
626120.0000    0.41760
626160.0000    0.40660
626200.0000    0.31201
626240.0000    0.04790
626280.0000    0.18361
626320.0000    0.12382
626360.0000    0.30525
626400.0000    0.13935
626440.0000    0.26641
626480.0000    0.23906
626520.0000    0.03732
626560.0000    0.32828
626600.0000    0.13114
626640.0000    0.30771
626680.0000   -0.04308
626720.0000    0.24794
626760.0000    0.22349
626800.0000    0.15369
626840.0000    0.05528
626880.0000    0.05085
626920.0000    0.13649
626960.0000    0.15740
627000.0000    0.17762
627040.0000    0.14538
627080.0000    0.00967
627120.0000    0.01958
627160.0000    0.06429
627200.0000    0.08634
627240.0000    0.12059
627280.0000    0.15891
627320.0000    0.34514
627360.0000    0.05858
627400.0000   -0.03220
627440.0000   -0.09843
627480.0000    0.03690
627520.0000    0.13496
627560.0000    0.08129
627600.0000    0.02333
627640.0000    0.23307
627680.0000    0.29051
627720.0000    0.47470
627760.0000    0.43944
627800.0000    0.42744
627840.0000    0.46937
627880.0000    0.38699
627920.0000    0.37460
627960.0000    0.08559
628000.0000    0.17817
628040.0000    0.23152
628080.0000   -0.12428
628120.0000    0.35767
628160.0000    0.39232
628200.0000    0.03031
628240.0000   -0.08963
628280.0000    0.31258
628320.0000    0.12522
628360.0000    0.14761
628400.0000    0.25735
628440.0000    0.39608
628480.0000    0.14258
628520.0000    0.16513
628560.0000    0.10089
628600.0000    0.03715
628640.0000    0.29614
628680.0000    0.26198
628720.0000    0.15355
628760.0000   -0.00371
628800.0000   -0.01855
628840.0000    0.19049
628880.0000    0.20123
628920.0000   -0.07194
628960.0000    0.26191
629000.0000   -0.02092
629040.0000    0.05827
629080.0000    0.15412
629120.0000   -0.00339
629160.0000    0.30660
629200.0000    0.24451
629240.0000    0.17392
629280.0000    0.18098
629320.0000    0.20959
629360.0000    0.33127
629400.0000    0.20230
629440.0000    0.42416
629480.0000    0.23607
629520.0000    0.35083
629560.0000    0.38036
629600.0000    0.28770
629640.0000    0.13030
629680.0000    0.18585
629720.0000    0.16594
629760.0000    0.43059
629800.0000    0.29566
629840.0000    0.33597
629880.0000    0.28778
629920.0000    0.04690
629960.0000    0.10428
630000.0000    0.28690
630040.0000    0.02474
630080.0000    0.12838
630120.0000    0.11591
630160.0000    0.24947
630200.0000    0.38737
630240.0000    0.47731
630280.0000    0.37088
630320.0000    0.21872
630360.0000    0.25299
630400.0000    0.25825
630440.0000    0.40934
630480.0000    0.33537
630520.0000    0.53692
630560.0000    0.38733
630600.0000    0.47407
630640.0000    0.38990
630680.0000    0.28900
630720.0000    0.29042
630760.0000    0.20338
630800.0000    0.11158
630840.0000    0.19372
630880.0000    0.36240
630920.0000    0.15267
630960.0000   -0.07625
631000.0000    0.02930
631040.0000    0.27213
631080.0000    0.27048
631120.0000   -0.05288
631160.0000    0.07575
631200.0000    0.16190
631240.0000   -0.11756
631280.0000    0.24614
631320.0000    0.02973
631360.0000    0.24242
631400.0000   -0.04521
631440.0000    0.20533
631480.0000    0.22444
631520.0000    0.08872
631560.0000    0.00253
631600.0000   -0.06545
631640.0000    0.01836
631680.0000    0.08932
631720.0000   -0.20127
631760.0000    0.10571
631800.0000   -0.08114
631840.0000   -0.00260
631880.0000   -0.05423
631920.0000    0.07519
631960.0000   -0.12694
632000.0000   -0.03723
632040.0000    0.02545
632080.0000    0.16564
632120.0000    0.06606
632160.0000    0.22323
632200.0000    0.23066
632240.0000    0.03314
632280.0000   -0.12222
632320.0000    0.13914
632360.0000   -0.11929
632400.0000   -0.11431
632440.0000    0.10178
632480.0000    0.02510
632520.0000    0.11849
632560.0000    0.12114
632600.0000   -0.01361
632640.0000   -0.08718
632680.0000    0.14290
632720.0000    0.17487
632760.0000    0.03772
632800.0000    0.14061
632840.0000    0.20788
632880.0000    0.27431
632920.0000    0.10704
632960.0000    0.04662
633000.0000    0.18405
633040.0000    0.03477
633080.0000    0.15659
633120.0000    0.08663
633160.0000    0.36685
633200.0000    0.38033
633240.0000    0.12510
633280.0000    0.34267
633320.0000    0.27934
633360.0000    0.05376
633400.0000    0.08279
633440.0000    0.11294
633480.0000   -0.25240
633520.0000    0.24829
633560.0000    0.18171
633600.0000   -0.09427
633640.0000   -0.01555
633680.0000    0.09379
633720.0000   -0.09665
633760.0000    0.08457
633800.0000    0.04569
633840.0000    0.22202
633880.0000   -0.00481
633920.0000    0.16864
633960.0000    0.07095
634000.0000    0.20913
634040.0000    0.08024
634080.0000    0.28202
634120.0000    0.31512
634160.0000    0.37405
634200.0000    0.32090
634240.0000    0.43576
634280.0000    0.00204
634320.0000    0.14371
634360.0000   -0.00601
634400.0000    0.35431
634440.0000    0.40635
634480.0000    0.44840
634520.0000    0.16297
634560.0000    0.05629
634600.0000    0.03948
634640.0000    0.18874
634680.0000   -0.10612
634720.0000   -0.04693
634760.0000    0.10973
634800.0000    0.12203
634840.0000    0.02307
634880.0000   -0.15869
634920.0000   -0.12647
634960.0000   -0.15940
635000.0000   -0.01961
635040.0000   -0.04131
635080.0000    0.09545
635120.0000    0.11399
635160.0000    0.21839
635200.0000    0.43030
635240.0000    0.45557
635280.0000    0.48383
635320.0000    0.33892
635360.0000    0.37556
635400.0000    0.36331
635440.0000    0.48500
635480.0000    0.35726
635520.0000    0.47968
635560.0000    0.34703
635600.0000    0.28435
635640.0000    0.32171
635680.0000    0.23962
635720.0000    0.37286
635760.0000    0.25314
635800.0000    0.08978
635840.0000   -0.05254
635880.0000    0.04841
635920.0000    0.25757
635960.0000    0.17372
636000.0000    0.10925
636040.0000    0.37602
636080.0000    0.12636
636120.0000    0.35859
636160.0000    0.07832
636200.0000    0.07127
636240.0000   -0.04504
636280.0000    0.00660
636320.0000    0.08482
636360.0000   -0.05328
636400.0000   -0.14203
636440.0000   -0.21739
636480.0000    0.16501
636520.0000    0.00112
636560.0000    0.15986
636600.0000    0.22664
636640.0000    0.18754
636680.0000    0.28101
636720.0000   -0.05910
636760.0000   -0.27797
636800.0000   -0.03594
636840.0000    0.18060
636880.0000    0.27922
636920.0000    0.37846
636960.0000    0.30135
637000.0000    0.32548
637040.0000    0.09776
637080.0000    0.14454
637120.0000    0.17383
637160.0000    0.06006
637200.0000    0.04005
637240.0000    0.17745
637280.0000    0.04597
637320.0000    0.04427
637360.0000    0.03056
637400.0000   -0.07189
637440.0000   -0.23546
637480.0000   -0.00799
637520.0000   -0.10632
637560.0000   -0.06097
637600.0000   -0.12893
637640.0000    0.18821
637680.0000    0.06698
637720.0000    0.17767
637760.0000    0.09985
637800.0000    0.16075
637840.0000   -0.03308
637880.0000    0.01373
637920.0000    0.15657
637960.0000    0.05441
638000.0000    0.01909
638040.0000   -0.07577
638080.0000   -0.12482
638120.0000    0.13571
638160.0000    0.02079
638200.0000    0.20685
638240.0000    0.06527
638280.0000    0.29577
638320.0000    0.06224
638360.0000    0.17249
638400.0000    0.10246
638440.0000    0.02738
638480.0000    0.16707
638520.0000    0.19739
638560.0000   -0.00239
638600.0000   -0.13579
638640.0000    0.21062
638680.0000    0.24816
638720.0000    0.16849
638760.0000    0.13575
638800.0000    0.04048
638840.0000    0.09077
638880.0000   -0.17504
638920.0000    0.19766
638960.0000    0.16894
639000.0000    0.16296
639040.0000    0.03374
639080.0000   -0.03068
639120.0000   -0.12725
639160.0000    0.04028
639200.0000    0.14570
639240.0000   -0.02075
639280.0000   -0.00803
639320.0000    0.12972
639360.0000   -0.31943
639400.0000   -0.19609
639440.0000   -0.48939
639480.0000   -0.42841
639520.0000    0.14113
639560.0000   -0.22205
639600.0000   -0.24122
639640.0000   -0.34948
639680.0000   -0.35011
639720.0000   -0.24419
639760.0000    0.02303
639800.0000    0.00587
639840.0000   -0.10281
639880.0000    0.00102
639920.0000   -0.12029
639960.0000   -0.22411
640000.0000   -0.35258
640040.0000   -0.45260
640080.0000   -0.17636
640120.0000    0.17766
640160.0000    0.08256
640200.0000    0.05015
640240.0000   -0.15577
640280.0000   -0.14568
640320.0000   -0.01232
640360.0000   -0.05380
640400.0000    0.10671
640440.0000   -0.10081
640480.0000   -0.06587
640520.0000   -0.23752
640560.0000   -0.09333
640600.0000   -0.20323
640640.0000   -0.12021
640680.0000   -0.20702
640720.0000   -0.22284
640760.0000   -0.19038
640800.0000   -0.20618
640840.0000   -0.08389
640880.0000    0.03714
640920.0000    0.05043
640960.0000   -0.34922
641000.0000   -0.30670
641040.0000   -0.02520
641080.0000    0.02515
641120.0000   -0.05854
641160.0000    0.01830
641200.0000   -0.08961
641240.0000   -0.04491
641280.0000   -0.31428
641320.0000    0.09234
641360.0000    0.00429
641400.0000   -0.05624
641440.0000   -0.00453
641480.0000   -0.13997
641520.0000    0.03230
641560.0000    0.14004
641600.0000    0.33522
641640.0000    0.07971
641680.0000   -0.21447
641720.0000    0.17813
641760.0000   -0.20067
641800.0000    0.16153
641840.0000    0.17987
641880.0000    0.06710
641920.0000    0.00557
641960.0000   -0.13435
642000.0000   -0.02894
642040.0000   -0.04597
642080.0000   -0.06271
642120.0000    0.10349
642160.0000    0.02099
642200.0000    0.06421
642240.0000    0.22006
642280.0000    0.04726
642320.0000    0.15673
642360.0000    0.10186
642400.0000   -0.11166
642440.0000    0.10454
642480.0000    0.25841
642520.0000    0.28017
642560.0000    0.24144
642600.0000    0.04321
642640.0000    0.15611
642680.0000   -0.01216
642720.0000   -0.02967
642760.0000    0.06926
642800.0000   -0.13633
642840.0000   -0.00942
642880.0000   -0.00862
642920.0000   -0.07537
642960.0000    0.02977
643000.0000   -0.19605
643040.0000   -0.16706
643080.0000    0.21145
643120.0000   -0.00448
643160.0000    0.21612
643200.0000    0.08105
643240.0000   -0.27699
643280.0000   -0.21671
643320.0000    0.10983
643360.0000   -0.26096
643400.0000    0.02865
643440.0000    0.08204
643480.0000   -0.03710
643520.0000    0.10695
643560.0000   -0.26559
643600.0000   -0.07706
643640.0000   -0.05974
643680.0000    0.09173
643720.0000    0.07512
643760.0000    0.05700
643800.0000    0.03912
643840.0000    0.26805
643880.0000   -0.02517
643920.0000    0.22060
643960.0000    0.04589
644000.0000    0.09325
644040.0000    0.06310
644080.0000   -0.08180
644120.0000    0.19103
644160.0000   -0.06006
644200.0000    0.07605
644240.0000    0.06582
644280.0000   -0.04004
644320.0000    0.01981
644360.0000    0.09061
644400.0000    0.14466
644440.0000    0.16691
644480.0000    0.11456
644520.0000    0.13727
644560.0000    0.06341
644600.0000    0.13738
644640.0000    0.11467
644680.0000    0.10712
644720.0000    0.22352
644760.0000    0.14014
644800.0000    0.10559
644840.0000    0.10698
644880.0000    0.16488
644920.0000    0.02758
644960.0000    0.09580
645000.0000    0.16539
645040.0000    0.12525
645080.0000    0.15982
645120.0000    0.10289
645160.0000   -0.12503
645200.0000    0.23025
645240.0000    0.21273
645280.0000    0.04109
645320.0000    0.02464
645360.0000   -0.01713
645400.0000    0.03718
645440.0000    0.16639
645480.0000    0.26249
645520.0000    0.02517
645560.0000   -0.07571
645600.0000   -0.01057
645640.0000    0.05805
645680.0000    0.33716
645720.0000    0.33391
645760.0000    0.02355
645800.0000    0.12215
645840.0000   -0.05329
645880.0000   -0.11529
645920.0000    0.22122
645960.0000    0.09785
646000.0000   -0.02344
646040.0000   -0.08735
646080.0000    0.10007
646120.0000    0.19299
646160.0000    0.13713
646200.0000    0.05631
646240.0000    0.00871
646280.0000    0.26368
646320.0000    0.07915
646360.0000   -0.05206
646400.0000   -0.01402
646440.0000    0.08913
646480.0000   -0.02827
646520.0000   -0.05322
646560.0000    0.06375
646600.0000    0.09864
646640.0000    0.03783
646680.0000    0.14604
646720.0000    0.20316
646760.0000    0.13839
646800.0000    0.05890
646840.0000    0.11145
646880.0000    0.04964
646920.0000    0.06112
646960.0000   -0.15134
647000.0000   -0.14743
647040.0000    0.11060
647080.0000   -0.00920
647120.0000    0.07269
647160.0000   -0.00838
647200.0000   -0.03469
647240.0000    0.13470
647280.0000    0.10913
647320.0000    0.01956
647360.0000    0.16338
647400.0000    0.19544
647440.0000    0.10127
647480.0000    0.09188
647520.0000    0.23834
647560.0000    0.18885
647600.0000    0.18181
647640.0000   -0.01320
647680.0000   -0.10607
647720.0000    0.27643
647760.0000    0.15875
647800.0000    0.11683
647840.0000    0.04190
647880.0000    0.13164
647920.0000    0.22509
647960.0000    0.06240
648000.0000    0.15546
648040.0000    0.17491
648080.0000    0.04668
648120.0000    0.21404
648160.0000    0.03015
648200.0000    0.06354
648240.0000    0.16464
648280.0000    0.19065
648320.0000   -0.04974
648360.0000   -0.01942
648400.0000   -0.01493
648440.0000    0.15373
648480.0000   -0.01892
648520.0000    0.10197
648560.0000    0.05284
648600.0000   -0.12278
648640.0000    0.05086
648680.0000    0.13982
648720.0000    0.00484
648760.0000    0.08342
648800.0000    0.22270
648840.0000    0.05153
648880.0000    0.07572
648920.0000    0.11724
648960.0000    0.01174
649000.0000    0.11842
649040.0000   -0.05567
649080.0000    0.12892
649120.0000   -0.00705
649160.0000    0.05688
649200.0000    0.06920
649240.0000    0.03922
649280.0000    0.00191
649320.0000   -0.08287
649360.0000    0.06001
649400.0000    0.10863
649440.0000    0.21187
649480.0000   -0.04617
649520.0000   -0.03109
649560.0000   -0.19212
649600.0000   -0.03654
649640.0000   -0.19659
649680.0000   -0.32002
649720.0000    0.00083
649760.0000    0.06071
649800.0000   -0.03455
649840.0000    0.03995
649880.0000   -0.24660
649920.0000    0.11128
649960.0000    0.18006
650000.0000   -0.01287
650040.0000   -0.12495
650080.0000   -0.07020
650120.0000   -0.04742
650160.0000   -0.11238
650200.0000   -0.06237
650240.0000   -0.25398
650280.0000   -0.16553
650320.0000    0.06228
650360.0000    0.09098
650400.0000   -0.19795
650440.0000    0.05132
650480.0000    0.32965
650520.0000    0.39789
650560.0000    0.14483
650600.0000    0.05950
650640.0000   -0.05014
650680.0000    0.10075
650720.0000   -0.07148
650760.0000    0.08387
650800.0000    0.08483
650840.0000    0.09815
650880.0000   -0.06699
650920.0000    0.12076
650960.0000    0.07174
651000.0000   -0.01749
651040.0000   -0.00706
651080.0000    0.00075
651120.0000    0.32377
651160.0000    0.12542
651200.0000    0.00056
651240.0000   -0.03870
651280.0000   -0.00744
651320.0000    0.02025
651360.0000   -0.06244
651400.0000    0.07822
651440.0000    0.09139
651480.0000   -0.15186
651520.0000   -0.08014
651560.0000    0.18073
651600.0000   -0.02779
651640.0000    0.00573
651680.0000    0.27420
651720.0000    0.06592
651760.0000    0.04935
651800.0000    0.09454
651840.0000    0.15950
651880.0000   -0.05873
651920.0000    0.05154
651960.0000    0.05830
652000.0000   -0.01024
652040.0000    0.02038
652080.0000   -0.02045
652120.0000    0.27715
652160.0000    0.08125
652200.0000    0.06471
652240.0000    0.02397
652280.0000    0.24247
652320.0000    0.00296
652360.0000    0.00487
652400.0000    0.14684
652440.0000    0.14625
652480.0000    0.04689
652520.0000    0.02624
652560.0000   -0.03132
652600.0000   -0.09618
652640.0000    0.04435
652680.0000   -0.07797
652720.0000   -0.07609
652760.0000    0.18690
652800.0000   -0.00417
652840.0000    0.02789
652880.0000    0.05787
652920.0000    0.00727
652960.0000    0.03928
653000.0000   -0.05199
653040.0000   -0.15164
653080.0000   -0.10772
653120.0000   -0.16963
653160.0000   -0.19955
653200.0000    0.08302
653240.0000   -0.14525
653280.0000    0.07430
653320.0000   -0.07357
653360.0000   -0.03395
653400.0000   -0.15054
653440.0000   -0.29085
653480.0000    0.10266
653520.0000   -0.04613
653560.0000   -0.04341
653600.0000   -0.17645
653640.0000   -0.19142
653680.0000   -0.12131
653720.0000   -0.19920
653760.0000   -0.07601
653800.0000    0.03090
653840.0000    0.10621
653880.0000    0.01223
653920.0000    0.04689
653960.0000    0.23250
654000.0000    0.27182
654040.0000    0.08063
654080.0000    0.06943
654120.0000    0.07650
654160.0000    0.11139
654200.0000    0.04424
654240.0000    0.08851
654280.0000    0.02468
654320.0000    0.03171
654360.0000   -0.06754
654400.0000    0.00706
654440.0000    0.07380
654480.0000   -0.08653
654520.0000    0.12349
654560.0000    0.11782
654600.0000    0.11935
654640.0000    0.06228
654680.0000    0.27573
654720.0000    0.04809
654760.0000   -0.03958
654800.0000   -0.05130
654840.0000   -0.01825
654880.0000    0.03100
654920.0000    0.15267
654960.0000    0.01575
655000.0000    0.01946
655040.0000    0.08082
655080.0000    0.17746
655120.0000    0.04227
655160.0000    0.05466
655200.0000   -0.11791
655240.0000   -0.01898
655280.0000    0.07395
655320.0000    0.04748
655360.0000    0.08181
655400.0000    0.18076
655440.0000   -0.06398
655480.0000   -0.17034
655520.0000   -0.01367
655560.0000   -0.03846
655600.0000   -0.04516
655640.0000   -0.00538
655680.0000    0.11827
655720.0000    0.13585
655760.0000   -0.22206
655800.0000    0.13947
655840.0000    0.20101
655880.0000    0.11283
655920.0000    0.07610
655960.0000    0.12502
656000.0000    0.15217
656040.0000    0.29413
656080.0000    0.23314
656120.0000    0.12063
656160.0000    0.17236
656200.0000    0.16515
656240.0000    0.12337
656280.0000   -0.01418
656320.0000    0.02456
656360.0000    0.13546
656400.0000    0.24256
656440.0000    0.02945
656480.0000    0.15989
656520.0000    0.19463
656560.0000    0.30257
656600.0000    0.11434
656640.0000   -0.02678
656680.0000    0.15227
656720.0000    0.17571
656760.0000   -0.08815
656800.0000    0.17572
656840.0000    0.17882
656880.0000    0.09462
656920.0000    0.28446
656960.0000    0.18822
657000.0000    0.05369
657040.0000    0.17643
657080.0000    0.17634
657120.0000    0.21120
657160.0000    0.22351
657200.0000    0.32124
657240.0000    0.37214
657280.0000    0.02680
657320.0000    0.17702
657360.0000   -0.00314
657400.0000    0.07456
657440.0000    0.15540
657480.0000    0.17333
657520.0000    0.23354
657560.0000    0.16867
657600.0000    0.18063
657640.0000    0.06264
657680.0000   -0.00315
657720.0000   -0.23132
657760.0000    0.20477
657800.0000   -0.06909
657840.0000   -0.22698
657880.0000   -0.00249
657920.0000    0.19133
657960.0000    0.34805
658000.0000    0.25125
658040.0000    0.06962
658080.0000    0.11781
658120.0000    0.27022
658160.0000    0.18348
658200.0000    0.25315
658240.0000    0.31109
658280.0000    0.25476
658320.0000    0.18084
658360.0000    0.07241
658400.0000    0.47779
658440.0000    0.15287
658480.0000    0.27212
658520.0000    0.08874
658560.0000    0.23942
658600.0000    0.40995
658640.0000    0.11400
658680.0000    0.13332
658720.0000   -0.01804
658760.0000   -0.33485
658800.0000   -0.05687
658840.0000   -0.03375
658880.0000   -0.03198
658920.0000    0.23990
658960.0000   -0.02017
659000.0000    0.27635
659040.0000    0.11115
659080.0000   -0.05086
659120.0000    0.07939
659160.0000    0.13466
659200.0000    0.04483
659240.0000    0.19960
659280.0000    0.33711
659320.0000    0.21566
659360.0000    0.21967
659400.0000    0.18897
659440.0000    0.17593
659480.0000    0.14787
659520.0000    0.28872
659560.0000    0.33204
659600.0000    0.29426
659640.0000    0.24475
659680.0000    0.18121
659720.0000    0.19002
659760.0000    0.08687
659800.0000    0.22433
659840.0000   -0.12123
659880.0000   -0.03742
659920.0000    0.09604
659960.0000    0.10921
660000.0000    0.04259
660040.0000   -0.05107
660080.0000    0.14041
660120.0000   -0.13121
660160.0000    0.00641
660200.0000   -0.01012
660240.0000    0.26256
660280.0000   -0.03930
660320.0000    0.24089
660360.0000    0.11425
660400.0000    0.30084
660440.0000    0.23476
660480.0000    0.34254
660520.0000    0.08075
660560.0000    0.01372
660600.0000   -0.01741
660640.0000   -0.13566
660680.0000   -0.15131
660720.0000    0.00805
660760.0000   -0.11064
660800.0000   -0.01391
660840.0000   -0.14744
660880.0000   -0.00038
660920.0000    0.14475
660960.0000    0.00680
661000.0000   -0.02209
661040.0000    0.08845
661080.0000   -0.02154
661120.0000    0.15476
661160.0000    0.13892
661200.0000    0.10965
661240.0000    0.27426
661280.0000    0.09936
661320.0000    0.21276
661360.0000    0.12279
661400.0000    0.10917
661440.0000    0.20736
661480.0000    0.02929
661520.0000   -0.02950
661560.0000    0.06359
661600.0000   -0.07552
661640.0000   -0.04780
661680.0000   -0.06908
661720.0000    0.00162
661760.0000   -0.09450
661800.0000   -0.01429
661840.0000   -0.18931
661880.0000    0.00930
661920.0000   -0.23321
661960.0000   -0.10663
662000.0000    0.03219
662040.0000   -0.27003
662080.0000   -0.12839
662120.0000    0.01255
662160.0000   -0.06840
662200.0000    0.12258
662240.0000   -0.06072
662280.0000    0.21133
662320.0000    0.07614
662360.0000   -0.06666
662400.0000   -0.02560
662440.0000   -0.09325
662480.0000   -0.07150
662520.0000   -0.12367
662560.0000    0.03104
662600.0000    0.09413
662640.0000    0.22021
662680.0000   -0.01325
662720.0000   -0.18965
662760.0000   -0.04865
662800.0000   -0.15475
662840.0000   -0.05645
662880.0000    0.04082
662920.0000   -0.03937
662960.0000    0.22133
663000.0000   -0.08613
663040.0000    0.27327
663080.0000   -0.16135
663120.0000    0.12845
663160.0000    0.22407
663200.0000    0.03127
663240.0000    0.27423
663280.0000    0.15515
663320.0000    0.08760
663360.0000   -0.01679
663400.0000    0.01866
663440.0000   -0.02730
663480.0000   -0.11918
663520.0000   -0.09204
663560.0000   -0.14118
663600.0000   -0.01494
663640.0000   -0.13862
663680.0000   -0.15639
663720.0000    0.17608
663760.0000    0.00005
663800.0000   -0.04667
663840.0000    0.07876
663880.0000    0.01354
663920.0000   -0.25683
663960.0000   -0.18362
664000.0000   -0.14388
664040.0000   -0.16041
664080.0000   -0.39880
664120.0000   -0.22441
664160.0000    0.03596
664200.0000   -0.05203
664240.0000   -0.31517
664280.0000   -0.30655
664320.0000   -0.27326
664360.0000   -0.28151
664400.0000   -0.26056
664440.0000   -0.32602
664480.0000   -0.35862
664520.0000   -0.36036
664560.0000   -0.34620
664600.0000   -0.13785
664640.0000   -0.28998
664680.0000   -0.14263
664720.0000   -0.15019
664760.0000   -0.35618
664800.0000    0.01238
664840.0000   -0.44612
664880.0000   -0.01233
664920.0000   -0.42507
664960.0000   -0.09114
665000.0000   -0.06203
665040.0000   -0.13071
665080.0000   -0.09210
665120.0000   -0.08238
665160.0000   -0.16756
665200.0000   -0.06032
665240.0000   -0.33944
665280.0000   -0.10034
665320.0000   -0.19784
665360.0000   -0.32904
665400.0000   -0.27807
665440.0000   -0.23453
665480.0000   -0.12497
665520.0000   -0.18660
665560.0000   -0.10194
665600.0000   -0.13201
665640.0000   -0.42535
665680.0000   -0.26677
665720.0000   -0.43221
665760.0000   -0.13295
665800.0000   -0.24125
665840.0000   -0.13904
665880.0000   -0.17497
665920.0000   -0.25605
665960.0000   -0.15764
666000.0000   -0.18376
666040.0000   -0.11825
666080.0000   -0.37497
666120.0000   -0.05712
666160.0000    0.08985
666200.0000    0.05849
666240.0000   -0.00680
666280.0000    0.06464
666320.0000   -0.04338
666360.0000   -0.27132
666400.0000   -0.28034
666440.0000   -0.18218
666480.0000   -0.14577
666520.0000   -0.16014
666560.0000   -0.15811
666600.0000   -0.09612
666640.0000   -0.20182
666680.0000   -0.00122
666720.0000    0.10931
666760.0000    0.06378
666800.0000    0.11692
666840.0000    0.05827
666880.0000    0.35975
666920.0000    0.15513
666960.0000    0.03923
667000.0000   -0.06968
667040.0000    0.18623
667080.0000   -0.01490
667120.0000    0.29712
667160.0000    0.22527
667200.0000   -0.01093
667240.0000    0.11351
667280.0000    0.19795
667320.0000    0.11315
667360.0000    0.20465
667400.0000    0.48473
667440.0000    0.02602
667480.0000   -0.07965
667520.0000    0.02795
667560.0000    0.04884
667600.0000   -0.03428
667640.0000    0.12794
667680.0000   -0.05206
667720.0000    0.01286
667760.0000    0.11604
667800.0000   -0.04585
667840.0000    0.15441
667880.0000    0.00233
667920.0000    0.28619
667960.0000    0.18666
668000.0000    0.18308
668040.0000    0.22864
668080.0000    0.41439
668120.0000    0.11213
668160.0000    0.35561
668200.0000    0.21595
668240.0000    0.39299
668280.0000    0.21368
668320.0000    0.46711
668360.0000    0.48079
668400.0000    0.11700
668440.0000    0.16128
668480.0000    0.04774
668520.0000    0.22553
668560.0000    0.32330
668600.0000    0.07457
668640.0000    0.23143
668680.0000    0.29178
668720.0000    0.10284
668760.0000    0.09480
668800.0000    0.34035
668840.0000    0.24778
668880.0000    0.27831
668920.0000    0.18082
668960.0000    0.28908
669000.0000    0.43771
669040.0000    0.33904
669080.0000    0.39198
669120.0000    0.48267
669160.0000    0.39987
669200.0000    0.33131
669240.0000    0.18775
669280.0000    0.18158
669320.0000    0.16268
669360.0000    0.18842
669400.0000    0.11082
669440.0000    0.05356
669480.0000   -0.22579
669520.0000   -0.19808
669560.0000   -0.08865
669600.0000   -0.00702
669640.0000   -0.00086
669680.0000    0.08628
669720.0000    0.05181
669760.0000    0.11552
669800.0000    0.09884
669840.0000    0.23273
669880.0000    0.12541
669920.0000    0.01474
669960.0000   -0.07019
670000.0000    0.26290
670040.0000    0.09053
670080.0000    0.14771
670120.0000    0.20130
670160.0000    0.26592
670200.0000    0.21084
670240.0000    0.18276
670280.0000    0.20005
670320.0000    0.18276
670360.0000    0.11129
670400.0000    0.05985
670440.0000    0.09093
670480.0000   -0.04674
670520.0000    0.23220
670560.0000   -0.00473
670600.0000    0.23396
670640.0000    0.07318
670680.0000    0.07863
670720.0000   -0.03965
670760.0000    0.16873
670800.0000    0.02212
670840.0000   -0.10129
670880.0000   -0.00333
670920.0000    0.08244
670960.0000    0.08771
671000.0000    0.02470
671040.0000    0.06704
671080.0000    0.15039
671120.0000    0.00451
671160.0000    0.11103
671200.0000    0.39009
671240.0000    0.32011
671280.0000    0.23149
671320.0000    0.36043
671360.0000    0.24456
671400.0000    0.41643
671440.0000    0.21129
671480.0000    0.39122
671520.0000    0.31183
671560.0000    0.35253
671600.0000    0.44948
671640.0000    0.38553
671680.0000    0.44107
671720.0000    0.37976
671760.0000    0.02852
671800.0000    0.20483
671840.0000    0.06425
671880.0000    0.24578
671920.0000   -0.03681
671960.0000   -0.08265
672000.0000    0.03348
672040.0000    0.03268
672080.0000    0.04799
672120.0000    0.11498
672160.0000    0.10023
672200.0000    0.09799
672240.0000    0.18393
672280.0000    0.02449
672320.0000    0.28031
672360.0000   -0.01398
672400.0000    0.04226
672440.0000    0.12587
672480.0000    0.13972
672520.0000   -0.11202
672560.0000   -0.20938
672600.0000    0.12797
672640.0000    0.08698
672680.0000   -0.00765
672720.0000    0.02733
672760.0000    0.06318
672800.0000   -0.08810
672840.0000    0.12097
672880.0000    0.09659
672920.0000    0.20854
672960.0000    0.06693
673000.0000    0.24938
673040.0000    0.13786
673080.0000    0.25015
673120.0000    0.17197
673160.0000    0.17162
673200.0000    0.23067
673240.0000    0.18468
673280.0000    0.09653
673320.0000    0.34737
673360.0000    0.10195
673400.0000    0.19391
673440.0000    0.24173
673480.0000    0.04587
673520.0000   -0.17086
673560.0000   -0.14198
673600.0000    0.10594
673640.0000   -0.00169
673680.0000    0.08824
673720.0000    0.06922
673760.0000   -0.09307
673800.0000   -0.06633
673840.0000    0.08369
673880.0000    0.02959
673920.0000    0.08293
673960.0000   -0.07395
674000.0000    0.00461
674040.0000    0.02610
674080.0000    0.09673
674120.0000   -0.03217
674160.0000   -0.00511
674200.0000   -0.07819
674240.0000    0.17082
674280.0000   -0.15461
674320.0000    0.11577
674360.0000   -0.05414
674400.0000   -0.04938
674440.0000   -0.07351
674480.0000    0.15441
674520.0000    0.01290
674560.0000    0.07762
674600.0000    0.15102
674640.0000    0.17845
674680.0000    0.07737
674720.0000    0.00015
674760.0000    0.29207
674800.0000    0.05676
674840.0000    0.09660
674880.0000    0.12625
674920.0000    0.27270
674960.0000    0.03425
675000.0000    0.09167
675040.0000    0.12262
675080.0000   -0.21185
675120.0000    0.04423
675160.0000    0.20819
675200.0000    0.22883
675240.0000    0.16146
675280.0000    0.19903
675320.0000    0.30100
675360.0000    0.10306
675400.0000    0.09384
675440.0000   -0.10912
675480.0000    0.00160
675520.0000    0.35831
675560.0000    0.42922
675600.0000    0.46128
675640.0000    0.41991
675680.0000    0.43716
675720.0000    0.53322
675760.0000    0.11027
675800.0000    0.01776
675840.0000    0.11423
675880.0000    0.18750
675920.0000    0.10041
675960.0000    0.16609
676000.0000    0.20848
676040.0000    0.11074
676080.0000    0.07482
676120.0000    0.00688
676160.0000    0.07835
676200.0000    0.01575
676240.0000    0.09475
676280.0000    0.18569
676320.0000    0.31165
676360.0000    0.04567
676400.0000    0.07088
676440.0000    0.04319
676480.0000    0.18125
676520.0000    0.22374
676560.0000    0.13275
676600.0000    0.13565
676640.0000    0.10930
676680.0000    0.15804
676720.0000    0.00005
676760.0000    0.06338
676800.0000    0.32765
676840.0000    0.37680
676880.0000    0.08104
676920.0000    0.28978
676960.0000    0.12706
677000.0000    0.19627
677040.0000    0.47237
677080.0000    0.45266
677120.0000    0.10335
677160.0000    0.04930
677200.0000    0.06823
677240.0000    0.19322
677280.0000    0.08105
677320.0000    0.12527
677360.0000    0.11927
677400.0000    0.08144
677440.0000    0.26057
677480.0000    0.34666
677520.0000    0.27773
677560.0000    0.32872
677600.0000    0.32697
677640.0000    0.25589
677680.0000    0.29913
677720.0000    0.11802
677760.0000    0.35712
677800.0000   -0.01319
677840.0000   -0.01194
677880.0000   -0.33287
677920.0000   -0.06876
677960.0000    0.16599
678000.0000    0.18384
678040.0000    0.18443
678080.0000    0.08890
678120.0000    0.07283
678160.0000    0.28511
678200.0000    0.21709
678240.0000    0.21563
678280.0000    0.26131
678320.0000    0.31769
678360.0000    0.34866
678400.0000    0.15816
678440.0000    0.06088
678480.0000    0.06970
678520.0000   -0.02516
678560.0000    0.16121
678600.0000    0.22263
678640.0000    0.18446
678680.0000   -0.10033
678720.0000    0.06531
678760.0000    0.01949
678800.0000    0.20943
678840.0000    0.17192
678880.0000    0.12093
678920.0000   -0.04169
678960.0000    0.03762
679000.0000    0.15257
679040.0000   -0.19099
679080.0000   -0.00824
679120.0000    0.11320
679160.0000    0.08006
679200.0000    0.23562
679240.0000    0.37047
679280.0000    0.30659
679320.0000    0.10906
679360.0000    0.22849
679400.0000    0.09326
679440.0000    0.26780
679480.0000    0.08147
679520.0000    0.14458
679560.0000    0.24174
679600.0000    0.26636
679640.0000    0.11448
679680.0000    0.23973
679720.0000   -0.03902
679760.0000    0.23048
679800.0000    0.26899
679840.0000    0.20700
679880.0000    0.11788
679920.0000    0.13761
679960.0000    0.07135
680000.0000    0.12796
680040.0000   -0.05075
680080.0000   -0.09577
680120.0000   -0.08402
680160.0000   -0.03517
680200.0000    0.10178
680240.0000   -0.13988
680280.0000   -0.21346
680320.0000   -0.00184
680360.0000    0.08705
680400.0000    0.00754
680440.0000   -0.25470
680480.0000   -0.11148
680520.0000   -0.10459
680560.0000   -0.14473
680600.0000    0.01325
680640.0000   -0.02091
680680.0000    0.02424
680720.0000   -0.39729
680760.0000   -0.33690
680800.0000   -0.54093
680840.0000   -0.27560
680880.0000   -0.07986
680920.0000   -0.09564
680960.0000   -0.09180
681000.0000   -0.21730
681040.0000   -0.14877
681080.0000    0.09197
681120.0000    0.17971
681160.0000    0.11718
681200.0000    0.28254
681240.0000   -0.02041
681280.0000   -0.01431
681320.0000    0.20778
681360.0000   -0.04825
681400.0000   -0.06022
681440.0000   -0.21476
681480.0000   -0.02131
681520.0000    0.04227
681560.0000    0.01142
681600.0000    0.18699
681640.0000    0.19838
681680.0000   -0.05269
681720.0000   -0.00265
681760.0000   -0.04037
681800.0000    0.02410
681840.0000    0.13387
681880.0000    0.15141
681920.0000    0.07176
681960.0000    0.10704
682000.0000    0.13639
682040.0000    0.20013
682080.0000    0.21206
682120.0000    0.02092
682160.0000   -0.06186
682200.0000    0.05730
682240.0000    0.09804
682280.0000    0.07090
682320.0000    0.05612
682360.0000    0.07746
682400.0000    0.09812
682440.0000   -0.04240
682480.0000    0.16493
682520.0000    0.16080
682560.0000    0.02016
682600.0000   -0.19476
682640.0000   -0.14426
682680.0000   -0.17540
682720.0000   -0.10256
682760.0000   -0.10298
682800.0000   -0.23249
682840.0000   -0.20930
682880.0000   -0.14968
682920.0000   -0.20872
682960.0000    0.01399
683000.0000    0.20846
683040.0000    0.04162
683080.0000   -0.11199
683120.0000   -0.10898
683160.0000   -0.15351
683200.0000    0.17005
683240.0000   -0.14395
683280.0000   -0.01846
683320.0000    0.14382
683360.0000   -0.01508
683400.0000    0.07057
683440.0000    0.00027
683480.0000   -0.06491
683520.0000   -0.15489
683560.0000   -0.14764
683600.0000   -0.15887
683640.0000    0.11304
683680.0000   -0.25220
683720.0000   -0.03528
683760.0000    0.23697
683800.0000    0.20081
683840.0000    0.02510
683880.0000    0.13682
683920.0000   -0.14271
683960.0000   -0.03931
684000.0000    0.01856
684040.0000    0.02828
684080.0000    0.13391
684120.0000    0.10074
684160.0000   -0.15407
684200.0000    0.27450
684240.0000    0.43233
684280.0000    0.17225
684320.0000   -0.00624
684360.0000    0.02531
684400.0000    0.02457
684440.0000   -0.01817
684480.0000    0.04512
684520.0000   -0.16977
684560.0000    0.03256
684600.0000   -0.10907
684640.0000    0.12672
684680.0000    0.19287
684720.0000    0.09968
684760.0000    0.05121
684800.0000    0.19135
684840.0000   -0.10447
684880.0000    0.04312
684920.0000   -0.18223
684960.0000   -0.28104
685000.0000   -0.03377
685040.0000    0.12673
685080.0000    0.27353
685120.0000    0.34311
685160.0000    0.16685
685200.0000    0.27705
685240.0000   -0.01096
685280.0000    0.21859
685320.0000    0.22557
685360.0000    0.20568
685400.0000    0.17695
685440.0000    0.15428
685480.0000    0.27887
685520.0000    0.39315
685560.0000   -0.10849
685600.0000    0.10887
685640.0000    0.23271
685680.0000    0.22559
685720.0000    0.24833
685760.0000    0.19970
685800.0000    0.25140
685840.0000    0.25860
685880.0000    0.11938
685920.0000    0.13837
685960.0000    0.19794
686000.0000    0.26155
686040.0000    0.45687
686080.0000    0.38947
686120.0000    0.14292
686160.0000    0.25953
686200.0000    0.17138
686240.0000    0.24067
686280.0000    0.06776
686320.0000    0.18014
686360.0000    0.16634
686400.0000    0.20486
686440.0000    0.25273
686480.0000    0.22278
686520.0000    0.02272
686560.0000   -0.04274
686600.0000    0.29147
686640.0000    0.05492
686680.0000    0.21789
686720.0000    0.13718
686760.0000    0.09163
686800.0000    0.32289
686840.0000    0.14067
686880.0000    0.29279
686920.0000   -0.02723
686960.0000    0.27726
687000.0000    0.07319
687040.0000    0.15393
687080.0000    0.40941
687120.0000    0.12837
687160.0000    0.15685
687200.0000    0.37252
687240.0000    0.03204
687280.0000    0.05156
687320.0000    0.01979
687360.0000    0.10191
687400.0000    0.11682
687440.0000    0.13129
687480.0000    0.10839
687520.0000    0.02165
687560.0000    0.12076
687600.0000    0.03808
687640.0000    0.18487
687680.0000    0.19890
687720.0000    0.04402
687760.0000    0.03545
687800.0000    0.10752
687840.0000    0.05763
687880.0000    0.32743
687920.0000    0.11893
687960.0000    0.10829
688000.0000    0.19683
688040.0000    0.21378
688080.0000    0.12741
688120.0000    0.09184
688160.0000    0.14703
688200.0000    0.07976
688240.0000    0.10330
688280.0000    0.04495
688320.0000    0.19794
688360.0000    0.00523
688400.0000    0.12676
688440.0000    0.23638
688480.0000    0.10775
688520.0000    0.04503
688560.0000   -0.03579
688600.0000    0.21851
688640.0000    0.02600
688680.0000   -0.01345
688720.0000    0.24456
688760.0000    0.10227
688800.0000    0.11841
688840.0000    0.33483
688880.0000    0.16896
688920.0000    0.37570
688960.0000    0.32847
689000.0000    0.05604
689040.0000    0.33688
689080.0000    0.14715
689120.0000    0.07142
689160.0000    0.08447
689200.0000    0.03322
689240.0000    0.24829
689280.0000    0.18208
689320.0000    0.26936
689360.0000    0.41090
689400.0000    0.20113
689440.0000    0.28708
689480.0000    0.39866
689520.0000    0.37840
689560.0000    0.33008
689600.0000    0.43572
689640.0000    0.43519
689680.0000    0.28190
689720.0000    0.29782
689760.0000    0.36859
689800.0000    0.27282
689840.0000    0.21601
689880.0000    0.02059
689920.0000    0.27487
689960.0000    0.04297
690000.0000    0.15886
690040.0000   -0.00287
690080.0000   -0.00152
690120.0000    0.35878
690160.0000    0.18469
690200.0000    0.22806
690240.0000    0.21104
690280.0000    0.12559
690320.0000    0.00706
690360.0000    0.00613
690400.0000    0.05401
690440.0000   -0.00571
690480.0000   -0.00804
690520.0000    0.18334
690560.0000   -0.14299
690600.0000    0.06160
690640.0000    0.06404
690680.0000   -0.05021
690720.0000    0.13406
690760.0000    0.11858
690800.0000    0.26281
690840.0000    0.12840
690880.0000   -0.14822
690920.0000    0.06884
690960.0000   -0.08534
691000.0000    0.01919
691040.0000   -0.09220
691080.0000    0.13440
691120.0000   -0.01648
691160.0000    0.11531
691200.0000   -0.05194
691240.0000   -0.11171
691280.0000    0.01662
691320.0000    0.10556
691360.0000    0.00059
691400.0000   -0.02531
691440.0000    0.31197
691480.0000    0.11806
691520.0000   -0.04553
691560.0000    0.21123
691600.0000    0.18713
691640.0000    0.20634
691680.0000    0.01707
691720.0000   -0.01542
691760.0000    0.04283
691800.0000    0.20100
691840.0000   -0.13953
691880.0000    0.33389
691920.0000    0.20257
691960.0000    0.07305
692000.0000    0.06546
692040.0000    0.26061
692080.0000    0.06357
692120.0000    0.17203
692160.0000   -0.10583
692200.0000    0.20713
692240.0000   -0.02570
692280.0000    0.18404
692320.0000    0.26525
692360.0000    0.08636
692400.0000    0.16786
692440.0000    0.06881
692480.0000    0.16151
692520.0000    0.17014
692560.0000    0.24176
692600.0000   -0.02928
692640.0000    0.17573
692680.0000    0.28839
692720.0000    0.09706
692760.0000    0.05972
692800.0000    0.10360
692840.0000    0.08569
692880.0000    0.11127
692920.0000    0.21169
692960.0000    0.22265
693000.0000    0.09398
693040.0000    0.06710
693080.0000   -0.01293
693120.0000    0.16785
693160.0000    0.10162
693200.0000    0.22592
693240.0000    0.18413
693280.0000    0.31205
693320.0000    0.20477
693360.0000    0.04833
693400.0000    0.10201
693440.0000    0.12981
693480.0000    0.19153
693520.0000    0.19530
693560.0000    0.14695
693600.0000    0.04054
693640.0000    0.35562
693680.0000    0.50908
693720.0000    0.41330
693760.0000    0.41305
693800.0000    0.43252
693840.0000    0.48573
693880.0000    0.51463
693920.0000    0.38624
693960.0000    0.35211
694000.0000    0.46671
694040.0000    0.36655
694080.0000    0.38832
694120.0000    0.37068
694160.0000    0.42890
694200.0000    0.47782
694240.0000    0.39466
694280.0000    0.37939
694320.0000    0.39365
694360.0000    0.44099
694400.0000    0.27398
694440.0000    0.16241
694480.0000    0.37099
694520.0000    0.34968
694560.0000    0.31439
694600.0000    0.24876
694640.0000   -0.00287
694680.0000   -0.03373
694720.0000    0.14549
694760.0000    0.18809
694800.0000    0.14157
694840.0000   -0.05699
694880.0000    0.01830
694920.0000   -0.10412
694960.0000    0.15443
695000.0000    0.58320
695040.0000    0.27338
695080.0000    0.53935
695120.0000    0.54838
695160.0000    0.26102
695200.0000    0.29220
695240.0000    0.37326
695280.0000    0.05270
695320.0000    0.37794
695360.0000    0.35120
695400.0000    0.39042
695440.0000    0.21762
695480.0000    0.21249
695520.0000    0.31061
695560.0000    0.28953
695600.0000    0.41236
695640.0000    0.36486
695680.0000    0.42857
695720.0000    0.22307
695760.0000    0.22451
695800.0000   -0.24051
695840.0000   -0.08017
695880.0000    0.11258
695920.0000    0.03166
695960.0000    0.19672
696000.0000   -0.02352
696040.0000    0.27910
696080.0000    0.18942
696120.0000    0.28434
696160.0000    0.18821
696200.0000    0.32588
696240.0000    0.07285
696280.0000    0.03841
696320.0000   -0.01257
696360.0000    0.02722
696400.0000    0.00082
696440.0000    0.22934
696480.0000   -0.02027
696520.0000    0.20367
696560.0000   -0.06176
696600.0000   -0.30615
696640.0000   -0.19238
696680.0000   -0.00679
696720.0000   -0.24093
696760.0000   -0.11574
696800.0000   -0.21461
696840.0000   -0.21389
696880.0000   -0.43968
696920.0000   -0.15220
696960.0000   -0.01203
697000.0000    0.08047
697040.0000    0.04902
697080.0000   -0.24996
697120.0000    0.05145
697160.0000   -0.04576
697200.0000   -0.01576
697240.0000    0.39437
697280.0000    0.10600
697320.0000   -0.03348
697360.0000    0.38612
697400.0000   -0.04329
697440.0000    0.01052
697480.0000   -0.15683
697520.0000   -0.07742
697560.0000    0.01413
697600.0000   -0.11531
697640.0000   -0.05234
697680.0000    0.06286
697720.0000   -0.24328
697760.0000   -0.04382
697800.0000   -0.21474
697840.0000   -0.30627
697880.0000   -0.24655
697920.0000   -0.26145
697960.0000   -0.31624
698000.0000    0.10261
698040.0000    0.03139
698080.0000   -0.23815
698120.0000   -0.14095
698160.0000   -0.27164
698200.0000   -0.32141
698240.0000   -0.49091
698280.0000   -0.22289
698320.0000   -0.33034
698360.0000   -0.23075
698400.0000   -0.48816
698440.0000   -0.44929
698480.0000   -0.49097
698520.0000   -0.13923
698560.0000   -0.19431
698600.0000   -0.25878
698640.0000   -0.03247
698680.0000    0.05448
698720.0000   -0.14160
698760.0000   -0.00853
698800.0000   -0.02122
698840.0000   -0.02258
698880.0000   -0.12393
698920.0000   -0.05422
698960.0000   -0.07975
699000.0000   -0.42657
699040.0000   -0.40023
699080.0000   -0.08579
699120.0000   -0.28184
699160.0000    0.21814
699200.0000   -0.07764
699240.0000   -0.13537
699280.0000   -0.22020
699320.0000   -0.39402
699360.0000    0.06663
699400.0000   -0.27329
699440.0000   -0.26947
699480.0000   -0.28611
699520.0000   -0.16197
699560.0000   -0.30924
699600.0000   -0.15286
699640.0000    0.05314
699680.0000   -0.08405
699720.0000   -0.14373
699760.0000   -0.00153
699800.0000    0.07762
699840.0000   -0.08329
699880.0000   -0.06417
699920.0000    0.20365
699960.0000    0.00622
700000.0000   -0.57029
700040.0000   -0.34195
700080.0000   -0.14166
700120.0000   -0.11711
700160.0000   -0.26853
700200.0000   -0.23018
700240.0000    0.13955
700280.0000    0.19913
700320.0000    0.02263
700360.0000   -0.11715
700400.0000   -0.49892
700440.0000   -0.39539
700480.0000   -0.13270
700520.0000   -0.20113
700560.0000   -0.17925
700600.0000   -0.07619
700640.0000   -0.27711
700680.0000   -0.26949
700720.0000   -0.31889
700760.0000    0.02871
700800.0000   -0.41504
700840.0000   -0.18336
700880.0000   -0.21115
700920.0000   -0.23996
700960.0000   -0.15723
701000.0000   -0.20728
701040.0000   -0.16015
701080.0000   -0.22586
701120.0000   -0.33665
701160.0000   -0.31501
701200.0000   -0.00823
701240.0000   -0.00599
701280.0000    0.29927
701320.0000    0.06856
701360.0000   -0.03780
701400.0000   -0.19826
701440.0000    0.25824
701480.0000    0.01816
701520.0000    0.06885
701560.0000   -0.33385
701600.0000    0.01563
701640.0000    0.18791
701680.0000   -0.30653
701720.0000   -0.15576
701760.0000   -0.00245
701800.0000    0.01967
701840.0000    0.15237
701880.0000   -0.27771
701920.0000    0.28280
701960.0000    0.07505
702000.0000   -0.23113
702040.0000   -0.27419
702080.0000   -0.01459
702120.0000    0.06269
702160.0000   -0.00117
702200.0000    0.06911
702240.0000    0.18939
702280.0000    0.03186
702320.0000    0.11518
702360.0000    0.10990
702400.0000    0.36005
702440.0000    0.41796
702480.0000    0.36640
702520.0000    0.36097
702560.0000    0.52854
702600.0000    0.19480
702640.0000    0.15550
702680.0000    0.07372
702720.0000   -0.06252
702760.0000    0.03471
702800.0000    0.23188
702840.0000    0.34546
702880.0000   -0.18041
702920.0000    0.12825
702960.0000    0.03175
703000.0000    0.30997
703040.0000    0.25961
703080.0000    0.25689
703120.0000   -0.24375
703160.0000    0.15411
703200.0000    0.09405
703240.0000    0.21437
703280.0000    0.04605
703320.0000   -0.01442
703360.0000    0.26172
703400.0000    0.26376
703440.0000   -0.00619
703480.0000    0.05930
703520.0000   -0.05306
703560.0000    0.04510
703600.0000   -0.14110
703640.0000    0.01566
703680.0000    0.18190
703720.0000   -0.11109
703760.0000    0.03552
703800.0000    0.11167
703840.0000    0.09971
703880.0000   -0.25386
703920.0000   -0.38034
703960.0000    0.14489
704000.0000    0.17696
704040.0000    0.07733
704080.0000    0.20069
704120.0000    0.11112
704160.0000    0.27075
704200.0000   -0.06945
704240.0000    0.24606
704280.0000    0.04426
704320.0000    0.11917
704360.0000    0.17745
704400.0000    0.21825
704440.0000    0.06507
704480.0000   -0.13998
704520.0000    0.11595
704560.0000    0.12405
704600.0000    0.16052
704640.0000    0.16725
704680.0000    0.33222
704720.0000    0.18214
704760.0000    0.16063
704800.0000    0.18819
704840.0000    0.11352
704880.0000    0.01902
704920.0000    0.14756
704960.0000    0.27696
705000.0000    0.22489
705040.0000    0.13933
705080.0000    0.24210
705120.0000    0.11401
705160.0000    0.08451
705200.0000    0.21253
705240.0000    0.28428
705280.0000    0.09436
705320.0000    0.08938
705360.0000    0.04781
705400.0000    0.29269
705440.0000    0.06412
705480.0000    0.28953
705520.0000    0.15883
705560.0000   -0.00199
705600.0000    0.11917
705640.0000    0.12064
705680.0000    0.20423
705720.0000    0.22703
705760.0000    0.20816
705800.0000    0.30624
705840.0000    0.13025
705880.0000    0.12720
705920.0000    0.38639
705960.0000    0.29087
706000.0000    0.28111
706040.0000    0.39402
706080.0000    0.11001
706120.0000   -0.01074
706160.0000    0.14240
706200.0000    0.35585
706240.0000    0.19797
706280.0000    0.21398
706320.0000    0.21134
706360.0000    0.29597
706400.0000    0.12530
706440.0000   -0.01047
706480.0000    0.02888
706520.0000   -0.22767
706560.0000   -0.09795
706600.0000   -0.15536
706640.0000   -0.26174
706680.0000   -0.31835
706720.0000   -0.07430
706760.0000    0.06278
706800.0000   -0.65458
706840.0000   -0.36469
706880.0000   -0.50599
706920.0000   -0.11662
706960.0000   -0.18181
707000.0000   -0.13044
707040.0000    0.00672
707080.0000   -0.08272
707120.0000   -0.10735
707160.0000   -0.08375
707200.0000   -0.32266
707240.0000   -0.26548
707280.0000   -0.17867
707320.0000   -0.16514
707360.0000   -0.27049
707400.0000   -0.25547
707440.0000   -0.24769
707480.0000    0.09590
707520.0000   -0.11860
707560.0000   -0.28768
707600.0000   -0.23576
707640.0000    0.04146
707680.0000   -0.14199
707720.0000   -0.14336
707760.0000   -0.19306
707800.0000   -0.06606
707840.0000   -0.00752
707880.0000   -0.26943
707920.0000   -0.09891
707960.0000    0.19909
708000.0000    0.29942
708040.0000   -0.07349
708080.0000   -0.07987
708120.0000   -0.04839
708160.0000   -0.06601
708200.0000    0.09581
708240.0000    0.09917
708280.0000   -0.12705
708320.0000    0.18996
708360.0000   -0.05264
708400.0000   -0.26482
708440.0000   -0.33163
708480.0000   -0.12435
708520.0000   -0.18300
708560.0000    0.04287
708600.0000   -0.18989
708640.0000   -0.23221
708680.0000   -0.00076
708720.0000   -0.13072
708760.0000   -0.18488
708800.0000    0.26464
708840.0000    0.09108
708880.0000   -0.12638
708920.0000   -0.06985
708960.0000    0.00371
709000.0000   -0.04285
709040.0000   -0.03765
709080.0000   -0.19651
709120.0000   -0.03948
709160.0000   -0.16296
709200.0000    0.06259
709240.0000   -0.12425
709280.0000    0.07173
709320.0000   -0.21397
709360.0000   -0.00660
709400.0000   -0.25724
709440.0000   -0.09376
709480.0000   -0.36310
709520.0000   -0.28191
709560.0000   -0.47452
709600.0000   -0.13000
709640.0000   -0.34414
709680.0000   -0.36972
709720.0000   -0.52831
709760.0000   -0.41514
709800.0000   -0.16658
709840.0000    0.16693
709880.0000    0.07940
709920.0000   -0.27633
709960.0000   -0.40767
710000.0000   -0.49266
710040.0000   -0.28130
710080.0000   -0.13159
710120.0000   -0.04490
710160.0000    0.02302
710200.0000    0.05300
710240.0000   -0.11657
710280.0000   -0.16983
710320.0000   -0.36056
710360.0000   -0.32327
710400.0000   -0.45672
710440.0000   -0.55654
710480.0000   -0.15435
710520.0000   -0.09142
710560.0000   -0.09757
710600.0000   -0.20645
710640.0000   -0.29256
710680.0000   -0.03030
710720.0000   -0.14413
710760.0000   -0.21732
710800.0000   -0.04842
710840.0000   -0.22902
710880.0000   -0.27607
710920.0000   -0.14817
710960.0000   -0.35480
711000.0000   -0.28675
711040.0000    0.02085
711080.0000   -0.11811
711120.0000   -0.15808
711160.0000   -0.44944
711200.0000   -0.02110
711240.0000   -0.20959
711280.0000   -0.25694
711320.0000   -0.25129
711360.0000   -0.19985
711400.0000   -0.29199
711440.0000   -0.23058
711480.0000   -0.20417
711520.0000   -0.06732
711560.0000   -0.07880
711600.0000   -0.34207
711640.0000   -0.59590
711680.0000   -0.00632
711720.0000   -0.23188
711760.0000   -0.07858
711800.0000   -0.04152
711840.0000   -0.33215
711880.0000   -0.10185
711920.0000   -0.48466
711960.0000   -0.08847
712000.0000   -0.16416
712040.0000   -0.12980
712080.0000   -0.17744
712120.0000   -0.11817
712160.0000   -0.17329
712200.0000    0.13699
712240.0000    0.16921
712280.0000   -0.29212
712320.0000   -0.09120
712360.0000   -0.06912
712400.0000    0.28977
712440.0000    0.03991
712480.0000   -0.08050
712520.0000    0.00242
712560.0000   -0.09400
712600.0000    0.12532
712640.0000   -0.06207
712680.0000    0.25511
712720.0000    0.09670
712760.0000   -0.41208
712800.0000   -0.10643
712840.0000   -0.25071
712880.0000   -0.20172
712920.0000   -0.17437
712960.0000   -0.46676
713000.0000   -0.34185
713040.0000   -0.36030
713080.0000   -0.28717
713120.0000   -0.18277
713160.0000    0.15375
713200.0000   -0.00102
713240.0000   -0.10461
713280.0000   -0.12712
713320.0000   -0.19738
713360.0000   -0.01987
713400.0000    0.03622
713440.0000   -0.00935
713480.0000    0.14320
713520.0000    0.18021
713560.0000   -0.04545
713600.0000    0.12449
713640.0000    0.20647
713680.0000    0.09713
713720.0000   -0.01585
713760.0000    0.08631
713800.0000    0.10553
713840.0000   -0.08165
713880.0000    0.04019
713920.0000   -0.02667
713960.0000    0.15975
714000.0000    0.30753
714040.0000    0.00166
714080.0000   -0.06818
714120.0000    0.15612
714160.0000    0.10040
714200.0000   -0.27925
714240.0000   -0.06140
714280.0000    0.07692
714320.0000   -0.04399
714360.0000   -0.19029
714400.0000   -0.16874
714440.0000   -0.08434
714480.0000    0.05569
714520.0000    0.02115
714560.0000   -0.06648
714600.0000   -0.12591
714640.0000    0.11606
714680.0000   -0.22203
714720.0000   -0.00737
714760.0000    0.07215
714800.0000   -0.12920
714840.0000   -0.08310
714880.0000   -0.17318
714920.0000    0.03428
714960.0000    0.02853
715000.0000    0.14709
715040.0000   -0.11389
715080.0000   -0.19682
715120.0000   -0.23396
715160.0000   -0.16486
715200.0000    0.00624
715240.0000    0.16740
715280.0000    0.28436
715320.0000    0.23790
715360.0000    0.33522
715400.0000    0.03198
715440.0000    0.20634
715480.0000    0.07307
715520.0000    0.22946
715560.0000    0.10401
715600.0000    0.10412
715640.0000    0.29445
715680.0000    0.27374
715720.0000    0.17124
715760.0000   -0.24545
715800.0000   -0.30614
715840.0000   -0.50958
715880.0000   -0.39677
715920.0000   -0.36009
715960.0000   -0.44226
716000.0000   -0.45471
716040.0000   -0.42916
716080.0000   -0.42108
716120.0000   -0.33786
716160.0000   -0.09415
716200.0000   -0.35245
716240.0000   -0.27925
716280.0000   -0.44583
716320.0000   -0.26913
716360.0000   -0.05610
716400.0000    0.03013
716440.0000    0.09828
716480.0000   -0.05539
716520.0000   -0.00260
716560.0000   -0.18034
716600.0000   -0.40439
716640.0000   -0.16054
716680.0000   -0.46598
716720.0000   -0.42517
716760.0000   -0.44224
716800.0000   -0.41084
716840.0000   -0.21154
716880.0000   -0.55085
716920.0000   -0.18768
716960.0000   -0.31311
717000.0000   -0.35907
717040.0000   -0.15557
717080.0000   -0.17492
717120.0000   -0.12673
717160.0000   -0.04372
717200.0000   -0.25516
717240.0000   -0.17323
717280.0000   -0.27684
717320.0000   -0.41185
717360.0000   -0.24792
717400.0000   -0.44955
717440.0000   -0.21858
717480.0000   -0.37806
717520.0000   -0.35429
717560.0000   -0.07230
717600.0000   -0.05928
717640.0000   -0.29894
717680.0000   -0.28151
717720.0000   -0.16209
717760.0000   -0.39876
717800.0000   -0.20763
717840.0000    0.01584
717880.0000   -0.49206
717920.0000   -0.03549
717960.0000   -0.14750
718000.0000    0.00888
718040.0000    0.02280
718080.0000    0.02331
718120.0000   -0.07964
718160.0000    0.05161
718200.0000   -0.07523
718240.0000   -0.06157
718280.0000    0.07656
718320.0000    0.00546
718360.0000   -0.06221
718400.0000   -0.36369
718440.0000   -0.06434
718480.0000   -0.29014
718520.0000   -0.03971
718560.0000   -0.03984
718600.0000    0.03429
718640.0000   -0.01953
718680.0000   -0.06512
718720.0000   -0.12700
718760.0000    0.13436
718800.0000   -0.07433
718840.0000    0.01286
718880.0000   -0.02584
718920.0000   -0.18980
718960.0000   -0.34338
719000.0000    0.09995
719040.0000   -0.00676
719080.0000    0.10061
719120.0000    0.03236
719160.0000   -0.13143
719200.0000    0.05672
719240.0000   -0.15971
719280.0000    0.00308
719320.0000   -0.18879
719360.0000   -0.07772
719400.0000    0.19484
719440.0000   -0.04666
719480.0000   -0.09921
719520.0000   -0.06177
719560.0000    0.01578
719600.0000   -0.17575
719640.0000   -0.01884
719680.0000   -0.07569
719720.0000    0.02595
719760.0000   -0.00848
719800.0000    0.02091
719840.0000    0.13550
719880.0000   -0.17562
719920.0000    0.02281
719960.0000   -0.07268
720000.0000   -0.21192
720040.0000    0.09703
720080.0000   -0.16722
720120.0000   -0.05467
720160.0000   -0.06488
720200.0000   -0.06255
720240.0000   -0.04004
720280.0000   -0.39826
720320.0000   -0.29867
720360.0000    0.16169
720400.0000   -0.06484
720440.0000   -0.01887
720480.0000   -0.12760
720520.0000    0.07235
720560.0000    0.06382
720600.0000    0.09300
720640.0000    0.16572
720680.0000    0.00192
720720.0000   -0.01238
720760.0000    0.12734
720800.0000   -0.01431
720840.0000   -0.10264
720880.0000   -0.12814
720920.0000    0.03215
720960.0000    0.06391
721000.0000    0.12067
721040.0000    0.00529
721080.0000    0.10973
721120.0000   -0.10443
721160.0000   -0.10776
721200.0000   -0.07411
721240.0000   -0.18302
721280.0000   -0.01673
721320.0000    0.14554
721360.0000   -0.00096
721400.0000    0.08691
721440.0000   -0.22966
721480.0000   -0.17670
721520.0000   -0.08485
721560.0000   -0.44262
721600.0000   -0.20223
721640.0000    0.05299
721680.0000    0.15788
721720.0000   -0.01773
721760.0000   -0.23883
721800.0000   -0.00564
721840.0000    0.05963
721880.0000    0.26332
721920.0000   -0.23005
721960.0000    0.11656
722000.0000    0.18472
722040.0000    0.26230
722080.0000   -0.03856
722120.0000    0.16236
722160.0000    0.09260
722200.0000   -0.08212
722240.0000    0.30759
722280.0000   -0.08199
722320.0000    0.20413
722360.0000    0.17326
722400.0000    0.00388
722440.0000    0.11691
722480.0000    0.18002
722520.0000    0.15970
722560.0000    0.02817
722600.0000    0.13039
722640.0000   -0.00750
722680.0000    0.18949
722720.0000   -0.01627
722760.0000   -0.06412
722800.0000    0.05935
722840.0000   -0.14485
722880.0000    0.15407
722920.0000    0.13202
722960.0000   -0.08223
723000.0000   -0.20666
723040.0000    0.26245
723080.0000    0.14579
723120.0000    0.08893
723160.0000   -0.01561
723200.0000    0.07409
723240.0000    0.02615
723280.0000   -0.06189
723320.0000    0.05373
723360.0000    0.07605
723400.0000   -0.02748
723440.0000    0.03641
723480.0000    0.08643
723520.0000    0.13417
723560.0000   -0.15587
723600.0000    0.25266
723640.0000    0.02163
723680.0000    0.07882
723720.0000   -0.07732
723760.0000   -0.09868
723800.0000   -0.05508
723840.0000    0.10276
[truncated: 158,795 more chars]
