# Supplementary material for: Comment on 'Valid molecular dynamics simulations of human hemoglobin require a surprisingly large box size'
Source: eLife. 2019 Jun 20;8:e44718. doi: 10.7554/eLife.44718 (PMC6586461; doi:10.7554/eLife.44718)
Supplement: Figure 4—source data 1. — The zip archive contains a README file describing which source files correspond to the different panels. [file elife-44718-fig4-data1.zip › figure4/panels_EF/amber/box1/eq14/proj.xvg]

25000.0000    0.34670
25040.0000    0.47593
25080.0000    0.42077
25120.0000    0.33907
25160.0000    0.27333
25200.0000    0.49889
25240.0000    0.29505
25280.0000    0.39849
25320.0000    0.30466
25360.0000    0.44531
25400.0000    0.34816
25440.0000    0.39227
25480.0000    0.48257
25520.0000    0.22589
25560.0000    0.18396
25600.0000    0.30086
25640.0000    0.49455
25680.0000    0.53621
25720.0000    0.35596
25760.0000    0.28116
25800.0000    0.11603
25840.0000    0.46434
25880.0000    0.20181
25920.0000    0.17022
25960.0000    0.25059
26000.0000    0.16207
26040.0000   -0.04338
26080.0000    0.13605
26120.0000    0.32694
26160.0000    0.10415
26200.0000    0.41466
26240.0000    0.31966
26280.0000    0.34092
26320.0000    0.27055
26360.0000    0.28474
26400.0000    0.22047
26440.0000    0.33147
26480.0000    0.16377
26520.0000    0.20581
26560.0000    0.25361
26600.0000    0.36051
26640.0000    0.29834
26680.0000    0.08524
26720.0000    0.08541
26760.0000    0.03146
26800.0000    0.02819
26840.0000   -0.00189
26880.0000    0.01026
26920.0000    0.12773
26960.0000    0.34784
27000.0000    0.38280
27040.0000    0.44084
27080.0000    0.21617
27120.0000    0.53405
27160.0000    0.05910
27200.0000    0.42018
27240.0000    0.09500
27280.0000    0.37190
27320.0000    0.46500
27360.0000    0.42630
27400.0000    0.38913
27440.0000    0.36420
27480.0000    0.27807
27520.0000    0.30918
27560.0000    0.31081
27600.0000    0.20273
27640.0000    0.26763
27680.0000    0.36879
27720.0000    0.41511
27760.0000    0.58872
27800.0000    0.41790
27840.0000    0.34829
27880.0000    0.45249
27920.0000    0.23710
27960.0000    0.54783
28000.0000    0.64035
28040.0000    0.39846
28080.0000    0.33676
28120.0000    0.34810
28160.0000   -0.00503
28200.0000   -0.24336
28240.0000   -0.04466
28280.0000   -0.03650
28320.0000   -0.29144
28360.0000    0.09769
28400.0000    0.15904
28440.0000   -0.00966
28480.0000   -0.05296
28520.0000   -0.04433
28560.0000   -0.20760
28600.0000   -0.13021
28640.0000   -0.29110
28680.0000   -0.15594
28720.0000   -0.20022
28760.0000    0.09974
28800.0000   -0.30052
28840.0000   -0.62356
28880.0000   -0.45903
28920.0000   -0.06090
28960.0000   -0.38423
29000.0000   -0.34281
29040.0000   -0.18063
29080.0000   -0.41176
29120.0000   -0.47347
29160.0000   -0.58086
29200.0000   -0.44887
29240.0000   -0.64410
29280.0000   -0.58187
29320.0000   -0.39563
29360.0000   -0.39484
29400.0000   -0.41101
29440.0000   -0.54682
29480.0000   -0.66685
29520.0000   -0.39513
29560.0000   -0.43680
29600.0000   -0.76337
29640.0000   -0.56302
29680.0000   -0.51393
29720.0000   -0.41864
29760.0000   -0.21987
29800.0000   -0.31926
29840.0000   -0.41120
29880.0000   -0.26757
29920.0000   -0.61333
29960.0000   -0.55383
30000.0000   -0.77987
30040.0000   -0.62050
30080.0000   -0.50748
30120.0000   -0.62207
30160.0000   -0.53803
30200.0000   -0.48371
30240.0000   -0.53765
30280.0000   -0.46675
30320.0000   -0.28272
30360.0000   -0.68927
30400.0000   -0.83991
30440.0000   -0.80379
30480.0000   -0.66770
30520.0000   -0.69715
30560.0000   -0.35564
30600.0000   -0.34688
30640.0000   -0.76591
30680.0000   -0.41068
30720.0000   -0.48547
30760.0000   -0.23223
30800.0000   -0.49632
30840.0000   -0.00866
30880.0000   -0.09132
30920.0000    0.25796
30960.0000    0.47904
31000.0000   -0.41267
31040.0000   -0.18191
31080.0000   -0.61019
31120.0000   -0.70878
31160.0000   -0.42887
31200.0000   -0.64493
31240.0000   -0.38947
31280.0000   -0.20592
31320.0000   -0.19581
31360.0000   -0.24448
31400.0000   -0.05725
31440.0000   -0.04574
31480.0000   -0.20992
31520.0000   -0.16446
31560.0000   -0.40410
31600.0000   -0.11565
31640.0000    0.01933
31680.0000    0.19765
31720.0000   -0.15626
31760.0000   -0.10158
31800.0000   -0.52045
31840.0000   -0.27453
31880.0000   -0.16557
31920.0000   -0.09595
31960.0000   -0.21839
32000.0000   -0.17894
32040.0000   -0.10322
32080.0000    0.10905
32120.0000   -0.00623
32160.0000   -0.07160
32200.0000   -0.21948
32240.0000   -0.16637
32280.0000   -0.17466
32320.0000   -0.20095
32360.0000   -0.49234
32400.0000   -0.28319
32440.0000   -0.17395
32480.0000   -0.23300
32520.0000   -0.33814
32560.0000   -0.24652
32600.0000   -0.15148
32640.0000   -0.09207
32680.0000   -0.03616
32720.0000   -0.28696
32760.0000   -0.15038
32800.0000   -0.06118
32840.0000   -0.18970
32880.0000   -0.43471
32920.0000   -0.68031
32960.0000   -0.83710
33000.0000   -0.65746
33040.0000   -0.46833
33080.0000   -0.68394
33120.0000   -0.54090
33160.0000   -0.85891
33200.0000   -1.02588
33240.0000   -0.46154
33280.0000    0.09427
33320.0000    0.02190
33360.0000   -0.51432
33400.0000   -0.67778
33440.0000   -0.61863
33480.0000   -0.58841
33520.0000   -0.33743
33560.0000   -0.48856
33600.0000   -0.56987
33640.0000   -0.51864
33680.0000   -0.31228
33720.0000   -0.48667
33760.0000   -0.30804
33800.0000   -0.70356
33840.0000   -0.24072
33880.0000    0.34920
33920.0000   -0.01546
33960.0000    0.45871
34000.0000    0.22921
34040.0000    0.29117
34080.0000    0.50901
34120.0000    0.20798
34160.0000    0.44193
34200.0000    0.48761
34240.0000    0.53804
34280.0000    0.19829
34320.0000    0.45651
34360.0000    0.38823
34400.0000   -0.10657
34440.0000    0.21124
34480.0000    0.29966
34520.0000    0.23536
34560.0000    0.35673
34600.0000    0.23974
34640.0000    0.15564
34680.0000   -0.33494
34720.0000    0.22668
34760.0000    0.29327
34800.0000    0.14322
34840.0000    0.38236
34880.0000    0.30307
34920.0000    0.14754
34960.0000    0.01550
35000.0000    0.33646
35040.0000    0.29996
35080.0000    0.17616
35120.0000    0.15251
35160.0000    0.04897
35200.0000    0.30118
35240.0000    0.46422
35280.0000    0.29465
35320.0000    0.08796
35360.0000    0.58776
35400.0000    0.35836
35440.0000    0.22436
35480.0000    0.37188
35520.0000    0.44777
35560.0000    0.10896
35600.0000    0.32613
35640.0000    0.35047
35680.0000    0.38406
35720.0000    0.26566
35760.0000    0.13893
35800.0000    0.24530
35840.0000    0.15846
35880.0000    0.18409
35920.0000    0.41182
35960.0000    0.36408
36000.0000    0.45101
36040.0000    0.44319
36080.0000    0.49606
36120.0000    0.11504
36160.0000    0.30281
36200.0000    0.26844
36240.0000    0.16639
36280.0000    0.62673
36320.0000    0.38934
36360.0000    0.26298
36400.0000    0.37693
36440.0000    0.53049
36480.0000    0.48329
36520.0000    0.64017
36560.0000    0.42584
36600.0000    0.35373
36640.0000    0.39101
36680.0000    0.26951
36720.0000    0.38340
36760.0000    0.32811
36800.0000    0.10618
36840.0000    0.33164
36880.0000    0.37310
36920.0000    0.32544
36960.0000    0.47335
37000.0000    0.24078
37040.0000    0.23851
37080.0000    0.25914
37120.0000    0.42353
37160.0000    0.12836
37200.0000    0.18349
37240.0000    0.53101
37280.0000    0.46868
37320.0000    0.39906
37360.0000    0.22394
37400.0000    0.18296
37440.0000   -0.16263
37480.0000   -0.01906
37520.0000    0.15694
37560.0000    0.18119
37600.0000    0.45956
37640.0000    0.30797
37680.0000    0.43152
37720.0000    0.29937
37760.0000    0.19744
37800.0000    0.27777
37840.0000    0.27153
37880.0000    0.44799
37920.0000    0.37218
37960.0000    0.41786
38000.0000    0.45542
38040.0000   -0.35095
38080.0000   -0.19941
38120.0000    0.46906
38160.0000    0.36890
38200.0000   -0.06388
38240.0000    0.00119
38280.0000   -0.21722
38320.0000   -0.17325
38360.0000    0.32252
38400.0000    0.42649
38440.0000    0.15050
38480.0000    0.32327
38520.0000    0.32096
38560.0000    0.33255
38600.0000    0.29720
38640.0000    0.14496
38680.0000    0.48899
38720.0000    0.34751
38760.0000    0.28593
38800.0000    0.31720
38840.0000    0.48685
38880.0000    0.29427
38920.0000    0.41822
38960.0000    0.24707
39000.0000    0.42553
39040.0000    0.41227
39080.0000    0.41148
39120.0000    0.50706
39160.0000    0.34662
39200.0000    0.21384
39240.0000    0.30658
39280.0000    0.27990
39320.0000    0.29062
39360.0000    0.25468
39400.0000    0.10259
39440.0000   -0.05696
39480.0000    0.32770
39520.0000    0.29651
39560.0000    0.30245
39600.0000    0.37890
39640.0000    0.37307
39680.0000    0.31609
39720.0000    0.20890
39760.0000    0.23340
39800.0000   -0.08754
39840.0000   -0.15915
39880.0000    0.11339
39920.0000    0.00304
39960.0000   -0.02528
40000.0000    0.31662
40040.0000    0.25114
40080.0000    0.24693
40120.0000    0.26518
40160.0000    0.13246
40200.0000    0.31404
40240.0000    0.15154
40280.0000    0.24914
40320.0000    0.27381
40360.0000    0.22546
40400.0000    0.35826
40440.0000    0.20404
40480.0000    0.29442
40520.0000    0.22172
40560.0000    0.18862
40600.0000    0.16629
40640.0000    0.59909
40680.0000    0.36643
40720.0000    0.23516
40760.0000    0.04815
40800.0000    0.29821
40840.0000    0.17485
40880.0000    0.28693
40920.0000    0.01976
40960.0000    0.26976
41000.0000    0.25813
41040.0000    0.38269
41080.0000    0.32586
41120.0000    0.43959
41160.0000    0.31457
41200.0000    0.43883
41240.0000    0.39353
41280.0000    0.21504
41320.0000    0.39357
41360.0000    0.22197
41400.0000    0.41812
41440.0000    0.23477
41480.0000    0.44965
41520.0000    0.53296
41560.0000    0.49301
41600.0000    0.28172
41640.0000    0.31248
41680.0000    0.33266
41720.0000    0.36019
41760.0000    0.38236
41800.0000    0.45284
41840.0000    0.25699
41880.0000   -0.00899
41920.0000    0.20653
41960.0000    0.35117
42000.0000    0.42355
42040.0000    0.29225
42080.0000    0.26206
42120.0000    0.09026
42160.0000    0.33415
42200.0000    0.35007
42240.0000    0.05816
42280.0000    0.69421
42320.0000    0.61366
42360.0000    0.54485
42400.0000    0.51566
42440.0000    0.47695
42480.0000    0.62976
42520.0000    0.50619
42560.0000    0.63550
42600.0000    0.59204
42640.0000    0.53216
42680.0000    0.53081
42720.0000    0.42843
42760.0000    0.42833
42800.0000    0.27552
42840.0000    0.53198
42880.0000    0.29503
42920.0000    0.42446
42960.0000    0.16987
43000.0000    0.37662
43040.0000    0.39886
43080.0000    0.31311
43120.0000    0.42444
43160.0000    0.50830
43200.0000    0.32528
43240.0000    0.66013
43280.0000    0.33847
43320.0000    0.26932
43360.0000    0.24100
43400.0000    0.37318
43440.0000    0.17089
43480.0000    0.37056
43520.0000    0.20112
43560.0000    0.10262
43600.0000    0.45322
43640.0000    0.40921
43680.0000    0.28962
43720.0000    0.19571
43760.0000    0.35450
43800.0000    0.07720
43840.0000    0.20656
43880.0000    0.39781
43920.0000    0.35991
43960.0000    0.29375
44000.0000    0.24526
44040.0000    0.25913
44080.0000    0.11276
44120.0000    0.24611
44160.0000    0.40144
44200.0000    0.35730
44240.0000    0.44468
44280.0000    0.53578
44320.0000    0.31732
44360.0000    0.23476
44400.0000    0.27709
44440.0000    0.47886
44480.0000    0.43808
44520.0000    0.44230
44560.0000    0.15805
44600.0000    0.37341
44640.0000    0.41000
44680.0000    0.52987
44720.0000    0.26776
44760.0000    0.29362
44800.0000    0.56161
44840.0000    0.35617
44880.0000    0.21660
44920.0000    0.41379
44960.0000    0.30051
45000.0000    0.35848
45040.0000    0.49701
45080.0000    0.34257
45120.0000    0.32886
45160.0000    0.44139
45200.0000    0.25053
45240.0000    0.25374
45280.0000    0.23606
45320.0000    0.34379
45360.0000    0.35683
45400.0000    0.19008
45440.0000    0.29303
45480.0000    0.40161
45520.0000    0.14003
45560.0000    0.24561
45600.0000    0.39005
45640.0000    0.33208
45680.0000    0.36956
45720.0000    0.38144
45760.0000    0.06991
45800.0000    0.32334
45840.0000    0.16697
45880.0000    0.37171
45920.0000    0.26978
45960.0000    0.27027
46000.0000    0.51592
46040.0000    0.27188
46080.0000    0.37708
46120.0000    0.52737
46160.0000    0.29747
46200.0000    0.37757
46240.0000   -0.34480
46280.0000   -0.07002
46320.0000    0.32427
46360.0000    0.08412
46400.0000    0.35172
46440.0000    0.41134
46480.0000    0.46422
46520.0000    0.10020
46560.0000    0.12729
46600.0000    0.37503
46640.0000    0.15470
46680.0000    0.29397
46720.0000    0.16282
46760.0000    0.27122
46800.0000    0.39933
46840.0000    0.14933
46880.0000    0.35287
46920.0000    0.15033
46960.0000    0.33043
47000.0000    0.44437
47040.0000    0.06198
47080.0000    0.25408
47120.0000    0.03281
47160.0000    0.18952
47200.0000    0.31316
47240.0000    0.26182
47280.0000    0.47086
47320.0000    0.41252
47360.0000    0.12760
47400.0000    0.32157
47440.0000   -0.00122
47480.0000    0.26600
47520.0000    0.18435
47560.0000    0.13519
47600.0000    0.47065
47640.0000    0.37215
47680.0000    0.37773
47720.0000    0.32195
47760.0000    0.35992
47800.0000    0.28376
47840.0000    0.15348
47880.0000    0.12313
47920.0000    0.22271
47960.0000   -0.03525
48000.0000    0.17460
48040.0000    0.39312
48080.0000    0.41511
48120.0000    0.37550
48160.0000    0.27099
48200.0000    0.16601
48240.0000    0.13025
48280.0000    0.27169
48320.0000    0.47607
48360.0000    0.42859
48400.0000    0.38964
48440.0000    0.15156
48480.0000    0.20893
48520.0000    0.29333
48560.0000    0.22511
48600.0000    0.30482
48640.0000    0.36587
48680.0000    0.22300
48720.0000    0.35882
48760.0000    0.42712
48800.0000    0.40163
48840.0000    0.41846
48880.0000    0.44710
48920.0000    0.49941
48960.0000    0.10790
49000.0000    0.61697
49040.0000    0.38094
49080.0000    0.33359
49120.0000    0.37135
49160.0000    0.45346
49200.0000    0.30812
49240.0000    0.44007
49280.0000    0.40949
49320.0000    0.49428
49360.0000    0.39724
49400.0000    0.40059
49440.0000    0.29920
49480.0000    0.52760
49520.0000    0.45923
49560.0000    0.25004
49600.0000    0.38275
49640.0000    0.31020
49680.0000    0.26666
49720.0000    0.42450
49760.0000    0.02079
49800.0000    0.10709
49840.0000    0.19067
49880.0000   -0.12996
49920.0000   -0.09054
49960.0000   -0.09846
50000.0000   -0.03371
50040.0000    0.00651
50080.0000    0.28367
50120.0000    0.43431
50160.0000    0.07175
50200.0000    0.19928
50240.0000    0.30128
50280.0000    0.44127
50320.0000    0.47029
50360.0000    0.41175
50400.0000    0.34064
50440.0000    0.62863
50480.0000    0.32961
50520.0000    0.41659
50560.0000    0.34468
50600.0000    0.33314
50640.0000    0.45462
50680.0000    0.18714
50720.0000    0.32133
50760.0000    0.29614
50800.0000    0.42858
50840.0000    0.30303
50880.0000    0.15976
50920.0000    0.37943
50960.0000    0.44402
51000.0000   -0.06475
51040.0000   -0.12973
51080.0000   -0.31817
51120.0000    0.27510
51160.0000    0.33493
51200.0000    0.21442
51240.0000    0.45741
51280.0000    0.04781
51320.0000    0.28473
51360.0000    0.39907
51400.0000    0.24724
51440.0000    0.38256
51480.0000    0.57243
51520.0000    0.50241
51560.0000    0.31181
51600.0000    0.22805
51640.0000    0.14165
51680.0000    0.33878
51720.0000    0.30601
51760.0000    0.40100
51800.0000    0.35523
51840.0000    0.51677
51880.0000    0.33890
51920.0000    0.24678
51960.0000    0.11390
52000.0000    0.29817
52040.0000    0.27964
52080.0000    0.30743
52120.0000    0.41897
52160.0000    0.27974
52200.0000    0.19281
52240.0000    0.34643
52280.0000    0.23255
52320.0000    0.29501
52360.0000    0.38655
52400.0000    0.12537
52440.0000    0.29293
52480.0000    0.67113
52520.0000    0.66487
52560.0000    0.62040
52600.0000    0.58570
52640.0000    0.72652
52680.0000    0.32711
52720.0000    0.76434
52760.0000    0.60172
52800.0000    0.29539
52840.0000    0.31345
52880.0000    0.29825
52920.0000    0.21914
52960.0000    0.28684
53000.0000    0.27379
53040.0000    0.40291
53080.0000    0.21842
53120.0000    0.21801
53160.0000    0.51333
53200.0000    0.48927
53240.0000    0.28004
53280.0000    0.32906
53320.0000    0.46234
53360.0000    0.36959
53400.0000    0.59171
53440.0000    0.40694
53480.0000    0.35509
53520.0000    0.47565
53560.0000    0.60769
53600.0000    0.51396
53640.0000    0.33557
53680.0000    0.40076
53720.0000    0.34022
53760.0000    0.29714
53800.0000    0.27689
53840.0000    0.22431
53880.0000    0.22619
53920.0000    0.28383
53960.0000    0.43883
54000.0000    0.40753
54040.0000    0.32756
54080.0000    0.59364
54120.0000    0.41763
54160.0000    0.27071
54200.0000    0.49171
54240.0000    0.17725
54280.0000    0.53334
54320.0000    0.44781
54360.0000    0.60269
54400.0000    0.40754
54440.0000    0.33141
54480.0000    0.30091
54520.0000    0.18350
54560.0000    0.09906
54600.0000    0.39245
54640.0000    0.27591
54680.0000    0.06655
54720.0000    0.27607
54760.0000    0.44921
54800.0000    0.26404
54840.0000    0.36291
54880.0000    0.42433
54920.0000    0.47625
54960.0000    0.40265
55000.0000    0.29983
55040.0000    0.36329
55080.0000    0.31327
55120.0000    0.33177
55160.0000    0.33133
55200.0000    0.08419
55240.0000    0.32969
55280.0000    0.18877
55320.0000    0.29107
55360.0000    0.29894
55400.0000    0.27606
55440.0000    0.29214
55480.0000    0.31413
55520.0000    0.28685
55560.0000    0.34732
55600.0000    0.27342
55640.0000    0.40554
55680.0000    0.28663
55720.0000    0.34914
55760.0000    0.36808
55800.0000    0.36940
55840.0000    0.33682
55880.0000    0.23922
55920.0000    0.24526
55960.0000    0.38135
56000.0000    0.12046
56040.0000    0.39804
56080.0000    0.30251
56120.0000    0.14290
56160.0000    0.23054
56200.0000    0.34209
56240.0000    0.13303
56280.0000    0.21428
56320.0000    0.06453
56360.0000    0.22899
56400.0000    0.12901
56440.0000    0.26549
56480.0000    0.32095
56520.0000    0.15977
56560.0000    0.28461
56600.0000    0.27020
56640.0000    0.36394
56680.0000    0.27690
56720.0000    0.19446
56760.0000    0.25586
56800.0000    0.26356
56840.0000    0.41937
56880.0000    0.32366
56920.0000    0.31370
56960.0000    0.30440
57000.0000    0.29053
57040.0000    0.36292
57080.0000    0.45016
57120.0000    0.35091
57160.0000    0.18481
57200.0000    0.23900
57240.0000    0.34600
57280.0000    0.27491
57320.0000    0.31770
57360.0000    0.34339
57400.0000    0.37316
57440.0000    0.27316
57480.0000    0.22805
57520.0000    0.53889
57560.0000    0.42243
57600.0000    0.41061
57640.0000    0.19959
57680.0000    0.25999
57720.0000    0.25989
57760.0000    0.13098
57800.0000    0.10269
57840.0000    0.25494
57880.0000    0.12045
57920.0000    0.18821
57960.0000    0.50763
58000.0000    0.29183
58040.0000    0.31112
58080.0000    0.15171
58120.0000    0.37115
58160.0000    0.14879
58200.0000    0.30000
58240.0000    0.34760
58280.0000    0.26356
58320.0000    0.27902
58360.0000    0.15362
58400.0000    0.13016
58440.0000    0.38577
58480.0000    0.01041
58520.0000    0.20432
58560.0000    0.28122
58600.0000    0.39873
58640.0000    0.44470
58680.0000    0.42042
58720.0000    0.21583
58760.0000    0.34364
58800.0000    0.30885
58840.0000    0.09676
58880.0000    0.19458
58920.0000    0.53373
58960.0000    0.26452
59000.0000    0.26275
59040.0000    0.20841
59080.0000    0.29768
59120.0000   -0.10811
59160.0000    0.11197
59200.0000    0.26330
59240.0000    0.10769
59280.0000    0.11338
59320.0000    0.27096
59360.0000    0.13507
59400.0000    0.20215
59440.0000    0.00490
59480.0000   -0.03765
59520.0000    0.21334
59560.0000    0.06876
59600.0000    0.16949
59640.0000    0.19673
59680.0000    0.28554
59720.0000    0.29333
59760.0000    0.28892
59800.0000    0.33677
59840.0000    0.34148
59880.0000    0.38303
59920.0000    0.18478
59960.0000    0.45070
60000.0000    0.31311
60040.0000    0.27080
60080.0000    0.28444
60120.0000    0.25233
60160.0000    0.32543
60200.0000    0.37416
60240.0000    0.10212
60280.0000    0.32452
60320.0000    0.28890
60360.0000    0.27258
60400.0000    0.13073
60440.0000    0.33600
60480.0000    0.28180
60520.0000    0.29712
60560.0000    0.18466
60600.0000    0.16085
60640.0000    0.37443
60680.0000    0.30581
60720.0000    0.37610
60760.0000    0.45174
60800.0000    0.12029
60840.0000    0.36462
60880.0000    0.23541
60920.0000    0.13686
60960.0000    0.32093
61000.0000    0.37187
61040.0000    0.16982
61080.0000    0.31676
61120.0000    0.37861
61160.0000    0.26214
61200.0000    0.26723
61240.0000    0.35552
61280.0000    0.39119
61320.0000   -0.00512
61360.0000    0.06864
61400.0000    0.47637
61440.0000    0.45051
61480.0000    0.36509
61520.0000    0.13828
61560.0000    0.21973
61600.0000    0.48453
61640.0000    0.24269
61680.0000    0.49545
61720.0000    0.19518
61760.0000    0.47444
61800.0000    0.36597
61840.0000    0.29781
61880.0000    0.24471
61920.0000    0.40618
61960.0000    0.10965
62000.0000    0.19532
62040.0000    0.02603
62080.0000    0.43048
62120.0000    0.32428
62160.0000    0.33976
62200.0000    0.31731
62240.0000    0.35444
62280.0000    0.59904
62320.0000    0.31734
62360.0000    0.27149
62400.0000    0.45403
62440.0000    0.33925
62480.0000    0.24326
62520.0000    0.14240
62560.0000   -0.36369
62600.0000    0.32549
62640.0000   -0.04114
62680.0000   -0.18357
62720.0000   -0.50029
62760.0000   -0.61456
62800.0000   -0.37676
62840.0000   -0.50690
62880.0000   -0.62138
62920.0000   -0.79338
62960.0000   -0.52736
63000.0000   -0.29192
63040.0000   -0.51862
63080.0000   -0.22386
63120.0000   -0.47522
63160.0000   -0.55613
63200.0000   -0.28319
63240.0000   -0.44615
63280.0000   -0.12977
63320.0000   -0.17682
63360.0000   -0.36931
63400.0000   -0.13787
63440.0000   -0.11260
63480.0000   -0.02847
63520.0000   -0.14767
63560.0000   -0.16916
63600.0000   -0.69341
63640.0000   -0.67566
63680.0000   -0.18718
63720.0000   -0.31886
63760.0000   -0.32909
63800.0000   -0.38932
63840.0000   -0.36056
63880.0000   -0.31672
63920.0000   -0.19615
63960.0000   -0.35444
64000.0000   -0.00252
64040.0000   -0.17580
64080.0000   -0.58039
64120.0000   -0.36009
64160.0000   -0.40159
64200.0000   -0.44910
64240.0000   -0.57282
64280.0000   -0.73336
64320.0000   -0.53714
64360.0000   -0.83168
64400.0000   -0.30109
64440.0000   -0.21962
64480.0000   -0.31641
64520.0000   -0.51232
64560.0000   -0.37596
64600.0000    0.17722
64640.0000    0.29087
64680.0000    0.32996
64720.0000    0.00688
64760.0000    0.23877
64800.0000    0.10211
64840.0000    0.14558
64880.0000   -0.01665
64920.0000    0.13958
64960.0000   -0.02058
65000.0000   -0.11277
65040.0000   -0.28812
65080.0000   -0.16122
65120.0000   -0.25139
65160.0000   -0.19816
65200.0000   -0.28973
65240.0000   -0.10122
65280.0000   -0.25626
65320.0000   -0.48987
65360.0000   -0.64167
65400.0000   -0.27336
65440.0000   -0.38575
65480.0000   -0.03430
65520.0000   -0.09475
65560.0000   -0.43863
65600.0000   -0.67752
65640.0000   -0.30516
65680.0000   -0.26441
65720.0000   -0.53808
65760.0000   -0.48903
65800.0000   -0.48485
65840.0000   -0.54622
65880.0000   -0.75337
65920.0000   -0.36886
65960.0000   -0.52716
66000.0000   -0.55576
66040.0000   -0.70747
66080.0000   -0.38105
66120.0000   -0.39572
66160.0000   -0.47546
66200.0000   -0.48466
66240.0000   -0.27677
66280.0000   -0.42834
66320.0000   -0.28659
66360.0000   -0.27924
66400.0000   -0.11448
66440.0000   -0.16866
66480.0000   -0.27231
66520.0000   -0.43136
66560.0000   -0.36548
66600.0000   -0.29421
66640.0000   -0.29747
66680.0000   -0.33933
66720.0000   -0.35369
66760.0000   -0.47351
66800.0000   -0.09787
66840.0000   -0.38144
66880.0000   -0.61636
66920.0000   -0.33056
66960.0000   -0.41948
67000.0000   -0.31653
67040.0000   -0.70614
67080.0000   -0.20775
67120.0000   -0.05159
67160.0000   -0.12364
67200.0000   -0.27200
67240.0000   -0.42153
67280.0000   -0.11297
67320.0000   -0.28253
67360.0000   -0.16630
67400.0000    0.06896
67440.0000   -0.42097
67480.0000   -0.64131
67520.0000   -0.62522
67560.0000   -0.12711
67600.0000   -0.12705
67640.0000   -0.11602
67680.0000   -0.33085
67720.0000   -0.10429
67760.0000   -0.33707
67800.0000   -0.23381
67840.0000   -0.31377
67880.0000   -0.07956
67920.0000   -0.29180
67960.0000   -0.04788
68000.0000   -0.25173
68040.0000   -0.47359
68080.0000   -0.46460
68120.0000   -0.51775
68160.0000   -0.64991
68200.0000   -0.09331
68240.0000   -0.20187
68280.0000   -0.46751
68320.0000   -0.47387
68360.0000   -0.58533
68400.0000   -0.71290
68440.0000   -0.61930
68480.0000   -0.47822
68520.0000   -0.53433
68560.0000   -0.41452
68600.0000   -0.52517
68640.0000   -0.95784
68680.0000   -0.57791
68720.0000   -0.34793
68760.0000   -0.66139
68800.0000   -0.47696
68840.0000   -0.84271
68880.0000   -0.48055
68920.0000   -0.75694
68960.0000   -0.62932
69000.0000   -0.70529
69040.0000   -0.64847
69080.0000   -0.73416
69120.0000   -0.61908
69160.0000   -0.38009
69200.0000   -0.72523
69240.0000   -0.71034
69280.0000   -0.46873
69320.0000   -0.67073
69360.0000   -0.05720
69400.0000   -0.46318
69440.0000   -0.77286
69480.0000   -0.41336
69520.0000   -0.18029
69560.0000   -0.20190
69600.0000   -0.08550
69640.0000    0.41729
69680.0000   -0.36017
69720.0000   -0.19994
69760.0000    0.34343
69800.0000    0.22116
69840.0000   -0.00437
69880.0000    0.16380
69920.0000    0.10734
69960.0000    0.15610
70000.0000    0.10905
70040.0000    0.43090
70080.0000    0.34180
70120.0000    0.40555
70160.0000    0.19899
70200.0000    0.22277
70240.0000    0.07051
70280.0000    0.26157
70320.0000   -0.23556
70360.0000    0.19788
70400.0000    0.38798
70440.0000   -0.13393
70480.0000   -0.05635
70520.0000    0.10650
70560.0000   -0.19486
70600.0000   -0.36358
70640.0000   -0.15768
70680.0000   -0.29214
70720.0000   -0.14490
70760.0000   -0.13303
70800.0000   -0.25504
70840.0000   -0.27378
70880.0000   -0.16550
70920.0000   -0.30589
70960.0000   -0.97454
71000.0000   -0.52393
71040.0000   -0.62926
71080.0000   -0.55717
71120.0000   -0.14012
71160.0000   -0.27626
71200.0000   -0.12737
71240.0000   -0.18709
71280.0000   -0.03997
71320.0000   -0.12282
71360.0000   -0.28583
71400.0000   -0.44299
71440.0000   -0.28512
71480.0000    0.05847
71520.0000   -0.21060
71560.0000    0.12475
71600.0000    0.57179
71640.0000    0.15348
71680.0000   -0.28425
71720.0000   -0.23487
71760.0000   -0.35174
71800.0000    0.09920
71840.0000    0.01025
71880.0000    0.23888
71920.0000    0.24210
71960.0000    0.15596
72000.0000    0.19574
72040.0000   -0.07001
72080.0000    0.07405
72120.0000    0.13203
72160.0000   -0.23430
72200.0000   -0.59043
72240.0000   -0.45044
72280.0000   -0.18098
72320.0000   -0.22222
72360.0000   -0.22016
72400.0000   -0.11478
72440.0000   -0.31188
72480.0000   -0.33606
72520.0000   -0.19869
72560.0000   -0.13741
72600.0000   -0.21413
72640.0000   -0.09053
72680.0000   -0.10509
72720.0000   -0.36647
72760.0000   -0.23977
72800.0000   -0.44321
72840.0000   -0.18856
72880.0000   -0.27431
72920.0000   -0.46223
72960.0000    0.00342
73000.0000    0.06158
73040.0000    0.45561
73080.0000    0.43358
73120.0000    0.22197
73160.0000    0.31682
73200.0000    0.25266
73240.0000    0.27607
73280.0000    0.12170
73320.0000    0.12020
73360.0000    0.25516
73400.0000    0.36802
73440.0000    0.29897
73480.0000    0.28034
73520.0000    0.28562
73560.0000    0.26701
73600.0000    0.30728
73640.0000    0.08185
73680.0000    0.23243
73720.0000    0.21792
73760.0000    0.55811
73800.0000    0.46360
73840.0000    0.05346
73880.0000    0.40444
73920.0000    0.32769
73960.0000    0.49303
74000.0000    0.38443
74040.0000    0.40047
74080.0000    0.43433
74120.0000    0.38255
74160.0000    0.47071
74200.0000    0.35074
74240.0000    0.28680
74280.0000    0.35177
74320.0000    0.57332
74360.0000    0.25416
74400.0000    0.57899
74440.0000    0.32699
74480.0000    0.39828
74520.0000    0.43238
74560.0000    0.27568
74600.0000    0.52820
74640.0000    0.51547
74680.0000    0.48122
74720.0000    0.49328
74760.0000    0.43806
74800.0000    0.33923
74840.0000    0.43431
74880.0000    0.27277
74920.0000    0.53973
74960.0000    0.52689
75000.0000    0.44586
75040.0000    0.51002
75080.0000    0.60059
75120.0000    0.65354
75160.0000    0.44954
75200.0000    0.49066
75240.0000    0.56795
75280.0000    0.37868
75320.0000    0.36914
75360.0000    0.45100
75400.0000    0.38311
75440.0000    0.45719
75480.0000    0.43017
75520.0000    0.26500
75560.0000    0.42248
75600.0000    0.28454
75640.0000    0.23265
75680.0000    0.37993
75720.0000    0.19686
75760.0000    0.29466
75800.0000    0.22342
75840.0000    0.42235
75880.0000    0.41211
75920.0000    0.46805
75960.0000    0.40024
76000.0000    0.36081
76040.0000    0.32937
76080.0000    0.65261
76120.0000    0.44556
76160.0000    0.67165
76200.0000    0.43148
76240.0000    0.38485
76280.0000    0.27212
76320.0000    0.29849
76360.0000    0.42035
76400.0000    0.44690
76440.0000    0.40260
76480.0000    0.20290
76520.0000    0.09605
76560.0000    0.14254
76600.0000    0.14709
76640.0000    0.20505
76680.0000    0.52610
76720.0000    0.24220
76760.0000    0.23846
76800.0000    0.41767
76840.0000    0.50151
76880.0000    0.38987
76920.0000    0.50583
76960.0000    0.42588
77000.0000    0.44797
77040.0000    0.37207
77080.0000    0.29547
77120.0000    0.22435
77160.0000    0.15270
77200.0000    0.27564
77240.0000    0.30535
77280.0000    0.13215
77320.0000    0.26006
77360.0000    0.25379
77400.0000    0.34470
77440.0000    0.27249
77480.0000    0.24103
77520.0000    0.28923
77560.0000    0.51795
77600.0000    0.23372
77640.0000    0.10177
77680.0000    0.21402
77720.0000    0.29109
77760.0000    0.29320
77800.0000    0.29059
77840.0000    0.33765
77880.0000    0.24596
77920.0000    0.18829
77960.0000    0.39444
78000.0000    0.17084
78040.0000    0.23858
78080.0000    0.29517
78120.0000    0.25074
78160.0000    0.31601
78200.0000    0.39100
78240.0000    0.28537
78280.0000    0.22987
78320.0000    0.08391
78360.0000    0.23713
78400.0000    0.13621
78440.0000    0.26581
78480.0000    0.20964
78520.0000    0.24760
78560.0000    0.17463
78600.0000    0.12357
78640.0000    0.28706
78680.0000    0.34056
78720.0000    0.25718
78760.0000    0.28947
78800.0000    0.32772
78840.0000    0.30872
78880.0000    0.24609
78920.0000   -0.02616
78960.0000    0.01676
79000.0000    0.15676
79040.0000   -0.08921
79080.0000   -0.11845
79120.0000    0.14224
79160.0000    0.21535
79200.0000   -0.11852
79240.0000   -0.11797
79280.0000   -0.35698
79320.0000   -0.24367
79360.0000   -0.06110
79400.0000   -0.36495
79440.0000   -0.01925
79480.0000    0.01078
79520.0000    0.33753
79560.0000    0.34895
79600.0000    0.24283
79640.0000    0.31512
79680.0000    0.19607
79720.0000    0.30345
79760.0000    0.36823
79800.0000    0.56072
79840.0000    0.41358
79880.0000    0.38090
79920.0000    0.30093
79960.0000    0.24123
80000.0000    0.37733
80040.0000    0.49356
80080.0000    0.32086
80120.0000    0.31811
80160.0000    0.54567
80200.0000    0.49965
80240.0000    0.46230
80280.0000    0.74502
80320.0000    0.80986
80360.0000    0.74860
80400.0000    0.56202
80440.0000    0.25936
80480.0000    0.43573
80520.0000    0.45507
80560.0000    0.43466
80600.0000    0.37104
80640.0000    0.21625
80680.0000    0.34240
80720.0000    0.53302
80760.0000    0.48701
80800.0000    0.59494
80840.0000    0.70908
80880.0000    0.88677
80920.0000    0.63277
80960.0000    0.66121
81000.0000    0.76734
81040.0000    0.63394
81080.0000    0.64319
81120.0000    0.58049
81160.0000    0.41588
81200.0000    0.42647
81240.0000    0.22357
81280.0000    0.17828
81320.0000    0.31908
81360.0000    0.39286
81400.0000    0.35289
81440.0000    0.34594
81480.0000    0.51373
81520.0000    0.51028
81560.0000    0.38177
81600.0000    0.46917
81640.0000    0.27815
81680.0000    0.30582
81720.0000    0.52385
81760.0000    0.65333
81800.0000    0.53930
81840.0000    0.55978
81880.0000    0.39960
81920.0000    0.37664
81960.0000    0.34117
82000.0000    0.36691
82040.0000    0.41738
82080.0000    0.44543
82120.0000    0.35208
82160.0000    0.32365
82200.0000    0.32340
82240.0000    0.30066
82280.0000    0.30926
82320.0000    0.32738
82360.0000    0.45746
82400.0000    0.29032
82440.0000    0.45118
82480.0000    0.39762
82520.0000    0.15380
82560.0000    0.42989
82600.0000    0.35373
82640.0000    0.32714
82680.0000    0.23851
82720.0000    0.21987
82760.0000    0.22734
82800.0000    0.25308
82840.0000    0.31176
82880.0000    0.33889
82920.0000    0.42446
82960.0000    0.39584
83000.0000    0.30757
83040.0000    0.42117
83080.0000    0.34650
83120.0000    0.37617
83160.0000    0.40551
83200.0000    0.44421
83240.0000    0.69279
83280.0000    0.25768
83320.0000    0.51820
83360.0000    0.56367
83400.0000    0.42466
83440.0000    0.43729
83480.0000    0.55406
83520.0000    0.33997
83560.0000    0.51955
83600.0000    0.40200
83640.0000    0.64367
83680.0000    0.32125
83720.0000    0.33497
83760.0000    0.20638
83800.0000    0.24603
83840.0000    0.29120
83880.0000    0.32762
83920.0000    0.20340
83960.0000    0.33409
84000.0000    0.31840
84040.0000    0.22197
84080.0000    0.43120
84120.0000    0.37617
84160.0000    0.41799
84200.0000    0.52461
84240.0000    0.34696
84280.0000    0.59926
84320.0000    0.37535
84360.0000    0.23973
84400.0000    0.15334
84440.0000    0.31699
84480.0000    0.44290
84520.0000    0.40726
84560.0000    0.37093
84600.0000    0.24660
84640.0000    0.26716
84680.0000    0.30609
84720.0000    0.32450
84760.0000    0.21542
84800.0000   -0.08727
84840.0000    0.01895
84880.0000    0.39033
84920.0000    0.29022
84960.0000    0.23861
85000.0000    0.25540
85040.0000    0.25775
85080.0000    0.18121
85120.0000    0.18925
85160.0000    0.23485
85200.0000    0.30605
85240.0000    0.32652
85280.0000    0.47601
85320.0000    0.43140
85360.0000    0.26428
85400.0000    0.21213
85440.0000    0.43158
85480.0000    0.25619
85520.0000    0.40896
85560.0000    0.19798
85600.0000    0.17457
85640.0000    0.20572
85680.0000    0.42504
85720.0000    0.39218
85760.0000    0.36782
85800.0000    0.46984
85840.0000    0.37054
85880.0000    0.20053
85920.0000    0.43071
85960.0000    0.36496
86000.0000    0.23424
86040.0000    0.22379
86080.0000    0.29551
86120.0000    0.52779
86160.0000    0.31568
86200.0000    0.10253
86240.0000   -0.03150
86280.0000    0.11188
86320.0000    0.12641
86360.0000    0.28349
86400.0000    0.55050
86440.0000    0.44136
86480.0000    0.36527
86520.0000    0.50407
86560.0000    0.26851
86600.0000    0.28306
86640.0000   -0.00310
86680.0000    0.33248
86720.0000    0.32936
86760.0000    0.71271
86800.0000    0.65563
86840.0000    0.49161
86880.0000    0.59820
86920.0000    0.42365
86960.0000    0.58345
87000.0000    0.32699
87040.0000    0.44155
87080.0000    0.24960
87120.0000    0.14692
87160.0000    0.33821
87200.0000    0.46756
87240.0000    0.13844
87280.0000    0.43668
87320.0000    0.65977
87360.0000    0.70556
87400.0000    0.53912
87440.0000    0.28953
87480.0000    0.55341
87520.0000    0.53871
87560.0000    0.40846
87600.0000    0.26647
87640.0000    0.37217
87680.0000    0.41800
87720.0000    0.51208
87760.0000    0.55678
87800.0000    0.53849
87840.0000    0.52705
87880.0000    0.46493
87920.0000    0.40420
87960.0000    0.81256
88000.0000    0.53134
88040.0000    0.52395
88080.0000    0.55858
88120.0000    0.63329
88160.0000    0.54795
88200.0000    0.58431
88240.0000    0.53567
88280.0000    0.48637
88320.0000    0.73582
88360.0000    0.52395
88400.0000    0.51950
88440.0000    0.49044
88480.0000    0.57106
88520.0000    0.35990
88560.0000    0.39724
88600.0000    0.14742
88640.0000    0.25657
88680.0000    0.46923
88720.0000    0.24654
88760.0000    0.43861
88800.0000    0.21924
88840.0000    0.27296
88880.0000    0.21308
88920.0000    0.27176
88960.0000    0.32576
89000.0000    0.41873
89040.0000   -0.30335
89080.0000   -0.01075
89120.0000    0.42173
89160.0000    0.44315
89200.0000    0.22993
89240.0000    0.32998
89280.0000    0.33774
89320.0000    0.39934
89360.0000    0.16260
89400.0000    0.42695
89440.0000    0.50990
89480.0000    0.40994
89520.0000    0.49921
89560.0000    0.48093
89600.0000    0.38704
89640.0000    0.34284
89680.0000    0.29022
89720.0000    0.27305
89760.0000    0.40355
89800.0000    0.21829
89840.0000    0.61444
89880.0000    0.41204
89920.0000    0.01313
89960.0000    0.45769
90000.0000    0.13257
90040.0000    0.54448
90080.0000    0.10644
90120.0000    0.31810
90160.0000    0.24740
90200.0000    0.29964
90240.0000    0.13287
90280.0000    0.23283
90320.0000    0.47501
90360.0000    0.40102
90400.0000    0.29492
90440.0000    0.22381
90480.0000    0.29856
90520.0000    0.32320
90560.0000    0.16332
90600.0000    0.33532
90640.0000    0.21858
90680.0000    0.22915
90720.0000    0.29602
90760.0000    0.15159
90800.0000    0.24547
90840.0000    0.66038
90880.0000    0.56375
90920.0000    0.50134
90960.0000    0.64005
91000.0000    0.34172
91040.0000    0.45217
91080.0000    0.73295
91120.0000    0.52609
91160.0000    0.75898
91200.0000    0.70280
91240.0000    0.61808
91280.0000    0.44374
91320.0000    0.44504
91360.0000    0.56897
91400.0000    0.56804
91440.0000    0.58859
91480.0000    0.47901
91520.0000    0.44330
91560.0000    0.62241
91600.0000    0.50310
91640.0000    0.60251
91680.0000    0.47407
91720.0000    0.51554
91760.0000    0.55746
91800.0000    0.53256
91840.0000    0.56959
91880.0000    0.58155
91920.0000    0.68728
91960.0000    0.45340
92000.0000    0.29498
92040.0000    0.50019
92080.0000    0.33670
92120.0000    0.59227
92160.0000    0.28835
92200.0000    0.27913
92240.0000    0.38813
92280.0000    0.37959
92320.0000    0.45887
92360.0000    0.25514
92400.0000    0.19812
92440.0000    0.41950
92480.0000    0.44399
92520.0000    0.17661
92560.0000    0.47660
92600.0000    0.63898
92640.0000    0.49341
92680.0000    0.60096
92720.0000    0.32882
92760.0000    0.39317
92800.0000    0.55097
92840.0000    0.54060
92880.0000    0.71879
92920.0000    0.68732
92960.0000    0.54871
93000.0000    0.59096
93040.0000    0.42063
93080.0000    0.67958
93120.0000    0.41396
93160.0000    0.47797
93200.0000    0.33991
93240.0000    0.42707
93280.0000    0.53194
93320.0000    0.43765
93360.0000    0.47330
93400.0000    0.61447
93440.0000    0.45857
93480.0000    0.26413
93520.0000    0.24333
93560.0000    0.24376
93600.0000    0.45581
93640.0000    0.24478
93680.0000    0.08567
93720.0000    0.31754
93760.0000    0.62761
93800.0000    0.06101
93840.0000    0.31509
93880.0000    0.31117
93920.0000    0.27100
93960.0000    0.35303
94000.0000    0.23724
94040.0000    0.17452
94080.0000    0.33586
94120.0000    0.21627
94160.0000    0.41450
94200.0000    0.22568
94240.0000    0.15184
94280.0000    0.12831
94320.0000    0.25561
94360.0000    0.16691
94400.0000    0.40165
94440.0000    0.20733
94480.0000    0.24043
94520.0000    0.49620
94560.0000    0.30627
94600.0000    0.28862
94640.0000    0.07591
94680.0000    0.35139
94720.0000    0.17670
94760.0000    0.32128
94800.0000    0.13832
94840.0000    0.30145
94880.0000    0.14014
94920.0000    0.28595
94960.0000    0.11816
95000.0000    0.09292
95040.0000    0.12790
95080.0000    0.32605
95120.0000    0.11995
95160.0000    0.15761
95200.0000    0.24381
95240.0000    0.35910
95280.0000    0.43204
95320.0000    0.30133
95360.0000    0.24017
95400.0000    0.24489
95440.0000    0.22587
95480.0000    0.22188
95520.0000    0.40882
95560.0000    0.25764
95600.0000    0.23263
95640.0000    0.46831
95680.0000    0.32983
95720.0000    0.33996
95760.0000    0.22306
95800.0000    0.31266
95840.0000    0.31459
95880.0000    0.13887
95920.0000    0.37339
95960.0000    0.24490
96000.0000    0.44361
96040.0000    0.46086
96080.0000    0.40739
96120.0000    0.42619
96160.0000    0.50889
96200.0000    0.42175
96240.0000    0.54873
96280.0000    0.53602
96320.0000    0.50786
96360.0000    0.50768
96400.0000    0.41239
96440.0000    0.46064
96480.0000    0.41553
96520.0000    0.32680
96560.0000    0.33014
96600.0000    0.44495
96640.0000    0.49777
96680.0000    0.51460
96720.0000    0.44628
96760.0000    0.19956
96800.0000    0.00223
96840.0000    0.35308
96880.0000    0.27876
96920.0000    0.41572
96960.0000    0.15112
97000.0000    0.43996
97040.0000    0.49255
97080.0000    0.18530
97120.0000    0.26902
97160.0000    0.44699
97200.0000   -0.01695
97240.0000    0.14373
97280.0000    0.23668
97320.0000    0.16072
97360.0000    0.21587
97400.0000    0.14980
97440.0000    0.11797
97480.0000    0.20546
97520.0000    0.35310
97560.0000    0.05215
97600.0000    0.12537
97640.0000    0.19405
97680.0000    0.16698
97720.0000    0.17516
97760.0000    0.23230
97800.0000    0.10360
97840.0000    0.46344
97880.0000    0.24502
97920.0000    0.05806
97960.0000    0.37068
98000.0000    0.15921
98040.0000    0.39179
98080.0000    0.59396
98120.0000    0.24963
98160.0000    0.35667
98200.0000    0.22388
98240.0000    0.28186
98280.0000    0.23512
98320.0000    0.26991
98360.0000    0.15709
98400.0000    0.49550
98440.0000    0.21415
98480.0000    0.47727
98520.0000    0.37996
98560.0000    0.18425
98600.0000    0.04470
98640.0000    0.25362
98680.0000    0.34750
98720.0000    0.40087
98760.0000    0.39552
98800.0000    0.47902
98840.0000    0.42417
98880.0000    0.56574
98920.0000    0.18343
98960.0000    0.30111
99000.0000    0.50993
99040.0000    0.32226
99080.0000    0.54065
99120.0000    0.23091
99160.0000    0.36161
99200.0000    0.33392
99240.0000    0.17349
99280.0000    0.46331
99320.0000    0.26942
99360.0000    0.31264
99400.0000    0.14569
99440.0000    0.48064
99480.0000    0.23653
99520.0000    0.23568
99560.0000    0.13225
99600.0000    0.12748
99640.0000    0.25108
99680.0000    0.31678
99720.0000    0.39815
99760.0000    0.36187
99800.0000    0.48440
99840.0000    0.34012
99880.0000    0.46960
99920.0000    0.23285
99960.0000    0.24443
100000.0000    0.25788
100040.0000    0.28132
100080.0000    0.41447
100120.0000    0.22158
100160.0000    0.37901
100200.0000    0.46531
100240.0000    0.35017
100280.0000    0.44192
100320.0000    0.27452
100360.0000    0.40319
100400.0000    0.35737
100440.0000    0.50100
100480.0000    0.43033
100520.0000    0.29800
100560.0000    0.38905
100600.0000    0.47280
100640.0000    0.60117
100680.0000    0.58346
100720.0000    0.45257
100760.0000    0.52819
100800.0000    0.48453
100840.0000    0.57832
100880.0000    0.47708
100920.0000    0.51416
100960.0000    0.64295
101000.0000    0.10858
101040.0000    0.33922
101080.0000    0.27650
101120.0000    0.32457
101160.0000    0.31767
101200.0000    0.14152
101240.0000    0.14123
101280.0000    0.08545
101320.0000    0.15803
101360.0000    0.08246
101400.0000    0.25817
101440.0000    0.20184
101480.0000    0.10196
101520.0000    0.37601
101560.0000    0.22624
101600.0000    0.00341
101640.0000    0.03692
101680.0000    0.08529
101720.0000    0.14512
101760.0000    0.31602
101800.0000    0.21039
101840.0000    0.21634
101880.0000    0.35132
101920.0000    0.14144
101960.0000    0.26285
102000.0000    0.13168
102040.0000    0.22619
102080.0000   -0.09281
102120.0000    0.23480
102160.0000    0.28138
102200.0000    0.11671
102240.0000    0.10542
102280.0000    0.25570
102320.0000    0.42599
102360.0000    0.42254
102400.0000    0.54578
102440.0000    0.54174
102480.0000    0.59126
102520.0000    0.63307
102560.0000    0.59896
102600.0000    0.53762
102640.0000    0.23275
102680.0000    0.33054
102720.0000    0.51385
102760.0000    0.60608
102800.0000    0.78646
102840.0000    0.31975
102880.0000    0.54689
102920.0000    0.60283
102960.0000    0.62810
103000.0000    0.45978
103040.0000    0.18510
103080.0000    0.32260
103120.0000    0.36693
103160.0000    0.50000
103200.0000    0.58958
103240.0000    0.62948
103280.0000    0.59744
103320.0000    0.75993
103360.0000    0.65349
103400.0000    0.33233
103440.0000    0.53604
103480.0000    0.63687
103520.0000    0.64069
103560.0000    0.63231
103600.0000    0.45222
103640.0000    0.44698
103680.0000    0.60015
103720.0000    0.54302
103760.0000    0.67616
103800.0000    0.64888
103840.0000    0.67258
103880.0000    0.11189
103920.0000    0.11381
103960.0000    0.05955
104000.0000    0.11230
104040.0000    0.25725
104080.0000    0.29892
104120.0000    0.19248
104160.0000    0.19874
104200.0000    0.03131
104240.0000    0.19286
104280.0000    0.55551
104320.0000    0.52187
104360.0000    0.33350
104400.0000    0.40716
104440.0000    0.62092
104480.0000    0.47743
104520.0000    0.62646
104560.0000    0.34193
104600.0000    0.54023
104640.0000    0.55169
104680.0000    0.32279
104720.0000    0.51522
104760.0000    0.55981
104800.0000    0.50917
104840.0000    0.64072
104880.0000    0.32734
104920.0000    0.39406
104960.0000    0.50605
105000.0000    0.67187
105040.0000    0.44475
105080.0000    0.36891
105120.0000    0.53266
105160.0000    0.24447
105200.0000    0.44342
105240.0000    0.09946
105280.0000    0.15065
105320.0000    0.22299
105360.0000    0.38476
105400.0000    0.15636
105440.0000    0.39405
105480.0000    0.27762
105520.0000    0.50655
105560.0000    0.25338
105600.0000    0.22183
105640.0000    0.22170
105680.0000    0.32019
105720.0000    0.12221
105760.0000    0.02633
105800.0000    0.31525
105840.0000    0.52702
105880.0000    0.24757
105920.0000    0.32163
105960.0000    0.32945
106000.0000    0.41538
106040.0000    0.51557
106080.0000    0.48966
106120.0000    0.52934
106160.0000    0.63254
106200.0000    0.52539
106240.0000    0.62717
106280.0000    0.63721
106320.0000    0.32724
106360.0000    0.49281
106400.0000    0.59910
106440.0000    0.50434
106480.0000    0.49910
106520.0000    0.72236
106560.0000    0.56047
106600.0000    0.51133
106640.0000    0.51292
106680.0000    0.85368
106720.0000    0.61619
106760.0000    0.46853
106800.0000    0.44934
106840.0000    0.31857
106880.0000    0.34651
106920.0000    0.50070
106960.0000    0.58222
107000.0000    0.56425
107040.0000    0.54588
107080.0000    0.68908
107120.0000    0.57038
107160.0000    0.48893
107200.0000    0.31983
107240.0000    0.45164
107280.0000    0.54234
107320.0000    0.52752
107360.0000    0.50279
107400.0000    0.68417
107440.0000    0.31945
107480.0000    0.28700
107520.0000    0.25543
107560.0000    0.33633
107600.0000    0.39399
107640.0000    0.42472
107680.0000    0.27255
107720.0000    0.54023
107760.0000    0.61976
107800.0000    0.46389
107840.0000    0.52808
107880.0000    0.43568
107920.0000    0.26273
107960.0000    0.21861
108000.0000    0.38333
108040.0000    0.16146
108080.0000    0.35563
108120.0000    0.33749
108160.0000    0.38766
108200.0000    0.36811
108240.0000    0.20957
108280.0000    0.11904
108320.0000    0.54413
108360.0000    0.42837
108400.0000    0.21982
108440.0000    0.30970
108480.0000    0.28369
108520.0000   -0.02338
108560.0000    0.25240
108600.0000    0.49166
108640.0000    0.63015
108680.0000    0.38466
108720.0000    0.57234
108760.0000    0.65455
108800.0000    0.67063
108840.0000    0.65437
108880.0000    0.57309
108920.0000    0.36262
108960.0000    0.61762
109000.0000    0.44898
109040.0000    0.39442
109080.0000    0.76214
109120.0000    0.34079
109160.0000    0.35943
109200.0000    0.51751
109240.0000    0.39520
109280.0000    0.65326
109320.0000    0.51558
109360.0000    0.49191
109400.0000    0.35666
109440.0000    0.34584
109480.0000    0.17698
109520.0000    0.34559
109560.0000    0.34460
109600.0000    0.31441
109640.0000    0.57618
109680.0000    0.40524
109720.0000    0.23803
109760.0000    0.37741
109800.0000    0.24345
109840.0000    0.17429
109880.0000    0.24906
109920.0000    0.29696
109960.0000    0.39697
110000.0000    0.49824
110040.0000    0.16791
110080.0000    0.37784
110120.0000    0.27622
110160.0000    0.56881
110200.0000    0.38941
110240.0000    0.19279
110280.0000    0.45707
110320.0000    0.40960
110360.0000    0.35192
110400.0000    0.40419
110440.0000    0.46988
110480.0000    0.22441
110520.0000    0.38171
110560.0000    0.38152
110600.0000    0.25109
110640.0000    0.22732
110680.0000    0.30313
110720.0000    0.37682
110760.0000    0.40632
110800.0000    0.08215
110840.0000    0.44319
110880.0000    0.39874
110920.0000    0.28445
110960.0000    0.16254
111000.0000    0.40445
111040.0000    0.21827
111080.0000    0.25720
111120.0000    0.06833
111160.0000    0.05129
111200.0000    0.14317
111240.0000    0.33512
111280.0000    0.54840
111320.0000    0.16195
111360.0000    0.23345
111400.0000    0.36980
111440.0000    0.37181
111480.0000    0.58283
111520.0000    0.72759
111560.0000    0.27594
111600.0000    0.76889
111640.0000    0.66451
111680.0000    0.80348
111720.0000    0.41171
111760.0000    0.62791
111800.0000    0.49048
111840.0000    0.37525
111880.0000    0.61636
111920.0000    0.58904
111960.0000    0.44525
112000.0000    0.44455
112040.0000    0.46504
112080.0000    0.51846
112120.0000    0.41790
112160.0000    0.18054
112200.0000    0.29034
112240.0000    0.44294
112280.0000    0.42164
112320.0000    0.54664
112360.0000    0.44479
112400.0000    0.37942
112440.0000    0.42666
112480.0000    0.44725
112520.0000    0.21326
112560.0000    0.24126
112600.0000    0.13819
112640.0000    0.60797
112680.0000    0.44793
112720.0000    0.41819
112760.0000    0.48544
112800.0000    0.19879
112840.0000    0.34249
112880.0000    0.54618
112920.0000    0.48888
112960.0000    0.50529
113000.0000    0.54095
113040.0000    0.63378
113080.0000    0.42063
113120.0000    0.47571
113160.0000    0.40182
113200.0000    0.50266
113240.0000    0.35622
113280.0000    0.35695
113320.0000    0.42829
113360.0000    0.37606
113400.0000    0.57470
113440.0000    0.31209
113480.0000    0.48788
113520.0000    0.36025
113560.0000    0.57559
113600.0000    0.50512
113640.0000    0.44210
113680.0000    0.57948
113720.0000    0.45014
113760.0000    0.35078
113800.0000    0.29290
113840.0000    0.25222
113880.0000    0.32248
113920.0000    0.29955
113960.0000    0.30448
114000.0000    0.44216
114040.0000    0.56048
114080.0000    0.44701
114120.0000    0.41712
114160.0000    0.46692
114200.0000    0.53408
114240.0000    0.26780
114280.0000    0.39253
114320.0000    0.21959
114360.0000    0.43217
114400.0000    0.35662
114440.0000    0.45216
114480.0000    0.39225
114520.0000    0.26221
114560.0000    0.29648
114600.0000    0.20573
114640.0000    0.49263
114680.0000    0.68956
114720.0000    0.34294
114760.0000    0.39837
114800.0000    0.31676
114840.0000    0.21272
114880.0000    0.35592
114920.0000    0.31424
114960.0000    0.36394
115000.0000    0.46377
115040.0000    0.23005
115080.0000    0.32548
115120.0000    0.25437
115160.0000    0.20943
115200.0000    0.55712
115240.0000    0.40093
115280.0000    0.37398
115320.0000    0.40898
115360.0000    0.32385
115400.0000    0.45294
115440.0000    0.48924
115480.0000    0.21588
115520.0000    0.26781
115560.0000    0.27661
115600.0000    0.59554
115640.0000    0.46340
115680.0000    0.25414
115720.0000    0.47013
115760.0000    0.25691
115800.0000    0.38667
115840.0000    0.49107
115880.0000    0.56293
115920.0000    0.34012
115960.0000    0.44853
116000.0000    0.40557
116040.0000    0.07308
116080.0000    0.29247
116120.0000    0.44822
116160.0000    0.36017
116200.0000    0.65442
116240.0000    0.40967
116280.0000    0.48360
116320.0000    0.61647
116360.0000    0.53601
116400.0000    0.45049
116440.0000    0.34116
116480.0000    0.36624
116520.0000    0.18635
116560.0000    0.37949
116600.0000    0.21674
116640.0000    0.22947
116680.0000    0.21323
116720.0000    0.11611
116760.0000    0.23891
116800.0000    0.43788
116840.0000    0.44094
116880.0000    0.23885
116920.0000    0.51127
116960.0000    0.53403
117000.0000    0.38652
117040.0000    0.59958
117080.0000    0.65703
117120.0000    0.42631
117160.0000    0.42877
117200.0000    0.44812
117240.0000    0.54212
117280.0000    0.54219
117320.0000    0.47394
117360.0000    0.60780
117400.0000    0.41645
117440.0000    0.53308
117480.0000   -0.19364
117520.0000    0.58484
117560.0000    0.48760
117600.0000    0.34334
117640.0000    0.37055
117680.0000    0.33052
117720.0000    0.46129
117760.0000    0.49061
117800.0000    0.35199
117840.0000    0.18437
117880.0000    0.29886
117920.0000    0.49119
117960.0000    0.26575
118000.0000    0.28594
118040.0000    0.34057
118080.0000    0.36261
118120.0000    0.26507
118160.0000    0.36808
118200.0000    0.49786
118240.0000    0.51099
118280.0000    0.53683
118320.0000    0.62812
118360.0000    0.50083
118400.0000    0.22068
118440.0000    0.24248
118480.0000    0.40306
118520.0000    0.42728
118560.0000    0.29188
118600.0000    0.22960
118640.0000    0.39630
118680.0000    0.33082
118720.0000    0.14900
118760.0000    0.18298
118800.0000    0.40132
118840.0000    0.28884
118880.0000    0.62883
118920.0000    0.51959
118960.0000    0.52352
119000.0000    0.58692
119040.0000    0.49504
119080.0000    0.58769
119120.0000    0.36312
119160.0000    0.35633
119200.0000    0.33409
119240.0000    0.19775
119280.0000    0.28560
119320.0000    0.62604
119360.0000    0.62803
119400.0000    0.70593
119440.0000    0.61996
119480.0000    0.55222
119520.0000    0.55854
119560.0000    0.59029
119600.0000    0.69655
119640.0000    0.52699
119680.0000    0.70059
119720.0000    0.40199
119760.0000    0.52874
119800.0000    0.60931
119840.0000    0.70649
119880.0000    0.46234
119920.0000    0.33055
119960.0000    0.47746
120000.0000    0.27606
120040.0000    0.44034
120080.0000    0.03022
120120.0000    0.33621
120160.0000    0.33133
120200.0000    0.14199
120240.0000    0.39243
120280.0000    0.44124
120320.0000    0.32418
120360.0000    0.40008
120400.0000    0.48512
120440.0000    0.03660
120480.0000    0.65088
120520.0000    0.26799
120560.0000    0.27499
120600.0000    0.30673
120640.0000    0.23393
120680.0000    0.50660
120720.0000    0.23528
120760.0000    0.30894
120800.0000    0.41605
120840.0000    0.24513
120880.0000    0.46409
120920.0000    0.33404
120960.0000    0.51212
121000.0000    0.42902
121040.0000    0.35899
121080.0000    0.23944
121120.0000    0.25555
121160.0000    0.56027
121200.0000    0.28826
121240.0000    0.16022
121280.0000    0.29475
121320.0000    0.20938
121360.0000    0.31556
121400.0000    0.32115
121440.0000    0.53860
121480.0000    0.61925
121520.0000    0.41298
121560.0000    0.54525
121600.0000    0.43055
121640.0000    0.57036
121680.0000    0.31902
121720.0000    0.34779
121760.0000    0.30256
121800.0000    0.61239
121840.0000    0.02250
121880.0000    0.22408
121920.0000    0.21155
121960.0000    0.24977
122000.0000    0.36179
122040.0000    0.41086
122080.0000    0.46004
122120.0000    0.61190
122160.0000    0.41324
122200.0000    0.38414
122240.0000    0.48715
122280.0000    0.40865
122320.0000    0.33548
122360.0000    0.44749
122400.0000    0.66678
122440.0000    0.31962
122480.0000    0.28958
122520.0000    0.27642
122560.0000    0.28922
122600.0000    0.35155
122640.0000    0.39804
122680.0000    0.38715
122720.0000    0.33988
122760.0000    0.30059
122800.0000    0.25695
122840.0000    0.62359
122880.0000    0.58342
122920.0000    0.63307
122960.0000    0.64633
123000.0000    0.53293
123040.0000    0.53193
123080.0000    0.45780
123120.0000    0.48663
123160.0000    0.33176
123200.0000    0.38767
123240.0000    0.49712
123280.0000    0.22088
123320.0000    0.44898
123360.0000    0.40729
123400.0000    0.39179
123440.0000    0.38378
123480.0000    0.01543
123520.0000    0.19309
123560.0000    0.41702
123600.0000    0.52891
123640.0000    0.47624
123680.0000    0.39840
123720.0000    0.21224
123760.0000    0.35156
123800.0000    0.22291
123840.0000    0.53280
123880.0000    0.32963
123920.0000    0.31272
123960.0000    0.31879
124000.0000    0.57752
124040.0000    0.38555
124080.0000    0.30929
124120.0000    0.11282
124160.0000    0.25998
124200.0000    0.23636
124240.0000    0.32028
124280.0000    0.35724
124320.0000    0.46236
124360.0000    0.29706
124400.0000    0.36127
124440.0000    0.41201
124480.0000    0.46782
124520.0000    0.21494
124560.0000    0.33109
124600.0000    0.33720
124640.0000    0.59974
124680.0000    0.29083
124720.0000    0.35397
124760.0000    0.21894
124800.0000    0.29720
124840.0000    0.16358
124880.0000    0.26361
124920.0000    0.38769
124960.0000    0.28884
125000.0000    0.55053
125040.0000    0.35901
125080.0000    0.43626
125120.0000    0.37793
125160.0000    0.31012
125200.0000    0.05524
125240.0000    0.39288
125280.0000    0.12501
125320.0000    0.47967
125360.0000    0.43310
125400.0000    0.34497
125440.0000    0.40693
125480.0000    0.24938
125520.0000    0.19969
125560.0000    0.27037
125600.0000    0.66744
125640.0000    0.29442
125680.0000    0.37193
125720.0000    0.49422
125760.0000    0.54776
125800.0000    0.40109
125840.0000    0.43733
125880.0000    0.67011
125920.0000    0.36710
125960.0000    0.51119
126000.0000    0.37447
126040.0000    0.40908
126080.0000    0.41737
126120.0000    0.49195
126160.0000    0.48479
126200.0000    0.57562
126240.0000    0.44684
126280.0000    0.45099
126320.0000    0.59789
126360.0000    0.46702
126400.0000    0.42336
126440.0000    0.51288
126480.0000    0.28239
126520.0000    0.50290
126560.0000    0.46677
126600.0000    0.41007
126640.0000    0.16266
126680.0000    0.28383
126720.0000    0.55623
126760.0000    0.42876
126800.0000    0.53967
126840.0000    0.51407
126880.0000    0.38638
126920.0000    0.59237
126960.0000    0.54792
127000.0000    0.65547
127040.0000    0.45773
127080.0000    0.64139
127120.0000    0.53837
127160.0000    0.54574
127200.0000    0.43480
127240.0000    0.27492
127280.0000    0.41934
127320.0000   -0.13037
127360.0000   -0.04718
127400.0000   -0.46562
127440.0000   -0.21178
127480.0000   -0.50337
127520.0000   -0.49926
127560.0000   -0.36632
127600.0000   -0.71972
127640.0000   -0.42500
127680.0000   -0.50670
127720.0000   -0.61833
127760.0000   -0.43508
127800.0000   -0.50093
127840.0000   -0.45896
127880.0000   -0.51366
127920.0000   -0.62891
127960.0000   -0.60217
128000.0000   -0.57912
128040.0000   -0.53635
128080.0000   -0.68314
128120.0000   -0.49478
128160.0000   -0.57810
128200.0000   -0.40127
128240.0000   -0.34386
128280.0000   -0.25313
128320.0000    0.12489
128360.0000   -0.24659
128400.0000   -0.49610
128440.0000   -0.32980
128480.0000   -0.75200
128520.0000   -0.60239
128560.0000   -0.65861
128600.0000   -0.63183
128640.0000   -0.62091
128680.0000   -0.09519
128720.0000    0.20960
128760.0000   -0.08692
128800.0000    0.24195
128840.0000    0.20237
128880.0000   -0.25628
128920.0000   -0.52015
128960.0000   -0.21977
129000.0000   -0.11788
129040.0000   -0.09351
129080.0000    0.07552
129120.0000   -0.03020
129160.0000    0.31830
129200.0000    0.08448
129240.0000    0.02091
129280.0000   -0.01413
129320.0000    0.15396
129360.0000    0.10853
129400.0000    0.11337
129440.0000    0.00866
129480.0000   -0.01960
129520.0000    0.14379
129560.0000    0.16497
129600.0000    0.02579
129640.0000    0.06365
129680.0000    0.06238
129720.0000   -0.09232
129760.0000    0.08027
129800.0000    0.19560
129840.0000   -0.15249
129880.0000   -0.23659
129920.0000   -0.22811
129960.0000   -0.03065
130000.0000   -0.05340
130040.0000   -0.02519
130080.0000    0.03085
130120.0000   -0.27748
130160.0000   -0.57225
130200.0000   -0.64040
130240.0000   -0.38051
130280.0000   -0.26853
130320.0000   -0.61655
130360.0000   -0.63710
130400.0000   -0.43388
130440.0000   -0.34535
130480.0000   -0.44537
130520.0000   -0.39195
130560.0000   -0.19942
130600.0000   -0.54628
130640.0000   -0.09186
130680.0000   -0.14920
130720.0000   -0.25335
130760.0000   -0.39238
130800.0000   -0.44785
130840.0000   -0.47549
130880.0000   -0.28283
130920.0000   -0.60874
130960.0000   -0.42749
131000.0000   -0.60731
131040.0000   -0.58157
131080.0000   -0.79745
131120.0000   -0.35607
131160.0000   -0.14201
131200.0000    0.00356
131240.0000   -0.03245
131280.0000   -0.05522
131320.0000   -0.35115
131360.0000   -0.08907
131400.0000    0.02948
131440.0000    0.16999
131480.0000   -0.05828
131520.0000    0.10948
131560.0000   -0.17970
131600.0000    0.00934
131640.0000    0.15021
131680.0000   -0.07096
131720.0000   -0.23243
131760.0000    0.18002
131800.0000    0.24730
131840.0000    0.23963
131880.0000    0.24620
131920.0000    0.21120
131960.0000    0.13572
132000.0000    0.24584
132040.0000    0.38387
132080.0000    0.30581
132120.0000    0.43551
132160.0000    0.25087
132200.0000    0.23276
132240.0000    0.22123
132280.0000    0.34958
132320.0000   -0.16709
132360.0000   -0.07847
132400.0000    0.02459
132440.0000   -0.08623
132480.0000   -0.10624
132520.0000   -0.21036
132560.0000   -0.66385
132600.0000   -0.49387
132640.0000   -0.36833
132680.0000   -0.37918
132720.0000   -0.40111
132760.0000   -0.82264
132800.0000   -0.09569
132840.0000   -0.02407
132880.0000    0.24852
132920.0000    0.02256
132960.0000    0.06593
133000.0000   -0.02066
133040.0000   -0.08564
133080.0000   -0.17665
133120.0000   -0.41267
133160.0000   -0.04063
133200.0000   -0.11734
133240.0000   -0.28160
133280.0000   -0.04279
133320.0000   -0.22882
133360.0000   -0.04924
133400.0000   -0.15017
133440.0000   -0.33552
133480.0000    0.31637
133520.0000   -0.26513
133560.0000   -0.12877
133600.0000   -0.02577
133640.0000   -0.33071
133680.0000   -0.07087
133720.0000   -0.21779
133760.0000   -0.62969
133800.0000   -0.46604
133840.0000   -0.41658
133880.0000   -0.13163
133920.0000   -0.22327
133960.0000   -0.37210
134000.0000   -0.15674
134040.0000   -0.28633
134080.0000   -0.11366
134120.0000   -0.54689
134160.0000   -0.58663
134200.0000   -0.43675
134240.0000   -0.37603
134280.0000   -0.18044
134320.0000   -0.13213
134360.0000   -0.11252
134400.0000   -0.28343
134440.0000   -0.37802
134480.0000   -0.27115
134520.0000   -0.46939
134560.0000   -0.35332
134600.0000   -0.56264
134640.0000   -0.52419
134680.0000   -0.34569
134720.0000   -0.44075
134760.0000   -0.36322
134800.0000   -0.25235
134840.0000   -0.62216
134880.0000   -0.45350
134920.0000   -0.44284
134960.0000   -0.11071
135000.0000   -0.26516
135040.0000   -0.19453
135080.0000   -0.23517
135120.0000   -0.35768
135160.0000   -0.27807
135200.0000   -0.14330
135240.0000   -0.47058
135280.0000   -0.17294
135320.0000   -0.59657
135360.0000   -0.50886
135400.0000   -0.68433
135440.0000   -0.25953
135480.0000   -0.24877
135520.0000   -0.42357
135560.0000   -0.49061
135600.0000   -0.20252
135640.0000   -0.05081
135680.0000   -0.28711
135720.0000   -0.14985
135760.0000   -0.49213
135800.0000   -0.19474
135840.0000   -0.27955
135880.0000   -0.57855
135920.0000   -0.28046
135960.0000   -0.41810
136000.0000   -0.39355
136040.0000   -0.46417
136080.0000   -0.43397
136120.0000   -0.35621
136160.0000   -0.49987
136200.0000   -0.47654
136240.0000   -0.79372
136280.0000   -0.46955
136320.0000   -0.19883
136360.0000   -0.54272
136400.0000   -0.19616
136440.0000   -0.41849
136480.0000   -0.45479
136520.0000   -0.30065
136560.0000   -0.34031
136600.0000   -0.36791
136640.0000   -0.54492
136680.0000   -0.57098
136720.0000   -0.61298
136760.0000   -0.54583
136800.0000   -0.45205
136840.0000   -0.28398
136880.0000   -0.47419
136920.0000   -0.58012
136960.0000   -0.46636
137000.0000   -0.48108
137040.0000   -0.77694
137080.0000   -0.44518
137120.0000   -0.38918
137160.0000   -0.37151
137200.0000   -0.21126
137240.0000   -0.13847
137280.0000   -0.24379
137320.0000   -0.27653
137360.0000   -0.29184
137400.0000   -0.23004
137440.0000   -0.36780
137480.0000   -0.51104
137520.0000   -0.35514
137560.0000   -0.35235
137600.0000   -0.10971
137640.0000   -0.65618
137680.0000   -0.50521
137720.0000   -0.55743
137760.0000   -0.04006
137800.0000   -0.71461
137840.0000   -0.45494
137880.0000    0.01603
137920.0000   -0.23548
137960.0000   -0.13344
138000.0000   -0.31519
138040.0000   -0.58213
138080.0000   -0.37074
138120.0000   -0.44760
138160.0000   -0.51637
138200.0000   -0.52251
138240.0000   -0.44104
138280.0000   -0.06869
138320.0000   -0.27815
138360.0000    0.03581
138400.0000   -0.05665
138440.0000   -0.25323
138480.0000   -0.00418
138520.0000   -0.20536
138560.0000   -0.12200
138600.0000    0.04570
138640.0000   -0.24385
138680.0000   -0.29981
138720.0000   -0.21475
138760.0000   -0.34511
138800.0000   -0.41302
138840.0000   -0.28269
138880.0000   -0.17383
138920.0000   -0.10582
138960.0000    0.18508
139000.0000   -0.01900
139040.0000    0.23072
139080.0000    0.37054
139120.0000    0.24705
139160.0000    0.21933
139200.0000    0.11233
139240.0000    0.10743
139280.0000    0.24757
139320.0000    0.20602
139360.0000    0.05949
139400.0000    0.07062
139440.0000    0.00242
139480.0000   -0.18960
139520.0000    0.29230
139560.0000    0.13595
139600.0000    0.28218
139640.0000    0.30657
139680.0000    0.30312
139720.0000    0.26997
139760.0000    0.39439
139800.0000    0.35346
139840.0000    0.47191
139880.0000    0.50759
139920.0000    0.19646
139960.0000    0.22866
140000.0000    0.13105
140040.0000    0.04908
140080.0000   -0.00078
140120.0000   -0.08745
140160.0000    0.16527
140200.0000    0.18222
140240.0000    0.22281
140280.0000   -0.13507
140320.0000   -0.21339
140360.0000   -0.34942
140400.0000   -0.31298
140440.0000   -0.41526
140480.0000   -0.31410
140520.0000   -0.06088
140560.0000   -0.01618
140600.0000   -0.14027
140640.0000   -0.20692
140680.0000   -0.26502
140720.0000   -0.11421
140760.0000    0.34148
140800.0000    0.45326
140840.0000    0.20040
140880.0000    0.59131
140920.0000    0.48277
140960.0000    0.20161
141000.0000    0.57937
141040.0000    0.42716
141080.0000    0.38440
141120.0000    0.32135
141160.0000    0.22802
141200.0000    0.57104
141240.0000    0.29994
141280.0000    0.33788
141320.0000    0.37789
141360.0000    0.45144
141400.0000    0.37819
141440.0000    0.35359
141480.0000    0.26994
141520.0000    0.22953
141560.0000    0.55325
141600.0000    0.41076
141640.0000    0.25782
141680.0000    0.23296
141720.0000    0.27854
141760.0000    0.13607
141800.0000    0.22191
141840.0000    0.37286
141880.0000    0.40152
141920.0000    0.20801
141960.0000    0.26467
142000.0000    0.17491
142040.0000    0.02263
142080.0000    0.45664
142120.0000    0.68525
142160.0000    0.43730
142200.0000    0.53689
142240.0000    0.47874
142280.0000    0.50653
142320.0000    0.51838
142360.0000    0.37203
142400.0000    0.44025
142440.0000    0.06214
142480.0000    0.37264
142520.0000    0.28322
142560.0000    0.47145
142600.0000    0.31301
142640.0000    0.15011
142680.0000   -0.02518
142720.0000    0.44414
142760.0000    0.45661
142800.0000    0.51145
142840.0000    0.37245
142880.0000    0.28348
142920.0000    0.39468
142960.0000    0.50283
143000.0000    0.53775
143040.0000    0.38473
143080.0000    0.48974
143120.0000    0.34974
143160.0000    0.16983
143200.0000    0.33446
143240.0000    0.14652
143280.0000    0.44109
143320.0000    0.23323
143360.0000    0.54560
143400.0000    0.40908
143440.0000    0.43661
143480.0000    0.37962
143520.0000    0.33427
143560.0000    0.36521
143600.0000    0.37911
143640.0000    0.63416
143680.0000    0.22496
143720.0000    0.50487
143760.0000    0.47262
143800.0000    0.63666
143840.0000    0.57521
143880.0000    0.30012
143920.0000    0.67466
143960.0000    0.51338
144000.0000    0.47442
144040.0000    0.37987
144080.0000    0.44421
144120.0000    0.52484
144160.0000    0.34973
144200.0000    0.38302
144240.0000    0.17472
144280.0000    0.45360
144320.0000    0.65588
144360.0000    0.48933
144400.0000    0.44919
144440.0000    0.60448
144480.0000    0.56699
144520.0000    0.39974
144560.0000    0.46707
144600.0000    0.46378
144640.0000    0.39776
144680.0000    0.41036
144720.0000    0.38783
144760.0000    0.51923
144800.0000    0.37468
144840.0000    0.45742
144880.0000    0.36900
144920.0000    0.45548
144960.0000    0.40300
145000.0000    0.35559
145040.0000    0.16993
145080.0000    0.38181
145120.0000    0.47788
145160.0000    0.34890
145200.0000    0.27762
145240.0000    0.19410
145280.0000    0.40152
145320.0000    0.31351
145360.0000    0.50408
145400.0000    0.47397
145440.0000    0.59238
145480.0000    0.35886
145520.0000    0.26005
145560.0000    0.37897
145600.0000    0.37085
145640.0000    0.11554
145680.0000    0.34706
145720.0000    0.31172
145760.0000    0.69263
145800.0000    0.50222
145840.0000    0.71111
145880.0000    0.46125
145920.0000    0.45832
145960.0000    0.34449
146000.0000    0.57856
146040.0000    0.48462
146080.0000    0.63071
146120.0000    0.48406
146160.0000    0.47223
146200.0000    0.49676
146240.0000    0.49347
146280.0000    0.61732
146320.0000    0.66178
146360.0000    0.51987
146400.0000    0.66892
146440.0000    0.42563
146480.0000    0.76819
146520.0000    0.48847
146560.0000    0.49955
146600.0000    0.41686
146640.0000    0.45067
146680.0000    0.36405
146720.0000    0.49851
146760.0000    0.67750
146800.0000    0.44103
146840.0000    0.53710
146880.0000    0.33224
146920.0000    0.29498
146960.0000    0.17866
147000.0000    0.07345
147040.0000    0.36099
147080.0000    0.22439
147120.0000    0.49754
147160.0000    0.45318
147200.0000    0.69611
147240.0000    0.45583
147280.0000    0.68583
147320.0000    0.38117
147360.0000    0.57958
147400.0000    0.68190
147440.0000    0.64527
147480.0000    0.59977
147520.0000    0.27625
147560.0000    0.41926
147600.0000    0.46753
147640.0000    0.25481
147680.0000    0.38180
147720.0000    0.38426
147760.0000    0.16355
147800.0000    0.50344
147840.0000    0.59994
147880.0000    0.32002
147920.0000    0.56235
147960.0000    0.46359
148000.0000    0.29818
148040.0000    0.34622
148080.0000    0.27604
148120.0000    0.36876
148160.0000    0.51217
148200.0000    0.37507
148240.0000    0.23713
148280.0000    0.30943
148320.0000    0.19143
148360.0000    0.46854
148400.0000    0.53041
148440.0000    0.32671
148480.0000    0.19368
148520.0000    0.32125
148560.0000    0.32339
148600.0000    0.11166
148640.0000    0.41395
148680.0000    0.36530
148720.0000    0.20749
148760.0000    0.34453
148800.0000    0.27381
148840.0000    0.40369
148880.0000    0.48733
148920.0000    0.45850
148960.0000    0.51083
149000.0000    0.48131
149040.0000    0.54072
149080.0000    0.73945
149120.0000    0.22098
149160.0000    0.38319
149200.0000    0.42555
149240.0000    0.39737
149280.0000   -0.24882
149320.0000   -0.16374
149360.0000   -0.01320
149400.0000   -0.00219
149440.0000   -0.21115
149480.0000    0.05338
149520.0000    0.16442
149560.0000    0.04587
149600.0000   -0.08401
149640.0000   -0.43837
149680.0000   -0.05036
149720.0000   -0.07270
149760.0000    0.06202
149800.0000    0.00805
149840.0000   -0.06216
149880.0000   -0.07540
149920.0000   -0.10558
149960.0000   -0.26211
150000.0000   -0.11963
150040.0000   -0.17704
150080.0000   -0.15097
150120.0000   -0.33138
150160.0000   -0.17363
150200.0000   -0.51074
150240.0000   -0.10992
150280.0000   -0.38787
150320.0000   -0.47363
150360.0000   -0.60032
150400.0000   -0.56231
150440.0000   -0.43007
150480.0000   -0.52993
150520.0000   -0.50145
150560.0000   -0.62774
150600.0000   -0.32939
150640.0000   -0.36738
150680.0000   -0.50356
150720.0000   -0.46705
150760.0000   -0.41357
150800.0000   -0.08578
150840.0000   -0.00093
150880.0000   -0.16292
150920.0000   -0.26949
150960.0000    0.01519
151000.0000   -0.02463
151040.0000   -0.01283
151080.0000   -0.27549
151120.0000   -0.43361
151160.0000   -0.13927
151200.0000   -0.56128
151240.0000   -0.10924
151280.0000   -0.14375
151320.0000    0.07617
151360.0000   -0.06995
151400.0000    0.08467
151440.0000   -0.09739
151480.0000   -0.44210
151520.0000   -0.64301
151560.0000   -0.59983
151600.0000   -0.40211
151640.0000   -0.70050
151680.0000   -0.45792
151720.0000   -0.44483
151760.0000   -0.30507
151800.0000   -0.76021
151840.0000   -0.33022
151880.0000   -0.36002
151920.0000   -0.81939
151960.0000   -0.66009
152000.0000   -0.56552
152040.0000   -0.48961
152080.0000   -0.60611
152120.0000   -0.44698
152160.0000   -0.58366
152200.0000   -0.80421
152240.0000   -0.37310
152280.0000   -1.07798
152320.0000   -0.66091
152360.0000   -0.46750
152400.0000   -0.64699
152440.0000   -0.46740
152480.0000   -0.61787
152520.0000   -0.58761
152560.0000    0.11690
152600.0000    0.02560
152640.0000    0.13020
152680.0000    0.33261
152720.0000    0.10208
152760.0000    0.32653
152800.0000    0.38239
152840.0000    0.39865
152880.0000   -0.07267
152920.0000   -0.06699
152960.0000    0.48280
153000.0000    0.32474
153040.0000    0.29567
153080.0000    0.20665
153120.0000    0.29684
153160.0000    0.34635
153200.0000    0.58084
153240.0000    0.57470
153280.0000    0.37195
153320.0000    0.43282
153360.0000    0.39880
153400.0000    0.30943
153440.0000    0.33616
153480.0000    0.48890
153520.0000    0.07411
153560.0000    0.29795
153600.0000    0.19544
153640.0000    0.30902
153680.0000    0.09871
153720.0000    0.06637
153760.0000    0.36853
153800.0000    0.26287
153840.0000    0.43619
153880.0000    0.24247
153920.0000    0.27852
153960.0000    0.14280
154000.0000    0.35953
154040.0000   -0.02472
154080.0000    0.36346
154120.0000    0.10353
154160.0000    0.47461
154200.0000    0.27235
154240.0000    0.40721
154280.0000    0.00872
154320.0000    0.00746
154360.0000    0.11631
154400.0000    0.14798
154440.0000    0.34282
154480.0000    0.31827
154520.0000    0.26412
154560.0000    0.11828
154600.0000   -0.09685
154640.0000    0.29565
154680.0000    0.26100
154720.0000    0.45841
154760.0000    0.10157
154800.0000    0.29313
154840.0000    0.16292
154880.0000    0.32614
154920.0000    0.21879
154960.0000    0.19431
155000.0000    0.34305
155040.0000    0.36865
155080.0000    0.33486
155120.0000    0.38603
155160.0000    0.42448
155200.0000    0.36887
155240.0000    0.48255
155280.0000    0.56557
155320.0000    0.44351
155360.0000    0.38281
155400.0000    0.37805
155440.0000    0.23184
155480.0000    0.29343
155520.0000    0.41956
155560.0000    0.09499
155600.0000    0.18527
155640.0000    0.26601
155680.0000    0.27247
155720.0000    0.51558
155760.0000    0.38320
155800.0000    0.40729
155840.0000    0.40101
155880.0000    0.42413
155920.0000    0.28701
155960.0000    0.40691
156000.0000    0.35559
156040.0000    0.44143
156080.0000    0.44251
156120.0000    0.53751
156160.0000    0.21676
156200.0000    0.33863
156240.0000    0.27858
156280.0000    0.23460
156320.0000    0.28090
156360.0000    0.38578
156400.0000    0.27400
156440.0000    0.12570
156480.0000    0.45835
156520.0000    0.19030
156560.0000    0.47655
156600.0000   -0.11865
156640.0000    0.50143
156680.0000    0.15375
156720.0000    0.31219
156760.0000    0.17665
156800.0000    0.42181
156840.0000    0.10755
156880.0000    0.46129
156920.0000    0.33783
156960.0000    0.28432
157000.0000    0.23349
157040.0000    0.53534
157080.0000    0.26235
157120.0000    0.41525
157160.0000    0.09711
157200.0000    0.35318
157240.0000    0.37521
157280.0000    0.28262
157320.0000   -0.25026
157360.0000    0.23799
157400.0000    0.22722
157440.0000    0.24552
157480.0000    0.09296
157520.0000    0.40852
157560.0000    0.30686
157600.0000    0.29327
157640.0000    0.31545
157680.0000    0.22298
157720.0000    0.28029
157760.0000    0.32932
157800.0000    0.50059
157840.0000    0.40258
157880.0000    0.23825
157920.0000    0.21746
157960.0000    0.39208
158000.0000    0.37230
158040.0000    0.52021
158080.0000    0.24172
158120.0000    0.28997
158160.0000    0.70218
158200.0000    0.56118
158240.0000    0.39960
158280.0000    0.51104
158320.0000    0.47490
158360.0000   -0.03836
158400.0000    0.43372
158440.0000    0.09471
158480.0000    0.13399
158520.0000    0.15366
158560.0000    0.51169
158600.0000    0.31438
158640.0000    0.42550
158680.0000   -0.00547
158720.0000    0.39341
158760.0000    0.39126
158800.0000    0.20949
158840.0000    0.55055
158880.0000    0.26967
158920.0000    0.37880
158960.0000    0.18006
159000.0000    0.19452
159040.0000    0.28083
159080.0000    0.27976
159120.0000    0.37842
159160.0000    0.43425
159200.0000    0.00344
159240.0000    0.27256
159280.0000    0.14065
159320.0000   -0.16837
159360.0000    0.19169
159400.0000    0.22784
159440.0000    0.30885
159480.0000    0.38579
159520.0000    0.20851
159560.0000    0.21596
159600.0000    0.40850
159640.0000    0.51530
159680.0000    0.31153
159720.0000    0.19965
159760.0000    0.22013
159800.0000    0.14514
159840.0000    0.31734
159880.0000    0.22413
159920.0000    0.53167
159960.0000    0.23623
160000.0000    0.30571
160040.0000    0.16396
160080.0000    0.34057
160120.0000    0.19533
160160.0000    0.78188
160200.0000    0.21533
160240.0000    0.55484
160280.0000    0.44805
160320.0000    0.42397
160360.0000    0.50713
160400.0000    0.50444
160440.0000    0.50592
160480.0000    0.52247
160520.0000    0.43937
160560.0000    0.24428
160600.0000    0.35011
160640.0000    0.26539
160680.0000    0.17482
160720.0000    0.37521
160760.0000    0.29921
160800.0000    0.34186
160840.0000    0.23597
160880.0000   -0.19926
160920.0000   -0.03352
160960.0000   -0.09357
161000.0000   -0.24903
161040.0000    0.02721
161080.0000    0.05010
161120.0000   -0.20936
161160.0000   -0.04833
161200.0000   -0.32961
161240.0000   -0.28118
161280.0000   -0.08500
161320.0000   -0.27619
161360.0000   -0.30707
161400.0000   -0.28136
161440.0000   -0.31666
161480.0000   -0.21037
161520.0000   -0.37917
161560.0000   -0.02921
161600.0000   -0.09571
161640.0000    0.00750
161680.0000   -0.05289
161720.0000   -0.10460
161760.0000   -0.19206
161800.0000   -0.43684
161840.0000   -0.45939
161880.0000   -0.35436
161920.0000   -0.29244
161960.0000   -0.20696
162000.0000   -0.25636
162040.0000   -0.61026
162080.0000   -0.40237
162120.0000   -0.39010
162160.0000   -0.30903
162200.0000   -0.46639
162240.0000   -0.41730
162280.0000   -0.39664
162320.0000   -0.88277
162360.0000   -0.58027
162400.0000   -0.62680
162440.0000   -0.74567
162480.0000   -0.64695
162520.0000   -0.63170
162560.0000   -0.58315
162600.0000   -0.70531
162640.0000   -0.55772
162680.0000   -0.98727
162720.0000   -0.61102
162760.0000   -0.78257
162800.0000   -0.88455
162840.0000   -1.00174
162880.0000   -0.62863
162920.0000   -0.56344
162960.0000   -0.31910
163000.0000   -0.42361
163040.0000   -0.61170
163080.0000   -0.75745
163120.0000   -0.76120
163160.0000   -0.90077
163200.0000   -0.70806
163240.0000   -0.77900
163280.0000   -0.63247
163320.0000   -0.39923
163360.0000   -0.40745
163400.0000   -0.25477
163440.0000   -0.52959
163480.0000   -0.38561
163520.0000   -0.62634
163560.0000   -0.77937
163600.0000   -0.72275
163640.0000   -0.93946
163680.0000   -0.23760
163720.0000   -0.73684
163760.0000   -0.71037
163800.0000   -0.58771
163840.0000   -0.34078
163880.0000   -0.69724
163920.0000   -0.59907
163960.0000   -0.91414
164000.0000   -0.70705
164040.0000   -0.85159
164080.0000   -0.78299
164120.0000   -0.54846
164160.0000   -0.21445
164200.0000   -0.63100
164240.0000   -0.60740
164280.0000   -0.76205
164320.0000   -0.30918
164360.0000   -0.38635
164400.0000   -0.61963
164440.0000   -0.76798
164480.0000   -0.73907
164520.0000   -0.42662
164560.0000   -0.65210
164600.0000   -0.69083
164640.0000   -0.68430
164680.0000   -0.69501
164720.0000   -0.51052
164760.0000   -0.51959
164800.0000   -0.51536
164840.0000   -0.59933
164880.0000   -0.40814
164920.0000   -0.02661
164960.0000   -0.50092
165000.0000   -0.44370
165040.0000   -0.25840
165080.0000   -0.52821
165120.0000   -0.54005
165160.0000   -0.50085
165200.0000   -0.54050
165240.0000   -0.41564
165280.0000   -0.58635
165320.0000   -1.08450
165360.0000   -0.62717
165400.0000   -0.53907
165440.0000   -0.44817
165480.0000   -0.82153
165520.0000   -0.37981
165560.0000   -0.66308
165600.0000   -0.47569
165640.0000   -0.41728
165680.0000   -0.62386
165720.0000   -0.58461
165760.0000   -0.45950
165800.0000   -0.57349
165840.0000   -0.40472
165880.0000   -0.34671
165920.0000   -0.41342
165960.0000   -0.78302
166000.0000   -0.74090
166040.0000   -0.44305
166080.0000   -0.52417
166120.0000   -0.69864
166160.0000   -0.68464
166200.0000   -0.63677
166240.0000   -0.77079
166280.0000   -0.89863
166320.0000   -0.39335
166360.0000   -0.58739
166400.0000   -0.42610
166440.0000   -0.75644
166480.0000   -0.60281
166520.0000   -0.61999
166560.0000   -0.46373
166600.0000   -0.27918
166640.0000   -0.01908
166680.0000    0.14028
166720.0000    0.23830
166760.0000   -0.01840
166800.0000   -0.01317
166840.0000   -0.33387
166880.0000   -0.21455
166920.0000   -0.24136
166960.0000   -0.18792
167000.0000   -0.73765
167040.0000   -0.47721
167080.0000   -0.69327
167120.0000   -0.77380
167160.0000   -0.69318
167200.0000   -0.48687
167240.0000   -0.65685
167280.0000   -0.49033
167320.0000   -0.64046
167360.0000   -0.59491
167400.0000   -0.49139
167440.0000   -0.38091
167480.0000   -0.57837
167520.0000   -0.77717
167560.0000   -0.59971
167600.0000   -0.74162
167640.0000   -0.78254
167680.0000   -0.65452
167720.0000   -0.85446
167760.0000   -0.82523
167800.0000   -0.90635
167840.0000   -0.91156
167880.0000   -0.72528
167920.0000   -0.97169
167960.0000   -0.70936
168000.0000   -0.69562
168040.0000   -0.86353
168080.0000   -0.71029
168120.0000   -0.81786
168160.0000   -0.63105
168200.0000   -0.05065
168240.0000   -0.31460
168280.0000   -0.25871
168320.0000   -0.69460
168360.0000   -0.62303
168400.0000   -0.64075
168440.0000   -0.19025
168480.0000   -0.70486
168520.0000   -0.55126
168560.0000   -0.77121
168600.0000   -0.55435
168640.0000   -0.44653
168680.0000   -0.58362
168720.0000   -0.37620
168760.0000   -0.47745
168800.0000   -0.52976
168840.0000   -0.57613
168880.0000   -0.62315
168920.0000   -0.44061
168960.0000   -0.46028
169000.0000   -0.46015
169040.0000   -0.34029
169080.0000   -0.62951
169120.0000   -0.60096
169160.0000   -0.26564
169200.0000   -0.27159
169240.0000   -0.23356
169280.0000   -0.12030
169320.0000   -0.34811
169360.0000   -0.40951
169400.0000   -0.19409
169440.0000   -0.10700
169480.0000    0.24774
169520.0000    0.07202
169560.0000    0.14489
169600.0000   -0.08228
169640.0000   -0.26116
169680.0000   -0.34749
169720.0000   -0.40233
169760.0000   -0.34136
169800.0000   -0.46632
169840.0000   -0.50009
169880.0000   -0.37686
169920.0000   -0.41168
169960.0000   -0.65878
170000.0000   -0.15293
170040.0000   -0.43225
170080.0000   -0.76600
170120.0000   -0.66147
170160.0000   -0.77170
170200.0000   -0.73169
170240.0000   -0.55859
170280.0000   -0.77001
170320.0000   -0.68541
170360.0000   -0.68875
170400.0000   -0.47039
170440.0000   -0.54505
170480.0000   -0.48876
170520.0000   -0.62005
170560.0000   -0.69590
170600.0000   -0.56245
170640.0000   -0.58087
170680.0000   -0.48357
170720.0000   -0.61990
170760.0000   -1.14026
170800.0000   -0.79313
170840.0000   -0.49975
170880.0000   -0.45400
170920.0000   -0.46338
170960.0000   -0.55038
171000.0000   -0.57114
171040.0000   -0.62325
171080.0000   -0.47172
171120.0000   -0.36314
171160.0000   -0.49124
171200.0000   -0.49624
171240.0000   -0.57436
171280.0000   -0.69175
171320.0000   -0.44409
171360.0000   -0.35287
171400.0000   -0.56515
171440.0000   -0.55215
171480.0000   -0.32025
171520.0000   -0.37761
171560.0000   -0.44576
171600.0000   -0.71121
171640.0000   -0.49639
171680.0000   -0.54536
171720.0000   -0.49136
171760.0000   -0.48914
171800.0000   -0.47176
171840.0000   -0.72902
171880.0000   -0.40046
171920.0000   -0.56917
171960.0000   -0.48335
172000.0000   -0.49353
172040.0000   -0.61074
172080.0000   -0.59415
172120.0000   -0.36747
172160.0000   -0.49954
172200.0000   -0.58970
172240.0000   -0.68836
172280.0000   -0.55219
172320.0000   -0.55092
172360.0000   -0.24838
172400.0000   -0.34259
172440.0000   -0.61653
172480.0000   -0.46734
172520.0000   -0.11469
172560.0000   -0.38027
172600.0000   -0.53892
172640.0000   -0.38362
172680.0000   -0.46550
172720.0000   -0.38391
172760.0000   -0.57537
172800.0000   -0.41100
172840.0000   -0.70507
172880.0000   -0.46764
172920.0000   -0.49495
172960.0000   -0.35087
173000.0000   -0.60277
173040.0000   -0.52109
173080.0000   -0.41629
173120.0000   -0.55991
173160.0000   -0.51530
173200.0000   -0.32629
173240.0000   -0.51371
173280.0000   -0.77108
173320.0000   -0.46724
173360.0000   -0.69963
173400.0000   -0.65148
173440.0000   -0.26073
173480.0000   -0.43432
173520.0000   -0.48641
173560.0000   -0.27843
173600.0000   -0.16100
173640.0000   -0.25444
173680.0000    0.08698
173720.0000   -0.04442
173760.0000   -0.01962
173800.0000   -0.00038
173840.0000   -0.29721
173880.0000   -0.43327
173920.0000   -0.30054
173960.0000   -0.27115
174000.0000   -0.35924
174040.0000   -0.18002
174080.0000   -0.16869
174120.0000    0.24979
174160.0000    0.26077
174200.0000   -0.18009
174240.0000    0.07299
174280.0000   -0.18564
174320.0000   -0.02491
174360.0000   -0.16508
174400.0000   -0.22370
174440.0000   -0.11215
174480.0000   -0.16703
174520.0000   -0.34809
174560.0000    0.37522
174600.0000    0.16647
174640.0000    0.04669
174680.0000    0.07840
174720.0000    0.19689
174760.0000    0.04161
174800.0000   -0.01021
174840.0000    0.07627
174880.0000    0.05669
174920.0000   -0.01384
174960.0000   -0.21907
175000.0000   -0.09988
175040.0000   -0.07805
175080.0000   -0.29640
175120.0000   -0.16429
175160.0000   -0.21475
175200.0000   -0.18083
175240.0000   -0.30016
175280.0000   -0.23511
175320.0000   -0.44760
175360.0000   -0.51655
175400.0000   -0.21000
175440.0000   -0.38721
175480.0000   -0.14433
175520.0000   -0.26595
175560.0000   -0.06118
175600.0000   -0.21589
175640.0000   -0.14829
175680.0000   -0.00781
175720.0000   -0.13906
175760.0000   -0.08807
175800.0000   -0.05719
175840.0000   -0.61235
175880.0000    0.09892
175920.0000   -0.22386
175960.0000    0.20159
176000.0000   -0.25549
176040.0000   -0.20216
176080.0000   -0.34366
176120.0000   -0.36960
176160.0000   -0.51261
176200.0000   -0.45266
176240.0000   -0.53318
176280.0000   -0.47313
176320.0000   -0.56578
176360.0000   -0.64213
176400.0000   -0.60343
176440.0000   -0.44644
176480.0000   -0.51130
176520.0000   -0.39344
176560.0000   -0.54743
176600.0000   -0.68012
176640.0000   -0.46340
176680.0000   -0.53513
176720.0000   -0.38197
176760.0000   -0.63217
176800.0000   -0.32106
176840.0000   -0.20865
176880.0000   -0.60883
176920.0000   -0.10497
176960.0000    0.00437
177000.0000   -0.05687
177040.0000   -0.13977
177080.0000   -0.22057
177120.0000   -0.19446
177160.0000   -0.42444
177200.0000   -0.58181
177240.0000   -0.23034
177280.0000   -0.39573
177320.0000   -0.56986
177360.0000   -0.40400
177400.0000   -0.40050
177440.0000   -0.24486
177480.0000   -0.18096
177520.0000   -0.11100
177560.0000   -0.38178
177600.0000   -0.38754
177640.0000   -0.13212
177680.0000   -0.13949
177720.0000   -0.19620
177760.0000   -0.21213
177800.0000   -0.21304
177840.0000   -0.22047
177880.0000   -0.20724
177920.0000   -0.26390
177960.0000    0.00507
178000.0000   -0.30672
178040.0000   -0.29564
178080.0000   -0.29839
178120.0000   -0.03212
178160.0000   -0.85673
178200.0000   -0.61957
178240.0000   -0.44658
178280.0000   -0.22424
178320.0000   -0.23207
178360.0000   -0.57845
178400.0000   -0.60507
178440.0000   -0.66646
178480.0000   -0.83148
178520.0000   -0.62339
178560.0000   -0.72984
178600.0000   -0.53835
178640.0000   -0.36864
178680.0000   -0.48591
178720.0000   -0.46591
178760.0000   -0.59471
178800.0000   -0.17811
178840.0000    0.10123
178880.0000    0.15694
178920.0000   -0.48023
178960.0000   -0.70425
179000.0000   -0.60119
179040.0000   -0.10119
179080.0000   -0.55725
179120.0000   -0.56605
179160.0000   -0.39123
179200.0000   -0.25937
179240.0000   -0.25437
179280.0000   -0.64140
179320.0000   -0.30735
179360.0000   -0.54215
179400.0000   -0.20257
179440.0000   -0.24515
179480.0000    0.06854
179520.0000   -0.00486
179560.0000   -0.57056
179600.0000   -0.43952
179640.0000   -0.11847
179680.0000   -0.49272
179720.0000   -0.45068
179760.0000   -0.14123
179800.0000   -0.40496
179840.0000   -0.53071
179880.0000   -0.37565
179920.0000   -0.44421
179960.0000   -0.61490
180000.0000   -0.60079
180040.0000   -0.52837
180080.0000   -0.71095
180120.0000   -0.44317
180160.0000   -0.70972
180200.0000   -0.65624
180240.0000   -0.50577
180280.0000   -0.31549
180320.0000   -0.44346
180360.0000   -0.41329
180400.0000   -0.20752
180440.0000   -0.36990
180480.0000   -0.47968
180520.0000   -0.69669
180560.0000   -0.35361
180600.0000   -0.13409
180640.0000   -0.13408
180680.0000    0.23567
180720.0000    0.03537
180760.0000   -0.29480
180800.0000   -0.44805
180840.0000   -0.32562
180880.0000   -0.01107
180920.0000   -0.13343
180960.0000   -0.24596
181000.0000   -0.00242
181040.0000   -0.40622
181080.0000   -0.32949
181120.0000   -0.32839
181160.0000   -0.33310
181200.0000   -0.27957
181240.0000   -0.78155
181280.0000   -0.61009
181320.0000   -0.24125
181360.0000   -0.42015
181400.0000   -0.59638
181440.0000   -0.28835
181480.0000   -0.36974
181520.0000    0.00701
181560.0000    0.23719
181600.0000   -0.12548
181640.0000   -0.07889
181680.0000    0.16538
181720.0000   -0.10678
181760.0000   -0.24217
181800.0000   -0.15471
181840.0000    0.05162
181880.0000   -0.02248
181920.0000    0.29513
181960.0000    0.18315
182000.0000   -0.02141
182040.0000   -0.20618
182080.0000   -0.28683
182120.0000   -0.16291
182160.0000    0.19744
182200.0000    0.16080
182240.0000    0.37207
182280.0000    0.23614
182320.0000    0.50405
182360.0000    0.47582
182400.0000    0.47720
182440.0000    0.21654
182480.0000    0.09061
182520.0000    0.16347
182560.0000   -0.00441
182600.0000    0.04422
182640.0000    0.06412
182680.0000    0.06485
182720.0000   -0.11844
182760.0000   -0.29396
182800.0000   -0.43135
182840.0000   -0.38615
182880.0000   -0.14001
182920.0000   -0.35998
182960.0000   -0.27241
183000.0000   -0.29001
183040.0000   -0.50616
183080.0000   -0.56197
183120.0000   -0.55452
183160.0000   -0.55001
183200.0000   -0.60982
183240.0000   -0.58609
183280.0000   -0.36622
183320.0000   -0.31107
183360.0000   -0.29915
183400.0000   -0.43947
183440.0000   -0.61461
183480.0000   -0.43983
183520.0000   -0.40074
183560.0000   -0.12788
183600.0000   -0.09857
183640.0000   -0.15444
183680.0000   -0.14581
183720.0000    0.12093
183760.0000    0.06482
183800.0000   -0.19038
183840.0000   -0.27974
183880.0000   -0.28223
183920.0000   -0.14266
183960.0000   -0.37033
184000.0000   -0.26869
184040.0000   -0.20194
184080.0000   -0.13579
184120.0000    0.05432
184160.0000   -0.22076
184200.0000   -0.11927
184240.0000   -0.34389
184280.0000   -0.31360
184320.0000   -0.12980
184360.0000   -0.16630
184400.0000   -0.15339
184440.0000   -0.57943
184480.0000   -0.33138
184520.0000   -0.34200
184560.0000   -0.27736
184600.0000   -0.25169
184640.0000   -0.32691
184680.0000   -0.29478
184720.0000   -0.48912
184760.0000   -0.33203
184800.0000   -0.17581
184840.0000   -0.19121
184880.0000   -0.61436
184920.0000   -0.20053
184960.0000    0.00936
185000.0000   -0.13587
185040.0000   -0.02139
185080.0000   -0.07025
185120.0000   -0.29959
185160.0000   -0.34106
185200.0000   -0.24489
185240.0000   -0.42993
185280.0000   -0.14165
185320.0000   -0.03818
185360.0000   -0.23585
185400.0000   -0.00467
185440.0000   -0.26363
185480.0000   -0.43013
185520.0000   -0.31239
185560.0000    0.03377
185600.0000   -0.15874
185640.0000   -0.10412
185680.0000   -0.13926
185720.0000   -0.09056
185760.0000    0.01355
185800.0000   -0.12085
185840.0000   -0.26700
185880.0000   -0.06076
185920.0000   -0.04280
185960.0000   -0.09675
186000.0000    0.02498
186040.0000   -0.28244
186080.0000   -0.08050
186120.0000   -0.15773
186160.0000   -0.21615
186200.0000   -0.40318
186240.0000   -0.44051
186280.0000   -0.34301
186320.0000   -0.46044
186360.0000   -0.02812
186400.0000   -0.16837
186440.0000   -0.23776
186480.0000   -0.36056
186520.0000   -0.25357
186560.0000    0.06460
186600.0000    0.16147
186640.0000   -0.18560
186680.0000   -0.14733
186720.0000    0.10231
186760.0000   -0.05942
186800.0000   -0.07052
186840.0000   -0.37908
186880.0000   -0.14020
186920.0000   -0.35277
186960.0000    0.02659
187000.0000   -0.16824
187040.0000   -0.09833
187080.0000   -0.06558
187120.0000   -0.02807
187160.0000    0.00641
187200.0000   -0.16379
187240.0000   -0.16322
187280.0000   -0.01110
187320.0000    0.07262
187360.0000   -0.14717
187400.0000    0.06599
187440.0000   -0.07734
187480.0000   -0.21179
187520.0000   -0.08589
187560.0000   -0.13131
187600.0000   -0.18956
187640.0000   -0.09675
187680.0000   -0.03166
187720.0000    0.02590
187760.0000   -0.23427
187800.0000   -0.03812
187840.0000    0.03699
187880.0000   -0.46481
187920.0000   -0.47158
187960.0000   -0.01444
188000.0000   -0.14593
188040.0000   -0.17531
188080.0000   -0.07135
188120.0000   -0.25007
188160.0000   -0.06179
188200.0000   -0.01793
188240.0000   -0.02549
188280.0000   -0.32200
188320.0000   -0.14376
188360.0000   -0.28022
188400.0000   -0.07398
188440.0000   -0.15874
188480.0000   -0.39129
188520.0000   -0.43533
188560.0000   -0.21848
188600.0000   -0.31082
188640.0000    0.03950
188680.0000   -0.21800
188720.0000   -0.26804
188760.0000   -0.24019
188800.0000   -0.26804
188840.0000   -0.28573
188880.0000   -0.27044
188920.0000   -0.43940
188960.0000   -0.25133
189000.0000   -0.26471
189040.0000   -0.35574
189080.0000   -0.12454
189120.0000   -0.48378
189160.0000   -0.40358
189200.0000   -0.04576
189240.0000   -0.10058
189280.0000   -0.18754
189320.0000   -0.27218
189360.0000   -0.15881
189400.0000   -0.12962
189440.0000   -0.32338
189480.0000   -0.14776
189520.0000   -0.22525
189560.0000   -0.32289
189600.0000   -0.36691
189640.0000   -0.34967
189680.0000   -0.50056
189720.0000   -0.50944
189760.0000   -0.32149
189800.0000   -0.19261
189840.0000   -0.28981
189880.0000   -0.21995
189920.0000   -0.35754
189960.0000   -0.39547
190000.0000   -0.68301
190040.0000   -0.49302
190080.0000   -0.54660
190120.0000   -0.59244
190160.0000   -0.10257
190200.0000    0.11483
190240.0000   -0.09681
190280.0000   -0.44225
190320.0000   -0.53498
190360.0000   -0.66877
190400.0000   -0.19750
190440.0000   -0.46377
190480.0000   -0.36878
190520.0000   -0.28692
190560.0000   -0.18273
190600.0000    0.12496
190640.0000   -0.77412
190680.0000   -0.04533
190720.0000   -0.27354
190760.0000   -0.24209
190800.0000   -0.32826
190840.0000   -0.14134
190880.0000   -0.02367
190920.0000    0.00500
190960.0000   -0.06149
191000.0000   -0.36160
191040.0000   -0.47927
191080.0000   -0.36590
191120.0000   -0.60150
191160.0000   -0.32080
191200.0000   -0.33559
191240.0000   -0.61879
191280.0000   -0.50093
191320.0000   -0.88216
191360.0000   -0.77581
191400.0000   -0.56789
191440.0000   -0.72209
191480.0000   -0.67391
191520.0000   -0.94015
191560.0000   -0.65276
191600.0000   -0.64391
191640.0000   -0.76479
191680.0000   -0.67967
191720.0000   -0.43757
191760.0000   -0.73498
191800.0000   -0.43792
191840.0000   -0.50917
191880.0000    0.06474
191920.0000   -0.14785
191960.0000   -0.52197
192000.0000   -0.87396
192040.0000   -0.22049
192080.0000   -0.48953
192120.0000   -0.46022
192160.0000   -0.40931
192200.0000   -0.51382
192240.0000   -0.33504
192280.0000   -0.23669
192320.0000   -0.47256
192360.0000   -0.35936
192400.0000   -0.49788
192440.0000   -0.57713
192480.0000   -0.35375
192520.0000   -0.35371
192560.0000   -0.57991
192600.0000   -0.51744
192640.0000   -0.28145
192680.0000   -0.59064
192720.0000   -0.09811
192760.0000   -0.42398
192800.0000   -0.40737
192840.0000   -0.52015
192880.0000   -0.58226
192920.0000   -0.43295
192960.0000   -0.41746
193000.0000   -0.62446
193040.0000   -0.57278
193080.0000   -0.51114
193120.0000   -0.54835
193160.0000   -0.55505
193200.0000   -0.16361
193240.0000   -0.43479
193280.0000   -0.27014
193320.0000   -0.15106
193360.0000   -0.11861
193400.0000   -0.03995
193440.0000   -0.04244
193480.0000   -0.00057
193520.0000   -0.41251
193560.0000   -0.60595
193600.0000   -0.68350
193640.0000   -0.26346
193680.0000   -0.15372
193720.0000   -0.39594
193760.0000   -0.30593
193800.0000   -0.67345
193840.0000   -0.30940
193880.0000   -0.26009
193920.0000    0.05825
193960.0000    0.00312
194000.0000   -0.18122
194040.0000   -0.14604
194080.0000   -0.41155
194120.0000   -0.24134
194160.0000   -0.42139
194200.0000   -0.16385
194240.0000    0.21490
194280.0000   -0.29031
194320.0000   -0.52976
194360.0000   -0.52268
194400.0000   -0.69802
194440.0000   -0.63300
194480.0000   -0.53918
194520.0000   -0.33910
194560.0000   -0.43726
194600.0000   -0.14833
194640.0000   -0.14694
194680.0000   -0.33409
194720.0000   -0.60708
194760.0000   -0.31043
194800.0000   -0.38570
194840.0000   -0.38163
194880.0000   -0.54540
194920.0000   -0.54512
194960.0000   -0.62366
195000.0000   -0.47898
195040.0000   -0.17172
195080.0000   -0.32493
195120.0000   -0.71355
195160.0000   -0.55969
195200.0000   -0.61420
195240.0000   -0.35101
195280.0000    0.01724
195320.0000   -0.22510
195360.0000    0.06406
195400.0000   -0.13119
195440.0000   -0.28532
195480.0000   -0.30556
195520.0000   -0.39410
195560.0000   -0.25501
195600.0000   -0.18732
195640.0000   -0.10126
195680.0000   -0.36285
195720.0000   -0.38886
195760.0000   -0.18878
195800.0000   -0.16095
195840.0000    0.00714
195880.0000   -0.17580
195920.0000   -0.03501
195960.0000   -0.07991
196000.0000   -0.38375
196040.0000   -0.31049
196080.0000   -0.32799
196120.0000   -0.04578
196160.0000   -0.40280
196200.0000   -0.66573
196240.0000   -0.60855
196280.0000   -0.79325
196320.0000   -0.38997
196360.0000   -0.23207
196400.0000   -0.38779
196440.0000   -0.28728
196480.0000   -0.53550
196520.0000   -0.45755
196560.0000   -0.64253
196600.0000   -0.48981
196640.0000   -0.26205
196680.0000   -0.47975
196720.0000   -0.43061
196760.0000    0.04370
196800.0000   -0.07418
196840.0000   -0.33931
196880.0000   -0.09090
196920.0000   -0.20399
196960.0000    0.12550
197000.0000    0.22329
197040.0000    0.40602
197080.0000    0.41954
197120.0000    0.42859
197160.0000    0.13611
197200.0000    0.19638
197240.0000    0.40954
197280.0000    0.23777
197320.0000    0.14139
197360.0000    0.10241
197400.0000    0.14111
197440.0000    0.22329
197480.0000    0.42837
197520.0000    0.19496
197560.0000    0.49752
197600.0000   -0.08153
197640.0000    0.26186
197680.0000    0.24811
197720.0000    0.71028
197760.0000    0.60383
197800.0000    0.57341
197840.0000    0.48847
197880.0000    0.25108
197920.0000    0.25508
197960.0000    0.39014
198000.0000    0.48121
198040.0000    0.48149
198080.0000    0.51940
198120.0000    0.40127
198160.0000    0.41290
198200.0000    0.36213
198240.0000    0.42620
198280.0000    0.45165
198320.0000    0.68016
198360.0000    0.45866
198400.0000    0.46553
198440.0000    0.45005
198480.0000    0.54767
198520.0000    0.43247
198560.0000    0.37617
198600.0000    0.42341
198640.0000    0.61763
198680.0000    0.56956
198720.0000    0.45870
198760.0000    0.10030
198800.0000   -0.08147
198840.0000    0.09183
198880.0000    0.01041
198920.0000    0.16624
198960.0000   -0.09971
199000.0000   -0.13576
199040.0000   -0.23421
199080.0000    0.10410
199120.0000   -0.10185
199160.0000   -0.01600
199200.0000   -0.37332
199240.0000    0.00609
199280.0000   -0.24694
199320.0000   -0.01955
199360.0000   -0.10030
199400.0000   -0.02056
199440.0000   -0.07812
199480.0000    0.14929
199520.0000   -0.42751
199560.0000    0.10250
199600.0000    0.05219
199640.0000   -0.17500
199680.0000   -0.16846
199720.0000   -0.24915
199760.0000   -0.28056
199800.0000   -0.05549
199840.0000   -0.39445
199880.0000   -0.22893
199920.0000   -0.33427
199960.0000   -0.39512
200000.0000   -0.40389
200040.0000   -0.48446
200080.0000   -0.21590
200120.0000   -0.03385
200160.0000   -0.46793
200200.0000   -0.13385
200240.0000   -0.44315
200280.0000   -0.72213
200320.0000   -0.76426
200360.0000   -0.56284
200400.0000   -0.35054
200440.0000   -0.65666
200480.0000   -0.52559
200520.0000   -0.76270
200560.0000   -0.65312
200600.0000   -0.51049
200640.0000   -0.42256
200680.0000   -0.56117
200720.0000   -0.91143
200760.0000   -0.50690
200800.0000   -0.55669
200840.0000   -0.43732
200880.0000   -0.57566
200920.0000   -0.45269
200960.0000   -0.68530
201000.0000   -0.49097
201040.0000   -0.46305
201080.0000   -0.65414
201120.0000   -0.56448
201160.0000   -0.61734
201200.0000   -0.33480
201240.0000   -0.66385
201280.0000   -0.59965
201320.0000   -0.61954
201360.0000   -0.52606
201400.0000   -0.67169
201440.0000   -0.52729
201480.0000   -0.63916
201520.0000   -0.69626
201560.0000   -0.56855
201600.0000   -0.49592
201640.0000   -0.64247
201680.0000   -0.39967
201720.0000   -0.49871
201760.0000   -0.66651
201800.0000   -0.54915
201840.0000   -0.55150
201880.0000   -0.55857
201920.0000   -0.61074
201960.0000   -0.43005
202000.0000   -0.64248
202040.0000   -0.61415
202080.0000   -0.69938
202120.0000   -0.88880
202160.0000   -0.61212
202200.0000   -0.57761
202240.0000   -0.67512
202280.0000   -0.56406
202320.0000   -0.77577
202360.0000   -0.66433
202400.0000   -0.59914
202440.0000   -0.37978
202480.0000   -0.48079
202520.0000   -0.43063
202560.0000   -0.35699
202600.0000   -0.25560
202640.0000   -0.28474
202680.0000   -0.26148
202720.0000   -0.37994
202760.0000   -0.29056
202800.0000    0.00313
202840.0000   -0.03060
202880.0000   -0.23233
202920.0000   -0.39342
202960.0000   -0.46941
203000.0000   -0.27973
203040.0000   -0.08048
203080.0000   -0.27895
203120.0000   -0.36153
203160.0000   -0.48327
203200.0000   -0.38491
203240.0000   -0.55523
203280.0000   -0.47255
203320.0000   -0.45284
203360.0000   -0.62241
203400.0000   -0.62739
203440.0000   -0.12930
203480.0000   -0.38731
203520.0000   -0.42998
203560.0000   -0.36858
203600.0000   -0.60573
203640.0000   -0.69302
203680.0000   -0.80228
203720.0000   -0.47744
203760.0000   -0.05202
203800.0000   -0.24104
203840.0000   -0.30901
203880.0000   -0.52304
203920.0000   -0.64643
203960.0000   -0.53086
204000.0000   -0.94107
204040.0000   -0.87275
204080.0000   -0.58075
204120.0000   -0.62938
204160.0000   -0.63368
204200.0000   -0.56364
204240.0000   -0.86554
204280.0000   -0.71983
204320.0000   -0.70651
204360.0000   -0.42628
204400.0000   -0.46756
204440.0000   -0.90871
204480.0000   -0.62463
204520.0000   -0.53163
204560.0000   -0.39166
204600.0000   -0.38576
204640.0000   -0.36774
204680.0000   -0.40262
204720.0000   -0.30272
204760.0000   -0.49316
204800.0000   -0.59330
204840.0000   -0.64173
204880.0000   -0.47615
204920.0000   -0.69278
204960.0000   -0.71532
205000.0000   -0.68035
205040.0000   -0.63634
205080.0000   -0.65002
205120.0000   -0.44123
205160.0000   -0.57282
205200.0000   -0.50813
205240.0000   -0.32017
205280.0000   -0.61150
205320.0000   -0.10135
205360.0000   -0.46958
205400.0000   -0.65148
205440.0000   -0.93341
205480.0000   -0.86215
205520.0000   -0.47689
205560.0000   -0.56611
205600.0000   -0.67270
205640.0000   -0.61619
205680.0000   -0.32709
205720.0000   -0.64879
205760.0000   -0.52246
205800.0000   -0.42818
205840.0000   -0.27571
205880.0000   -0.27948
205920.0000   -0.22153
205960.0000   -0.15564
206000.0000   -0.58155
206040.0000   -0.64814
206080.0000   -0.52750
206120.0000   -0.58429
206160.0000   -0.39348
206200.0000    0.17711
206240.0000    0.04348
206280.0000    0.35388
206320.0000    0.26804
206360.0000    0.16052
206400.0000   -0.00949
206440.0000   -0.21437
206480.0000   -0.44698
206520.0000   -0.41123
206560.0000   -0.35550
206600.0000   -0.03951
206640.0000   -0.62443
206680.0000   -0.74091
206720.0000   -0.74262
206760.0000   -0.79581
206800.0000   -0.20729
206840.0000   -0.35392
206880.0000   -0.42095
206920.0000   -0.33225
206960.0000   -0.64102
207000.0000   -0.59301
207040.0000   -0.24295
207080.0000   -0.38900
207120.0000   -0.42464
207160.0000   -0.75322
207200.0000   -0.91722
207240.0000   -0.87642
207280.0000   -0.70413
207320.0000   -0.86776
207360.0000   -0.75839
207400.0000   -1.02064
207440.0000   -1.13175
207480.0000   -0.94275
207520.0000   -0.94244
207560.0000   -0.37654
207600.0000   -0.33578
207640.0000   -0.46307
207680.0000   -0.63037
207720.0000   -0.23113
207760.0000   -0.41500
207800.0000   -0.39441
207840.0000   -0.24887
207880.0000   -0.14847
207920.0000   -0.35919
207960.0000   -0.48436
208000.0000   -0.54636
208040.0000   -0.85955
208080.0000   -0.71038
208120.0000   -0.73902
208160.0000   -0.63507
208200.0000   -0.50346
208240.0000   -0.52517
208280.0000   -0.49407
208320.0000   -0.43320
208360.0000   -0.51193
208400.0000   -0.79763
208440.0000   -0.84212
208480.0000   -0.42032
208520.0000   -0.72284
208560.0000   -0.42578
208600.0000   -0.77758
208640.0000   -0.74051
208680.0000   -1.04202
208720.0000   -1.00388
208760.0000   -0.70798
208800.0000   -0.70496
208840.0000   -0.87430
208880.0000   -0.44357
208920.0000   -0.63054
208960.0000   -0.97617
209000.0000   -0.72067
209040.0000   -0.60467
209080.0000   -1.11361
209120.0000   -0.61857
209160.0000   -0.87785
209200.0000   -0.67744
209240.0000   -0.73213
209280.0000   -0.52289
209320.0000   -0.46726
209360.0000   -0.50005
209400.0000   -0.62037
209440.0000   -0.73295
209480.0000   -0.93803
209520.0000   -0.75389
209560.0000   -0.82450
209600.0000   -0.73563
209640.0000   -0.52529
209680.0000   -0.68005
209720.0000   -0.77850
209760.0000   -0.57318
209800.0000   -0.78684
209840.0000   -0.79409
209880.0000   -0.86643
209920.0000   -0.96819
209960.0000   -1.24635
210000.0000   -0.85793
210040.0000   -0.71171
210080.0000   -0.60138
210120.0000   -0.45031
210160.0000   -0.45944
210200.0000   -0.51271
210240.0000   -0.75897
210280.0000   -0.47838
210320.0000   -0.66630
210360.0000   -0.49303
210400.0000   -0.81917
210440.0000   -0.56219
210480.0000   -0.37242
210520.0000   -0.49645
210560.0000   -0.89937
210600.0000   -0.51575
210640.0000   -0.18771
210680.0000   -0.38859
210720.0000   -0.26900
210760.0000   -0.27422
210800.0000   -0.03946
210840.0000   -0.14046
210880.0000   -0.33369
210920.0000   -0.21335
210960.0000   -0.11162
211000.0000   -0.60638
211040.0000   -0.47954
211080.0000   -0.73576
211120.0000   -0.49071
211160.0000   -0.49026
211200.0000   -0.63727
211240.0000   -0.42851
211280.0000   -0.55299
211320.0000   -0.99827
211360.0000   -1.04844
211400.0000   -0.68693
211440.0000   -0.91647
211480.0000   -0.93544
211520.0000   -0.78303
211560.0000   -0.64544
211600.0000   -0.67427
211640.0000   -0.53723
211680.0000   -0.56556
211720.0000   -0.54176
211760.0000   -0.54099
211800.0000   -0.69429
211840.0000   -0.65024
211880.0000   -0.74658
211920.0000   -0.62184
211960.0000   -0.73726
212000.0000   -0.64813
212040.0000   -1.00520
212080.0000   -0.96812
212120.0000   -0.90348
212160.0000   -0.51829
212200.0000   -0.57765
212240.0000   -0.53702
212280.0000   -0.73042
212320.0000   -0.54645
212360.0000   -0.48610
212400.0000   -0.64875
212440.0000   -0.44568
212480.0000   -0.43489
212520.0000   -0.67912
212560.0000   -0.63473
212600.0000   -0.71832
212640.0000   -0.54369
212680.0000   -0.74029
212720.0000   -0.46707
212760.0000   -0.57688
212800.0000   -0.22443
212840.0000   -0.05611
212880.0000   -0.45048
212920.0000   -1.01133
212960.0000   -0.62763
213000.0000   -0.72355
213040.0000   -0.47558
213080.0000   -0.58246
213120.0000   -0.64431
213160.0000   -0.18227
213200.0000   -0.34070
213240.0000   -0.09351
213280.0000   -0.29521
213320.0000   -0.30250
213360.0000   -0.23079
213400.0000   -0.53218
213440.0000   -0.11037
213480.0000   -0.25469
213520.0000   -0.25380
213560.0000   -0.26115
213600.0000   -0.25037
213640.0000   -0.27826
213680.0000   -0.05004
213720.0000   -0.59996
213760.0000   -0.47949
213800.0000   -0.61915
213840.0000   -0.66263
213880.0000   -0.54683
213920.0000   -0.55119
213960.0000   -0.52503
214000.0000   -0.29161
214040.0000   -0.23548
214080.0000   -0.22216
214120.0000   -0.49805
214160.0000   -0.32711
214200.0000   -0.51754
214240.0000   -0.56255
214280.0000   -0.18475
214320.0000   -0.56328
214360.0000   -0.56714
214400.0000   -0.01451
214440.0000   -0.28485
214480.0000    0.04960
214520.0000   -0.02474
214560.0000   -0.52789
214600.0000   -0.37094
214640.0000   -0.55381
214680.0000    0.00061
214720.0000   -0.13887
214760.0000   -0.48930
214800.0000   -0.71694
214840.0000   -0.56761
214880.0000   -0.71934
214920.0000   -0.87368
214960.0000   -0.86343
215000.0000   -0.37401
215040.0000   -0.54638
215080.0000   -0.45085
215120.0000   -0.52924
215160.0000    0.02847
215200.0000   -0.32850
215240.0000   -0.51674
215280.0000   -0.32753
215320.0000   -0.20936
215360.0000   -0.20907
215400.0000   -0.26702
215440.0000   -0.17441
215480.0000   -0.25478
215520.0000   -0.29388
215560.0000   -0.62514
215600.0000   -0.44187
215640.0000   -0.24299
215680.0000   -0.40561
215720.0000   -0.66861
215760.0000   -0.50565
215800.0000   -0.56035
215840.0000   -0.51256
215880.0000   -0.59863
215920.0000   -0.41543
215960.0000   -0.54092
216000.0000   -0.52029
216040.0000   -0.56856
216080.0000   -0.65214
216120.0000   -0.70365
216160.0000   -0.38811
216200.0000   -0.41501
216240.0000   -0.54596
216280.0000   -0.52615
216320.0000   -0.55333
216360.0000   -0.77724
216400.0000   -0.51548
216440.0000   -0.62632
216480.0000   -0.49544
216520.0000   -0.52172
216560.0000   -0.55124
216600.0000   -0.24440
216640.0000   -0.54679
216680.0000   -0.57743
216720.0000   -0.59590
216760.0000   -0.36425
216800.0000   -0.45936
216840.0000   -0.45130
216880.0000   -0.62874
216920.0000   -0.57357
216960.0000   -0.37478
217000.0000   -0.47136
217040.0000   -0.50901
217080.0000   -0.45347
217120.0000   -0.12806
217160.0000   -0.28744
217200.0000   -0.17306
217240.0000   -0.23402
217280.0000   -0.40389
217320.0000   -0.45002
217360.0000   -0.72720
217400.0000   -0.54157
217440.0000   -0.56719
217480.0000   -0.52854
217520.0000   -0.54878
217560.0000   -0.43690
217600.0000   -0.51399
217640.0000   -0.65898
217680.0000   -0.61463
217720.0000   -0.78637
217760.0000   -0.61544
217800.0000   -0.56331
217840.0000   -0.70775
217880.0000   -0.48718
217920.0000   -0.53585
217960.0000   -0.47817
218000.0000   -0.82375
218040.0000   -0.40729
218080.0000   -0.27256
218120.0000   -0.55283
218160.0000   -0.28395
218200.0000   -0.39006
218240.0000   -0.50163
218280.0000   -0.68375
218320.0000   -0.74049
218360.0000   -0.72942
218400.0000   -0.63602
218440.0000   -0.64423
218480.0000   -0.61252
218520.0000   -0.77738
218560.0000   -0.91997
218600.0000   -0.70993
218640.0000   -0.66771
218680.0000   -0.74543
218720.0000   -0.69493
218760.0000   -0.73328
218800.0000   -0.68043
218840.0000   -0.58545
218880.0000   -0.42136
218920.0000   -0.51974
218960.0000   -0.78650
219000.0000   -0.66120
219040.0000   -0.57963
219080.0000   -0.52841
219120.0000   -0.57520
219160.0000   -0.63916
219200.0000   -0.30348
219240.0000   -0.53481
219280.0000   -0.72469
219320.0000   -0.62932
219360.0000   -0.55337
219400.0000   -0.31003
219440.0000   -0.16040
219480.0000   -0.34319
219520.0000   -0.55323
219560.0000   -1.01636
219600.0000   -0.47946
219640.0000   -0.79450
219680.0000   -0.62410
219720.0000   -0.47345
219760.0000   -0.36439
219800.0000   -0.54472
219840.0000   -0.19053
219880.0000   -0.11092
219920.0000   -0.12685
219960.0000   -0.33989
220000.0000    0.02166
220040.0000   -0.02537
220080.0000   -0.15272
220120.0000   -0.20415
220160.0000   -0.25175
220200.0000   -0.47826
220240.0000   -0.61731
220280.0000   -0.51502
220320.0000   -0.51447
220360.0000   -0.64702
220400.0000   -0.63348
220440.0000   -0.50157
220480.0000   -0.69244
220520.0000   -0.66928
220560.0000   -0.43802
220600.0000   -0.41455
220640.0000   -0.48177
220680.0000   -0.34142
220720.0000   -0.36655
220760.0000   -0.38062
220800.0000   -0.45132
220840.0000   -0.34788
220880.0000   -0.34957
220920.0000   -0.45886
220960.0000   -0.14554
221000.0000   -0.29318
221040.0000   -0.36102
221080.0000   -0.22571
221120.0000   -0.34420
221160.0000   -0.27820
221200.0000    0.09586
221240.0000    0.16554
221280.0000    0.07626
221320.0000   -0.02964
221360.0000   -0.12340
221400.0000   -0.30228
221440.0000   -0.22068
221480.0000   -0.08078
221520.0000   -0.41335
221560.0000   -0.24043
221600.0000   -0.18929
221640.0000   -0.14290
221680.0000   -0.53293
221720.0000   -0.60132
221760.0000   -0.46102
221800.0000   -0.55833
221840.0000   -0.46313
221880.0000   -1.24226
221920.0000   -0.59281
221960.0000   -0.41008
222000.0000   -0.69132
222040.0000   -0.58745
222080.0000   -0.82974
222120.0000   -0.72636
222160.0000   -0.84466
222200.0000   -0.83485
222240.0000   -0.75205
222280.0000   -0.56564
222320.0000   -1.00205
222360.0000   -0.83799
222400.0000   -0.74037
222440.0000   -0.59359
222480.0000   -0.92754
222520.0000   -0.90424
222560.0000   -0.85952
222600.0000   -0.82579
222640.0000   -0.66620
222680.0000   -0.90227
222720.0000   -0.71665
222760.0000   -1.13096
222800.0000   -0.85638
222840.0000   -1.20751
222880.0000   -1.06443
222920.0000   -0.85066
222960.0000   -0.87203
223000.0000   -0.86847
223040.0000   -0.83336
223080.0000   -0.76555
223120.0000   -0.84422
223160.0000   -1.03543
223200.0000   -0.80746
223240.0000   -1.11168
223280.0000   -0.92529
223320.0000   -0.88397
223360.0000   -0.69617
223400.0000   -0.68959
223440.0000   -0.54811
223480.0000   -0.83856
223520.0000   -1.02711
223560.0000   -0.76911
223600.0000   -0.88075
223640.0000   -0.62455
223680.0000   -0.65472
223720.0000   -0.50865
223760.0000   -0.43010
223800.0000   -0.58455
223840.0000   -0.57638
223880.0000   -0.58700
223920.0000   -0.59433
223960.0000   -0.41757
224000.0000   -0.34121
224040.0000   -1.02189
224080.0000   -0.75880
224120.0000   -0.81005
224160.0000   -0.87349
224200.0000   -0.68270
224240.0000   -0.66769
224280.0000   -1.05722
224320.0000   -0.70309
224360.0000   -0.54182
224400.0000   -0.77962
224440.0000   -0.86734
224480.0000   -0.70396
224520.0000   -0.51959
224560.0000   -0.79493
224600.0000   -0.69676
224640.0000   -0.97220
224680.0000   -0.69482
224720.0000   -0.58502
224760.0000   -0.23214
224800.0000   -0.50310
224840.0000   -0.59707
224880.0000   -0.67943
224920.0000   -0.46709
224960.0000   -0.49673
225000.0000   -0.49307
225040.0000   -0.64729
225080.0000   -0.37779
225120.0000   -0.35432
225160.0000   -0.85364
225200.0000   -0.58851
225240.0000   -0.49907
225280.0000   -0.86073
225320.0000   -0.59115
225360.0000   -0.91442
225400.0000   -0.81601
225440.0000   -0.56336
225480.0000   -0.61832
225520.0000   -0.71989
225560.0000   -0.83676
225600.0000   -0.55167
225640.0000   -0.69323
225680.0000   -0.90277
225720.0000   -0.71307
225760.0000   -0.74133
225800.0000   -0.93258
225840.0000   -0.37615
225880.0000   -0.44389
225920.0000   -0.82827
225960.0000   -0.81357
226000.0000   -0.71983
226040.0000   -0.70669
226080.0000   -0.53192
226120.0000   -0.78825
226160.0000   -0.43352
226200.0000   -0.69676
226240.0000   -0.43819
226280.0000   -0.73236
226320.0000   -0.98792
226360.0000   -0.83019
226400.0000   -0.72073
226440.0000   -0.90591
226480.0000   -0.79919
226520.0000   -0.79924
226560.0000   -0.77923
226600.0000   -0.68783
226640.0000   -0.81976
226680.0000   -0.88775
226720.0000   -0.60472
226760.0000   -0.84560
226800.0000   -0.81218
226840.0000   -0.61757
226880.0000   -0.65051
226920.0000   -1.16717
226960.0000   -0.71602
227000.0000   -0.87566
227040.0000   -0.81277
227080.0000   -0.65562
227120.0000   -0.74932
227160.0000   -0.79927
227200.0000   -0.62723
227240.0000   -0.66372
227280.0000   -0.81838
227320.0000   -0.86296
227360.0000   -0.85285
227400.0000   -0.54086
227440.0000   -0.56930
227480.0000   -0.53163
227520.0000   -0.66844
227560.0000   -0.83431
227600.0000   -0.64551
227640.0000   -0.73125
227680.0000   -0.82808
227720.0000   -1.04637
227760.0000   -0.69626
227800.0000   -0.55227
227840.0000   -0.90085
227880.0000   -0.68613
227920.0000   -0.78384
227960.0000   -0.74166
228000.0000   -0.92316
228040.0000   -0.93560
228080.0000   -0.38924
228120.0000   -0.53611
228160.0000   -0.60785
228200.0000   -0.73855
228240.0000   -0.67663
228280.0000   -0.55192
228320.0000   -0.85313
228360.0000   -0.71013
228400.0000   -0.83488
228440.0000   -0.78128
228480.0000   -0.99597
228520.0000   -0.51592
228560.0000   -0.72524
228600.0000   -0.65089
228640.0000   -0.75277
228680.0000   -0.79096
228720.0000   -0.59286
228760.0000   -0.87926
228800.0000   -0.90849
228840.0000   -0.87223
228880.0000   -0.65559
228920.0000   -0.85264
228960.0000   -0.62693
229000.0000   -0.77946
229040.0000   -0.95299
229080.0000   -0.96108
229120.0000   -0.61282
229160.0000   -1.11995
229200.0000   -0.96526
229240.0000   -0.61267
229280.0000   -0.98769
229320.0000   -0.78521
229360.0000   -0.90555
229400.0000   -0.85271
229440.0000   -0.52348
229480.0000   -0.76667
229520.0000   -0.61973
229560.0000   -0.54603
229600.0000   -0.57026
229640.0000   -0.74671
229680.0000   -0.72294
229720.0000   -0.66951
229760.0000   -0.63860
229800.0000   -0.63616
229840.0000   -0.67744
229880.0000   -0.86581
229920.0000   -0.50481
229960.0000   -0.81230
230000.0000   -0.46610
230040.0000   -0.93537
230080.0000   -0.67953
230120.0000   -0.77957
230160.0000   -0.59418
230200.0000   -0.77470
230240.0000   -0.75082
230280.0000   -0.85139
230320.0000   -0.66598
230360.0000   -1.13987
230400.0000   -0.86807
230440.0000   -0.77475
230480.0000   -0.63055
230520.0000   -0.69376
230560.0000   -0.64260
230600.0000   -0.83745
230640.0000   -0.98019
230680.0000   -0.66252
230720.0000   -0.90270
230760.0000   -0.99459
230800.0000   -0.52531
230840.0000   -0.93177
230880.0000   -0.81755
230920.0000   -0.75114
230960.0000   -0.84931
231000.0000   -0.41934
231040.0000   -0.31304
231080.0000   -0.27100
231120.0000   -0.67017
231160.0000   -0.49502
231200.0000   -0.46746
231240.0000   -0.61441
231280.0000   -0.72919
231320.0000   -0.85927
231360.0000   -0.80151
231400.0000   -0.74678
231440.0000   -0.71091
231480.0000   -0.64094
231520.0000   -0.88241
231560.0000   -0.95780
231600.0000   -0.96831
231640.0000   -0.79914
231680.0000   -0.80950
231720.0000   -0.78898
231760.0000   -0.59870
231800.0000   -1.01507
231840.0000   -0.75612
231880.0000   -0.78032
231920.0000   -0.67213
231960.0000   -0.86129
232000.0000   -1.07274
232040.0000   -1.08513
232080.0000   -0.73290
232120.0000   -0.74870
232160.0000   -0.88584
232200.0000   -0.69383
232240.0000   -0.53264
232280.0000   -0.70632
232320.0000   -1.01555
232360.0000   -0.67347
232400.0000   -0.45401
232440.0000   -0.41819
232480.0000   -0.51103
232520.0000   -0.39584
232560.0000   -0.23704
232600.0000   -0.15841
232640.0000   -0.42156
232680.0000    0.10686
232720.0000   -0.02881
232760.0000   -0.43194
232800.0000   -0.95557
232840.0000   -0.87575
232880.0000   -0.78388
232920.0000   -0.87961
232960.0000   -0.81067
233000.0000   -0.65683
233040.0000   -0.78084
233080.0000   -0.52000
233120.0000   -0.47205
233160.0000   -0.60455
233200.0000   -0.38158
233240.0000   -0.35081
233280.0000   -0.45397
233320.0000   -0.54689
233360.0000   -0.56942
233400.0000   -0.72244
233440.0000   -0.80514
233480.0000   -0.88207
233520.0000   -0.77931
233560.0000   -1.15453
233600.0000   -0.54792
233640.0000   -0.42432
233680.0000   -0.89052
233720.0000   -0.72613
233760.0000   -0.62482
233800.0000   -0.55812
233840.0000   -0.70434
233880.0000   -0.96373
233920.0000   -0.66181
233960.0000   -0.60612
234000.0000   -0.81307
234040.0000   -0.64078
234080.0000   -0.75297
234120.0000   -0.39158
234160.0000   -0.73233
234200.0000   -0.83102
234240.0000   -0.38913
234280.0000   -0.69580
234320.0000   -0.79072
234360.0000   -0.97840
234400.0000   -0.97424
234440.0000   -0.86823
234480.0000   -0.37479
234520.0000   -0.58415
234560.0000   -0.65525
234600.0000   -0.32762
234640.0000   -0.48395
234680.0000   -0.83839
234720.0000   -0.64414
234760.0000   -0.70408
234800.0000   -0.74073
234840.0000   -0.96892
234880.0000   -0.74673
234920.0000   -0.71818
234960.0000   -0.77456
235000.0000   -0.59941
235040.0000   -0.50113
235080.0000   -0.68420
235120.0000   -0.80101
235160.0000   -0.57829
235200.0000   -0.49536
235240.0000   -0.60598
235280.0000   -0.75573
235320.0000   -0.67359
235360.0000   -0.44300
235400.0000   -0.74666
235440.0000   -0.74739
235480.0000   -0.77807
235520.0000   -0.70935
235560.0000   -0.73212
235600.0000   -0.77178
235640.0000   -0.90280
235680.0000   -0.91244
235720.0000   -0.94562
235760.0000   -0.54368
235800.0000   -0.64415
235840.0000   -0.65571
235880.0000   -0.41324
235920.0000   -0.76229
235960.0000   -0.58563
236000.0000   -0.65259
236040.0000   -0.36297
236080.0000   -0.61300
236120.0000   -0.63016
236160.0000   -0.55069
236200.0000   -0.61093
236240.0000   -0.51274
236280.0000   -0.48200
236320.0000   -0.45194
236360.0000   -0.34908
236400.0000   -0.56273
236440.0000   -0.64691
236480.0000   -0.69212
236520.0000   -0.55690
236560.0000   -0.73826
236600.0000   -0.57077
236640.0000   -0.81045
236680.0000   -0.79049
236720.0000   -0.55819
236760.0000   -0.68912
236800.0000   -0.57889
236840.0000   -0.48802
236880.0000   -0.60626
236920.0000   -0.29118
236960.0000   -0.55185
237000.0000   -0.74854
237040.0000   -0.28368
237080.0000   -0.07237
237120.0000    0.32511
237160.0000    0.02640
237200.0000    0.10135
237240.0000    0.23184
237280.0000   -0.00813
237320.0000   -0.02945
237360.0000    0.00012
237400.0000   -0.00096
237440.0000    0.05293
237480.0000    0.06357
237520.0000    0.25076
237560.0000   -0.25109
237600.0000   -0.15891
237640.0000   -0.16783
237680.0000   -0.43928
237720.0000   -0.14942
237760.0000   -0.42843
237800.0000   -0.17203
237840.0000   -0.52896
237880.0000   -0.50532
237920.0000   -0.38048
237960.0000   -0.45158
238000.0000   -0.37395
238040.0000   -0.46925
238080.0000   -0.45537
238120.0000   -0.48320
238160.0000   -0.35034
238200.0000   -0.42641
238240.0000   -0.22681
238280.0000   -0.15870
238320.0000   -0.19288
238360.0000   -0.29905
238400.0000   -0.23024
238440.0000   -0.08658
238480.0000   -0.37597
238520.0000   -0.11700
238560.0000   -0.17659
238600.0000   -0.26417
238640.0000   -0.40738
238680.0000   -0.24895
238720.0000   -0.46130
238760.0000   -0.51574
238800.0000   -0.37571
238840.0000   -0.47842
238880.0000   -0.36955
238920.0000   -0.46766
238960.0000   -0.45239
239000.0000   -0.37326
239040.0000   -0.49833
239080.0000   -0.36330
239120.0000   -0.46871
239160.0000   -0.55262
239200.0000   -0.49040
239240.0000   -0.41639
239280.0000   -0.25792
239320.0000   -0.28024
239360.0000   -0.25413
239400.0000   -0.31767
239440.0000   -0.24466
239480.0000   -0.40603
239520.0000   -0.19008
239560.0000   -0.56467
239600.0000   -0.47695
239640.0000   -0.28217
239680.0000   -0.38984
239720.0000   -0.35820
239760.0000   -0.58490
239800.0000   -0.97002
239840.0000   -0.98542
239880.0000   -0.73136
239920.0000   -0.82332
239960.0000   -0.77951
240000.0000   -1.15325
240040.0000   -0.42937
240080.0000   -0.76195
240120.0000   -0.51756
240160.0000   -0.44059
240200.0000   -0.32011
240240.0000   -0.62016
240280.0000   -0.39188
240320.0000   -0.52787
240360.0000   -0.52117
240400.0000   -0.70219
240440.0000   -0.71169
240480.0000   -0.77981
240520.0000   -0.61712
240560.0000   -0.56764
240600.0000   -0.80446
240640.0000   -0.54211
240680.0000   -0.77494
240720.0000   -0.66092
240760.0000   -0.79153
240800.0000   -0.69741
240840.0000   -0.51130
240880.0000   -0.56971
240920.0000   -0.58883
240960.0000   -0.62315
241000.0000   -0.77877
241040.0000   -0.78972
241080.0000   -0.69725
241120.0000   -0.95217
241160.0000   -0.73786
241200.0000   -0.84675
241240.0000   -0.84892
241280.0000   -0.83182
241320.0000   -0.74920
241360.0000   -0.91209
241400.0000   -0.72211
241440.0000   -0.96628
241480.0000   -0.33588
241520.0000   -0.65687
241560.0000   -0.60125
241600.0000   -0.35678
241640.0000   -0.64873
241680.0000   -0.96023
241720.0000   -0.76116
241760.0000   -0.54883
241800.0000   -0.69931
241840.0000   -0.56858
241880.0000   -0.58005
241920.0000   -0.69432
241960.0000   -0.34484
242000.0000   -0.48320
242040.0000   -0.69463
242080.0000   -0.55995
242120.0000   -0.61659
242160.0000   -0.70491
242200.0000   -0.48507
242240.0000   -0.46680
242280.0000   -0.33985
242320.0000   -0.66359
242360.0000   -0.63048
242400.0000   -0.62770
242440.0000   -0.81348
242480.0000   -0.53366
242520.0000   -0.64216
242560.0000   -0.42149
242600.0000   -0.81798
242640.0000   -0.54640
242680.0000   -0.63626
242720.0000   -0.69646
242760.0000   -0.68725
242800.0000   -0.37426
242840.0000   -0.43518
242880.0000   -0.65020
242920.0000   -0.55346
242960.0000   -0.42667
243000.0000   -0.23556
243040.0000   -0.38802
243080.0000   -0.45514
243120.0000   -0.66381
243160.0000   -0.50134
243200.0000   -0.79092
243240.0000   -0.83850
243280.0000   -0.50879
243320.0000   -0.33478
243360.0000   -0.33301
243400.0000   -0.52670
243440.0000   -0.44018
243480.0000   -0.48101
243520.0000   -0.38307
243560.0000   -0.46452
243600.0000   -0.59768
243640.0000   -0.36541
243680.0000   -0.57804
243720.0000   -0.30330
243760.0000   -0.71990
243800.0000   -0.50894
243840.0000   -0.72279
243880.0000   -0.35999
243920.0000   -0.45323
243960.0000   -0.37876
244000.0000   -0.39320
244040.0000   -0.52022
244080.0000   -0.61099
244120.0000   -0.52245
244160.0000   -0.45309
244200.0000   -0.55396
244240.0000   -0.16077
244280.0000   -0.42294
244320.0000   -0.64442
244360.0000   -0.72576
244400.0000   -0.45736
244440.0000   -0.60704
244480.0000   -0.49294
244520.0000   -0.72322
244560.0000   -0.64986
244600.0000   -0.67909
244640.0000   -0.65159
244680.0000   -0.55085
244720.0000   -0.69922
244760.0000   -0.45301
244800.0000   -0.45712
244840.0000   -0.43185
244880.0000   -0.48962
244920.0000   -0.35375
244960.0000   -0.50639
245000.0000   -0.73584
245040.0000   -0.39159
245080.0000   -0.44555
245120.0000   -0.53307
245160.0000   -0.40833
245200.0000   -0.30230
245240.0000   -0.67287
245280.0000   -0.41715
245320.0000   -0.17748
245360.0000   -0.29639
245400.0000   -0.59203
245440.0000   -0.27784
245480.0000   -0.31083
245520.0000   -0.11834
245560.0000   -0.16296
245600.0000   -0.29292
245640.0000   -0.54544
245680.0000   -0.19798
245720.0000   -0.45565
245760.0000   -0.28137
245800.0000   -0.27566
245840.0000   -0.22798
245880.0000   -0.13630
245920.0000   -0.27526
245960.0000   -0.65949
246000.0000   -0.35222
246040.0000   -0.67806
246080.0000   -0.68575
246120.0000   -0.47934
246160.0000   -0.34987
246200.0000   -0.37328
246240.0000   -0.41841
246280.0000   -0.52215
246320.0000   -0.47955
246360.0000   -0.68882
246400.0000   -0.70742
246440.0000   -0.75123
246480.0000   -0.57622
246520.0000   -0.45823
246560.0000   -0.64771
246600.0000   -0.67086
246640.0000   -0.75381
246680.0000   -0.58192
246720.0000   -0.59165
246760.0000   -0.52357
246800.0000   -0.84788
246840.0000   -0.57177
246880.0000   -0.60534
246920.0000   -0.69146
246960.0000   -0.47076
247000.0000   -0.44569
247040.0000   -0.46252
247080.0000   -0.47600
247120.0000   -0.51566
247160.0000   -0.03387
247200.0000   -0.39615
247240.0000   -0.44562
247280.0000   -0.26128
247320.0000   -0.57279
247360.0000   -0.61812
247400.0000   -0.48777
247440.0000   -0.67310
247480.0000   -0.36058
247520.0000   -0.36668
247560.0000   -0.65706
247600.0000   -0.56511
247640.0000   -0.73366
247680.0000   -0.45199
247720.0000   -0.27388
247760.0000   -0.22114
247800.0000   -0.15827
247840.0000   -0.31260
247880.0000   -0.54857
247920.0000   -0.07750
247960.0000   -0.00915
248000.0000   -0.25229
248040.0000   -0.45824
248080.0000   -0.33306
248120.0000   -0.36133
248160.0000   -0.33403
248200.0000   -0.21123
248240.0000   -0.47870
248280.0000   -0.15924
248320.0000   -0.41817
248360.0000   -0.48038
248400.0000   -0.62861
248440.0000   -0.53144
248480.0000   -0.53647
248520.0000   -0.56093
248560.0000   -0.88830
248600.0000   -0.40604
248640.0000    0.08286
248680.0000   -0.34639
248720.0000   -0.49822
248760.0000   -0.43952
248800.0000   -0.67990
248840.0000   -0.30576
248880.0000   -0.75007
248920.0000   -0.42195
248960.0000   -0.42580
249000.0000   -0.46033
249040.0000   -0.65549
249080.0000   -0.47663
249120.0000   -0.54656
249160.0000   -0.62569
249200.0000   -0.51005
249240.0000   -0.41123
249280.0000   -0.74908
249320.0000   -0.61386
249360.0000   -0.11263
249400.0000   -0.20829
249440.0000   -0.12616
249480.0000   -0.03138
249520.0000   -0.33290
249560.0000   -0.28492
249600.0000   -0.67709
249640.0000   -0.15733
249680.0000   -0.13517
249720.0000   -0.29027
249760.0000   -0.25601
249800.0000   -0.40929
249840.0000   -0.12896
249880.0000   -0.37732
249920.0000   -0.39587
249960.0000   -0.24830
250000.0000   -0.37200
250040.0000   -0.24082
250080.0000   -0.17130
250120.0000   -0.09251
250160.0000   -0.51411
250200.0000   -0.49290
250240.0000   -0.21087
250280.0000   -0.63082
250320.0000   -0.52594
250360.0000   -0.55993
250400.0000   -0.56717
250440.0000   -0.44729
250480.0000   -0.46481
250520.0000   -0.48199
250560.0000   -0.29495
250600.0000   -0.50002
250640.0000   -0.80045
250680.0000   -0.71646
250720.0000   -0.25371
250760.0000   -0.14959
250800.0000   -0.40635
250840.0000   -0.62678
250880.0000   -0.56165
250920.0000   -0.53383
250960.0000   -0.87431
251000.0000   -0.42433
251040.0000   -0.37345
251080.0000   -0.39591
251120.0000   -0.12243
251160.0000   -0.51326
251200.0000   -0.44517
251240.0000   -0.56836
251280.0000   -0.52193
251320.0000   -0.61781
251360.0000   -0.74181
251400.0000   -0.73435
251440.0000   -0.76883
251480.0000   -0.73854
251520.0000   -1.09722
251560.0000   -0.28203
251600.0000   -0.64937
251640.0000   -0.57425
251680.0000   -0.33598
251720.0000   -0.45008
251760.0000   -0.55707
251800.0000   -0.53996
251840.0000   -0.51850
251880.0000   -0.65681
251920.0000   -0.17073
251960.0000   -0.35683
252000.0000   -0.64757
252040.0000   -0.76369
252080.0000   -0.60068
252120.0000   -0.48061
252160.0000   -0.55534
252200.0000   -0.54439
252240.0000   -0.76624
252280.0000   -0.69218
252320.0000   -0.67996
252360.0000   -0.59936
252400.0000   -0.58234
252440.0000   -0.77938
252480.0000   -0.29987
252520.0000   -0.30452
252560.0000   -0.25372
252600.0000   -0.47263
252640.0000   -0.32543
252680.0000   -0.57920
252720.0000   -0.77591
252760.0000   -0.46892
252800.0000   -0.79539
252840.0000   -0.81454
252880.0000   -0.68507
252920.0000   -0.65915
252960.0000   -0.14118
253000.0000   -0.11674
253040.0000   -0.32417
253080.0000   -0.35127
253120.0000   -0.33392
253160.0000   -0.34873
253200.0000   -0.44398
253240.0000   -0.47894
253280.0000   -0.13150
253320.0000   -0.44523
253360.0000   -0.15780
253400.0000   -0.27891
253440.0000   -0.21528
253480.0000   -0.40880
253520.0000   -0.28832
253560.0000   -0.26082
253600.0000   -0.39663
253640.0000   -0.68052
253680.0000   -0.65455
253720.0000   -0.82938
253760.0000   -0.63698
253800.0000   -0.75598
253840.0000   -0.63394
253880.0000   -0.76080
253920.0000   -0.65543
253960.0000   -0.73466
254000.0000   -0.51050
254040.0000   -0.69511
254080.0000   -0.57423
254120.0000   -0.50417
254160.0000   -0.77138
254200.0000   -0.48850
254240.0000   -0.52953
254280.0000   -0.51350
254320.0000   -0.57419
254360.0000   -0.45301
254400.0000   -0.75565
254440.0000   -0.28038
254480.0000   -0.42011
254520.0000   -0.44055
254560.0000   -0.37686
254600.0000   -0.58878
254640.0000   -0.61425
254680.0000   -0.69846
254720.0000   -0.77506
254760.0000   -0.53815
254800.0000   -0.38961
254840.0000   -0.42126
254880.0000   -0.26043
254920.0000   -0.83306
254960.0000   -0.74651
255000.0000   -0.54708
255040.0000   -0.66755
255080.0000   -0.80842
255120.0000   -0.68645
255160.0000   -0.51585
255200.0000   -0.28197
255240.0000   -0.81241
255280.0000   -0.91811
255320.0000   -0.60335
255360.0000   -0.45545
255400.0000   -0.48566
255440.0000   -0.52096
255480.0000   -0.71240
255520.0000   -0.69660
255560.0000   -0.77254
255600.0000   -1.03753
255640.0000   -0.89437
255680.0000   -1.07728
255720.0000   -0.82211
255760.0000   -1.06635
255800.0000   -0.77897
255840.0000   -0.62731
255880.0000   -0.75978
255920.0000   -0.53246
255960.0000   -0.53409
256000.0000   -0.13982
256040.0000   -0.18701
256080.0000   -0.84965
256120.0000   -0.21363
256160.0000   -0.04186
256200.0000    0.28698
256240.0000    0.23997
256280.0000    0.21466
256320.0000    0.59578
256360.0000    0.71627
256400.0000    0.56887
256440.0000    0.55861
256480.0000    0.37564
256520.0000    0.61044
256560.0000    0.42871
256600.0000    0.33678
256640.0000    0.52491
256680.0000    0.44500
256720.0000    0.45364
256760.0000    0.32536
256800.0000    0.60376
256840.0000    0.43429
256880.0000    0.40345
256920.0000    0.22866
256960.0000    0.13767
257000.0000    0.25323
257040.0000    0.21682
257080.0000    0.50565
257120.0000    0.37895
257160.0000    0.57278
257200.0000    0.57315
257240.0000    0.39809
257280.0000    0.41887
257320.0000    0.26950
257360.0000    0.59747
257400.0000    0.43548
257440.0000    0.31278
257480.0000    0.68942
257520.0000    0.35320
257560.0000    0.45039
257600.0000    0.51216
257640.0000    0.40062
257680.0000    0.57816
257720.0000    0.27935
257760.0000    0.48441
257800.0000    0.60254
257840.0000    0.20883
257880.0000    0.41755
257920.0000    0.34973
257960.0000    0.28884
258000.0000    0.29236
258040.0000    0.39105
258080.0000    0.45978
258120.0000    0.45387
258160.0000    0.58941
258200.0000    0.65940
258240.0000    0.56973
258280.0000    0.15438
258320.0000    0.41258
258360.0000    0.38474
258400.0000    0.31973
258440.0000    0.21163
258480.0000    0.30242
258520.0000    0.33000
258560.0000    0.31460
258600.0000    0.62563
258640.0000    0.40369
258680.0000    0.48984
258720.0000    0.33437
258760.0000    0.25612
258800.0000    0.34460
258840.0000    0.54203
258880.0000    0.38992
258920.0000    0.37835
258960.0000    0.49913
259000.0000    0.43412
259040.0000    0.61140
259080.0000    0.63183
259120.0000    0.45421
259160.0000    0.39335
259200.0000    0.48891
259240.0000    0.08884
259280.0000   -0.03875
259320.0000    0.15055
259360.0000    0.10332
259400.0000    0.19101
259440.0000   -0.02553
259480.0000    0.04087
259520.0000   -0.03705
259560.0000    0.37307
259600.0000    0.00680
259640.0000    0.09075
259680.0000    0.26742
259720.0000   -0.06553
259760.0000   -0.00871
259800.0000    0.35939
259840.0000    0.35711
259880.0000   -0.32865
259920.0000   -0.04668
259960.0000    0.15591
260000.0000    0.10774
260040.0000    0.06922
260080.0000    0.08069
260120.0000   -0.05686
260160.0000    0.22892
260200.0000    0.20703
260240.0000    0.28542
260280.0000    0.22925
260320.0000   -0.69967
260360.0000   -0.50347
260400.0000   -0.36874
260440.0000   -0.76633
260480.0000   -0.97377
260520.0000   -0.97464
260560.0000   -1.01254
260600.0000   -0.58105
260640.0000   -0.66930
260680.0000   -0.83317
260720.0000   -1.02701
260760.0000   -0.69224
260800.0000   -0.70021
260840.0000   -0.59440
260880.0000   -0.56708
260920.0000   -0.79774
260960.0000   -0.51185
261000.0000   -0.60575
261040.0000   -0.63654
261080.0000   -0.33592
261120.0000   -0.61645
261160.0000   -0.68609
261200.0000   -0.69289
261240.0000   -0.53048
261280.0000   -0.51671
261320.0000   -0.85121
261360.0000   -0.32155
261400.0000   -0.53694
261440.0000   -0.42991
261480.0000   -0.54994
261520.0000   -0.80907
261560.0000   -0.75904
261600.0000   -0.52233
261640.0000   -0.62365
261680.0000   -0.53516
261720.0000   -0.51664
261760.0000   -0.56346
261800.0000   -0.54076
261840.0000   -0.32100
261880.0000   -0.56307
261920.0000   -0.45781
261960.0000   -0.34782
262000.0000   -0.02883
262040.0000   -0.04686
262080.0000   -0.05131
262120.0000    0.24106
262160.0000    0.08563
262200.0000    0.05745
262240.0000    0.08054
262280.0000    0.38284
262320.0000    0.10426
262360.0000    0.14799
262400.0000    0.18115
262440.0000    0.24924
262480.0000    0.54641
262520.0000    0.37517
262560.0000    0.15792
262600.0000    0.19201
262640.0000   -0.30134
262680.0000   -0.24668
262720.0000   -0.22464
262760.0000   -0.51264
262800.0000    0.09897
262840.0000    0.04161
262880.0000    0.03095
262920.0000    0.25976
262960.0000   -0.21866
263000.0000   -0.34346
263040.0000   -0.41012
263080.0000   -0.03062
263120.0000   -0.02762
263160.0000   -0.47214
263200.0000   -1.00698
263240.0000   -1.17361
263280.0000   -1.26398
263320.0000   -1.17720
263360.0000   -0.92375
263400.0000   -1.02485
263440.0000   -0.69054
263480.0000   -0.40584
263520.0000   -0.25940
263560.0000   -0.57389
263600.0000   -0.96839
263640.0000   -0.51578
263680.0000   -0.54360
263720.0000   -0.13508
263760.0000   -0.52506
263800.0000   -0.67633
263840.0000   -0.59446
263880.0000   -0.62862
263920.0000   -0.49831
263960.0000   -0.43416
264000.0000   -0.76553
264040.0000   -0.44521
264080.0000   -0.50498
264120.0000   -0.52549
264160.0000   -0.38843
264200.0000   -0.77426
264240.0000   -0.44708
264280.0000   -0.46878
264320.0000   -0.64563
264360.0000   -0.52048
264400.0000   -0.35205
264440.0000   -0.51833
264480.0000   -0.42816
264520.0000   -0.46174
264560.0000   -0.75146
264600.0000   -0.62182
264640.0000   -0.70699
264680.0000   -0.65268
264720.0000   -0.58501
264760.0000   -0.78855
264800.0000   -0.72665
264840.0000   -0.51598
264880.0000   -0.67659
264920.0000   -0.65937
264960.0000   -0.89852
265000.0000   -0.69999
265040.0000   -0.58245
265080.0000   -0.66435
265120.0000   -1.02347
265160.0000   -0.80411
265200.0000   -0.72505
265240.0000   -0.78508
265280.0000   -0.34107
265320.0000   -0.59324
265360.0000   -0.47240
265400.0000   -0.62607
265440.0000   -0.58681
265480.0000   -0.52995
265520.0000   -0.55311
265560.0000   -0.62201
265600.0000   -0.54027
265640.0000   -0.53215
265680.0000   -0.39355
265720.0000   -0.37034
265760.0000   -0.69017
265800.0000   -0.63523
265840.0000   -0.61806
265880.0000   -0.49119
265920.0000   -0.00775
265960.0000   -0.51022
266000.0000   -0.56538
266040.0000   -0.32020
266080.0000   -0.61787
266120.0000   -0.68655
266160.0000   -0.69083
266200.0000   -0.51247
266240.0000   -0.31651
266280.0000   -0.54596
266320.0000   -0.65274
266360.0000   -0.64810
266400.0000   -0.48371
266440.0000   -0.39365
266480.0000   -0.45082
266520.0000   -0.56107
266560.0000   -0.19973
266600.0000   -0.33656
266640.0000   -0.06315
266680.0000   -0.17533
266720.0000   -0.48674
266760.0000   -0.69651
266800.0000   -0.72935
266840.0000   -0.57076
266880.0000   -0.33250
266920.0000   -0.33178
266960.0000   -0.48475
267000.0000   -0.47576
267040.0000   -0.55193
267080.0000   -0.44096
267120.0000   -0.57650
267160.0000   -0.26321
267200.0000   -0.45294
267240.0000   -0.36728
267280.0000   -0.61308
267320.0000   -0.14145
267360.0000   -0.48994
267400.0000   -0.59522
267440.0000   -0.22581
267480.0000    0.28384
267520.0000   -0.65112
267560.0000   -0.45562
267600.0000    0.20032
267640.0000   -0.27630
267680.0000    0.00084
267720.0000   -0.20493
267760.0000   -0.11120
267800.0000   -0.10394
267840.0000   -0.34118
267880.0000   -0.51720
267920.0000   -0.18495
267960.0000   -0.29746
268000.0000   -0.50610
268040.0000   -0.83580
268080.0000   -0.56931
268120.0000   -0.39057
268160.0000   -0.54498
268200.0000   -0.43198
268240.0000   -0.77545
268280.0000   -0.12971
268320.0000   -0.42972
268360.0000   -0.59311
268400.0000   -0.86132
268440.0000   -0.68972
268480.0000   -0.76153
268520.0000   -0.42609
268560.0000   -0.62158
268600.0000   -0.81410
268640.0000   -0.95356
268680.0000   -0.69746
268720.0000   -0.87311
268760.0000   -0.62958
268800.0000   -0.65382
268840.0000   -0.58318
268880.0000   -0.93449
268920.0000   -0.88477
268960.0000   -0.57405
269000.0000   -0.98434
269040.0000   -0.75847
269080.0000   -0.57502
269120.0000   -0.93001
269160.0000   -0.39657
269200.0000   -0.09454
269240.0000   -0.59046
269280.0000   -0.37090
269320.0000   -0.44907
269360.0000   -0.44376
269400.0000   -0.34916
269440.0000   -0.39975
269480.0000   -0.17043
269520.0000   -0.44687
269560.0000   -0.48973
269600.0000   -0.53928
269640.0000   -0.90064
269680.0000   -0.71191
269720.0000   -1.09807
269760.0000   -0.63676
269800.0000   -0.32204
269840.0000   -0.54373
269880.0000   -0.43755
269920.0000   -0.30067
269960.0000   -0.08258
270000.0000   -0.22426
270040.0000   -0.18766
270080.0000   -0.39742
270120.0000   -0.15826
270160.0000   -0.09670
270200.0000   -0.44609
270240.0000   -0.26130
270280.0000   -0.25524
270320.0000   -0.22983
270360.0000   -0.33760
270400.0000   -0.16953
270440.0000   -0.17334
270480.0000   -0.61235
270520.0000   -0.36301
270560.0000   -0.20821
270600.0000   -0.03455
270640.0000   -0.03004
270680.0000   -0.08470
270720.0000   -0.22631
270760.0000    0.01160
270800.0000   -0.00811
270840.0000   -0.18154
270880.0000   -0.22051
270920.0000   -0.12993
270960.0000   -0.07065
271000.0000   -0.36395
271040.0000   -0.75501
271080.0000   -0.75535
271120.0000   -0.45194
271160.0000   -0.42773
271200.0000   -0.34974
271240.0000   -0.40686
271280.0000   -0.12638
271320.0000    0.00839
271360.0000   -0.59491
271400.0000    0.23513
271440.0000   -0.01800
271480.0000   -0.30439
271520.0000   -0.73833
271560.0000   -0.99026
271600.0000   -0.49284
271640.0000   -0.53502
271680.0000   -0.73430
271720.0000   -0.51254
271760.0000   -1.05748
271800.0000   -0.96995
271840.0000   -0.74512
271880.0000   -0.29420
271920.0000   -0.28540
271960.0000   -0.15726
272000.0000   -0.41748
272040.0000   -0.54845
272080.0000   -0.47220
272120.0000   -0.23146
272160.0000   -0.60529
272200.0000   -0.15729
272240.0000   -0.50212
272280.0000   -0.63060
272320.0000   -0.50539
272360.0000   -0.43862
272400.0000   -0.62628
272440.0000   -0.59486
272480.0000   -0.71024
272520.0000   -0.65682
272560.0000   -0.44885
272600.0000   -0.54376
272640.0000   -0.45221
272680.0000   -0.59451
272720.0000   -0.20520
272760.0000   -0.34233
272800.0000   -0.52559
272840.0000   -0.38578
272880.0000   -0.76706
272920.0000   -0.44522
272960.0000   -0.55163
273000.0000   -0.37969
273040.0000   -0.25578
273080.0000   -0.37981
273120.0000   -0.48614
273160.0000   -0.55955
273200.0000   -0.55378
273240.0000   -0.55318
273280.0000   -0.22395
273320.0000   -0.60286
273360.0000   -0.38620
273400.0000   -0.24631
273440.0000   -0.66923
273480.0000   -0.26063
273520.0000   -0.45616
273560.0000   -0.77998
273600.0000   -0.62396
273640.0000   -0.01067
273680.0000    0.16873
273720.0000    0.17986
273760.0000    0.31359
273800.0000   -0.24098
273840.0000   -0.09844
273880.0000   -0.28405
273920.0000   -0.29553
273960.0000   -0.26510
274000.0000   -0.39874
274040.0000    0.16067
274080.0000   -0.30147
274120.0000   -0.09551
274160.0000    0.05248
274200.0000    0.29568
274240.0000   -0.06126
274280.0000   -0.35148
274320.0000   -0.33613
274360.0000   -0.43777
274400.0000   -0.44353
274440.0000   -0.46472
274480.0000   -0.35056
274520.0000   -0.29753
274560.0000   -0.21307
274600.0000   -0.25005
274640.0000   -0.01895
274680.0000   -0.03491
274720.0000   -0.02514
274760.0000   -0.04548
274800.0000    0.19088
274840.0000    0.25252
274880.0000    0.31795
274920.0000    0.34942
274960.0000    0.26620
275000.0000    0.14359
275040.0000    0.39578
275080.0000    0.19347
275120.0000    0.52047
275160.0000    0.22365
275200.0000    0.24608
275240.0000    0.40148
275280.0000    0.48246
275320.0000    0.41311
275360.0000    0.56923
275400.0000    0.55768
275440.0000    0.29189
275480.0000    0.40064
275520.0000    0.28575
275560.0000    0.48353
275600.0000    0.14221
275640.0000    0.23540
275680.0000    0.31834
275720.0000    0.30274
275760.0000    0.28589
275800.0000    0.19775
275840.0000    0.44432
275880.0000    0.40541
275920.0000    0.39543
275960.0000    0.39128
276000.0000    0.33604
276040.0000    0.04295
276080.0000   -0.06714
276120.0000    0.25204
276160.0000    0.15155
276200.0000    0.32063
276240.0000    0.24580
276280.0000    0.14234
276320.0000    0.05786
276360.0000    0.38403
276400.0000    0.23451
276440.0000    0.35042
276480.0000    0.38526
276520.0000    0.23863
276560.0000    0.05306
276600.0000    0.13822
276640.0000    0.09517
276680.0000   -0.38748
276720.0000   -0.24259
276760.0000    0.24818
276800.0000    0.16330
276840.0000    0.37880
276880.0000    0.38079
276920.0000    0.25618
276960.0000    0.10994
277000.0000    0.14244
277040.0000    0.01163
277080.0000    0.48617
277120.0000    0.47507
277160.0000    0.43981
277200.0000    0.51922
277240.0000    0.45055
277280.0000    0.32983
277320.0000    0.11760
277360.0000    0.11414
277400.0000    0.41486
277440.0000    0.39123
277480.0000    0.41360
277520.0000    0.46915
277560.0000    0.51179
277600.0000    0.56821
277640.0000    0.21990
277680.0000    0.55252
277720.0000    0.40125
277760.0000    0.08204
277800.0000    0.21797
277840.0000    0.41428
277880.0000    0.13259
277920.0000    0.27674
277960.0000    0.26261
278000.0000   -0.00065
278040.0000    0.51312
278080.0000    0.34996
278120.0000    0.48289
278160.0000    0.37493
278200.0000    0.80450
278240.0000    0.62325
278280.0000    0.25009
278320.0000    0.47619
278360.0000    0.41051
278400.0000    0.23604
278440.0000    0.21243
278480.0000   -0.11643
278520.0000    0.40131
278560.0000    0.36706
278600.0000    0.32985
278640.0000    0.38329
278680.0000    0.39767
278720.0000    0.50296
278760.0000    0.58946
278800.0000    0.54649
278840.0000    0.42522
278880.0000    0.61868
278920.0000    0.55998
278960.0000    0.19479
279000.0000    0.34517
279040.0000    0.53780
279080.0000    0.42696
279120.0000    0.28951
279160.0000    0.47575
279200.0000    0.29665
279240.0000    0.41133
279280.0000    0.36607
279320.0000    0.38418
279360.0000    0.21785
279400.0000    0.41080
279440.0000    0.57452
279480.0000    0.37857
279520.0000    0.53729
279560.0000    0.24832
279600.0000    0.26208
279640.0000    0.35010
279680.0000    0.60171
279720.0000    0.38201
279760.0000    0.25843
279800.0000    0.36058
279840.0000    0.48097
279880.0000    0.42267
279920.0000    0.36327
279960.0000    0.40208
280000.0000    0.51534
280040.0000    0.42749
280080.0000    0.35149
280120.0000    0.52113
280160.0000    0.43327
280200.0000    0.37533
280240.0000    0.42633
280280.0000    0.52346
280320.0000    0.32063
280360.0000    0.54842
280400.0000    0.41085
280440.0000    0.52620
280480.0000   -0.12034
280520.0000    0.10431
280560.0000   -0.33518
280600.0000   -0.20626
280640.0000   -0.29108
280680.0000   -0.35510
280720.0000   -0.59020
280760.0000   -0.37236
280800.0000   -0.41437
280840.0000   -0.54890
280880.0000   -0.41845
280920.0000   -0.51902
280960.0000   -0.49798
281000.0000   -0.44048
281040.0000   -0.35302
281080.0000   -0.55198
281120.0000   -0.46683
281160.0000   -0.33710
281200.0000   -0.15935
281240.0000   -0.34570
281280.0000   -0.49735
281320.0000   -0.46744
281360.0000   -0.63204
281400.0000   -0.58828
281440.0000   -0.40296
281480.0000   -0.40138
281520.0000   -0.18667
281560.0000   -0.23352
281600.0000   -0.40326
281640.0000   -0.52235
281680.0000   -0.78716
281720.0000   -0.80638
281760.0000   -0.62232
281800.0000   -0.46174
281840.0000   -0.50949
281880.0000   -0.72606
281920.0000   -0.74555
281960.0000   -0.84243
282000.0000   -0.51409
282040.0000   -0.29944
282080.0000   -0.55567
282120.0000   -0.11292
282160.0000   -0.57182
282200.0000   -0.66972
282240.0000   -0.72867
282280.0000   -0.39739
282320.0000   -0.61318
282360.0000   -0.52585
282400.0000   -0.60147
282440.0000   -0.45576
282480.0000   -0.24305
282520.0000   -0.45732
282560.0000   -0.60215
282600.0000   -0.74979
282640.0000   -0.62594
282680.0000   -0.17815
282720.0000   -0.64727
282760.0000   -0.78375
282800.0000   -0.43134
282840.0000   -0.52708
282880.0000   -0.66322
282920.0000   -0.57844
282960.0000   -0.71451
283000.0000   -0.58793
283040.0000   -0.41912
283080.0000   -0.23911
283120.0000   -0.66152
283160.0000   -0.89085
283200.0000   -0.70974
283240.0000   -0.58360
283280.0000   -0.44535
283320.0000   -0.62294
283360.0000   -0.62489
283400.0000   -0.72246
283440.0000   -0.79567
283480.0000   -0.50321
283520.0000   -0.19673
283560.0000   -0.51252
283600.0000   -0.15091
283640.0000   -0.20230
283680.0000   -0.26056
283720.0000   -0.22250
283760.0000   -0.35633
283800.0000   -0.47695
283840.0000   -0.08278
283880.0000   -0.23545
283920.0000   -0.36275
283960.0000   -0.43577
284000.0000   -0.43903
284040.0000   -0.58966
284080.0000   -0.68525
284120.0000   -0.56077
284160.0000   -0.25516
284200.0000   -0.38607
284240.0000   -0.79131
284280.0000   -0.46368
284320.0000   -0.38056
284360.0000   -0.08057
284400.0000   -0.28326
284440.0000   -0.51230
284480.0000   -0.61564
284520.0000   -0.66366
284560.0000   -0.59703
284600.0000   -0.51510
284640.0000   -0.65863
284680.0000   -0.67415
284720.0000   -0.45401
284760.0000   -0.68884
284800.0000   -0.83496
284840.0000   -0.55363
284880.0000   -0.62865
284920.0000   -0.99749
284960.0000   -0.67143
285000.0000   -0.58549
285040.0000   -0.59223
285080.0000   -0.71865
285120.0000   -0.20790
285160.0000   -0.91780
285200.0000   -0.51592
285240.0000   -0.19174
285280.0000   -0.50716
285320.0000   -0.44645
285360.0000   -0.05403
285400.0000   -0.37686
285440.0000   -0.42377
285480.0000   -0.50747
285520.0000   -0.39433
285560.0000   -0.08248
285600.0000   -0.33690
285640.0000   -0.39270
285680.0000   -0.41537
285720.0000   -0.57139
285760.0000   -0.68921
285800.0000   -0.73347
285840.0000   -0.71810
285880.0000   -0.49198
285920.0000   -0.50856
285960.0000   -0.53139
286000.0000   -0.82117
286040.0000   -0.74284
286080.0000   -0.49233
286120.0000   -0.56446
286160.0000   -0.35633
286200.0000   -0.54825
286240.0000   -0.23137
286280.0000   -0.41230
286320.0000   -0.59149
286360.0000   -0.93505
286400.0000   -0.73945
286440.0000   -0.58193
286480.0000   -0.62339
286520.0000   -0.52838
286560.0000   -0.69285
286600.0000   -0.58709
286640.0000   -0.85927
286680.0000   -0.67346
286720.0000   -0.65155
286760.0000   -0.54673
286800.0000   -0.22995
286840.0000   -0.18083
286880.0000   -0.28018
286920.0000   -0.09763
286960.0000   -0.40579
287000.0000   -0.19193
287040.0000    0.21838
287080.0000    0.35731
287120.0000    0.36733
287160.0000    0.43574
287200.0000    0.39356
287240.0000    0.54311
287280.0000    0.32058
287320.0000    0.35875
287360.0000    0.28086
287400.0000    0.28088
287440.0000    0.10069
287480.0000   -0.06910
287520.0000    0.36905
287560.0000   -0.04819
287600.0000    0.13565
287640.0000    0.10096
287680.0000   -0.02960
287720.0000    0.02830
287760.0000    0.33259
287800.0000   -0.43539
287840.0000   -0.11318
287880.0000   -0.05533
287920.0000   -0.35390
287960.0000   -0.42531
288000.0000   -0.20698
288040.0000   -0.16751
288080.0000   -0.48328
288120.0000   -0.08596
288160.0000   -0.30395
288200.0000   -0.30380
288240.0000   -0.37065
288280.0000   -0.32726
288320.0000   -0.54544
288360.0000   -0.64341
288400.0000   -0.43330
288440.0000   -0.45999
288480.0000   -0.52808
288520.0000   -0.44599
288560.0000   -0.40316
288600.0000   -0.48076
288640.0000   -0.44775
288680.0000   -0.34356
288720.0000   -0.55418
288760.0000   -0.67144
288800.0000   -0.65008
288840.0000   -0.67430
288880.0000   -0.69074
288920.0000   -0.68368
288960.0000   -0.26164
289000.0000   -0.06292
289040.0000   -0.37794
289080.0000   -0.39158
289120.0000   -0.07348
289160.0000   -0.06497
289200.0000   -0.00627
289240.0000   -0.05460
289280.0000   -0.02905
289320.0000   -0.01680
289360.0000   -0.11744
289400.0000    0.05746
289440.0000   -0.10271
289480.0000   -0.09148
289520.0000   -0.18741
289560.0000   -0.16463
289600.0000   -0.12712
289640.0000   -0.16664
289680.0000   -0.10622
289720.0000    0.03497
289760.0000   -0.06920
289800.0000   -0.05968
289840.0000   -0.17004
289880.0000   -0.02818
289920.0000   -0.40858
289960.0000   -0.65480
290000.0000   -0.42082
290040.0000   -0.67688
290080.0000   -0.74072
290120.0000   -0.62092
290160.0000   -0.38549
290200.0000   -0.62480
290240.0000   -0.46266
290280.0000   -0.05137
290320.0000   -0.24798
290360.0000   -0.24948
290400.0000   -0.16013
290440.0000   -0.64709
290480.0000   -0.20933
290520.0000   -0.14486
290560.0000   -0.58991
290600.0000   -0.29876
290640.0000   -0.80263
290680.0000   -0.33593
290720.0000   -0.39575
290760.0000   -0.40407
290800.0000   -0.40321
290840.0000   -0.35318
290880.0000   -0.13863
290920.0000   -0.48138
290960.0000   -0.40821
291000.0000   -0.87508
291040.0000   -0.48286
291080.0000   -0.35532
291120.0000   -0.52978
291160.0000   -0.41813
291200.0000   -0.61019
291240.0000   -0.49382
291280.0000   -0.72850
291320.0000   -0.69893
291360.0000   -0.55559
291400.0000   -0.25551
291440.0000   -0.29813
291480.0000   -0.26582
291520.0000    0.02379
291560.0000   -0.08209
291600.0000   -0.18730
291640.0000   -0.14764
291680.0000   -0.41232
291720.0000    0.08516
291760.0000    0.00887
291800.0000   -0.41525
291840.0000   -0.72600
291880.0000   -0.40077
291920.0000   -0.73652
291960.0000   -0.79840
292000.0000   -0.61445
292040.0000   -0.55848
292080.0000   -0.50235
292120.0000   -0.55320
292160.0000   -0.71689
292200.0000   -0.61562
292240.0000   -0.51329
292280.0000   -0.48231
292320.0000   -0.47955
292360.0000   -0.48086
292400.0000   -0.55375
292440.0000   -0.30746
292480.0000   -0.49985
292520.0000   -0.82475
292560.0000   -0.38983
292600.0000   -0.35283
292640.0000   -0.75665
292680.0000   -0.61766
292720.0000   -0.48777
292760.0000   -0.90423
292800.0000   -0.71005
292840.0000   -0.94714
292880.0000   -0.85839
292920.0000   -0.63620
292960.0000   -0.58005
293000.0000   -1.01149
293040.0000   -1.20023
293080.0000   -1.13318
293120.0000   -0.65237
293160.0000   -0.29625
293200.0000   -0.21706
293240.0000   -0.46173
293280.0000   -0.68335
293320.0000   -0.85236
293360.0000   -0.87899
293400.0000   -0.48365
293440.0000   -0.66893
293480.0000   -0.85945
293520.0000   -0.85411
293560.0000   -0.59434
293600.0000   -0.63014
293640.0000   -0.51944
293680.0000   -0.30799
293720.0000   -0.87092
293760.0000   -0.49668
293800.0000   -0.61663
293840.0000   -0.46975
293880.0000   -0.71111
293920.0000   -0.33494
293960.0000   -0.24253
294000.0000   -0.07154
294040.0000   -0.45705
294080.0000   -0.71105
294120.0000   -0.53324
294160.0000   -0.41490
294200.0000   -0.60268
294240.0000   -0.43727
294280.0000   -0.62683
294320.0000   -0.71976
294360.0000   -0.12823
294400.0000   -0.09693
294440.0000   -0.71219
294480.0000   -0.79239
294520.0000   -0.19710
294560.0000   -0.48239
294600.0000   -0.56833
294640.0000   -0.88111
294680.0000   -0.65482
294720.0000   -0.62566
294760.0000   -0.70267
294800.0000   -0.32609
294840.0000   -0.48187
294880.0000   -0.21132
294920.0000   -0.46745
294960.0000   -0.35897
295000.0000   -0.43537
295040.0000   -0.34670
295080.0000   -0.27398
295120.0000   -0.24592
295160.0000   -0.43151
295200.0000   -0.71223
295240.0000   -0.49586
295280.0000   -0.43693
295320.0000   -0.69357
295360.0000   -0.71198
295400.0000   -0.55692
295440.0000   -0.80082
295480.0000   -0.63965
295520.0000   -0.78793
295560.0000   -0.80130
295600.0000   -0.91663
295640.0000   -0.73645
295680.0000   -0.62188
295720.0000   -0.60385
295760.0000   -0.94658
295800.0000   -1.02113
295840.0000   -0.87644
295880.0000   -0.65891
295920.0000   -0.28042
295960.0000   -0.54353
296000.0000   -0.61528
296040.0000   -0.83931
296080.0000   -0.92210
296120.0000   -0.75495
296160.0000   -1.15253
296200.0000   -1.07258
296240.0000   -0.64839
296280.0000   -0.43318
296320.0000   -0.30789
296360.0000   -0.46832
296400.0000   -0.79763
296440.0000   -0.56940
296480.0000   -0.68729
296520.0000   -0.63939
296560.0000   -0.40080
296600.0000   -0.78782
296640.0000   -0.57069
296680.0000   -0.45466
296720.0000   -0.65976
296760.0000   -0.71119
296800.0000   -0.64437
296840.0000   -0.36821
296880.0000   -0.60618
296920.0000   -0.54655
296960.0000   -0.60162
297000.0000   -0.54245
297040.0000   -0.66046
297080.0000   -0.68024
297120.0000   -0.81974
297160.0000   -0.53776
297200.0000   -0.76984
297240.0000   -0.61922
297280.0000   -0.35600
297320.0000   -0.56109
297360.0000   -0.75099
297400.0000   -1.13038
297440.0000   -0.65732
297480.0000   -0.60813
297520.0000   -0.36447
297560.0000   -0.56757
297600.0000   -0.48337
297640.0000   -0.50254
297680.0000   -0.77421
297720.0000   -0.94469
297760.0000   -0.89605
297800.0000   -0.54281
297840.0000   -0.40821
297880.0000   -0.52243
297920.0000   -0.58709
297960.0000   -0.50325
298000.0000   -0.79956
298040.0000   -0.65684
298080.0000   -0.39667
298120.0000   -0.19359
298160.0000   -0.32532
298200.0000   -0.56690
298240.0000   -0.77462
298280.0000   -0.65575
298320.0000   -0.65217
298360.0000   -0.82107
298400.0000   -0.56542
298440.0000   -0.55773
298480.0000   -0.78090
298520.0000   -0.70231
298560.0000   -0.77891
298600.0000   -0.41485
298640.0000   -0.19302
298680.0000   -0.40388
298720.0000   -0.26347
298760.0000   -0.55304
298800.0000   -0.46933
298840.0000   -0.13988
298880.0000   -0.80477
298920.0000   -0.50759
298960.0000   -0.12724
299000.0000   -0.41249
299040.0000   -0.56479
299080.0000   -0.94009
299120.0000   -1.05818
299160.0000   -0.63674
299200.0000   -0.77706
299240.0000   -0.85729
299280.0000   -0.73933
299320.0000   -0.66975
299360.0000   -0.47637
299400.0000   -0.46166
299440.0000   -0.39327
299480.0000   -0.72007
299520.0000   -0.74302
299560.0000   -0.60518
299600.0000   -0.56108
299640.0000   -0.54633
299680.0000   -0.34264
299720.0000   -0.70702
299760.0000   -0.65047
299800.0000   -0.58528
299840.0000   -0.49911
299880.0000   -0.25035
299920.0000   -0.24043
299960.0000   -0.47091
300000.0000   -0.64561
300040.0000   -0.16544
300080.0000   -0.23336
300120.0000   -0.29466
300160.0000   -0.34357
300200.0000   -0.23215
300240.0000   -0.34975
300280.0000   -0.16221
300320.0000   -0.22336
300360.0000   -0.02743
300400.0000   -0.24529
300440.0000   -0.38357
300480.0000   -0.42087
300520.0000   -0.60661
300560.0000   -0.51043
300600.0000   -0.54286
300640.0000   -0.36707
300680.0000   -0.20947
300720.0000   -0.17956
300760.0000   -0.21941
300800.0000   -0.54068
300840.0000   -0.36801
300880.0000   -0.62681
300920.0000   -0.33347
300960.0000   -0.28486
301000.0000   -0.09387
301040.0000   -0.01915
301080.0000    0.21295
301120.0000    0.10357
301160.0000   -0.00317
301200.0000   -0.26350
301240.0000   -0.30477
301280.0000   -0.05223
301320.0000   -0.11628
301360.0000   -0.24235
301400.0000   -0.24812
301440.0000   -0.33750
301480.0000   -0.27043
301520.0000    0.10228
301560.0000   -0.09994
301600.0000   -0.06581
301640.0000    0.07399
301680.0000   -0.59481
301720.0000   -0.44656
301760.0000   -0.58647
301800.0000   -0.42648
301840.0000    0.05011
301880.0000   -0.33229
301920.0000    0.19782
301960.0000    0.60876
302000.0000    0.17089
302040.0000    0.47771
302080.0000    0.33107
302120.0000    0.14140
302160.0000    0.28445
302200.0000    0.14131
302240.0000    0.15013
302280.0000    0.24224
302320.0000    0.42918
302360.0000    0.16216
302400.0000    0.30117
302440.0000    0.17855
302480.0000    0.35787
302520.0000    0.60656
302560.0000    0.64927
302600.0000    0.35477
302640.0000    0.14619
302680.0000    0.54325
302720.0000   -0.36117
302760.0000   -0.26160
302800.0000   -0.32102
302840.0000   -0.26562
302880.0000   -0.31021
302920.0000   -0.18543
302960.0000   -0.35456
303000.0000   -0.37483
303040.0000   -0.47113
303080.0000   -0.56509
303120.0000   -0.19669
303160.0000   -0.29606
303200.0000   -0.14549
303240.0000   -0.40865
303280.0000   -0.22044
303320.0000   -0.47162
303360.0000   -0.50576
303400.0000   -0.39433
303440.0000    0.04925
303480.0000   -0.41121
303520.0000   -0.47029
303560.0000   -0.12696
303600.0000   -0.67340
303640.0000   -0.72127
303680.0000   -0.37552
303720.0000   -0.50739
303760.0000   -0.22342
303800.0000   -0.24262
303840.0000   -0.08586
303880.0000   -0.21813
303920.0000   -0.15619
303960.0000    0.02825
304000.0000   -0.24710
304040.0000   -0.36712
304080.0000   -0.50642
304120.0000   -0.40514
304160.0000   -0.69906
304200.0000   -0.39888
304240.0000   -0.71541
304280.0000   -0.45007
304320.0000   -0.22033
304360.0000   -0.13132
304400.0000   -0.44257
304440.0000   -0.07733
304480.0000   -0.33697
304520.0000   -0.02057
304560.0000   -0.18237
304600.0000   -0.69468
304640.0000   -0.61188
304680.0000   -0.54478
304720.0000   -0.31541
304760.0000   -0.56762
304800.0000   -0.41684
304840.0000   -0.36064
304880.0000   -0.34997
304920.0000   -0.13352
304960.0000   -0.40928
305000.0000   -0.21157
305040.0000   -0.06157
305080.0000   -0.02521
305120.0000   -0.13435
305160.0000   -0.02913
305200.0000   -0.12914
305240.0000   -0.55277
305280.0000   -0.07796
305320.0000   -0.20046
305360.0000   -0.21452
305400.0000   -0.31832
305440.0000   -0.36222
305480.0000   -0.25526
305520.0000   -0.00517
305560.0000   -0.17370
305600.0000    0.04317
305640.0000    0.15081
305680.0000   -0.22887
305720.0000    0.03392
305760.0000   -0.04696
305800.0000    0.08998
305840.0000   -0.26730
305880.0000   -0.33857
305920.0000   -0.36578
305960.0000   -0.35827
306000.0000   -0.26686
306040.0000   -0.21639
306080.0000   -0.21641
306120.0000   -0.51181
306160.0000   -0.50889
306200.0000   -0.30256
306240.0000   -0.12173
306280.0000   -0.38454
306320.0000   -0.36094
306360.0000   -0.52189
306400.0000   -0.32720
306440.0000   -0.36564
306480.0000   -0.51560
306520.0000   -0.47150
306560.0000   -0.25221
306600.0000   -0.45050
306640.0000   -0.61049
306680.0000   -0.82748
306720.0000   -0.53193
306760.0000   -0.28954
306800.0000   -0.09496
306840.0000   -0.53765
306880.0000   -0.47245
306920.0000   -0.36123
306960.0000   -0.37956
307000.0000   -0.69722
307040.0000   -0.81649
307080.0000   -0.97020
307120.0000   -0.65782
307160.0000   -0.41570
307200.0000   -0.49935
307240.0000   -0.65775
307280.0000   -0.58976
307320.0000   -0.26908
307360.0000   -0.61642
307400.0000   -0.24049
307440.0000   -0.49317
307480.0000   -0.68004
307520.0000   -0.60407
307560.0000   -0.84494
307600.0000   -0.40480
307640.0000   -0.50971
307680.0000   -0.68361
307720.0000   -0.43366
307760.0000   -0.50082
307800.0000   -0.60063
307840.0000   -0.60407
307880.0000    0.13386
307920.0000    0.26424
307960.0000   -0.50189
308000.0000   -0.29091
308040.0000   -0.24121
308080.0000   -0.75448
308120.0000   -0.39093
308160.0000   -0.40243
308200.0000   -0.40889
308240.0000   -0.53076
308280.0000   -0.37714
308320.0000   -0.54518
308360.0000   -0.53776
308400.0000   -0.65491
308440.0000   -0.54320
308480.0000   -0.62697
308520.0000   -0.38224
308560.0000   -0.06618
308600.0000   -0.10769
308640.0000   -0.55940
308680.0000   -0.52423
308720.0000   -0.38251
308760.0000   -0.57046
308800.0000   -0.09919
308840.0000   -0.08921
308880.0000   -0.49549
308920.0000   -0.37037
308960.0000   -0.45966
309000.0000   -0.42809
309040.0000   -0.43328
309080.0000   -0.16729
309120.0000   -0.61689
309160.0000   -0.38343
309200.0000   -0.19880
309240.0000   -0.30989
309280.0000   -0.36833
309320.0000   -0.64186
309360.0000   -0.53187
309400.0000   -0.45330
309440.0000   -0.16609
309480.0000   -0.55245
309520.0000   -0.46148
309560.0000   -0.75753
309600.0000   -0.31696
309640.0000   -0.25448
309680.0000    0.01144
309720.0000   -0.10029
309760.0000   -0.26698
309800.0000   -0.08806
309840.0000   -0.01791
309880.0000   -0.19084
309920.0000   -0.51785
309960.0000   -0.31152
310000.0000   -0.41382
310040.0000   -0.45167
310080.0000   -0.71968
310120.0000   -0.69289
310160.0000   -0.59909
310200.0000   -0.21989
310240.0000   -0.70646
310280.0000   -0.35227
310320.0000   -0.04748
310360.0000    0.16769
310400.0000   -0.50998
310440.0000   -0.17428
310480.0000   -0.10008
310520.0000   -0.06086
310560.0000    0.22646
310600.0000    0.10736
310640.0000    0.12544
310680.0000    0.33589
310720.0000    0.47094
310760.0000   -0.41825
310800.0000   -0.42176
310840.0000   -0.42134
310880.0000   -0.25779
310920.0000   -0.45770
310960.0000   -0.31082
311000.0000   -0.13378
311040.0000   -0.05590
311080.0000    0.24812
311120.0000   -0.38196
311160.0000   -0.59743
311200.0000   -0.52203
311240.0000   -0.52119
311280.0000   -0.24496
311320.0000   -0.40232
311360.0000   -0.71178
311400.0000   -0.62973
311440.0000   -0.28031
311480.0000   -0.49466
311520.0000   -0.40958
311560.0000   -0.32625
311600.0000   -0.01521
311640.0000   -0.10349
311680.0000   -0.54848
311720.0000   -0.49899
311760.0000   -0.00852
311800.0000   -0.17776
311840.0000   -0.13695
311880.0000   -0.32454
311920.0000   -0.26559
311960.0000   -0.15063
312000.0000   -0.11109
312040.0000   -0.47003
312080.0000   -0.24503
312120.0000   -0.10982
312160.0000   -0.08249
312200.0000   -0.32160
312240.0000   -0.53965
312280.0000   -0.42392
312320.0000   -0.64640
312360.0000   -0.71556
312400.0000   -0.46846
312440.0000   -0.68549
312480.0000   -0.60980
312520.0000   -0.16577
312560.0000   -0.38532
312600.0000   -0.47122
312640.0000   -0.26140
312680.0000   -0.56597
312720.0000   -0.65808
312760.0000   -0.40940
312800.0000   -0.61759
312840.0000   -0.43477
312880.0000   -0.24624
312920.0000   -0.46990
312960.0000   -0.45693
313000.0000   -0.31636
313040.0000   -0.04381
313080.0000   -0.14093
313120.0000   -0.54723
313160.0000   -0.62911
313200.0000   -0.74807
313240.0000   -0.76910
313280.0000   -0.61171
313320.0000   -0.40520
313360.0000   -0.46130
313400.0000   -0.69440
313440.0000   -0.78911
313480.0000   -0.40928
313520.0000   -0.72775
313560.0000   -0.65751
313600.0000   -0.78870
313640.0000   -0.55365
313680.0000   -0.31906
313720.0000   -0.63631
313760.0000   -0.33363
313800.0000   -0.33793
313840.0000   -0.31904
313880.0000   -0.70968
313920.0000   -0.42506
313960.0000   -0.24740
314000.0000   -0.52044
314040.0000   -0.97245
314080.0000   -0.72458
314120.0000   -0.49263
314160.0000   -1.05867
314200.0000   -1.06950
314240.0000   -0.70523
314280.0000   -0.60339
314320.0000   -0.60458
314360.0000   -0.45050
314400.0000   -0.43023
314440.0000   -0.32270
314480.0000   -0.02993
314520.0000   -0.46134
314560.0000   -0.47208
314600.0000   -0.64442
314640.0000   -0.50877
314680.0000   -0.28608
314720.0000   -0.64170
314760.0000   -0.33548
314800.0000   -0.71409
314840.0000   -0.32838
314880.0000   -0.31451
314920.0000   -0.13413
314960.0000   -0.26061
315000.0000   -0.06430
315040.0000   -0.00519
315080.0000   -0.09079
315120.0000    0.02719
315160.0000    0.06249
315200.0000    0.03928
315240.0000   -0.34010
315280.0000   -0.12097
315320.0000    0.04510
315360.0000    0.10497
315400.0000    0.18144
315440.0000    0.10281
315480.0000   -0.20191
315520.0000    0.04788
315560.0000    0.03091
315600.0000    0.12605
315640.0000    0.12645
315680.0000   -0.00419
315720.0000    0.07701
315760.0000   -0.31006
315800.0000    0.11473
315840.0000   -0.05096
315880.0000   -0.11642
315920.0000   -0.16880
315960.0000   -0.16997
316000.0000   -0.21006
316040.0000   -0.14006
316080.0000   -0.11601
316120.0000   -0.31003
316160.0000   -0.18517
316200.0000   -0.26820
316240.0000   -0.35982
316280.0000   -0.26667
316320.0000   -0.63000
316360.0000   -0.39704
316400.0000    0.21224
316440.0000   -0.13867
316480.0000   -0.26556
316520.0000   -0.15295
316560.0000   -0.12848
316600.0000   -0.29003
316640.0000   -0.31774
316680.0000   -0.63892
316720.0000   -0.47685
316760.0000   -0.36405
316800.0000   -0.47251
316840.0000    0.05498
316880.0000    0.01317
316920.0000    0.11470
316960.0000   -0.27467
317000.0000   -0.24258
317040.0000   -0.23895
317080.0000   -0.59030
317120.0000   -0.48674
317160.0000   -0.71083
317200.0000   -0.54613
317240.0000   -0.44506
317280.0000   -0.45988
317320.0000   -0.06840
317360.0000   -0.00058
317400.0000   -0.10290
317440.0000   -0.29574
317480.0000   -0.40476
317520.0000   -0.36704
317560.0000   -0.07627
317600.0000   -0.48359
317640.0000   -0.18061
317680.0000   -0.33573
317720.0000   -0.59423
317760.0000   -0.07491
317800.0000    0.03053
317840.0000   -0.18036
317880.0000   -0.15572
317920.0000    0.19682
317960.0000   -0.40496
318000.0000   -0.41613
318040.0000   -0.63306
318080.0000   -0.30449
318120.0000   -0.49237
318160.0000   -0.46229
318200.0000   -0.51534
318240.0000   -0.31087
318280.0000   -0.54088
318320.0000   -0.59320
318360.0000   -0.65100
318400.0000   -0.67073
318440.0000   -0.65767
318480.0000   -0.09448
318520.0000   -0.49037
318560.0000   -0.68468
318600.0000   -0.88356
318640.0000   -0.50912
318680.0000   -0.76408
318720.0000   -0.59572
318760.0000   -0.30407
318800.0000   -0.38670
318840.0000   -0.40515
318880.0000    0.39140
318920.0000    0.36263
318960.0000    0.06736
319000.0000    0.11709
319040.0000   -0.20799
319080.0000   -0.02510
319120.0000    0.12970
319160.0000    0.12787
319200.0000    0.03284
319240.0000    0.33746
319280.0000    0.20661
319320.0000   -0.08849
319360.0000    0.32203
319400.0000    0.25044
319440.0000   -0.18126
319480.0000   -0.15393
319520.0000   -0.11681
319560.0000   -0.19477
319600.0000   -0.25325
319640.0000   -0.28430
319680.0000   -0.06621
319720.0000   -0.22944
319760.0000   -0.09532
319800.0000   -0.23165
319840.0000   -0.18233
319880.0000   -0.13272
319920.0000   -0.30626
319960.0000   -0.07854
320000.0000   -0.12160
320040.0000   -0.18716
320080.0000   -0.13976
320120.0000   -0.27443
320160.0000   -0.24237
320200.0000   -0.13056
320240.0000   -0.17099
320280.0000   -0.21862
320320.0000    0.15088
320360.0000   -0.21376
320400.0000    0.10126
320440.0000    0.27594
320480.0000    0.04336
320520.0000   -0.20966
320560.0000    0.07655
320600.0000   -0.18805
320640.0000   -0.20842
320680.0000   -0.21367
320720.0000   -0.02226
320760.0000   -0.18734
320800.0000   -0.22251
320840.0000   -0.28292
320880.0000   -0.31966
320920.0000   -0.45903
320960.0000   -0.46696
321000.0000   -0.28676
321040.0000   -0.52496
321080.0000   -0.74039
321120.0000   -0.64207
321160.0000   -0.62154
321200.0000   -0.40916
321240.0000    0.02640
321280.0000   -0.52880
321320.0000   -0.12850
321360.0000   -0.30752
321400.0000   -0.57499
321440.0000   -0.30201
321480.0000   -0.20022
321520.0000   -0.28608
321560.0000   -0.52440
321600.0000   -0.35478
321640.0000   -0.20478
321680.0000   -0.27766
321720.0000   -0.34109
321760.0000   -0.31089
321800.0000   -0.49411
321840.0000   -0.21248
321880.0000   -0.11818
321920.0000   -0.40049
321960.0000   -0.25197
322000.0000   -0.38298
322040.0000   -0.27336
322080.0000   -0.20824
322120.0000   -0.22634
322160.0000    0.06084
322200.0000   -0.09387
322240.0000   -0.23757
322280.0000   -0.10146
322320.0000    0.19800
322360.0000    0.15154
322400.0000    0.16047
322440.0000    0.21255
322480.0000    0.08245
322520.0000    0.02699
322560.0000   -0.07490
322600.0000    0.01168
322640.0000   -0.05968
322680.0000    0.20163
322720.0000    0.12267
322760.0000   -0.10744
322800.0000   -0.37645
322840.0000   -0.04361
322880.0000   -0.43673
322920.0000   -0.09095
322960.0000   -0.27173
323000.0000   -0.21982
323040.0000   -0.13650
323080.0000   -0.00897
323120.0000    0.09880
323160.0000    0.26194
323200.0000    0.02070
323240.0000    0.04371
323280.0000   -0.08196
323320.0000   -0.07953
323360.0000   -0.24511
323400.0000   -0.22869
323440.0000   -0.29848
323480.0000   -0.22942
323520.0000   -0.14277
323560.0000   -0.09874
323600.0000   -0.17342
323640.0000   -0.07550
323680.0000   -0.20908
323720.0000   -0.10989
323760.0000   -0.33717
323800.0000   -0.34026
323840.0000   -0.22669
323880.0000   -0.14335
323920.0000   -0.35965
323960.0000    0.13433
324000.0000    0.21990
324040.0000   -0.11368
324080.0000    0.19322
324120.0000   -0.00258
324160.0000    0.09675
324200.0000    0.06860
324240.0000    0.08462
324280.0000   -0.01912
324320.0000   -0.01471
324360.0000    0.16010
324400.0000    0.09507
324440.0000   -0.00769
324480.0000    0.15457
324520.0000   -0.08132
324560.0000   -0.26097
324600.0000   -0.22082
324640.0000    0.09518
324680.0000    0.01637
324720.0000    0.12384
324760.0000    0.01680
324800.0000   -0.16040
324840.0000   -0.03936
324880.0000   -0.06877
324920.0000   -0.23925
324960.0000   -0.25667
325000.0000    0.02280
325040.0000   -0.33403
325080.0000   -0.48426
325120.0000   -0.35623
325160.0000   -0.25601
325200.0000   -0.11478
325240.0000   -0.63014
325280.0000   -0.51366
325320.0000   -0.17185
325360.0000   -0.31217
325400.0000   -0.23237
325440.0000   -0.27168
325480.0000   -0.17699
325520.0000   -0.48663
325560.0000   -0.48273
325600.0000   -0.47853
325640.0000   -0.39260
325680.0000   -0.36767
325720.0000   -0.47405
325760.0000   -0.43221
325800.0000   -0.22698
325840.0000   -0.27272
325880.0000   -0.73326
325920.0000   -0.74683
325960.0000   -0.75895
326000.0000   -0.80135
326040.0000   -0.39216
326080.0000   -0.52222
326120.0000   -0.47959
326160.0000   -0.68671
326200.0000   -0.42325
326240.0000   -0.48897
326280.0000   -0.41408
326320.0000   -0.36064
326360.0000   -0.56581
326400.0000   -0.66456
326440.0000   -0.54634
326480.0000   -0.70926
326520.0000   -0.29757
326560.0000   -0.53752
326600.0000   -0.79953
326640.0000   -0.64658
326680.0000   -0.14315
326720.0000   -0.64262
326760.0000   -0.40631
326800.0000   -0.36085
326840.0000   -0.52519
326880.0000   -0.77442
326920.0000   -0.63528
326960.0000   -0.53373
327000.0000   -0.56353
327040.0000   -0.94190
327080.0000   -0.59536
327120.0000   -0.71814
327160.0000   -0.30407
327200.0000   -0.01098
327240.0000   -0.11553
327280.0000   -0.94750
327320.0000   -0.76700
327360.0000   -0.60560
327400.0000   -0.42834
327440.0000   -0.43224
327480.0000   -0.28629
327520.0000   -0.66116
327560.0000   -0.42948
327600.0000   -0.38584
327640.0000   -0.89919
327680.0000   -0.49021
327720.0000   -0.83300
327760.0000   -0.22558
327800.0000   -0.56525
327840.0000   -0.52351
327880.0000   -0.29453
327920.0000   -0.28477
327960.0000   -0.58611
328000.0000   -0.85369
328040.0000   -0.51397
328080.0000   -0.66116
328120.0000   -0.54234
328160.0000   -0.26377
328200.0000   -0.37384
328240.0000   -0.26310
328280.0000   -0.20040
328320.0000   -0.03442
328360.0000   -0.45154
328400.0000   -0.17102
328440.0000   -0.31257
328480.0000   -0.20956
328520.0000   -0.36804
328560.0000   -0.27654
328600.0000   -0.15000
328640.0000   -0.10528
328680.0000    0.29082
328720.0000    0.48553
328760.0000    0.36019
328800.0000    0.37973
328840.0000   -0.06450
328880.0000   -0.06762
328920.0000    0.05429
328960.0000   -0.44912
329000.0000   -0.51086
329040.0000   -0.57464
329080.0000   -0.36494
329120.0000   -0.24840
329160.0000   -0.20068
329200.0000   -0.64601
329240.0000   -0.54458
329280.0000   -0.26974
329320.0000   -0.61725
329360.0000   -0.46542
329400.0000   -0.24876
329440.0000   -0.35474
329480.0000   -0.62698
329520.0000   -0.41392
329560.0000   -0.41319
329600.0000   -0.33748
329640.0000   -0.30411
329680.0000   -0.22987
329720.0000   -0.57353
329760.0000   -0.45462
329800.0000   -0.39992
329840.0000   -0.27180
329880.0000   -0.58188
329920.0000   -0.41826
329960.0000   -0.39549
330000.0000   -0.64600
330040.0000   -0.56117
330080.0000   -0.64439
330120.0000   -0.43947
330160.0000   -0.27047
330200.0000   -0.08499
330240.0000   -0.36971
330280.0000   -0.40648
330320.0000   -0.64421
330360.0000   -0.71544
330400.0000   -0.81235
330440.0000   -0.78204
330480.0000   -0.74058
330520.0000   -0.28177
330560.0000   -0.41414
330600.0000   -0.63723
330640.0000   -0.51707
330680.0000   -0.62166
330720.0000   -0.83728
330760.0000   -0.53762
330800.0000   -0.73149
330840.0000   -0.86338
330880.0000   -0.83727
330920.0000   -0.71948
330960.0000   -0.85210
331000.0000   -0.98034
331040.0000   -0.92164
331080.0000   -0.57936
331120.0000   -0.51032
331160.0000   -0.14894
331200.0000   -0.54368
331240.0000   -0.50148
331280.0000   -0.56856
331320.0000    0.03981
331360.0000   -0.98483
331400.0000   -0.81905
331440.0000   -0.87630
331480.0000   -0.35800
331520.0000   -0.55326
331560.0000   -0.51638
331600.0000   -0.46566
331640.0000   -0.17659
331680.0000   -0.45762
331720.0000   -0.47565
331760.0000   -0.59358
331800.0000   -0.63980
331840.0000   -0.75583
331880.0000   -0.50939
331920.0000   -0.84931
331960.0000   -0.71587
332000.0000   -0.73001
332040.0000   -0.72742
332080.0000   -0.60576
332120.0000   -0.62138
332160.0000   -0.28928
332200.0000   -0.65769
332240.0000   -0.53044
332280.0000   -0.75297
332320.0000   -0.53770
332360.0000   -0.61322
332400.0000   -0.44124
332440.0000   -0.79945
332480.0000   -0.72595
332520.0000   -0.63340
332560.0000   -0.52881
332600.0000   -0.39750
332640.0000   -0.10925
332680.0000   -0.64913
332720.0000   -0.66701
332760.0000   -0.74498
332800.0000   -0.58079
332840.0000   -0.47200
332880.0000   -0.52555
332920.0000   -0.61560
332960.0000   -0.24259
333000.0000   -0.57659
333040.0000   -0.60580
333080.0000   -0.59368
333120.0000   -0.44178
333160.0000   -0.25416
333200.0000   -0.23657
333240.0000   -0.41742
333280.0000   -0.55424
333320.0000   -0.41989
333360.0000   -0.72162
333400.0000   -0.52294
333440.0000   -0.52096
333480.0000   -0.50332
333520.0000   -0.94706
333560.0000   -0.76510
333600.0000   -0.75794
333640.0000   -0.65364
333680.0000   -0.72124
333720.0000   -0.38237
333760.0000   -0.26599
333800.0000   -0.29801
333840.0000   -0.66466
333880.0000   -0.44493
333920.0000   -0.06173
333960.0000   -0.56715
334000.0000   -0.51129
334040.0000   -0.68331
334080.0000   -0.93127
334120.0000   -0.91556
334160.0000   -0.63394
334200.0000   -0.77456
334240.0000    0.05570
334280.0000   -0.51185
334320.0000   -0.50839
334360.0000   -0.63223
334400.0000   -0.03184
334440.0000   -0.53411
334480.0000   -0.35964
334520.0000   -0.48082
334560.0000   -0.36957
334600.0000    0.06852
334640.0000    0.16012
334680.0000    0.11931
334720.0000    0.10055
334760.0000    0.08883
334800.0000   -0.09420
334840.0000   -0.11779
334880.0000   -0.29257
334920.0000   -0.43784
334960.0000   -0.56503
335000.0000   -0.39543
335040.0000   -0.48149
335080.0000   -0.40666
335120.0000   -0.88582
335160.0000   -0.69633
335200.0000   -0.57058
335240.0000   -0.53362
335280.0000   -0.10337
335320.0000   -0.60150
335360.0000   -0.14756
335400.0000   -0.26994
335440.0000   -0.51402
335480.0000   -0.54341
335520.0000   -0.32362
335560.0000   -0.17010
335600.0000   -0.00436
335640.0000    0.01838
335680.0000    0.00689
335720.0000    0.03380
335760.0000   -0.00727
335800.0000    0.11036
335840.0000    0.15120
335880.0000   -0.13841
335920.0000    0.15142
335960.0000   -0.73861
336000.0000   -0.70452
336040.0000   -0.41128
336080.0000   -0.83786
336120.0000   -0.81794
336160.0000   -0.77157
336200.0000   -0.85753
336240.0000   -0.42343
336280.0000   -0.30698
336320.0000   -0.75034
336360.0000   -0.48967
336400.0000   -0.64874
336440.0000   -0.40067
336480.0000   -0.98929
336520.0000   -0.60520
336560.0000   -0.65611
336600.0000   -0.62988
336640.0000   -0.19672
336680.0000   -0.37212
336720.0000   -0.36993
336760.0000   -0.29617
336800.0000   -0.37230
336840.0000   -0.44707
336880.0000   -0.17746
336920.0000   -0.39605
336960.0000   -0.12574
337000.0000   -0.61741
337040.0000   -0.26481
337080.0000   -0.07100
337120.0000   -0.16087
337160.0000   -0.45295
337200.0000   -0.53003
337240.0000   -0.61864
337280.0000   -0.34564
337320.0000   -0.42452
337360.0000   -0.41588
337400.0000   -0.62095
337440.0000   -0.77421
337480.0000   -0.36511
337520.0000   -0.48954
337560.0000   -0.61522
337600.0000   -0.50339
337640.0000   -0.57177
337680.0000   -0.58652
337720.0000   -0.64833
337760.0000   -0.42672
337800.0000   -0.39573
337840.0000   -0.33222
337880.0000   -0.13269
337920.0000    0.01834
337960.0000   -0.19003
338000.0000   -0.01276
338040.0000   -0.04240
338080.0000    0.06337
338120.0000    0.07060
338160.0000    0.04620
338200.0000    0.14097
338240.0000    0.05626
338280.0000   -0.05615
338320.0000   -0.57086
338360.0000   -0.55854
338400.0000   -0.35073
338440.0000   -0.53578
338480.0000   -0.34128
338520.0000   -0.64294
338560.0000   -0.65421
338600.0000   -0.39588
338640.0000   -0.37669
338680.0000   -0.56896
338720.0000   -0.44086
338760.0000   -0.37699
338800.0000   -0.58354
338840.0000   -0.52192
338880.0000   -0.46516
338920.0000   -0.55343
338960.0000   -0.51939
339000.0000   -0.50713
339040.0000   -0.44828
339080.0000   -0.41052
339120.0000   -0.61240
339160.0000   -0.58773
339200.0000   -0.29309
339240.0000   -0.35293
339280.0000   -0.36057
339320.0000   -0.43596
339360.0000   -0.80187
339400.0000   -0.79688
339440.0000   -0.61612
339480.0000   -0.62061
339520.0000   -0.18996
339560.0000   -0.18529
339600.0000   -0.21333
339640.0000   -0.12496
339680.0000    0.07312
339720.0000   -0.12093
339760.0000   -0.03728
339800.0000    0.05121
339840.0000    0.15025
339880.0000   -0.26316
339920.0000   -0.06147
339960.0000   -0.39810
340000.0000   -0.45461
340040.0000   -0.41566
340080.0000   -0.32583
340120.0000   -0.25046
340160.0000    0.02823
340200.0000   -0.09269
340240.0000   -0.59665
340280.0000   -0.43207
340320.0000   -0.33686
340360.0000   -0.32013
340400.0000   -0.21993
340440.0000   -0.13821
340480.0000   -0.31578
340520.0000   -0.42572
340560.0000   -0.47958
340600.0000   -0.41050
340640.0000   -0.34554
340680.0000   -0.28674
340720.0000   -0.54848
340760.0000   -0.51321
340800.0000   -0.30124
340840.0000   -0.22723
340880.0000   -0.24682
340920.0000   -0.42629
340960.0000   -0.28970
341000.0000   -0.41283
341040.0000   -0.33324
341080.0000   -0.38231
341120.0000   -0.41845
341160.0000   -0.33568
341200.0000   -0.18748
341240.0000   -0.18132
341280.0000   -0.11296
341320.0000   -0.06966
341360.0000   -0.17061
341400.0000   -0.08801
341440.0000   -0.30514
341480.0000   -0.13481
341520.0000   -0.07465
341560.0000    0.08660
341600.0000   -0.12975
341640.0000   -0.09189
341680.0000   -0.21941
341720.0000   -0.30472
341760.0000   -0.28092
341800.0000   -0.11384
341840.0000   -0.31211
341880.0000   -0.19955
341920.0000   -0.48034
341960.0000   -0.80051
342000.0000   -0.43837
342040.0000   -0.37638
342080.0000   -0.66063
342120.0000   -0.43867
342160.0000   -0.24372
342200.0000   -0.38848
342240.0000   -0.37075
342280.0000   -0.56995
342320.0000   -0.32282
342360.0000   -0.34184
342400.0000   -0.42541
342440.0000   -0.36153
342480.0000   -0.10272
342520.0000   -0.07532
342560.0000   -0.06298
342600.0000   -0.07989
342640.0000    0.06758
342680.0000   -0.17209
342720.0000    0.08299
342760.0000   -0.15147
342800.0000   -0.02906
342840.0000   -0.05703
342880.0000   -0.22615
342920.0000   -0.00664
342960.0000   -0.13938
343000.0000   -0.13353
343040.0000    0.06880
343080.0000   -0.28655
343120.0000   -0.12929
343160.0000   -0.21552
343200.0000   -0.14310
343240.0000   -0.05446
343280.0000   -0.03152
343320.0000   -0.14081
343360.0000   -0.27482
343400.0000   -0.24110
343440.0000   -0.13338
343480.0000   -0.45355
343520.0000   -0.20323
343560.0000   -0.06206
343600.0000   -0.12637
343640.0000    0.07384
343680.0000   -0.22647
343720.0000   -0.49634
343760.0000   -0.18174
343800.0000   -0.20262
343840.0000   -0.29341
343880.0000   -0.16823
343920.0000   -0.10010
343960.0000    0.00232
344000.0000   -0.23178
344040.0000   -0.19146
344080.0000   -0.29965
344120.0000   -0.11146
344160.0000   -0.59557
344200.0000   -0.31469
344240.0000   -0.33108
344280.0000   -0.25717
344320.0000   -0.74779
344360.0000   -0.55451
344400.0000   -0.26048
344440.0000   -0.45248
344480.0000   -0.39766
344520.0000   -0.97478
344560.0000   -0.78248
344600.0000   -0.67341
344640.0000   -0.58575
344680.0000   -0.69041
344720.0000   -0.26745
344760.0000   -0.58628
344800.0000   -0.39328
344840.0000   -0.50121
344880.0000   -0.43775
344920.0000   -0.32293
344960.0000   -0.28727
345000.0000   -0.48756
345040.0000   -0.57979
345080.0000   -0.43144
345120.0000   -0.45817
345160.0000   -0.73473
345200.0000   -0.54642
345240.0000   -0.67262
345280.0000   -0.42025
345320.0000   -0.33501
345360.0000   -0.22211
345400.0000   -0.32022
345440.0000   -0.23991
345480.0000   -0.41352
345520.0000   -0.02543
345560.0000   -0.31517
345600.0000   -0.13138
345640.0000    0.01957
345680.0000   -0.05459
345720.0000   -0.24315
345760.0000   -0.20434
345800.0000   -0.17642
345840.0000   -0.15559
345880.0000   -0.24026
345920.0000   -0.29486
345960.0000   -0.18876
346000.0000   -0.29910
346040.0000   -0.39977
346080.0000   -0.18418
346120.0000    0.08917
346160.0000   -0.19473
346200.0000    0.00788
346240.0000   -0.08806
346280.0000   -0.37971
346320.0000   -0.47754
346360.0000   -0.29315
346400.0000   -0.42876
346440.0000   -0.29778
346480.0000   -0.27151
346520.0000   -0.32469
346560.0000   -0.29449
346600.0000   -0.07785
346640.0000   -0.43756
346680.0000   -0.39786
346720.0000   -0.61291
346760.0000   -0.59500
346800.0000   -0.81135
346840.0000   -0.56045
346880.0000   -0.68879
346920.0000   -0.48810
346960.0000   -0.44606
347000.0000   -0.40011
347040.0000   -0.73183
347080.0000   -0.22244
347120.0000   -0.39978
347160.0000   -0.68713
347200.0000   -0.69132
347240.0000   -0.75722
347280.0000   -0.40018
347320.0000   -0.62265
347360.0000   -0.25510
347400.0000   -0.80946
347440.0000   -0.77658
347480.0000   -0.45782
347520.0000   -0.77680
347560.0000   -0.56073
347600.0000   -0.48714
347640.0000   -0.61364
347680.0000   -0.46237
347720.0000   -0.34204
347760.0000   -0.70822
347800.0000   -0.49139
347840.0000   -1.04855
347880.0000   -0.38250
347920.0000   -0.33450
347960.0000   -0.53447
348000.0000   -0.15047
348040.0000   -0.02329
348080.0000   -0.13972
348120.0000   -0.31222
348160.0000   -0.09027
348200.0000   -0.51335
348240.0000   -0.03310
348280.0000   -0.15405
348320.0000   -0.30468
348360.0000   -0.36516
348400.0000    0.15849
348440.0000    0.09046
348480.0000   -0.07834
348520.0000   -0.31913
348560.0000    0.10580
348600.0000   -0.10124
348640.0000    0.17466
348680.0000   -0.06056
348720.0000   -0.18331
348760.0000   -0.26461
348800.0000   -0.08869
348840.0000   -0.30847
348880.0000   -0.07052
348920.0000   -0.12798
348960.0000   -0.17443
349000.0000   -0.43868
349040.0000   -0.35060
349080.0000   -0.20075
349120.0000   -0.00310
349160.0000   -0.15727
349200.0000   -0.06115
349240.0000   -0.04841
349280.0000   -0.30348
349320.0000   -0.20804
349360.0000   -0.07141
349400.0000   -0.23855
349440.0000   -0.03664
349480.0000   -0.06624
349520.0000   -0.41141
349560.0000   -0.21723
349600.0000   -0.12709
349640.0000   -0.13844
349680.0000   -0.18200
349720.0000   -0.15730
349760.0000   -0.29075
349800.0000   -0.42647
349840.0000   -0.27548
349880.0000   -0.32016
349920.0000   -0.46499
349960.0000   -0.44161
350000.0000   -0.48229
350040.0000   -0.39804
350080.0000   -0.33410
350120.0000   -0.64412
350160.0000   -0.27648
350200.0000   -0.33554
350240.0000   -0.47099
350280.0000   -0.39431
350320.0000   -0.26786
350360.0000   -0.31764
350400.0000   -0.42163
350440.0000   -0.45169
350480.0000   -0.09805
350520.0000   -0.11782
350560.0000   -0.44686
350600.0000   -0.14878
350640.0000   -0.17157
350680.0000   -0.10053
350720.0000   -0.35000
350760.0000   -0.14731
350800.0000   -0.08741
350840.0000   -0.61260
350880.0000   -0.33309
350920.0000   -0.54856
350960.0000   -0.05012
351000.0000   -0.14773
351040.0000   -0.27275
351080.0000   -0.41068
351120.0000   -0.36153
351160.0000   -0.30423
351200.0000   -0.34297
351240.0000   -0.25632
351280.0000   -0.18885
351320.0000   -0.23457
351360.0000   -0.33619
351400.0000   -0.08753
351440.0000   -0.21249
351480.0000   -0.16420
351520.0000   -0.35553
351560.0000   -0.43333
351600.0000   -0.24630
351640.0000   -0.23925
351680.0000   -0.20745
351720.0000   -0.14483
351760.0000   -0.28513
351800.0000   -0.14277
351840.0000   -0.24334
351880.0000   -0.40034
351920.0000   -0.41686
351960.0000   -0.32016
352000.0000   -0.37751
352040.0000   -0.26317
352080.0000   -0.31196
352120.0000   -0.24946
352160.0000   -0.27010
352200.0000   -0.08632
352240.0000   -0.15718
352280.0000   -0.31035
352320.0000   -0.00611
352360.0000   -0.56822
352400.0000   -0.24125
352440.0000   -0.14898
352480.0000   -0.27836
352520.0000   -0.19751
352560.0000   -0.33842
352600.0000   -0.31236
352640.0000   -0.53635
352680.0000   -0.12930
352720.0000   -0.11232
352760.0000   -0.23343
352800.0000   -0.38501
352840.0000   -0.14515
352880.0000    0.03524
352920.0000   -0.04479
352960.0000   -0.19885
353000.0000   -0.31616
353040.0000   -0.56221
353080.0000   -0.65797
353120.0000   -0.38896
353160.0000   -0.32163
353200.0000   -0.51263
353240.0000   -0.45055
353280.0000   -0.17430
353320.0000   -0.25170
353360.0000   -0.17426
353400.0000   -0.40110
353440.0000   -0.45821
353480.0000   -0.28343
353520.0000   -0.17842
353560.0000   -0.01132
353600.0000   -0.22947
353640.0000   -0.29738
353680.0000    0.22963
353720.0000    0.23653
353760.0000   -0.12327
353800.0000    0.07087
353840.0000    0.02392
353880.0000    0.05898
353920.0000   -0.21109
353960.0000   -0.04450
354000.0000   -0.24095
354040.0000   -0.23555
354080.0000   -0.26005
354120.0000   -0.15063
354160.0000   -0.38747
354200.0000   -0.31652
354240.0000   -0.41193
354280.0000   -0.20834
354320.0000   -0.08485
354360.0000   -0.31331
354400.0000   -0.17308
354440.0000   -0.32818
354480.0000   -0.00938
354520.0000   -0.02655
354560.0000    0.12961
354600.0000   -0.06882
354640.0000    0.06370
354680.0000    0.14240
354720.0000    0.11122
354760.0000    0.02975
354800.0000    0.05583
354840.0000    0.06377
354880.0000    0.03956
354920.0000    0.23558
354960.0000    0.23888
355000.0000    0.00495
355040.0000   -0.14045
355080.0000    0.28746
355120.0000    0.20753
355160.0000    0.04034
355200.0000   -0.12270
355240.0000   -0.11486
355280.0000    0.04220
355320.0000    0.08555
355360.0000   -0.02514
355400.0000   -0.26791
355440.0000    0.01023
355480.0000   -0.29792
355520.0000   -0.17205
355560.0000   -0.04671
355600.0000    0.06745
355640.0000    0.09497
355680.0000   -0.05729
355720.0000    0.01442
355760.0000   -0.03588
355800.0000   -0.12021
355840.0000   -0.22987
355880.0000   -0.09620
355920.0000   -0.35186
355960.0000   -0.27220
356000.0000   -0.46299
356040.0000   -0.22192
356080.0000   -0.38142
356120.0000   -0.20624
356160.0000   -0.49543
356200.0000   -0.35274
356240.0000   -0.36250
356280.0000   -0.26502
356320.0000   -0.11774
356360.0000   -0.11342
356400.0000   -0.29093
356440.0000   -0.17823
356480.0000   -0.38743
356520.0000   -0.25915
356560.0000   -0.40609
356600.0000   -0.33427
356640.0000   -0.19428
356680.0000    0.05416
356720.0000   -0.16950
356760.0000   -0.31003
356800.0000   -0.14081
356840.0000   -0.05492
356880.0000   -0.18426
356920.0000   -0.04958
356960.0000   -0.21827
357000.0000   -0.14639
357040.0000   -0.16366
357080.0000   -0.12601
357120.0000    0.07033
357160.0000   -0.06903
357200.0000   -0.24300
357240.0000   -0.13073
357280.0000   -0.27660
357320.0000    0.00425
357360.0000   -0.20230
357400.0000   -0.25476
357440.0000   -0.31496
357480.0000   -0.39464
357520.0000   -0.38047
357560.0000   -0.38582
357600.0000   -0.37872
357640.0000   -0.37045
357680.0000   -0.43515
357720.0000   -0.22962
357760.0000   -0.16127
357800.0000   -0.38056
357840.0000   -0.30037
357880.0000   -0.21971
357920.0000   -0.08637
357960.0000    0.03895
358000.0000   -0.33639
358040.0000   -0.36223
358080.0000   -0.01083
358120.0000    0.10357
358160.0000   -0.03764
358200.0000   -0.33828
358240.0000   -0.32427
358280.0000   -0.36422
358320.0000   -0.53623
358360.0000   -0.45617
358400.0000   -0.59694
358440.0000   -0.55721
358480.0000   -0.58328
358520.0000   -0.45999
358560.0000   -0.25028
358600.0000   -0.27199
358640.0000   -0.28892
358680.0000   -0.37285
358720.0000   -0.50988
358760.0000   -0.41037
358800.0000   -0.42112
358840.0000   -0.23567
358880.0000   -0.39195
358920.0000   -0.30755
358960.0000   -0.06483
359000.0000    0.01402
359040.0000   -0.14459
359080.0000   -0.16408
359120.0000   -0.20241
359160.0000   -0.05073
359200.0000   -0.20796
359240.0000   -0.21641
359280.0000   -0.51732
359320.0000   -0.41849
359360.0000   -0.39149
359400.0000   -0.37032
359440.0000   -0.34653
359480.0000   -0.14178
359520.0000   -0.52769
359560.0000   -0.10590
359600.0000   -0.52981
359640.0000   -0.52648
359680.0000   -0.28148
359720.0000   -0.35690
359760.0000   -0.31801
359800.0000    0.01820
359840.0000   -0.15243
359880.0000   -0.40066
359920.0000   -0.42907
359960.0000   -0.06372
360000.0000   -0.03847
360040.0000   -0.43107
360080.0000   -0.21589
360120.0000   -0.49274
360160.0000   -0.26119
360200.0000   -0.68640
360240.0000   -0.43569
360280.0000   -0.68521
360320.0000   -0.47747
360360.0000   -0.32267
360400.0000   -0.62194
360440.0000   -0.40890
360480.0000   -0.33665
360520.0000   -0.70213
360560.0000   -0.44323
360600.0000   -0.40844
360640.0000   -0.47264
360680.0000   -0.30019
360720.0000   -0.43260
360760.0000   -0.58882
360800.0000   -0.73246
360840.0000   -0.45458
360880.0000   -0.66112
360920.0000   -0.43247
360960.0000   -0.43096
361000.0000   -0.33299
361040.0000   -0.29809
361080.0000   -0.53781
361120.0000   -0.21385
361160.0000   -0.21820
361200.0000   -0.44795
361240.0000   -0.17869
361280.0000   -0.11758
361320.0000   -0.31558
361360.0000   -0.49706
361400.0000   -0.54434
361440.0000   -0.46300
361480.0000   -0.43715
361520.0000   -0.45251
361560.0000   -0.41819
361600.0000   -0.40641
361640.0000   -0.46075
361680.0000   -0.35060
361720.0000   -0.49959
361760.0000   -0.39300
361800.0000   -0.55877
361840.0000   -0.33132
361880.0000   -0.38414
361920.0000   -0.43863
361960.0000   -0.31099
362000.0000   -0.61281
362040.0000   -0.45010
362080.0000   -0.53199
362120.0000   -0.50302
362160.0000   -0.47449
362200.0000   -0.45378
362240.0000   -0.32525
362280.0000   -0.32471
362320.0000   -0.21388
362360.0000   -0.17972
362400.0000   -0.30801
362440.0000   -0.18545
362480.0000   -0.29550
362520.0000   -0.20890
362560.0000   -0.23262
362600.0000   -0.40019
362640.0000   -0.32436
362680.0000   -0.25018
362720.0000   -0.04963
362760.0000   -0.46144
362800.0000   -0.34147
362840.0000   -0.36985
362880.0000   -0.26439
362920.0000   -0.44555
362960.0000   -0.22654
363000.0000   -0.11651
363040.0000   -0.15053
363080.0000   -0.15177
363120.0000   -0.39154
363160.0000   -0.63009
363200.0000   -0.71809
363240.0000   -0.64386
363280.0000   -0.29978
363320.0000   -0.67614
363360.0000   -0.38078
363400.0000   -0.11888
363440.0000   -0.18299
363480.0000   -0.26257
363520.0000   -0.45058
363560.0000   -0.34062
363600.0000   -0.42061
363640.0000   -0.45540
363680.0000   -0.23296
363720.0000   -0.21077
363760.0000   -0.14991
363800.0000   -0.15633
363840.0000   -0.05463
363880.0000   -0.00035
363920.0000   -0.21725
363960.0000   -0.33420
364000.0000   -0.43289
364040.0000   -0.24825
364080.0000   -0.30139
364120.0000   -0.20977
364160.0000   -0.60351
364200.0000   -0.42679
364240.0000   -0.10560
364280.0000   -0.33422
364320.0000   -0.41038
364360.0000   -0.39599
364400.0000   -0.59916
364440.0000   -0.24635
364480.0000   -0.08667
364520.0000   -0.20842
364560.0000   -0.09483
364600.0000   -0.08972
364640.0000    0.00770
364680.0000   -0.07399
364720.0000   -0.33499
364760.0000   -0.32496
364800.0000   -0.01336
364840.0000   -0.10512
364880.0000   -0.09706
364920.0000   -0.10319
364960.0000   -0.19335
365000.0000   -0.22319
365040.0000   -0.18737
365080.0000   -0.22449
365120.0000   -0.14857
365160.0000    0.00156
365200.0000   -0.42631
365240.0000   -0.25569
365280.0000   -0.25031
365320.0000   -0.12913
365360.0000   -0.16267
365400.0000   -0.02511
365440.0000   -0.24036
365480.0000   -0.23180
365520.0000   -0.31678
365560.0000   -0.24896
365600.0000   -0.12301
365640.0000   -0.27045
365680.0000   -0.22677
365720.0000   -0.45125
365760.0000   -0.24455
365800.0000   -0.55041
365840.0000   -0.95326
365880.0000   -0.83385
365920.0000   -0.75957
365960.0000   -0.62295
366000.0000   -0.39934
366040.0000   -0.14584
366080.0000   -0.44440
366120.0000   -0.31485
366160.0000   -0.41184
366200.0000   -0.09296
366240.0000   -0.05755
366280.0000   -0.10214
366320.0000    0.43459
366360.0000    0.46131
366400.0000    0.64345
366440.0000    0.36551
366480.0000    0.36725
366520.0000    0.21099
366560.0000    0.37895
366600.0000    0.23243
366640.0000    0.44926
366680.0000    0.69663
366720.0000    0.25405
366760.0000    0.52039
366800.0000    0.33565
366840.0000    0.38155
366880.0000    0.25468
366920.0000    0.40901
366960.0000    0.12048
367000.0000    0.15782
367040.0000    0.55195
367080.0000    0.53097
367120.0000    0.63013
367160.0000    0.50687
367200.0000    0.59036
367240.0000    0.24598
367280.0000    0.33008
367320.0000    0.30123
367360.0000    0.21561
367400.0000    0.35957
367440.0000    0.48407
367480.0000    0.38947
367520.0000    0.24364
367560.0000    0.32765
367600.0000    0.46949
367640.0000    0.44085
367680.0000    0.49161
367720.0000    0.27383
367760.0000    0.39246
367800.0000    0.52253
367840.0000    0.18538
367880.0000   -0.11593
367920.0000   -0.43845
367960.0000   -0.46802
368000.0000   -0.33755
368040.0000   -0.31410
368080.0000    0.12115
368120.0000   -0.29200
368160.0000   -0.48358
368200.0000   -0.30123
368240.0000   -0.30597
368280.0000   -0.22990
368320.0000   -0.30476
368360.0000   -0.48902
368400.0000   -0.60429
368440.0000   -0.16650
368480.0000   -0.28338
368520.0000   -0.29783
368560.0000   -0.30940
368600.0000    0.12346
368640.0000    0.11222
368680.0000    0.24287
368720.0000   -0.20761
368760.0000   -0.17486
368800.0000   -0.04427
368840.0000    0.36550
368880.0000    0.16640
368920.0000   -0.04500
368960.0000    0.14986
369000.0000    0.34902
369040.0000    0.34271
369080.0000    0.25596
369120.0000    0.40422
369160.0000    0.26130
369200.0000    0.29571
369240.0000    0.50930
369280.0000    0.42879
369320.0000    0.26361
369360.0000    0.28518
369400.0000    0.40531
369440.0000    0.30672
369480.0000    0.46499
369520.0000    0.40969
369560.0000    0.19076
369600.0000    0.29964
369640.0000    0.22977
369680.0000    0.15527
369720.0000    0.32956
369760.0000    0.17135
369800.0000    0.49403
369840.0000    0.15243
369880.0000    0.12499
369920.0000    0.36309
369960.0000    0.49663
370000.0000    0.30690
370040.0000    0.24664
370080.0000    0.43289
370120.0000    0.31244
370160.0000    0.16488
370200.0000    0.51832
370240.0000    0.57111
370280.0000    0.43929
370320.0000    0.53143
370360.0000    0.35269
370400.0000    0.50491
370440.0000    0.32785
370480.0000    0.10002
370520.0000    0.31235
370560.0000    0.24515
370600.0000   -0.00232
370640.0000    0.11163
370680.0000    0.17425
370720.0000    0.28482
370760.0000   -0.00269
370800.0000    0.08812
370840.0000   -0.05905
370880.0000   -0.21591
370920.0000    0.28129
370960.0000    0.36246
371000.0000    0.49060
371040.0000    0.29172
371080.0000    0.19873
371120.0000    0.05878
371160.0000    0.34867
371200.0000    0.56528
371240.0000    0.16979
371280.0000    0.55764
371320.0000    0.07754
371360.0000    0.36407
371400.0000    0.18390
371440.0000    0.26918
371480.0000    0.33182
371520.0000    0.16533
371560.0000    0.21503
371600.0000    0.13428
371640.0000    0.27099
371680.0000    0.29149
371720.0000    0.32997
371760.0000    0.23482
371800.0000    0.28988
371840.0000    0.05443
371880.0000    0.28774
371920.0000    0.22870
371960.0000    0.29934
372000.0000    0.20941
372040.0000    0.30598
372080.0000    0.41391
372120.0000    0.32178
372160.0000    0.26251
372200.0000    0.40374
372240.0000    0.42777
372280.0000    0.20959
372320.0000    0.41184
372360.0000    0.36128
372400.0000    0.31279
372440.0000    0.38106
372480.0000    0.26407
372520.0000    0.22465
372560.0000    0.08082
372600.0000    0.33993
372640.0000    0.43476
372680.0000    0.50142
372720.0000    0.44516
372760.0000    0.36205
372800.0000    0.38166
372840.0000    0.19424
372880.0000    0.40148
372920.0000    0.19178
372960.0000    0.27118
373000.0000    0.30236
373040.0000    0.46790
373080.0000    0.27746
373120.0000    0.38211
373160.0000    0.28145
373200.0000    0.32074
373240.0000    0.31736
373280.0000    0.37295
373320.0000    0.21145
373360.0000    0.09374
373400.0000    0.51972
373440.0000    0.44298
373480.0000    0.51877
373520.0000    0.11768
373560.0000    0.15691
373600.0000    0.32763
373640.0000    0.13896
373680.0000    0.10200
373720.0000    0.43328
373760.0000    0.36604
373800.0000    0.10954
373840.0000    0.14086
373880.0000    0.19199
373920.0000    0.38351
373960.0000    0.19627
374000.0000    0.54752
374040.0000    0.41694
374080.0000    0.43018
374120.0000    0.39072
374160.0000    0.60074
374200.0000    0.37668
374240.0000    0.27908
374280.0000    0.41556
374320.0000    0.21492
374360.0000    0.32589
374400.0000    0.38551
374440.0000    0.26282
374480.0000    0.41917
374520.0000    0.48444
374560.0000    0.50401
374600.0000    0.74183
374640.0000    0.38636
374680.0000    0.32272
374720.0000    0.31491
374760.0000    0.28416
374800.0000    0.46614
374840.0000    0.24120
374880.0000    0.28297
374920.0000    0.36058
374960.0000    0.38657
375000.0000    0.42606
375040.0000    0.21511
375080.0000    0.26282
375120.0000    0.55276
375160.0000    0.53071
375200.0000    0.74214
375240.0000    0.56387
375280.0000    0.44364
375320.0000    0.34224
375360.0000    0.34295
375400.0000    0.32172
375440.0000    0.45858
375480.0000    0.26526
375520.0000    0.23799
375560.0000    0.11576
375600.0000    0.36185
375640.0000    0.33810
375680.0000    0.24805
375720.0000    0.36513
375760.0000    0.37860
375800.0000    0.28954
375840.0000    0.30253
375880.0000    0.29074
375920.0000    0.51273
375960.0000    0.39637
376000.0000    0.45153
376040.0000    0.35292
376080.0000    0.35709
376120.0000    0.48656
376160.0000    0.41477
376200.0000    0.35606
376240.0000    0.55308
376280.0000    0.27969
376320.0000    0.45393
376360.0000    0.32963
376400.0000    0.24285
376440.0000    0.14064
376480.0000    0.43319
376520.0000    0.35391
376560.0000    0.23348
376600.0000    0.56162
376640.0000    0.55874
376680.0000    0.54799
376720.0000    0.21118
376760.0000    0.45885
376800.0000    0.48167
376840.0000    0.61953
376880.0000    0.51313
376920.0000    0.43679
376960.0000    0.42621
377000.0000    0.27237
377040.0000    0.33329
377080.0000    0.54037
377120.0000    0.48434
377160.0000    0.46944
377200.0000    0.29753
377240.0000    0.43888
377280.0000    0.38219
377320.0000    0.53091
377360.0000    0.53954
377400.0000    0.60918
377440.0000    0.34749
377480.0000    0.59142
377520.0000    0.23908
377560.0000    0.53074
377600.0000    0.55776
377640.0000    0.62630
377680.0000    0.74633
377720.0000    0.50054
377760.0000    0.79262
377800.0000    0.60602
377840.0000    0.39583
377880.0000   -0.24557
377920.0000   -0.47085
377960.0000   -0.22449
378000.0000   -0.30150
378040.0000   -0.39702
378080.0000   -0.24484
378120.0000   -0.44262
378160.0000   -0.36120
378200.0000   -0.43014
378240.0000   -0.69855
378280.0000   -0.82683
378320.0000   -0.72330
378360.0000   -0.72784
378400.0000   -0.57035
378440.0000   -0.54669
378480.0000   -0.73549
378520.0000   -0.71060
378560.0000   -0.52535
378600.0000   -0.50511
378640.0000   -0.26455
378680.0000   -0.17671
378720.0000   -0.39473
378760.0000   -0.52668
378800.0000   -0.62631
378840.0000   -0.37710
378880.0000   -0.49799
378920.0000   -0.77606
378960.0000   -0.64574
379000.0000   -0.75255
379040.0000   -0.72570
379080.0000   -0.28801
379120.0000   -0.61137
379160.0000   -0.33746
379200.0000   -0.52493
379240.0000   -0.66097
379280.0000   -0.53951
379320.0000   -0.50710
379360.0000   -0.47263
379400.0000   -0.39269
379440.0000   -0.58112
379480.0000   -0.59434
379520.0000   -0.20704
379560.0000   -0.58560
379600.0000   -0.61156
379640.0000   -0.32833
379680.0000   -0.64922
379720.0000   -0.55508
379760.0000   -0.44401
379800.0000   -0.42131
379840.0000   -0.37754
379880.0000   -0.30608
379920.0000   -0.42923
379960.0000   -0.61542
380000.0000   -0.45495
380040.0000   -0.88339
380080.0000   -0.74798
380120.0000   -0.44910
380160.0000   -0.51367
380200.0000   -0.20695
380240.0000   -0.27169
380280.0000   -0.68180
380320.0000   -0.41583
380360.0000   -0.76983
380400.0000   -0.70274
380440.0000   -0.53273
380480.0000   -0.52138
380520.0000   -0.75701
380560.0000   -0.26635
380600.0000   -0.14522
380640.0000   -0.16144
380680.0000   -0.03957
380720.0000    0.01859
380760.0000   -0.62252
380800.0000   -0.25976
380840.0000   -0.28299
380880.0000   -0.37354
380920.0000   -0.82630
380960.0000   -0.37092
381000.0000   -0.52939
381040.0000   -0.47891
381080.0000   -0.40447
381120.0000   -0.25431
381160.0000   -0.50079
381200.0000   -0.40687
381240.0000   -0.43482
381280.0000   -0.52136
381320.0000   -0.61470
381360.0000   -0.51007
381400.0000   -0.71497
381440.0000   -0.07886
381480.0000   -0.10818
381520.0000    0.12368
381560.0000   -0.09391
381600.0000    0.08451
381640.0000    0.17108
381680.0000    0.16433
381720.0000    0.14149
381760.0000    0.12945
381800.0000    0.20754
381840.0000    0.32420
381880.0000    0.09567
381920.0000    0.34622
381960.0000    0.18364
382000.0000    0.57332
382040.0000    0.53578
382080.0000    0.64825
382120.0000    0.28818
382160.0000    0.26509
382200.0000    0.35057
382240.0000    0.16964
382280.0000    0.36752
382320.0000    0.29334
382360.0000    0.38458
382400.0000    0.42167
382440.0000    0.27721
382480.0000    0.32349
382520.0000    0.23459
382560.0000    0.30265
382600.0000    0.38564
382640.0000    0.50901
382680.0000    0.36912
382720.0000    0.38549
382760.0000    0.36334
382800.0000    0.39016
382840.0000    0.12241
382880.0000    0.31341
382920.0000    0.13147
382960.0000    0.38648
383000.0000    0.23025
383040.0000    0.21901
383080.0000    0.54743
383120.0000    0.47743
383160.0000    0.27871
383200.0000    0.40887
383240.0000    0.29966
383280.0000    0.40210
383320.0000    0.66791
383360.0000    0.47712
383400.0000    0.50678
383440.0000    0.30013
383480.0000    0.15569
383520.0000    0.42710
383560.0000    0.20237
383600.0000    0.32084
383640.0000    0.34165
383680.0000    0.33205
383720.0000    0.38956
383760.0000    0.28769
383800.0000    0.57087
383840.0000    0.46761
383880.0000    0.63250
383920.0000    0.41869
383960.0000    0.28002
384000.0000    0.34423
384040.0000    0.46207
384080.0000    0.36462
384120.0000    0.38423
384160.0000    0.42844
384200.0000    0.49732
384240.0000    0.39981
384280.0000    0.48379
384320.0000    0.54547
384360.0000    0.57950
384400.0000    0.43246
384440.0000    0.32747
384480.0000    0.18790
384520.0000    0.25021
384560.0000    0.25486
384600.0000    0.23367
384640.0000    0.47620
384680.0000    0.36874
384720.0000    0.38437
384760.0000    0.39115
384800.0000    0.32870
384840.0000    0.42320
384880.0000    0.10821
384920.0000    0.45002
384960.0000    0.47281
385000.0000    0.44688
385040.0000    0.24732
385080.0000    0.35991
385120.0000    0.19075
385160.0000    0.03071
385200.0000    0.31872
385240.0000    0.28784
385280.0000    0.33880
385320.0000    0.16320
385360.0000    0.09848
385400.0000    0.18915
385440.0000    0.37092
385480.0000    0.14673
385520.0000    0.28650
385560.0000    0.36515
385600.0000    0.39357
385640.0000    0.25235
385680.0000    0.38944
385720.0000    0.20264
385760.0000    0.26755
385800.0000    0.35384
385840.0000    0.14752
385880.0000    0.02398
385920.0000    0.46167
385960.0000    0.55038
386000.0000    0.31557
386040.0000    0.18759
386080.0000    0.34973
386120.0000    0.15031
386160.0000    0.37475
386200.0000    0.41947
386240.0000    0.45977
386280.0000    0.40481
386320.0000    0.15865
386360.0000    0.36513
386400.0000    0.54470
386440.0000    0.49422
386480.0000    0.37312
386520.0000    0.07300
386560.0000    0.26722
386600.0000    0.46799
386640.0000    0.30698
386680.0000    0.24753
386720.0000    0.38094
386760.0000    0.56844
386800.0000   -0.07722
386840.0000   -0.13101
386880.0000   -0.30592
386920.0000    0.16698
386960.0000    0.24213
387000.0000    0.17919
387040.0000    0.33165
387080.0000    0.29932
387120.0000    0.24698
387160.0000    0.34495
387200.0000    0.35480
387240.0000    0.56776
387280.0000    0.24381
387320.0000    0.60399
387360.0000    0.15828
387400.0000    0.30460
387440.0000    0.30210
387480.0000    0.33965
387520.0000    0.32482
387560.0000    0.20430
387600.0000    0.35942
387640.0000    0.14050
387680.0000    0.51489
387720.0000    0.51056
387760.0000    0.30813
387800.0000   -0.00025
387840.0000    0.24262
387880.0000    0.31796
387920.0000    0.35121
387960.0000    0.16045
388000.0000    0.28834
388040.0000    0.32384
388080.0000    0.15465
388120.0000    0.24184
388160.0000    0.45765
388200.0000    0.37950
388240.0000    0.28679
388280.0000    0.39330
388320.0000    0.16928
388360.0000    0.29721
388400.0000    0.15561
388440.0000    0.12323
388480.0000   -0.12414
388520.0000   -0.09905
388560.0000   -0.10504
388600.0000   -0.39730
388640.0000   -0.20669
388680.0000   -0.24949
388720.0000   -0.54192
388760.0000   -0.29016
388800.0000   -0.51878
388840.0000   -0.23025
388880.0000   -0.15139
388920.0000   -0.21988
388960.0000   -0.02575
389000.0000   -0.08289
389040.0000    0.04670
389080.0000    0.13467
389120.0000   -0.03593
389160.0000    0.18088
389200.0000    0.20956
389240.0000    0.45348
389280.0000    0.17450
389320.0000    0.32469
389360.0000    0.59476
389400.0000    0.20048
389440.0000    0.23165
389480.0000    0.11065
389520.0000   -0.09437
389560.0000   -0.16155
389600.0000   -0.22554
389640.0000   -0.08246
389680.0000    0.18947
389720.0000    0.06964
389760.0000    0.34132
389800.0000   -0.04177
389840.0000    0.26147
389880.0000    0.19090
389920.0000    0.12248
389960.0000    0.19807
390000.0000    0.11575
390040.0000    0.32942
390080.0000    0.39435
390120.0000    0.13084
390160.0000    0.16911
390200.0000    0.32128
390240.0000    0.36710
390280.0000    0.05861
390320.0000   -0.08834
390360.0000   -0.00302
390400.0000   -0.09671
390440.0000   -0.32610
390480.0000   -0.36695
390520.0000   -0.57382
390560.0000   -0.15669
390600.0000    0.26306
390640.0000    0.28286
390680.0000    0.27726
390720.0000    0.09411
390760.0000    0.25774
390800.0000    0.45995
390840.0000    0.46261
390880.0000    0.47396
390920.0000    0.16384
390960.0000    0.54804
391000.0000    0.19545
391040.0000    0.38603
391080.0000    0.32487
391120.0000    0.23864
391160.0000    0.20581
391200.0000    0.35792
391240.0000    0.48994
391280.0000    0.62317
391320.0000    0.28242
391360.0000    0.32545
391400.0000    0.32494
391440.0000    0.33668
391480.0000    0.35741
391520.0000    0.39599
391560.0000    0.03032
391600.0000    0.47905
391640.0000    0.35564
391680.0000    0.35442
391720.0000    0.32578
391760.0000    0.48733
391800.0000    0.30407
391840.0000   -0.10887
391880.0000   -0.24066
391920.0000   -0.10638
391960.0000    0.56550
392000.0000    0.40451
392040.0000    0.05060
392080.0000    0.73822
392120.0000    0.47092
392160.0000    0.30867
392200.0000    0.36127
392240.0000    0.47607
392280.0000    0.22822
392320.0000    0.28539
392360.0000    0.33579
392400.0000    0.44501
392440.0000    0.60766
392480.0000    0.16120
392520.0000    0.20692
392560.0000    0.43479
392600.0000    0.38395
392640.0000    0.11776
392680.0000    0.49493
392720.0000    0.47438
392760.0000    0.42288
392800.0000    0.23877
392840.0000    0.39154
392880.0000    0.27017
392920.0000    0.60653
392960.0000    0.47966
393000.0000    0.46135
393040.0000    0.51402
393080.0000    0.27884
393120.0000    0.34306
393160.0000    0.29161
393200.0000    0.48754
393240.0000    0.39759
393280.0000    0.13789
393320.0000    0.39035
393360.0000    0.56547
393400.0000    0.33270
393440.0000    0.52593
393480.0000    0.16113
393520.0000    0.03291
393560.0000    0.26973
393600.0000    0.60453
393640.0000    0.47072
393680.0000    0.24651
393720.0000    0.30955
393760.0000    0.53572
393800.0000    0.47663
393840.0000    0.54806
393880.0000    0.43396
393920.0000    0.47275
393960.0000    0.32377
394000.0000    0.36344
394040.0000    0.33846
394080.0000    0.26844
394120.0000    0.25244
394160.0000    0.41148
394200.0000    0.43895
394240.0000    0.42595
394280.0000    0.36226
394320.0000    0.29994
394360.0000    0.28919
394400.0000    0.34634
394440.0000    0.23982
394480.0000    0.36784
394520.0000    0.49338
394560.0000    0.29058
394600.0000    0.59133
394640.0000    0.69870
394680.0000    0.07433
394720.0000   -0.35216
394760.0000    0.37655
394800.0000    0.68737
394840.0000    0.33973
394880.0000    0.34934
394920.0000    0.33946
394960.0000    0.07014
395000.0000    0.31399
395040.0000    0.23851
395080.0000    0.20153
395120.0000    0.11446
395160.0000    0.40691
395200.0000    0.31847
395240.0000    0.46952
395280.0000    0.02562
395320.0000    0.17885
395360.0000    0.62933
395400.0000    0.38452
395440.0000    0.09879
395480.0000   -0.18405
395520.0000    0.11898
395560.0000    0.06896
395600.0000    0.13525
395640.0000    0.01909
395680.0000   -0.01856
395720.0000    0.11964
395760.0000    0.12637
395800.0000    0.04829
395840.0000    0.11316
395880.0000    0.12496
395920.0000   -0.13925
395960.0000   -0.06795
396000.0000    0.00728
396040.0000    0.09891
396080.0000   -0.04500
396120.0000   -0.03833
396160.0000   -0.18862
396200.0000   -0.44391
396240.0000    0.31785
396280.0000    0.22006
396320.0000   -0.11465
396360.0000    0.07155
396400.0000   -0.10768
396440.0000   -0.52259
396480.0000   -0.58857
396520.0000   -0.65463
396560.0000   -0.54707
396600.0000   -0.35300
396640.0000   -0.57986
396680.0000   -0.37938
396720.0000   -0.56072
396760.0000   -0.15162
396800.0000   -0.41374
396840.0000    0.13913
396880.0000    0.01531
396920.0000   -0.18196
396960.0000   -0.36209
397000.0000   -0.29800
397040.0000   -0.52448
397080.0000   -0.49416
397120.0000   -0.57663
397160.0000   -0.47009
397200.0000   -0.57356
397240.0000   -0.56993
397280.0000   -0.49191
397320.0000   -0.74054
397360.0000   -0.50533
397400.0000   -0.10586
397440.0000   -0.11525
397480.0000    0.09790
397520.0000   -0.35172
397560.0000   -0.43845
397600.0000    0.02403
397640.0000   -0.15760
397680.0000   -0.32263
397720.0000   -0.03204
397760.0000   -0.33625
397800.0000   -0.29035
397840.0000   -0.43509
397880.0000   -0.07921
397920.0000   -0.37256
397960.0000   -0.29353
398000.0000   -0.19170
398040.0000   -0.13429
398080.0000   -0.18440
398120.0000   -0.30883
398160.0000   -0.33443
398200.0000   -0.37985
398240.0000   -0.28501
398280.0000   -0.22727
398320.0000   -0.23949
398360.0000   -0.12901
398400.0000   -0.30906
398440.0000    0.07035
398480.0000    0.02673
398520.0000   -0.33600
398560.0000   -0.09974
398600.0000   -0.02401
398640.0000   -0.00078
398680.0000   -0.16922
398720.0000   -0.14064
398760.0000   -0.14326
398800.0000    0.01574
398840.0000   -0.18702
398880.0000   -0.11737
398920.0000   -0.08136
398960.0000   -0.15168
399000.0000   -0.00089
399040.0000   -0.25898
399080.0000   -0.06390
399120.0000   -0.22940
399160.0000   -0.17096
399200.0000   -0.17958
399240.0000   -0.15031
399280.0000   -0.14710
399320.0000   -0.41162
399360.0000   -0.17207
399400.0000   -0.06550
399440.0000   -0.21385
399480.0000   -0.14800
399520.0000   -0.49558
399560.0000   -0.35069
399600.0000   -0.27257
399640.0000   -0.20458
399680.0000   -0.33222
399720.0000   -0.37869
399760.0000   -0.54974
399800.0000   -0.44737
399840.0000   -0.58415
399880.0000   -0.37381
399920.0000   -0.51181
399960.0000   -0.56811
400000.0000    0.11589
400040.0000    0.08492
400080.0000   -0.24183
400120.0000   -0.25249
400160.0000   -0.24581
400200.0000   -0.20653
400240.0000   -0.11932
400280.0000   -0.32155
400320.0000   -0.19685
400360.0000   -0.33733
400400.0000   -0.46615
400440.0000   -0.41386
400480.0000   -0.71649
400520.0000   -0.39330
400560.0000   -0.68601
400600.0000   -0.49931
400640.0000   -0.49886
400680.0000   -0.37028
400720.0000   -0.47845
400760.0000   -0.67156
400800.0000   -0.69177
400840.0000   -0.29358
400880.0000   -0.21830
400920.0000   -0.08026
400960.0000   -0.44279
401000.0000   -0.52697
401040.0000   -0.40328
401080.0000   -0.44059
401120.0000   -0.26794
401160.0000   -0.24729
401200.0000   -0.51691
401240.0000   -0.59569
401280.0000   -0.21658
401320.0000   -0.12468
401360.0000   -0.68385
401400.0000   -0.74487
401440.0000   -0.44257
401480.0000   -0.81940
401520.0000   -0.25165
401560.0000   -0.17151
401600.0000   -0.29992
401640.0000   -0.42958
401680.0000   -0.68260
401720.0000   -0.64282
401760.0000   -0.41012
401800.0000   -0.36478
401840.0000   -0.37397
401880.0000   -0.13204
401920.0000   -0.30634
401960.0000   -0.28985
402000.0000   -0.10358
402040.0000   -0.13883
402080.0000   -0.26913
402120.0000   -0.32882
402160.0000   -0.27236
402200.0000   -0.43534
402240.0000   -0.34501
402280.0000   -0.27178
402320.0000   -0.42863
402360.0000   -0.34820
402400.0000   -0.54128
402440.0000   -0.22834
402480.0000   -0.29080
402520.0000   -0.32495
402560.0000   -0.44691
402600.0000   -0.55510
402640.0000   -0.36527
402680.0000   -0.54768
402720.0000   -0.19724
402760.0000   -0.44001
402800.0000   -0.50437
402840.0000   -0.17205
402880.0000   -0.36459
402920.0000   -0.07675
402960.0000    0.01067
403000.0000   -0.06795
403040.0000   -0.04021
403080.0000   -0.27070
403120.0000    0.03531
403160.0000    0.14343
403200.0000   -0.01623
403240.0000   -0.03190
403280.0000   -0.16393
403320.0000   -0.14025
403360.0000   -0.04302
403400.0000   -0.24099
403440.0000   -0.04488
403480.0000   -0.09962
403520.0000   -0.26473
403560.0000   -0.27361
403600.0000   -0.43379
403640.0000   -0.73611
403680.0000   -0.70723
403720.0000   -0.98657
403760.0000   -0.68256
403800.0000   -0.83926
403840.0000   -0.44717
403880.0000   -0.38712
403920.0000   -0.28681
403960.0000   -0.18822
404000.0000   -0.01217
404040.0000   -0.08875
404080.0000   -0.07859
404120.0000   -0.01097
404160.0000   -0.17934
404200.0000   -0.41503
404240.0000   -0.01599
404280.0000   -0.21241
404320.0000   -0.01735
404360.0000   -0.14137
404400.0000   -0.26811
404440.0000   -0.40459
404480.0000   -0.41237
404520.0000   -0.27210
404560.0000   -0.12599
404600.0000   -0.10895
404640.0000   -0.47612
404680.0000   -0.34109
404720.0000   -0.03675
404760.0000    0.05996
404800.0000   -0.27995
404840.0000   -0.30861
404880.0000   -0.33254
404920.0000   -0.18616
404960.0000   -0.07075
405000.0000   -0.31337
405040.0000   -0.09882
405080.0000   -0.08675
405120.0000   -0.03208
405160.0000   -0.06249
405200.0000   -0.28593
405240.0000   -0.26912
405280.0000   -0.19985
405320.0000   -0.13895
405360.0000   -0.47082
405400.0000   -0.49203
405440.0000    0.08936
405480.0000    0.00122
405520.0000   -0.23383
405560.0000   -0.05869
405600.0000   -0.10143
405640.0000   -0.03121
405680.0000   -0.15222
405720.0000   -0.14499
405760.0000   -0.14517
405800.0000   -0.19268
405840.0000   -0.12338
405880.0000   -0.05585
405920.0000   -0.16581
405960.0000   -0.35931
406000.0000   -0.14950
406040.0000   -0.22091
406080.0000   -0.10764
406120.0000   -0.24512
406160.0000    0.10902
406200.0000   -0.16051
406240.0000   -0.30434
406280.0000   -0.36486
406320.0000   -0.29641
406360.0000   -0.27971
406400.0000   -0.74420
406440.0000   -0.43739
406480.0000    0.02748
406520.0000   -0.08120
406560.0000   -0.38836
406600.0000   -0.18924
406640.0000   -0.13161
406680.0000   -0.34003
406720.0000   -0.21913
406760.0000   -0.27656
406800.0000   -0.33651
406840.0000   -0.17288
406880.0000   -0.20669
406920.0000   -0.36800
406960.0000   -0.13112
407000.0000   -0.11057
407040.0000   -0.27363
407080.0000   -0.04847
407120.0000   -0.24479
407160.0000   -0.81117
407200.0000   -0.65164
407240.0000   -0.33027
407280.0000   -0.02280
407320.0000    0.06437
407360.0000   -0.49995
407400.0000   -0.53934
407440.0000   -0.23064
407480.0000   -0.32111
407520.0000   -0.51744
407560.0000   -0.34711
407600.0000   -0.59820
407640.0000   -0.42968
407680.0000   -0.45820
407720.0000   -0.17848
407760.0000   -0.33351
407800.0000   -0.34160
407840.0000   -0.53843
407880.0000   -0.05492
407920.0000   -0.42916
407960.0000   -0.49921
408000.0000   -0.39801
408040.0000   -0.38964
408080.0000   -0.39338
408120.0000   -0.23157
408160.0000   -0.13348
408200.0000   -0.44161
408240.0000   -0.41656
408280.0000   -0.45209
408320.0000   -0.41305
408360.0000   -0.45754
408400.0000   -0.40916
408440.0000   -0.70591
408480.0000   -0.22018
408520.0000   -0.38061
408560.0000   -0.46855
408600.0000   -0.28968
408640.0000   -0.38297
408680.0000   -0.35554
408720.0000   -0.36346
408760.0000   -0.39206
408800.0000   -0.61930
408840.0000   -0.28995
408880.0000   -0.15685
408920.0000   -0.17725
408960.0000   -0.34765
409000.0000   -0.02201
409040.0000   -0.41107
409080.0000   -0.35595
409120.0000   -0.16663
409160.0000   -0.32382
409200.0000   -0.20453
409240.0000   -0.26933
409280.0000   -0.20292
409320.0000   -0.21637
409360.0000   -0.66322
409400.0000   -0.60069
409440.0000   -0.25436
409480.0000   -0.46131
409520.0000   -0.34148
409560.0000   -0.23319
409600.0000   -0.46615
409640.0000   -0.34484
409680.0000   -0.41161
409720.0000   -0.06694
409760.0000   -0.16877
409800.0000   -0.22573
409840.0000   -0.44662
409880.0000   -0.28346
409920.0000   -0.25125
409960.0000   -0.33529
410000.0000   -0.02076
410040.0000   -0.19583
410080.0000   -0.36206
410120.0000   -0.31255
410160.0000   -0.31783
410200.0000   -0.29175
410240.0000   -0.12821
410280.0000   -0.28321
410320.0000   -0.22627
410360.0000   -0.16273
410400.0000   -0.22148
410440.0000   -0.11326
410480.0000   -0.15667
410520.0000   -0.18453
410560.0000   -0.08449
410600.0000   -0.22931
410640.0000   -0.52864
410680.0000   -0.44152
410720.0000   -0.48903
410760.0000   -0.47748
410800.0000   -0.13607
410840.0000   -0.46921
410880.0000   -0.05895
410920.0000   -0.19205
410960.0000   -0.14334
411000.0000   -0.14502
411040.0000   -0.36546
411080.0000   -0.31542
411120.0000   -0.26575
411160.0000   -0.20716
411200.0000   -0.04421
411240.0000   -0.62465
411280.0000   -0.34873
411320.0000   -0.48426
411360.0000   -0.18261
411400.0000   -0.37660
411440.0000   -0.50506
411480.0000   -0.53566
411520.0000   -0.33047
411560.0000   -0.11652
411600.0000   -0.17025
411640.0000   -0.47304
411680.0000   -0.26588
411720.0000   -0.34625
411760.0000   -0.02469
411800.0000   -0.46390
411840.0000   -0.28069
411880.0000   -0.31087
411920.0000   -0.37465
411960.0000   -0.33916
412000.0000   -0.30721
412040.0000   -0.27360
412080.0000   -0.39716
412120.0000    0.01977
412160.0000   -0.37046
412200.0000   -0.03408
412240.0000   -0.41852
412280.0000   -0.19703
412320.0000   -0.14032
412360.0000   -0.41513
412400.0000   -0.13894
412440.0000   -0.09524
412480.0000   -0.41653
412520.0000   -0.41795
412560.0000   -0.25729
412600.0000   -0.38057
412640.0000   -0.29019
412680.0000   -0.42185
412720.0000   -0.28257
412760.0000   -0.36253
412800.0000   -0.38321
412840.0000   -0.20191
412880.0000   -0.45782
412920.0000   -0.28794
412960.0000   -0.31811
413000.0000   -0.41621
413040.0000   -0.39711
413080.0000   -0.29661
413120.0000   -0.36566
413160.0000   -0.28831
413200.0000   -0.24335
413240.0000   -0.44365
413280.0000   -0.32689
413320.0000   -0.17978
413360.0000   -0.35408
413400.0000   -0.21245
413440.0000   -0.23889
413480.0000   -0.51787
413520.0000   -0.67602
413560.0000   -0.60196
413600.0000   -0.49534
413640.0000   -0.21677
413680.0000   -0.28587
413720.0000   -0.45293
413760.0000   -0.55791
413800.0000   -0.42670
413840.0000   -0.27696
413880.0000   -0.61725
413920.0000   -0.55639
413960.0000   -0.31236
414000.0000   -0.43647
414040.0000   -0.23105
414080.0000   -0.10889
414120.0000   -0.26772
414160.0000   -0.83139
414200.0000   -0.63664
414240.0000   -0.72371
414280.0000   -0.59043
414320.0000   -0.72539
414360.0000   -0.48516
414400.0000   -0.48580
414440.0000   -0.56462
414480.0000   -0.75569
414520.0000   -0.64519
414560.0000   -0.74740
414600.0000   -0.60015
414640.0000   -0.56065
414680.0000   -0.66593
414720.0000   -0.57987
414760.0000   -0.37332
414800.0000   -0.26765
414840.0000   -0.44863
414880.0000   -0.58510
414920.0000   -0.67422
414960.0000   -0.61857
415000.0000   -0.47853
415040.0000   -0.60328
415080.0000   -0.43427
415120.0000   -0.38746
415160.0000   -0.35658
415200.0000   -0.70119
415240.0000   -0.74640
415280.0000   -0.36597
415320.0000   -0.54511
415360.0000   -0.29770
415400.0000   -0.25946
415440.0000   -0.60928
415480.0000   -0.58088
415520.0000   -0.33080
415560.0000   -0.65974
415600.0000   -0.75098
415640.0000   -0.48387
415680.0000   -0.67858
415720.0000   -0.56872
415760.0000   -0.52641
415800.0000   -0.83096
415840.0000   -0.54814
415880.0000   -0.18751
415920.0000   -0.26742
415960.0000   -0.57446
416000.0000   -0.68831
416040.0000   -0.39724
416080.0000   -0.54860
416120.0000   -0.46698
416160.0000   -0.69477
416200.0000   -0.51996
416240.0000   -0.54783
416280.0000   -0.47063
416320.0000   -0.31582
416360.0000   -0.13134
416400.0000   -0.32359
416440.0000   -0.25524
416480.0000   -0.44547
416520.0000   -0.50333
416560.0000   -0.34564
416600.0000   -0.64671
416640.0000   -0.45115
416680.0000   -0.30122
416720.0000   -0.30089
416760.0000   -0.39982
416800.0000   -0.45701
416840.0000   -0.56662
416880.0000   -0.23947
416920.0000   -0.40386
416960.0000   -0.80818
417000.0000   -0.45731
417040.0000   -0.55953
417080.0000   -0.60276
417120.0000   -0.67636
417160.0000   -0.80471
417200.0000   -0.75312
417240.0000   -0.65442
417280.0000   -0.48663
417320.0000   -0.68487
417360.0000   -0.42770
417400.0000   -0.38320
417440.0000   -0.61093
417480.0000   -0.87956
417520.0000   -0.59459
417560.0000   -0.76546
417600.0000   -0.65657
417640.0000   -0.72232
417680.0000   -0.60353
417720.0000   -0.45565
417760.0000   -0.63314
417800.0000   -0.56227
417840.0000   -0.56282
417880.0000   -0.71368
417920.0000   -0.53973
417960.0000   -0.37988
418000.0000   -0.66733
418040.0000   -0.77184
418080.0000   -0.60663
418120.0000   -0.87082
418160.0000   -0.76064
418200.0000   -0.73730
418240.0000   -0.56175
418280.0000   -0.37434
418320.0000   -0.18198
418360.0000   -0.50361
418400.0000   -0.58268
418440.0000   -0.31507
418480.0000   -0.43895
418520.0000   -0.36712
418560.0000   -0.44046
418600.0000   -0.87037
418640.0000   -0.51257
418680.0000   -0.38235
418720.0000   -0.50757
418760.0000   -0.70264
418800.0000   -0.60770
418840.0000   -0.31410
418880.0000   -0.56529
418920.0000   -0.62466
418960.0000   -0.80743
419000.0000   -0.72221
419040.0000   -0.73274
419080.0000   -0.53437
419120.0000   -0.54041
419160.0000   -0.34315
419200.0000   -0.64654
419240.0000   -0.71624
419280.0000   -0.85038
419320.0000   -0.65450
419360.0000   -0.75678
419400.0000   -0.64994
419440.0000   -0.77389
419480.0000   -0.40857
419520.0000   -0.40168
419560.0000   -0.53734
419600.0000   -0.58428
419640.0000   -0.85586
419680.0000   -0.42908
419720.0000   -0.71166
419760.0000   -0.76219
419800.0000   -0.74742
419840.0000   -0.88175
419880.0000   -0.57850
419920.0000   -0.61594
419960.0000   -0.32386
420000.0000   -0.59698
420040.0000   -0.79083
420080.0000   -0.50069
420120.0000   -0.59966
420160.0000   -0.84437
420200.0000   -0.89866
420240.0000   -0.70850
420280.0000   -0.74914
420320.0000   -0.52749
420360.0000   -0.63115
420400.0000   -0.42048
420440.0000   -0.75597
420480.0000   -0.68968
420520.0000   -0.55079
420560.0000   -0.96711
420600.0000   -0.68412
420640.0000   -0.62881
420680.0000   -0.53967
420720.0000   -0.90011
420760.0000   -0.67577
420800.0000   -0.38168
420840.0000   -0.77968
420880.0000   -0.77507
420920.0000   -0.68314
420960.0000   -0.81197
421000.0000   -0.31485
421040.0000   -0.54313
421080.0000   -0.46887
421120.0000   -0.43556
421160.0000   -0.48394
421200.0000   -0.41884
421240.0000   -0.48461
421280.0000   -0.47048
421320.0000   -0.78076
421360.0000   -0.27045
421400.0000   -0.52020
421440.0000   -0.67285
421480.0000   -0.61544
421520.0000   -0.93063
421560.0000   -0.85320
421600.0000   -0.54827
421640.0000   -0.88957
421680.0000   -0.37504
421720.0000   -0.82118
421760.0000   -0.55974
421800.0000   -0.43112
421840.0000   -0.43906
421880.0000   -0.27184
421920.0000   -0.56340
421960.0000   -0.90108
422000.0000   -0.63722
422040.0000   -0.60292
422080.0000   -0.76186
422120.0000   -0.70156
422160.0000   -0.63307
422200.0000   -0.66731
422240.0000   -0.59449
422280.0000   -0.80941
422320.0000   -0.93840
422360.0000   -1.17176
422400.0000   -0.41340
422440.0000   -0.98794
422480.0000   -0.80169
422520.0000   -0.78603
422560.0000   -0.91309
422600.0000   -0.98419
422640.0000   -0.98940
422680.0000   -0.85512
422720.0000   -0.95876
422760.0000   -0.57336
422800.0000   -0.84459
422840.0000   -0.73284
422880.0000   -0.82351
422920.0000   -0.77438
422960.0000   -0.58646
423000.0000   -0.66179
423040.0000   -0.64512
423080.0000   -0.45337
423120.0000   -0.77836
423160.0000   -0.52643
423200.0000   -0.50509
423240.0000   -0.50183
423280.0000   -0.45193
423320.0000   -0.33738
423360.0000   -0.32303
423400.0000   -0.37130
423440.0000   -0.21679
423480.0000   -0.38293
423520.0000   -0.41148
423560.0000   -0.40617
423600.0000   -0.37600
423640.0000   -0.43637
423680.0000   -0.49366
423720.0000   -0.11376
423760.0000   -0.32718
423800.0000   -0.33975
423840.0000   -0.44729
423880.0000   -0.35335
423920.0000   -0.28789
423960.0000   -0.39171
424000.0000   -0.47775
424040.0000   -0.72805
424080.0000   -0.54594
424120.0000   -0.52799
424160.0000   -0.31632
424200.0000   -0.25418
424240.0000   -0.49435
424280.0000   -0.29609
424320.0000   -0.47293
424360.0000   -0.38279
424400.0000   -0.33992
424440.0000   -0.34799
424480.0000   -0.35478
424520.0000   -0.66759
424560.0000   -0.62160
424600.0000   -0.52100
424640.0000   -0.70747
424680.0000   -0.50104
424720.0000   -0.62846
424760.0000   -0.46777
424800.0000   -0.48667
424840.0000   -0.38960
424880.0000   -0.57021
424920.0000   -0.92493
424960.0000   -0.72484
425000.0000   -0.83994
425040.0000   -0.79478
425080.0000   -0.53203
425120.0000   -0.47135
425160.0000   -0.60918
425200.0000   -0.64493
425240.0000   -0.63604
425280.0000   -0.59619
425320.0000   -0.51737
425360.0000   -0.56085
425400.0000   -0.33697
425440.0000   -0.37861
425480.0000   -0.44069
425520.0000   -0.72281
425560.0000   -0.53816
425600.0000   -0.52782
425640.0000   -0.38217
425680.0000   -0.66887
425720.0000   -0.53389
425760.0000   -0.54346
425800.0000   -0.46733
425840.0000   -0.35967
425880.0000   -0.29018
425920.0000   -0.23166
425960.0000   -0.49863
426000.0000   -0.39899
426040.0000   -0.61744
426080.0000   -0.42032
426120.0000   -0.51057
426160.0000   -0.46979
426200.0000   -0.62721
426240.0000   -0.83302
426280.0000   -0.62344
426320.0000   -0.65895
426360.0000   -0.81292
426400.0000   -0.51598
426440.0000   -0.80172
426480.0000   -0.70646
426520.0000   -0.56422
426560.0000   -0.71836
426600.0000   -0.68116
426640.0000   -0.49415
426680.0000   -0.57420
426720.0000   -0.43505
426760.0000   -0.28554
426800.0000   -0.57747
426840.0000   -0.61017
426880.0000   -0.39178
426920.0000   -0.19187
426960.0000   -0.21590
427000.0000   -0.30609
427040.0000   -0.10796
427080.0000   -0.33191
427120.0000   -0.32608
427160.0000   -0.29425
427200.0000   -0.39115
427240.0000   -0.03704
427280.0000    0.05364
427320.0000    0.06091
427360.0000    0.09800
427400.0000    0.05751
427440.0000    0.07689
427480.0000   -0.31215
427520.0000   -0.33396
427560.0000   -0.27305
427600.0000   -0.17387
427640.0000   -0.19242
427680.0000   -0.08364
427720.0000   -0.37415
427760.0000   -0.41803
427800.0000   -0.57534
427840.0000   -0.59896
427880.0000   -0.45783
427920.0000   -0.66794
427960.0000   -0.43324
428000.0000   -0.61163
428040.0000   -0.63082
428080.0000   -0.38930
428120.0000   -0.54823
428160.0000   -0.44372
428200.0000   -0.79793
428240.0000   -0.38523
428280.0000   -0.43560
428320.0000   -0.78609
428360.0000   -0.87548
428400.0000   -0.52318
428440.0000   -0.45342
428480.0000   -0.63528
428520.0000   -0.57290
428560.0000   -0.61862
428600.0000   -0.60719
428640.0000   -0.58772
428680.0000   -0.91898
428720.0000   -0.58774
428760.0000   -0.47717
428800.0000   -0.67886
428840.0000   -0.38789
428880.0000   -0.70004
428920.0000   -0.83470
428960.0000   -0.50133
429000.0000   -0.51984
429040.0000   -0.80765
429080.0000   -0.39589
429120.0000   -0.41581
429160.0000   -0.61532
429200.0000   -0.76136
429240.0000   -0.32591
429280.0000   -0.47310
429320.0000   -0.40605
429360.0000   -0.59074
429400.0000   -0.37341
429440.0000   -0.62642
429480.0000   -0.82755
429520.0000   -0.65587
429560.0000   -0.63161
429600.0000   -0.55873
429640.0000   -0.39667
429680.0000   -0.42505
429720.0000   -0.10544
429760.0000   -0.29690
429800.0000   -0.44414
429840.0000   -0.17285
429880.0000   -0.37078
429920.0000   -0.28701
429960.0000   -0.31930
430000.0000   -0.34791
430040.0000   -0.51680
430080.0000   -0.67684
430120.0000   -0.61117
430160.0000   -0.55305
430200.0000   -0.26920
430240.0000   -0.44332
430280.0000   -0.39004
430320.0000   -0.24433
430360.0000   -0.22066
430400.0000   -0.45249
430440.0000   -0.46884
430480.0000   -0.33704
430520.0000   -0.69246
430560.0000   -0.54768
430600.0000   -0.43469
430640.0000   -0.19157
430680.0000   -0.14860
430720.0000   -0.29220
430760.0000   -0.52676
430800.0000   -0.31253
430840.0000   -0.50493
430880.0000   -0.69181
430920.0000   -0.52975
430960.0000   -0.60049
431000.0000   -0.51999
431040.0000   -0.59225
431080.0000   -0.62544
431120.0000   -0.59549
431160.0000   -0.41007
431200.0000   -0.31307
431240.0000   -0.10552
431280.0000   -0.44900
431320.0000   -0.73034
431360.0000   -0.16141
431400.0000   -0.15733
431440.0000   -0.44752
431480.0000   -0.27117
431520.0000   -0.43682
431560.0000   -0.65637
431600.0000   -0.36945
431640.0000   -0.42553
431680.0000   -0.56177
431720.0000   -0.66979
431760.0000   -0.53722
431800.0000   -0.51619
431840.0000   -0.69687
431880.0000   -0.36238
431920.0000   -0.53886
431960.0000   -0.39239
432000.0000   -0.36141
432040.0000   -0.46772
432080.0000   -0.12339
432120.0000   -0.58906
432160.0000   -0.72390
432200.0000   -0.69839
432240.0000   -0.25519
432280.0000   -0.17033
432320.0000   -0.22667
432360.0000   -0.65483
432400.0000   -0.77887
432440.0000   -0.47980
432480.0000   -0.57348
432520.0000   -0.66033
432560.0000   -0.58947
432600.0000   -0.72889
432640.0000   -0.71019
432680.0000   -0.70532
432720.0000   -0.46296
432760.0000   -0.46901
432800.0000   -0.58609
432840.0000   -0.70462
432880.0000   -0.63346
432920.0000   -0.79906
432960.0000   -0.55271
433000.0000   -0.74165
433040.0000   -0.85827
433080.0000   -0.57861
433120.0000   -0.56211
433160.0000   -0.68658
433200.0000   -0.85378
433240.0000   -0.64316
433280.0000   -1.11132
433320.0000   -0.57974
433360.0000   -0.22003
433400.0000   -0.43140
433440.0000   -0.24263
433480.0000   -0.29639
433520.0000   -0.58492
433560.0000   -0.57733
433600.0000   -0.39727
433640.0000   -0.86204
433680.0000   -0.49167
433720.0000   -0.61487
433760.0000   -0.45524
433800.0000   -0.33308
433840.0000   -0.68876
433880.0000   -0.79486
433920.0000   -0.58050
433960.0000   -0.49104
434000.0000   -0.59221
434040.0000   -0.26437
434080.0000   -0.40608
434120.0000   -0.48003
434160.0000   -0.50357
434200.0000   -0.12035
434240.0000   -0.38360
434280.0000   -0.29664
434320.0000   -0.16551
434360.0000   -0.36097
434400.0000   -0.30735
434440.0000   -0.34136
434480.0000   -0.49790
434520.0000   -0.42602
434560.0000   -0.18110
434600.0000   -0.41542
434640.0000   -0.17076
434680.0000   -0.19489
434720.0000   -0.13754
434760.0000   -0.25692
434800.0000   -0.65748
434840.0000   -0.37013
434880.0000   -0.55183
434920.0000   -0.61043
434960.0000   -0.70006
435000.0000   -0.78870
435040.0000   -0.55637
435080.0000   -0.35930
435120.0000   -0.30069
435160.0000   -0.62055
435200.0000   -0.39460
435240.0000   -0.42312
435280.0000   -0.67558
435320.0000   -0.72968
435360.0000   -0.73240
435400.0000   -0.67500
435440.0000   -0.39309
435480.0000   -0.42859
435520.0000   -0.39309
435560.0000   -0.51389
435600.0000   -0.33794
435640.0000   -0.35307
435680.0000   -0.65610
435720.0000   -0.22732
435760.0000   -0.38085
435800.0000   -0.39704
435840.0000   -0.46302
435880.0000   -0.50007
435920.0000   -0.49035
435960.0000   -0.31726
436000.0000   -0.73213
436040.0000   -0.44476
436080.0000   -0.60106
436120.0000   -0.51914
436160.0000   -0.31845
436200.0000   -0.43606
436240.0000   -0.47005
436280.0000   -0.67790
436320.0000   -0.63093
436360.0000   -0.55322
436400.0000   -0.57643
436440.0000   -0.15926
436480.0000   -0.32528
436520.0000   -0.29451
436560.0000   -0.20261
436600.0000   -0.27516
436640.0000   -0.34831
436680.0000   -0.34369
436720.0000   -0.21648
436760.0000   -0.18140
436800.0000   -0.32433
436840.0000   -0.26901
436880.0000   -0.27544
436920.0000   -0.17671
436960.0000   -0.16044
437000.0000   -0.42442
437040.0000   -0.07692
437080.0000   -0.33237
437120.0000   -0.09791
437160.0000   -0.10587
437200.0000   -0.21373
437240.0000   -0.25122
437280.0000   -0.24657
437320.0000   -0.22237
437360.0000   -0.25027
437400.0000   -0.51857
437440.0000   -0.33857
437480.0000   -0.16651
437520.0000   -0.48766
437560.0000   -0.20891
437600.0000   -0.60580
437640.0000   -0.28812
437680.0000   -0.23648
437720.0000   -0.38874
437760.0000   -0.27660
437800.0000    0.14163
437840.0000   -0.25189
437880.0000   -0.26652
437920.0000   -0.11994
437960.0000   -0.25825
438000.0000   -0.38729
438040.0000   -0.25672
438080.0000   -0.13676
438120.0000   -0.16485
438160.0000   -0.24196
438200.0000   -0.23390
438240.0000   -0.18694
438280.0000   -0.15246
438320.0000   -0.12262
438360.0000   -0.13660
438400.0000   -0.10749
438440.0000   -0.23266
438480.0000   -0.16827
438520.0000    0.02869
438560.0000   -0.30109
438600.0000   -0.13863
438640.0000   -0.26630
438680.0000   -0.13481
438720.0000   -0.25899
438760.0000   -0.34099
438800.0000   -0.42479
438840.0000   -0.39477
438880.0000   -0.31345
438920.0000   -0.35376
438960.0000   -0.21297
439000.0000   -0.42213
439040.0000   -0.18572
439080.0000   -0.36325
439120.0000   -0.27930
439160.0000   -0.39292
439200.0000   -0.30544
439240.0000   -0.34616
439280.0000   -0.29599
439320.0000   -0.20500
439360.0000   -0.30928
439400.0000   -0.18671
439440.0000   -0.33652
439480.0000   -0.21808
439520.0000   -0.08551
439560.0000   -0.25015
439600.0000   -0.32613
439640.0000   -0.38337
439680.0000   -0.19424
439720.0000   -0.41080
439760.0000   -0.53988
439800.0000   -0.42284
439840.0000   -0.71820
439880.0000   -0.26648
439920.0000   -0.36700
439960.0000   -0.36678
440000.0000   -0.47338
440040.0000   -0.08252
440080.0000   -0.72642
440120.0000   -0.38745
440160.0000   -0.65536
440200.0000   -0.52665
440240.0000   -0.84222
440280.0000   -0.63611
440320.0000   -0.37911
440360.0000   -0.42608
440400.0000   -0.89104
440440.0000   -0.30277
440480.0000   -0.37111
440520.0000   -0.50105
440560.0000   -0.41989
440600.0000   -0.66343
440640.0000   -0.59200
440680.0000   -0.57590
440720.0000   -0.61369
440760.0000   -0.57056
440800.0000   -0.54815
440840.0000   -0.32106
440880.0000   -0.47380
440920.0000   -0.31095
440960.0000   -0.73261
441000.0000   -0.53831
441040.0000   -0.40591
441080.0000   -0.35297
441120.0000   -0.63858
441160.0000   -0.25676
441200.0000   -0.61366
441240.0000   -0.57616
441280.0000   -0.61208
441320.0000   -0.64930
441360.0000   -0.62521
441400.0000   -0.14934
441440.0000    0.05416
441480.0000   -0.04689
441520.0000   -0.07575
441560.0000   -0.03300
441600.0000   -0.17622
441640.0000   -0.09257
441680.0000   -0.21654
441720.0000   -0.16899
441760.0000   -0.00855
441800.0000   -0.31060
441840.0000   -0.37458
441880.0000   -0.37327
441920.0000   -0.15614
441960.0000   -0.41224
442000.0000   -0.40217
442040.0000   -0.13805
442080.0000   -0.28539
442120.0000    0.15684
442160.0000   -0.05012
442200.0000   -0.28318
442240.0000   -0.02960
442280.0000   -0.00244
442320.0000   -0.10887
442360.0000   -0.01306
442400.0000   -0.38164
442440.0000    0.06999
442480.0000    0.04973
442520.0000    0.21391
442560.0000   -0.16959
442600.0000    0.00561
442640.0000    0.29751
442680.0000    0.28681
442720.0000    0.31579
442760.0000    0.05002
442800.0000    0.19726
442840.0000   -0.07840
442880.0000   -0.01910
442920.0000    0.69522
442960.0000    0.57776
443000.0000    0.40431
443040.0000    0.50867
443080.0000    0.41734
443120.0000    0.40896
443160.0000    0.45930
443200.0000    0.16488
443240.0000   -0.15055
443280.0000    0.10373
443320.0000    0.31624
443360.0000    0.19387
443400.0000    0.31841
443440.0000    0.35969
443480.0000    0.33116
443520.0000    0.25109
443560.0000    0.35988
443600.0000    0.28765
443640.0000    0.28668
443680.0000    0.37136
443720.0000    0.40368
443760.0000    0.24895
443800.0000    0.06174
443840.0000    0.28633
443880.0000    0.24017
443920.0000    0.37056
443960.0000    0.24375
444000.0000    0.08751
444040.0000    0.19029
444080.0000    0.18075
444120.0000    0.15816
444160.0000    0.33578
444200.0000    0.12399
444240.0000    0.16710
444280.0000    0.23380
444320.0000   -0.34311
444360.0000   -0.08299
444400.0000   -0.07167
444440.0000   -0.21976
444480.0000   -0.33299
444520.0000   -0.26588
444560.0000   -0.21838
444600.0000   -0.31346
444640.0000   -0.00885
444680.0000   -0.21933
444720.0000   -0.18363
444760.0000   -0.32150
444800.0000   -0.13384
444840.0000   -0.22737
444880.0000   -0.11891
444920.0000   -0.19375
444960.0000   -0.14962
445000.0000   -0.17267
445040.0000   -0.31772
445080.0000   -0.31793
445120.0000   -0.24901
445160.0000    0.20080
445200.0000   -0.36772
445240.0000   -0.25488
445280.0000   -0.47697
445320.0000    0.36584
445360.0000    0.28116
445400.0000    0.40073
445440.0000    0.18720
445480.0000    0.09617
445520.0000   -0.07029
445560.0000   -0.19059
445600.0000   -0.10289
445640.0000   -0.09131
445680.0000   -0.49034
445720.0000   -0.28649
445760.0000   -0.18031
445800.0000   -0.18678
445840.0000   -0.18973
445880.0000   -0.13282
445920.0000   -0.12921
445960.0000   -0.20666
446000.0000   -0.31756
446040.0000   -0.10609
446080.0000   -0.29700
446120.0000   -0.26412
446160.0000   -0.29796
446200.0000   -0.47268
446240.0000   -0.31070
446280.0000   -0.39895
446320.0000   -0.39644
446360.0000   -0.19078
446400.0000   -0.35224
446440.0000   -0.20934
446480.0000   -0.13206
446520.0000   -0.15623
446560.0000   -0.12160
446600.0000   -0.15762
446640.0000    0.16392
446680.0000    0.20441
446720.0000    0.20949
446760.0000    0.09880
446800.0000   -0.22458
446840.0000   -0.22771
446880.0000    0.18025
446920.0000    0.16780
446960.0000    0.17575
447000.0000    0.22346
447040.0000    0.27480
447080.0000    0.35053
447120.0000    0.38420
447160.0000    0.12426
447200.0000    0.16331
447240.0000    0.17428
447280.0000    0.29431
447320.0000    0.18796
447360.0000    0.23635
447400.0000    0.09584
447440.0000    0.16729
447480.0000    0.21371
447520.0000    0.15099
447560.0000    0.22909
447600.0000    0.26895
447640.0000    0.10479
447680.0000    0.17419
447720.0000    0.10999
447760.0000    0.10303
447800.0000    0.15708
447840.0000    0.14563
447880.0000   -0.02962
447920.0000    0.25083
447960.0000   -0.04677
448000.0000   -0.17339
448040.0000   -0.30964
448080.0000   -0.14060
448120.0000    0.04870
448160.0000   -0.14978
448200.0000   -0.27659
448240.0000   -0.05969
448280.0000   -0.31272
448320.0000   -0.21162
448360.0000   -0.74280
448400.0000   -0.29878
448440.0000   -0.21540
448480.0000   -0.18199
448520.0000   -0.35070
448560.0000   -0.25468
448600.0000   -0.37374
448640.0000   -0.24198
448680.0000   -0.31023
448720.0000   -0.40633
448760.0000   -0.45104
448800.0000   -0.17833
448840.0000   -0.12536
448880.0000   -0.24727
448920.0000   -0.03397
448960.0000   -0.16242
449000.0000   -0.29997
449040.0000   -0.24247
449080.0000   -0.01999
449120.0000   -0.17466
449160.0000   -0.33556
449200.0000   -0.65202
449240.0000   -0.45490
449280.0000   -0.49955
449320.0000   -0.39421
449360.0000   -0.21063
449400.0000   -0.26760
449440.0000   -0.43071
449480.0000   -0.43727
449520.0000   -0.38205
449560.0000   -0.21252
449600.0000   -0.14302
449640.0000   -0.68397
449680.0000   -0.71565
449720.0000   -0.64099
449760.0000   -0.56687
449800.0000   -0.57549
449840.0000   -0.62423
449880.0000   -0.39349
449920.0000   -0.58640
449960.0000   -0.20783
450000.0000   -0.53019
450040.0000   -0.49060
450080.0000   -0.42901
450120.0000   -0.64755
450160.0000   -0.56004
450200.0000   -0.57727
450240.0000   -0.56992
450280.0000   -0.61547
450320.0000   -0.55669
450360.0000   -0.55721
450400.0000   -0.79330
450440.0000   -0.62716
450480.0000   -0.84635
450520.0000   -0.78204
450560.0000   -0.21438
450600.0000   -0.44352
450640.0000   -0.47672
450680.0000   -0.38152
450720.0000   -0.50477
450760.0000   -0.41118
450800.0000   -0.65924
450840.0000   -0.53220
450880.0000   -0.56672
450920.0000   -0.63049
450960.0000   -0.37204
451000.0000   -0.76976
451040.0000   -0.63932
451080.0000   -0.62837
451120.0000   -0.70939
451160.0000   -0.44777
451200.0000   -0.86828
451240.0000   -0.69329
451280.0000   -0.31096
451320.0000   -0.44635
451360.0000   -0.28242
451400.0000   -0.42668
451440.0000   -0.75030
451480.0000   -0.96390
451520.0000   -0.52916
451560.0000   -0.96145
451600.0000   -0.67288
451640.0000   -1.03087
451680.0000   -0.44318
451720.0000   -0.55724
451760.0000   -0.56620
451800.0000   -0.87162
451840.0000   -0.59132
451880.0000   -0.95276
451920.0000   -0.50307
451960.0000   -0.07247
452000.0000   -0.53350
452040.0000   -0.55970
452080.0000    0.05847
452120.0000   -0.55432
452160.0000   -0.35125
452200.0000   -0.31661
452240.0000   -0.39071
452280.0000   -0.51987
452320.0000   -0.48163
452360.0000   -0.27226
452400.0000   -0.51550
452440.0000   -0.17672
452480.0000   -0.29886
452520.0000   -0.11529
452560.0000   -0.43833
452600.0000   -0.35970
452640.0000   -0.77979
452680.0000   -0.28440
452720.0000   -0.53786
452760.0000   -0.18157
452800.0000   -0.36567
452840.0000   -0.32667
452880.0000   -0.41464
452920.0000   -0.59741
452960.0000   -0.47779
453000.0000   -0.35589
453040.0000   -0.58110
453080.0000   -0.57443
453120.0000   -0.49161
453160.0000   -0.22087
453200.0000   -0.40075
453240.0000   -0.17490
453280.0000   -0.10711
453320.0000   -0.39834
453360.0000   -0.67700
453400.0000   -0.80955
453440.0000   -0.26795
453480.0000   -0.15485
453520.0000   -0.28598
453560.0000   -0.31548
453600.0000   -0.39728
453640.0000   -0.44420
453680.0000   -0.37365
453720.0000   -0.67315
453760.0000   -0.62680
453800.0000   -0.34275
453840.0000   -0.34313
453880.0000   -0.34853
453920.0000   -0.26716
453960.0000   -0.63035
454000.0000   -0.59184
454040.0000   -0.74892
454080.0000   -0.24618
454120.0000   -0.14711
454160.0000   -0.35073
454200.0000   -0.72415
454240.0000   -0.72470
454280.0000   -0.38032
454320.0000   -0.17409
454360.0000   -0.46448
454400.0000   -0.41322
454440.0000   -0.42415
454480.0000   -0.15337
454520.0000   -0.20866
454560.0000   -0.05818
454600.0000   -0.32671
454640.0000   -0.31185
454680.0000   -0.28164
454720.0000   -0.07146
454760.0000   -0.15880
454800.0000   -0.12420
454840.0000   -0.12206
454880.0000   -0.48099
454920.0000   -0.33222
454960.0000   -0.10510
455000.0000   -0.04994
455040.0000   -0.16518
455080.0000   -0.20731
455120.0000   -0.21018
455160.0000   -0.28678
455200.0000   -0.43781
455240.0000   -0.35608
455280.0000   -0.26072
455320.0000   -0.16357
455360.0000   -0.34700
455400.0000   -0.36642
455440.0000   -0.19371
455480.0000   -0.22516
455520.0000   -0.20024
455560.0000   -0.06639
455600.0000   -0.08316
455640.0000   -0.79497
455680.0000   -0.60905
455720.0000   -0.71669
455760.0000   -0.27741
455800.0000   -0.26677
455840.0000   -0.23013
455880.0000   -0.40695
455920.0000   -0.12655
455960.0000   -0.30770
456000.0000   -0.82127
456040.0000   -0.77801
456080.0000   -0.32904
456120.0000   -0.61762
456160.0000   -0.87538
456200.0000   -0.78985
456240.0000   -0.35221
456280.0000   -0.69022
456320.0000   -0.54087
456360.0000   -0.38299
456400.0000   -0.53999
456440.0000   -0.63591
456480.0000   -0.68224
456520.0000   -0.92836
456560.0000   -1.04546
456600.0000   -0.55055
456640.0000   -0.55509
456680.0000   -0.69408
456720.0000   -0.74016
456760.0000   -0.18504
456800.0000   -0.44011
456840.0000   -0.75174
456880.0000   -0.44161
456920.0000   -0.43110
456960.0000   -0.61383
457000.0000   -0.42634
457040.0000   -0.16350
457080.0000   -0.57377
457120.0000   -0.77340
457160.0000   -0.61088
457200.0000   -0.69417
457240.0000   -0.54514
457280.0000   -0.49072
457320.0000   -0.55209
457360.0000   -0.61314
457400.0000   -0.58682
457440.0000   -0.55251
457480.0000   -0.56121
457520.0000   -0.32594
457560.0000   -0.62368
457600.0000   -0.50686
457640.0000   -0.73497
457680.0000   -0.40934
457720.0000   -0.25920
457760.0000   -0.26610
457800.0000   -0.64302
457840.0000   -0.80758
457880.0000   -0.58603
457920.0000   -0.57179
457960.0000   -0.48530
458000.0000   -0.42113
458040.0000   -0.66159
458080.0000   -0.77726
458120.0000   -0.45605
458160.0000   -0.62236
458200.0000   -0.50359
458240.0000   -0.56520
458280.0000   -0.48635
458320.0000   -0.41218
458360.0000   -0.20276
458400.0000   -0.66089
458440.0000   -0.70175
458480.0000   -0.29238
458520.0000   -0.37148
458560.0000   -0.63936
458600.0000   -0.37695
458640.0000   -0.44319
458680.0000   -0.46498
458720.0000   -0.59277
458760.0000   -0.56555
458800.0000   -0.36649
458840.0000   -0.37607
458880.0000   -0.25000
458920.0000   -0.30871
458960.0000   -0.17950
459000.0000   -0.35843
459040.0000   -0.67111
459080.0000   -0.38916
459120.0000   -0.39288
459160.0000   -0.28614
459200.0000   -0.46749
459240.0000   -0.81276
459280.0000   -0.88615
459320.0000   -0.64127
459360.0000   -0.83594
459400.0000   -0.78554
459440.0000   -0.85921
459480.0000   -0.82612
459520.0000   -0.68876
459560.0000   -0.67827
459600.0000   -0.79502
459640.0000   -0.62819
459680.0000   -0.57724
459720.0000   -0.54798
459760.0000   -0.25897
459800.0000   -0.39148
459840.0000   -0.52236
459880.0000   -0.70607
459920.0000   -0.54689
459960.0000   -0.67214
460000.0000   -0.17486
460040.0000   -0.65236
460080.0000   -0.47057
460120.0000   -0.44771
460160.0000   -0.38154
460200.0000   -0.61397
460240.0000   -0.63911
460280.0000   -0.59531
460320.0000   -0.55324
460360.0000   -0.69971
460400.0000   -0.68631
460440.0000   -0.50940
460480.0000   -0.71000
460520.0000   -0.63774
460560.0000   -0.79889
460600.0000   -0.73030
460640.0000   -0.89369
460680.0000   -0.53594
460720.0000   -0.70265
460760.0000   -0.52657
460800.0000   -0.73652
460840.0000   -0.47740
460880.0000   -0.70544
460920.0000   -0.91200
460960.0000   -0.35879
461000.0000   -0.55244
461040.0000   -0.55988
461080.0000   -0.52986
461120.0000   -0.55334
461160.0000   -0.78401
461200.0000   -0.73929
461240.0000   -0.29695
461280.0000   -0.75217
461320.0000   -0.93798
461360.0000   -0.76857
461400.0000   -0.62170
461440.0000   -0.47787
461480.0000   -0.58397
461520.0000   -0.46161
461560.0000   -0.47994
461600.0000   -0.35837
461640.0000   -0.46143
461680.0000   -0.27349
461720.0000   -0.61705
461760.0000   -0.46482
461800.0000   -0.31872
461840.0000   -0.45471
461880.0000   -0.36787
461920.0000   -0.47002
461960.0000   -0.48898
462000.0000   -0.51908
462040.0000   -0.59475
462080.0000   -0.44574
462120.0000   -0.67861
462160.0000   -0.81642
462200.0000   -1.17269
462240.0000   -0.69412
462280.0000   -0.81198
462320.0000   -0.82367
462360.0000   -0.11913
462400.0000    0.06399
462440.0000   -0.18019
462480.0000   -0.23157
462520.0000   -0.25051
462560.0000   -0.13485
462600.0000   -0.24175
462640.0000   -0.80529
462680.0000   -0.78205
462720.0000   -0.52399
462760.0000   -0.72858
462800.0000   -0.70471
462840.0000   -0.62414
462880.0000   -0.10508
462920.0000   -0.37118
462960.0000   -0.51978
463000.0000   -0.71260
463040.0000   -1.22187
463080.0000   -1.00998
463120.0000   -0.89012
463160.0000   -1.13631
463200.0000   -0.71830
463240.0000   -0.95694
463280.0000   -0.63725
463320.0000   -0.24345
463360.0000   -0.90286
463400.0000   -0.75567
463440.0000   -0.97129
463480.0000   -0.58713
463520.0000   -0.72382
463560.0000   -0.69961
463600.0000   -0.59955
463640.0000   -0.73821
463680.0000   -0.80952
463720.0000   -0.58469
463760.0000   -0.35612
463800.0000   -0.20874
463840.0000   -0.56560
463880.0000   -0.15809
463920.0000   -0.04919
463960.0000    0.06559
464000.0000    0.01922
464040.0000    0.09065
464080.0000   -0.05616
464120.0000    0.11051
464160.0000    0.26033
464200.0000    0.22891
464240.0000   -0.36155
464280.0000    0.11451
464320.0000    0.15910
464360.0000    0.07549
464400.0000    0.14363
464440.0000    0.03606
464480.0000   -0.29404
464520.0000   -0.25535
464560.0000   -0.38762
464600.0000    0.05110
464640.0000   -0.13711
464680.0000    0.03641
464720.0000   -0.28887
464760.0000   -0.16773
464800.0000   -0.15257
464840.0000   -0.38231
464880.0000   -0.36311
464920.0000   -0.32039
464960.0000   -0.13638
465000.0000   -0.32398
465040.0000   -0.78971
465080.0000   -0.69039
465120.0000   -0.68543
465160.0000   -0.67378
465200.0000   -0.73452
465240.0000   -0.70917
465280.0000   -0.80122
465320.0000   -0.72588
465360.0000   -0.54087
465400.0000   -0.20687
465440.0000   -0.74907
465480.0000   -0.40077
465520.0000   -0.37637
465560.0000   -0.85803
465600.0000   -0.53112
465640.0000   -0.55923
465680.0000   -0.58070
465720.0000   -0.89266
465760.0000   -0.51620
465800.0000   -0.55571
465840.0000   -0.48977
465880.0000   -0.70534
465920.0000   -0.69937
465960.0000   -0.72110
466000.0000   -0.75083
466040.0000   -0.88681
466080.0000   -0.87331
466120.0000   -0.77445
466160.0000   -0.71957
466200.0000   -0.80967
466240.0000   -0.39244
466280.0000   -0.69196
466320.0000   -0.29775
466360.0000   -0.26063
466400.0000   -0.29001
466440.0000   -0.39259
466480.0000   -0.54243
466520.0000   -0.37430
466560.0000   -0.54027
466600.0000   -0.37158
466640.0000   -0.53312
466680.0000   -0.38179
466720.0000   -0.23652
466760.0000   -0.30105
466800.0000   -0.36233
466840.0000   -0.03789
466880.0000   -0.09583
466920.0000   -0.31502
466960.0000   -0.46672
467000.0000   -0.28927
467040.0000   -0.55242
467080.0000   -0.32753
467120.0000   -0.49236
467160.0000   -0.43653
467200.0000   -0.68176
467240.0000   -0.71801
467280.0000   -0.23364
467320.0000   -0.43557
467360.0000   -0.35517
467400.0000   -0.60492
467440.0000   -0.39865
467480.0000   -0.21308
467520.0000   -0.53710
467560.0000   -0.36693
467600.0000   -0.35085
467640.0000   -0.39322
467680.0000   -0.50198
467720.0000   -0.75447
467760.0000   -0.53919
467800.0000   -0.66587
467840.0000   -0.57686
467880.0000   -0.50805
467920.0000   -0.57647
467960.0000   -0.28156
468000.0000   -0.49047
468040.0000   -0.37850
468080.0000   -0.33288
468120.0000   -0.54501
468160.0000   -0.39335
468200.0000   -0.31579
468240.0000   -0.31641
468280.0000   -0.36174
468320.0000   -0.50058
468360.0000   -0.34006
468400.0000   -0.35004
468440.0000   -0.39514
468480.0000   -0.52007
468520.0000   -0.43440
468560.0000    0.14897
468600.0000   -0.37657
468640.0000   -0.45368
468680.0000   -0.36258
468720.0000   -0.39064
468760.0000   -0.64156
468800.0000   -0.64692
468840.0000   -0.32512
468880.0000   -0.25078
468920.0000   -0.56798
468960.0000   -0.45496
469000.0000   -0.43704
469040.0000   -0.51485
469080.0000   -0.44885
469120.0000   -0.70830
469160.0000   -0.70464
469200.0000   -0.89764
469240.0000   -0.79730
469280.0000   -0.36036
469320.0000   -0.28007
469360.0000   -0.29928
469400.0000   -0.39437
469440.0000   -0.29973
469480.0000   -0.24945
469520.0000   -0.46371
469560.0000   -0.69659
469600.0000   -0.73882
469640.0000   -0.59944
469680.0000   -0.69115
469720.0000   -0.64624
469760.0000   -1.01107
469800.0000   -0.81090
469840.0000   -0.74547
469880.0000   -0.95116
469920.0000   -0.62435
469960.0000   -0.61644
470000.0000   -0.64322
470040.0000   -0.62247
470080.0000   -0.41961
470120.0000   -0.38392
470160.0000   -0.66153
470200.0000   -0.82580
470240.0000   -1.13101
470280.0000   -0.92115
470320.0000   -0.76571
470360.0000   -0.67064
470400.0000   -0.97277
470440.0000   -0.80190
470480.0000   -0.65649
470520.0000   -0.65327
470560.0000   -0.64406
470600.0000   -0.32157
470640.0000   -0.15405
470680.0000   -0.53698
470720.0000   -0.74891
470760.0000   -0.60007
470800.0000   -0.69095
470840.0000   -0.38099
470880.0000   -0.87933
470920.0000   -0.68307
470960.0000   -0.52870
471000.0000   -0.63159
471040.0000   -0.47239
471080.0000   -0.25762
471120.0000   -0.49949
471160.0000   -0.39063
471200.0000   -0.19821
471240.0000   -0.42445
471280.0000   -0.14077
471320.0000   -0.19237
471360.0000   -0.17675
471400.0000   -0.44910
471440.0000   -0.40916
471480.0000   -0.33871
471520.0000   -0.37930
471560.0000   -0.33779
471600.0000   -0.49827
471640.0000   -0.33031
471680.0000   -0.28193
471720.0000   -0.33982
471760.0000   -0.28950
471800.0000   -0.45954
471840.0000   -0.26656
471880.0000   -0.10292
471920.0000   -0.48129
471960.0000   -0.70401
472000.0000   -0.08243
472040.0000   -0.43772
472080.0000   -0.62320
472120.0000   -0.11984
472160.0000   -0.35703
472200.0000   -0.32962
472240.0000   -0.33379
472280.0000   -0.07127
472320.0000   -0.22628
472360.0000   -0.22524
472400.0000   -0.48885
472440.0000   -0.29992
472480.0000   -0.44544
472520.0000   -0.43254
472560.0000   -0.42395
472600.0000   -0.17934
472640.0000   -0.38460
472680.0000   -0.30042
472720.0000   -0.25965
472760.0000   -0.15241
472800.0000   -0.38068
472840.0000   -0.20338
472880.0000   -0.24615
472920.0000   -0.38953
472960.0000   -0.44068
473000.0000   -0.39207
473040.0000   -0.24427
473080.0000   -0.19370
473120.0000   -0.29981
473160.0000   -0.72404
473200.0000   -0.18288
473240.0000   -0.50938
473280.0000   -0.52293
473320.0000   -0.38184
473360.0000   -0.69533
473400.0000   -0.20354
473440.0000   -0.18932
473480.0000   -0.46863
473520.0000   -0.42084
473560.0000   -0.03651
473600.0000   -0.46551
473640.0000   -0.43995
473680.0000   -0.53177
473720.0000   -0.53395
473760.0000   -0.34299
473800.0000   -0.36508
473840.0000   -0.33033
473880.0000   -0.57893
473920.0000   -0.14866
473960.0000   -0.29518
474000.0000   -0.28331
474040.0000   -0.03871
474080.0000   -0.28252
474120.0000   -0.37321
474160.0000    0.23678
474200.0000    0.32391
474240.0000    0.22883
474280.0000    0.55192
474320.0000    0.61090
474360.0000    0.63049
474400.0000    0.58702
474440.0000    0.50326
474480.0000    0.65869
474520.0000    0.46065
474560.0000    0.53723
474600.0000    0.46903
474640.0000    0.45720
474680.0000    0.54099
474720.0000    0.43779
474760.0000    0.42384
474800.0000    0.22709
474840.0000    0.30105
474880.0000    0.40157
474920.0000    0.34721
474960.0000    0.33918
475000.0000    0.30049
475040.0000    0.52259
475080.0000    0.39902
475120.0000    0.43532
475160.0000    0.35228
475200.0000    0.57489
475240.0000    0.54441
475280.0000    0.26038
475320.0000    0.25138
475360.0000    0.42893
475400.0000    0.61772
475440.0000    0.39726
475480.0000    0.44058
475520.0000    0.30084
475560.0000    0.26197
475600.0000    0.44265
475640.0000    0.44381
475680.0000    0.16736
475720.0000    0.35238
475760.0000    0.45347
475800.0000    0.20787
475840.0000    0.44529
475880.0000    0.44024
475920.0000    0.49417
475960.0000    0.45580
476000.0000    0.54904
476040.0000    0.38907
476080.0000    0.52065
476120.0000    0.11824
476160.0000    0.30290
476200.0000    0.26569
476240.0000    0.15719
476280.0000    0.34768
476320.0000    0.31216
476360.0000    0.44157
476400.0000    0.37320
476440.0000    0.55523
476480.0000    0.38159
476520.0000    0.23774
476560.0000    0.33537
476600.0000    0.17926
476640.0000    0.10589
476680.0000    0.47872
476720.0000    0.28719
476760.0000    0.29999
476800.0000    0.32610
476840.0000    0.32136
476880.0000    0.46640
476920.0000    0.38839
476960.0000    0.17357
477000.0000    0.38947
477040.0000    0.52795
477080.0000    0.30132
477120.0000    0.57994
477160.0000    0.49921
477200.0000    0.46136
477240.0000    0.33933
477280.0000    0.37824
477320.0000    0.10562
477360.0000    0.27173
477400.0000    0.28182
477440.0000    0.48534
477480.0000    0.59530
477520.0000    0.17369
477560.0000    0.38117
477600.0000    0.11613
477640.0000    0.16096
477680.0000    0.18582
477720.0000    0.36346
477760.0000    0.47521
477800.0000    0.49999
477840.0000    0.33295
477880.0000    0.68357
477920.0000    0.35425
477960.0000    0.30863
478000.0000    0.44037
478040.0000    0.29484
478080.0000    0.43265
478120.0000    0.39360
478160.0000    0.28534
478200.0000    0.39364
478240.0000    0.53742
478280.0000    0.33086
478320.0000    0.56166
478360.0000    0.49043
478400.0000    0.44170
478440.0000    0.39063
478480.0000    0.03795
478520.0000   -0.22612
478560.0000   -0.75737
478600.0000   -0.22222
478640.0000   -0.50553
478680.0000   -0.82917
478720.0000   -0.53777
478760.0000   -0.33140
478800.0000   -0.56642
478840.0000   -0.28643
478880.0000   -0.34858
478920.0000   -0.35495
478960.0000   -0.15615
479000.0000   -0.42121
479040.0000   -0.39193
479080.0000   -0.46595
479120.0000   -0.51765
479160.0000   -0.54435
479200.0000   -0.85047
479240.0000   -0.70734
479280.0000   -0.73004
479320.0000   -0.81804
479360.0000   -0.67127
479400.0000   -0.53113
479440.0000   -0.34185
479480.0000   -0.61629
479520.0000   -0.57097
479560.0000   -0.51749
479600.0000   -0.13966
479640.0000   -0.24464
479680.0000   -0.29449
479720.0000   -0.54339
479760.0000   -0.29925
479800.0000   -0.29053
479840.0000   -0.62182
479880.0000   -0.58569
479920.0000   -0.57451
479960.0000   -0.24821
480000.0000   -0.08467
480040.0000   -0.21174
480080.0000   -0.07865
480120.0000   -0.47930
480160.0000   -0.44594
480200.0000   -0.41405
480240.0000   -0.17858
480280.0000   -0.57567
480320.0000   -0.51045
480360.0000   -0.72135
480400.0000   -0.81693
480440.0000   -0.46134
480480.0000   -0.35926
480520.0000   -0.47601
480560.0000   -0.64246
480600.0000   -0.45214
480640.0000   -0.53893
480680.0000   -0.69125
480720.0000   -0.85809
480760.0000   -0.63629
480800.0000   -0.50546
480840.0000   -0.72992
480880.0000   -0.43240
480920.0000   -0.39177
480960.0000   -0.63159
481000.0000   -0.63677
481040.0000   -0.31218
481080.0000   -0.39857
481120.0000   -0.67265
481160.0000   -0.67920
481200.0000   -0.64539
481240.0000   -0.37343
481280.0000   -0.48807
481320.0000   -0.86736
481360.0000   -0.40577
481400.0000   -0.88151
481440.0000   -0.53196
481480.0000   -0.37823
481520.0000   -0.86221
481560.0000   -0.43391
481600.0000   -0.39132
481640.0000   -0.64937
481680.0000   -0.52200
481720.0000   -0.55065
481760.0000   -0.69501
481800.0000   -0.63725
481840.0000   -0.50487
481880.0000   -0.54611
481920.0000   -0.41612
481960.0000   -0.43808
482000.0000   -0.49282
482040.0000   -0.44016
482080.0000   -0.64729
482120.0000   -0.41620
482160.0000   -0.65008
482200.0000   -0.50694
482240.0000   -0.58357
482280.0000   -0.70023
482320.0000   -0.41718
482360.0000   -0.91008
482400.0000   -0.26944
482440.0000   -0.26807
482480.0000   -0.34956
482520.0000   -0.34924
482560.0000   -0.47429
482600.0000   -0.70583
482640.0000   -0.54355
482680.0000   -0.55458
482720.0000   -0.59205
482760.0000   -0.62050
482800.0000   -0.65918
482840.0000   -0.79873
482880.0000   -0.59156
482920.0000   -0.85117
482960.0000   -0.63613
483000.0000   -0.58849
483040.0000   -0.52225
483080.0000   -0.42397
483120.0000   -0.43403
483160.0000   -0.28157
483200.0000   -0.27140
483240.0000   -0.62783
483280.0000   -0.62195
483320.0000   -0.49974
483360.0000   -0.40354
483400.0000   -0.46512
483440.0000   -0.47919
483480.0000   -0.72792
483520.0000   -0.52717
483560.0000   -0.30724
483600.0000   -0.04830
483640.0000   -0.22603
483680.0000   -0.33906
483720.0000   -0.32777
483760.0000   -0.56189
483800.0000   -0.59749
483840.0000   -0.47746
483880.0000   -0.62176
483920.0000   -0.47571
483960.0000   -0.78507
484000.0000   -0.82284
484040.0000   -0.67913
484080.0000   -0.93760
484120.0000   -0.54572
484160.0000   -0.20262
484200.0000   -0.45160
484240.0000   -0.61379
484280.0000   -0.57855
484320.0000   -0.84490
484360.0000   -0.63427
484400.0000   -0.48716
484440.0000   -0.39127
484480.0000   -0.49790
484520.0000   -0.40098
484560.0000   -0.52287
484600.0000   -0.35243
484640.0000   -0.30142
484680.0000   -0.33442
484720.0000   -0.55966
484760.0000   -0.28107
484800.0000   -0.29232
484840.0000   -0.22673
484880.0000   -0.35296
484920.0000   -0.55029
484960.0000   -0.78028
485000.0000   -0.58878
485040.0000   -0.42519
485080.0000   -0.36665
485120.0000   -0.61329
485160.0000   -0.23474
485200.0000   -0.28229
485240.0000   -0.60842
485280.0000   -0.69418
485320.0000   -0.48076
485360.0000   -0.62944
485400.0000   -0.51891
485440.0000   -0.41617
485480.0000   -0.57389
485520.0000   -0.68302
485560.0000   -0.71327
485600.0000   -0.58102
485640.0000   -0.49915
485680.0000   -0.71316
485720.0000   -0.38327
485760.0000   -0.69327
485800.0000   -0.79590
485840.0000   -0.47820
485880.0000   -0.39804
485920.0000   -0.25053
485960.0000   -0.27036
486000.0000   -0.52256
486040.0000   -0.45565
486080.0000   -0.51970
486120.0000   -0.66193
486160.0000   -0.70632
486200.0000   -0.51040
486240.0000   -0.36940
486280.0000   -0.57621
486320.0000   -0.63937
486360.0000   -0.71198
486400.0000   -0.66169
486440.0000   -0.34810
486480.0000   -0.20245
486520.0000    0.40579
486560.0000   -0.27009
486600.0000   -0.02204
486640.0000   -0.48948
486680.0000   -0.46088
486720.0000   -0.37048
486760.0000   -0.55268
486800.0000   -0.30901
486840.0000   -0.58024
486880.0000   -0.28978
486920.0000   -0.60919
486960.0000   -0.32489
487000.0000   -0.48647
487040.0000   -0.78231
487080.0000   -0.62578
487120.0000   -0.38770
487160.0000   -0.26303
487200.0000   -0.43621
487240.0000   -0.26032
487280.0000   -0.10526
487320.0000   -0.29538
487360.0000   -0.22087
487400.0000   -0.32964
487440.0000   -0.51012
487480.0000   -0.53056
487520.0000   -0.26012
487560.0000   -0.52916
487600.0000   -0.67085
487640.0000   -0.52731
487680.0000   -0.18237
487720.0000   -0.56933
487760.0000   -0.48165
487800.0000   -0.43927
487840.0000   -0.65117
487880.0000   -0.16350
487920.0000   -0.52924
487960.0000   -0.63430
488000.0000   -0.57615
488040.0000   -0.43395
488080.0000   -0.47162
488120.0000   -0.33056
488160.0000   -0.44103
488200.0000   -0.35082
488240.0000   -0.44449
488280.0000   -0.24946
488320.0000   -0.46676
488360.0000   -0.41298
488400.0000   -0.33562
488440.0000   -0.04643
488480.0000   -0.05332
488520.0000   -0.50122
488560.0000   -0.41874
488600.0000   -0.41432
488640.0000   -0.24571
488680.0000   -0.59374
488720.0000   -0.35444
488760.0000   -0.49138
488800.0000   -0.42108
488840.0000   -0.50884
488880.0000   -0.35885
488920.0000   -0.37316
488960.0000   -0.33640
489000.0000   -0.19659
489040.0000   -0.37395
489080.0000   -0.14706
489120.0000   -0.25505
489160.0000   -0.34856
489200.0000   -0.25158
489240.0000   -0.14479
489280.0000   -0.16507
489320.0000   -0.14124
489360.0000   -0.36751
489400.0000   -0.36118
489440.0000   -0.29492
489480.0000   -0.42188
489520.0000   -0.46246
489560.0000   -0.26258
489600.0000   -0.12288
489640.0000   -0.38537
489680.0000    0.05203
489720.0000    0.01774
489760.0000   -0.53925
489800.0000   -0.26938
489840.0000   -0.28259
489880.0000   -0.08877
489920.0000   -0.13369
489960.0000   -0.00764
490000.0000   -0.54482
490040.0000   -0.63571
490080.0000   -0.72931
490120.0000   -0.47916
490160.0000   -0.59336
490200.0000   -0.59133
490240.0000   -0.69099
490280.0000   -0.34031
490320.0000   -0.68382
490360.0000   -0.35187
490400.0000   -0.40216
490440.0000    0.05105
490480.0000    0.09820
490520.0000   -0.04247
490560.0000    0.16878
490600.0000    0.25083
490640.0000    0.16367
490680.0000   -0.19270
490720.0000   -0.50570
490760.0000   -0.61095
490800.0000    0.05453
490840.0000   -0.51273
490880.0000   -0.57823
490920.0000    0.01637
490960.0000   -0.37711
491000.0000   -0.51817
491040.0000    0.10135
491080.0000   -0.00130
491120.0000   -0.00383
491160.0000    0.09564
491200.0000    0.31856
491240.0000    0.22705
491280.0000    0.38769
491320.0000    0.16084
491360.0000    0.28006
491400.0000    0.13490
491440.0000    0.22083
491480.0000    0.28299
491520.0000    0.35611
491560.0000    0.46161
491600.0000    0.52802
491640.0000    0.51763
491680.0000    0.27927
491720.0000    0.23816
491760.0000    0.50629
491800.0000    0.22629
491840.0000    0.08249
491880.0000    0.20268
491920.0000    0.28757
491960.0000   -0.18945
492000.0000    0.11383
492040.0000   -0.06663
492080.0000    0.17807
492120.0000   -0.10681
492160.0000    0.00615
492200.0000   -0.11240
492240.0000   -0.06227
492280.0000    0.10166
492320.0000   -0.06018
492360.0000   -0.07146
492400.0000    0.15985
492440.0000    0.10664
492480.0000   -0.06290
492520.0000   -0.04889
492560.0000   -0.11298
492600.0000    0.01298
492640.0000    0.00275
492680.0000   -0.35860
492720.0000   -0.04152
492760.0000   -0.31604
492800.0000   -0.71880
492840.0000   -0.43113
492880.0000   -0.02250
492920.0000    0.15071
492960.0000   -0.04204
493000.0000    0.12041
493040.0000    0.09065
493080.0000   -0.39045
493120.0000   -0.46414
493160.0000   -0.66987
493200.0000   -0.56828
493240.0000   -0.35112
493280.0000   -0.18390
493320.0000    0.01857
493360.0000    0.29955
493400.0000   -0.23017
493440.0000    0.21410
493480.0000   -0.06848
493520.0000    0.18926
493560.0000    0.17572
493600.0000    0.39717
493640.0000    0.43945
493680.0000    0.44240
493720.0000    0.57352
493760.0000    0.46670
493800.0000    0.38720
493840.0000    0.35851
493880.0000    0.36041
493920.0000    0.30871
493960.0000    0.35486
494000.0000    0.20975
494040.0000    0.28833
494080.0000    0.38540
494120.0000    0.35576
494160.0000    0.54753
494200.0000    0.58765
494240.0000    0.62460
494280.0000    0.54781
494320.0000    0.47019
494360.0000    0.39158
494400.0000    0.38235
494440.0000    0.52364
494480.0000    0.34321
494520.0000    0.38182
494560.0000    0.48173
494600.0000    0.54709
494640.0000    0.55969
494680.0000    0.23341
494720.0000    0.34773
494760.0000    0.56756
494800.0000    0.44947
494840.0000    0.50323
494880.0000    0.48210
494920.0000    0.45416
494960.0000    0.35820
495000.0000    0.38606
495040.0000    0.24451
495080.0000    0.29970
495120.0000    0.22635
495160.0000    0.17804
495200.0000    0.35239
495240.0000    0.30624
495280.0000    0.31455
495320.0000    0.35787
495360.0000    0.43581
495400.0000    0.31926
495440.0000    0.45095
495480.0000    0.29048
495520.0000    0.38063
495560.0000    0.39357
495600.0000    0.24364
495640.0000    0.16720
495680.0000    0.37521
495720.0000    0.23865
495760.0000    0.51168
495800.0000    0.54835
495840.0000    0.40613
495880.0000    0.45120
495920.0000    0.42352
495960.0000    0.46597
496000.0000    0.35851
496040.0000    0.47910
496080.0000    0.39707
496120.0000    0.47471
496160.0000    0.35952
496200.0000    0.30059
496240.0000    0.31706
496280.0000    0.23649
496320.0000    0.37012
496360.0000    0.35295
496400.0000    0.50105
496440.0000    0.43759
496480.0000    0.23558
496520.0000    0.68990
496560.0000    0.50255
496600.0000    0.49633
496640.0000    0.23444
496680.0000    0.43040
496720.0000    0.47338
496760.0000    0.36368
496800.0000    0.44740
496840.0000    0.36644
496880.0000    0.42931
496920.0000    0.52164
496960.0000    0.41877
497000.0000    0.58743
497040.0000    0.37734
497080.0000    0.32194
497120.0000    0.45426
497160.0000    0.32244
497200.0000    0.48249
497240.0000    0.25535
497280.0000    0.41264
497320.0000    0.53105
497360.0000    0.55923
497400.0000    0.54399
497440.0000    0.38411
497480.0000    0.50902
497520.0000    0.59094
497560.0000    0.36771
497600.0000    0.41950
497640.0000    0.26333
497680.0000    0.22153
497720.0000    0.38459
497760.0000    0.31155
497800.0000    0.39936
497840.0000    0.11410
497880.0000    0.21604
497920.0000    0.41960
497960.0000    0.53610
498000.0000    0.40350
498040.0000    0.39126
498080.0000    0.38291
498120.0000    0.49208
498160.0000    0.38470
498200.0000    0.71878
498240.0000    0.37354
498280.0000    0.28352
498320.0000    0.44221
498360.0000    0.43667
498400.0000    0.58635
498440.0000    0.32171
498480.0000    0.47547
498520.0000    0.40208
498560.0000    0.44204
498600.0000    0.35596
498640.0000    0.45596
498680.0000    0.58356
498720.0000    0.43108
498760.0000    0.37699
498800.0000    0.44602
498840.0000    0.11044
498880.0000    0.26660
498920.0000    0.43654
498960.0000    0.30138
499000.0000    0.39404
499040.0000    0.34739
499080.0000    0.42795
499120.0000    0.33716
499160.0000    0.31417
499200.0000    0.18918
499240.0000    0.35270
499280.0000    0.20653
499320.0000    0.45731
499360.0000    0.57160
499400.0000    0.42737
499440.0000    0.39186
499480.0000    0.39925
499520.0000    0.70218
499560.0000    0.42289
499600.0000    0.62840
499640.0000    0.33152
499680.0000    0.29620
499720.0000    0.31468
499760.0000    0.36781
499800.0000    0.52050
499840.0000    0.33974
499880.0000    0.45010
499920.0000    0.51925
499960.0000    0.66349
500000.0000    0.73542
500040.0000    0.50310
500080.0000    0.74522
500120.0000    0.40056
500160.0000    0.28999
500200.0000    0.53629
500240.0000    0.59697
500280.0000    0.36197
500320.0000    0.34093
500360.0000    0.58087
500400.0000    0.59904
500440.0000    0.50387
500480.0000    0.49629
500520.0000    0.48575
500560.0000    0.48474
500600.0000    0.36219
500640.0000    0.36169
500680.0000    0.38854
500720.0000    0.43299
500760.0000    0.28955
500800.0000    0.47503
500840.0000    0.50247
500880.0000    0.45361
500920.0000    0.40610
500960.0000    0.43912
501000.0000    0.06508
501040.0000    0.22964
501080.0000    0.53155
501120.0000    0.39117
501160.0000    0.29559
501200.0000    0.42776
501240.0000    0.45417
501280.0000    0.38432
501320.0000    0.37138
501360.0000    0.39266
501400.0000    0.55298
501440.0000    0.33179
501480.0000    0.14626
501520.0000    0.25675
501560.0000    0.42464
501600.0000    0.28278
501640.0000   -0.00225
501680.0000    0.36482
501720.0000    0.42574
501760.0000    0.33568
501800.0000    0.49497
501840.0000    0.35796
501880.0000    0.32683
501920.0000    0.13725
501960.0000    0.39539
502000.0000    0.21400
502040.0000    0.41048
502080.0000    0.55427
502120.0000    0.28254
502160.0000    0.47196
502200.0000    0.27410
502240.0000    0.43211
502280.0000    0.26517
502320.0000    0.29522
502360.0000    0.25342
502400.0000    0.19572
502440.0000    0.32178
502480.0000    0.11679
502520.0000    0.35541
502560.0000    0.31038
502600.0000    0.07249
502640.0000    0.60282
502680.0000    0.38705
502720.0000    0.24901
502760.0000    0.32571
502800.0000    0.41700
502840.0000    0.39450
502880.0000    0.40791
502920.0000    0.32012
502960.0000    0.33946
503000.0000    0.28455
503040.0000    0.24382
503080.0000    0.32548
503120.0000    0.36266
503160.0000    0.31466
503200.0000    0.41638
503240.0000    0.23748
503280.0000   -0.04142
503320.0000    0.41694
503360.0000    0.26255
503400.0000    0.49073
503440.0000    0.36263
503480.0000    0.54278
503520.0000    0.30986
503560.0000    0.12719
503600.0000    0.20088
503640.0000    0.28228
503680.0000    0.26501
503720.0000    0.45689
503760.0000    0.25571
503800.0000    0.40342
503840.0000    0.45456
503880.0000    0.45501
503920.0000    0.47684
503960.0000    0.57954
504000.0000    0.75744
504040.0000    0.56729
504080.0000    0.48747
504120.0000    0.25797
504160.0000    0.53929
504200.0000    0.36499
504240.0000    0.43575
504280.0000    0.70267
504320.0000    0.45903
504360.0000    0.35060
504400.0000    0.34232
504440.0000    0.45975
504480.0000    0.30919
504520.0000    0.24226
504560.0000    0.45133
504600.0000    0.53413
504640.0000    0.36008
504680.0000    0.15498
504720.0000    0.27989
504760.0000    0.21523
504800.0000    0.32389
504840.0000    0.28694
504880.0000    0.27528
504920.0000    0.28197
504960.0000    0.20070
505000.0000    0.13938
505040.0000    0.34052
505080.0000    0.06763
505120.0000    0.23385
505160.0000    0.21868
505200.0000    0.36609
505240.0000    0.53225
505280.0000    0.24083
505320.0000    0.30358
505360.0000    0.37875
505400.0000    0.17433
505440.0000    0.33026
505480.0000    0.29903
505520.0000    0.26621
505560.0000    0.26533
505600.0000    0.41487
505640.0000    0.14196
505680.0000    0.62402
505720.0000    0.52586
505760.0000    0.20567
505800.0000    0.37373
505840.0000    0.11646
505880.0000    0.24893
505920.0000    0.50195
505960.0000    0.40971
506000.0000    0.32111
506040.0000    0.37655
506080.0000    0.20936
506120.0000    0.28055
506160.0000    0.25030
506200.0000    0.24473
506240.0000    0.27012
506280.0000    0.26596
506320.0000    0.50840
506360.0000    0.35821
506400.0000    0.41311
506440.0000    0.22813
506480.0000    0.31755
506520.0000    0.56778
506560.0000    0.58623
506600.0000    0.28749
506640.0000    0.37437
506680.0000    0.35516
506720.0000    0.40089
506760.0000    0.31725
506800.0000    0.50000
506840.0000    0.51396
506880.0000    0.38745
506920.0000    0.59169
506960.0000    0.09899
507000.0000    0.16576
507040.0000    0.09613
507080.0000    0.30642
507120.0000    0.08405
507160.0000    0.56645
507200.0000    0.03329
507240.0000    0.08756
507280.0000    0.22467
507320.0000    0.47722
507360.0000    0.58586
507400.0000    0.41564
507440.0000    0.69780
507480.0000    0.51161
507520.0000    0.29389
507560.0000    0.47031
507600.0000    0.46142
507640.0000    0.26365
507680.0000    0.39059
507720.0000    0.49324
507760.0000    0.43816
507800.0000    0.44468
507840.0000    0.38996
507880.0000    0.41963
507920.0000    0.36061
507960.0000    0.15314
508000.0000    0.11685
508040.0000    0.25281
508080.0000    0.12675
508120.0000    0.33150
508160.0000    0.32145
508200.0000    0.19724
508240.0000    0.43746
508280.0000    0.27816
508320.0000    0.37725
508360.0000    0.11681
508400.0000    0.42012
508440.0000    0.33433
508480.0000    0.40354
508520.0000    0.31648
508560.0000    0.35211
508600.0000    0.37592
508640.0000    0.38176
508680.0000    0.35209
508720.0000    0.54562
508760.0000    0.32318
508800.0000    0.32636
508840.0000    0.32611
508880.0000    0.21667
508920.0000    0.44487
508960.0000    0.23696
509000.0000    0.28340
509040.0000    0.01441
509080.0000    0.00231
509120.0000    0.31549
509160.0000    0.23670
509200.0000    0.35854
509240.0000    0.37317
509280.0000    0.18392
509320.0000    0.28356
509360.0000    0.14595
509400.0000    0.15863
509440.0000    0.15121
509480.0000    0.36309
509520.0000    0.39775
509560.0000    0.44659
509600.0000    0.32586
509640.0000    0.56089
509680.0000    0.44632
509720.0000    0.06722
509760.0000    0.29214
509800.0000    0.44422
509840.0000    0.28262
509880.0000    0.18344
509920.0000    0.28495
509960.0000    0.32227
510000.0000    0.29553
510040.0000    0.33202
510080.0000    0.46444
510120.0000    0.26511
510160.0000   -0.14102
510200.0000   -0.04737
510240.0000   -0.15682
510280.0000    0.19577
510320.0000   -0.00972
510360.0000    0.05425
510400.0000   -0.09346
510440.0000   -0.22869
510480.0000   -0.71426
510520.0000   -0.53356
510560.0000   -0.49112
510600.0000    0.13685
510640.0000    0.28904
510680.0000    0.30039
510720.0000    0.14061
510760.0000    0.15735
510800.0000    0.32147
510840.0000    0.30861
510880.0000   -0.03853
510920.0000   -0.19610
510960.0000   -0.16229
511000.0000   -0.20451
511040.0000   -0.22045
511080.0000   -0.33186
511120.0000   -0.28155
511160.0000   -0.13961
511200.0000   -0.19303
511240.0000   -0.00317
511280.0000   -0.24143
511320.0000    0.10633
511360.0000   -0.11818
511400.0000    0.19785
511440.0000    0.14056
511480.0000    0.24635
511520.0000    0.07824
511560.0000   -0.27623
511600.0000   -0.20239
511640.0000   -0.71524
511680.0000   -0.01908
511720.0000   -0.54772
511760.0000   -0.58038
511800.0000   -0.27808
511840.0000   -0.37716
511880.0000   -0.72309
511920.0000   -0.56578
511960.0000   -0.71701
512000.0000   -0.63210
512040.0000   -0.63852
512080.0000   -0.54346
512120.0000   -0.75096
512160.0000   -0.52369
512200.0000   -0.50778
512240.0000   -0.45340
512280.0000   -0.34367
512320.0000   -0.15569
512360.0000    0.00054
512400.0000   -0.48221
512440.0000   -0.61924
512480.0000   -0.56418
512520.0000   -0.36309
512560.0000   -0.54234
512600.0000   -0.51185
512640.0000   -0.37575
512680.0000   -0.49270
512720.0000   -0.53420
512760.0000   -0.25959
512800.0000   -0.30255
512840.0000   -0.22677
512880.0000   -0.04391
512920.0000   -0.52613
512960.0000   -0.73394
513000.0000   -0.60018
513040.0000   -0.46515
513080.0000   -0.56773
513120.0000   -0.21647
513160.0000   -0.33016
513200.0000   -0.60237
513240.0000   -0.27014
513280.0000   -0.05941
513320.0000    0.18176
513360.0000   -0.12127
513400.0000    0.27134
513440.0000    0.18047
513480.0000   -0.02788
513520.0000   -0.39931
513560.0000   -0.16378
513600.0000   -0.62594
513640.0000   -0.60987
513680.0000   -0.54827
513720.0000   -0.24120
513760.0000   -0.48104
513800.0000   -0.51863
513840.0000   -0.31474
513880.0000   -0.26459
513920.0000   -0.16003
513960.0000   -0.40353
514000.0000   -0.41029
514040.0000   -0.44247
514080.0000   -0.10327
514120.0000   -0.40208
514160.0000   -0.63341
514200.0000   -0.63863
514240.0000   -0.66693
514280.0000   -0.27950
514320.0000   -0.48159
514360.0000   -0.15106
514400.0000   -0.67519
514440.0000   -0.57732
514480.0000   -0.20264
514520.0000   -0.40876
514560.0000   -0.39957
514600.0000   -0.88988
514640.0000   -1.03122
514680.0000   -0.78245
514720.0000   -0.88815
514760.0000   -0.61094
514800.0000   -0.82402
514840.0000   -0.85145
514880.0000   -0.39675
514920.0000   -0.55506
514960.0000   -0.31224
515000.0000   -0.25792
515040.0000   -0.33252
515080.0000   -0.17042
515120.0000   -0.21697
515160.0000   -0.05504
515200.0000    0.04776
515240.0000    0.00686
515280.0000   -0.48340
515320.0000   -0.11614
515360.0000   -0.36103
515400.0000   -0.13563
515440.0000   -0.47931
515480.0000   -0.49495
515520.0000   -0.89438
515560.0000   -0.56499
515600.0000   -0.51461
515640.0000   -0.56498
515680.0000   -0.59221
515720.0000   -0.36563
515760.0000   -0.56904
515800.0000   -0.33796
515840.0000   -0.87990
515880.0000   -0.74622
515920.0000   -0.69315
515960.0000   -0.61249
516000.0000   -0.34201
516040.0000   -0.06397
516080.0000   -0.00265
516120.0000   -0.08111
516160.0000    0.08667
516200.0000   -0.22192
516240.0000   -0.20359
516280.0000   -0.07578
516320.0000   -0.25966
516360.0000   -0.60554
516400.0000   -0.41837
516440.0000   -0.44881
516480.0000   -0.41656
516520.0000   -0.22019
516560.0000   -0.28730
516600.0000   -0.14125
516640.0000    0.02639
516680.0000    0.25981
516720.0000    0.27937
516760.0000    0.30023
516800.0000    0.42210
516840.0000    0.26642
516880.0000    0.14908
516920.0000    0.40780
516960.0000    0.36129
517000.0000    0.35806
517040.0000    0.50453
517080.0000    0.42435
517120.0000    0.43529
517160.0000    0.54779
517200.0000    0.48222
517240.0000    0.35553
517280.0000    0.37764
517320.0000    0.29663
517360.0000    0.51325
517400.0000    0.40155
517440.0000    0.30962
517480.0000    0.55481
517520.0000    0.08606
517560.0000    0.36875
517600.0000    0.23718
517640.0000    0.27364
517680.0000    0.20503
517720.0000    0.17081
517760.0000    0.26154
517800.0000    0.47463
517840.0000    0.17074
517880.0000    0.29042
517920.0000    0.23185
517960.0000    0.33797
518000.0000    0.49023
518040.0000    0.32895
518080.0000    0.55880
518120.0000    0.41256
518160.0000    0.43816
518200.0000    0.51676
518240.0000    0.51973
518280.0000    0.62219
518320.0000    0.43015
518360.0000    0.50045
518400.0000    0.27010
518440.0000    0.50379
518480.0000    0.39370
518520.0000    0.28864
518560.0000    0.01424
518600.0000    0.43797
518640.0000    0.58116
518680.0000    0.36507
518720.0000    0.38975
518760.0000    0.41959
518800.0000    0.41769
518840.0000    0.43267
518880.0000    0.52420
518920.0000    0.47766
518960.0000    0.42279
519000.0000    0.19000
519040.0000    0.29970
519080.0000    0.25694
519120.0000    0.30890
519160.0000    0.46796
519200.0000    0.45052
519240.0000    0.21422
519280.0000    0.35449
519320.0000    0.17620
519360.0000    0.50708
519400.0000    0.32826
519440.0000    0.39628
519480.0000    0.54334
519520.0000    0.46451
519560.0000    0.27182
519600.0000    0.44682
519640.0000    0.52615
519680.0000    0.29390
519720.0000    0.47411
519760.0000    0.53262
519800.0000    0.46210
519840.0000    0.27716
519880.0000    0.29179
519920.0000    0.30545
519960.0000    0.48855
520000.0000    0.24445
520040.0000    0.23172
520080.0000    0.24816
520120.0000    0.27217
520160.0000    0.03931
520200.0000    0.35846
520240.0000    0.37231
520280.0000    0.21197
520320.0000    0.25256
520360.0000    0.43603
520400.0000    0.35287
520440.0000    0.22466
520480.0000    0.47888
520520.0000    0.63630
520560.0000    0.54483
520600.0000    0.33512
520640.0000    0.35305
520680.0000    0.33526
520720.0000    0.28073
520760.0000    0.42155
520800.0000    0.41629
520840.0000    0.33088
520880.0000    0.36302
520920.0000    0.26833
520960.0000    0.28238
521000.0000    0.27664
521040.0000    0.21362
521080.0000    0.19943
521120.0000    0.33981
521160.0000    0.31614
521200.0000    0.27939
521240.0000    0.19967
521280.0000    0.25686
521320.0000    0.06354
521360.0000    0.30557
521400.0000    0.15022
521440.0000    0.42036
521480.0000    0.33626
521520.0000    0.36765
521560.0000    0.40239
521600.0000    0.29382
521640.0000    0.13558
521680.0000    0.50822
521720.0000    0.55524
521760.0000    0.58664
521800.0000    0.49632
521840.0000    0.36340
521880.0000    0.42187
521920.0000    0.18305
521960.0000    0.33902
522000.0000    0.37787
522040.0000    0.48561
522080.0000    0.33362
522120.0000    0.42141
522160.0000    0.16244
522200.0000    0.45342
522240.0000    0.39306
522280.0000    0.30118
522320.0000    0.46782
522360.0000    0.53918
522400.0000    0.48493
522440.0000    0.15685
522480.0000    0.56610
522520.0000    0.43567
522560.0000    0.34598
522600.0000    0.36701
522640.0000    0.39114
522680.0000    0.36224
522720.0000    0.30179
522760.0000    0.49909
522800.0000    0.51116
522840.0000    0.27376
522880.0000    0.39455
522920.0000    0.51484
522960.0000    0.15694
523000.0000    0.22273
523040.0000    0.33285
523080.0000    0.29590
523120.0000    0.60861
523160.0000    0.24439
523200.0000    0.37687
523240.0000    0.33834
523280.0000    0.37428
523320.0000    0.49076
523360.0000    0.39482
523400.0000    0.49510
523440.0000    0.25876
523480.0000    0.50872
523520.0000    0.30411
523560.0000    0.48956
523600.0000    0.58001
523640.0000    0.66047
523680.0000    0.57812
523720.0000    0.43281
523760.0000    0.35076
523800.0000    0.23864
523840.0000    0.46673
523880.0000    0.34656
523920.0000    0.20361
523960.0000    0.30763
524000.0000    0.41683
524040.0000    0.26990
524080.0000    0.48332
524120.0000    0.37821
524160.0000    0.26126
524200.0000    0.28325
524240.0000    0.10360
524280.0000    0.22473
524320.0000    0.25734
524360.0000    0.28271
524400.0000    0.33571
524440.0000    0.28536
524480.0000    0.22091
524520.0000    0.18511
524560.0000    0.15114
524600.0000    0.28494
524640.0000    0.27064
524680.0000    0.33671
524720.0000    0.42204
524760.0000    0.57901
524800.0000    0.52801
524840.0000    0.33515
524880.0000    0.40579
524920.0000    0.36839
524960.0000    0.27101
525000.0000    0.20305
525040.0000    0.21314
525080.0000    0.23552
525120.0000    0.29910
525160.0000    0.21743
525200.0000    0.06570
525240.0000    0.39521
525280.0000    0.16256
525320.0000   -0.05534
525360.0000    0.32794
525400.0000    0.21474
525440.0000    0.18359
525480.0000    0.55177
525520.0000    0.06765
525560.0000    0.16957
525600.0000    0.26498
525640.0000    0.00679
525680.0000   -0.09432
525720.0000   -0.00319
525760.0000    0.07263
525800.0000    0.01760
525840.0000    0.11111
525880.0000    0.05291
525920.0000    0.26793
525960.0000    0.40320
526000.0000    0.59429
526040.0000    0.74320
526080.0000    0.61961
526120.0000    0.35031
526160.0000    0.48061
526200.0000    0.35683
526240.0000    0.33836
526280.0000    0.34854
526320.0000    0.33620
526360.0000    0.23393
526400.0000    0.48330
526440.0000    0.17513
526480.0000    0.01799
526520.0000    0.19248
526560.0000    0.25178
526600.0000    0.30278
526640.0000   -0.19365
526680.0000   -0.02128
526720.0000    0.08139
526760.0000    0.12465
526800.0000    0.27488
526840.0000    0.46163
526880.0000    0.31997
526920.0000    0.25156
526960.0000    0.19113
527000.0000    0.19367
527040.0000    0.17821
527080.0000    0.30038
527120.0000    0.30251
527160.0000    0.29149
527200.0000    0.33959
527240.0000    0.21731
527280.0000    0.08937
527320.0000    0.19640
527360.0000    0.07351
527400.0000    0.32467
527440.0000    0.16137
527480.0000    0.37854
527520.0000    0.40787
527560.0000    0.37003
527600.0000    0.38105
527640.0000    0.40599
527680.0000    0.35807
527720.0000    0.34128
527760.0000    0.24028
527800.0000    0.52112
527840.0000    0.29703
527880.0000    0.48463
527920.0000    0.50087
527960.0000    0.48740
528000.0000    0.56629
528040.0000    0.42972
528080.0000    0.39911
528120.0000    0.36152
528160.0000    0.30794
528200.0000    0.21667
528240.0000    0.22496
528280.0000    0.19163
528320.0000    0.42791
528360.0000    0.26622
528400.0000    0.19224
528440.0000    0.27942
528480.0000    0.24773
528520.0000    0.17094
528560.0000    0.23622
528600.0000    0.16449
528640.0000    0.43802
528680.0000    0.25867
528720.0000    0.16130
528760.0000    0.27895
528800.0000    0.20591
528840.0000    0.09319
528880.0000    0.24851
528920.0000   -0.11156
528960.0000   -0.04245
529000.0000   -0.04518
529040.0000    0.01378
529080.0000    0.43140
529120.0000    0.33034
529160.0000    0.21955
529200.0000    0.42990
529240.0000    0.30798
529280.0000    0.23747
529320.0000    0.20416
529360.0000    0.20455
529400.0000    0.19324
529440.0000    0.14963
529480.0000    0.34047
529520.0000    0.48341
529560.0000    0.42323
529600.0000    0.31666
529640.0000    0.41417
529680.0000    0.15217
529720.0000    0.39787
529760.0000    0.48190
529800.0000    0.42303
529840.0000    0.28340
529880.0000    0.47667
529920.0000    0.13924
529960.0000    0.50587
530000.0000    0.62393
530040.0000    0.26811
530080.0000    0.19003
530120.0000    0.31482
530160.0000    0.33418
530200.0000    0.38705
530240.0000    0.35634
530280.0000    0.13337
530320.0000    0.49823
530360.0000    0.34753
530400.0000    0.20207
530440.0000    0.15611
530480.0000    0.30994
530520.0000    0.49581
530560.0000    0.22288
530600.0000    0.25196
530640.0000    0.46871
530680.0000    0.38550
530720.0000    0.43490
530760.0000    0.64632
530800.0000    0.26689
530840.0000    0.31070
530880.0000    0.23582
530920.0000    0.39121
530960.0000    0.41475
531000.0000    0.23729
531040.0000   -0.05742
531080.0000    0.32412
531120.0000    0.42915
531160.0000    0.57337
531200.0000    0.16816
531240.0000    0.05502
531280.0000    0.36241
531320.0000   -0.11308
531360.0000    0.20223
531400.0000    0.14633
531440.0000    0.31613
531480.0000    0.14536
531520.0000    0.45207
531560.0000    0.20394
531600.0000    0.29735
531640.0000    0.31195
531680.0000    0.35760
531720.0000    0.26122
531760.0000    0.23388
531800.0000    0.61130
531840.0000    0.40961
531880.0000    0.24907
531920.0000    0.40702
531960.0000    0.03982
532000.0000    0.30843
532040.0000    0.20315
532080.0000    0.29939
532120.0000    0.31483
532160.0000   -0.07412
532200.0000   -0.11206
532240.0000   -0.05568
532280.0000    0.10848
532320.0000   -0.30821
532360.0000   -0.23219
532400.0000   -0.02011
532440.0000    0.46609
532480.0000    0.37505
532520.0000    0.18691
532560.0000    0.43997
532600.0000    0.41527
532640.0000    0.61603
532680.0000    0.05931
532720.0000    0.49080
532760.0000    0.27027
532800.0000    0.42827
532840.0000    0.42727
532880.0000    0.42107
532920.0000    0.32372
532960.0000    0.26382
533000.0000    0.33387
533040.0000    0.39443
533080.0000    0.47176
533120.0000    0.54632
533160.0000    0.20980
533200.0000    0.19205
533240.0000    0.35951
533280.0000    0.38474
533320.0000    0.37984
533360.0000    0.27338
533400.0000    0.38473
533440.0000    0.39534
533480.0000    0.30366
533520.0000    0.37066
533560.0000    0.28933
533600.0000    0.21849
533640.0000    0.39639
533680.0000    0.32591
533720.0000    0.30993
533760.0000    0.59089
533800.0000    0.37874
533840.0000    0.43371
533880.0000    0.19408
533920.0000    0.26280
533960.0000    0.26849
534000.0000    0.28049
534040.0000    0.18277
534080.0000    0.14976
534120.0000    0.25496
534160.0000    0.57312
534200.0000    0.62520
534240.0000    0.25988
534280.0000    0.41274
534320.0000    0.26918
534360.0000    0.30463
534400.0000    0.06659
534440.0000    0.31213
534480.0000    0.37329
534520.0000    0.50102
534560.0000    0.33609
534600.0000    0.20293
534640.0000    0.25429
534680.0000    0.29391
534720.0000    0.26194
534760.0000    0.15443
534800.0000    0.28264
534840.0000    0.37700
534880.0000    0.23607
534920.0000    0.30185
534960.0000    0.40474
535000.0000    0.48587
535040.0000    0.32203
535080.0000    0.29333
535120.0000    0.39350
535160.0000    0.54162
535200.0000    0.23076
535240.0000    0.48335
535280.0000    0.35903
535320.0000    0.32118
535360.0000    0.35271
535400.0000    0.16303
535440.0000    0.31833
535480.0000    0.18665
535520.0000    0.43986
535560.0000    0.33175
535600.0000    0.27543
535640.0000    0.16390
535680.0000    0.20885
535720.0000    0.36071
535760.0000    0.33017
535800.0000    0.41805
535840.0000    0.52450
535880.0000    0.12862
535920.0000    0.49387
535960.0000    0.27752
536000.0000    0.30198
536040.0000    0.23571
536080.0000    0.13782
536120.0000    0.53542
536160.0000    0.38696
536200.0000    0.38130
536240.0000    0.51040
536280.0000    0.48022
536320.0000    0.42445
536360.0000    0.19191
536400.0000    0.35783
536440.0000    0.40565
536480.0000    0.27228
536520.0000    0.58421
536560.0000    0.41190
536600.0000    0.39510
536640.0000    0.75819
536680.0000    0.39480
536720.0000    0.38634
536760.0000    0.26723
536800.0000    0.36027
536840.0000    0.48167
536880.0000    0.59556
536920.0000    0.53799
536960.0000    0.12018
537000.0000    0.23625
537040.0000    0.26011
537080.0000    0.32296
537120.0000    0.40693
537160.0000    0.46164
537200.0000    0.26529
537240.0000    0.32684
537280.0000    0.67608
537320.0000    0.25399
537360.0000    0.20002
537400.0000    0.28746
537440.0000    0.40955
537480.0000    0.35713
537520.0000    0.21230
537560.0000    0.39088
537600.0000    0.34842
537640.0000    0.31816
537680.0000    0.33346
537720.0000    0.34662
537760.0000    0.17040
537800.0000    0.03132
537840.0000    0.17920
537880.0000    0.44718
537920.0000    0.33399
537960.0000    0.46814
538000.0000    0.31878
538040.0000    0.45795
538080.0000    0.50571
538120.0000    0.30730
538160.0000    0.18674
538200.0000    0.34031
538240.0000    0.07685
538280.0000   -0.03741
538320.0000   -0.13936
538360.0000   -0.45670
538400.0000   -0.10081
538440.0000   -0.32404
538480.0000   -0.02497
538520.0000   -0.27822
538560.0000    0.30269
538600.0000    0.05483
538640.0000    0.46112
538680.0000    0.14263
538720.0000    0.20189
538760.0000    0.46590
538800.0000    0.16419
538840.0000    0.37984
538880.0000    0.36177
538920.0000    0.23303
538960.0000    0.32384
539000.0000    0.16907
539040.0000   -0.11990
539080.0000    0.00438
539120.0000    0.24175
539160.0000    0.27582
539200.0000    0.28641
539240.0000    0.27788
539280.0000    0.35831
539320.0000    0.33383
539360.0000    0.30501
539400.0000    0.11018
539440.0000    0.39807
539480.0000    0.24390
539520.0000    0.40353
539560.0000    0.10776
539600.0000    0.40410
539640.0000    0.38812
539680.0000    0.57738
539720.0000    0.26486
539760.0000    0.19230
539800.0000    0.23137
539840.0000    0.30121
539880.0000    0.17371
539920.0000    0.23265
539960.0000    0.11251
540000.0000    0.21353
540040.0000    0.21388
540080.0000    0.16171
540120.0000    0.37287
540160.0000    0.31628
540200.0000    0.33465
540240.0000    0.20698
540280.0000    0.51766
540320.0000    0.52889
540360.0000    0.22062
540400.0000    0.32488
540440.0000    0.09381
540480.0000    0.30252
540520.0000    0.26712
540560.0000    0.15468
540600.0000    0.38021
540640.0000    0.40114
540680.0000    0.49176
540720.0000    0.33203
540760.0000    0.22593
540800.0000    0.40409
540840.0000    0.27704
540880.0000    0.17725
540920.0000    0.27580
540960.0000    0.42756
541000.0000    0.59559
541040.0000    0.38319
541080.0000    0.33601
541120.0000    0.29332
541160.0000    0.13732
541200.0000    0.27259
541240.0000    0.38904
541280.0000    0.34120
541320.0000    0.28962
541360.0000    0.27272
541400.0000    0.31339
541440.0000    0.19062
541480.0000    0.18104
541520.0000   -0.02804
541560.0000    0.16705
541600.0000   -0.16296
541640.0000    0.37463
541680.0000    0.38379
541720.0000    0.30474
541760.0000    0.40575
541800.0000    0.57398
541840.0000    0.42399
541880.0000    0.51075
541920.0000    0.48422
541960.0000    0.31551
542000.0000    0.44145
542040.0000    0.47429
542080.0000    0.26585
542120.0000    0.43506
542160.0000    0.37744
542200.0000    0.25461
542240.0000    0.27249
542280.0000    0.30408
542320.0000    0.42134
542360.0000   -0.02141
542400.0000    0.39515
542440.0000    0.37983
542480.0000    0.63805
542520.0000    0.39560
542560.0000    0.21360
542600.0000    0.38738
542640.0000    0.44686
542680.0000    0.28588
542720.0000    0.30361
542760.0000    0.33078
542800.0000    0.56592
542840.0000    0.18360
542880.0000    0.20848
542920.0000    0.19546
542960.0000    0.41195
543000.0000    0.12649
543040.0000    0.27394
543080.0000    0.27052
543120.0000    0.22272
543160.0000    0.52832
543200.0000    0.39301
543240.0000    0.38392
543280.0000    0.16144
543320.0000    0.38417
543360.0000    0.22525
543400.0000    0.31031
543440.0000   -0.12589
543480.0000    0.21210
543520.0000    0.16223
543560.0000    0.12583
543600.0000    0.13165
543640.0000    0.09645
543680.0000    0.01144
543720.0000    0.04100
543760.0000    0.19925
543800.0000   -0.03169
543840.0000   -0.04299
543880.0000    0.47853
543920.0000   -0.01185
543960.0000    0.18343
544000.0000    0.13179
544040.0000    0.36064
544080.0000    0.19452
544120.0000    0.09245
544160.0000    0.10674
544200.0000    0.20531
544240.0000    0.42898
544280.0000    0.34939
544320.0000    0.12599
544360.0000    0.41077
544400.0000    0.25588
544440.0000    0.22321
544480.0000    0.39449
544520.0000    0.24411
544560.0000    0.20485
544600.0000    0.58999
544640.0000    0.28317
544680.0000    0.57679
544720.0000    0.29185
544760.0000    0.41650
544800.0000    0.42139
544840.0000    0.48280
544880.0000    0.16226
544920.0000    0.02032
544960.0000   -0.27724
545000.0000    0.39284
545040.0000    0.45161
545080.0000    0.13827
545120.0000    0.15712
545160.0000    0.40804
545200.0000    0.21657
545240.0000    0.09156
545280.0000    0.23032
545320.0000    0.51960
545360.0000    0.32981
545400.0000    0.36785
545440.0000    0.19460
545480.0000    0.27187
545520.0000    0.25784
545560.0000    0.18691
545600.0000   -0.02095
545640.0000   -0.13617
545680.0000   -0.46868
545720.0000    0.28956
545760.0000    0.02958
545800.0000    0.24564
545840.0000    0.27921
545880.0000    0.35841
545920.0000    0.41320
545960.0000    0.18164
546000.0000    0.19075
546040.0000   -0.23894
546080.0000    0.19763
546120.0000    0.07610
546160.0000    0.27479
546200.0000    0.34918
546240.0000    0.19503
546280.0000    0.23499
546320.0000    0.21734
546360.0000    0.39744
546400.0000    0.49071
546440.0000    0.26244
546480.0000    0.28596
546520.0000    0.48511
546560.0000    0.39425
546600.0000    0.41985
546640.0000    0.33834
546680.0000    0.37256
546720.0000    0.64286
546760.0000    0.37058
546800.0000    0.49618
546840.0000    0.66213
546880.0000    0.54815
546920.0000    0.42379
546960.0000    0.60259
547000.0000    0.17489
547040.0000    0.41682
547080.0000    0.39787
547120.0000    0.33621
547160.0000    0.44646
547200.0000    0.42163
547240.0000    0.31754
547280.0000    0.34955
547320.0000    0.41256
547360.0000    0.46186
547400.0000    0.30101
547440.0000    0.32877
547480.0000    0.22628
547520.0000    0.30418
547560.0000    0.38686
547600.0000    0.13022
547640.0000    0.15088
547680.0000    0.11497
547720.0000   -0.12079
547760.0000   -0.02278
547800.0000    0.21451
547840.0000    0.44120
547880.0000    0.19187
547920.0000    0.33394
547960.0000    0.39965
548000.0000    0.34360
548040.0000    0.29565
548080.0000    0.40126
548120.0000    0.53625
548160.0000    0.46434
548200.0000    0.33696
548240.0000    0.18952
548280.0000    0.61853
548320.0000    0.40940
548360.0000    0.37248
548400.0000    0.08896
548440.0000    0.56244
548480.0000    0.42894
548520.0000    0.18132
548560.0000    0.26761
548600.0000    0.21960
548640.0000    0.20380
548680.0000    0.10698
548720.0000    0.33163
548760.0000    0.47413
548800.0000    0.18303
548840.0000    0.21536
548880.0000    0.02627
548920.0000    0.32860
548960.0000    0.13312
549000.0000    0.25236
549040.0000   -0.54904
549080.0000   -0.78164
549120.0000   -0.51624
549160.0000   -0.72459
549200.0000   -0.99480
549240.0000   -1.10510
549280.0000   -1.14009
549320.0000   -0.87842
549360.0000   -0.48618
549400.0000   -0.99136
549440.0000   -0.11266
549480.0000   -0.04702
549520.0000   -0.17039
549560.0000    0.32219
549600.0000    0.18729
549640.0000    0.47052
549680.0000    0.08446
549720.0000    0.28743
549760.0000    0.22920
549800.0000    0.29976
549840.0000    0.42890
549880.0000    0.03493
549920.0000    0.47869
549960.0000    0.25927
550000.0000    0.27520
550040.0000    0.28845
550080.0000    0.25155
550120.0000    0.48996
550160.0000    0.40964
550200.0000    0.32768
550240.0000    0.36066
550280.0000    0.29254
550320.0000    0.23503
550360.0000    0.08994
550400.0000   -0.21071
550440.0000    0.49135
550480.0000    0.44164
550520.0000    0.33627
550560.0000    0.16970
550600.0000    0.51262
550640.0000    0.30552
550680.0000    0.21392
550720.0000    0.45234
550760.0000    0.43162
550800.0000    0.52940
550840.0000    0.48846
550880.0000    0.58878
550920.0000    0.40654
550960.0000    0.51282
551000.0000    0.16186
551040.0000    0.18842
551080.0000    0.30267
551120.0000    0.20800
551160.0000    0.28782
551200.0000    0.25338
551240.0000    0.42792
551280.0000    0.37572
551320.0000    0.13863
551360.0000    0.01777
551400.0000   -0.19169
551440.0000   -0.00855
551480.0000   -0.01828
551520.0000   -0.19204
551560.0000   -0.43334
551600.0000   -0.21084
551640.0000   -0.49645
551680.0000   -0.63237
551720.0000   -0.37427
551760.0000   -0.48798
551800.0000   -0.50639
551840.0000   -0.58225
551880.0000   -0.29005
551920.0000   -0.06122
551960.0000   -0.15099
552000.0000    0.08449
552040.0000    0.26325
552080.0000    0.02187
552120.0000    0.24743
552160.0000    0.22457
552200.0000    0.20384
552240.0000    0.07421
552280.0000    0.31724
552320.0000    0.45438
552360.0000    0.11979
552400.0000    0.30648
552440.0000    0.25219
552480.0000    0.32716
552520.0000    0.11995
552560.0000    0.23067
552600.0000    0.24992
552640.0000    0.14454
552680.0000    0.27408
552720.0000    0.15635
552760.0000    0.46373
552800.0000    0.22055
552840.0000    0.30643
552880.0000    0.25041
552920.0000    0.30324
552960.0000    0.36027
553000.0000    0.40369
553040.0000    0.31361
553080.0000    0.46389
553120.0000    0.44639
553160.0000    0.30360
553200.0000    0.44479
553240.0000    0.37588
553280.0000    0.30488
553320.0000    0.57745
553360.0000    0.40935
553400.0000    0.33733
553440.0000    0.48406
553480.0000    0.62685
553520.0000    0.55322
553560.0000    0.48783
553600.0000    0.34512
553640.0000    0.27295
553680.0000    0.27657
553720.0000    0.53286
553760.0000    0.29065
553800.0000    0.20867
553840.0000    0.39512
553880.0000    0.08116
553920.0000    0.48197
553960.0000    0.43827
554000.0000    0.38835
554040.0000    0.22459
554080.0000    0.53251
554120.0000    0.46651
554160.0000    0.34722
554200.0000    0.52307
554240.0000    0.43961
554280.0000    0.21959
554320.0000    0.40986
554360.0000    0.19289
554400.0000    0.28736
554440.0000    0.43053
554480.0000    0.41424
554520.0000    0.39591
554560.0000    0.32455
554600.0000    0.44634
554640.0000    0.47078
554680.0000    0.65564
554720.0000    0.51651
554760.0000    0.58789
554800.0000    0.43044
554840.0000    0.48139
554880.0000    0.57098
554920.0000    0.32712
554960.0000    0.34967
555000.0000    0.29662
555040.0000    0.64979
555080.0000    0.46843
555120.0000    0.59132
555160.0000    0.42852
555200.0000    0.61807
555240.0000    0.50789
555280.0000    0.71025
555320.0000    0.34849
555360.0000    0.58318
555400.0000    0.43209
555440.0000    0.43263
555480.0000    0.64402
555520.0000    0.57851
555560.0000    0.54366
555600.0000    0.62589
555640.0000    0.63184
555680.0000    0.33184
555720.0000    0.60756
555760.0000    0.34772
555800.0000    0.24604
555840.0000    0.34828
555880.0000    0.42360
555920.0000    0.40071
555960.0000    0.56453
556000.0000    0.60467
556040.0000    0.54915
556080.0000    0.46087
556120.0000    0.55453
556160.0000    0.60341
556200.0000    0.60169
556240.0000    0.10324
556280.0000    0.32835
556320.0000    0.18976
556360.0000    0.05441
556400.0000    0.04042
556440.0000    0.24502
556480.0000    0.26270
556520.0000    0.03062
556560.0000    0.15745
556600.0000    0.26894
556640.0000    0.30613
556680.0000    0.24100
556720.0000    0.07412
556760.0000    0.09930
556800.0000   -0.02860
556840.0000    0.39243
556880.0000    0.20135
556920.0000    0.34212
556960.0000    0.08681
557000.0000    0.35626
557040.0000    0.26502
557080.0000    0.18713
557120.0000   -0.01551
557160.0000   -0.01728
557200.0000   -0.21362
557240.0000    0.20582
557280.0000   -0.08308
557320.0000    0.08629
557360.0000   -0.02510
557400.0000   -0.22671
557440.0000   -0.10743
557480.0000   -0.07444
557520.0000    0.61160
557560.0000    0.26331
557600.0000    0.44802
557640.0000    0.26393
557680.0000    0.21145
557720.0000    0.50955
557760.0000    0.50590
557800.0000    0.27184
557840.0000    0.31450
557880.0000   -0.01613
557920.0000    0.19083
557960.0000    0.06423
558000.0000    0.21698
558040.0000    0.13522
558080.0000    0.26708
558120.0000    0.20610
558160.0000    0.32234
558200.0000    0.13912
558240.0000    0.29558
558280.0000    0.34498
558320.0000    0.35559
558360.0000    0.07659
558400.0000    0.25247
558440.0000    0.23121
558480.0000    0.32579
558520.0000    0.21380
558560.0000   -0.00333
558600.0000    0.43085
558640.0000    0.27339
558680.0000    0.27042
558720.0000    0.33505
558760.0000    0.17290
558800.0000    0.13635
558840.0000   -0.32347
558880.0000   -0.22952
558920.0000    0.28381
558960.0000    0.19053
559000.0000    0.19653
559040.0000    0.46857
559080.0000   -0.03370
559120.0000    0.07673
559160.0000    0.08706
559200.0000   -0.11345
559240.0000   -0.26060
559280.0000    0.12267
559320.0000    0.18046
559360.0000   -0.44923
559400.0000   -0.16520
559440.0000   -0.30643
559480.0000    0.02211
559520.0000   -0.14132
559560.0000    0.09527
559600.0000   -0.18496
559640.0000   -0.20553
559680.0000   -0.01505
559720.0000   -0.33297
559760.0000   -0.33096
559800.0000   -0.30712
559840.0000   -0.01728
559880.0000   -0.36030
559920.0000   -0.13166
559960.0000   -0.17070
560000.0000   -0.12354
560040.0000    0.00974
560080.0000    0.07560
560120.0000    0.15826
560160.0000    0.06889
560200.0000   -0.19086
560240.0000    0.11521
560280.0000    0.00889
560320.0000    0.21376
560360.0000   -0.17785
560400.0000    0.07008
560440.0000    0.17053
560480.0000   -0.03510
560520.0000   -0.01416
560560.0000    0.15977
560600.0000    0.07616
560640.0000   -0.02643
560680.0000    0.09354
560720.0000    0.08924
560760.0000    0.03551
560800.0000   -0.09179
560840.0000   -0.07144
560880.0000    0.10283
560920.0000    0.14709
560960.0000    0.19086
561000.0000    0.14445
561040.0000    0.00517
561080.0000    0.03224
561120.0000    0.12222
561160.0000   -0.10061
561200.0000   -0.04619
561240.0000    0.01296
561280.0000    0.15898
561320.0000    0.06442
561360.0000    0.10407
561400.0000   -0.23273
561440.0000   -0.18164
561480.0000   -0.02945
561520.0000   -0.30899
561560.0000    0.00392
561600.0000   -0.25206
561640.0000   -0.16891
561680.0000    0.02746
561720.0000    0.04040
561760.0000    0.06830
561800.0000   -0.15677
561840.0000   -0.20225
561880.0000    0.13396
561920.0000    0.07097
561960.0000   -0.07080
562000.0000   -0.18270
562040.0000   -0.18153
562080.0000   -0.12261
562120.0000   -0.11152
562160.0000    0.16416
562200.0000    0.18383
562240.0000    0.17808
562280.0000    0.33508
562320.0000    0.01630
562360.0000    0.05836
562400.0000    0.17363
562440.0000    0.08352
562480.0000    0.02579
562520.0000    0.02466
562560.0000   -0.10301
562600.0000    0.00359
562640.0000    0.02032
562680.0000    0.16757
562720.0000    0.14080
562760.0000   -0.12929
562800.0000    0.17125
562840.0000    0.11289
562880.0000    0.20338
562920.0000    0.46169
562960.0000    0.34407
563000.0000    0.28355
563040.0000    0.15852
563080.0000    0.04317
563120.0000    0.00646
563160.0000   -0.14968
563200.0000   -0.04960
563240.0000    0.11724
563280.0000    0.02089
563320.0000    0.03313
563360.0000    0.02557
563400.0000    0.02008
563440.0000    0.15894
563480.0000    0.23940
563520.0000    0.16542
563560.0000    0.16623
563600.0000    0.02573
563640.0000   -0.17049
563680.0000    0.22716
563720.0000   -0.36747
563760.0000    0.14663
563800.0000    0.04990
563840.0000    0.21007
563880.0000    0.05745
563920.0000    0.27599
563960.0000    0.39767
564000.0000    0.00643
564040.0000    0.32299
564080.0000    0.06183
564120.0000    0.18265
564160.0000    0.19634
564200.0000    0.15921
564240.0000    0.28534
564280.0000    0.19125
564320.0000    0.40395
564360.0000    0.08502
564400.0000   -0.01106
564440.0000    0.41398
564480.0000    0.23705
564520.0000    0.26145
564560.0000    0.45329
564600.0000    0.33384
564640.0000    0.35640
564680.0000    0.40739
564720.0000    0.22919
564760.0000    0.30780
564800.0000    0.32058
564840.0000    0.33933
564880.0000    0.25500
564920.0000    0.52547
564960.0000    0.37720
565000.0000    0.21143
565040.0000    0.31343
565080.0000    0.22714
565120.0000    0.33083
565160.0000    0.30540
565200.0000    0.30952
565240.0000    0.31768
565280.0000   -0.29833
565320.0000    0.42048
565360.0000    0.27258
565400.0000    0.32373
565440.0000    0.27465
565480.0000    0.21722
565520.0000    0.33120
565560.0000    0.34122
565600.0000    0.26185
565640.0000    0.41452
565680.0000    0.41304
565720.0000    0.38183
565760.0000    0.30189
565800.0000    0.31030
565840.0000    0.34578
565880.0000    0.31672
565920.0000    0.18313
565960.0000    0.41939
566000.0000    0.36980
566040.0000    0.29957
566080.0000    0.18687
566120.0000    0.27639
566160.0000    0.40526
566200.0000    0.41159
566240.0000    0.27834
566280.0000    0.40006
566320.0000    0.32403
566360.0000    0.33874
566400.0000    0.23752
566440.0000    0.43816
566480.0000    0.22481
566520.0000    0.24075
566560.0000    0.15154
566600.0000    0.27583
566640.0000    0.20714
566680.0000    0.26160
566720.0000    0.40032
566760.0000    0.38416
566800.0000    0.28401
566840.0000    0.15275
566880.0000    0.27827
566920.0000    0.32518
566960.0000    0.42424
567000.0000    0.21402
567040.0000    0.22223
567080.0000    0.29932
567120.0000    0.39287
567160.0000    0.25903
567200.0000    0.19193
567240.0000    0.33376
567280.0000    0.45220
567320.0000    0.49071
567360.0000    0.49842
567400.0000    0.23754
567440.0000    0.39633
567480.0000    0.46509
567520.0000    0.44342
567560.0000    0.33576
567600.0000    0.38747
567640.0000    0.41135
567680.0000    0.20256
567720.0000    0.36133
567760.0000    0.34790
567800.0000    0.24218
567840.0000    0.41926
567880.0000    0.53846
567920.0000    0.18627
567960.0000    0.27102
568000.0000    0.19165
568040.0000    0.43160
568080.0000    0.46663
568120.0000    0.09546
568160.0000   -0.25613
568200.0000    0.07071
568240.0000   -0.16895
568280.0000   -0.30861
568320.0000    0.44902
568360.0000    0.43032
568400.0000    0.44665
568440.0000    0.41741
568480.0000    0.42679
568520.0000    0.69712
568560.0000    0.45931
568600.0000    0.55519
568640.0000    0.72560
568680.0000    0.67479
568720.0000    0.57224
568760.0000    0.46383
568800.0000    0.27325
568840.0000    0.47590
568880.0000    0.31137
568920.0000    0.34682
568960.0000    0.34857
569000.0000    0.35543
569040.0000   -0.03797
569080.0000    0.20202
569120.0000    0.30688
569160.0000    0.24560
569200.0000    0.18026
569240.0000    0.27902
569280.0000    0.09536
569320.0000    0.25108
569360.0000    0.36741
569400.0000    0.24633
569440.0000    0.32636
569480.0000    0.36972
569520.0000    0.19449
569560.0000    0.08778
569600.0000    0.30739
569640.0000    0.39091
569680.0000    0.44527
569720.0000    0.33648
569760.0000    0.52529
569800.0000    0.62131
569840.0000    0.30285
569880.0000    0.36026
569920.0000    0.40396
569960.0000    0.38560
570000.0000    0.46541
570040.0000    0.46248
570080.0000    0.30395
570120.0000    0.38764
570160.0000    0.39910
570200.0000    0.30837
570240.0000    0.47024
570280.0000    0.33267
570320.0000    0.30127
570360.0000    0.20248
570400.0000    0.63718
570440.0000    0.63624
570480.0000    0.43779
570520.0000    0.57551
570560.0000    0.42936
570600.0000    0.44411
570640.0000    0.55456
570680.0000    0.52912
570720.0000    0.60783
570760.0000    0.56466
570800.0000    0.55338
570840.0000    0.62074
570880.0000    0.48802
570920.0000    0.55867
570960.0000    0.51459
571000.0000    0.41198
571040.0000    0.33523
571080.0000    0.20977
571120.0000    0.19455
571160.0000    0.57227
571200.0000    0.35899
571240.0000    0.57190
571280.0000    0.50130
571320.0000    0.36767
571360.0000    0.39284
571400.0000    0.34101
571440.0000    0.57120
571480.0000    0.58760
571520.0000    0.34442
571560.0000    0.39851
571600.0000    0.52944
571640.0000    0.41998
571680.0000    0.52702
571720.0000    0.54753
571760.0000    0.53389
571800.0000    0.52399
571840.0000    0.60038
571880.0000    0.49781
571920.0000    0.36907
571960.0000    0.37809
572000.0000    0.00845
572040.0000    0.41474
572080.0000    0.45969
572120.0000    0.45509
572160.0000    0.49153
572200.0000    0.35652
572240.0000    0.45749
572280.0000    0.21628
572320.0000    0.16853
572360.0000    0.32769
572400.0000    0.27849
572440.0000    0.20902
572480.0000    0.36050
572520.0000    0.32882
572560.0000    0.43160
572600.0000    0.46105
572640.0000    0.26765
572680.0000    0.38464
572720.0000    0.42878
572760.0000    0.28908
572800.0000    0.47020
572840.0000    0.41041
572880.0000    0.45726
572920.0000    0.35516
572960.0000    0.44267
573000.0000    0.59868
573040.0000    0.52520
573080.0000    0.26275
573120.0000    0.50442
573160.0000    0.42958
573200.0000    0.45531
573240.0000    0.41320
573280.0000    0.41882
573320.0000    0.26294
573360.0000    0.22733
573400.0000    0.43107
573440.0000    0.35233
573480.0000    0.35630
573520.0000    0.28040
573560.0000    0.55582
573600.0000    0.47337
573640.0000    0.24237
573680.0000    0.39101
573720.0000    0.36736
573760.0000    0.34997
573800.0000    0.33627
573840.0000    0.45812
573880.0000    0.38803
573920.0000    0.69647
573960.0000    0.56137
574000.0000    0.60375
574040.0000    0.38855
574080.0000    0.54300
574120.0000    0.64375
574160.0000    0.11167
574200.0000    0.20408
574240.0000    0.21541
574280.0000    0.38886
574320.0000    0.33695
574360.0000    0.60664
574400.0000    0.42876
574440.0000    0.42277
574480.0000    0.43850
574520.0000    0.48263
574560.0000    0.60624
574600.0000    0.37978
574640.0000    0.21445
574680.0000    0.45489
574720.0000    0.55183
574760.0000    0.52889
574800.0000    0.59187
574840.0000    0.27333
574880.0000    0.63221
574920.0000    0.48590
574960.0000    0.60741
575000.0000    0.32352
575040.0000    0.30491
575080.0000    0.49865
575120.0000    0.32670
575160.0000    0.20607
575200.0000    0.07332
575240.0000    0.12810
575280.0000    0.11052
575320.0000    0.01273
575360.0000   -0.12966
575400.0000   -0.12400
575440.0000   -0.09988
575480.0000   -0.04350
575520.0000    0.12677
575560.0000    0.33677
575600.0000    0.23185
575640.0000   -0.01329
575680.0000   -0.30591
575720.0000   -0.06599
575760.0000   -0.14839
575800.0000    0.00198
575840.0000   -0.00130
575880.0000    0.09181
575920.0000    0.10256
575960.0000   -0.06216
576000.0000    0.24177
576040.0000    0.18604
576080.0000    0.36298
576120.0000    0.15492
576160.0000    0.08213
576200.0000    0.05125
576240.0000   -0.05238
576280.0000   -0.11347
576320.0000   -0.31994
576360.0000   -0.16050
576400.0000   -0.22261
576440.0000   -0.14074
576480.0000   -0.21278
576520.0000   -0.35697
576560.0000   -0.03639
576600.0000   -0.06687
576640.0000   -0.25847
576680.0000    0.01179
576720.0000   -0.00578
576760.0000   -0.08108
576800.0000    0.13194
576840.0000    0.12752
576880.0000    0.10840
576920.0000    0.23748
576960.0000   -0.07758
577000.0000    0.12893
577040.0000   -0.20043
577080.0000    0.23313
577120.0000    0.08484
577160.0000    0.01431
577200.0000   -0.29887
577240.0000   -0.01126
577280.0000   -0.39280
577320.0000   -0.00603
577360.0000   -0.10452
577400.0000   -0.12345
577440.0000    0.01137
577480.0000   -0.28577
577520.0000   -0.52334
577560.0000   -0.64386
577600.0000   -0.65912
577640.0000   -0.47118
577680.0000   -0.57801
577720.0000   -0.34680
577760.0000   -0.37801
577800.0000   -0.31610
577840.0000   -0.64675
577880.0000   -0.62941
577920.0000   -0.39076
577960.0000   -0.43692
578000.0000   -0.00649
578040.0000   -0.03260
578080.0000   -0.08039
578120.0000   -0.16966
578160.0000   -0.03163
578200.0000   -0.17192
578240.0000   -0.45945
578280.0000   -0.11926
578320.0000   -0.21362
578360.0000   -0.12154
578400.0000   -0.50547
578440.0000   -0.47038
578480.0000   -0.33019
578520.0000   -0.37013
578560.0000   -0.29488
578600.0000   -0.37207
578640.0000   -0.27775
578680.0000   -0.18785
578720.0000   -0.15019
578760.0000   -0.33347
578800.0000   -0.73576
578840.0000   -0.55157
578880.0000   -0.05609
578920.0000   -0.33392
578960.0000   -0.28374
579000.0000   -0.03568
579040.0000   -0.21421
579080.0000   -0.66316
579120.0000    0.12647
579160.0000    0.27274
579200.0000    0.08828
579240.0000    0.47782
579280.0000    0.27437
579320.0000    0.34390
579360.0000    0.38011
579400.0000    0.33753
579440.0000    0.44619
579480.0000    0.25830
579520.0000    0.42467
579560.0000    0.40774
579600.0000    0.21443
579640.0000    0.33926
579680.0000    0.20834
579720.0000    0.15637
579760.0000    0.09824
579800.0000    0.25500
579840.0000   -0.10553
579880.0000    0.40713
579920.0000    0.30709
579960.0000    0.42819
580000.0000    0.26082
580040.0000    0.60231
580080.0000    0.31625
580120.0000    0.28219
580160.0000    0.23525
580200.0000    0.24792
580240.0000    0.08095
580280.0000    0.30943
580320.0000    0.10800
580360.0000    0.26510
580400.0000    0.12458
580440.0000    0.27449
580480.0000    0.37233
580520.0000    0.34184
580560.0000    0.36979
580600.0000    0.48124
580640.0000    0.17954
580680.0000    0.33608
580720.0000    0.35201
580760.0000    0.60159
580800.0000    0.35954
580840.0000    0.31910
580880.0000    0.13774
580920.0000    0.21021
580960.0000    0.04190
581000.0000    0.20066
581040.0000    0.26326
581080.0000    0.28988
581120.0000    0.21695
581160.0000    0.14670
581200.0000    0.42388
581240.0000    0.34412
581280.0000    0.24988
581320.0000    0.35236
581360.0000    0.13623
581400.0000    0.23915
581440.0000    0.31629
581480.0000    0.38902
581520.0000    0.29127
581560.0000    0.42150
581600.0000    0.30777
581640.0000    0.41738
581680.0000    0.45540
581720.0000    0.42432
581760.0000    0.33680
581800.0000    0.13927
581840.0000    0.25106
581880.0000    0.37675
581920.0000    0.26394
581960.0000    0.24236
582000.0000    0.11807
582040.0000    0.18656
582080.0000    0.37116
582120.0000    0.21110
582160.0000    0.14379
582200.0000    0.28497
582240.0000    0.16760
582280.0000    0.15925
582320.0000    0.20452
582360.0000    0.20722
582400.0000    0.38219
582440.0000    0.34210
582480.0000    0.18507
582520.0000    0.28798
582560.0000    0.50333
582600.0000    0.23742
582640.0000    0.35115
582680.0000    0.49159
582720.0000    0.46992
582760.0000    0.19994
582800.0000    0.61839
582840.0000    0.22388
582880.0000    0.41492
582920.0000    0.32074
582960.0000    0.35244
583000.0000    0.25547
583040.0000    0.18644
583080.0000   -0.05144
583120.0000   -0.21254
583160.0000    0.23797
583200.0000   -0.01198
583240.0000    0.03397
583280.0000    0.29704
583320.0000    0.28017
583360.0000    0.44281
583400.0000    0.32262
583440.0000    0.40364
583480.0000    0.34816
583520.0000    0.26157
583560.0000    0.08918
583600.0000    0.40773
583640.0000    0.19626
583680.0000    0.22504
583720.0000    0.55089
583760.0000    0.30274
583800.0000    0.10201
583840.0000    0.29741
583880.0000    0.28898
583920.0000    0.29407
583960.0000   -0.45284
584000.0000   -0.05626
584040.0000   -0.21452
584080.0000   -0.17818
584120.0000   -0.33947
584160.0000   -0.17389
584200.0000   -0.07991
584240.0000   -0.26510
584280.0000   -0.51669
584320.0000   -0.23977
584360.0000   -0.29147
584400.0000   -0.31380
584440.0000   -0.04806
584480.0000   -0.53589
584520.0000   -0.23130
584560.0000   -0.46121
584600.0000   -0.10689
584640.0000   -0.29944
584680.0000   -0.68078
584720.0000   -0.30617
584760.0000   -0.15678
584800.0000    0.00196
584840.0000    0.26805
584880.0000    0.27399
584920.0000    0.35623
584960.0000    0.32322
585000.0000    0.25550
585040.0000    0.37462
585080.0000    0.43789
585120.0000    0.39366
585160.0000    0.21972
585200.0000    0.36232
585240.0000    0.32397
585280.0000    0.28536
585320.0000    0.11572
585360.0000    0.25766
585400.0000    0.35669
585440.0000    0.35163
585480.0000    0.29247
585520.0000    0.14769
585560.0000    0.32572
585600.0000    0.25929
585640.0000    0.01029
585680.0000    0.47497
585720.0000    0.23306
585760.0000    0.28109
585800.0000    0.32136
585840.0000    0.28519
585880.0000    0.46025
585920.0000    0.38509
585960.0000    0.27614
586000.0000    0.32623
586040.0000    0.30435
586080.0000    0.22953
586120.0000    0.27600
586160.0000    0.38626
586200.0000    0.43875
586240.0000    0.29004
586280.0000    0.35816
586320.0000    0.21346
586360.0000    0.48174
586400.0000    0.36911
586440.0000    0.34990
586480.0000    0.15672
586520.0000    0.38888
586560.0000    0.41222
586600.0000    0.36150
586640.0000    0.36363
586680.0000    0.47721
586720.0000    0.55410
586760.0000    0.49198
586800.0000    0.25645
586840.0000    0.19771
586880.0000    0.47702
586920.0000    0.32259
586960.0000    0.42414
587000.0000    0.53957
587040.0000    0.40698
587080.0000    0.46873
587120.0000    0.37853
587160.0000    0.32357
587200.0000    0.07166
587240.0000    0.39777
587280.0000    0.43200
587320.0000    0.33501
587360.0000    0.21103
587400.0000    0.12317
587440.0000    0.14865
587480.0000    0.26255
587520.0000    0.17695
587560.0000    0.47184
587600.0000   -0.22813
587640.0000    0.38751
587680.0000   -0.43004
587720.0000   -0.24978
587760.0000   -0.34758
587800.0000    0.03213
587840.0000    0.06278
587880.0000   -0.12872
587920.0000    0.30277
587960.0000   -0.04448
588000.0000    0.09128
588040.0000    0.18237
588080.0000    0.28731
588120.0000    0.17482
588160.0000    0.32425
588200.0000    0.36715
588240.0000    0.21743
588280.0000    0.25700
588320.0000    0.42997
588360.0000    0.69103
588400.0000    0.46449
588440.0000    0.53022
588480.0000    0.30866
588520.0000    0.51995
588560.0000    0.55850
588600.0000    0.45432
588640.0000    0.56681
588680.0000    0.61227
588720.0000    0.40855
588760.0000    0.50065
588800.0000    0.62955
588840.0000    0.51721
588880.0000    0.53964
588920.0000    0.58213
588960.0000    0.63306
589000.0000    0.47606
589040.0000    0.43556
589080.0000    0.69206
589120.0000    0.18591
589160.0000    0.35265
589200.0000   -0.00169
589240.0000    0.32216
589280.0000    0.28576
589320.0000    0.30447
589360.0000    0.03950
589400.0000    0.04037
589440.0000    0.33302
589480.0000   -0.07819
589520.0000    0.28821
589560.0000    0.48996
589600.0000    0.41348
589640.0000    0.38668
589680.0000    0.15441
589720.0000    0.06444
589760.0000    0.48262
589800.0000    0.37365
589840.0000    0.26464
589880.0000    0.39951
589920.0000   -0.25231
589960.0000    0.16663
590000.0000    0.08701
590040.0000    0.14738
590080.0000   -0.06430
590120.0000    0.03295
590160.0000    0.23485
590200.0000    0.42917
590240.0000    0.44765
590280.0000    0.20589
590320.0000    0.26683
590360.0000   -0.24759
590400.0000    0.27884
590440.0000   -0.04743
590480.0000    0.07202
590520.0000    0.19661
590560.0000    0.01464
590600.0000   -0.05151
590640.0000    0.06347
590680.0000    0.08927
590720.0000    0.29337
590760.0000    0.38957
590800.0000    0.43187
590840.0000    0.10229
590880.0000    0.49409
590920.0000    0.07032
590960.0000    0.14609
591000.0000    0.20132
591040.0000   -0.08376
591080.0000   -0.18377
591120.0000    0.03213
591160.0000    0.10346
591200.0000    0.07039
591240.0000    0.03992
591280.0000   -0.04375
591320.0000    0.22056
591360.0000    0.04015
591400.0000   -0.24049
591440.0000    0.00904
591480.0000   -0.18390
591520.0000   -0.09944
591560.0000    0.36529
591600.0000   -0.17743
591640.0000   -0.01837
591680.0000   -0.13322
591720.0000    0.01035
591760.0000    0.06371
591800.0000   -0.12654
591840.0000    0.02805
591880.0000    0.14189
591920.0000    0.00588
591960.0000   -0.00510
592000.0000   -0.02330
592040.0000   -0.04053
592080.0000   -0.01772
592120.0000   -0.13332
592160.0000   -0.14869
592200.0000    0.02463
592240.0000   -0.02304
592280.0000   -0.00622
592320.0000   -0.02057
592360.0000    0.15976
592400.0000   -0.02693
592440.0000    0.25067
592480.0000   -0.02532
592520.0000   -0.01286
592560.0000   -0.07431
592600.0000    0.03204
592640.0000   -0.14538
592680.0000   -0.14990
592720.0000    0.03626
592760.0000   -0.31152
592800.0000   -0.11257
592840.0000   -0.22563
592880.0000   -0.28444
592920.0000   -0.24675
592960.0000   -0.34201
593000.0000   -0.15106
593040.0000   -0.25657
593080.0000   -0.41015
593120.0000   -0.14256
593160.0000    0.01918
593200.0000    0.17626
593240.0000    0.05170
593280.0000   -0.53576
593320.0000   -0.32812
593360.0000   -0.30764
593400.0000   -0.18031
593440.0000   -0.34680
593480.0000   -0.36513
593520.0000   -0.44274
593560.0000   -0.37409
593600.0000   -0.43520
593640.0000   -0.24867
593680.0000   -0.11286
593720.0000   -0.60886
593760.0000   -0.37491
593800.0000   -0.30038
593840.0000   -0.22400
593880.0000   -0.50539
593920.0000   -0.49370
593960.0000   -0.78263
594000.0000   -0.45715
594040.0000   -0.54091
594080.0000   -0.62672
594120.0000   -0.55452
594160.0000   -0.46789
594200.0000   -0.04364
594240.0000    0.06135
594280.0000    0.25732
594320.0000    0.07605
594360.0000    0.08304
594400.0000    0.30238
594440.0000    0.48437
594480.0000    0.41115
594520.0000   -0.14314
594560.0000   -0.22263
594600.0000    0.00378
594640.0000    0.14332
594680.0000    0.34142
594720.0000    0.43799
594760.0000    0.42914
594800.0000    0.39618
594840.0000    0.46892
594880.0000    0.30726
594920.0000    0.30249
594960.0000    0.01749
595000.0000    0.04380
595040.0000    0.11488
595080.0000    0.13718
595120.0000    0.25800
595160.0000    0.13045
595200.0000    0.38341
595240.0000    0.10054
595280.0000    0.38839
595320.0000    0.26068
595360.0000    0.06625
595400.0000    0.42939
595440.0000    0.21006
595480.0000    0.19157
595520.0000    0.28488
595560.0000    0.37973
595600.0000    0.41119
595640.0000    0.17361
595680.0000    0.39629
595720.0000    0.33701
595760.0000    0.30633
595800.0000    0.35591
595840.0000    0.32240
595880.0000    0.43249
595920.0000    0.28070
595960.0000    0.22259
596000.0000    0.31889
596040.0000    0.46111
596080.0000    0.55690
596120.0000    0.68043
596160.0000    0.49988
596200.0000    0.38823
596240.0000    0.59776
596280.0000    0.56159
596320.0000    0.41526
596360.0000    0.29629
596400.0000    0.31423
596440.0000    0.22995
596480.0000    0.37777
596520.0000    0.44183
596560.0000    0.50325
596600.0000    0.36573
596640.0000    0.22312
596680.0000    0.18212
596720.0000    0.48882
596760.0000    0.37027
596800.0000    0.40433
596840.0000    0.54075
596880.0000    0.46333
596920.0000    0.50379
596960.0000    0.42613
597000.0000    0.04592
597040.0000    0.32334
597080.0000    0.25893
597120.0000    0.10844
597160.0000    0.32356
597200.0000    0.24633
597240.0000    0.34091
597280.0000    0.23173
597320.0000    0.31629
597360.0000    0.30049
597400.0000    0.31868
597440.0000    0.29668
597480.0000    0.27445
597520.0000    0.47671
597560.0000    0.40166
597600.0000    0.41094
597640.0000    0.29442
597680.0000    0.32330
597720.0000    0.21876
597760.0000    0.13467
597800.0000    0.13462
597840.0000    0.26677
597880.0000    0.22069
597920.0000    0.09687
597960.0000    0.11665
598000.0000    0.18631
598040.0000    0.25758
598080.0000    0.24528
598120.0000    0.09876
598160.0000    0.59476
598200.0000    0.29987
598240.0000    0.48209
598280.0000    0.13498
598320.0000    0.44305
598360.0000    0.39976
598400.0000    0.26947
598440.0000    0.31349
598480.0000    0.43997
598520.0000    0.49554
598560.0000    0.47607
598600.0000    0.48856
598640.0000    0.26074
598680.0000    0.15600
598720.0000    0.31891
598760.0000    0.27708
598800.0000    0.30800
598840.0000    0.41593
598880.0000    0.52778
598920.0000    0.16896
598960.0000    0.16441
599000.0000    0.27208
599040.0000    0.30806
599080.0000    0.31864
599120.0000    0.30022
599160.0000    0.51038
599200.0000    0.34641
599240.0000    0.15008
599280.0000    0.02679
599320.0000    0.27480
599360.0000    0.59357
599400.0000    0.49915
599440.0000    0.33716
599480.0000    0.36908
599520.0000    0.20979
599560.0000    0.28408
599600.0000    0.32627
599640.0000    0.49880
599680.0000    0.31854
599720.0000    0.57534
599760.0000    0.21068
599800.0000    0.14006
599840.0000    0.38253
599880.0000    0.34020
599920.0000    0.16693
599960.0000    0.44746
600000.0000    0.25276
600040.0000    0.11928
600080.0000    0.27733
600120.0000    0.43234
600160.0000    0.31140
600200.0000    0.28072
600240.0000    0.07075
600280.0000   -0.25678
600320.0000    0.26779
600360.0000   -0.22798
600400.0000   -0.02627
600440.0000   -0.30970
600480.0000   -0.33971
600520.0000   -0.11236
600560.0000    0.25313
600600.0000    0.49559
600640.0000    0.30637
600680.0000    0.58081
600720.0000    0.15076
600760.0000    0.23997
600800.0000    0.35350
600840.0000    0.23381
600880.0000    0.34181
600920.0000    0.52908
600960.0000    0.40547
601000.0000    0.24635
601040.0000    0.47608
601080.0000    0.27132
601120.0000    0.05337
601160.0000    0.06737
601200.0000    0.05605
601240.0000    0.32264
601280.0000    0.29349
601320.0000    0.20861
601360.0000    0.16834
601400.0000    0.28160
601440.0000    0.41187
601480.0000    0.38236
601520.0000    0.12029
601560.0000   -0.01469
601600.0000    0.11620
601640.0000    0.13398
601680.0000    0.32399
601720.0000    0.27581
601760.0000    0.09610
601800.0000    0.27335
601840.0000    0.20669
601880.0000    0.33362
601920.0000    0.07413
601960.0000    0.15536
602000.0000    0.18375
602040.0000    0.08505
602080.0000    0.43441
602120.0000    0.36741
602160.0000   -0.35999
602200.0000    0.28506
602240.0000    0.18787
602280.0000    0.23845
602320.0000   -0.14794
602360.0000   -0.33264
602400.0000   -0.03273
602440.0000    0.34279
602480.0000    0.28960
602520.0000    0.32680
602560.0000    0.32000
602600.0000    0.33383
602640.0000    0.21299
602680.0000    0.21041
602720.0000    0.36302
602760.0000    0.13755
602800.0000    0.00987
602840.0000    0.11071
602880.0000    0.24898
602920.0000    0.02002
602960.0000    0.13739
603000.0000    0.23648
603040.0000    0.28517
603080.0000    0.30599
603120.0000    0.44786
603160.0000    0.38799
603200.0000    0.17159
603240.0000    0.17087
603280.0000    0.09780
603320.0000    0.15367
603360.0000    0.49085
603400.0000    0.13654
603440.0000    0.14268
603480.0000    0.20032
603520.0000    0.17858
603560.0000    0.22272
603600.0000    0.27754
603640.0000    0.41469
603680.0000    0.50600
603720.0000    0.34940
603760.0000    0.59716
603800.0000    0.51939
603840.0000    0.30233
603880.0000    0.45951
603920.0000    0.19816
603960.0000    0.40006
604000.0000    0.39355
604040.0000    0.26008
604080.0000    0.41722
604120.0000    0.11868
604160.0000    0.28665
604200.0000    0.32209
604240.0000    0.15330
604280.0000    0.07899
604320.0000    0.29338
604360.0000    0.21806
604400.0000    0.16951
604440.0000    0.40918
604480.0000    0.21572
604520.0000    0.46588
604560.0000    0.15055
604600.0000    0.30060
604640.0000   -0.29749
604680.0000    0.27114
604720.0000    0.20116
604760.0000   -0.03539
604800.0000    0.58079
604840.0000    0.23732
604880.0000    0.10400
604920.0000    0.37492
604960.0000    0.40174
605000.0000    0.39910
605040.0000    0.26014
605080.0000    0.42696
605120.0000    0.34022
605160.0000    0.38530
605200.0000    0.49643
605240.0000    0.19248
605280.0000    0.50319
605320.0000    0.21185
605360.0000    0.33555
605400.0000    0.05866
605440.0000    0.49290
605480.0000    0.22792
605520.0000    0.16693
605560.0000    0.30058
605600.0000    0.27976
605640.0000    0.28400
605680.0000    0.17974
605720.0000    0.21038
605760.0000    0.10664
605800.0000    0.44442
605840.0000    0.14026
605880.0000    0.23712
605920.0000    0.33797
605960.0000    0.21387
606000.0000    0.17061
606040.0000    0.33227
606080.0000    0.53852
606120.0000    0.24120
606160.0000    0.38389
606200.0000    0.17310
606240.0000    0.24315
606280.0000    0.42500
606320.0000    0.44553
606360.0000    0.31187
606400.0000    0.36962
606440.0000    0.39679
606480.0000    0.41987
606520.0000    0.34719
606560.0000    0.28587
606600.0000    0.28613
606640.0000    0.34301
606680.0000    0.36001
606720.0000    0.42011
606760.0000    0.28523
606800.0000    0.27578
606840.0000    0.09832
606880.0000    0.29308
606920.0000    0.63757
606960.0000    0.26034
607000.0000    0.40144
607040.0000    0.38122
607080.0000    0.48009
607120.0000    0.52012
607160.0000    0.51781
607200.0000    0.23312
607240.0000    0.42644
607280.0000    0.21866
607320.0000    0.26760
607360.0000    0.30344
607400.0000    0.53239
607440.0000    0.39688
607480.0000    0.37644
607520.0000    0.51269
607560.0000    0.45874
607600.0000    0.33264
607640.0000    0.29450
607680.0000    0.31307
607720.0000    0.47627
607760.0000    0.35872
607800.0000    0.19884
607840.0000    0.25613
607880.0000    0.21929
607920.0000    0.45408
607960.0000    0.24806
608000.0000    0.41264
608040.0000    0.17139
608080.0000    0.49720
608120.0000    0.49795
608160.0000    0.27530
608200.0000    0.48286
608240.0000    0.36542
608280.0000    0.31535
608320.0000    0.53345
608360.0000    0.50100
608400.0000    0.37218
608440.0000   -0.02411
608480.0000   -0.13462
608520.0000   -0.10773
608560.0000    0.14568
608600.0000   -0.13713
608640.0000   -0.15113
608680.0000   -0.12779
608720.0000    0.04972
608760.0000    0.27100
608800.0000    0.32089
608840.0000    0.18488
608880.0000    0.29032
608920.0000    0.32084
608960.0000    0.14621
609000.0000    0.49118
609040.0000    0.43500
609080.0000    0.45294
609120.0000    0.47183
609160.0000    0.28066
609200.0000    0.23615
609240.0000    0.38618
609280.0000    0.06908
609320.0000    0.06648
609360.0000    0.05367
609400.0000   -0.07374
609440.0000    0.00184
609480.0000    0.47823
609520.0000    0.20053
609560.0000   -0.05542
609600.0000    0.37446
609640.0000    0.13333
609680.0000    0.43721
609720.0000    0.49435
609760.0000    0.51706
609800.0000    0.36616
609840.0000    0.56503
609880.0000    0.57618
609920.0000   -0.40251
609960.0000    0.02873
610000.0000    0.39220
610040.0000    0.19533
610080.0000    0.38536
610120.0000    0.16840
610160.0000    0.40358
610200.0000    0.56998
610240.0000    0.49384
610280.0000    0.43852
610320.0000    0.41682
610360.0000    0.25469
610400.0000   -0.12842
610440.0000    0.15727
610480.0000    0.14830
610520.0000    0.20690
610560.0000    0.18157
610600.0000    0.50041
610640.0000    0.35259
610680.0000    0.14789
610720.0000    0.13719
610760.0000    0.04707
610800.0000    0.28404
610840.0000   -0.07060
610880.0000    0.11613
610920.0000    0.15565
610960.0000    0.25478
611000.0000   -0.01264
611040.0000    0.12956
611080.0000   -0.05332
611120.0000   -0.19374
611160.0000   -0.16560
611200.0000    0.23639
611240.0000    0.08785
611280.0000    0.19844
611320.0000    0.23008
611360.0000    0.10651
611400.0000    0.21999
611440.0000    0.02753
611480.0000    0.32962
611520.0000   -0.02249
611560.0000    0.04225
611600.0000    0.29281
611640.0000    0.16871
611680.0000    0.13940
611720.0000    0.30606
611760.0000    0.22308
611800.0000    0.19834
611840.0000    0.32558
611880.0000    0.26270
611920.0000    0.27512
611960.0000    0.17617
612000.0000    0.29612
612040.0000    0.19112
612080.0000   -0.00941
612120.0000    0.30426
612160.0000    0.24821
612200.0000    0.20445
612240.0000    0.46186
612280.0000    0.21413
612320.0000    0.27328
612360.0000    0.07318
612400.0000    0.22737
612440.0000    0.42678
612480.0000    0.30969
612520.0000    0.38273
612560.0000    0.44216
612600.0000    0.17330
612640.0000    0.17215
612680.0000    0.48377
612720.0000    0.17213
612760.0000    0.37156
612800.0000    0.04155
612840.0000    0.02964
612880.0000    0.00484
612920.0000    0.32410
612960.0000    0.35855
613000.0000    0.44683
613040.0000    0.34817
613080.0000    0.42887
613120.0000    0.39540
613160.0000    0.28466
613200.0000    0.15099
613240.0000    0.19496
613280.0000    0.27487
613320.0000    0.54804
613360.0000    0.06088
613400.0000    0.27324
613440.0000    0.23638
613480.0000    0.20566
613520.0000    0.11831
613560.0000    0.19082
613600.0000    0.24747
613640.0000    0.25168
613680.0000    0.27707
613720.0000    0.35169
613760.0000    0.40088
613800.0000    0.46395
613840.0000    0.19246
613880.0000    0.03817
613920.0000   -0.09785
613960.0000   -0.01461
614000.0000    0.20018
614040.0000    0.18061
614080.0000    0.26255
614120.0000    0.06121
614160.0000    0.39310
614200.0000   -0.04123
614240.0000   -0.03256
614280.0000    0.15494
614320.0000    0.24663
614360.0000    0.41380
614400.0000    0.34648
614440.0000    0.22457
614480.0000    0.23326
614520.0000    0.08319
614560.0000    0.14419
614600.0000    0.23516
614640.0000    0.05818
614680.0000    0.36498
614720.0000    0.35218
614760.0000    0.57531
614800.0000    0.29963
614840.0000    0.53943
614880.0000    0.32439
614920.0000    0.42752
614960.0000    0.33208
615000.0000    0.17615
615040.0000    0.44042
615080.0000    0.42027
615120.0000    0.31291
615160.0000    0.19136
615200.0000    0.33127
615240.0000    0.24905
615280.0000    0.17586
615320.0000    0.37644
615360.0000    0.47182
615400.0000    0.57432
615440.0000    0.24872
615480.0000    0.30297
615520.0000    0.23676
615560.0000    0.42660
615600.0000    0.36854
615640.0000    0.28411
615680.0000    0.55613
615720.0000    0.50660
615760.0000    0.58965
615800.0000    0.58987
615840.0000    0.73699
615880.0000    0.42155
615920.0000    0.34405
615960.0000    0.20469
616000.0000    0.32903
616040.0000    0.43909
616080.0000    0.35426
616120.0000    0.28564
616160.0000    0.59043
616200.0000    0.35032
616240.0000    0.43112
616280.0000    0.42587
616320.0000    0.33631
616360.0000    0.21005
616400.0000    0.29153
616440.0000    0.37801
616480.0000    0.63114
616520.0000    0.36772
616560.0000    0.52119
616600.0000    0.27144
616640.0000    0.22154
616680.0000    0.62692
616720.0000    0.48385
616760.0000    0.41277
616800.0000    0.36126
616840.0000    0.48883
616880.0000    0.44240
616920.0000    0.51348
616960.0000    0.53714
617000.0000    0.38549
617040.0000    0.35629
617080.0000    0.40351
617120.0000    0.47548
617160.0000    0.42902
617200.0000    0.18014
617240.0000    0.32568
617280.0000    0.20720
617320.0000    0.47245
617360.0000    0.37085
617400.0000    0.21162
617440.0000    0.37722
617480.0000    0.07401
617520.0000   -0.24533
617560.0000   -0.06879
617600.0000   -0.01355
617640.0000    0.66563
617680.0000    0.44767
617720.0000    0.51773
617760.0000    0.26121
617800.0000    0.30419
617840.0000    0.36689
617880.0000    0.22676
617920.0000    0.41626
617960.0000    0.24284
618000.0000    0.27407
618040.0000    0.57576
618080.0000    0.47532
618120.0000    0.43790
618160.0000    0.46828
618200.0000    0.37929
618240.0000    0.29467
618280.0000    0.42605
618320.0000    0.47388
618360.0000    0.34760
618400.0000    0.25806
618440.0000    0.26779
618480.0000    0.25206
618520.0000    0.41649
618560.0000    0.29665
618600.0000    0.55797
618640.0000    0.34441
618680.0000    0.60779
618720.0000    0.59402
618760.0000    0.48087
618800.0000    0.56613
618840.0000    0.33943
618880.0000    0.31065
618920.0000    0.42126
618960.0000    0.24549
619000.0000    0.40095
619040.0000    0.28369
619080.0000    0.43069
619120.0000    0.51526
619160.0000    0.20395
619200.0000    0.41790
619240.0000    0.36829
619280.0000    0.34789
619320.0000    0.30946
619360.0000    0.28533
619400.0000    0.30738
619440.0000    0.45873
619480.0000    0.24718
619520.0000    0.28307
619560.0000    0.36705
619600.0000    0.38737
619640.0000    0.45663
619680.0000    0.35847
619720.0000    0.15055
619760.0000    0.22512
619800.0000    0.37466
619840.0000    0.39003
619880.0000    0.46654
619920.0000    0.43482
619960.0000    0.20713
620000.0000    0.44775
620040.0000    0.55851
620080.0000    0.64721
620120.0000    0.52739
620160.0000    0.50927
620200.0000    0.56904
620240.0000    0.59588
620280.0000    0.36720
620320.0000    0.34827
620360.0000    0.35469
620400.0000    0.40251
620440.0000    0.50483
620480.0000    0.34600
620520.0000    0.37732
620560.0000    0.45762
620600.0000    0.32853
620640.0000    0.49525
620680.0000    0.41170
620720.0000    0.27829
620760.0000    0.32601
620800.0000    0.30860
620840.0000    0.34502
620880.0000    0.11938
620920.0000    0.33003
620960.0000    0.34319
621000.0000    0.37837
621040.0000    0.20880
621080.0000    0.30464
621120.0000    0.48907
621160.0000    0.35930
621200.0000    0.34290
621240.0000    0.28009
621280.0000    0.22259
621320.0000    0.20752
621360.0000    0.15338
621400.0000    0.34085
621440.0000    0.51120
621480.0000    0.20391
621520.0000    0.42972
621560.0000    0.36149
621600.0000    0.27682
621640.0000    0.40791
621680.0000    0.14895
621720.0000    0.26905
621760.0000    0.29486
621800.0000    0.19712
621840.0000    0.27219
621880.0000    0.37127
621920.0000    0.29843
621960.0000    0.48687
622000.0000    0.49444
622040.0000    0.39907
622080.0000    0.20142
622120.0000    0.29239
622160.0000    0.32708
622200.0000    0.41205
622240.0000    0.07567
622280.0000    0.27560
622320.0000    0.24714
622360.0000    0.27399
622400.0000    0.22402
622440.0000    0.13562
622480.0000    0.23338
622520.0000    0.32543
622560.0000    0.34605
622600.0000    0.20128
622640.0000    0.31978
622680.0000    0.38316
622720.0000    0.52534
622760.0000    0.35198
622800.0000    0.40421
622840.0000    0.27449
622880.0000    0.23896
622920.0000    0.25028
622960.0000    0.30117
623000.0000    0.23783
623040.0000    0.35414
623080.0000    0.17179
623120.0000    0.21240
623160.0000    0.31551
623200.0000    0.12678
623240.0000    0.26011
623280.0000    0.18207
623320.0000    0.33130
623360.0000    0.50426
623400.0000    0.45014
623440.0000    0.51650
623480.0000    0.26358
623520.0000    0.39086
623560.0000    0.22125
623600.0000    0.31988
623640.0000    0.34481
623680.0000    0.33010
623720.0000    0.28555
623760.0000    0.29396
623800.0000    0.27231
623840.0000    0.31302
623880.0000    0.51862
623920.0000    0.13252
623960.0000    0.36440
624000.0000    0.37643
624040.0000    0.31920
624080.0000    0.44537
624120.0000    0.18277
624160.0000    0.32735
624200.0000    0.41274
624240.0000    0.38776
624280.0000    0.34386
624320.0000   -0.00761
624360.0000    0.45440
624400.0000    0.07950
624440.0000    0.39106
624480.0000    0.46485
624520.0000    0.30497
624560.0000    0.33735
624600.0000    0.37241
624640.0000    0.44610
624680.0000    0.22807
624720.0000    0.28357
624760.0000    0.31381
624800.0000    0.37471
624840.0000    0.43169
624880.0000    0.28648
624920.0000    0.34468
624960.0000    0.23786
625000.0000    0.45296
625040.0000    0.31529
625080.0000    0.40346
625120.0000    0.45079
625160.0000    0.39132
625200.0000    0.43881
625240.0000    0.36333
625280.0000    0.25088
625320.0000    0.22862
625360.0000    0.25692
625400.0000    0.23227
625440.0000    0.38485
625480.0000    0.18615
625520.0000    0.36243
625560.0000    0.29983
625600.0000    0.41303
625640.0000    0.37130
625680.0000    0.40861
625720.0000    0.32201
625760.0000    0.15440
625800.0000    0.42075
625840.0000    0.38909
625880.0000    0.28243
625920.0000    0.39975
625960.0000    0.39953
626000.0000    0.31429
626040.0000    0.19166
626080.0000    0.43110
626120.0000    0.34030
626160.0000    0.19770
626200.0000    0.25901
626240.0000    0.42324
626280.0000    0.40625
626320.0000    0.37142
626360.0000    0.28263
626400.0000    0.22425
626440.0000    0.30847
626480.0000    0.44175
626520.0000    0.41629
626560.0000    0.48098
626600.0000    0.25829
626640.0000    0.45759
626680.0000    0.53473
626720.0000    0.36200
626760.0000    0.37319
626800.0000    0.41006
626840.0000    0.46864
626880.0000    0.39606
626920.0000    0.31927
626960.0000    0.33939
627000.0000    0.59502
627040.0000    0.51723
627080.0000    0.41674
627120.0000    0.32644
627160.0000    0.39773
627200.0000    0.48984
627240.0000    0.31134
627280.0000    0.33152
627320.0000    0.55970
627360.0000    0.48892
627400.0000    0.55280
627440.0000    0.48235
627480.0000    0.31799
627520.0000    0.38985
627560.0000    0.22446
627600.0000    0.48749
627640.0000    0.45228
627680.0000    0.35670
627720.0000    0.31485
627760.0000    0.44914
627800.0000    0.38074
627840.0000    0.45195
627880.0000    0.32490
627920.0000    0.43495
627960.0000    0.26448
628000.0000    0.29271
628040.0000    0.44140
628080.0000    0.39202
628120.0000    0.38336
628160.0000    0.28329
628200.0000    0.49033
628240.0000    0.50988
628280.0000    0.16467
628320.0000    0.43868
628360.0000    0.34974
628400.0000    0.40243
628440.0000    0.34109
628480.0000    0.42852
628520.0000    0.54937
628560.0000    0.41736
628600.0000    0.29626
628640.0000    0.09657
628680.0000    0.46308
628720.0000    0.34292
628760.0000    0.34790
628800.0000    0.16281
628840.0000    0.31396
628880.0000    0.49341
628920.0000    0.48540
628960.0000    0.17654
629000.0000   -0.04981
629040.0000    0.25915
629080.0000    0.41661
629120.0000    0.29185
629160.0000    0.19012
629200.0000    0.32878
629240.0000    0.28816
629280.0000    0.23891
629320.0000    0.43067
629360.0000    0.22718
629400.0000    0.21914
629440.0000    0.41338
629480.0000    0.39849
629520.0000    0.14302
629560.0000    0.52594
629600.0000    0.46586
629640.0000    0.27188
629680.0000    0.27762
629720.0000    0.21943
629760.0000    0.39882
629800.0000    0.45059
629840.0000    0.44585
629880.0000    0.31307
629920.0000    0.37469
629960.0000    0.55205
630000.0000    0.56270
630040.0000    0.37894
630080.0000    0.39606
630120.0000    0.49205
630160.0000    0.46709
630200.0000    0.47281
630240.0000    0.49838
630280.0000    0.48227
630320.0000    0.17937
630360.0000    0.21716
630400.0000    0.23380
630440.0000    0.37200
630480.0000    0.61202
630520.0000    0.47803
630560.0000    0.34978
630600.0000    0.31487
630640.0000    0.13892
630680.0000    0.21265
630720.0000    0.34577
630760.0000    0.34602
630800.0000    0.48727
630840.0000    0.39062
630880.0000    0.23090
630920.0000    0.32230
630960.0000    0.50838
631000.0000    0.64680
631040.0000    0.73235
631080.0000    0.52577
631120.0000    0.41313
631160.0000    0.48279
631200.0000    0.35213
631240.0000    0.38204
631280.0000    0.39607
631320.0000    0.43423
631360.0000    0.17578
631400.0000    0.19515
631440.0000    0.25847
631480.0000    0.42132
631520.0000    0.39938
631560.0000    0.39131
631600.0000    0.26485
631640.0000    0.32755
631680.0000    0.57023
631720.0000    0.28232
631760.0000    0.20793
631800.0000    0.32925
631840.0000    0.40841
631880.0000    0.66894
631920.0000    0.31254
631960.0000    0.46950
632000.0000    0.50783
632040.0000    0.52441
632080.0000    0.38904
632120.0000    0.14828
632160.0000    0.03188
632200.0000    0.26963
632240.0000    0.33045
632280.0000    0.42121
632320.0000    0.32616
632360.0000    0.49356
632400.0000    0.60249
632440.0000    0.56442
632480.0000    0.64933
632520.0000    0.43055
632560.0000    0.60590
632600.0000    0.42074
632640.0000    0.30750
632680.0000    0.21759
632720.0000    0.28008
632760.0000    0.26010
632800.0000    0.46870
632840.0000    0.32330
632880.0000    0.24867
632920.0000    0.33981
632960.0000    0.49171
633000.0000    0.43373
633040.0000    0.48810
633080.0000    0.10317
633120.0000    0.46117
633160.0000    0.38526
633200.0000    0.50515
633240.0000    0.37231
633280.0000    0.29105
633320.0000    0.34710
633360.0000    0.35434
633400.0000    0.28477
633440.0000    0.38307
633480.0000    0.36723
633520.0000    0.21784
633560.0000    0.47947
633600.0000    0.35663
633640.0000    0.61363
633680.0000    0.44648
633720.0000    0.35326
633760.0000    0.35807
633800.0000    0.49495
633840.0000    0.34488
633880.0000    0.04065
633920.0000    0.34118
633960.0000    0.31359
634000.0000    0.54027
634040.0000    0.41577
634080.0000    0.26496
634120.0000    0.44746
634160.0000    0.61616
634200.0000    0.39193
634240.0000    0.43848
634280.0000    0.37829
634320.0000    0.16557
634360.0000    0.13134
634400.0000    0.42348
634440.0000    0.35862
634480.0000    0.34187
634520.0000    0.26603
634560.0000    0.27548
634600.0000    0.15446
634640.0000    0.14362
634680.0000    0.31765
634720.0000    0.25258
634760.0000    0.06305
634800.0000    0.35246
634840.0000    0.38417
634880.0000    0.49296
634920.0000    0.33122
634960.0000    0.48278
635000.0000    0.45216
635040.0000    0.22753
635080.0000    0.23327
635120.0000    0.21635
635160.0000    0.29273
635200.0000    0.25892
635240.0000    0.07040
635280.0000    0.38645
635320.0000    0.24414
635360.0000    0.30487
635400.0000    0.43560
635440.0000    0.35486
635480.0000    0.31258
635520.0000    0.30553
635560.0000    0.28566
635600.0000    0.24221
635640.0000    0.38009
635680.0000    0.28206
635720.0000    0.45389
635760.0000    0.29460
635800.0000    0.21968
635840.0000    0.12184
635880.0000    0.23859
635920.0000    0.39642
635960.0000    0.17077
636000.0000    0.05543
636040.0000    0.16511
636080.0000    0.21535
636120.0000    0.14570
636160.0000    0.14464
636200.0000    0.11852
636240.0000   -0.13079
636280.0000    0.39518
636320.0000    0.24537
636360.0000    0.13433
636400.0000    0.43053
636440.0000    0.22093
636480.0000    0.32540
636520.0000    0.32298
636560.0000    0.36771
636600.0000    0.31100
636640.0000    0.35652
636680.0000    0.47144
636720.0000    0.79986
636760.0000    0.76092
636800.0000    0.76685
636840.0000    0.75729
636880.0000    0.73670
636920.0000    0.62535
636960.0000    0.65898
637000.0000    0.53192
637040.0000    0.66193
637080.0000    0.71656
637120.0000    0.62805
637160.0000    0.59327
637200.0000    0.70041
637240.0000    0.47811
637280.0000    0.39853
637320.0000    0.49451
637360.0000    0.56670
637400.0000    0.40474
637440.0000    0.51537
637480.0000    0.30983
637520.0000    0.64513
637560.0000    0.87958
637600.0000    0.79543
637640.0000    0.79043
637680.0000    0.64558
637720.0000    0.88148
637760.0000    0.60415
637800.0000    0.69973
637840.0000    0.63242
637880.0000    0.61112
637920.0000    0.63572
637960.0000    0.67653
638000.0000    0.72437
638040.0000    0.59603
638080.0000    0.76726
638120.0000    0.06236
638160.0000    0.37009
638200.0000    0.53999
638240.0000    0.44477
638280.0000    0.35682
638320.0000    0.19777
638360.0000    0.18744
638400.0000    0.17716
638440.0000    0.30609
638480.0000    0.14032
638520.0000    0.44423
638560.0000    0.23340
638600.0000    0.33158
638640.0000    0.19539
638680.0000    0.36044
638720.0000    0.42016
638760.0000    0.35512
638800.0000    0.25349
638840.0000    0.57615
638880.0000    0.31015
638920.0000    0.22050
638960.0000    0.34215
639000.0000    0.48119
639040.0000    0.37973
639080.0000    0.30680
639120.0000    0.32851
639160.0000    0.40498
639200.0000    0.33495
639240.0000    0.34010
639280.0000    0.37562
639320.0000    0.37094
639360.0000    0.45191
639400.0000    0.20829
639440.0000    0.27810
639480.0000    0.22909
639520.0000    0.52707
639560.0000    0.30037
639600.0000    0.20664
639640.0000    0.27509
639680.0000    0.14387
639720.0000    0.25965
639760.0000    0.13373
639800.0000    0.36359
639840.0000    0.11061
639880.0000    0.17888
639920.0000   -0.06977
639960.0000    0.24475
640000.0000    0.21669
640040.0000    0.07734
640080.0000    0.27556
640120.0000    0.25682
640160.0000    0.51366
640200.0000    0.19228
640240.0000    0.29518
640280.0000    0.45193
640320.0000    0.28145
640360.0000    0.34689
640400.0000    0.23978
640440.0000    0.55755
640480.0000    0.27602
640520.0000    0.51151
640560.0000    0.37957
640600.0000    0.49658
640640.0000    0.30181
640680.0000    0.57303
640720.0000    0.62225
640760.0000    0.35226
640800.0000    0.55726
640840.0000    0.39952
640880.0000    0.30570
640920.0000    0.39332
640960.0000    0.54273
641000.0000    0.49324
641040.0000    0.58372
641080.0000    0.24231
641120.0000    0.45603
641160.0000    0.14116
641200.0000    0.25660
641240.0000    0.42864
641280.0000    0.22122
641320.0000    0.21549
641360.0000    0.37902
641400.0000    0.17153
641440.0000    0.48076
641480.0000    0.52760
641520.0000    0.49692
641560.0000    0.78950
641600.0000    0.59206
641640.0000    0.65018
641680.0000    0.58016
641720.0000    0.68531
641760.0000    0.57610
641800.0000    0.39808
641840.0000    0.60297
641880.0000    0.79295
641920.0000    0.45991
641960.0000    0.09456
642000.0000    0.26732
642040.0000    0.49519
642080.0000    0.42580
642120.0000    0.41596
642160.0000    0.47530
642200.0000    0.43284
642240.0000    0.43682
642280.0000    0.31958
642320.0000    0.31037
642360.0000    0.48539
642400.0000    0.36986
642440.0000    0.58013
642480.0000    0.33530
642520.0000    0.39306
642560.0000    0.24847
642600.0000    0.25109
642640.0000    0.29610
642680.0000    0.36509
642720.0000    0.42504
642760.0000    0.39336
642800.0000    0.18961
642840.0000    0.33018
642880.0000    0.34124
642920.0000    0.46023
642960.0000    0.52002
643000.0000    0.46709
643040.0000    0.42086
643080.0000    0.41993
643120.0000    0.54027
643160.0000    0.46799
643200.0000    0.47841
643240.0000    0.48366
643280.0000    0.32460
643320.0000    0.48754
643360.0000    0.48605
643400.0000    0.66773
643440.0000    0.38419
643480.0000    0.37422
643520.0000    0.25947
643560.0000    0.30789
643600.0000    0.55069
643640.0000    0.32850
643680.0000    0.41311
643720.0000    0.03968
643760.0000    0.13138
643800.0000    0.25006
643840.0000    0.07449
643880.0000   -0.22525
643920.0000   -0.00164
643960.0000   -0.17709
644000.0000   -0.14917
644040.0000    0.26111
644080.0000    0.19353
644120.0000    0.50826
644160.0000    0.37933
644200.0000    0.21292
644240.0000    0.42760
644280.0000    0.13990
644320.0000    0.27294
644360.0000    0.02057
644400.0000    0.52033
644440.0000    0.31818
644480.0000    0.05237
644520.0000    0.15482
644560.0000    0.40998
644600.0000    0.32067
644640.0000    0.34872
644680.0000    0.38167
644720.0000    0.23495
644760.0000    0.20469
644800.0000    0.33551
644840.0000    0.28181
644880.0000    0.20948
644920.0000    0.26598
644960.0000    0.20505
645000.0000    0.32987
645040.0000    0.37320
645080.0000    0.25763
645120.0000    0.02272
645160.0000    0.21787
645200.0000    0.11260
645240.0000    0.35961
645280.0000    0.37445
645320.0000    0.48679
645360.0000    0.14580
645400.0000    0.12497
645440.0000    0.30038
645480.0000    0.37263
645520.0000    0.23728
645560.0000    0.29726
645600.0000    0.31681
645640.0000    0.27976
645680.0000    0.25792
645720.0000    0.37025
645760.0000    0.21259
645800.0000    0.54979
645840.0000    0.22697
645880.0000    0.38455
645920.0000   -0.05967
645960.0000    0.08051
646000.0000    0.34959
646040.0000    0.27867
646080.0000    0.31372
646120.0000    0.25563
646160.0000    0.32959
646200.0000    0.22884
646240.0000    0.21044
646280.0000    0.38289
646320.0000    0.34371
646360.0000    0.15489
646400.0000    0.14291
646440.0000    0.09082
646480.0000    0.40282
646520.0000    0.09162
646560.0000    0.21966
646600.0000    0.22037
646640.0000    0.24957
646680.0000    0.27267
646720.0000    0.18129
646760.0000    0.42157
646800.0000    0.15642
646840.0000    0.11317
646880.0000    0.17811
646920.0000    0.36779
646960.0000    0.40301
647000.0000    0.30017
647040.0000    0.06142
647080.0000    0.27688
647120.0000   -0.00126
647160.0000    0.29746
647200.0000    0.45209
647240.0000    0.13748
647280.0000    0.30772
647320.0000    0.10893
647360.0000    0.04882
647400.0000    0.20457
647440.0000    0.16703
647480.0000    0.23549
647520.0000    0.31414
647560.0000    0.22871
647600.0000    0.25369
647640.0000    0.28962
647680.0000    0.17136
647720.0000    0.19925
647760.0000   -0.07794
647800.0000   -0.23744
647840.0000   -0.02188
647880.0000    0.03046
647920.0000    0.24661
647960.0000   -0.13582
648000.0000   -0.27353
648040.0000   -0.17371
648080.0000   -0.34019
648120.0000   -0.37297
648160.0000   -0.20100
648200.0000    0.16348
648240.0000   -0.00509
648280.0000   -0.01287
648320.0000   -0.00076
648360.0000   -0.22206
648400.0000   -0.02546
648440.0000   -0.24898
648480.0000   -0.05997
648520.0000    0.23331
648560.0000    0.11527
648600.0000    0.22607
648640.0000   -0.07266
648680.0000    0.24797
648720.0000   -0.19368
648760.0000    0.00214
648800.0000    0.10044
648840.0000    0.14418
648880.0000    0.04131
648920.0000    0.01084
648960.0000    0.17997
649000.0000   -0.04548
649040.0000    0.35473
649080.0000    0.27408
649120.0000    0.03230
649160.0000   -0.22651
649200.0000    0.05746
649240.0000    0.15670
649280.0000    0.17531
649320.0000    0.23835
649360.0000    0.00885
649400.0000   -0.05614
649440.0000    0.12967
649480.0000   -0.06624
649520.0000    0.24962
649560.0000   -0.00380
649600.0000    0.12805
649640.0000   -0.29672
649680.0000   -0.05359
649720.0000   -0.15206
649760.0000   -0.01491
649800.0000   -0.33722
649840.0000   -0.41036
649880.0000   -0.46374
649920.0000   -0.49603
649960.0000   -0.42203
650000.0000   -0.42125
650040.0000   -0.35477
650080.0000   -0.56867
650120.0000   -0.52338
650160.0000   -0.59910
650200.0000   -0.38283
650240.0000   -0.32640
650280.0000   -0.48135
650320.0000   -0.33689
650360.0000   -0.52961
650400.0000   -0.67288
650440.0000   -0.31014
650480.0000   -0.42242
650520.0000   -0.30048
650560.0000   -0.27534
650600.0000   -0.50247
650640.0000   -0.54936
650680.0000   -0.68162
650720.0000   -0.60134
650760.0000   -0.50092
650800.0000   -0.48033
650840.0000   -0.64196
650880.0000   -0.21360
650920.0000   -0.29567
650960.0000   -0.13948
651000.0000   -0.21110
651040.0000   -0.42410
651080.0000   -0.13459
651120.0000   -0.41318
651160.0000   -0.01878
651200.0000   -0.35200
651240.0000   -0.01957
651280.0000    0.06646
651320.0000    0.08153
651360.0000    0.42819
651400.0000    0.14375
651440.0000    0.05485
651480.0000   -0.07890
651520.0000   -0.07937
651560.0000   -0.17207
651600.0000   -0.00517
651640.0000    0.02843
651680.0000   -0.16470
651720.0000    0.08251
651760.0000    0.10080
651800.0000    0.16995
651840.0000   -0.30176
651880.0000   -0.29443
651920.0000   -0.09692
651960.0000    0.11160
652000.0000    0.26484
652040.0000   -0.04192
652080.0000   -0.14265
652120.0000   -0.36873
652160.0000   -0.51629
652200.0000   -0.10302
652240.0000   -0.08865
652280.0000   -0.26863
652320.0000    0.06627
652360.0000   -0.15625
652400.0000   -0.18383
652440.0000   -0.13451
652480.0000   -0.46177
652520.0000   -0.47616
652560.0000   -0.19090
652600.0000   -0.30745
652640.0000   -0.12104
652680.0000   -0.35386
652720.0000   -0.12399
652760.0000   -0.16193
652800.0000    0.08488
652840.0000    0.01354
652880.0000   -0.28323
652920.0000   -0.52458
652960.0000   -0.41127
653000.0000   -0.42162
653040.0000   -0.06306
653080.0000   -0.38961
653120.0000   -0.39003
653160.0000   -0.30936
653200.0000   -0.20536
653240.0000   -0.33016
653280.0000   -0.09088
653320.0000   -0.17806
653360.0000   -0.43733
653400.0000   -0.46933
653440.0000   -0.54049
653480.0000   -0.50462
653520.0000   -0.23582
653560.0000   -0.29323
653600.0000   -0.82243
653640.0000   -0.72363
653680.0000   -0.48359
653720.0000   -0.53928
653760.0000   -0.50105
653800.0000   -0.47575
653840.0000   -0.67226
653880.0000   -0.68016
653920.0000   -0.67552
653960.0000   -0.68313
654000.0000   -0.54822
654040.0000   -0.53862
654080.0000   -0.87342
654120.0000   -0.82901
654160.0000   -0.72426
654200.0000   -0.48497
654240.0000   -0.80631
654280.0000   -0.43701
654320.0000   -0.78980
654360.0000   -0.66549
654400.0000   -1.00166
654440.0000   -1.02092
654480.0000   -0.87441
654520.0000   -0.69326
654560.0000   -0.92208
654600.0000   -0.65496
654640.0000   -0.74365
654680.0000   -0.64375
654720.0000   -0.36469
654760.0000   -0.40618
654800.0000   -0.60070
654840.0000   -0.27413
654880.0000   -0.14441
654920.0000   -0.64622
654960.0000   -0.55771
655000.0000   -0.44907
655040.0000   -0.47236
655080.0000   -0.57847
655120.0000   -0.60805
655160.0000   -0.44648
655200.0000   -0.34325
655240.0000   -0.53629
655280.0000   -0.30751
655320.0000   -0.34799
655360.0000   -0.41463
655400.0000   -0.43219
655440.0000   -0.38480
655480.0000   -0.72032
655520.0000   -0.57373
655560.0000   -0.35785
655600.0000   -0.60255
655640.0000   -0.43918
655680.0000   -0.23797
655720.0000   -0.53075
655760.0000   -0.26870
655800.0000   -0.14130
655840.0000   -0.15527
655880.0000   -0.21502
655920.0000   -0.46492
655960.0000   -0.27649
656000.0000   -0.54410
656040.0000   -0.23068
656080.0000   -0.27146
656120.0000   -0.32206
656160.0000   -0.30805
656200.0000   -0.65531
656240.0000   -0.40121
656280.0000   -0.46900
656320.0000   -0.44106
656360.0000   -0.62004
656400.0000   -0.68565
656440.0000   -0.35878
656480.0000   -0.56141
656520.0000   -0.56160
656560.0000   -0.38120
656600.0000   -0.58156
656640.0000   -0.44988
656680.0000   -0.52234
656720.0000   -0.36469
656760.0000   -0.64825
656800.0000   -0.54257
656840.0000   -0.59054
656880.0000   -0.39861
656920.0000   -0.47556
656960.0000   -0.46196
657000.0000   -0.30157
657040.0000   -0.33699
657080.0000   -0.31529
657120.0000   -0.16598
657160.0000   -0.22544
657200.0000   -0.57374
657240.0000   -0.59666
657280.0000   -0.27304
657320.0000   -0.25298
657360.0000   -0.17102
657400.0000   -0.08655
657440.0000   -0.16060
657480.0000   -0.15668
657520.0000   -0.35762
657560.0000   -0.46783
657600.0000   -0.37461
657640.0000   -0.34303
657680.0000   -0.23750
657720.0000   -0.26739
657760.0000   -0.45269
657800.0000   -0.66040
657840.0000   -0.36051
657880.0000   -0.52906
657920.0000   -0.77474
657960.0000   -0.14169
658000.0000   -0.71583
658040.0000   -0.67867
658080.0000   -0.62729
658120.0000   -0.35297
658160.0000   -0.40263
658200.0000   -0.38938
658240.0000   -0.33603
658280.0000   -0.70770
658320.0000   -0.60958
658360.0000   -0.53061
658400.0000   -0.68083
658440.0000   -0.64448
658480.0000   -0.85298
658520.0000   -0.70464
658560.0000   -0.63712
658600.0000   -0.44695
658640.0000   -0.32823
658680.0000   -0.47522
658720.0000   -0.54566
658760.0000   -0.43703
658800.0000   -0.56201
658840.0000   -0.68858
658880.0000   -1.00076
658920.0000   -0.80270
658960.0000   -0.60757
659000.0000   -0.21271
659040.0000   -0.10328
659080.0000   -0.63975
659120.0000   -0.47367
659160.0000   -0.52404
659200.0000   -0.25856
659240.0000   -0.17804
659280.0000   -0.17072
659320.0000   -0.32404
659360.0000   -0.34787
659400.0000   -0.24748
659440.0000   -0.18850
659480.0000   -0.41313
659520.0000   -0.49405
659560.0000   -0.36991
659600.0000   -0.35175
659640.0000   -0.43815
659680.0000   -0.61434
659720.0000   -0.46045
659760.0000   -0.28886
659800.0000   -0.56266
659840.0000   -0.42341
659880.0000   -0.33622
659920.0000   -0.15907
659960.0000   -0.43004
660000.0000   -0.40962
660040.0000   -0.52429
660080.0000   -0.25916
660120.0000   -0.43314
660160.0000   -0.37714
660200.0000   -0.34812
660240.0000   -0.09917
660280.0000   -0.22752
660320.0000   -0.54642
660360.0000   -0.69984
660400.0000   -0.60259
660440.0000   -0.29349
660480.0000   -0.18215
660520.0000   -0.35283
660560.0000   -0.25398
660600.0000   -0.38266
660640.0000   -0.04164
660680.0000   -0.14428
660720.0000   -0.13569
660760.0000   -0.21580
660800.0000   -0.33947
660840.0000   -0.24417
660880.0000   -0.32085
660920.0000   -0.08995
660960.0000   -0.07987
661000.0000   -0.24875
661040.0000   -0.24708
661080.0000   -0.18087
661120.0000   -0.24820
661160.0000   -0.19657
661200.0000   -0.00895
661240.0000   -0.09139
661280.0000   -0.07767
661320.0000   -0.00200
661360.0000   -0.03479
661400.0000   -0.29803
661440.0000   -0.37273
661480.0000   -0.13009
661520.0000   -0.36609
661560.0000   -0.22270
661600.0000   -0.17829
661640.0000   -0.16708
661680.0000   -0.25187
661720.0000   -0.00459
661760.0000   -0.20258
661800.0000   -0.10611
661840.0000   -0.31492
661880.0000   -0.23255
661920.0000   -0.30971
661960.0000   -0.17991
662000.0000   -0.19919
662040.0000   -0.50531
662080.0000   -0.44679
662120.0000   -0.35957
662160.0000   -0.09197
662200.0000   -0.23258
662240.0000   -0.59254
662280.0000   -0.49934
662320.0000   -0.42899
662360.0000   -0.09313
662400.0000   -0.39153
662440.0000   -0.23218
662480.0000   -0.34620
662520.0000   -0.49597
662560.0000   -0.13085
662600.0000   -0.46244
662640.0000   -0.25233
662680.0000   -0.30682
662720.0000   -0.52387
662760.0000   -0.51295
662800.0000   -0.39684
662840.0000    0.05522
662880.0000   -0.13792
662920.0000   -0.26996
662960.0000   -0.37510
663000.0000   -0.19079
663040.0000   -0.31367
663080.0000   -0.14994
663120.0000   -0.28637
663160.0000   -0.06645
663200.0000   -0.08260
663240.0000   -0.03271
663280.0000   -0.08385
663320.0000   -0.00551
663360.0000   -0.04616
663400.0000    0.09260
663440.0000    0.07772
663480.0000   -0.05659
663520.0000   -0.20353
663560.0000   -0.13937
663600.0000   -0.16070
663640.0000   -0.09041
663680.0000    0.04960
663720.0000   -0.43508
663760.0000   -0.32563
663800.0000   -0.37402
663840.0000   -0.08055
663880.0000   -0.39281
663920.0000   -0.48139
663960.0000   -0.39729
664000.0000   -0.37727
664040.0000   -0.45747
664080.0000   -0.62564
664120.0000   -0.35489
664160.0000   -0.50870
664200.0000   -0.45577
664240.0000   -0.57646
664280.0000   -0.29411
664320.0000   -0.33910
664360.0000   -0.58456
664400.0000   -0.66771
664440.0000   -0.51622
664480.0000   -0.52863
664520.0000   -0.43891
664560.0000   -0.36993
664600.0000   -0.53704
664640.0000   -0.60618
664680.0000   -0.46790
664720.0000   -0.22215
664760.0000   -0.29168
664800.0000   -0.19218
664840.0000   -0.20121
664880.0000   -0.27908
664920.0000   -0.35079
664960.0000   -0.17985
665000.0000   -0.35496
665040.0000   -0.36618
665080.0000   -0.20450
665120.0000   -0.19053
665160.0000   -0.37197
665200.0000   -0.25243
665240.0000   -0.21592
665280.0000   -0.44962
665320.0000   -0.38185
665360.0000   -0.21938
665400.0000   -0.45594
665440.0000   -0.46983
665480.0000   -0.27962
665520.0000   -0.35168
665560.0000   -0.26925
665600.0000   -0.34371
665640.0000   -0.21094
665680.0000   -0.31755
665720.0000   -0.45851
665760.0000   -0.42875
665800.0000   -0.45440
665840.0000   -0.44128
665880.0000   -0.29063
665920.0000   -0.44332
665960.0000   -0.32732
666000.0000   -0.48368
666040.0000   -0.48117
666080.0000   -0.45292
666120.0000   -0.41081
666160.0000   -0.09784
666200.0000   -0.37257
666240.0000   -0.40991
666280.0000   -0.19545
666320.0000   -0.35586
666360.0000   -0.14427
666400.0000   -0.15430
666440.0000   -0.22389
666480.0000   -0.38532
666520.0000   -0.25563
666560.0000   -0.24570
666600.0000   -0.18167
666640.0000   -0.26085
666680.0000    0.00696
666720.0000   -0.30664
666760.0000   -0.22536
666800.0000   -0.10602
666840.0000   -0.47368
666880.0000   -0.63461
666920.0000   -0.45528
666960.0000   -0.45217
667000.0000   -0.18540
667040.0000   -0.38566
667080.0000   -0.50102
667120.0000   -0.34992
667160.0000   -0.15462
667200.0000   -0.46298
667240.0000   -0.59249
667280.0000   -0.54920
667320.0000   -0.59535
667360.0000   -0.21670
667400.0000   -0.17913
667440.0000   -0.62532
667480.0000   -0.60807
667520.0000   -0.63046
667560.0000   -0.48865
667600.0000   -0.75149
667640.0000   -0.61280
667680.0000   -0.48777
667720.0000   -0.42046
667760.0000   -0.54269
667800.0000   -0.81647
667840.0000   -0.35980
667880.0000   -0.54900
667920.0000   -0.45981
667960.0000   -0.47479
668000.0000   -0.65258
668040.0000   -0.67886
668080.0000   -0.56388
668120.0000   -0.39027
668160.0000   -0.53950
668200.0000   -0.39852
668240.0000   -0.33720
668280.0000   -0.35283
668320.0000   -0.31648
668360.0000   -0.28517
668400.0000   -0.09872
668440.0000   -0.51569
668480.0000   -0.70802
668520.0000   -0.36852
668560.0000   -0.38820
668600.0000   -0.32835
668640.0000   -0.36975
668680.0000   -0.43484
668720.0000   -0.22940
668760.0000   -0.42031
668800.0000   -0.21507
668840.0000   -0.14895
668880.0000   -0.21098
668920.0000   -0.25809
668960.0000   -0.20162
669000.0000   -0.25214
669040.0000   -0.38586
669080.0000   -0.12826
669120.0000   -0.08413
669160.0000   -0.15221
669200.0000   -0.49619
669240.0000   -0.57727
669280.0000   -0.84916
669320.0000   -0.70522
669360.0000   -0.67194
669400.0000   -0.61844
669440.0000   -0.49123
669480.0000   -0.73726
669520.0000   -0.44076
669560.0000   -0.68745
669600.0000   -0.77681
669640.0000   -0.14366
669680.0000   -0.60977
669720.0000   -0.59372
669760.0000   -0.43057
669800.0000   -0.36464
669840.0000   -0.59371
669880.0000   -0.56067
669920.0000   -0.40119
669960.0000   -0.26595
670000.0000   -0.34503
670040.0000   -0.39921
670080.0000   -0.32624
670120.0000   -0.69200
670160.0000   -0.49938
670200.0000   -0.31603
670240.0000   -0.20520
670280.0000   -0.20169
670320.0000   -0.36773
670360.0000   -0.32695
670400.0000   -0.53734
670440.0000   -0.33446
670480.0000   -0.23314
670520.0000   -0.39806
670560.0000   -0.33577
670600.0000   -0.40869
670640.0000   -0.41161
670680.0000   -0.70763
670720.0000   -0.36658
670760.0000   -0.26632
670800.0000   -0.14544
670840.0000   -0.19496
670880.0000   -0.27352
670920.0000   -0.26404
670960.0000   -0.49421
671000.0000   -0.37666
671040.0000   -0.08873
671080.0000   -0.22868
671120.0000   -0.32681
671160.0000   -0.31632
671200.0000   -0.13600
671240.0000   -0.14986
671280.0000   -0.26726
671320.0000   -0.20439
671360.0000   -0.14569
671400.0000   -0.35610
671440.0000   -0.12434
671480.0000   -0.17781
671520.0000   -0.25563
671560.0000   -0.15432
671600.0000   -0.23832
671640.0000   -0.12925
671680.0000   -0.17057
671720.0000   -0.13910
671760.0000   -0.22220
671800.0000   -0.07797
671840.0000   -0.10970
671880.0000   -0.20061
671920.0000   -0.13763
671960.0000   -0.21329
672000.0000   -0.15271
672040.0000   -0.17801
672080.0000   -0.16532
672120.0000   -0.32698
672160.0000   -0.29970
672200.0000   -0.20515
672240.0000   -0.28548
672280.0000   -0.70719
672320.0000   -0.34894
672360.0000   -0.30963
672400.0000   -0.16167
672440.0000   -0.08458
672480.0000   -0.44328
672520.0000   -0.34582
672560.0000   -0.41086
672600.0000   -0.22863
672640.0000   -0.49275
672680.0000   -0.51274
672720.0000   -0.49389
672760.0000   -0.30436
672800.0000   -0.69374
672840.0000   -0.38399
672880.0000   -0.49136
672920.0000   -0.57903
672960.0000   -0.19716
673000.0000    0.05195
673040.0000   -0.22848
673080.0000   -0.15959
673120.0000   -0.42162
673160.0000   -0.42798
673200.0000   -0.21741
673240.0000   -0.20432
673280.0000   -0.38207
673320.0000   -0.40460
673360.0000   -0.40294
673400.0000   -0.26034
673440.0000   -0.23972
673480.0000   -0.17004
673520.0000    0.13865
673560.0000    0.03499
673600.0000   -0.03405
673640.0000   -0.23303
673680.0000   -0.18263
673720.0000   -0.20916
673760.0000   -0.26411
673800.0000   -0.17541
673840.0000   -0.31965
673880.0000   -0.73725
673920.0000   -0.38649
673960.0000   -0.34467
674000.0000   -0.59450
674040.0000   -0.55100
674080.0000   -0.67945
674120.0000   -0.25961
674160.0000   -0.48125
674200.0000   -0.72276
674240.0000   -0.61882
674280.0000   -0.44978
674320.0000   -0.49999
674360.0000   -0.40483
674400.0000   -0.44028
674440.0000   -0.29494
674480.0000   -0.23704
674520.0000   -0.18615
674560.0000   -0.33008
674600.0000   -0.30202
674640.0000   -0.16128
674680.0000   -0.39144
674720.0000   -0.64497
674760.0000   -0.10175
674800.0000   -0.61832
674840.0000   -0.16346
674880.0000   -0.57323
674920.0000   -0.51505
674960.0000   -0.64747
675000.0000   -0.38238
675040.0000   -0.49590
675080.0000   -0.48964
675120.0000   -0.55500
675160.0000   -0.31937
675200.0000   -0.24911
675240.0000   -0.35438
675280.0000   -0.48477
675320.0000   -0.15122
675360.0000   -0.28511
675400.0000   -0.13603
675440.0000   -0.23329
675480.0000   -0.20060
675520.0000   -0.31226
675560.0000   -0.36912
675600.0000   -0.20252
675640.0000   -0.27274
675680.0000   -0.63441
675720.0000   -0.33449
675760.0000   -0.27143
675800.0000   -0.39706
675840.0000   -0.14028
675880.0000   -0.30228
675920.0000   -0.32788
675960.0000   -0.33462
676000.0000   -0.26102
676040.0000   -0.37083
676080.0000   -0.31848
676120.0000   -0.21459
676160.0000   -0.23469
676200.0000   -0.25181
676240.0000   -0.35313
676280.0000   -0.67129
676320.0000   -0.54262
676360.0000   -0.44774
676400.0000   -0.62483
676440.0000   -0.48988
676480.0000   -0.39815
676520.0000   -0.35566
676560.0000   -0.47775
676600.0000   -0.22217
676640.0000   -0.24431
676680.0000   -0.33202
676720.0000   -0.15507
676760.0000   -0.25033
676800.0000   -0.24510
676840.0000   -0.19859
676880.0000   -0.26716
676920.0000   -0.27812
676960.0000   -0.17815
677000.0000   -0.10961
677040.0000   -0.32979
677080.0000   -0.13369
677120.0000   -0.19165
677160.0000   -0.22803
677200.0000   -0.25081
677240.0000   -0.05070
677280.0000   -0.32354
677320.0000   -0.19912
677360.0000   -0.59096
677400.0000   -0.22356
677440.0000   -0.31868
677480.0000   -0.29879
677520.0000   -0.21438
677560.0000   -0.55459
677600.0000   -0.64818
677640.0000   -0.78715
677680.0000   -0.70722
677720.0000   -0.55938
677760.0000   -0.22203
677800.0000   -0.55385
677840.0000   -0.32556
677880.0000   -0.41562
677920.0000   -0.73884
677960.0000   -0.51433
678000.0000   -0.56665
678040.0000   -0.36300
678080.0000   -0.35683
678120.0000   -0.53419
678160.0000   -0.70726
678200.0000   -0.57518
678240.0000   -0.53805
678280.0000   -0.50706
678320.0000   -0.39178
678360.0000   -0.71406
678400.0000   -0.63580
678440.0000   -0.61689
678480.0000   -0.92495
678520.0000   -0.45251
678560.0000   -0.53392
678600.0000   -0.66056
678640.0000   -0.40486
678680.0000   -0.99057
678720.0000   -0.86257
678760.0000   -0.63713
678800.0000   -0.71418
678840.0000   -0.51954
678880.0000   -0.71414
678920.0000   -0.75696
678960.0000   -0.62578
679000.0000   -0.49794
679040.0000   -0.28046
679080.0000   -0.36702
679120.0000   -0.50823
679160.0000   -0.50664
679200.0000   -0.38239
679240.0000   -0.47404
679280.0000   -0.60026
679320.0000   -0.34568
679360.0000   -0.55469
679400.0000   -0.60652
679440.0000   -0.35005
679480.0000   -0.12335
679520.0000   -0.21364
679560.0000   -0.47520
679600.0000   -0.63188
679640.0000   -0.61184
679680.0000   -0.41169
679720.0000   -0.46707
679760.0000   -0.39930
679800.0000   -0.51835
679840.0000   -0.64596
679880.0000   -0.60541
679920.0000   -0.35324
679960.0000   -0.31114
680000.0000   -0.61791
680040.0000   -0.35764
680080.0000   -0.20687
680120.0000    0.00943
680160.0000   -0.22298
680200.0000   -0.32584
680240.0000   -0.32311
680280.0000   -0.19489
680320.0000   -0.20488
680360.0000   -0.29165
680400.0000   -0.22670
680440.0000   -0.30572
680480.0000   -0.15140
680520.0000   -0.51385
680560.0000   -0.41302
680600.0000   -0.46389
680640.0000   -0.37232
680680.0000   -0.09722
680720.0000   -0.10593
680760.0000   -0.23503
680800.0000   -0.02962
680840.0000   -0.13135
680880.0000   -0.10835
680920.0000    0.05037
680960.0000    0.00375
681000.0000   -0.11670
681040.0000    0.05477
681080.0000    0.08671
681120.0000    0.08402
681160.0000   -0.04839
681200.0000   -0.10764
681240.0000   -0.05632
681280.0000   -0.07627
681320.0000    0.03324
681360.0000   -0.05813
681400.0000   -0.38348
681440.0000   -0.46785
681480.0000    0.10656
681520.0000   -0.10763
681560.0000   -0.14939
681600.0000    0.04854
681640.0000    0.08275
681680.0000    0.08358
681720.0000   -0.03776
681760.0000   -0.26079
681800.0000    0.02044
681840.0000    0.22206
681880.0000   -0.06623
681920.0000   -0.08632
681960.0000   -0.04356
682000.0000   -0.21822
682040.0000   -0.03278
682080.0000   -0.10423
682120.0000   -0.32395
682160.0000   -0.27693
682200.0000   -0.05745
682240.0000    0.08243
682280.0000    0.17112
682320.0000    0.04995
682360.0000    0.09661
682400.0000    0.01152
682440.0000    0.26006
682480.0000    0.10873
682520.0000    0.20906
682560.0000   -0.11618
682600.0000    0.14679
682640.0000    0.05732
682680.0000    0.28232
682720.0000    0.20167
682760.0000    0.31675
682800.0000    0.08036
682840.0000    0.08771
682880.0000   -0.06537
682920.0000   -0.08498
682960.0000   -0.12057
683000.0000   -0.13840
683040.0000   -0.43103
683080.0000   -0.21924
683120.0000   -0.05010
683160.0000   -0.20023
683200.0000   -0.11322
683240.0000    0.04977
683280.0000    0.02496
683320.0000   -0.17596
683360.0000    0.06605
683400.0000    0.10258
683440.0000    0.26528
683480.0000    0.33803
683520.0000    0.32133
683560.0000    0.08525
683600.0000   -0.10152
683640.0000    0.25444
683680.0000    0.00624
683720.0000    0.14781
683760.0000    0.08455
683800.0000    0.02414
683840.0000   -0.05772
683880.0000    0.16138
683920.0000    0.15502
683960.0000    0.04588
684000.0000    0.14510
684040.0000   -0.45363
684080.0000   -0.37399
684120.0000    0.03161
684160.0000   -0.02082
684200.0000   -0.41939
684240.0000   -0.52464
684280.0000   -0.20224
684320.0000   -0.24415
684360.0000   -0.11770
684400.0000   -0.08723
684440.0000   -0.06693
684480.0000   -0.42061
684520.0000   -0.20411
684560.0000   -0.44854
684600.0000   -0.63034
684640.0000   -0.70371
684680.0000   -0.49166
684720.0000   -0.57817
684760.0000   -0.35180
684800.0000   -0.57957
684840.0000   -0.60807
684880.0000   -0.40028
684920.0000   -0.50369
684960.0000   -0.17509
685000.0000   -0.25580
685040.0000   -0.39206
685080.0000   -0.47591
685120.0000   -0.50090
685160.0000   -0.35303
685200.0000   -0.43749
685240.0000   -0.17764
685280.0000   -0.09162
685320.0000    0.24694
685360.0000    0.13393
685400.0000   -0.12637
685440.0000   -0.01054
685480.0000    0.10744
685520.0000    0.26183
685560.0000    0.09935
685600.0000   -0.20687
685640.0000    0.07416
685680.0000   -0.02046
685720.0000    0.26886
685760.0000    0.08038
685800.0000    0.38484
685840.0000    0.29807
685880.0000    0.30203
685920.0000    0.16503
685960.0000    0.10823
686000.0000   -0.02431
686040.0000    0.01910
686080.0000    0.00755
686120.0000   -0.07478
686160.0000   -0.22131
686200.0000    0.08398
686240.0000   -0.09106
686280.0000   -0.00643
686320.0000   -0.00812
686360.0000   -0.12843
686400.0000   -0.35800
686440.0000   -0.37369
686480.0000   -0.19519
686520.0000   -0.27470
686560.0000   -0.39633
686600.0000   -0.54245
686640.0000   -0.27531
686680.0000   -0.43609
686720.0000   -0.49828
686760.0000   -0.64665
686800.0000   -0.23165
686840.0000   -0.32285
686880.0000   -0.29733
686920.0000   -0.82497
686960.0000   -0.51202
687000.0000   -0.55545
687040.0000   -0.53803
687080.0000   -0.42511
687120.0000   -0.26210
687160.0000   -0.33165
687200.0000   -0.23282
687240.0000   -0.25483
687280.0000   -0.37437
687320.0000   -0.19656
687360.0000   -0.13563
687400.0000   -0.17225
687440.0000   -0.14419
687480.0000   -0.03695
687520.0000   -0.21205
687560.0000   -0.08643
687600.0000   -0.62414
687640.0000   -0.28755
687680.0000   -0.26862
687720.0000   -0.82149
687760.0000   -0.21406
687800.0000   -0.14835
687840.0000   -0.21618
687880.0000   -0.27441
687920.0000   -0.53225
687960.0000   -0.43645
688000.0000   -0.49193
688040.0000   -0.38565
688080.0000   -0.62846
688120.0000   -0.16935
688160.0000   -0.16283
688200.0000   -0.12941
688240.0000   -0.17952
688280.0000   -0.25458
688320.0000   -0.22206
688360.0000   -0.19384
688400.0000   -0.10983
688440.0000    0.03946
688480.0000   -0.11221
688520.0000   -0.01571
688560.0000   -0.59930
688600.0000   -0.73952
688640.0000   -0.77610
688680.0000   -0.41947
688720.0000   -0.75492
688760.0000   -0.62916
688800.0000   -0.59098
688840.0000   -0.11383
688880.0000   -0.36515
688920.0000   -0.34353
688960.0000   -0.30819
689000.0000   -0.34979
689040.0000   -0.33580
689080.0000   -0.55298
689120.0000   -0.79194
689160.0000   -0.59116
689200.0000   -0.79058
689240.0000   -0.47798
689280.0000   -0.49086
689320.0000   -0.90830
689360.0000   -0.90711
689400.0000   -0.53528
689440.0000   -0.61766
689480.0000   -0.28418
689520.0000   -0.38753
689560.0000   -0.42693
689600.0000   -0.23198
689640.0000   -0.18841
689680.0000   -0.20043
689720.0000   -0.44207
689760.0000   -0.47678
689800.0000   -0.22496
689840.0000   -0.37348
689880.0000   -0.67691
689920.0000   -0.62075
689960.0000   -0.33111
690000.0000   -0.50668
690040.0000   -0.46595
690080.0000   -0.56670
690120.0000   -0.45312
690160.0000   -0.53358
690200.0000   -0.20694
690240.0000   -0.41743
690280.0000   -0.21226
690320.0000   -0.28134
690360.0000   -0.36111
690400.0000   -0.39178
690440.0000   -0.40457
690480.0000   -0.11554
690520.0000   -0.20378
690560.0000   -0.28046
690600.0000   -0.43469
690640.0000   -0.19486
690680.0000   -0.35479
690720.0000   -0.09461
690760.0000   -0.25242
690800.0000   -0.21930
690840.0000   -0.21157
690880.0000   -0.62794
690920.0000   -0.33199
690960.0000   -0.46671
691000.0000   -0.49579
691040.0000   -0.67452
691080.0000   -0.55366
691120.0000   -0.48484
691160.0000   -0.38491
691200.0000   -0.41916
691240.0000   -0.31223
691280.0000   -0.30247
691320.0000   -0.30514
691360.0000   -0.31199
691400.0000   -0.26907
691440.0000   -0.22399
691480.0000   -0.32415
691520.0000   -0.32490
691560.0000   -0.35088
691600.0000   -0.59302
691640.0000   -0.46537
691680.0000   -0.14073
691720.0000   -0.39834
691760.0000   -0.15943
691800.0000   -0.49128
691840.0000   -0.50070
691880.0000   -0.61250
691920.0000   -0.26712
691960.0000   -0.33617
692000.0000   -0.62186
692040.0000   -0.46058
692080.0000   -0.44273
692120.0000   -0.42513
692160.0000   -0.35835
692200.0000   -0.58506
692240.0000   -0.30420
692280.0000   -0.49619
692320.0000   -0.12027
692360.0000   -0.19767
692400.0000   -0.11976
692440.0000   -0.53386
692480.0000   -0.40767
692520.0000   -0.67757
692560.0000   -0.52982
692600.0000   -0.22027
692640.0000   -0.64435
692680.0000   -0.67308
692720.0000   -0.49030
692760.0000   -0.46319
692800.0000   -0.75780
692840.0000   -0.94610
692880.0000   -0.45443
692920.0000   -0.31396
692960.0000   -0.32122
693000.0000   -0.28160
693040.0000   -0.20140
693080.0000   -0.17810
693120.0000   -0.60086
693160.0000   -0.47439
693200.0000   -0.23349
693240.0000   -0.30919
693280.0000   -0.31100
693320.0000   -0.34474
693360.0000   -0.44997
693400.0000   -0.32589
693440.0000   -0.29025
693480.0000   -0.34750
693520.0000   -0.45110
693560.0000   -0.39730
693600.0000   -0.25858
693640.0000   -0.34831
693680.0000    0.04717
693720.0000   -0.05919
693760.0000   -0.22573
693800.0000   -0.14253
693840.0000   -0.49177
693880.0000   -0.30980
693920.0000   -0.32432
693960.0000   -0.42645
694000.0000   -0.36072
694040.0000   -0.15934
694080.0000   -0.37550
694120.0000   -0.17229
694160.0000   -0.17445
694200.0000    0.13843
694240.0000    0.07626
694280.0000    0.12062
694320.0000    0.03310
694360.0000   -0.11219
694400.0000   -0.24676
694440.0000   -0.21969
694480.0000   -0.24113
694520.0000   -0.18477
694560.0000   -0.34070
694600.0000   -0.37858
694640.0000   -0.39553
694680.0000   -0.22396
694720.0000   -0.18555
694760.0000   -0.49218
694800.0000   -0.32063
694840.0000   -0.57788
694880.0000   -0.43457
694920.0000   -0.56333
694960.0000   -0.28417
695000.0000   -0.26025
695040.0000   -0.42001
695080.0000   -0.46263
695120.0000   -0.57402
695160.0000   -0.56002
695200.0000   -0.58024
695240.0000   -0.20872
695280.0000   -0.26049
695320.0000   -0.24464
695360.0000   -0.49835
695400.0000   -0.71772
695440.0000   -0.66422
695480.0000   -0.26969
695520.0000   -0.45259
695560.0000   -0.41081
695600.0000   -0.34414
695640.0000   -0.10535
695680.0000   -0.36698
695720.0000   -0.49286
695760.0000   -0.50883
695800.0000   -0.65644
695840.0000   -0.88068
695880.0000   -0.79167
695920.0000   -0.21386
695960.0000   -0.42073
696000.0000   -0.37968
696040.0000   -0.08250
696080.0000   -0.58224
696120.0000   -0.34675
696160.0000   -0.17156
696200.0000    0.00365
696240.0000   -0.51834
696280.0000   -0.37800
696320.0000   -0.38194
696360.0000   -0.39613
696400.0000   -0.37720
696440.0000   -0.09942
696480.0000   -0.12151
696520.0000   -0.27610
696560.0000   -0.20865
696600.0000   -0.16864
696640.0000    0.01541
696680.0000   -0.23725
696720.0000   -0.08536
696760.0000    0.01108
696800.0000   -0.15954
696840.0000   -0.05294
696880.0000   -0.21316
696920.0000   -0.49327
696960.0000   -0.14988
697000.0000   -0.36937
697040.0000   -0.63057
697080.0000   -0.55825
697120.0000   -0.40927
697160.0000   -0.25462
697200.0000   -0.58034
697240.0000   -0.45034
697280.0000   -0.33458
697320.0000   -0.75666
697360.0000   -0.24715
697400.0000   -0.23245
697440.0000   -0.71220
697480.0000   -0.65775
697520.0000   -0.65167
697560.0000   -0.58569
697600.0000   -0.75833
697640.0000   -0.52734
697680.0000   -0.43288
697720.0000   -0.57871
697760.0000   -0.30157
697800.0000   -0.42298
697840.0000   -0.39581
697880.0000   -0.54532
697920.0000   -0.42004
697960.0000   -0.62968
698000.0000   -0.42440
698040.0000   -0.59133
698080.0000   -0.10959
698120.0000   -0.52540
698160.0000   -0.55189
698200.0000   -0.23814
698240.0000   -0.67070
698280.0000   -0.18806
698320.0000   -0.46416
698360.0000   -0.56367
698400.0000   -0.45968
698440.0000   -0.62645
698480.0000   -0.58580
698520.0000   -0.76675
698560.0000   -0.40560
698600.0000   -0.70051
698640.0000   -0.52229
698680.0000   -0.53038
698720.0000   -0.67204
698760.0000   -0.38569
698800.0000   -0.28461
698840.0000   -0.39002
698880.0000   -0.28958
698920.0000   -0.34982
698960.0000   -0.42174
699000.0000   -0.35563
699040.0000   -0.11375
699080.0000   -0.20303
699120.0000   -0.49646
699160.0000   -0.31436
699200.0000   -0.55067
699240.0000   -0.54200
699280.0000   -0.38919
699320.0000   -0.15573
699360.0000   -0.49558
699400.0000   -0.19672
699440.0000   -0.46302
699480.0000   -0.34569
699520.0000   -0.17227
699560.0000   -0.29341
699600.0000   -0.39186
699640.0000   -0.19243
699680.0000   -0.04140
699720.0000    0.08581
699760.0000    0.10766
699800.0000    0.07164
699840.0000    0.14851
699880.0000    0.04888
699920.0000    0.25082
699960.0000    0.12048
700000.0000    0.15249
700040.0000   -0.17517
700080.0000   -0.04189
700120.0000   -0.36699
700160.0000   -0.54346
700200.0000   -0.29246
700240.0000   -0.08379
700280.0000   -0.38990
700320.0000   -0.48215
700360.0000   -0.41273
700400.0000   -0.31309
700440.0000   -0.34219
700480.0000   -0.33357
700520.0000   -0.33265
700560.0000   -0.12544
700600.0000   -0.57852
700640.0000   -0.96934
700680.0000   -0.24429
700720.0000   -0.44272
700760.0000   -0.47434
700800.0000   -0.25699
700840.0000   -0.30140
700880.0000   -0.00973
700920.0000   -0.45259
700960.0000   -0.14592
701000.0000   -0.15105
701040.0000   -0.24827
701080.0000   -0.08235
701120.0000   -0.18085
701160.0000   -0.28501
701200.0000   -0.00040
701240.0000   -0.21960
701280.0000   -0.32542
701320.0000   -0.38101
701360.0000   -0.71428
701400.0000   -0.74879
701440.0000   -0.42099
701480.0000   -0.31647
701520.0000   -0.61032
701560.0000   -0.55628
701600.0000   -0.89862
701640.0000   -0.73274
701680.0000   -0.66163
701720.0000   -0.05487
701760.0000   -0.06499
701800.0000   -0.30431
701840.0000   -0.28610
701880.0000   -0.30953
701920.0000   -0.35509
701960.0000   -0.34581
702000.0000   -0.33032
702040.0000   -0.12162
702080.0000   -0.23415
702120.0000   -0.38961
702160.0000   -0.37935
702200.0000   -0.44712
702240.0000   -0.50869
702280.0000   -0.21116
702320.0000   -0.14077
702360.0000   -0.54392
702400.0000   -0.22418
702440.0000   -0.38564
702480.0000   -0.07625
702520.0000   -0.35436
702560.0000   -0.39669
702600.0000   -0.42269
702640.0000   -0.34407
702680.0000   -0.41776
702720.0000   -0.50184
702760.0000   -0.49498
702800.0000   -0.20438
702840.0000   -0.19694
702880.0000   -0.02663
702920.0000   -0.47152
702960.0000   -0.62575
703000.0000   -0.43921
703040.0000   -0.48338
703080.0000   -0.66891
703120.0000   -0.64381
703160.0000   -0.33606
703200.0000    0.02984
703240.0000   -0.45270
703280.0000    0.01438
703320.0000   -0.06048
703360.0000   -0.55237
703400.0000   -0.20885
703440.0000   -0.28962
703480.0000   -0.25187
703520.0000   -0.29227
703560.0000   -0.25102
703600.0000   -0.26944
703640.0000   -0.16830
703680.0000   -0.47430
703720.0000   -0.58022
703760.0000   -0.51291
703800.0000   -0.62502
703840.0000   -0.13057
703880.0000   -0.33078
703920.0000   -0.56975
703960.0000   -0.23441
704000.0000   -0.90436
704040.0000   -0.36474
704080.0000   -0.54637
704120.0000   -0.42141
704160.0000   -0.72305
704200.0000   -0.46219
704240.0000   -0.43707
704280.0000   -0.46444
704320.0000   -0.70195
704360.0000   -0.61128
704400.0000   -0.66990
704440.0000   -0.41211
704480.0000   -0.42622
704520.0000   -0.42428
704560.0000   -0.11972
704600.0000   -0.22078
704640.0000    0.09605
704680.0000   -0.30330
704720.0000   -0.27860
704760.0000   -0.36986
704800.0000   -0.34017
704840.0000   -0.36858
704880.0000   -0.31119
704920.0000   -0.12380
704960.0000   -0.34141
705000.0000   -0.20875
705040.0000   -0.10355
705080.0000   -0.22155
705120.0000   -0.46320
705160.0000   -0.29240
705200.0000   -0.22200
705240.0000   -0.24851
705280.0000   -0.16125
705320.0000   -0.18105
705360.0000    0.01767
705400.0000   -0.17327
705440.0000   -0.33890
705480.0000   -0.48410
705520.0000   -0.33795
705560.0000   -0.58622
705600.0000   -0.59240
705640.0000   -0.63098
705680.0000   -0.71147
705720.0000   -0.42994
705760.0000   -0.18592
705800.0000   -0.20281
705840.0000   -0.28885
705880.0000   -0.52139
705920.0000   -0.44110
705960.0000   -0.89398
706000.0000   -0.38795
706040.0000   -0.47491
706080.0000   -0.81737
706120.0000   -0.69907
706160.0000   -0.65667
706200.0000   -0.64397
706240.0000   -0.50306
706280.0000   -0.46047
706320.0000   -0.25980
706360.0000   -0.35739
706400.0000   -0.44290
706440.0000   -0.59110
706480.0000   -0.67583
706520.0000   -0.29451
706560.0000   -0.54312
706600.0000   -0.61039
706640.0000   -0.53103
706680.0000   -0.55573
706720.0000   -0.43142
706760.0000   -0.43387
706800.0000   -0.77690
706840.0000   -0.38772
706880.0000   -0.45690
706920.0000   -0.52222
706960.0000   -0.58112
707000.0000   -0.36505
707040.0000   -0.48864
707080.0000   -0.53637
707120.0000   -0.45280
707160.0000   -0.41687
707200.0000   -0.35429
707240.0000   -0.20680
707280.0000   -0.49976
707320.0000   -0.33024
707360.0000   -0.31820
707400.0000   -0.46482
707440.0000   -0.39757
707480.0000   -0.62176
707520.0000   -0.95029
707560.0000   -0.45487
707600.0000   -0.37110
707640.0000   -0.48990
707680.0000   -0.45404
707720.0000   -0.48895
707760.0000   -0.51912
707800.0000   -0.45463
707840.0000   -0.36532
707880.0000   -0.45447
707920.0000   -0.18748
707960.0000   -0.23350
708000.0000   -0.44944
708040.0000   -0.41939
708080.0000   -0.34578
708120.0000   -0.45817
708160.0000   -0.41935
708200.0000   -0.21708
708240.0000    0.00067
708280.0000   -0.10599
708320.0000   -0.22795
708360.0000   -0.07438
708400.0000   -0.07627
708440.0000   -0.27051
708480.0000   -0.20922
708520.0000   -0.27058
708560.0000   -0.40347
708600.0000   -0.40589
708640.0000   -0.51027
708680.0000   -0.24081
708720.0000   -0.49380
708760.0000   -0.70527
708800.0000   -0.35650
708840.0000   -0.57619
708880.0000   -0.51971
708920.0000   -0.80244
708960.0000   -0.39000
709000.0000   -0.35906
709040.0000   -0.50013
709080.0000   -0.47056
709120.0000   -0.57880
709160.0000   -0.22407
709200.0000   -0.33787
709240.0000   -0.46240
709280.0000   -0.40533
709320.0000   -0.56304
709360.0000   -0.51875
709400.0000   -0.59021
709440.0000   -0.58703
709480.0000   -0.24281
709520.0000   -0.37168
709560.0000   -0.22757
709600.0000   -0.20800
709640.0000   -0.48047
709680.0000   -0.68531
709720.0000   -0.92394
709760.0000   -0.48089
709800.0000   -0.32548
709840.0000   -0.43407
709880.0000   -0.10667
709920.0000    0.18436
709960.0000   -0.01453
710000.0000   -0.05302
710040.0000   -0.43239
710080.0000   -0.43533
710120.0000   -0.15436
710160.0000   -0.32801
710200.0000   -0.18051
710240.0000   -0.30577
710280.0000   -0.34028
710320.0000   -0.55632
710360.0000   -0.51694
710400.0000   -0.44920
710440.0000   -0.68639
710480.0000   -0.55531
710520.0000    0.05904
710560.0000   -0.45622
710600.0000   -0.32599
710640.0000   -0.29165
710680.0000   -0.49310
710720.0000   -0.57057
710760.0000   -0.45542
710800.0000   -0.31401
710840.0000   -0.24844
710880.0000   -0.22444
710920.0000   -0.47651
710960.0000   -0.09684
711000.0000   -0.16210
711040.0000   -0.19056
711080.0000   -0.13182
711120.0000    0.01339
711160.0000   -0.30153
711200.0000   -0.31329
711240.0000   -0.56700
711280.0000   -0.36800
711320.0000   -0.45546
711360.0000   -0.60363
711400.0000   -1.05069
711440.0000   -0.34035
711480.0000   -0.54351
711520.0000   -0.70249
711560.0000   -0.61856
711600.0000   -0.13465
711640.0000   -0.00651
711680.0000   -0.06778
711720.0000    0.03676
711760.0000   -0.28269
711800.0000   -0.58092
711840.0000   -0.16185
711880.0000    0.13689
711920.0000   -0.14197
711960.0000   -0.15326
712000.0000   -0.26385
712040.0000   -0.56270
712080.0000    0.31459
712120.0000   -0.13644
712160.0000   -0.23576
712200.0000   -0.30533
712240.0000   -0.59201
712280.0000   -0.45146
712320.0000   -0.45352
712360.0000   -0.37203
712400.0000   -0.49487
712440.0000   -0.54110
712480.0000   -0.83383
712520.0000   -0.71587
712560.0000   -0.50872
712600.0000   -0.29824
712640.0000   -0.70860
712680.0000   -0.45805
712720.0000   -0.58741
712760.0000   -0.64921
712800.0000   -0.45528
712840.0000   -0.41351
712880.0000   -0.67177
712920.0000   -0.47133
712960.0000   -0.60713
713000.0000   -0.55575
713040.0000   -0.65058
713080.0000   -0.69204
713120.0000   -0.35533
713160.0000   -0.58849
713200.0000   -0.49268
713240.0000   -0.56394
713280.0000   -0.64327
713320.0000   -0.63005
713360.0000   -0.67281
713400.0000   -0.64849
713440.0000   -0.79792
713480.0000   -0.63215
713520.0000   -0.26147
713560.0000   -0.33768
713600.0000   -0.45673
713640.0000   -0.36624
713680.0000   -0.93111
713720.0000   -0.41462
713760.0000   -0.23365
713800.0000   -0.24498
713840.0000   -0.47933
713880.0000   -0.30296
713920.0000   -0.81406
713960.0000   -0.42951
714000.0000   -0.34016
714040.0000   -0.44083
714080.0000   -0.37921
714120.0000   -0.62262
714160.0000   -0.35173
714200.0000   -0.64276
714240.0000   -0.37365
714280.0000   -0.42833
714320.0000   -0.49733
714360.0000   -0.37178
714400.0000   -0.21951
714440.0000   -0.44429
714480.0000   -0.33594
714520.0000   -0.26398
714560.0000   -0.45029
714600.0000   -0.34773
714640.0000   -0.41483
714680.0000   -0.24141
714720.0000   -0.13695
714760.0000   -0.22220
714800.0000   -0.28083
714840.0000   -0.34126
714880.0000   -0.06030
714920.0000   -0.20037
714960.0000   -0.27514
715000.0000   -0.12429
715040.0000   -0.19944
715080.0000   -0.22945
715120.0000   -0.48415
715160.0000   -0.23177
715200.0000   -0.12254
715240.0000   -0.01334
715280.0000   -0.09888
715320.0000    0.09481
715360.0000   -0.30209
715400.0000   -0.31920
715440.0000   -0.44412
715480.0000   -0.49617
715520.0000   -0.23684
715560.0000   -0.40028
715600.0000   -0.29551
715640.0000   -0.39862
715680.0000   -0.37075
715720.0000   -0.05910
715760.0000   -0.54292
715800.0000   -0.17309
715840.0000   -0.24793
715880.0000   -0.07439
715920.0000   -0.21033
715960.0000   -0.14145
716000.0000   -0.28910
716040.0000    0.03150
716080.0000   -0.11526
716120.0000   -0.63572
716160.0000   -0.05390
716200.0000   -0.30206
716240.0000   -0.49781
716280.0000   -0.24916
716320.0000    0.23336
716360.0000    0.27376
716400.0000    0.04865
716440.0000    0.33491
716480.0000    0.21849
716520.0000    0.32471
716560.0000    0.42984
716600.0000    0.39268
716640.0000    0.22006
716680.0000    0.29985
716720.0000    0.25079
716760.0000    0.18883
716800.0000    0.30217
716840.0000    0.37004
716880.0000    0.19915
716920.0000    0.41392
716960.0000    0.13288
717000.0000    0.40094
717040.0000    0.29863
717080.0000    0.39363
717120.0000    0.43491
717160.0000    0.40503
717200.0000    0.36730
717240.0000    0.30075
717280.0000    0.42015
717320.0000    0.32650
717360.0000    0.54465
717400.0000    0.72641
717440.0000    0.37472
717480.0000    0.38820
717520.0000    0.11558
717560.0000    0.43113
717600.0000    0.37502
717640.0000    0.29244
717680.0000    0.37412
717720.0000    0.65295
717760.0000    0.22458
717800.0000    0.39954
717840.0000    0.36027
717880.0000    0.22802
717920.0000    0.31268
717960.0000    0.44902
718000.0000    0.33767
718040.0000    0.63957
718080.0000    0.47433
718120.0000    0.34019
718160.0000    0.25550
718200.0000    0.42446
718240.0000    0.48146
718280.0000    0.31441
718320.0000    0.50743
718360.0000    0.20489
718400.0000    0.48727
718440.0000    0.42223
718480.0000    0.38052
718520.0000    0.12979
718560.0000    0.13409
718600.0000    0.40509
718640.0000    0.54881
718680.0000    0.36040
718720.0000    0.52337
718760.0000    0.27476
718800.0000    0.36275
718840.0000    0.46311
718880.0000    0.47661
718920.0000    0.33984
718960.0000    0.25028
719000.0000    0.49313
719040.0000    0.52229
719080.0000    0.43210
719120.0000    0.36433
719160.0000    0.33715
719200.0000    0.36065
719240.0000    0.27952
719280.0000    0.41482
719320.0000    0.36736
719360.0000    0.65337
719400.0000    0.49975
719440.0000    0.36505
719480.0000    0.17002
719520.0000    0.27937
719560.0000    0.12711
719600.0000    0.28955
719640.0000    0.46991
719680.0000    0.63799
719720.0000    0.36695
719760.0000    0.09701
719800.0000    0.21917
719840.0000    0.29665
719880.0000    0.45386
719920.0000    0.30742
719960.0000    0.30765
720000.0000    0.17190
720040.0000    0.41843
720080.0000    0.42253
720120.0000    0.44432
720160.0000    0.46717
720200.0000    0.33986
720240.0000    0.25575
720280.0000    0.53346
720320.0000    0.35512
720360.0000    0.35363
720400.0000    0.38874
720440.0000    0.32907
720480.0000    0.30313
720520.0000    0.55479
720560.0000    0.29906
720600.0000    0.78469
720640.0000    0.32625
720680.0000    0.29177
720720.0000    0.20565
720760.0000    0.38706
720800.0000    0.40772
720840.0000    0.41331
720880.0000    0.31552
720920.0000    0.22182
720960.0000    0.18369
721000.0000    0.23157
721040.0000    0.43899
721080.0000    0.56825
721120.0000    0.51494
721160.0000    0.27717
721200.0000    0.46027
721240.0000    0.49271
721280.0000    0.41239
721320.0000    0.61334
721360.0000    0.50110
721400.0000    0.54055
721440.0000    0.71615
721480.0000    0.49364
721520.0000    0.74417
721560.0000    0.69557
721600.0000    0.47013
721640.0000    0.24718
721680.0000    0.33433
721720.0000    0.38441
721760.0000    0.40810
721800.0000    0.48271
721840.0000    0.19768
721880.0000    0.48417
721920.0000    0.41327
721960.0000    0.26605
722000.0000    0.29604
722040.0000    0.31699
722080.0000    0.36727
722120.0000    0.37735
722160.0000    0.50095
722200.0000    0.17885
722240.0000    0.23756
722280.0000    0.41451
722320.0000    0.36640
722360.0000    0.26577
722400.0000    0.29197
722440.0000    0.35406
722480.0000    0.25930
722520.0000    0.37738
722560.0000    0.24348
722600.0000    0.40777
722640.0000    0.52978
722680.0000    0.35900
722720.0000    0.34649
722760.0000    0.44960
722800.0000    0.44324
722840.0000    0.37072
722880.0000    0.37730
722920.0000    0.37787
722960.0000    0.41651
723000.0000    0.34331
723040.0000    0.31862
723080.0000    0.51945
723120.0000    0.39020
723160.0000    0.51168
723200.0000    0.50645
723240.0000    0.54563
723280.0000    0.65094
723320.0000    0.54502
723360.0000    0.59570
723400.0000    0.09528
723440.0000    0.35914
723480.0000    0.38010
723520.0000    0.28417
723560.0000    0.57335
723600.0000    0.57762
723640.0000    0.37912
723680.0000    0.71055
723720.0000    0.52947
723760.0000    0.55315
723800.0000    0.63742
723840.0000    0.52928
[truncated: 158,795 more chars]
