# Supplementary material for: Comment on 'Valid molecular dynamics simulations of human hemoglobin require a surprisingly large box size'
Source: eLife. 2019 Jun 20;8:e44718. doi: 10.7554/eLife.44718 (PMC6586461; doi:10.7554/eLife.44718)
Supplement: Figure 4—source data 1. — The zip archive contains a README file describing which source files correspond to the different panels. [file elife-44718-fig4-data1.zip › figure4/panels_EF/amber/box2/eq17/proj.xvg]

25000.0000   -0.46308
25040.0000   -0.36645
25080.0000   -0.54931
25120.0000   -0.71332
25160.0000    0.05674
25200.0000   -0.08973
25240.0000    0.06853
25280.0000   -0.12419
25320.0000   -0.11550
25360.0000   -0.22309
25400.0000   -0.43670
25440.0000   -0.08928
25480.0000   -0.20683
25520.0000   -0.24415
25560.0000   -0.06738
25600.0000   -0.21015
25640.0000   -0.08958
25680.0000   -0.09619
25720.0000    0.04212
25760.0000   -0.21353
25800.0000   -0.17138
25840.0000   -0.12833
25880.0000   -0.10302
25920.0000   -0.19273
25960.0000    0.04289
26000.0000   -0.06109
26040.0000    0.03479
26080.0000   -0.17882
26120.0000   -0.14785
26160.0000   -0.10317
26200.0000   -0.17171
26240.0000   -0.00193
26280.0000   -0.39751
26320.0000    0.06701
26360.0000   -0.21634
26400.0000    0.02010
26440.0000   -0.04312
26480.0000    0.01998
26520.0000   -0.24002
26560.0000   -0.33616
26600.0000   -0.45552
26640.0000   -0.39035
26680.0000   -0.37951
26720.0000   -0.59437
26760.0000   -0.48512
26800.0000   -0.42778
26840.0000   -0.67234
26880.0000   -0.74808
26920.0000   -0.67427
26960.0000   -0.57758
27000.0000   -0.56209
27040.0000   -0.76063
27080.0000   -0.37697
27120.0000   -0.39879
27160.0000   -0.43930
27200.0000   -0.60577
27240.0000   -0.46056
27280.0000   -0.65915
27320.0000   -0.33967
27360.0000   -0.81755
27400.0000   -0.55892
27440.0000   -0.48460
27480.0000   -0.54751
27520.0000   -0.66219
27560.0000   -0.51728
27600.0000   -0.67452
27640.0000   -0.61488
27680.0000   -0.83360
27720.0000   -0.71005
27760.0000   -0.94800
27800.0000   -0.63770
27840.0000   -0.74706
27880.0000   -0.62501
27920.0000   -0.78110
27960.0000   -0.53041
28000.0000   -0.80806
28040.0000   -0.61526
28080.0000   -0.61579
28120.0000   -0.35896
28160.0000   -0.22615
28200.0000   -0.04083
28240.0000   -0.08112
28280.0000   -0.12726
28320.0000    0.11608
28360.0000    0.04262
28400.0000   -0.28557
28440.0000   -0.73503
28480.0000   -0.59799
28520.0000   -0.66278
28560.0000   -0.11474
28600.0000    0.01860
28640.0000   -0.38945
28680.0000   -0.13815
28720.0000   -0.14164
28760.0000    0.17463
28800.0000    0.19316
28840.0000   -0.63430
28880.0000   -0.07654
28920.0000   -0.03692
28960.0000   -0.19174
29000.0000   -0.02106
29040.0000    0.10993
29080.0000    0.59889
29120.0000    0.37439
29160.0000    0.30205
29200.0000    0.46831
29240.0000    0.75140
29280.0000    0.33510
29320.0000    0.11997
29360.0000    0.65006
29400.0000    0.35800
29440.0000    0.51869
29480.0000    0.22291
29520.0000    0.26898
29560.0000    0.57571
29600.0000    0.46769
29640.0000    0.58759
29680.0000    0.48212
29720.0000    0.43955
29760.0000    0.46054
29800.0000    0.46115
29840.0000    0.43068
29880.0000    0.31018
29920.0000    0.21787
29960.0000    0.27974
30000.0000    0.21397
30040.0000    0.44303
30080.0000    0.54539
30120.0000    0.41704
30160.0000    0.63713
30200.0000    0.58391
30240.0000    0.40137
30280.0000    0.12574
30320.0000    0.16757
30360.0000   -0.19742
30400.0000    0.21927
30440.0000    0.19795
30480.0000    0.21593
30520.0000    0.06617
30560.0000   -0.05266
30600.0000    0.44429
30640.0000    0.19923
30680.0000    0.21744
30720.0000   -0.32358
30760.0000   -0.24817
30800.0000   -0.34484
30840.0000   -0.24605
30880.0000   -0.49015
30920.0000   -0.36564
30960.0000    0.12389
31000.0000   -0.34241
31040.0000   -0.32991
31080.0000   -0.01926
31120.0000   -0.29857
31160.0000   -0.40067
31200.0000   -0.23069
31240.0000   -0.11176
31280.0000   -0.02389
31320.0000    0.01604
31360.0000   -0.12008
31400.0000   -0.25943
31440.0000   -0.37530
31480.0000   -0.39183
31520.0000    0.10550
31560.0000   -0.19013
31600.0000   -0.05164
31640.0000   -0.54868
31680.0000    0.11230
31720.0000   -0.34741
31760.0000   -0.14718
31800.0000   -0.14317
31840.0000   -0.08059
31880.0000   -0.41614
31920.0000   -0.49596
31960.0000   -0.32292
32000.0000   -0.28804
32040.0000   -0.24626
32080.0000   -0.52414
32120.0000   -0.26053
32160.0000   -0.24552
32200.0000   -0.55601
32240.0000   -0.45336
32280.0000   -0.41825
32320.0000   -0.00613
32360.0000   -0.64891
32400.0000   -0.64762
32440.0000   -0.49543
32480.0000   -0.46699
32520.0000   -0.14575
32560.0000   -0.45524
32600.0000   -0.49940
32640.0000   -0.43450
32680.0000   -0.72748
32720.0000   -0.87029
32760.0000   -0.92558
32800.0000   -0.82889
32840.0000   -0.91413
32880.0000   -0.60622
32920.0000   -0.54111
32960.0000   -0.85166
33000.0000   -0.65916
33040.0000   -0.72608
33080.0000   -0.72638
33120.0000   -0.60610
33160.0000   -0.26565
33200.0000   -0.05187
33240.0000   -0.14790
33280.0000   -0.19936
33320.0000   -0.18348
33360.0000   -0.32534
33400.0000   -0.49593
33440.0000   -0.36859
33480.0000    0.21127
33520.0000   -0.23100
33560.0000   -0.24434
33600.0000   -0.89558
33640.0000   -1.15547
33680.0000   -0.55107
33720.0000   -0.61943
33760.0000   -0.94999
33800.0000   -0.70392
33840.0000   -0.78853
33880.0000   -0.82429
33920.0000   -0.71276
33960.0000   -0.41433
34000.0000   -0.56272
34040.0000   -0.76814
34080.0000   -0.77659
34120.0000   -0.70760
34160.0000   -0.84714
34200.0000   -0.65922
34240.0000   -0.98091
34280.0000   -0.37591
34320.0000    0.12085
34360.0000    0.19503
34400.0000    0.49026
34440.0000    0.38917
34480.0000    0.29738
34520.0000    0.00119
34560.0000    0.15155
34600.0000    0.21654
34640.0000    0.42210
34680.0000    0.44991
34720.0000    0.22998
34760.0000    0.44674
34800.0000    0.45344
34840.0000    0.29605
34880.0000    0.37438
34920.0000    0.13105
34960.0000    0.43992
35000.0000    0.28900
35040.0000    0.36652
35080.0000    0.39440
35120.0000    0.12026
35160.0000    0.33542
35200.0000    0.26424
35240.0000    0.45246
35280.0000    0.11734
35320.0000    0.57081
35360.0000    0.57005
35400.0000    0.20777
35440.0000    0.42267
35480.0000    0.20808
35520.0000    0.37462
35560.0000    0.05810
35600.0000    0.58503
35640.0000    0.25855
35680.0000    0.49246
35720.0000    0.25886
35760.0000    0.27042
35800.0000    0.19304
35840.0000    0.43575
35880.0000    0.32859
35920.0000    0.37990
35960.0000    0.42234
36000.0000    0.44093
36040.0000    0.31813
36080.0000    0.35785
36120.0000    0.41626
36160.0000    0.53163
36200.0000    0.52248
36240.0000    0.56278
36280.0000    0.49990
36320.0000    0.54835
36360.0000    0.45108
36400.0000    0.40890
36440.0000    0.60145
36480.0000    0.26826
36520.0000    0.47813
36560.0000    0.38652
36600.0000    0.54391
36640.0000    0.30509
36680.0000    0.40829
36720.0000    0.59216
36760.0000    0.36315
36800.0000    0.29484
36840.0000    0.36042
36880.0000    0.45769
36920.0000    0.39663
36960.0000    0.52032
37000.0000    0.34461
37040.0000    0.42871
37080.0000    0.46738
37120.0000    0.75655
37160.0000    0.64444
37200.0000    0.50684
37240.0000    0.40976
37280.0000    0.13721
37320.0000    0.30917
37360.0000    0.39841
37400.0000    0.36224
37440.0000    0.53286
37480.0000    0.59969
37520.0000    0.57574
37560.0000    0.74608
37600.0000    0.57155
37640.0000    0.53053
37680.0000    0.63699
37720.0000    0.56176
37760.0000    0.61460
37800.0000    0.56247
37840.0000    0.54716
37880.0000    0.72047
37920.0000    0.49853
37960.0000    0.56520
38000.0000    0.66571
38040.0000    0.56463
38080.0000    0.46599
38120.0000    0.55659
38160.0000    0.69277
38200.0000    0.68880
38240.0000    0.50536
38280.0000    0.47450
38320.0000    0.40292
38360.0000    0.58868
38400.0000    0.65659
38440.0000    0.47006
38480.0000    0.48684
38520.0000    0.54829
38560.0000    0.59876
38600.0000    0.54700
38640.0000    0.52487
38680.0000    0.51259
38720.0000    0.31128
38760.0000    0.38888
38800.0000    0.43510
38840.0000    0.59104
38880.0000    0.55206
38920.0000    0.50490
38960.0000    0.61747
39000.0000    0.49236
39040.0000    0.57406
39080.0000    0.53903
39120.0000    0.43236
39160.0000    0.48796
39200.0000    0.53664
39240.0000    0.52730
39280.0000    0.39252
39320.0000    0.56312
39360.0000    0.41611
39400.0000    0.50040
39440.0000    0.53425
39480.0000    0.49196
39520.0000    0.30892
39560.0000    0.47057
39600.0000    0.49875
39640.0000    0.56926
39680.0000    0.46149
39720.0000    0.41935
39760.0000    0.26915
39800.0000    0.29585
39840.0000    0.57752
39880.0000    0.31346
39920.0000    0.44550
39960.0000    0.72552
40000.0000    0.43708
40040.0000    0.45412
40080.0000    0.21443
40120.0000    0.33055
40160.0000    0.25690
40200.0000    0.39499
40240.0000    0.55165
40280.0000    0.34884
40320.0000    0.31342
40360.0000    0.37456
40400.0000    0.32724
40440.0000    0.40399
40480.0000    0.17400
40520.0000    0.23376
40560.0000    0.31319
40600.0000    0.44683
40640.0000    0.28708
40680.0000    0.28217
40720.0000    0.31841
40760.0000    0.30846
40800.0000    0.20864
40840.0000    0.40094
40880.0000    0.38202
40920.0000    0.20073
40960.0000    0.30916
41000.0000    0.24682
41040.0000    0.34754
41080.0000    0.20283
41120.0000    0.42362
41160.0000    0.32470
41200.0000    0.29905
41240.0000    0.38600
41280.0000    0.21174
41320.0000    0.26080
41360.0000    0.29492
41400.0000    0.16648
41440.0000    0.31394
41480.0000    0.15884
41520.0000    0.49481
41560.0000    0.32767
41600.0000    0.46392
41640.0000    0.15657
41680.0000    0.14135
41720.0000    0.27560
41760.0000    0.30839
41800.0000    0.39340
41840.0000    0.29188
41880.0000    0.25142
41920.0000    0.31975
41960.0000    0.25790
42000.0000    0.20906
42040.0000    0.50920
42080.0000    0.54104
42120.0000    0.66032
42160.0000    0.67825
42200.0000    0.40909
42240.0000    0.67071
42280.0000    0.43382
42320.0000    0.52359
42360.0000    0.49535
42400.0000    0.45849
42440.0000    0.32348
42480.0000    0.28821
42520.0000    0.34836
42560.0000    0.27639
42600.0000    0.24912
42640.0000    0.43585
42680.0000    0.42180
42720.0000    0.41756
42760.0000    0.33307
42800.0000    0.46566
42840.0000    0.22066
42880.0000    0.30952
42920.0000    0.45828
42960.0000    0.39989
43000.0000    0.16626
43040.0000    0.42098
43080.0000    0.44592
43120.0000    0.53566
43160.0000    0.31870
43200.0000    0.36466
43240.0000    0.33716
43280.0000    0.43248
43320.0000    0.05703
43360.0000    0.37494
43400.0000    0.19846
43440.0000    0.22964
43480.0000    0.32180
43520.0000    0.37168
43560.0000    0.16508
43600.0000    0.27086
43640.0000    0.33222
43680.0000    0.36486
43720.0000    0.42855
43760.0000    0.50102
43800.0000    0.15769
43840.0000    0.15588
43880.0000    0.22779
43920.0000    0.24149
43960.0000    0.18279
44000.0000    0.29662
44040.0000    0.58059
44080.0000    0.27863
44120.0000    0.36793
44160.0000    0.50817
44200.0000    0.17229
44240.0000    0.37648
44280.0000    0.66259
44320.0000    0.51401
44360.0000    0.51459
44400.0000   -0.00017
44440.0000    0.37525
44480.0000    0.13169
44520.0000    0.35703
44560.0000    0.38355
44600.0000    0.27466
44640.0000    0.16708
44680.0000    0.24920
44720.0000    0.22635
44760.0000    0.09509
44800.0000    0.30188
44840.0000    0.40162
44880.0000    0.13427
44920.0000    0.40081
44960.0000    0.15206
45000.0000    0.41603
45040.0000    0.43147
45080.0000    0.53386
45120.0000    0.44187
45160.0000    0.50424
45200.0000    0.50928
45240.0000    0.35173
45280.0000    0.24265
45320.0000   -0.13044
45360.0000   -0.02875
45400.0000   -0.11753
45440.0000   -0.21670
45480.0000   -0.45612
45520.0000   -0.04776
45560.0000   -0.34931
45600.0000   -0.36013
45640.0000   -0.34384
45680.0000   -0.26954
45720.0000   -0.33393
45760.0000   -0.24554
45800.0000   -0.43019
45840.0000   -0.16534
45880.0000    0.15733
45920.0000   -0.23413
45960.0000   -0.24482
46000.0000   -0.34896
46040.0000   -0.43784
46080.0000   -0.32913
46120.0000   -0.20855
46160.0000   -0.33752
46200.0000   -0.70689
46240.0000   -0.79999
46280.0000   -0.76409
46320.0000   -0.53819
46360.0000   -0.56436
46400.0000   -0.62000
46440.0000   -0.12181
46480.0000   -0.40224
46520.0000   -0.37086
46560.0000   -0.58451
46600.0000   -0.48262
46640.0000   -0.28536
46680.0000   -0.47916
46720.0000   -0.49324
46760.0000   -0.23384
46800.0000   -0.52872
46840.0000   -0.39255
46880.0000   -0.49841
46920.0000   -0.25690
46960.0000   -0.28629
47000.0000    0.18217
47040.0000    0.16765
47080.0000    0.01396
47120.0000    0.06000
47160.0000    0.05646
47200.0000    0.17050
47240.0000   -0.27550
47280.0000   -0.22621
47320.0000   -0.10309
47360.0000   -0.42999
47400.0000   -0.29252
47440.0000   -0.37640
47480.0000   -0.14353
47520.0000   -0.09234
47560.0000    0.00909
47600.0000   -0.18599
47640.0000   -0.21570
47680.0000   -0.24329
47720.0000   -0.04107
47760.0000   -0.36572
47800.0000   -0.14523
47840.0000   -0.18890
47880.0000   -0.42766
47920.0000   -0.33184
47960.0000   -0.44590
48000.0000   -0.42434
48040.0000   -0.07044
48080.0000    0.02997
48120.0000   -0.14975
48160.0000   -0.25665
48200.0000   -0.49059
48240.0000   -0.18461
48280.0000   -0.50824
48320.0000   -0.75661
48360.0000   -0.46876
48400.0000   -0.66927
48440.0000   -0.29501
48480.0000   -0.38708
48520.0000   -0.39517
48560.0000   -0.48324
48600.0000   -0.71991
48640.0000   -0.69998
48680.0000   -0.24667
48720.0000   -0.64512
48760.0000   -0.67350
48800.0000   -0.43902
48840.0000   -0.36364
48880.0000   -0.29885
48920.0000   -0.60793
48960.0000   -0.63723
49000.0000   -0.39702
49040.0000   -0.56070
49080.0000   -0.17848
49120.0000    0.01214
49160.0000   -0.28296
49200.0000   -0.45389
49240.0000   -0.12953
49280.0000   -0.66139
49320.0000   -0.42213
49360.0000   -0.35059
49400.0000   -0.63622
49440.0000   -0.39296
49480.0000   -0.25925
49520.0000   -0.47384
49560.0000   -0.46459
49600.0000   -0.44599
49640.0000   -0.24878
49680.0000   -0.53650
49720.0000   -0.42849
49760.0000   -0.46504
49800.0000   -0.36697
49840.0000   -0.18692
49880.0000   -0.39167
49920.0000   -0.34963
49960.0000   -0.33286
50000.0000   -0.53236
50040.0000   -0.66845
50080.0000   -0.25635
50120.0000   -0.16712
50160.0000   -0.27306
50200.0000   -0.45072
50240.0000   -0.63482
50280.0000   -0.51174
50320.0000   -0.28445
50360.0000   -0.14493
50400.0000   -0.29533
50440.0000   -0.39133
50480.0000   -0.42726
50520.0000   -0.42020
50560.0000   -0.33752
50600.0000   -0.44738
50640.0000   -0.52259
50680.0000   -0.87062
50720.0000   -0.50493
50760.0000   -0.73099
50800.0000   -0.90604
50840.0000   -0.64740
50880.0000   -0.76287
50920.0000   -0.91981
50960.0000   -0.92898
51000.0000   -0.49253
51040.0000   -0.30418
51080.0000   -0.31945
51120.0000   -0.48714
51160.0000   -0.64763
51200.0000   -0.84745
51240.0000   -0.60997
51280.0000   -0.70240
51320.0000   -0.74624
51360.0000   -0.19949
51400.0000   -0.32600
51440.0000   -0.31439
51480.0000   -0.68124
51520.0000   -0.70454
51560.0000   -0.69490
51600.0000   -0.77616
51640.0000   -0.28938
51680.0000   -0.27826
51720.0000   -0.27153
51760.0000   -0.08336
51800.0000   -0.02700
51840.0000    0.02760
51880.0000   -0.24314
51920.0000   -0.47400
51960.0000   -0.60053
52000.0000   -1.05113
52040.0000   -0.59052
52080.0000   -0.90600
52120.0000   -0.73477
52160.0000   -0.42723
52200.0000   -0.75373
52240.0000   -0.72418
52280.0000   -0.54773
52320.0000   -0.55722
52360.0000   -0.66181
52400.0000   -0.51993
52440.0000   -1.01710
52480.0000   -0.46868
52520.0000   -0.85942
52560.0000   -0.38396
52600.0000   -0.70728
52640.0000   -0.35544
52680.0000   -0.50642
52720.0000   -0.42501
52760.0000   -0.25008
52800.0000   -0.30915
52840.0000   -0.08077
52880.0000   -0.23783
52920.0000   -0.53445
52960.0000   -0.29327
53000.0000   -0.51413
53040.0000   -0.79060
53080.0000   -0.45413
53120.0000   -0.68238
53160.0000   -0.70772
53200.0000   -0.43945
53240.0000   -0.27557
53280.0000   -0.27490
53320.0000   -0.51297
53360.0000   -0.47796
53400.0000   -0.42262
53440.0000   -0.31842
53480.0000   -0.51278
53520.0000   -0.27192
53560.0000   -0.42561
53600.0000   -0.43173
53640.0000   -0.32376
53680.0000   -0.37326
53720.0000   -0.41863
53760.0000   -0.46908
53800.0000   -0.40601
53840.0000   -0.37020
53880.0000   -0.50886
53920.0000   -0.30259
53960.0000   -0.55406
54000.0000   -0.69556
54040.0000   -0.63765
54080.0000   -0.71545
54120.0000   -0.79884
54160.0000   -0.63465
54200.0000   -0.80658
54240.0000   -0.57220
54280.0000   -0.97228
54320.0000   -0.66748
54360.0000   -0.82778
54400.0000   -0.70429
54440.0000   -0.65984
54480.0000   -0.80187
54520.0000   -0.29978
54560.0000   -0.60143
54600.0000   -0.73154
54640.0000   -0.53703
54680.0000   -0.43008
54720.0000   -0.88792
54760.0000   -0.46157
54800.0000   -0.86136
54840.0000   -0.58451
54880.0000   -0.54559
54920.0000   -0.65718
54960.0000   -0.47240
55000.0000   -0.04049
55040.0000   -0.07094
55080.0000    0.18921
55120.0000    0.13206
55160.0000   -0.00183
55200.0000    0.25929
55240.0000   -0.05329
55280.0000   -0.01746
55320.0000    0.10233
55360.0000    0.33800
55400.0000    0.11995
55440.0000   -0.07427
55480.0000    0.14304
55520.0000   -0.18810
55560.0000   -0.01156
55600.0000   -0.16587
55640.0000   -0.40561
55680.0000   -0.72453
55720.0000   -0.88443
55760.0000   -0.83305
55800.0000   -0.80598
55840.0000   -0.85045
55880.0000   -1.05081
55920.0000   -0.73637
55960.0000   -0.76498
56000.0000   -0.72665
56040.0000   -0.60333
56080.0000   -0.90403
56120.0000   -1.03452
56160.0000   -1.05727
56200.0000   -0.53241
56240.0000   -0.90198
56280.0000   -0.55605
56320.0000   -0.87463
56360.0000   -0.44079
56400.0000   -0.75995
56440.0000   -0.67867
56480.0000   -0.52904
56520.0000   -0.70931
56560.0000   -0.88434
56600.0000   -0.66649
56640.0000   -0.76150
56680.0000   -0.67339
56720.0000   -0.45764
56760.0000   -0.47676
56800.0000   -0.16779
56840.0000   -0.00579
56880.0000   -0.01777
56920.0000   -0.26524
56960.0000    0.04287
57000.0000   -0.00010
57040.0000   -0.03602
57080.0000   -0.00271
57120.0000    0.07825
57160.0000    0.28099
57200.0000   -0.00286
57240.0000    0.06435
57280.0000    0.04138
57320.0000    0.13841
57360.0000   -0.16882
57400.0000    0.14001
57440.0000   -0.07616
57480.0000   -0.17190
57520.0000   -0.15521
57560.0000   -0.29289
57600.0000   -0.31490
57640.0000   -0.38141
57680.0000   -0.15271
57720.0000   -0.45925
57760.0000   -0.28669
57800.0000   -0.50929
57840.0000   -0.42614
57880.0000   -0.44529
57920.0000   -0.68540
57960.0000   -0.64094
58000.0000   -0.70740
58040.0000   -0.46724
58080.0000   -0.81991
58120.0000   -0.84203
58160.0000   -0.70801
58200.0000   -0.69978
58240.0000   -0.89945
58280.0000   -0.87130
58320.0000   -0.82737
58360.0000   -0.94404
58400.0000   -0.92890
58440.0000   -0.85925
58480.0000   -0.80439
58520.0000   -0.50675
58560.0000   -0.76476
58600.0000   -0.43137
58640.0000   -0.65590
58680.0000   -0.54153
58720.0000   -0.64452
58760.0000   -0.54632
58800.0000   -0.50621
58840.0000   -0.72465
58880.0000   -0.76559
58920.0000   -0.70852
58960.0000   -0.62682
59000.0000   -0.87111
59040.0000   -0.65231
59080.0000   -0.72371
59120.0000   -0.63304
59160.0000   -0.68552
59200.0000   -0.48179
59240.0000   -0.71677
59280.0000   -0.66683
59320.0000   -0.64573
59360.0000   -0.69904
59400.0000   -0.66580
59440.0000   -0.59230
59480.0000   -0.35654
59520.0000   -0.64558
59560.0000   -0.72115
59600.0000   -0.93477
59640.0000   -0.69880
59680.0000   -0.43971
59720.0000   -0.48510
59760.0000   -0.83909
59800.0000   -0.97023
59840.0000   -0.97061
59880.0000   -0.88658
59920.0000   -0.73383
59960.0000   -0.81350
60000.0000   -0.49124
60040.0000   -0.55685
60080.0000   -0.62516
60120.0000   -0.48400
60160.0000   -0.68594
60200.0000   -0.69115
60240.0000   -0.73856
60280.0000   -0.64377
60320.0000   -0.60295
60360.0000   -0.64527
60400.0000   -0.74131
60440.0000   -0.67227
60480.0000   -0.66438
60520.0000   -0.81792
60560.0000   -0.67782
60600.0000   -0.74994
60640.0000   -0.75192
60680.0000   -0.97656
60720.0000   -0.65050
60760.0000   -0.52990
60800.0000   -0.64807
60840.0000   -0.44756
60880.0000   -0.89578
60920.0000   -0.88984
60960.0000   -0.73138
61000.0000   -0.36075
61040.0000   -0.40944
61080.0000   -0.10127
61120.0000   -0.12399
61160.0000   -0.50902
61200.0000   -0.18011
61240.0000   -0.26864
61280.0000   -0.04550
61320.0000   -0.05687
61360.0000    0.08380
61400.0000   -0.09763
61440.0000    0.22353
61480.0000    0.06769
61520.0000   -0.04795
61560.0000   -0.07467
61600.0000   -0.69375
61640.0000   -0.23458
61680.0000   -0.57753
61720.0000    0.08782
61760.0000   -0.34515
61800.0000   -0.42342
61840.0000   -0.47636
61880.0000   -0.26952
61920.0000   -0.74139
61960.0000   -0.24620
62000.0000   -0.46575
62040.0000   -0.69013
62080.0000   -0.34054
62120.0000   -0.35133
62160.0000   -0.61217
62200.0000   -0.32618
62240.0000   -0.67675
62280.0000   -0.75554
62320.0000   -0.71244
62360.0000   -0.49779
62400.0000   -0.83092
62440.0000   -0.47137
62480.0000   -0.98179
62520.0000   -0.76447
62560.0000   -0.63020
62600.0000   -0.33399
62640.0000   -0.48717
62680.0000   -0.65374
62720.0000   -0.52569
62760.0000   -0.32283
62800.0000   -0.14573
62840.0000   -0.45974
62880.0000   -0.61365
62920.0000   -0.19009
62960.0000   -0.54408
63000.0000   -0.28051
63040.0000   -0.31143
63080.0000   -0.11221
63120.0000   -0.49750
63160.0000   -0.58952
63200.0000   -0.38509
63240.0000   -0.54139
63280.0000   -0.58544
63320.0000   -0.56873
63360.0000   -0.46232
63400.0000   -0.27933
63440.0000   -0.39955
63480.0000   -0.77420
63520.0000   -0.68435
63560.0000   -0.81234
63600.0000   -0.70737
63640.0000   -0.76934
63680.0000   -0.59800
63720.0000   -0.76924
63760.0000   -0.95197
63800.0000   -1.10214
63840.0000   -0.91840
63880.0000   -0.38499
63920.0000   -0.53958
63960.0000   -0.29722
64000.0000   -0.51890
64040.0000   -0.48402
64080.0000   -0.87174
64120.0000   -0.50142
64160.0000   -0.44272
64200.0000   -0.31841
64240.0000   -0.56078
64280.0000   -0.47480
64320.0000   -0.21381
64360.0000   -0.22899
64400.0000   -0.50630
64440.0000   -0.51972
64480.0000   -0.53111
64520.0000   -0.28155
64560.0000   -0.11555
64600.0000   -0.41638
64640.0000   -0.18121
64680.0000    0.01144
64720.0000   -0.09886
64760.0000   -0.13713
64800.0000    0.02351
64840.0000   -0.27054
64880.0000   -0.34008
64920.0000   -0.36907
64960.0000   -0.22536
65000.0000   -0.26264
65040.0000   -0.27721
65080.0000   -0.65846
65120.0000   -0.59353
65160.0000   -0.37589
65200.0000   -0.57581
65240.0000   -0.54132
65280.0000   -0.74190
65320.0000   -0.70298
65360.0000   -0.67961
65400.0000   -0.34160
65440.0000   -0.30694
65480.0000   -0.23189
65520.0000   -0.39717
65560.0000   -0.32023
65600.0000   -0.35617
65640.0000   -0.36800
65680.0000   -0.34159
65720.0000   -0.58813
65760.0000   -0.59965
65800.0000   -0.86989
65840.0000   -0.66397
65880.0000   -0.26536
65920.0000   -0.35526
65960.0000   -0.14757
66000.0000   -0.37159
66040.0000   -0.40363
66080.0000   -0.45449
66120.0000   -0.52994
66160.0000   -0.23139
66200.0000   -0.19692
66240.0000   -0.56684
66280.0000   -0.17106
66320.0000   -0.22394
66360.0000   -0.33122
66400.0000   -0.14800
66440.0000   -0.15006
66480.0000   -0.27908
66520.0000   -0.48664
66560.0000   -0.62628
66600.0000   -0.38206
66640.0000   -0.44302
66680.0000   -0.52106
66720.0000   -0.38680
66760.0000   -0.86245
66800.0000   -0.77526
66840.0000   -0.81166
66880.0000   -0.37128
66920.0000   -0.61337
66960.0000   -0.12768
67000.0000   -0.51181
67040.0000   -0.30556
67080.0000   -0.07324
67120.0000   -0.09594
67160.0000    0.05892
67200.0000   -0.25946
67240.0000   -0.31083
67280.0000   -0.23616
67320.0000   -0.05190
67360.0000   -0.00576
67400.0000   -0.00613
67440.0000   -0.02415
67480.0000    0.27979
67520.0000    0.24079
67560.0000   -0.34274
67600.0000   -0.36704
67640.0000   -0.31802
67680.0000    0.17328
67720.0000    0.03339
67760.0000   -0.39326
67800.0000   -0.31581
67840.0000   -0.19870
67880.0000   -0.53755
67920.0000   -0.24832
67960.0000   -0.28448
68000.0000   -0.62693
68040.0000   -0.41568
68080.0000   -0.69341
68120.0000    0.00376
68160.0000    0.38963
68200.0000    0.42869
68240.0000    0.44555
68280.0000    0.32111
68320.0000    0.48108
68360.0000    0.56250
68400.0000    0.34076
68440.0000    0.26686
68480.0000    0.42792
68520.0000    0.49013
68560.0000    0.31136
68600.0000    0.34303
68640.0000    0.50203
68680.0000    0.52031
68720.0000    0.44560
68760.0000    0.77453
68800.0000    0.49811
68840.0000    0.57911
68880.0000    0.60081
68920.0000    0.79475
68960.0000    0.49126
69000.0000    0.63501
69040.0000    0.71071
69080.0000    0.85090
69120.0000    0.29562
69160.0000    0.46124
69200.0000    0.61254
69240.0000    0.41426
69280.0000    0.52234
69320.0000    0.43896
69360.0000    0.44866
69400.0000    0.38249
69440.0000    0.48563
69480.0000    0.43328
69520.0000    0.33939
69560.0000    0.25022
69600.0000    0.35734
69640.0000    0.41817
69680.0000    0.29254
69720.0000    0.33748
69760.0000    0.18060
69800.0000   -0.08596
69840.0000   -0.22170
69880.0000   -0.06887
69920.0000   -0.07431
69960.0000   -0.07742
70000.0000   -0.10309
70040.0000    0.06111
70080.0000    0.07639
70120.0000   -0.34539
70160.0000   -0.16883
70200.0000   -0.05395
70240.0000   -0.28071
70280.0000   -0.80274
70320.0000   -0.16858
70360.0000   -0.12809
70400.0000   -0.46636
70440.0000    0.14259
70480.0000    0.11272
70520.0000    0.15469
70560.0000    0.36539
70600.0000    0.43602
70640.0000    0.38675
70680.0000    0.57367
70720.0000    0.30726
70760.0000    0.37907
70800.0000    0.47597
70840.0000    0.45140
70880.0000    0.44868
70920.0000    0.35156
70960.0000    0.20449
71000.0000    0.46704
71040.0000    0.18839
71080.0000    0.32586
71120.0000    0.08028
71160.0000    0.44434
71200.0000    0.23962
71240.0000    0.41243
71280.0000    0.24938
71320.0000    0.49916
71360.0000    0.38100
71400.0000    0.19412
71440.0000    0.45299
71480.0000   -0.03938
71520.0000    0.21985
71560.0000    0.38065
71600.0000    0.41082
71640.0000    0.46722
71680.0000    0.33083
71720.0000    0.36357
71760.0000    0.23447
71800.0000    0.49152
71840.0000    0.29163
71880.0000    0.30596
71920.0000    0.53341
71960.0000    0.31224
72000.0000    0.21305
72040.0000    0.33684
72080.0000    0.18519
72120.0000    0.63716
72160.0000    0.77820
72200.0000    0.59687
72240.0000    0.66289
72280.0000    0.41310
72320.0000    0.41128
72360.0000    0.24551
72400.0000    0.41823
72440.0000    0.50789
72480.0000    0.51946
72520.0000    0.46086
72560.0000    0.41415
72600.0000    0.25551
72640.0000    0.29666
72680.0000    0.42645
72720.0000    0.43802
72760.0000    0.31338
72800.0000    0.09793
72840.0000    0.38635
72880.0000    0.32957
72920.0000    0.25627
72960.0000    0.20413
73000.0000    0.04282
73040.0000    0.04948
73080.0000    0.48463
73120.0000    0.21521
73160.0000    0.09260
73200.0000   -0.04667
73240.0000    0.23645
73280.0000    0.00067
73320.0000    0.03783
73360.0000   -0.29956
73400.0000   -0.22976
73440.0000    0.01874
73480.0000   -0.15339
73520.0000    0.00787
73560.0000   -0.00850
73600.0000    0.00163
73640.0000   -0.14825
73680.0000   -0.07347
73720.0000    0.05806
73760.0000    0.12764
73800.0000    0.25443
73840.0000    0.20243
73880.0000    0.24526
73920.0000    0.28651
73960.0000    0.39056
74000.0000    0.11901
74040.0000    0.15150
74080.0000    0.12635
74120.0000    0.16647
74160.0000    0.27205
74200.0000    0.17660
74240.0000   -0.07148
74280.0000    0.21409
74320.0000    0.39525
74360.0000    0.15675
74400.0000    0.24579
74440.0000    0.20044
74480.0000    0.19421
74520.0000    0.23314
74560.0000    0.13159
74600.0000   -0.25040
74640.0000    0.13748
74680.0000    0.45802
74720.0000    0.19897
74760.0000    0.33649
74800.0000   -0.13285
74840.0000   -0.40818
74880.0000   -0.19955
74920.0000   -0.29797
74960.0000   -0.36220
75000.0000    0.01523
75040.0000   -0.28880
75080.0000    0.11286
75120.0000    0.32993
75160.0000    0.06538
75200.0000    0.53302
75240.0000    0.34105
75280.0000    0.31757
75320.0000    0.32477
75360.0000    0.52934
75400.0000    0.43201
75440.0000    0.40153
75480.0000    0.64117
75520.0000    0.41473
75560.0000    0.32166
75600.0000    0.26163
75640.0000    0.31423
75680.0000    0.32113
75720.0000    0.23897
75760.0000    0.40070
75800.0000    0.41755
75840.0000    0.39845
75880.0000    0.42805
75920.0000    0.53717
75960.0000    0.76838
76000.0000    0.63194
76040.0000    0.73760
76080.0000    0.37118
76120.0000    0.43498
76160.0000    0.44480
76200.0000    0.24192
76240.0000    0.20194
76280.0000    0.37821
76320.0000    0.43066
76360.0000    0.43800
76400.0000    0.33139
76440.0000    0.49128
76480.0000    0.35936
76520.0000    0.53698
76560.0000    0.33946
76600.0000    0.49264
76640.0000    0.58075
76680.0000    0.56769
76720.0000    0.57806
76760.0000    0.67911
76800.0000    0.45855
76840.0000    0.71278
76880.0000    0.49418
76920.0000    0.52097
76960.0000    0.41714
77000.0000    0.60843
77040.0000    0.46891
77080.0000    0.57040
77120.0000    0.44484
77160.0000    0.49249
77200.0000    0.73168
77240.0000    0.54295
77280.0000    0.51873
77320.0000    0.31872
77360.0000    0.61358
77400.0000    0.66695
77440.0000    0.46630
77480.0000    0.37729
77520.0000    0.42816
77560.0000    0.80737
77600.0000    0.52831
77640.0000    0.52889
77680.0000    0.31956
77720.0000    0.47224
77760.0000    0.44171
77800.0000    0.58414
77840.0000    0.71226
77880.0000    0.50208
77920.0000    0.50709
77960.0000    0.47773
78000.0000    0.61113
78040.0000    0.69799
78080.0000    0.56170
78120.0000    0.75999
78160.0000    0.68110
78200.0000    0.74095
78240.0000    0.52577
78280.0000    0.58191
78320.0000    0.51883
78360.0000    0.58472
78400.0000    0.71892
78440.0000    0.44048
78480.0000    0.55631
78520.0000    0.56760
78560.0000    0.35501
78600.0000    0.59972
78640.0000    0.42776
78680.0000    0.29448
78720.0000    0.21991
78760.0000    0.27548
78800.0000    0.25743
78840.0000    0.41051
78880.0000    0.54269
78920.0000    0.49181
78960.0000    0.31990
79000.0000    0.41164
79040.0000    0.55936
79080.0000    0.41857
79120.0000    0.49553
79160.0000    0.33222
79200.0000    0.27052
79240.0000    0.22441
79280.0000    0.43534
79320.0000    0.52011
79360.0000    0.29442
79400.0000    0.28315
79440.0000    0.29565
79480.0000   -0.02301
79520.0000    0.19830
79560.0000    0.58075
79600.0000    0.19755
79640.0000    0.20521
79680.0000    0.40231
79720.0000    0.30893
79760.0000    0.06538
79800.0000    0.31496
79840.0000    0.24968
79880.0000    0.28199
79920.0000    0.23389
79960.0000    0.25041
80000.0000    0.33181
80040.0000    0.34172
80080.0000    0.11078
80120.0000    0.33879
80160.0000    0.36357
80200.0000    0.36020
80240.0000    0.37157
80280.0000    0.63730
80320.0000    0.38970
80360.0000    0.12873
80400.0000    0.62452
80440.0000    0.43177
80480.0000    0.34432
80520.0000    0.46363
80560.0000    0.65809
80600.0000    0.42072
80640.0000    0.39677
80680.0000    0.36431
80720.0000    0.29785
80760.0000    0.21509
80800.0000    0.33391
80840.0000    0.39667
80880.0000    0.41629
80920.0000    0.32941
80960.0000    0.24806
81000.0000    0.56489
81040.0000    0.27798
81080.0000   -0.03382
81120.0000    0.06636
81160.0000   -0.02167
81200.0000   -0.12857
81240.0000    0.01516
81280.0000   -0.35128
81320.0000    0.06010
81360.0000   -0.33374
81400.0000   -0.30823
81440.0000   -0.45923
81480.0000   -0.41772
81520.0000   -0.27393
81560.0000   -0.25884
81600.0000   -0.21403
81640.0000   -0.37001
81680.0000   -0.58614
81720.0000   -0.21116
81760.0000   -0.09754
81800.0000   -0.08109
81840.0000   -0.39252
81880.0000   -0.17746
81920.0000   -0.00087
81960.0000   -0.25956
82000.0000   -0.40136
82040.0000   -0.28229
82080.0000   -0.19287
82120.0000   -0.30213
82160.0000   -0.47607
82200.0000   -0.27726
82240.0000   -0.50528
82280.0000   -0.10772
82320.0000   -0.17298
82360.0000   -0.57258
82400.0000   -0.42400
82440.0000   -0.36309
82480.0000   -0.14989
82520.0000   -0.21277
82560.0000   -0.23310
82600.0000   -0.08357
82640.0000   -0.06639
82680.0000   -0.18662
82720.0000   -0.15370
82760.0000   -0.58367
82800.0000   -0.43427
82840.0000   -0.38183
82880.0000   -0.41311
82920.0000   -0.59849
82960.0000   -0.25897
83000.0000   -0.14185
83040.0000   -0.17966
83080.0000    0.31903
83120.0000    0.11936
83160.0000    0.09008
83200.0000   -0.17847
83240.0000   -0.50254
83280.0000   -0.67231
83320.0000   -0.52329
83360.0000   -0.28498
83400.0000   -0.06756
83440.0000   -0.05763
83480.0000   -0.03102
83520.0000   -0.02330
83560.0000   -0.18936
83600.0000   -0.12892
83640.0000   -0.67611
83680.0000   -0.56359
83720.0000   -0.59072
83760.0000   -0.63360
83800.0000   -0.40423
83840.0000   -0.74797
83880.0000   -0.60450
83920.0000   -0.67898
83960.0000   -0.78585
84000.0000   -0.37567
84040.0000   -0.17511
84080.0000   -0.00792
84120.0000   -0.32596
84160.0000    0.00492
84200.0000    0.10672
84240.0000   -0.09736
84280.0000   -0.47717
84320.0000   -0.39989
84360.0000   -0.13352
84400.0000   -0.13914
84440.0000   -0.25749
84480.0000   -0.06874
84520.0000   -0.57432
84560.0000   -0.20900
84600.0000   -0.20969
84640.0000   -0.18836
84680.0000   -0.24273
84720.0000   -0.01955
84760.0000   -0.20296
84800.0000   -0.34796
84840.0000   -0.16402
84880.0000   -0.27576
84920.0000   -0.13681
84960.0000   -0.21306
85000.0000   -0.36520
85040.0000    0.09211
85080.0000   -0.44449
85120.0000   -0.22484
85160.0000   -0.08616
85200.0000   -0.07438
85240.0000    0.04033
85280.0000   -0.29929
85320.0000   -0.13873
85360.0000   -0.21996
85400.0000   -0.02538
85440.0000    0.19723
85480.0000    0.16510
85520.0000    0.54804
85560.0000    0.64817
85600.0000    0.41732
85640.0000    0.52725
85680.0000    0.43924
85720.0000    0.34330
85760.0000    0.08683
85800.0000    0.37017
85840.0000    0.45686
85880.0000    0.09503
85920.0000    0.66450
85960.0000    0.24624
86000.0000    0.18929
86040.0000    0.19950
86080.0000    0.27103
86120.0000    0.06938
86160.0000    0.29554
86200.0000    0.21349
86240.0000    0.18453
86280.0000    0.05003
86320.0000    0.11929
86360.0000    0.10230
86400.0000    0.12529
86440.0000    0.03115
86480.0000    0.08933
86520.0000    0.16548
86560.0000   -0.02898
86600.0000   -0.05335
86640.0000   -0.14393
86680.0000   -0.19461
86720.0000   -0.16020
86760.0000   -0.12046
86800.0000    0.03862
86840.0000    0.40333
86880.0000    0.33779
86920.0000    0.34267
86960.0000    0.28692
87000.0000    0.26644
87040.0000    0.01657
87080.0000    0.17088
87120.0000    0.31016
87160.0000    0.41881
87200.0000    0.55849
87240.0000    0.34560
87280.0000    0.41296
87320.0000    0.41562
87360.0000    0.38961
87400.0000    0.49089
87440.0000    0.45738
87480.0000    0.46721
87520.0000    0.50828
87560.0000    0.44150
87600.0000    0.25953
87640.0000    0.32453
87680.0000    0.48003
87720.0000    0.42834
87760.0000    0.78649
87800.0000    0.41870
87840.0000    0.65442
87880.0000    0.68573
87920.0000    0.39577
87960.0000    0.47192
88000.0000    0.48728
88040.0000    0.68009
88080.0000    0.56433
88120.0000    0.45747
88160.0000    0.50870
88200.0000    0.55353
88240.0000    0.58218
88280.0000    0.59203
88320.0000    0.44543
88360.0000    0.39428
88400.0000    0.40615
88440.0000    0.42508
88480.0000    0.37483
88520.0000    0.49762
88560.0000    0.39432
88600.0000    0.45134
88640.0000    0.42366
88680.0000    0.32595
88720.0000    0.58956
88760.0000    0.43819
88800.0000    0.40052
88840.0000    0.36977
88880.0000    0.37847
88920.0000    0.48351
88960.0000    0.25591
89000.0000    0.36082
89040.0000    0.25540
89080.0000    0.67467
89120.0000    0.33104
89160.0000    0.48776
89200.0000    0.70720
89240.0000    0.40354
89280.0000    0.30034
89320.0000    0.53668
89360.0000    0.47943
89400.0000    0.49746
89440.0000    0.40873
89480.0000    0.32397
89520.0000    0.34977
89560.0000    0.32336
89600.0000    0.28447
89640.0000    0.34668
89680.0000    0.07820
89720.0000    0.44305
89760.0000    0.48869
89800.0000    0.25251
89840.0000    0.65238
89880.0000    0.67869
89920.0000    0.61819
89960.0000    0.51439
90000.0000    0.31071
90040.0000    0.50208
90080.0000    0.29311
90120.0000    0.36171
90160.0000    0.51950
90200.0000    0.33138
90240.0000    0.29505
90280.0000    0.51525
90320.0000    0.28577
90360.0000    0.47983
90400.0000    0.51632
90440.0000    0.24138
90480.0000    0.48943
90520.0000    0.45940
90560.0000    0.31453
90600.0000    0.25583
90640.0000    0.24364
90680.0000    0.57612
90720.0000    0.22926
90760.0000    0.33151
90800.0000    0.43689
90840.0000    0.41791
90880.0000    0.41895
90920.0000    0.38303
90960.0000    0.39614
91000.0000    0.29959
91040.0000    0.32789
91080.0000    0.45151
91120.0000    0.34397
91160.0000    0.46412
91200.0000    0.36938
91240.0000    0.42810
91280.0000    0.21882
91320.0000    0.53828
91360.0000    0.40779
91400.0000    0.40339
91440.0000    0.38053
91480.0000    0.57808
91520.0000    0.71745
91560.0000    0.68531
91600.0000    0.66157
91640.0000    0.63616
91680.0000    0.51365
91720.0000    0.40778
91760.0000    0.46863
91800.0000    0.45765
91840.0000    0.37821
91880.0000    0.65048
91920.0000    0.41981
91960.0000    0.32671
92000.0000    0.30560
92040.0000    0.57109
92080.0000    0.53547
92120.0000    0.34644
92160.0000    0.39746
92200.0000    0.44532
92240.0000    0.34870
92280.0000    0.28557
92320.0000    0.51080
92360.0000    0.61287
92400.0000    0.34077
92440.0000    0.28350
92480.0000    0.35498
92520.0000    0.34530
92560.0000    0.39450
92600.0000    0.77549
92640.0000    0.74968
92680.0000    0.70457
92720.0000    0.33298
92760.0000    0.33940
92800.0000    0.50261
92840.0000    0.56265
92880.0000    0.11691
92920.0000    0.43076
92960.0000    0.59181
93000.0000    0.60730
93040.0000    0.51364
93080.0000    0.64026
93120.0000    0.18229
93160.0000    0.54320
93200.0000    0.45014
93240.0000    0.27983
93280.0000    0.40931
93320.0000    0.50622
93360.0000    0.38795
93400.0000    0.32652
93440.0000    0.39045
93480.0000    0.32575
93520.0000    0.39127
93560.0000    0.58154
93600.0000    0.70037
93640.0000    0.63341
93680.0000    0.61387
93720.0000    0.71012
93760.0000    0.70074
93800.0000    1.00841
93840.0000    0.85960
93880.0000    0.89948
93920.0000    0.87728
93960.0000    0.95337
94000.0000    0.74248
94040.0000    0.61351
94080.0000    0.92018
94120.0000    0.65914
94160.0000    0.63680
94200.0000    0.59092
94240.0000    0.66754
94280.0000    0.63250
94320.0000    0.92158
94360.0000    0.57453
94400.0000    0.78902
94440.0000    0.77790
94480.0000    0.72790
94520.0000    0.67582
94560.0000    0.89184
94600.0000    0.76119
94640.0000    0.69465
94680.0000    0.68689
94720.0000    0.70243
94760.0000    0.70119
94800.0000    1.06061
94840.0000    0.73449
94880.0000    0.87857
94920.0000    0.83294
94960.0000    0.83483
95000.0000    0.76602
95040.0000    0.40024
95080.0000    0.48797
95120.0000    0.26983
95160.0000    0.37865
95200.0000    0.24523
95240.0000    0.58272
95280.0000    0.43164
95320.0000    0.31588
95360.0000    0.46622
95400.0000    0.33129
95440.0000    0.48907
95480.0000    0.51260
95520.0000    0.33486
95560.0000    0.19896
95600.0000    0.41605
95640.0000    0.37772
95680.0000    0.54546
95720.0000    0.40627
95760.0000    0.25631
95800.0000    0.17592
95840.0000    0.31887
95880.0000    0.40516
95920.0000    0.36034
95960.0000    0.16951
96000.0000    0.24526
96040.0000    0.37456
96080.0000    0.27457
96120.0000    0.26631
96160.0000    0.20518
96200.0000    0.27843
96240.0000    0.26327
96280.0000    0.40041
96320.0000    0.19530
96360.0000    0.19571
96400.0000    0.26486
96440.0000    0.18386
96480.0000    0.31233
96520.0000    0.12160
96560.0000    0.29356
96600.0000   -0.02469
96640.0000    0.19195
96680.0000    0.19791
96720.0000    0.07803
96760.0000    0.15947
96800.0000    0.36423
96840.0000    0.37613
96880.0000    0.53908
96920.0000    0.13423
96960.0000   -0.02020
97000.0000   -0.09175
97040.0000   -0.03270
97080.0000   -0.05853
97120.0000    0.05574
97160.0000   -0.07944
97200.0000    0.18022
97240.0000   -0.09605
97280.0000    0.00707
97320.0000   -0.39514
97360.0000   -0.14336
97400.0000   -0.31615
97440.0000   -0.21425
97480.0000   -0.18536
97520.0000   -0.13145
97560.0000   -0.37969
97600.0000   -0.13800
97640.0000   -0.45865
97680.0000   -0.60366
97720.0000   -0.79371
97760.0000   -0.42644
97800.0000   -0.55279
97840.0000   -0.29423
97880.0000   -0.51033
97920.0000   -0.67302
97960.0000   -0.65914
98000.0000   -0.60325
98040.0000   -0.55420
98080.0000   -0.60526
98120.0000   -0.68001
98160.0000   -0.25838
98200.0000   -0.69629
98240.0000   -0.52520
98280.0000   -0.65161
98320.0000   -0.39174
98360.0000   -0.57672
98400.0000   -0.74669
98440.0000   -0.62376
98480.0000   -0.62222
98520.0000   -0.59617
98560.0000   -0.40605
98600.0000   -0.33611
98640.0000   -0.24928
98680.0000   -0.29959
98720.0000   -0.54580
98760.0000   -0.50948
98800.0000   -0.28120
98840.0000   -0.47661
98880.0000   -0.56378
98920.0000   -0.53087
98960.0000   -0.31960
99000.0000   -0.10560
99040.0000   -0.20859
99080.0000   -0.10434
99120.0000   -0.33259
99160.0000   -0.46667
99200.0000   -0.29050
99240.0000   -0.04419
99280.0000    0.05691
99320.0000   -0.21101
99360.0000    0.00828
99400.0000   -0.00399
99440.0000   -0.21354
99480.0000   -0.45259
99520.0000    0.22554
99560.0000    0.23867
99600.0000    0.00228
99640.0000   -0.02306
99680.0000    0.48846
99720.0000    0.20708
99760.0000    0.13291
99800.0000    0.50709
99840.0000    0.38602
99880.0000    0.55163
99920.0000    0.37950
99960.0000    0.41218
100000.0000    0.41614
100040.0000    0.53642
100080.0000    0.44436
100120.0000    0.40931
100160.0000    0.38643
100200.0000    0.39104
100240.0000    0.33787
100280.0000    0.03488
100320.0000    0.27463
100360.0000    0.55350
100400.0000    0.35476
100440.0000    0.20433
100480.0000    0.48958
100520.0000    0.25414
100560.0000    0.43266
100600.0000    0.22422
100640.0000    0.52259
100680.0000    0.41189
100720.0000    0.37292
100760.0000    0.48066
100800.0000   -0.08304
100840.0000    0.11915
100880.0000    0.36184
100920.0000    0.29536
100960.0000   -0.03492
101000.0000    0.08025
101040.0000    0.16327
101080.0000    0.13235
101120.0000    0.25000
101160.0000    0.12802
101200.0000    0.24554
101240.0000    0.25453
101280.0000    0.56899
101320.0000    0.67728
101360.0000    0.18507
101400.0000    0.26276
101440.0000    0.39454
101480.0000    0.34627
101520.0000    0.22270
101560.0000    0.14366
101600.0000    0.46910
101640.0000    0.10049
101680.0000    0.30199
101720.0000    0.38307
101760.0000   -0.05871
101800.0000    0.09050
101840.0000   -0.06174
101880.0000   -0.06758
101920.0000    0.25166
101960.0000    0.19124
102000.0000    0.19159
102040.0000    0.13915
102080.0000    0.23397
102120.0000    0.30682
102160.0000    0.26546
102200.0000    0.22505
102240.0000    0.19629
102280.0000    0.28957
102320.0000    0.22453
102360.0000    0.37064
102400.0000    0.18089
102440.0000    0.26934
102480.0000    0.27159
102520.0000    0.38782
102560.0000    0.10780
102600.0000    0.25712
102640.0000    0.21092
102680.0000    0.43253
102720.0000    0.28338
102760.0000    0.44786
102800.0000    0.11145
102840.0000    0.34000
102880.0000    0.28573
102920.0000    0.33898
102960.0000    0.38573
103000.0000   -0.04600
103040.0000    0.22275
103080.0000    0.36770
103120.0000    0.31766
103160.0000    0.16299
103200.0000    0.36507
103240.0000    0.36321
103280.0000    0.34925
103320.0000    0.18329
103360.0000    0.39533
103400.0000    0.35887
103440.0000    0.41662
103480.0000    0.29459
103520.0000    0.33117
103560.0000    0.65496
103600.0000    0.36925
103640.0000    0.23503
103680.0000    0.25458
103720.0000    0.13996
103760.0000    0.27005
103800.0000    0.40004
103840.0000    0.24357
103880.0000    0.36610
103920.0000    0.28962
103960.0000   -0.01705
104000.0000    0.38229
104040.0000    0.33448
104080.0000    0.38557
104120.0000    0.37194
104160.0000    0.25319
104200.0000    0.48113
104240.0000    0.56164
104280.0000    0.43516
104320.0000    0.48942
104360.0000    0.35139
104400.0000    0.46491
104440.0000    0.43634
104480.0000    0.41009
104520.0000    0.36524
104560.0000    0.29016
104600.0000    0.27438
104640.0000    0.28086
104680.0000    0.11260
104720.0000   -0.07612
104760.0000   -0.00397
104800.0000   -0.07874
104840.0000    0.18352
104880.0000   -0.09179
104920.0000   -0.26427
104960.0000   -0.24009
105000.0000   -0.25901
105040.0000   -0.19372
105080.0000    0.00067
105120.0000   -0.35202
105160.0000   -0.39014
105200.0000   -0.28659
105240.0000    0.04880
105280.0000   -0.15907
105320.0000   -0.15091
105360.0000   -0.03685
105400.0000   -0.23692
105440.0000    0.00104
105480.0000   -0.03498
105520.0000   -0.01286
105560.0000   -0.11426
105600.0000   -0.29911
105640.0000   -0.44832
105680.0000   -0.38427
105720.0000   -0.60136
105760.0000   -0.68996
105800.0000   -0.16200
105840.0000   -0.52626
105880.0000   -0.54669
105920.0000   -0.36526
105960.0000   -0.17372
106000.0000   -0.93659
106040.0000   -0.32817
106080.0000   -0.26766
106120.0000   -0.27383
106160.0000   -0.36035
106200.0000   -0.20373
106240.0000   -0.21867
106280.0000   -0.46513
106320.0000   -0.47675
106360.0000   -0.36826
106400.0000   -0.35432
106440.0000   -0.21472
106480.0000   -0.09679
106520.0000   -0.19820
106560.0000   -0.23700
106600.0000   -0.49673
106640.0000   -0.71998
106680.0000   -0.45271
106720.0000   -0.49614
106760.0000   -0.57728
106800.0000   -0.61761
106840.0000   -0.73093
106880.0000   -0.56549
106920.0000   -0.79810
106960.0000   -0.52489
107000.0000   -0.41775
107040.0000   -0.34522
107080.0000   -0.77007
107120.0000   -0.49492
107160.0000   -0.53488
107200.0000   -0.48906
107240.0000   -0.48343
107280.0000   -0.52652
107320.0000   -0.69755
107360.0000   -0.46755
107400.0000   -0.68675
107440.0000   -0.77401
107480.0000   -0.69396
107520.0000   -0.47293
107560.0000   -0.45979
107600.0000   -0.74689
107640.0000   -0.69349
107680.0000   -0.65405
107720.0000   -0.68439
107760.0000   -0.53809
107800.0000   -0.37552
107840.0000   -0.17993
107880.0000   -0.23160
107920.0000   -0.37392
107960.0000   -0.46507
108000.0000   -0.28597
108040.0000   -0.29132
108080.0000   -0.25526
108120.0000   -0.30195
108160.0000   -0.49193
108200.0000   -0.23230
108240.0000   -0.36249
108280.0000   -0.41838
108320.0000   -0.19281
108360.0000   -0.70968
108400.0000   -0.76342
108440.0000   -0.55603
108480.0000   -0.55413
108520.0000   -0.36456
108560.0000   -0.52881
108600.0000   -0.22153
108640.0000   -0.51936
108680.0000   -0.69791
108720.0000   -0.64210
108760.0000   -0.42900
108800.0000   -0.49793
108840.0000   -0.46240
108880.0000   -0.66880
108920.0000   -0.57878
108960.0000   -0.46579
109000.0000   -0.49971
109040.0000   -0.44001
109080.0000   -0.47382
109120.0000   -0.49112
109160.0000   -0.44228
109200.0000   -0.63189
109240.0000   -0.53446
109280.0000   -0.53191
109320.0000   -0.49715
109360.0000   -0.79341
109400.0000   -0.57388
109440.0000   -0.50028
109480.0000   -0.50982
109520.0000   -0.36399
109560.0000   -0.51533
109600.0000   -0.59032
109640.0000   -0.60759
109680.0000   -0.69956
109720.0000   -0.51922
109760.0000   -0.39609
109800.0000   -0.56207
109840.0000   -0.65179
109880.0000   -0.42766
109920.0000   -0.17558
109960.0000   -0.27644
110000.0000   -0.66354
110040.0000   -0.69788
110080.0000   -0.58545
110120.0000   -0.52969
110160.0000   -0.48692
110200.0000   -0.91670
110240.0000   -0.61605
110280.0000   -0.56630
110320.0000   -0.72131
110360.0000   -0.68791
110400.0000   -0.71694
110440.0000   -0.50502
110480.0000   -0.71989
110520.0000   -0.74346
110560.0000   -0.64868
110600.0000   -0.83220
110640.0000   -0.55311
110680.0000   -0.57029
110720.0000   -0.42384
110760.0000   -0.38583
110800.0000   -0.69268
110840.0000   -0.46557
110880.0000   -0.31301
110920.0000   -0.38175
110960.0000   -0.61068
111000.0000   -0.67461
111040.0000   -0.69892
111080.0000   -0.62706
111120.0000   -0.33713
111160.0000   -0.40275
111200.0000   -0.03392
111240.0000   -0.55567
111280.0000   -0.38729
111320.0000   -0.32963
111360.0000   -0.41340
111400.0000   -0.38207
111440.0000   -0.46863
111480.0000   -0.55640
111520.0000   -0.49627
111560.0000   -0.66996
111600.0000   -0.45186
111640.0000   -0.65337
111680.0000   -0.42687
111720.0000   -0.41908
111760.0000   -0.32368
111800.0000   -0.10806
111840.0000   -0.32327
111880.0000   -0.64023
111920.0000   -0.30723
111960.0000   -0.21971
112000.0000   -0.32899
112040.0000   -0.68564
112080.0000   -0.62315
112120.0000   -0.40638
112160.0000   -0.61925
112200.0000   -0.50411
112240.0000   -0.33537
112280.0000   -0.25699
112320.0000   -0.36602
112360.0000   -0.35215
112400.0000   -0.36412
112440.0000   -0.62200
112480.0000   -0.63458
112520.0000   -0.52539
112560.0000   -0.60142
112600.0000   -0.53173
112640.0000   -0.60741
112680.0000   -0.52339
112720.0000   -0.79583
112760.0000   -0.71545
112800.0000   -0.61316
112840.0000   -0.45970
112880.0000   -0.74850
112920.0000   -0.38399
112960.0000   -0.44990
113000.0000   -0.41974
113040.0000   -0.50293
113080.0000   -0.51492
113120.0000   -0.77864
113160.0000   -0.45380
113200.0000   -0.46248
113240.0000   -0.47804
113280.0000   -0.56779
113320.0000   -0.95519
113360.0000   -0.91604
113400.0000   -0.48606
113440.0000   -0.47288
113480.0000    0.10917
113520.0000   -0.01253
113560.0000    0.11802
113600.0000   -0.48218
113640.0000   -0.71645
113680.0000   -0.30069
113720.0000   -0.10369
113760.0000   -0.38090
113800.0000   -0.41000
113840.0000   -0.70409
113880.0000   -0.75564
113920.0000   -0.70071
113960.0000   -0.90491
114000.0000   -0.80140
114040.0000   -0.80888
114080.0000   -1.08202
114120.0000   -0.80465
114160.0000   -0.75052
114200.0000   -0.72716
114240.0000   -1.16130
114280.0000   -0.81910
114320.0000   -0.67562
114360.0000   -0.69944
114400.0000   -0.72312
114440.0000   -0.55709
114480.0000   -0.41110
114520.0000   -0.39335
114560.0000   -0.54133
114600.0000   -0.55936
114640.0000   -0.52708
114680.0000   -0.57109
114720.0000   -0.69930
114760.0000   -0.82184
114800.0000   -0.86166
114840.0000   -0.76169
114880.0000   -0.41922
114920.0000   -0.08577
114960.0000   -0.20012
115000.0000   -0.27860
115040.0000    0.21277
115080.0000   -0.23780
115120.0000   -0.08108
115160.0000   -0.26219
115200.0000   -0.04876
115240.0000    0.10300
115280.0000    0.16443
115320.0000    0.42586
115360.0000    0.15324
115400.0000   -0.15615
115440.0000   -0.23740
115480.0000   -0.26040
115520.0000    0.02790
115560.0000    0.15152
115600.0000   -0.30917
115640.0000   -0.41514
115680.0000    0.24147
115720.0000    0.33483
115760.0000    0.35054
115800.0000   -0.02053
115840.0000    0.36847
115880.0000   -0.07570
115920.0000    0.15999
115960.0000   -0.01595
116000.0000   -0.18508
116040.0000    0.16296
116080.0000   -0.14964
116120.0000   -0.14352
116160.0000   -0.04637
116200.0000   -0.14703
116240.0000   -0.01094
116280.0000    0.18977
116320.0000   -0.15128
116360.0000    0.18851
116400.0000    0.21063
116440.0000    0.13453
116480.0000   -0.10219
116520.0000    0.04733
116560.0000    0.07340
116600.0000    0.01558
116640.0000    0.20217
116680.0000   -0.11777
116720.0000    0.21142
116760.0000    0.23166
116800.0000    0.37237
116840.0000    0.47681
116880.0000    0.27152
116920.0000    0.46271
116960.0000    0.29798
117000.0000    0.42372
117040.0000    0.56992
117080.0000    0.40674
117120.0000    0.22068
117160.0000    0.24276
117200.0000    0.27725
117240.0000    0.06887
117280.0000    0.05036
117320.0000    0.17218
117360.0000    0.21277
117400.0000    0.07079
117440.0000   -0.08826
117480.0000   -0.12671
117520.0000   -0.59421
117560.0000   -0.50289
117600.0000    0.21558
117640.0000   -0.09684
117680.0000   -0.32169
117720.0000   -0.79163
117760.0000   -0.39627
117800.0000   -0.50377
117840.0000   -0.52879
117880.0000   -0.77452
117920.0000   -0.42191
117960.0000   -0.25262
118000.0000   -0.02249
118040.0000   -0.06980
118080.0000   -0.07899
118120.0000   -0.13971
118160.0000    0.00118
118200.0000    0.24189
118240.0000    0.23822
118280.0000    0.41916
118320.0000    0.38639
118360.0000    0.06108
118400.0000    0.44693
118440.0000    0.05683
118480.0000    0.24712
118520.0000    0.09573
118560.0000    0.07025
118600.0000    0.04539
118640.0000    0.19483
118680.0000    0.05009
118720.0000   -0.20953
118760.0000   -0.18251
118800.0000   -0.33495
118840.0000   -0.19475
118880.0000   -0.49287
118920.0000   -0.19024
118960.0000   -0.09650
119000.0000   -0.11497
119040.0000   -0.08768
119080.0000    0.02511
119120.0000    0.15753
119160.0000    0.11114
119200.0000   -0.10800
119240.0000    0.05003
119280.0000    0.39115
119320.0000    0.42019
119360.0000    0.25835
119400.0000    0.32281
119440.0000   -0.02719
119480.0000   -0.14175
119520.0000    0.13321
119560.0000   -0.09275
119600.0000    0.01395
119640.0000   -0.15108
119680.0000    0.05100
119720.0000   -0.05163
119760.0000   -0.12641
119800.0000   -0.17601
119840.0000    0.00398
119880.0000   -0.35023
119920.0000   -0.36254
119960.0000    0.10684
120000.0000    0.14555
120040.0000    0.21440
120080.0000    0.27475
120120.0000    0.27176
120160.0000    0.01317
120200.0000    0.10530
120240.0000    0.30207
120280.0000    0.13257
120320.0000    0.02145
120360.0000    0.25101
120400.0000    0.18230
120440.0000    0.01241
120480.0000    0.15329
120520.0000   -0.16680
120560.0000   -0.22297
120600.0000   -0.01328
120640.0000   -0.02522
120680.0000   -0.01363
120720.0000    0.16110
120760.0000   -0.16504
120800.0000    0.21456
120840.0000    0.18020
120880.0000    0.03552
120920.0000    0.15195
120960.0000   -0.01136
121000.0000   -0.19496
121040.0000   -0.18617
121080.0000   -0.31118
121120.0000   -0.05092
121160.0000   -0.19649
121200.0000   -0.54530
121240.0000   -0.56443
121280.0000   -0.48102
121320.0000   -0.58610
121360.0000   -0.37133
121400.0000   -0.48721
121440.0000   -0.47069
121480.0000   -0.29252
121520.0000   -0.50407
121560.0000   -0.77287
121600.0000   -0.63877
121640.0000   -0.65448
121680.0000   -0.33495
121720.0000   -0.63445
121760.0000   -0.51317
121800.0000   -0.42340
121840.0000   -0.49576
121880.0000   -0.56327
121920.0000   -0.91866
121960.0000   -0.95626
122000.0000   -0.82426
122040.0000   -0.75188
122080.0000   -0.35818
122120.0000   -0.68993
122160.0000   -0.37724
122200.0000   -0.71380
122240.0000   -0.53952
122280.0000   -0.69015
122320.0000   -0.65074
122360.0000   -0.27381
122400.0000   -0.54025
122440.0000   -0.52737
122480.0000   -0.34039
122520.0000   -0.68225
122560.0000   -0.76915
122600.0000   -0.61348
122640.0000   -0.53632
122680.0000   -0.56096
122720.0000   -0.73419
122760.0000   -0.91976
122800.0000   -0.76650
122840.0000   -0.61814
122880.0000   -0.57453
122920.0000   -0.60213
122960.0000   -0.19073
123000.0000   -0.47365
123040.0000   -0.29084
123080.0000   -0.22068
123120.0000   -0.72411
123160.0000   -0.40495
123200.0000   -0.46389
123240.0000   -0.40394
123280.0000   -0.31941
123320.0000   -0.66184
123360.0000   -0.44090
123400.0000   -0.63344
123440.0000   -0.61187
123480.0000   -0.54853
123520.0000   -0.58954
123560.0000   -0.67829
123600.0000   -0.50446
123640.0000   -0.37707
123680.0000   -0.25283
123720.0000   -0.23517
123760.0000    0.07534
123800.0000    0.02912
123840.0000    0.18723
123880.0000    0.04174
123920.0000   -0.05357
123960.0000   -0.04013
124000.0000   -0.03420
124040.0000   -0.12118
124080.0000   -0.06141
124120.0000   -0.10326
124160.0000   -0.43375
124200.0000   -0.41609
124240.0000   -0.24197
124280.0000   -0.20142
124320.0000   -0.45630
124360.0000   -0.49858
124400.0000   -0.52489
124440.0000   -0.67956
124480.0000   -0.54110
124520.0000   -0.68887
124560.0000   -0.69792
124600.0000   -0.84396
124640.0000   -0.66156
124680.0000   -0.63901
124720.0000   -0.67856
124760.0000   -0.70779
124800.0000   -0.61334
124840.0000   -0.65505
124880.0000   -0.77217
124920.0000   -0.54756
124960.0000   -0.58619
125000.0000   -0.57211
125040.0000   -0.54212
125080.0000   -0.49744
125120.0000   -0.44642
125160.0000   -0.10739
125200.0000   -0.42245
125240.0000   -0.51104
125280.0000   -0.70515
125320.0000   -0.52432
125360.0000   -0.61368
125400.0000   -0.68457
125440.0000   -0.46142
125480.0000   -0.35253
125520.0000   -0.52420
125560.0000   -0.67124
125600.0000   -0.51906
125640.0000   -0.45696
125680.0000   -0.25905
125720.0000    0.01702
125760.0000   -0.00254
125800.0000    0.04155
125840.0000   -0.08506
125880.0000   -0.02324
125920.0000   -0.04338
125960.0000    0.03784
126000.0000   -0.41585
126040.0000   -0.03587
126080.0000   -0.40340
126120.0000   -0.09511
126160.0000   -0.27303
126200.0000   -0.29288
126240.0000   -0.27807
126280.0000   -0.11429
126320.0000   -0.02665
126360.0000   -0.10115
126400.0000    0.03488
126440.0000    0.03028
126480.0000   -0.11541
126520.0000   -0.05210
126560.0000   -0.17347
126600.0000    0.09843
126640.0000    0.03317
126680.0000   -0.03013
126720.0000   -0.45132
126760.0000   -0.22184
126800.0000   -0.37465
126840.0000   -0.11313
126880.0000   -0.51996
126920.0000   -0.69656
126960.0000   -0.65388
127000.0000   -0.37253
127040.0000   -0.45067
127080.0000   -0.52574
127120.0000   -0.64035
127160.0000   -0.61737
127200.0000   -0.71659
127240.0000   -0.48704
127280.0000   -0.59143
127320.0000   -0.43931
127360.0000   -0.31153
127400.0000   -0.51087
127440.0000   -0.36222
127480.0000   -0.54535
127520.0000   -0.16380
127560.0000   -0.34086
127600.0000   -0.12371
127640.0000   -0.35520
127680.0000   -0.37314
127720.0000   -0.52841
127760.0000   -0.39867
127800.0000   -0.56517
127840.0000   -0.34966
127880.0000   -0.34967
127920.0000   -0.50007
127960.0000   -0.30903
128000.0000   -0.43301
128040.0000   -0.30108
128080.0000   -0.24082
128120.0000   -0.34212
128160.0000   -0.46215
128200.0000   -0.26824
128240.0000   -0.77297
128280.0000   -0.78179
128320.0000   -0.51707
128360.0000   -0.11378
128400.0000   -0.50730
128440.0000   -0.51194
128480.0000   -0.56729
128520.0000   -0.43431
128560.0000   -0.22564
128600.0000   -0.66853
128640.0000   -0.58698
128680.0000   -0.52674
128720.0000   -0.47655
128760.0000   -0.47256
128800.0000   -0.92099
128840.0000   -0.35873
128880.0000   -0.16449
128920.0000   -0.20328
128960.0000   -0.16209
129000.0000    0.20039
129040.0000    0.22036
129080.0000    0.30165
129120.0000   -0.49994
129160.0000   -0.87770
129200.0000   -0.89498
129240.0000   -0.75470
129280.0000   -0.77564
129320.0000   -0.64660
129360.0000   -0.61420
129400.0000   -1.03983
129440.0000   -0.70827
129480.0000   -0.44899
129520.0000    0.02369
129560.0000   -0.30510
129600.0000   -0.02794
129640.0000   -0.24768
129680.0000   -0.39497
129720.0000   -0.41646
129760.0000   -0.39852
129800.0000   -0.32512
129840.0000   -0.50489
129880.0000   -0.68608
129920.0000   -0.40587
129960.0000   -0.11469
130000.0000   -0.58475
130040.0000   -0.49355
130080.0000   -0.31801
130120.0000   -0.61177
130160.0000   -0.40048
130200.0000   -0.53703
130240.0000   -0.54124
130280.0000   -0.69691
130320.0000   -0.46725
130360.0000   -0.60566
130400.0000   -0.72617
130440.0000   -0.62539
130480.0000   -0.66331
130520.0000   -0.38315
130560.0000   -0.25220
130600.0000   -0.51924
130640.0000   -0.46216
130680.0000   -0.90805
130720.0000   -0.65910
130760.0000   -0.74827
130800.0000   -0.76058
130840.0000   -0.54931
130880.0000   -0.60976
130920.0000   -0.42024
130960.0000   -0.67105
131000.0000   -0.39073
131040.0000   -0.16814
131080.0000   -0.26510
131120.0000   -0.38006
131160.0000   -0.25482
131200.0000   -0.48543
131240.0000   -0.06246
131280.0000   -0.18858
131320.0000   -0.19902
131360.0000   -0.19048
131400.0000   -0.58854
131440.0000   -0.27181
131480.0000   -0.27696
131520.0000   -0.69328
131560.0000   -0.46803
131600.0000   -0.60957
131640.0000   -0.63325
131680.0000   -0.57561
131720.0000   -0.43600
131760.0000   -0.62102
131800.0000   -0.56854
131840.0000   -0.56429
131880.0000   -0.73692
131920.0000   -0.58142
131960.0000   -0.48165
132000.0000   -0.44408
132040.0000   -0.51986
132080.0000   -0.40949
132120.0000   -0.25896
132160.0000   -0.49175
132200.0000   -0.58156
132240.0000   -0.43529
132280.0000   -0.49748
132320.0000   -0.43706
132360.0000   -0.57274
132400.0000   -0.16095
132440.0000   -0.48638
132480.0000   -0.41732
132520.0000   -0.46251
132560.0000   -0.68329
132600.0000   -0.52653
132640.0000   -0.67868
132680.0000   -0.39635
132720.0000   -0.49471
132760.0000   -0.53900
132800.0000   -0.39787
132840.0000   -0.52040
132880.0000   -0.37806
132920.0000   -0.53525
132960.0000   -0.29922
133000.0000   -0.48622
133040.0000   -0.19969
133080.0000   -0.78280
133120.0000    0.09568
133160.0000   -0.48111
133200.0000   -0.64611
133240.0000   -0.67969
133280.0000   -0.86476
133320.0000   -0.55109
133360.0000   -0.05723
133400.0000   -0.26005
133440.0000   -0.99443
133480.0000   -0.43221
133520.0000   -0.42297
133560.0000   -0.13258
133600.0000   -0.21936
133640.0000   -0.15028
133680.0000   -0.33498
133720.0000   -0.26592
133760.0000   -0.88361
133800.0000   -0.35724
133840.0000   -0.38392
133880.0000   -0.21074
133920.0000   -0.32288
133960.0000   -0.09790
134000.0000   -0.38566
134040.0000   -0.56169
134080.0000   -0.52842
134120.0000   -0.42460
134160.0000   -0.56563
134200.0000   -0.48288
134240.0000   -0.39443
134280.0000   -0.25372
134320.0000   -0.09036
134360.0000    0.01599
134400.0000   -0.32030
134440.0000   -0.05634
134480.0000    0.03785
134520.0000   -0.32122
134560.0000   -0.18218
134600.0000   -0.29055
134640.0000   -0.28088
134680.0000   -0.62259
134720.0000   -0.15143
134760.0000   -0.20056
134800.0000   -0.33967
134840.0000   -0.26935
134880.0000    0.06722
134920.0000   -0.38942
134960.0000   -0.46066
135000.0000   -0.33757
135040.0000   -0.68874
135080.0000   -0.14209
135120.0000   -0.07392
135160.0000   -0.01803
135200.0000   -0.25492
135240.0000   -0.54964
135280.0000   -0.44511
135320.0000   -0.51952
135360.0000   -0.55866
135400.0000   -0.48509
135440.0000   -0.57995
135480.0000   -0.54658
135520.0000   -0.61906
135560.0000   -0.53446
135600.0000   -0.81614
135640.0000   -0.32410
135680.0000   -0.78152
135720.0000   -0.73090
135760.0000   -0.94176
135800.0000   -1.14794
135840.0000   -0.50901
135880.0000   -0.88802
135920.0000   -0.49540
135960.0000   -0.64992
136000.0000   -0.75251
136040.0000   -0.66677
136080.0000   -0.77619
136120.0000   -0.50758
136160.0000   -0.67007
136200.0000   -0.66000
136240.0000   -0.53537
136280.0000   -0.58685
136320.0000   -0.53807
136360.0000   -0.69008
136400.0000   -0.68857
136440.0000   -0.75143
136480.0000   -0.43494
136520.0000   -0.50478
136560.0000   -0.38698
136600.0000   -0.48477
136640.0000   -0.63172
136680.0000   -0.56625
136720.0000   -0.81640
136760.0000   -0.38009
136800.0000   -0.46602
136840.0000   -0.55986
136880.0000   -0.59858
136920.0000   -0.87909
136960.0000   -0.52697
137000.0000   -0.79687
137040.0000   -0.57951
137080.0000   -0.59356
137120.0000   -0.49095
137160.0000   -0.40700
137200.0000   -0.56802
137240.0000   -0.19274
137280.0000   -0.15687
137320.0000    0.13148
137360.0000    0.11865
137400.0000   -0.24381
137440.0000   -0.01886
137480.0000   -0.41346
137520.0000   -0.51646
137560.0000   -0.54589
137600.0000   -0.47676
137640.0000   -0.57842
137680.0000   -0.71454
137720.0000   -0.80492
137760.0000   -0.57701
137800.0000   -0.80160
137840.0000   -0.70743
137880.0000   -0.21509
137920.0000   -0.33069
137960.0000   -0.69257
138000.0000   -0.59008
138040.0000   -0.69908
138080.0000   -0.31745
138120.0000   -0.65195
138160.0000   -0.40953
138200.0000   -0.17568
138240.0000   -0.27091
138280.0000   -0.13853
138320.0000   -0.35576
138360.0000   -0.68138
138400.0000   -0.48769
138440.0000   -0.53741
138480.0000   -0.55909
138520.0000   -0.62978
138560.0000   -0.47729
138600.0000   -0.59544
138640.0000   -0.68278
138680.0000   -0.51722
138720.0000   -0.54735
138760.0000   -0.46290
138800.0000   -0.53469
138840.0000   -0.54392
138880.0000   -0.74545
138920.0000   -0.57131
138960.0000   -0.42297
139000.0000   -0.19563
139040.0000   -0.39052
139080.0000   -0.58439
139120.0000   -0.51331
139160.0000   -0.78073
139200.0000   -0.49987
139240.0000   -0.45721
139280.0000   -0.58637
139320.0000   -0.44081
139360.0000   -0.48622
139400.0000   -0.81596
139440.0000   -0.66172
139480.0000   -0.71441
139520.0000   -0.21804
139560.0000   -0.30026
139600.0000   -0.55576
139640.0000   -0.48154
139680.0000   -0.68955
139720.0000    0.06081
139760.0000   -0.30133
139800.0000   -0.25432
139840.0000   -0.03819
139880.0000    0.03834
139920.0000   -0.34859
139960.0000   -0.35448
140000.0000   -0.33792
140040.0000   -0.40647
140080.0000   -0.36137
140120.0000   -0.44996
140160.0000   -0.53029
140200.0000   -0.40263
140240.0000   -0.54762
140280.0000   -0.73223
140320.0000   -0.48335
140360.0000   -0.43801
140400.0000   -0.36720
140440.0000   -0.43871
140480.0000   -0.47306
140520.0000   -0.49483
140560.0000   -0.65113
140600.0000   -0.81762
140640.0000   -0.45687
140680.0000   -0.76725
140720.0000   -0.67588
140760.0000   -0.59874
140800.0000   -0.40571
140840.0000   -0.85033
140880.0000   -0.51269
140920.0000   -0.66446
140960.0000   -0.49099
141000.0000   -0.55967
141040.0000   -0.61906
141080.0000   -0.51188
141120.0000   -0.69286
141160.0000   -0.46719
141200.0000   -0.12767
141240.0000   -0.66343
141280.0000   -0.53232
141320.0000   -0.53500
141360.0000   -0.83770
141400.0000   -0.39651
141440.0000   -0.61198
141480.0000   -0.69641
141520.0000   -0.61060
141560.0000   -0.76512
141600.0000   -0.67270
141640.0000   -0.84650
141680.0000   -0.21650
141720.0000   -0.56376
141760.0000   -0.27714
141800.0000   -0.61767
141840.0000   -0.58828
141880.0000   -0.69342
141920.0000   -0.31601
141960.0000   -0.33097
142000.0000   -0.29656
142040.0000   -0.34572
142080.0000   -0.38313
142120.0000   -0.14912
142160.0000   -0.42016
142200.0000   -0.71156
142240.0000   -0.55724
142280.0000   -0.51240
142320.0000   -0.87239
142360.0000   -0.58692
142400.0000   -0.62068
142440.0000   -0.66809
142480.0000   -0.76350
142520.0000   -0.70623
142560.0000   -0.56647
142600.0000   -0.40777
142640.0000   -0.53924
142680.0000   -0.73597
142720.0000   -0.60862
142760.0000   -0.78955
142800.0000   -0.46061
142840.0000   -0.56642
142880.0000   -0.55702
142920.0000   -0.62648
142960.0000   -0.38639
143000.0000   -0.51257
143040.0000   -0.91184
143080.0000   -0.56729
143120.0000   -0.50391
143160.0000   -0.31344
143200.0000   -0.19167
143240.0000   -0.19487
143280.0000   -0.26325
143320.0000    0.14560
143360.0000    0.37019
143400.0000    0.25572
143440.0000    0.25825
143480.0000    0.35085
143520.0000    0.09810
143560.0000    0.41304
143600.0000    0.31496
143640.0000    0.29853
143680.0000    0.31372
143720.0000    0.15938
143760.0000    0.36645
143800.0000    0.66105
143840.0000    0.47200
143880.0000    0.34407
143920.0000    0.29635
143960.0000    0.51376
144000.0000    0.34761
144040.0000    0.29587
144080.0000    0.41944
144120.0000    0.20575
144160.0000    0.39137
144200.0000    0.23268
144240.0000    0.19270
144280.0000    0.35971
144320.0000    0.15074
144360.0000    0.43501
144400.0000    0.29935
144440.0000    0.43562
144480.0000    0.54385
144520.0000    0.39302
144560.0000    0.21199
144600.0000    0.37533
144640.0000    0.22774
144680.0000    0.29882
144720.0000    0.26415
144760.0000    0.40171
144800.0000    0.25696
144840.0000    0.44371
144880.0000    0.28787
144920.0000    0.36349
144960.0000    0.42381
145000.0000    0.32475
145040.0000    0.25894
145080.0000    0.27423
145120.0000    0.34612
145160.0000    0.70169
145200.0000    0.40591
145240.0000    0.46397
145280.0000    0.34055
145320.0000    0.05771
145360.0000    0.60035
145400.0000    0.31209
145440.0000    0.38661
145480.0000    0.39417
145520.0000    0.52474
145560.0000    0.60056
145600.0000    0.28537
145640.0000    0.36797
145680.0000    0.52155
145720.0000    0.39139
145760.0000    0.55214
145800.0000    0.44705
145840.0000    0.37703
145880.0000    0.39809
145920.0000    0.45882
145960.0000    0.51342
146000.0000    0.26695
146040.0000    0.39526
146080.0000    0.28640
146120.0000    0.20104
146160.0000    0.63407
146200.0000    0.30114
146240.0000    0.42297
146280.0000    0.23834
146320.0000    0.39918
146360.0000    0.41541
146400.0000    0.42910
146440.0000    0.36535
146480.0000    0.19882
146520.0000    0.38295
146560.0000    0.26727
146600.0000    0.54814
146640.0000    0.32986
146680.0000    0.19467
146720.0000    0.03921
146760.0000    0.03864
146800.0000    0.43712
146840.0000    0.31486
146880.0000    0.16089
146920.0000    0.23448
146960.0000    0.23356
147000.0000    0.22345
147040.0000    0.24455
147080.0000    0.20796
147120.0000    0.34636
147160.0000    0.54392
147200.0000    0.23218
147240.0000    0.18374
147280.0000    0.12793
147320.0000    0.30931
147360.0000    0.30581
147400.0000    0.09746
147440.0000    0.15188
147480.0000    0.36367
147520.0000    0.39688
147560.0000    0.26374
147600.0000    0.34026
147640.0000    0.37582
147680.0000    0.19623
147720.0000    0.31224
147760.0000    0.69477
147800.0000    0.23074
147840.0000    0.43206
147880.0000    0.51739
147920.0000    0.53378
147960.0000    0.63911
148000.0000    0.56066
148040.0000    0.35113
148080.0000    0.38926
148120.0000    0.50586
148160.0000    0.49074
148200.0000    0.55001
148240.0000    0.54700
148280.0000    0.53004
148320.0000    0.36834
148360.0000    0.15671
148400.0000    0.30203
148440.0000    0.30032
148480.0000    0.39444
148520.0000    0.50299
148560.0000    0.45069
148600.0000    0.32499
148640.0000    0.52367
148680.0000    0.57029
148720.0000    0.50709
148760.0000    0.45671
148800.0000    0.29069
148840.0000    0.35792
148880.0000    0.24704
148920.0000    0.24830
148960.0000    0.24237
149000.0000    0.36189
149040.0000    0.46197
149080.0000    0.38714
149120.0000    0.15942
149160.0000    0.27259
149200.0000    0.31947
149240.0000    0.41960
149280.0000    0.26342
149320.0000    0.63298
149360.0000    0.41457
149400.0000    0.33964
149440.0000    0.47039
149480.0000    0.38527
149520.0000    0.36251
149560.0000    0.46346
149600.0000    0.36731
149640.0000    0.46013
149680.0000    0.66886
149720.0000    0.33367
149760.0000    0.22934
149800.0000    0.32880
149840.0000    0.30180
149880.0000    0.24010
149920.0000    0.44353
149960.0000    0.32741
150000.0000    0.33844
150040.0000    0.27336
150080.0000    0.47231
150120.0000    0.39847
150160.0000    0.56105
150200.0000    0.44969
150240.0000    0.37349
150280.0000    0.53397
150320.0000    0.28355
150360.0000    0.32771
150400.0000    0.60022
150440.0000    0.44326
150480.0000    0.31983
150520.0000    0.57693
150560.0000    0.35375
150600.0000    0.36844
150640.0000    0.10684
150680.0000    0.29435
150720.0000    0.30950
150760.0000    0.38635
150800.0000    0.19976
150840.0000   -0.03331
150880.0000   -0.04860
150920.0000    0.18746
150960.0000    0.35075
151000.0000    0.38179
151040.0000    0.21206
151080.0000    0.25826
151120.0000    0.12211
151160.0000    0.20880
151200.0000    0.19368
151240.0000    0.33743
151280.0000    0.34820
151320.0000   -0.06559
151360.0000    0.07799
151400.0000   -0.07995
151440.0000   -0.04672
151480.0000    0.15440
151520.0000   -0.13555
151560.0000   -0.00446
151600.0000    0.05479
151640.0000   -0.20836
151680.0000   -0.05668
151720.0000   -0.13788
151760.0000   -0.18487
151800.0000    0.20602
151840.0000    0.07426
151880.0000    0.38420
151920.0000    0.12904
151960.0000    0.03801
152000.0000   -0.22554
152040.0000   -0.04051
152080.0000   -0.07627
152120.0000    0.24201
152160.0000    0.17580
152200.0000   -0.15814
152240.0000   -0.24814
152280.0000   -0.15199
152320.0000   -0.27667
152360.0000   -0.53469
152400.0000   -0.11196
152440.0000   -0.02866
152480.0000    0.00948
152520.0000    0.10705
152560.0000   -0.15743
152600.0000   -0.16422
152640.0000    0.05219
152680.0000   -0.06647
152720.0000   -0.11059
152760.0000   -0.00183
152800.0000   -0.06614
152840.0000    0.07538
152880.0000    0.18210
152920.0000    0.23541
152960.0000   -0.16019
153000.0000   -0.45557
153040.0000   -0.37505
153080.0000   -0.15506
153120.0000   -0.43312
153160.0000   -0.41218
153200.0000   -0.53205
153240.0000   -0.61408
153280.0000   -0.56308
153320.0000   -0.53706
153360.0000   -0.51958
153400.0000   -0.65590
153440.0000   -0.47826
153480.0000   -0.54713
153520.0000   -0.81187
153560.0000   -0.66735
153600.0000   -0.43058
153640.0000   -0.60654
153680.0000   -0.17408
153720.0000   -0.46707
153760.0000   -0.46100
153800.0000   -0.45872
153840.0000   -0.49329
153880.0000   -0.52624
153920.0000   -0.23773
153960.0000   -0.30769
154000.0000   -0.25287
154040.0000   -0.16132
154080.0000   -0.48664
154120.0000   -0.48158
154160.0000   -0.46797
154200.0000   -0.49919
154240.0000   -0.30388
154280.0000   -0.49685
154320.0000   -0.51537
154360.0000   -0.27462
154400.0000   -0.42280
154440.0000   -0.48425
154480.0000   -0.59905
154520.0000   -0.41740
154560.0000   -0.68007
154600.0000   -0.34502
154640.0000   -0.39626
154680.0000   -0.41170
154720.0000   -0.27329
154760.0000   -0.32980
154800.0000   -0.49909
154840.0000   -0.61922
154880.0000   -0.37923
154920.0000   -0.63563
154960.0000   -0.47806
155000.0000   -0.58029
155040.0000   -0.41714
155080.0000   -0.53446
155120.0000   -0.68740
155160.0000   -0.67278
155200.0000   -0.53820
155240.0000   -0.56470
155280.0000   -0.34511
155320.0000   -0.32767
155360.0000   -0.11358
155400.0000   -0.33917
155440.0000   -0.39453
155480.0000   -0.45344
155520.0000   -0.62765
155560.0000   -0.42651
155600.0000   -0.43882
155640.0000   -0.53927
155680.0000   -0.77645
155720.0000   -0.49183
155760.0000   -0.72313
155800.0000   -0.83510
155840.0000   -0.53178
155880.0000   -0.77520
155920.0000   -0.87080
155960.0000   -0.80706
156000.0000   -0.53106
156040.0000   -0.51525
156080.0000   -0.57619
156120.0000   -0.47369
156160.0000   -0.59609
156200.0000   -0.37786
156240.0000   -0.55905
156280.0000   -0.64840
156320.0000   -0.41287
156360.0000   -0.68280
156400.0000   -0.66716
156440.0000   -0.37945
156480.0000   -0.38349
156520.0000   -0.43195
156560.0000   -0.29317
156600.0000   -0.47268
156640.0000   -0.31987
156680.0000   -0.52263
156720.0000   -0.21802
156760.0000   -0.23099
156800.0000   -0.54437
156840.0000   -0.83076
156880.0000   -0.60174
156920.0000   -0.06533
156960.0000   -0.29843
157000.0000    0.04974
157040.0000   -0.24329
157080.0000   -0.31375
157120.0000    0.13665
157160.0000   -0.08471
157200.0000    0.06418
157240.0000   -0.29162
157280.0000   -0.39591
157320.0000   -0.85420
157360.0000   -0.31824
157400.0000   -0.24706
157440.0000   -0.35540
157480.0000   -0.48705
157520.0000   -0.31450
157560.0000   -0.35581
157600.0000   -0.40566
157640.0000   -0.36139
157680.0000   -0.43569
157720.0000   -0.63025
157760.0000   -0.33602
157800.0000   -0.72385
157840.0000   -0.72317
157880.0000   -0.74110
157920.0000   -1.06313
157960.0000   -0.54497
158000.0000   -0.33489
158040.0000   -0.37303
158080.0000   -0.63006
158120.0000   -0.51925
158160.0000   -0.54685
158200.0000   -0.58177
158240.0000   -0.28157
158280.0000   -0.31203
158320.0000   -0.30646
158360.0000   -0.54417
158400.0000   -0.58687
158440.0000   -0.47587
158480.0000   -0.64036
158520.0000   -0.40589
158560.0000   -0.24636
158600.0000   -0.36533
158640.0000    0.01025
158680.0000    0.07214
158720.0000   -0.51407
158760.0000   -0.38913
158800.0000   -0.27454
158840.0000   -0.19065
158880.0000   -0.57013
158920.0000   -0.63595
158960.0000   -0.65725
159000.0000   -0.43655
159040.0000   -0.44576
159080.0000   -0.61178
159120.0000   -0.46819
159160.0000   -0.39081
159200.0000   -0.45699
159240.0000   -0.54828
159280.0000   -0.46397
159320.0000   -0.68943
159360.0000   -0.46026
159400.0000   -0.44188
159440.0000   -0.27557
159480.0000   -0.10431
159520.0000   -0.86071
159560.0000   -0.44816
159600.0000   -0.57384
159640.0000   -0.50990
159680.0000   -0.34268
159720.0000   -0.72145
159760.0000   -1.02272
159800.0000   -0.52420
159840.0000   -0.71283
159880.0000   -0.66741
159920.0000   -0.73098
159960.0000   -0.66819
160000.0000   -0.64927
160040.0000   -0.40877
160080.0000   -0.53462
160120.0000   -0.63611
160160.0000   -0.62063
160200.0000   -0.61779
160240.0000   -0.48294
160280.0000   -0.61308
160320.0000   -0.58867
160360.0000   -0.41611
160400.0000   -0.34487
160440.0000   -0.56040
160480.0000   -0.39847
160520.0000   -0.27898
160560.0000   -0.57758
160600.0000   -0.40174
160640.0000   -0.53388
160680.0000   -0.66098
160720.0000   -0.52872
160760.0000   -0.59617
160800.0000   -0.72035
160840.0000   -0.72464
160880.0000   -0.59901
160920.0000   -0.65876
160960.0000   -0.57495
161000.0000   -0.60849
161040.0000   -0.80170
161080.0000   -0.74097
161120.0000   -0.76478
161160.0000   -0.46644
161200.0000   -0.83313
161240.0000   -0.75212
161280.0000   -1.04420
161320.0000   -0.67344
161360.0000   -1.11669
161400.0000   -0.68519
161440.0000   -0.82963
161480.0000   -0.71398
161520.0000   -0.62888
161560.0000   -0.47616
161600.0000   -0.64979
161640.0000   -0.23642
161680.0000   -0.48630
161720.0000   -0.68165
161760.0000   -0.32497
161800.0000   -0.58665
161840.0000   -0.51160
161880.0000   -0.37124
161920.0000   -0.74723
161960.0000   -0.57346
162000.0000   -0.62862
162040.0000   -0.35863
162080.0000   -0.69534
162120.0000   -1.00808
162160.0000   -0.77070
162200.0000   -0.40770
162240.0000   -0.41048
162280.0000   -0.89022
162320.0000   -0.56106
162360.0000   -0.36589
162400.0000   -0.44590
162440.0000   -0.73439
162480.0000   -0.53668
162520.0000   -0.71830
162560.0000   -0.66303
162600.0000   -0.24485
162640.0000   -0.51220
162680.0000   -0.59463
162720.0000   -0.60310
162760.0000   -0.44942
162800.0000   -0.18897
162840.0000   -0.43136
162880.0000   -0.39244
162920.0000   -0.56379
162960.0000   -0.49648
163000.0000   -0.89699
163040.0000   -0.78216
163080.0000   -0.77066
163120.0000   -0.96370
163160.0000   -0.71730
163200.0000   -0.47704
163240.0000   -0.01943
163280.0000   -0.56087
163320.0000   -0.22758
163360.0000   -0.38673
163400.0000   -0.11996
163440.0000   -0.28056
163480.0000   -0.37763
163520.0000    0.46221
163560.0000    0.11380
163600.0000    0.27639
163640.0000    0.67538
163680.0000    0.31126
163720.0000    0.44014
163760.0000    0.42531
163800.0000    0.48012
163840.0000    0.44205
163880.0000    0.32352
163920.0000    0.41425
163960.0000    0.49522
164000.0000    0.46253
164040.0000    0.17829
164080.0000    0.07703
164120.0000    0.32863
164160.0000    0.51668
164200.0000    0.51244
164240.0000    0.44152
164280.0000    0.35034
164320.0000    0.48540
164360.0000    0.32089
164400.0000    0.23704
164440.0000    0.30148
164480.0000    0.46601
164520.0000    0.43403
164560.0000    0.35521
164600.0000    0.28174
164640.0000    0.47216
164680.0000    0.36039
164720.0000    0.20773
164760.0000    0.25917
164800.0000    0.27311
164840.0000    0.19516
164880.0000    0.49810
164920.0000    0.43491
164960.0000    0.40729
165000.0000    0.54094
165040.0000    0.37635
165080.0000    0.40294
165120.0000    0.31152
165160.0000    0.18704
165200.0000    0.30792
165240.0000    0.22532
165280.0000    0.24030
165320.0000   -0.18426
165360.0000   -0.22089
165400.0000   -0.23488
165440.0000    0.12969
165480.0000   -0.12090
165520.0000   -0.54613
165560.0000   -0.52506
165600.0000   -0.66056
165640.0000   -0.74013
165680.0000   -0.49386
165720.0000   -0.59170
165760.0000   -0.62772
165800.0000   -0.63683
165840.0000   -0.63119
165880.0000   -0.65662
165920.0000   -0.70025
165960.0000   -0.54590
166000.0000   -0.47090
166040.0000   -0.81691
166080.0000   -0.80459
166120.0000   -0.52529
166160.0000   -0.64549
166200.0000   -0.83213
166240.0000   -0.57022
166280.0000   -0.64626
166320.0000   -0.82502
166360.0000   -0.64467
166400.0000   -0.91021
166440.0000   -0.76367
166480.0000   -0.79067
166520.0000   -0.58683
166560.0000   -0.23105
166600.0000    0.15162
166640.0000   -0.14978
166680.0000   -0.46097
166720.0000   -0.73825
166760.0000   -0.96883
166800.0000   -0.98857
166840.0000   -1.06405
166880.0000   -0.72972
166920.0000   -0.62875
166960.0000   -0.85814
167000.0000   -0.63450
167040.0000   -0.62449
167080.0000   -0.66011
167120.0000   -0.73204
167160.0000   -0.52038
167200.0000   -0.91950
167240.0000   -0.90535
167280.0000   -0.70924
167320.0000   -0.62807
167360.0000   -0.55989
167400.0000   -0.76906
167440.0000   -0.98534
167480.0000   -0.66563
167520.0000   -0.79585
167560.0000   -0.70177
167600.0000   -0.85092
167640.0000   -0.85662
167680.0000   -0.62421
167720.0000   -0.55430
167760.0000   -0.63907
167800.0000   -0.47531
167840.0000   -0.75359
167880.0000   -0.52899
167920.0000   -0.51846
167960.0000   -0.40314
168000.0000   -0.14086
168040.0000   -0.39592
168080.0000   -0.85912
168120.0000   -0.90157
168160.0000   -0.41705
168200.0000   -1.11484
168240.0000   -0.80247
168280.0000   -0.60882
168320.0000   -0.59373
168360.0000   -0.74322
168400.0000   -0.93174
168440.0000   -0.70976
168480.0000   -0.46223
168520.0000   -0.72973
168560.0000   -0.64468
168600.0000   -0.87960
168640.0000   -0.92353
168680.0000   -0.72353
168720.0000   -0.95439
168760.0000   -1.21281
168800.0000   -1.05702
168840.0000   -0.94858
168880.0000   -0.74176
168920.0000   -0.64374
168960.0000   -0.70283
169000.0000   -0.68171
169040.0000   -0.70214
169080.0000   -0.59842
169120.0000   -0.90132
169160.0000   -0.47251
169200.0000   -0.70796
169240.0000   -0.79972
169280.0000   -0.87895
169320.0000   -0.69907
169360.0000   -0.99313
169400.0000   -0.88292
169440.0000   -1.00229
169480.0000   -0.49292
169520.0000   -0.30054
169560.0000   -0.47569
169600.0000   -0.79345
169640.0000   -0.83788
169680.0000   -0.72769
169720.0000   -0.55966
169760.0000   -0.23078
169800.0000   -0.08042
169840.0000    0.24111
169880.0000    0.20856
169920.0000   -0.05576
169960.0000   -0.04686
170000.0000   -0.38344
170040.0000   -0.34270
170080.0000   -0.44859
170120.0000   -0.76364
170160.0000   -0.59608
170200.0000   -0.47555
170240.0000   -0.67638
170280.0000   -0.97108
170320.0000   -0.97861
170360.0000   -0.79566
170400.0000   -0.59455
170440.0000   -0.31796
170480.0000   -0.35301
170520.0000   -0.38515
170560.0000   -0.27482
170600.0000   -0.74350
170640.0000   -0.55872
170680.0000   -0.53789
170720.0000   -0.41693
170760.0000   -0.22632
170800.0000   -0.09882
170840.0000   -0.30590
170880.0000   -0.30640
170920.0000   -0.03552
170960.0000   -0.08380
171000.0000   -0.20832
171040.0000   -0.20710
171080.0000   -0.33537
171120.0000   -0.31900
171160.0000   -0.56404
171200.0000   -0.57097
171240.0000   -0.22434
171280.0000   -0.56408
171320.0000   -0.33588
171360.0000   -0.31659
171400.0000   -0.51350
171440.0000   -0.41182
171480.0000   -0.51070
171520.0000   -0.05744
171560.0000   -0.46278
171600.0000   -0.29964
171640.0000   -0.32209
171680.0000   -0.41374
171720.0000   -0.38441
171760.0000   -0.55908
171800.0000   -0.43847
171840.0000   -0.31373
171880.0000   -0.19224
171920.0000   -0.32069
171960.0000   -0.33203
172000.0000   -0.37880
172040.0000   -0.26046
172080.0000   -0.34888
172120.0000   -0.31823
172160.0000   -0.20132
172200.0000   -0.41146
172240.0000   -0.51756
172280.0000   -0.68270
172320.0000   -0.63917
172360.0000   -0.50873
172400.0000   -0.29156
172440.0000   -0.12351
172480.0000   -0.25094
172520.0000   -0.26081
172560.0000    0.05212
172600.0000   -0.01321
172640.0000    0.25175
172680.0000    0.08979
172720.0000    0.13430
172760.0000    0.32548
172800.0000    0.40867
172840.0000    0.21913
172880.0000    0.32216
172920.0000    0.26125
172960.0000    0.17407
173000.0000    0.23716
173040.0000    0.37242
173080.0000    0.47087
173120.0000    0.28786
173160.0000    0.26336
173200.0000    0.32294
173240.0000    0.30787
173280.0000    0.35127
173320.0000    0.32461
173360.0000    0.18281
173400.0000    0.12267
173440.0000    0.55431
173480.0000    0.36445
173520.0000    0.50291
173560.0000    0.28882
173600.0000    0.42218
173640.0000    0.40024
173680.0000    0.23944
173720.0000    0.24914
173760.0000    0.10336
173800.0000    0.64877
173840.0000    0.58265
173880.0000    0.39502
173920.0000    0.39524
173960.0000    0.32633
174000.0000    0.42071
174040.0000    0.54456
174080.0000    0.23157
174120.0000    0.32856
174160.0000    0.73234
174200.0000    0.22958
174240.0000    0.36496
174280.0000    0.39444
174320.0000    0.40334
174360.0000    0.49362
174400.0000    0.45517
174440.0000    0.46218
174480.0000    0.22818
174520.0000    0.57710
174560.0000    0.57473
174600.0000    0.36282
174640.0000    0.36282
174680.0000    0.29259
174720.0000    0.36474
174760.0000    0.36462
174800.0000    0.64472
174840.0000    0.63188
174880.0000    0.46311
174920.0000    0.28563
174960.0000    0.25250
175000.0000    0.30254
175040.0000    0.39692
175080.0000    0.54847
175120.0000    0.42502
175160.0000    0.46814
175200.0000    0.53562
175240.0000    0.66702
175280.0000    0.17477
175320.0000    0.11859
175360.0000    0.31151
175400.0000   -0.05802
175440.0000    0.22818
175480.0000    0.39097
175520.0000    0.05367
175560.0000    0.31715
175600.0000    0.15424
175640.0000   -0.10828
175680.0000    0.21336
175720.0000    0.19343
175760.0000    0.12706
175800.0000    0.49938
175840.0000    0.44885
175880.0000    0.34682
175920.0000    0.49414
175960.0000    0.16837
176000.0000    0.00518
176040.0000    0.39642
176080.0000    0.49545
176120.0000    0.49504
176160.0000    0.55526
176200.0000    0.24297
176240.0000    0.53946
176280.0000    0.31668
176320.0000    0.47981
176360.0000    0.26077
176400.0000    0.29711
176440.0000    0.43522
176480.0000    0.32113
176520.0000    0.44604
176560.0000    0.34160
176600.0000    0.23808
176640.0000    0.50595
176680.0000    0.34060
176720.0000    0.41183
176760.0000    0.22930
176800.0000    0.24612
176840.0000    0.47149
176880.0000    0.29765
176920.0000    0.59875
176960.0000    0.25636
177000.0000    0.21663
177040.0000    0.16193
177080.0000    0.52559
177120.0000    0.20910
177160.0000    0.24094
177200.0000    0.57546
177240.0000    0.34041
177280.0000    0.29401
177320.0000    0.34436
177360.0000    0.24898
177400.0000    0.29335
177440.0000    0.50654
177480.0000    0.68180
177520.0000    0.37761
177560.0000    0.40714
177600.0000    0.33627
177640.0000    0.37352
177680.0000    0.21969
177720.0000    0.28843
177760.0000    0.46521
177800.0000    0.29010
177840.0000   -0.01871
177880.0000    0.39722
177920.0000    0.42976
177960.0000    0.38211
178000.0000    0.29715
178040.0000    0.35873
178080.0000    0.54319
178120.0000    0.21276
178160.0000    0.44289
178200.0000    0.58429
178240.0000    0.17460
178280.0000    0.47909
178320.0000    0.32277
178360.0000    0.39529
178400.0000    0.45435
178440.0000    0.13126
178480.0000    0.36124
178520.0000    0.35244
178560.0000    0.37799
178600.0000    0.26098
178640.0000    0.26132
178680.0000    0.28452
178720.0000    0.47876
178760.0000    0.35290
178800.0000    0.31282
178840.0000    0.40957
178880.0000    0.46917
178920.0000    0.47278
178960.0000    0.49824
179000.0000    0.48147
179040.0000    0.36735
179080.0000    0.51703
179120.0000    0.36048
179160.0000    0.64442
179200.0000    0.55886
179240.0000    0.61467
179280.0000    0.42837
179320.0000    0.33860
179360.0000    0.54246
179400.0000    0.42999
179440.0000    0.60872
179480.0000    0.45553
179520.0000    0.45214
179560.0000    0.63152
179600.0000    0.41605
179640.0000    0.49977
179680.0000    0.52024
179720.0000    0.63955
179760.0000    0.52042
179800.0000    0.42560
179840.0000    0.41046
179880.0000    0.46328
179920.0000    0.37037
179960.0000    0.47708
180000.0000    0.45033
180040.0000    0.32731
180080.0000    0.46955
180120.0000    0.28289
180160.0000    0.49891
180200.0000    0.46001
180240.0000    0.56976
180280.0000    0.59718
180320.0000    0.40984
180360.0000    0.50899
180400.0000    0.30996
180440.0000    0.22847
180480.0000    0.27270
180520.0000   -0.00986
180560.0000   -0.11728
180600.0000    0.19200
180640.0000    0.29664
180680.0000    0.08968
180720.0000   -0.14191
180760.0000   -0.17398
180800.0000    0.00985
180840.0000   -0.13854
180880.0000   -0.47382
180920.0000   -0.26798
180960.0000   -0.45478
181000.0000   -0.44229
181040.0000   -0.54129
181080.0000   -0.18727
181120.0000   -0.15821
181160.0000   -0.29569
181200.0000   -0.51258
181240.0000   -0.34453
181280.0000   -0.67413
181320.0000   -0.75864
181360.0000   -0.62394
181400.0000   -0.54606
181440.0000   -0.35241
181480.0000   -0.47799
181520.0000   -0.39830
181560.0000   -0.48502
181600.0000   -0.52751
181640.0000   -0.46155
181680.0000   -0.49348
181720.0000   -0.70028
181760.0000   -0.50812
181800.0000   -0.38058
181840.0000   -0.66179
181880.0000   -0.25286
181920.0000   -0.26239
181960.0000   -0.25556
182000.0000   -0.13809
182040.0000   -0.27658
182080.0000    0.01437
182120.0000    0.03867
182160.0000   -0.06577
182200.0000   -0.22660
182240.0000   -0.17655
182280.0000   -0.33661
182320.0000   -0.55694
182360.0000   -0.40393
182400.0000   -0.43839
182440.0000   -0.49956
182480.0000   -0.29710
182520.0000   -0.59675
182560.0000   -0.64487
182600.0000   -0.75826
182640.0000   -0.68981
182680.0000   -0.62561
182720.0000   -0.75654
182760.0000   -0.94345
182800.0000   -0.84154
182840.0000   -0.79383
182880.0000   -0.64268
182920.0000   -0.65363
182960.0000   -0.57959
183000.0000   -0.34584
183040.0000   -0.76109
183080.0000   -0.63857
183120.0000   -0.78343
183160.0000   -0.74645
183200.0000   -0.85457
183240.0000   -0.81053
183280.0000   -0.48708
183320.0000   -0.97217
183360.0000   -0.82934
183400.0000   -0.49066
183440.0000   -0.65572
183480.0000   -0.42012
183520.0000   -0.33531
183560.0000   -0.53834
183600.0000   -0.62097
183640.0000   -0.54586
183680.0000   -0.50799
183720.0000   -0.51565
183760.0000   -0.75862
183800.0000   -0.67806
183840.0000   -0.69837
183880.0000   -0.49048
183920.0000   -0.68747
183960.0000   -0.32717
184000.0000   -0.52174
184040.0000   -0.80221
184080.0000   -0.70839
184120.0000   -0.61912
184160.0000   -0.73537
184200.0000   -0.93388
184240.0000   -0.61307
184280.0000   -0.61958
184320.0000   -0.55974
184360.0000   -0.48513
184400.0000   -0.62646
184440.0000   -0.82815
184480.0000   -0.72344
184520.0000   -0.68710
184560.0000   -0.91109
184600.0000   -0.38488
184640.0000   -0.63554
184680.0000   -0.60219
184720.0000   -0.61031
184760.0000   -0.40846
184800.0000   -0.35084
184840.0000   -0.70902
184880.0000   -0.81790
184920.0000   -0.52663
184960.0000   -0.22058
185000.0000   -0.78263
185040.0000   -0.61053
185080.0000   -0.63570
185120.0000   -0.66052
185160.0000   -0.52120
185200.0000   -0.49217
185240.0000   -0.50789
185280.0000   -0.62059
185320.0000   -0.52774
185360.0000   -0.60814
185400.0000   -0.36359
185440.0000   -0.27681
185480.0000   -0.46792
185520.0000   -0.40338
185560.0000   -0.43493
185600.0000   -0.74368
185640.0000   -0.64391
185680.0000   -0.27188
185720.0000   -0.33509
185760.0000   -0.30243
185800.0000   -0.34270
185840.0000   -0.53316
185880.0000   -0.58611
185920.0000   -0.49993
185960.0000   -0.18962
186000.0000   -0.40045
186040.0000   -0.21097
186080.0000   -0.14862
186120.0000   -0.18339
186160.0000   -0.65455
186200.0000   -0.49129
186240.0000   -0.67317
186280.0000   -0.32189
186320.0000   -0.41470
186360.0000   -0.44826
186400.0000   -0.39687
186440.0000   -0.78384
186480.0000   -0.54133
186520.0000   -0.18929
186560.0000   -0.35050
186600.0000   -0.67586
186640.0000   -0.65750
186680.0000   -0.64105
186720.0000   -0.64832
186760.0000   -0.27554
186800.0000   -0.47653
186840.0000   -0.69174
186880.0000   -0.70059
186920.0000   -0.56997
186960.0000   -0.61490
187000.0000   -0.38127
187040.0000   -0.52369
187080.0000   -0.43741
187120.0000   -0.63267
187160.0000   -0.64899
187200.0000   -0.49062
187240.0000   -0.42960
187280.0000   -0.38460
187320.0000   -0.45395
187360.0000   -0.42471
187400.0000   -0.01001
187440.0000   -0.18509
187480.0000   -0.20963
187520.0000   -0.35636
187560.0000   -0.07420
187600.0000   -0.53070
187640.0000   -0.60433
187680.0000   -0.07058
187720.0000   -0.58793
187760.0000   -0.63708
187800.0000   -0.59171
187840.0000   -0.58659
187880.0000   -0.67293
187920.0000   -0.49350
187960.0000   -0.86861
188000.0000   -0.48053
188040.0000   -0.53803
188080.0000   -0.64547
188120.0000   -0.81429
188160.0000   -1.15796
188200.0000   -0.85511
188240.0000   -0.65708
188280.0000   -0.80251
188320.0000   -0.53931
188360.0000   -0.56733
188400.0000   -0.45178
188440.0000   -0.54565
188480.0000   -0.45013
188520.0000   -0.56871
188560.0000   -0.61268
188600.0000   -0.50438
188640.0000   -0.43514
188680.0000   -0.68528
188720.0000   -0.53301
188760.0000   -0.56978
188800.0000   -0.28063
188840.0000   -0.85822
188880.0000   -0.76014
188920.0000   -0.85658
188960.0000   -0.48943
189000.0000   -0.45103
189040.0000   -0.50590
189080.0000   -0.62338
189120.0000   -0.73309
189160.0000   -0.73221
189200.0000   -0.41604
189240.0000   -0.71832
189280.0000   -0.63471
189320.0000   -0.69772
189360.0000   -0.46202
189400.0000   -0.68850
189440.0000   -0.57019
189480.0000   -1.06548
189520.0000   -0.86699
189560.0000   -0.67089
189600.0000   -0.83805
189640.0000   -0.63991
189680.0000   -0.25101
189720.0000   -0.35877
189760.0000   -0.44126
189800.0000   -0.19515
189840.0000   -0.49475
189880.0000   -0.46125
189920.0000   -0.58197
189960.0000   -0.27556
190000.0000    0.01390
190040.0000   -0.44146
190080.0000   -0.19755
190120.0000   -0.39180
190160.0000   -0.53314
190200.0000   -0.06603
190240.0000    0.44983
190280.0000   -0.07819
190320.0000    0.41317
190360.0000    0.35233
190400.0000   -0.00741
190440.0000   -0.33662
190480.0000   -0.39516
190520.0000   -0.51237
190560.0000   -0.63706
190600.0000   -0.91536
190640.0000   -0.85189
190680.0000   -0.96551
190720.0000   -0.70721
190760.0000   -0.67217
190800.0000   -0.54755
190840.0000   -0.57760
190880.0000   -0.68199
190920.0000   -0.52204
190960.0000   -0.51600
191000.0000   -0.38281
191040.0000   -0.53146
191080.0000   -1.17599
191120.0000   -0.88133
191160.0000   -1.07778
191200.0000   -1.07456
191240.0000   -0.90835
191280.0000   -0.53655
191320.0000   -0.71678
191360.0000   -0.76821
191400.0000   -0.85660
191440.0000   -0.99800
191480.0000   -0.54239
191520.0000   -0.76245
191560.0000   -0.53337
191600.0000   -0.58187
191640.0000   -0.95553
191680.0000   -0.57898
191720.0000   -0.77353
191760.0000   -0.92848
191800.0000   -0.81398
191840.0000   -0.92927
191880.0000   -0.62708
191920.0000   -0.75902
191960.0000   -0.25747
192000.0000   -0.52944
192040.0000   -0.27515
192080.0000   -0.71282
192120.0000   -0.30906
192160.0000   -0.33138
192200.0000   -0.66859
192240.0000   -0.70420
192280.0000   -0.76755
192320.0000   -0.58328
192360.0000   -0.62429
192400.0000   -0.35254
192440.0000   -0.81316
192480.0000   -0.15168
192520.0000   -0.51563
192560.0000   -0.62235
192600.0000   -0.48698
192640.0000   -0.45794
192680.0000   -0.57234
192720.0000   -0.45342
192760.0000   -0.53916
192800.0000   -0.32408
192840.0000   -0.32308
192880.0000   -0.56966
192920.0000   -0.67386
192960.0000   -0.32591
193000.0000   -0.20067
193040.0000   -0.31013
193080.0000   -0.02562
193120.0000   -0.50937
193160.0000   -0.40553
193200.0000   -0.31302
193240.0000   -0.50978
193280.0000   -0.36201
193320.0000   -0.08846
193360.0000   -0.49995
193400.0000   -0.29489
193440.0000   -0.65251
193480.0000   -0.56428
193520.0000   -0.55525
193560.0000   -0.52849
193600.0000   -0.33763
193640.0000   -0.40985
193680.0000   -0.21579
193720.0000   -0.41831
193760.0000   -0.65337
193800.0000   -0.42738
193840.0000   -0.72213
193880.0000   -0.81555
193920.0000   -0.45251
193960.0000   -0.59078
194000.0000   -0.68684
194040.0000   -0.47450
194080.0000   -0.34283
194120.0000   -0.17943
194160.0000   -0.26127
194200.0000   -0.18789
194240.0000   -0.23333
194280.0000   -0.45933
194320.0000   -0.38550
194360.0000   -0.34783
194400.0000   -0.09470
194440.0000   -0.46825
194480.0000   -0.66982
194520.0000   -0.48350
194560.0000   -0.35280
194600.0000   -0.00721
194640.0000   -0.11717
194680.0000   -0.20924
194720.0000   -0.32989
194760.0000   -0.16056
194800.0000   -0.19151
194840.0000   -0.14732
194880.0000   -0.18362
194920.0000   -0.40735
194960.0000   -0.48511
195000.0000   -0.20171
195040.0000    0.02742
195080.0000   -0.26317
195120.0000   -0.32439
195160.0000   -0.40230
195200.0000   -0.18616
195240.0000   -0.48704
195280.0000   -0.70794
195320.0000   -0.13424
195360.0000   -0.13013
195400.0000   -0.36825
195440.0000   -0.30354
195480.0000   -0.38788
195520.0000   -0.49613
195560.0000   -0.31071
195600.0000   -0.61539
195640.0000   -0.25946
195680.0000   -0.53930
195720.0000   -0.30113
195760.0000   -0.37746
195800.0000   -0.56422
195840.0000   -0.38271
195880.0000   -0.36024
195920.0000   -0.20552
195960.0000   -0.47234
196000.0000   -0.05288
196040.0000   -0.29754
196080.0000   -0.26834
196120.0000   -0.38542
196160.0000   -0.12892
196200.0000   -0.34129
196240.0000   -0.29802
196280.0000   -0.45570
196320.0000   -0.45125
196360.0000   -0.39947
196400.0000   -0.45367
196440.0000   -0.66441
196480.0000   -0.62759
196520.0000   -0.49737
196560.0000   -0.68147
196600.0000   -0.47573
196640.0000   -0.48831
196680.0000   -0.57205
196720.0000   -0.52928
196760.0000   -0.59904
196800.0000   -0.38989
196840.0000   -0.10337
196880.0000   -0.35300
196920.0000   -0.89578
196960.0000   -0.09948
197000.0000   -0.55144
197040.0000   -0.27653
197080.0000   -0.17507
197120.0000   -0.51391
197160.0000   -0.30250
197200.0000   -0.53591
197240.0000   -0.19885
197280.0000   -0.00344
197320.0000   -0.18604
197360.0000   -0.20468
197400.0000   -0.10668
197440.0000   -0.29442
197480.0000   -0.45668
197520.0000   -0.30961
197560.0000   -0.22719
197600.0000   -0.15264
197640.0000   -0.01373
197680.0000   -0.25469
197720.0000   -0.54652
197760.0000   -0.65200
197800.0000   -0.61613
197840.0000   -0.53157
197880.0000   -0.55198
197920.0000   -0.46775
197960.0000   -0.01046
198000.0000   -0.61388
198040.0000   -0.31491
198080.0000   -0.15819
198120.0000   -0.13835
198160.0000   -0.22271
198200.0000   -0.07554
198240.0000   -0.17775
198280.0000   -0.22541
198320.0000   -0.39358
198360.0000   -0.68404
198400.0000   -0.53680
198440.0000   -0.71923
198480.0000   -0.69053
198520.0000   -0.51902
198560.0000   -0.38738
198600.0000   -0.10653
198640.0000   -0.29032
198680.0000   -0.27841
198720.0000   -0.51284
198760.0000   -0.36112
198800.0000   -0.62050
198840.0000   -0.41632
198880.0000   -0.95378
198920.0000   -0.28664
198960.0000   -0.20858
199000.0000   -0.15978
199040.0000    0.00415
199080.0000   -0.12875
199120.0000   -0.31822
199160.0000   -0.32346
199200.0000   -0.09249
199240.0000   -0.20375
199280.0000   -0.39523
199320.0000   -0.24354
199360.0000   -0.21849
199400.0000   -0.23392
199440.0000   -0.34433
199480.0000   -0.49764
199520.0000   -0.37465
199560.0000   -0.63665
199600.0000   -0.70953
199640.0000   -0.22404
199680.0000   -0.22114
199720.0000   -0.56173
199760.0000   -0.15604
199800.0000   -0.35527
199840.0000   -0.09592
199880.0000   -0.29656
199920.0000   -0.38903
199960.0000   -0.51365
200000.0000   -0.49772
200040.0000   -0.66873
200080.0000   -0.86233
200120.0000   -0.38192
200160.0000   -0.85084
200200.0000   -0.70617
200240.0000   -0.74083
200280.0000   -0.56024
200320.0000   -0.50010
200360.0000   -0.44377
200400.0000   -0.13207
200440.0000   -0.80896
200480.0000   -0.66957
200520.0000   -0.59998
200560.0000   -0.49611
200600.0000   -0.45309
200640.0000   -0.61718
200680.0000   -0.32970
200720.0000   -0.17260
200760.0000   -0.08519
200800.0000   -0.04002
200840.0000   -0.29424
200880.0000   -0.55737
200920.0000   -0.59633
200960.0000   -0.54056
201000.0000   -0.31849
201040.0000   -0.42899
201080.0000   -0.53683
201120.0000   -0.61543
201160.0000   -0.46268
201200.0000   -0.61712
201240.0000   -0.39499
201280.0000   -0.12846
201320.0000   -0.34704
201360.0000   -0.33863
201400.0000   -0.59800
201440.0000   -0.45695
201480.0000   -0.44229
201520.0000   -0.75501
201560.0000   -0.68604
201600.0000   -0.88013
201640.0000   -0.52635
201680.0000   -0.66469
201720.0000   -0.71123
201760.0000   -0.97165
201800.0000   -0.65958
201840.0000   -0.48315
201880.0000   -0.52044
201920.0000   -0.63447
201960.0000   -0.78231
202000.0000   -0.73027
202040.0000   -0.55751
202080.0000   -0.54062
202120.0000   -0.50374
202160.0000   -0.72617
202200.0000    0.17446
202240.0000    0.18831
202280.0000   -0.20037
202320.0000   -0.30882
202360.0000   -0.12715
202400.0000    0.01421
202440.0000   -0.48159
202480.0000   -0.81289
202520.0000   -0.61343
202560.0000   -0.58929
202600.0000   -0.48023
202640.0000   -0.71700
202680.0000   -0.60884
202720.0000   -0.64581
202760.0000   -0.52467
202800.0000   -0.68679
202840.0000   -0.48810
202880.0000   -0.73655
202920.0000   -0.65319
202960.0000   -0.89627
203000.0000   -0.74551
203040.0000   -0.83188
203080.0000   -0.61961
203120.0000   -0.93778
203160.0000   -0.63250
203200.0000   -0.43813
203240.0000   -0.54423
203280.0000   -0.86416
203320.0000   -0.85172
203360.0000   -0.50304
203400.0000   -0.64824
203440.0000   -0.86594
203480.0000   -0.59193
203520.0000   -0.74679
203560.0000   -0.95062
203600.0000   -0.99426
203640.0000   -0.83704
203680.0000   -0.91673
203720.0000   -0.80246
203760.0000   -0.64148
203800.0000   -0.45822
203840.0000   -0.70446
203880.0000   -1.05013
203920.0000   -0.85260
203960.0000   -0.94493
204000.0000   -0.54430
204040.0000   -0.73030
204080.0000   -0.39144
204120.0000   -0.57448
204160.0000   -0.36486
204200.0000   -0.43567
204240.0000   -0.66220
204280.0000   -0.45209
204320.0000   -0.53132
204360.0000   -0.46795
204400.0000   -0.60928
204440.0000   -0.64653
204480.0000   -0.77090
204520.0000   -0.46560
204560.0000   -0.46392
204600.0000   -0.70769
204640.0000   -0.51347
204680.0000   -0.72214
204720.0000   -0.77870
204760.0000   -0.78573
204800.0000   -0.98751
204840.0000   -0.85129
204880.0000   -0.85190
204920.0000   -0.53705
204960.0000   -0.56230
205000.0000   -0.75327
205040.0000   -0.70406
205080.0000   -0.52619
205120.0000   -0.39959
205160.0000   -0.47971
205200.0000   -0.24979
205240.0000   -0.51610
205280.0000   -0.47139
205320.0000   -0.76979
205360.0000   -0.51920
205400.0000   -0.45430
205440.0000   -0.36551
205480.0000   -0.70441
205520.0000   -0.49635
205560.0000   -0.40232
205600.0000   -0.55694
205640.0000   -0.47324
205680.0000   -0.64081
205720.0000   -0.33566
205760.0000   -0.56915
205800.0000   -0.09712
205840.0000   -0.01883
205880.0000   -0.65656
205920.0000   -0.46955
205960.0000   -0.41228
206000.0000   -0.21568
206040.0000   -0.20919
206080.0000   -0.45503
206120.0000   -0.76807
206160.0000   -0.46499
206200.0000   -0.25131
206240.0000   -0.55371
206280.0000   -0.38057
206320.0000   -0.45523
206360.0000   -0.61421
206400.0000   -0.44110
206440.0000   -0.29107
206480.0000   -0.43128
206520.0000   -0.85991
206560.0000   -0.43194
206600.0000   -0.27313
206640.0000   -0.47962
206680.0000   -0.73766
206720.0000   -0.31522
206760.0000   -0.54703
206800.0000   -0.66736
206840.0000   -0.17041
206880.0000   -0.67524
206920.0000   -0.71015
206960.0000   -0.47524
207000.0000   -0.50488
207040.0000   -0.71596
207080.0000   -0.28498
207120.0000    0.00211
207160.0000   -0.04469
207200.0000    0.06443
207240.0000    0.05441
207280.0000    0.06701
207320.0000   -0.12659
207360.0000   -0.13571
207400.0000   -0.14215
207440.0000   -0.01758
207480.0000    0.01973
207520.0000   -0.01626
207560.0000    0.08498
207600.0000   -0.06182
207640.0000    0.09855
207680.0000   -0.11373
207720.0000   -0.11128
207760.0000   -0.12965
207800.0000   -0.31665
207840.0000    0.19873
207880.0000   -0.16002
207920.0000    0.37353
207960.0000    0.07705
208000.0000    0.06742
208040.0000   -0.00245
208080.0000   -0.08234
208120.0000    0.30786
208160.0000    0.08665
208200.0000    0.02223
208240.0000    0.05881
208280.0000    0.14852
208320.0000    0.18010
208360.0000   -0.14069
208400.0000    0.01320
208440.0000    0.06115
208480.0000   -0.01727
208520.0000   -0.12703
208560.0000    0.33545
208600.0000   -0.07223
208640.0000   -0.28448
208680.0000   -0.14862
208720.0000   -0.45194
208760.0000   -0.44195
208800.0000   -0.64993
208840.0000   -0.26520
208880.0000   -0.61472
208920.0000    0.30378
208960.0000   -0.43464
209000.0000   -0.19366
209040.0000    0.04841
209080.0000   -0.33520
209120.0000   -0.25448
209160.0000    0.01361
209200.0000   -0.47992
209240.0000   -0.24918
209280.0000   -0.52456
209320.0000   -0.12759
209360.0000    0.03339
209400.0000    0.24306
209440.0000   -0.04005
209480.0000    0.01434
209520.0000    0.25657
209560.0000   -0.13398
209600.0000   -0.41655
209640.0000   -0.05345
209680.0000   -0.38790
209720.0000   -0.22643
209760.0000    0.24032
209800.0000    0.00091
209840.0000   -0.09139
209880.0000   -0.10372
209920.0000   -0.04261
209960.0000    0.06408
210000.0000   -0.36578
210040.0000   -0.43289
210080.0000   -0.36843
210120.0000   -0.34371
210160.0000   -0.38164
210200.0000   -0.56428
210240.0000   -0.64020
210280.0000   -0.64902
210320.0000   -0.49769
210360.0000    0.00657
210400.0000   -0.44069
210440.0000    0.10516
210480.0000   -0.08286
210520.0000    0.10069
210560.0000   -0.45910
210600.0000   -0.31409
210640.0000   -0.34615
210680.0000   -0.62954
210720.0000   -0.35308
210760.0000   -0.27122
210800.0000   -0.68475
210840.0000   -0.85628
210880.0000   -0.58073
210920.0000   -1.00185
210960.0000   -0.26800
211000.0000   -0.55393
211040.0000   -0.65750
211080.0000   -0.68686
211120.0000   -0.63976
211160.0000   -0.11799
211200.0000   -0.38995
211240.0000   -0.24455
211280.0000   -0.14890
211320.0000   -0.56500
211360.0000   -0.53205
211400.0000   -0.64464
211440.0000   -0.77709
211480.0000   -0.78219
211520.0000   -0.11577
211560.0000   -0.51331
211600.0000   -0.45141
211640.0000   -0.45620
211680.0000   -0.53735
211720.0000   -0.38302
211760.0000   -0.68165
211800.0000   -0.35077
211840.0000   -0.67850
211880.0000   -0.66269
211920.0000   -0.36244
211960.0000   -0.48933
212000.0000   -0.33412
212040.0000   -0.56920
212080.0000   -0.45668
212120.0000   -0.33527
212160.0000   -0.70960
212200.0000   -0.41486
212240.0000   -0.50703
212280.0000   -0.74727
212320.0000   -0.60229
212360.0000   -0.65169
212400.0000   -0.41063
212440.0000   -0.67614
212480.0000   -0.45308
212520.0000   -0.73620
212560.0000   -0.53225
212600.0000   -0.57745
212640.0000   -0.55332
212680.0000   -0.46919
212720.0000   -0.39734
212760.0000   -0.65953
212800.0000   -0.42624
212840.0000   -0.44691
212880.0000   -0.56014
212920.0000   -0.48888
212960.0000   -0.12434
213000.0000   -0.35663
213040.0000   -0.69058
213080.0000   -0.52759
213120.0000   -0.38406
213160.0000   -0.42676
213200.0000   -0.45930
213240.0000   -0.66552
213280.0000   -0.53006
213320.0000   -0.71067
213360.0000   -0.52516
213400.0000   -0.46674
213440.0000   -0.18529
213480.0000   -0.52857
213520.0000   -0.62796
213560.0000   -0.30885
213600.0000   -0.41236
213640.0000   -0.60453
213680.0000   -0.45944
213720.0000   -0.42532
213760.0000   -0.32658
213800.0000   -0.14427
213840.0000   -0.64929
213880.0000   -0.36920
213920.0000   -0.76359
213960.0000   -0.78454
214000.0000   -0.77939
214040.0000   -0.36113
214080.0000   -0.64902
214120.0000   -0.34918
214160.0000   -0.21295
214200.0000   -0.37548
214240.0000   -0.38916
214280.0000   -0.52145
214320.0000   -0.59259
214360.0000   -0.29359
214400.0000   -0.59915
214440.0000   -0.60954
214480.0000   -0.51589
214520.0000   -0.65709
214560.0000   -0.58076
214600.0000   -0.80463
214640.0000   -0.57552
214680.0000   -0.35618
214720.0000   -0.45477
214760.0000   -0.54228
214800.0000   -0.53845
214840.0000   -0.83557
214880.0000   -0.46849
214920.0000   -0.39936
214960.0000   -0.51712
215000.0000   -0.58608
215040.0000   -0.55731
215080.0000   -0.34709
215120.0000   -0.46952
215160.0000   -0.31281
215200.0000   -0.36948
215240.0000   -0.27716
215280.0000   -0.26899
215320.0000   -0.27290
215360.0000   -0.23555
215400.0000   -0.24878
215440.0000   -0.03632
215480.0000   -0.15422
215520.0000   -0.22191
215560.0000   -0.13127
215600.0000   -0.11785
215640.0000   -0.60118
215680.0000   -0.78744
215720.0000   -0.47959
215760.0000   -0.30542
215800.0000    0.02480
215840.0000   -0.75344
215880.0000   -0.51294
215920.0000   -0.61917
215960.0000   -0.57761
216000.0000   -0.55120
216040.0000   -0.23603
216080.0000   -0.32807
216120.0000   -0.26203
216160.0000   -0.73750
216200.0000   -0.57108
216240.0000   -0.52115
216280.0000   -0.33265
216320.0000   -0.51547
216360.0000   -0.17535
216400.0000   -0.18116
216440.0000   -0.21856
216480.0000   -0.45138
216520.0000   -0.58207
216560.0000   -0.48747
216600.0000   -0.63149
216640.0000   -0.58575
216680.0000   -0.57666
216720.0000   -0.53603
216760.0000   -0.47429
216800.0000   -0.42710
216840.0000   -0.75573
216880.0000   -0.92745
216920.0000   -1.23798
216960.0000   -0.92730
217000.0000   -0.89156
217040.0000   -0.62158
217080.0000   -0.55322
217120.0000   -0.46514
217160.0000   -0.65053
217200.0000   -0.51694
217240.0000   -0.55688
217280.0000   -0.14222
217320.0000    0.22828
217360.0000   -0.09552
217400.0000   -0.34061
217440.0000   -0.38737
217480.0000   -0.51405
217520.0000   -0.31218
217560.0000   -0.22884
217600.0000   -0.30813
217640.0000   -0.55130
217680.0000   -0.51203
217720.0000   -0.52252
217760.0000   -0.26247
217800.0000   -0.56383
217840.0000   -0.77169
217880.0000   -0.73809
217920.0000   -0.72789
217960.0000   -0.37703
218000.0000   -0.69011
218040.0000   -0.52345
218080.0000   -0.56393
218120.0000   -0.35306
218160.0000   -0.34080
218200.0000   -0.30999
218240.0000   -0.14923
218280.0000   -0.03468
218320.0000   -0.26402
218360.0000   -0.40521
218400.0000   -0.33431
218440.0000   -0.06855
218480.0000   -0.11068
218520.0000   -0.01575
218560.0000   -0.62184
218600.0000   -0.51339
218640.0000   -0.45357
218680.0000   -0.37538
218720.0000   -0.61033
218760.0000   -0.07964
218800.0000   -0.07503
218840.0000   -0.36998
218880.0000   -0.83097
218920.0000   -0.73837
218960.0000   -0.11728
219000.0000    0.12216
219040.0000   -0.14068
219080.0000   -0.05143
219120.0000   -0.67378
219160.0000   -0.04473
219200.0000   -0.46291
219240.0000   -0.21937
219280.0000   -0.22327
219320.0000   -0.12878
219360.0000   -0.28411
219400.0000   -0.38357
219440.0000   -0.25004
219480.0000   -0.12287
219520.0000   -0.35280
219560.0000   -0.13860
219600.0000   -0.08854
219640.0000   -0.21293
219680.0000   -0.07408
219720.0000   -0.04412
219760.0000    0.21974
219800.0000   -0.08444
219840.0000   -0.13978
219880.0000   -0.36705
219920.0000   -0.13123
219960.0000   -0.10603
220000.0000   -0.24205
220040.0000   -0.32749
220080.0000   -0.23518
220120.0000   -0.35538
220160.0000   -0.29222
220200.0000   -0.21039
220240.0000   -0.23623
220280.0000   -0.15627
220320.0000   -0.02229
220360.0000   -0.19005
220400.0000   -0.29569
220440.0000    0.22247
220480.0000   -0.47246
220520.0000   -0.28224
220560.0000   -0.23267
220600.0000   -0.07343
220640.0000   -0.25940
220680.0000   -0.02054
220720.0000    0.08813
220760.0000   -0.38891
220800.0000   -0.21077
220840.0000   -0.03775
220880.0000    0.06975
220920.0000   -0.18716
220960.0000    0.08456
221000.0000   -0.26242
221040.0000   -0.08686
221080.0000   -0.04607
221120.0000    0.04899
221160.0000   -0.25374
221200.0000   -0.24453
221240.0000   -0.36785
221280.0000   -0.44778
221320.0000   -1.15594
221360.0000   -0.56685
221400.0000   -0.40539
221440.0000   -0.11685
221480.0000   -0.26554
221520.0000    0.02983
221560.0000    0.10531
221600.0000   -0.31944
221640.0000   -0.41693
221680.0000   -0.36466
221720.0000   -0.62617
221760.0000   -0.53320
221800.0000   -0.67216
221840.0000   -0.56405
221880.0000   -0.56511
221920.0000   -0.58461
221960.0000   -0.34849
222000.0000   -0.66393
222040.0000   -0.48883
222080.0000   -0.90060
222120.0000   -0.59605
222160.0000   -0.58481
222200.0000   -0.08799
222240.0000   -0.30930
222280.0000   -0.63611
222320.0000   -0.47939
222360.0000   -0.76713
222400.0000   -0.45521
222440.0000   -0.39651
222480.0000   -0.35644
222520.0000   -0.62902
222560.0000   -0.54388
222600.0000   -0.46938
222640.0000   -0.35344
222680.0000   -0.39981
222720.0000   -0.33919
222760.0000   -0.33933
222800.0000   -0.77569
222840.0000   -0.47604
222880.0000   -0.35889
222920.0000   -0.41717
222960.0000   -0.36236
223000.0000   -0.33378
223040.0000   -0.53274
223080.0000   -0.37036
223120.0000   -0.15350
223160.0000   -0.21254
223200.0000   -0.26169
223240.0000   -0.39415
223280.0000   -0.56033
223320.0000   -0.63040
223360.0000   -0.56981
223400.0000   -0.63992
223440.0000   -0.74120
223480.0000   -0.67967
223520.0000   -0.59664
223560.0000   -0.64796
223600.0000   -0.50039
223640.0000   -0.11780
223680.0000   -0.43944
223720.0000   -0.63500
223760.0000   -0.30444
223800.0000   -0.33325
223840.0000   -0.27585
223880.0000   -0.62913
223920.0000   -0.45280
223960.0000   -0.47830
224000.0000   -0.36658
224040.0000   -0.65758
224080.0000   -0.64067
224120.0000   -0.34247
224160.0000   -0.31487
224200.0000   -0.35560
224240.0000   -0.36606
224280.0000   -0.53870
224320.0000   -0.46040
224360.0000   -0.35355
224400.0000   -0.71119
224440.0000   -0.41260
224480.0000   -0.39754
224520.0000   -0.46251
224560.0000   -0.55101
224600.0000   -0.67966
224640.0000   -0.55278
224680.0000   -0.82202
224720.0000   -0.62468
224760.0000   -0.65410
224800.0000   -0.70812
224840.0000   -0.68654
224880.0000   -0.50037
224920.0000   -0.69988
224960.0000   -0.67080
225000.0000   -0.63891
225040.0000   -1.09091
225080.0000   -0.62874
225120.0000   -0.54270
225160.0000   -0.40183
225200.0000   -0.41610
225240.0000   -0.47772
225280.0000   -0.43108
225320.0000   -0.51304
225360.0000   -0.63559
225400.0000   -0.34063
225440.0000   -0.71149
225480.0000   -0.73772
225520.0000   -0.16772
225560.0000   -0.74013
225600.0000   -0.32259
225640.0000   -0.58966
225680.0000   -0.48233
225720.0000   -0.98536
225760.0000   -0.86737
225800.0000   -0.94730
225840.0000   -0.50564
225880.0000   -0.66550
225920.0000   -0.86156
225960.0000   -0.75524
226000.0000   -0.64486
226040.0000   -0.56843
226080.0000   -0.59786
226120.0000   -0.37478
226160.0000   -0.46613
226200.0000   -0.50766
226240.0000   -0.58089
226280.0000   -0.61318
226320.0000   -0.58414
226360.0000   -0.81683
226400.0000   -0.71655
226440.0000   -0.78730
226480.0000   -0.63768
226520.0000   -0.48238
226560.0000   -0.50171
226600.0000   -0.58880
226640.0000   -0.47388
226680.0000   -0.41513
226720.0000   -0.14792
226760.0000   -0.46420
226800.0000   -0.15902
226840.0000   -0.19730
226880.0000   -0.14319
226920.0000   -0.16122
226960.0000   -0.10375
227000.0000   -0.00453
227040.0000   -0.20531
227080.0000   -0.50762
227120.0000   -0.52472
227160.0000   -0.46668
227200.0000   -0.48730
227240.0000   -0.43683
227280.0000   -0.41456
227320.0000   -0.38458
227360.0000   -0.40571
227400.0000   -0.28328
227440.0000   -0.71861
227480.0000   -0.40775
227520.0000   -0.64919
227560.0000   -0.32333
227600.0000   -0.45580
227640.0000   -0.44435
227680.0000   -0.49789
227720.0000   -0.68938
227760.0000   -0.74445
227800.0000   -0.57391
227840.0000   -0.29335
227880.0000   -0.43138
227920.0000   -0.76466
227960.0000   -0.24987
228000.0000   -0.04864
228040.0000   -0.06802
228080.0000   -0.20430
228120.0000   -0.20617
228160.0000   -0.30170
228200.0000    0.05049
228240.0000   -0.62284
228280.0000   -0.63584
228320.0000   -0.54301
228360.0000   -0.51333
228400.0000   -0.66990
228440.0000   -0.60401
228480.0000   -0.59734
228520.0000   -0.61749
228560.0000   -0.35175
228600.0000   -0.66431
228640.0000   -0.70624
228680.0000   -0.46896
228720.0000   -0.40469
228760.0000   -0.48935
228800.0000   -0.53336
228840.0000   -0.48956
228880.0000   -0.28085
228920.0000   -0.55139
228960.0000   -0.40624
229000.0000   -0.64139
229040.0000   -0.63682
229080.0000   -0.24633
229120.0000   -0.15584
229160.0000   -0.31078
229200.0000   -0.39217
229240.0000   -0.17322
229280.0000   -0.27484
229320.0000   -0.12303
229360.0000   -0.55787
229400.0000   -0.81631
229440.0000   -0.56105
229480.0000   -0.54622
229520.0000   -0.52313
229560.0000   -0.82017
229600.0000   -0.83220
229640.0000   -0.61218
229680.0000   -0.40120
229720.0000   -0.68193
229760.0000   -0.99282
229800.0000   -0.66333
229840.0000   -0.70636
229880.0000   -0.81108
229920.0000   -0.26213
229960.0000   -0.56823
230000.0000   -0.63069
230040.0000   -0.55656
230080.0000   -0.47749
230120.0000   -0.73812
230160.0000   -0.54852
230200.0000   -0.60501
230240.0000   -0.50048
230280.0000   -0.51073
230320.0000   -0.56130
230360.0000   -0.35770
230400.0000   -0.37633
230440.0000   -0.21222
230480.0000   -0.37092
230520.0000   -0.47404
230560.0000   -0.25529
230600.0000   -0.38136
230640.0000   -0.13090
230680.0000   -0.20126
230720.0000   -0.25479
230760.0000   -0.23805
230800.0000   -0.09239
230840.0000    0.07332
230880.0000   -0.17432
230920.0000   -0.24208
230960.0000   -0.14717
231000.0000   -0.20101
231040.0000   -0.44284
231080.0000   -0.30385
231120.0000   -0.24764
231160.0000   -0.11786
231200.0000   -0.28334
231240.0000   -0.18599
231280.0000   -0.41475
231320.0000   -0.68815
231360.0000   -0.65908
231400.0000   -0.54340
231440.0000   -0.21747
231480.0000    0.33831
231520.0000    0.38273
231560.0000    0.44065
231600.0000   -0.36662
231640.0000   -0.46295
231680.0000   -0.26205
231720.0000   -0.45264
231760.0000   -0.31183
231800.0000   -0.33632
231840.0000   -0.31382
231880.0000   -0.14425
231920.0000   -0.38492
231960.0000   -0.09971
232000.0000   -0.25481
232040.0000   -0.31737
232080.0000   -0.31886
232120.0000   -0.27156
232160.0000   -0.28806
232200.0000    0.00385
232240.0000    0.10599
232280.0000    0.17715
232320.0000   -0.02591
232360.0000   -0.24783
232400.0000   -0.26107
232440.0000   -0.44718
232480.0000   -0.48912
232520.0000   -0.40672
232560.0000   -0.22607
232600.0000   -0.30779
232640.0000   -0.44706
232680.0000   -0.17076
232720.0000   -0.30806
232760.0000   -0.27659
232800.0000   -0.31168
232840.0000   -0.28038
232880.0000   -0.19275
232920.0000   -0.11960
232960.0000   -0.38342
233000.0000   -0.52612
233040.0000   -0.29747
233080.0000   -0.36889
233120.0000   -0.25894
233160.0000   -0.32808
233200.0000   -0.25590
233240.0000   -0.34292
233280.0000   -0.15205
233320.0000   -0.36238
233360.0000   -0.10429
233400.0000   -0.28482
233440.0000   -0.42211
233480.0000   -0.63475
233520.0000   -0.52429
233560.0000   -0.60702
233600.0000   -0.45425
233640.0000   -0.42963
233680.0000   -0.49558
233720.0000   -0.76310
233760.0000   -0.45531
233800.0000   -0.44157
233840.0000   -0.33446
233880.0000   -0.16146
233920.0000   -0.38550
233960.0000   -0.62301
234000.0000   -0.66624
234040.0000   -0.67181
234080.0000   -0.52551
234120.0000   -0.24281
234160.0000   -0.38732
234200.0000   -0.66512
234240.0000   -0.56429
234280.0000   -0.41824
234320.0000   -0.64188
234360.0000   -0.61735
234400.0000   -0.57343
234440.0000   -0.49641
234480.0000   -0.87617
234520.0000   -0.58002
234560.0000   -0.52658
234600.0000   -0.75046
234640.0000   -0.65137
234680.0000   -0.33965
234720.0000   -0.89800
234760.0000   -0.39262
234800.0000   -0.71720
234840.0000   -0.57431
234880.0000   -0.67180
234920.0000   -0.54652
234960.0000   -0.52321
235000.0000   -0.67539
235040.0000   -0.71469
235080.0000   -0.48636
235120.0000   -0.58511
235160.0000   -0.65434
235200.0000   -0.66530
235240.0000   -0.57376
235280.0000   -0.30896
235320.0000   -0.70727
235360.0000   -0.45578
235400.0000   -0.62510
235440.0000   -0.47093
235480.0000   -0.55594
235520.0000   -0.27199
235560.0000   -0.31646
235600.0000   -0.25774
235640.0000   -0.36216
235680.0000   -0.38106
235720.0000   -0.02315
235760.0000   -0.25549
235800.0000   -0.32528
235840.0000   -0.29185
235880.0000   -0.26892
235920.0000   -0.27940
235960.0000   -0.30526
236000.0000   -0.22596
236040.0000   -0.40000
236080.0000   -0.50280
236120.0000   -0.27804
236160.0000   -0.35889
236200.0000   -0.43766
236240.0000   -0.19457
236280.0000    0.03147
236320.0000   -0.10689
236360.0000   -0.36730
236400.0000   -0.20297
236440.0000   -0.29591
236480.0000   -0.24416
236520.0000   -0.26521
236560.0000   -0.20957
236600.0000   -0.07967
236640.0000   -0.19886
236680.0000   -0.46779
236720.0000   -0.47939
236760.0000   -0.27356
236800.0000   -0.31741
236840.0000   -0.18772
236880.0000    0.19506
236920.0000   -0.53729
236960.0000   -0.41302
237000.0000   -0.40012
237040.0000   -0.47286
237080.0000   -0.58918
237120.0000   -0.33254
237160.0000   -0.31422
237200.0000   -0.71725
237240.0000   -0.22630
237280.0000   -0.38417
237320.0000   -0.25572
237360.0000   -0.31419
237400.0000   -0.31696
237440.0000   -0.31097
237480.0000   -0.46177
237520.0000   -0.16663
237560.0000   -0.43780
237600.0000   -0.50187
237640.0000   -0.53004
237680.0000   -0.40940
237720.0000   -0.70786
237760.0000   -0.64918
237800.0000   -0.45384
237840.0000   -0.32482
237880.0000   -0.44266
237920.0000   -0.33753
237960.0000   -0.28701
238000.0000   -0.40430
238040.0000   -0.36070
238080.0000   -0.61958
238120.0000   -0.36460
238160.0000   -0.66823
238200.0000   -0.88430
238240.0000   -0.65553
238280.0000   -0.60268
238320.0000   -0.56312
238360.0000   -0.55339
238400.0000   -0.31710
238440.0000   -0.67805
238480.0000   -0.73306
238520.0000   -0.78167
238560.0000   -0.54053
238600.0000   -0.62284
238640.0000   -0.65099
238680.0000   -0.50473
238720.0000   -0.57580
238760.0000   -0.77436
238800.0000   -0.23249
238840.0000   -0.35864
238880.0000   -0.31028
238920.0000   -0.52022
238960.0000   -0.23397
239000.0000   -0.29756
239040.0000   -0.31848
239080.0000   -0.31816
239120.0000   -0.65518
239160.0000   -0.58889
239200.0000   -0.46488
239240.0000   -0.28183
239280.0000   -0.75097
239320.0000   -0.44956
239360.0000   -0.62606
239400.0000   -0.38851
239440.0000   -0.49145
239480.0000   -0.47581
239520.0000   -0.39709
239560.0000   -0.53855
239600.0000   -0.55487
239640.0000   -0.57440
239680.0000   -0.61446
239720.0000   -0.45129
239760.0000   -0.30367
239800.0000   -0.70272
239840.0000   -0.39839
239880.0000   -0.57625
239920.0000   -0.39195
239960.0000   -0.54447
240000.0000   -0.77113
240040.0000   -0.65155
240080.0000   -0.39774
240120.0000   -0.59637
240160.0000   -0.56148
240200.0000   -0.60474
240240.0000   -0.54090
240280.0000   -0.62334
240320.0000   -0.58180
240360.0000   -0.58716
240400.0000   -0.60531
240440.0000   -0.37568
240480.0000   -0.55956
240520.0000   -0.69999
240560.0000   -0.38107
240600.0000   -0.24737
240640.0000   -0.59821
240680.0000   -0.21111
240720.0000   -0.12423
240760.0000   -0.37256
240800.0000   -0.12899
240840.0000   -0.29902
240880.0000   -0.20977
240920.0000   -0.30153
240960.0000   -0.45267
241000.0000   -0.52149
241040.0000   -0.60802
241080.0000   -0.35956
241120.0000   -0.31800
241160.0000   -0.42048
241200.0000   -0.33860
241240.0000    0.00923
241280.0000   -0.29511
241320.0000   -0.33816
241360.0000   -0.26351
241400.0000   -0.40317
241440.0000   -0.22501
241480.0000   -0.16426
241520.0000   -0.26083
241560.0000   -0.43175
241600.0000   -0.38367
241640.0000   -0.63525
241680.0000   -0.63611
241720.0000   -0.54116
241760.0000   -0.89776
241800.0000   -0.69469
241840.0000   -0.39017
241880.0000   -0.23037
241920.0000   -0.41800
241960.0000   -0.51395
242000.0000   -0.91315
242040.0000   -0.50240
242080.0000   -0.50459
242120.0000   -0.65526
242160.0000   -0.47808
242200.0000   -0.33342
242240.0000   -0.08173
242280.0000   -0.52140
242320.0000   -0.73644
242360.0000   -0.48102
242400.0000   -0.53378
242440.0000   -0.33987
242480.0000   -0.53071
242520.0000   -0.57425
242560.0000   -0.57149
242600.0000   -0.64522
242640.0000   -0.45425
242680.0000   -0.42019
242720.0000   -0.47127
242760.0000   -0.46755
242800.0000   -0.64719
242840.0000   -0.52108
242880.0000   -0.44548
242920.0000   -0.44479
242960.0000   -0.66872
243000.0000   -0.14516
243040.0000   -0.60340
243080.0000   -0.13219
243120.0000   -0.17333
243160.0000   -0.01205
243200.0000   -0.58394
243240.0000   -0.47163
243280.0000   -0.67290
243320.0000   -0.31451
243360.0000   -0.27647
243400.0000   -0.40312
243440.0000   -0.62073
243480.0000   -0.46495
243520.0000   -0.36542
243560.0000   -0.04688
243600.0000   -0.19375
243640.0000   -0.30482
243680.0000   -0.30501
243720.0000   -0.21781
243760.0000   -0.31839
243800.0000   -0.47137
243840.0000   -0.51883
243880.0000   -0.74915
243920.0000   -0.69314
243960.0000   -0.69862
244000.0000   -0.61967
244040.0000   -0.35880
244080.0000   -0.49950
244120.0000   -0.48341
244160.0000   -0.48670
244200.0000   -0.57161
244240.0000   -0.37957
244280.0000   -0.34250
244320.0000   -0.50244
244360.0000   -0.43799
244400.0000   -0.51029
244440.0000   -0.60441
244480.0000   -0.65143
244520.0000   -0.77282
244560.0000   -0.62861
244600.0000   -0.81266
244640.0000   -0.48372
244680.0000   -0.87420
244720.0000   -1.11162
244760.0000   -0.73999
244800.0000   -0.94356
244840.0000   -0.91891
244880.0000   -0.65643
244920.0000   -0.52052
244960.0000   -0.63210
245000.0000   -0.55975
245040.0000   -1.07396
245080.0000   -0.94728
245120.0000   -0.86122
245160.0000   -0.61418
245200.0000   -0.78344
245240.0000   -0.34298
245280.0000   -0.31176
245320.0000   -0.65090
245360.0000   -0.16033
245400.0000   -0.67027
245440.0000   -0.43361
245480.0000   -0.71244
245520.0000   -0.79777
245560.0000   -0.63177
245600.0000   -0.57749
245640.0000   -0.84259
245680.0000   -0.66645
245720.0000   -0.62558
245760.0000   -0.54626
245800.0000   -0.40935
245840.0000   -0.38578
245880.0000   -0.44365
245920.0000   -0.14929
245960.0000   -0.26221
246000.0000   -0.34304
246040.0000   -0.18350
246080.0000   -0.27715
246120.0000   -0.20420
246160.0000   -0.01801
246200.0000   -0.40135
246240.0000   -0.21660
246280.0000   -0.38154
246320.0000    0.14518
246360.0000   -0.02556
246400.0000   -0.06755
246440.0000   -0.07067
246480.0000   -0.40905
246520.0000   -0.38794
246560.0000   -0.74123
246600.0000   -0.22672
246640.0000   -0.51249
246680.0000   -0.31803
246720.0000   -0.41510
246760.0000   -0.55212
246800.0000   -0.35830
246840.0000   -0.10923
246880.0000   -0.65770
246920.0000   -0.54265
246960.0000   -0.91312
247000.0000   -0.70117
247040.0000   -0.47670
247080.0000   -0.72477
247120.0000   -0.45327
247160.0000   -0.44509
247200.0000   -0.64511
247240.0000   -0.33436
247280.0000   -0.60392
247320.0000   -0.64157
247360.0000   -0.97427
247400.0000   -0.67890
247440.0000   -0.70225
247480.0000   -0.33075
247520.0000   -0.28691
247560.0000   -0.25789
247600.0000   -0.29782
247640.0000   -0.32519
247680.0000   -0.30713
247720.0000   -0.25834
247760.0000   -0.23947
247800.0000   -0.25150
247840.0000   -0.22755
247880.0000   -0.36548
247920.0000   -0.32869
247960.0000   -0.25708
248000.0000   -0.26379
248040.0000   -0.30754
248080.0000   -0.29722
248120.0000   -0.22489
248160.0000   -0.45260
248200.0000   -0.69032
248240.0000   -0.77329
248280.0000   -0.61055
248320.0000   -0.79234
248360.0000   -0.54548
248400.0000   -0.54254
248440.0000   -0.37492
248480.0000   -0.25823
248520.0000   -0.49079
248560.0000   -0.36308
248600.0000   -0.44974
248640.0000   -0.43468
248680.0000   -0.74621
248720.0000   -0.75453
248760.0000   -0.71419
248800.0000   -0.57084
248840.0000   -0.84708
248880.0000   -0.68208
248920.0000   -0.72672
248960.0000   -0.69932
249000.0000   -0.62619
249040.0000   -0.64960
249080.0000   -0.75498
249120.0000   -0.76351
249160.0000   -0.81936
249200.0000   -0.61685
249240.0000   -0.66307
249280.0000   -0.39331
249320.0000   -0.40008
249360.0000   -0.26761
249400.0000   -0.37359
249440.0000   -0.34024
249480.0000   -0.47125
249520.0000   -0.40517
249560.0000   -0.31812
249600.0000   -0.29277
249640.0000   -0.55389
249680.0000   -0.42737
249720.0000   -0.60602
249760.0000   -0.16101
249800.0000   -0.43931
249840.0000   -0.15726
249880.0000   -0.23692
249920.0000   -0.31614
249960.0000   -0.70984
250000.0000   -0.64414
250040.0000   -0.62381
250080.0000   -0.83885
250120.0000   -0.86392
250160.0000   -0.77135
250200.0000   -0.64667
250240.0000   -0.84375
250280.0000   -0.85031
250320.0000   -1.06195
250360.0000   -0.55725
250400.0000   -0.91808
250440.0000   -0.86064
250480.0000   -0.37610
250520.0000   -0.15359
250560.0000   -0.12353
250600.0000   -0.26639
250640.0000   -0.42705
250680.0000   -0.20558
250720.0000   -0.41317
250760.0000   -0.33659
250800.0000   -0.36996
250840.0000   -0.31479
250880.0000   -0.10996
250920.0000   -0.73703
250960.0000   -0.10812
251000.0000   -0.39219
251040.0000   -0.82741
251080.0000   -0.12198
251120.0000   -0.35349
251160.0000   -0.23618
251200.0000   -0.23580
251240.0000   -0.23629
251280.0000   -0.16511
251320.0000    0.20693
251360.0000   -0.16850
251400.0000   -0.10614
251440.0000    0.10008
251480.0000    0.07112
251520.0000    0.09804
251560.0000    0.27281
251600.0000   -0.28925
251640.0000    0.17113
251680.0000    0.12210
251720.0000   -0.07062
251760.0000   -0.17511
251800.0000   -0.14189
251840.0000    0.00202
251880.0000   -0.01472
251920.0000   -0.07827
251960.0000   -0.20349
252000.0000   -0.54053
252040.0000   -0.32668
252080.0000   -0.43081
252120.0000   -0.40276
252160.0000   -0.66031
252200.0000   -0.75166
252240.0000   -0.74970
252280.0000   -0.57343
252320.0000   -0.61620
252360.0000   -0.50774
252400.0000   -0.49581
252440.0000   -0.76275
252480.0000   -0.51174
252520.0000   -0.66354
252560.0000   -0.73312
252600.0000   -0.62821
252640.0000   -0.16183
252680.0000   -0.12786
252720.0000   -0.28588
252760.0000   -0.34683
252800.0000   -0.81211
252840.0000   -0.63971
252880.0000   -0.64282
252920.0000   -0.85039
252960.0000   -0.54709
253000.0000   -0.94630
253040.0000   -0.91637
253080.0000   -1.00259
253120.0000   -0.42141
253160.0000   -0.62117
253200.0000   -0.24563
253240.0000   -0.35359
253280.0000   -0.44553
253320.0000   -0.42953
253360.0000   -0.33256
253400.0000   -0.49943
253440.0000   -0.37180
253480.0000   -0.16613
253520.0000   -0.22106
253560.0000   -0.36838
253600.0000   -0.19526
253640.0000   -0.36994
253680.0000   -0.71614
253720.0000   -0.83841
253760.0000   -0.45892
253800.0000   -0.22309
253840.0000   -0.65161
253880.0000   -0.25954
253920.0000   -0.40310
253960.0000   -0.58974
254000.0000   -0.48866
254040.0000   -0.51517
254080.0000   -0.70110
254120.0000   -0.67665
254160.0000   -0.21165
254200.0000   -0.37261
254240.0000   -0.74518
254280.0000   -0.69863
254320.0000   -0.43543
254360.0000   -0.63653
254400.0000   -0.53582
254440.0000   -0.65827
254480.0000   -0.46326
254520.0000   -0.59864
254560.0000   -0.44944
254600.0000   -0.66433
254640.0000   -0.58090
254680.0000   -0.53017
254720.0000   -0.33655
254760.0000   -0.32718
254800.0000   -0.20966
254840.0000   -0.33162
254880.0000   -0.02568
254920.0000   -0.34479
254960.0000   -0.16358
255000.0000   -0.70065
255040.0000   -0.68905
255080.0000   -0.42524
255120.0000   -0.59460
255160.0000   -0.49846
255200.0000   -0.32013
255240.0000   -0.32959
255280.0000   -0.52712
255320.0000   -0.51671
255360.0000   -0.62648
255400.0000   -0.58670
255440.0000   -0.66970
255480.0000   -0.90924
255520.0000   -0.77957
255560.0000   -0.75392
255600.0000   -0.55422
255640.0000   -0.82768
255680.0000   -0.50470
255720.0000   -0.43556
255760.0000   -0.18323
255800.0000   -0.52615
255840.0000   -0.43086
255880.0000   -0.48421
255920.0000   -0.80597
255960.0000   -0.72814
256000.0000   -0.54627
256040.0000   -0.68449
256080.0000   -0.82981
256120.0000   -0.76109
256160.0000   -0.33762
256200.0000   -0.46782
256240.0000   -0.24804
256280.0000   -0.41938
256320.0000   -0.36120
256360.0000   -0.25811
256400.0000   -0.28723
256440.0000   -0.40870
256480.0000   -0.53774
256520.0000   -0.54921
256560.0000   -0.58205
256600.0000   -0.32894
256640.0000   -0.37498
256680.0000   -0.38850
256720.0000   -0.45795
256760.0000   -0.17341
256800.0000   -0.60461
256840.0000   -0.51162
256880.0000   -0.56042
256920.0000   -0.34586
256960.0000   -0.31839
257000.0000   -0.42970
257040.0000   -0.47914
257080.0000   -0.20897
257120.0000   -0.20480
257160.0000   -0.21392
257200.0000   -0.24282
257240.0000   -0.18638
257280.0000   -0.29604
257320.0000   -0.15591
257360.0000   -0.11655
257400.0000   -0.17203
257440.0000   -0.39128
257480.0000   -0.27872
257520.0000   -0.26123
257560.0000   -0.25754
257600.0000   -0.35115
257640.0000   -0.39397
257680.0000   -0.33616
257720.0000   -0.38103
257760.0000   -0.85299
257800.0000   -0.91424
257840.0000   -0.80067
257880.0000   -0.16903
257920.0000   -0.72747
257960.0000   -0.54411
258000.0000   -0.76943
258040.0000   -0.61929
258080.0000   -0.45800
258120.0000   -0.50182
258160.0000   -0.55102
258200.0000   -0.59742
258240.0000   -0.63106
258280.0000   -0.43487
258320.0000   -0.21766
258360.0000    0.01604
258400.0000   -0.29782
258440.0000   -0.25380
258480.0000   -0.06446
258520.0000   -0.16530
258560.0000   -0.47603
258600.0000   -0.85042
258640.0000   -0.55645
258680.0000   -0.48407
258720.0000   -0.60702
258760.0000   -0.59029
258800.0000   -0.41584
258840.0000   -0.75002
258880.0000   -0.71757
258920.0000   -0.64827
258960.0000   -0.61057
259000.0000   -0.37402
259040.0000   -0.64854
259080.0000   -0.63567
259120.0000   -0.63367
259160.0000   -0.27068
259200.0000   -0.43720
259240.0000   -0.40247
259280.0000   -0.74407
259320.0000   -0.32423
259360.0000   -0.48356
259400.0000   -0.35044
259440.0000   -0.38256
259480.0000   -0.10653
259520.0000   -0.51247
259560.0000   -0.45159
259600.0000   -0.57369
259640.0000   -0.57183
259680.0000   -0.58415
259720.0000   -0.67270
259760.0000   -0.30742
259800.0000   -0.67255
259840.0000   -0.48722
259880.0000   -0.58301
259920.0000   -0.93434
259960.0000   -0.90974
260000.0000   -0.79428
260040.0000   -0.38398
260080.0000   -0.65568
260120.0000   -0.54076
260160.0000   -0.45658
260200.0000   -0.82107
260240.0000   -0.82785
260280.0000   -0.63455
260320.0000   -0.59900
260360.0000   -0.45908
260400.0000   -0.72805
260440.0000   -0.59343
260480.0000   -0.52828
260520.0000   -0.49174
260560.0000   -0.33963
260600.0000   -0.49741
260640.0000   -0.36632
260680.0000   -0.36182
260720.0000   -0.18881
260760.0000   -0.60171
260800.0000   -0.44220
260840.0000   -0.64556
260880.0000   -0.61724
260920.0000   -0.44826
260960.0000   -0.19580
261000.0000   -0.35230
261040.0000   -0.61233
261080.0000   -0.44939
261120.0000   -0.60923
261160.0000   -0.60411
261200.0000   -0.33137
261240.0000   -0.74484
261280.0000   -0.35394
261320.0000   -0.37308
261360.0000   -0.34137
261400.0000   -0.30246
261440.0000   -0.31139
261480.0000   -0.29978
261520.0000   -0.13752
261560.0000    0.03862
261600.0000   -0.33953
261640.0000   -0.43851
261680.0000   -0.25854
261720.0000   -0.31372
261760.0000   -0.30653
261800.0000   -0.23834
261840.0000   -0.32047
261880.0000   -0.42356
261920.0000   -0.30646
261960.0000   -0.53628
262000.0000   -0.39516
262040.0000   -0.48881
262080.0000   -0.49355
262120.0000   -0.30226
262160.0000   -0.59423
262200.0000   -0.55910
262240.0000   -0.53976
262280.0000   -0.46480
262320.0000   -0.60432
262360.0000   -0.48315
262400.0000   -0.28448
262440.0000   -0.57471
262480.0000   -0.60119
262520.0000   -0.76424
262560.0000   -0.44240
262600.0000   -0.67899
262640.0000   -0.50131
262680.0000   -0.61289
262720.0000   -1.16295
262760.0000   -0.97816
262800.0000   -0.69085
262840.0000   -0.63369
262880.0000   -0.77112
262920.0000   -0.59904
262960.0000   -0.73662
263000.0000   -0.67360
263040.0000   -0.84105
263080.0000   -0.68591
263120.0000   -0.60246
263160.0000   -0.65289
263200.0000   -0.56113
263240.0000   -0.64181
263280.0000   -0.56382
263320.0000   -0.42701
263360.0000   -0.61741
263400.0000   -0.67073
263440.0000   -0.69408
263480.0000   -0.80400
263520.0000   -0.57452
263560.0000   -0.51945
263600.0000   -0.51721
263640.0000   -0.62379
263680.0000   -0.31248
263720.0000   -0.32491
263760.0000   -0.51408
263800.0000   -0.52278
263840.0000   -0.86290
263880.0000   -0.67227
263920.0000   -0.76299
263960.0000   -0.61261
264000.0000   -0.46731
264040.0000   -0.67057
264080.0000   -0.41251
264120.0000   -0.58821
264160.0000   -0.70911
264200.0000   -0.38518
264240.0000   -0.39680
264280.0000   -0.67496
264320.0000   -0.85152
264360.0000   -0.62546
264400.0000   -0.51527
264440.0000   -0.43450
264480.0000   -0.31084
264520.0000   -0.54482
264560.0000   -0.30382
264600.0000   -0.34191
264640.0000   -0.28447
264680.0000   -0.57001
264720.0000   -0.64312
264760.0000   -0.74334
264800.0000   -0.85572
264840.0000   -0.46246
264880.0000   -0.21922
264920.0000   -0.51461
264960.0000   -0.15859
265000.0000   -0.13861
265040.0000   -0.39445
265080.0000   -0.41845
265120.0000   -0.57179
265160.0000   -0.57490
265200.0000   -0.67061
265240.0000   -0.67779
265280.0000   -0.56182
265320.0000   -0.58756
265360.0000   -0.45434
265400.0000   -0.47475
265440.0000   -0.56049
265480.0000   -0.24894
265520.0000   -0.51277
265560.0000   -0.29207
265600.0000   -0.54675
265640.0000   -0.56522
265680.0000   -0.53458
265720.0000   -0.42613
265760.0000   -0.43630
265800.0000   -0.19595
265840.0000   -0.47324
265880.0000   -0.76010
265920.0000   -0.04929
265960.0000    0.15486
266000.0000   -0.46687
266040.0000    0.10756
266080.0000   -0.41053
266120.0000   -0.19603
266160.0000   -0.60447
266200.0000   -0.60738
266240.0000   -0.51270
266280.0000   -0.54205
266320.0000   -0.44786
266360.0000   -0.44457
266400.0000   -0.73361
266440.0000   -0.26046
266480.0000   -0.74393
266520.0000   -0.91097
266560.0000   -0.80628
266600.0000   -0.64808
266640.0000   -0.83608
266680.0000   -0.49815
266720.0000   -0.56676
266760.0000   -0.58846
266800.0000   -0.82323
266840.0000   -0.07621
266880.0000   -0.36913
266920.0000   -0.52199
266960.0000   -0.73965
267000.0000   -0.49345
267040.0000   -0.58733
267080.0000   -0.06453
267120.0000   -0.35427
267160.0000   -0.22508
267200.0000   -0.14236
267240.0000    0.04197
267280.0000    0.15551
267320.0000    0.10174
267360.0000   -0.16350
267400.0000   -0.03857
267440.0000   -0.14405
267480.0000   -0.50014
267520.0000   -0.61579
267560.0000   -0.33594
267600.0000   -0.27948
267640.0000   -0.49479
267680.0000   -0.37049
267720.0000   -0.37607
267760.0000   -0.12367
267800.0000   -0.56244
267840.0000   -0.73225
267880.0000   -0.84108
267920.0000   -0.24020
267960.0000   -0.31364
268000.0000   -0.18611
268040.0000   -0.30195
268080.0000   -0.17531
268120.0000   -0.33871
268160.0000   -0.21420
268200.0000   -0.22539
268240.0000   -0.51260
268280.0000   -0.28280
268320.0000   -0.43733
268360.0000   -0.11650
268400.0000   -0.15774
268440.0000   -0.14958
268480.0000   -0.66743
268520.0000   -0.43299
268560.0000   -0.35188
268600.0000   -0.52570
268640.0000   -0.29472
268680.0000   -0.44350
268720.0000   -0.52153
268760.0000   -0.41955
268800.0000   -0.57665
268840.0000   -0.37713
268880.0000   -0.26432
268920.0000   -0.45381
268960.0000   -0.58892
269000.0000   -0.67163
269040.0000   -0.56318
269080.0000   -0.54567
269120.0000   -0.50486
269160.0000   -0.19846
269200.0000   -0.23627
269240.0000   -0.17479
269280.0000   -0.06777
269320.0000    0.00616
269360.0000   -0.33349
269400.0000   -0.58486
269440.0000   -0.35618
269480.0000   -0.27351
269520.0000   -0.47615
269560.0000   -0.57661
269600.0000   -0.74059
269640.0000   -0.36207
269680.0000    0.02917
269720.0000   -0.35356
269760.0000   -0.53035
269800.0000   -0.30684
269840.0000   -0.26208
269880.0000   -0.56666
269920.0000   -0.19208
269960.0000   -0.17121
270000.0000   -0.15409
270040.0000   -0.00794
270080.0000   -0.53066
270120.0000   -0.57527
270160.0000   -0.73971
270200.0000   -0.67074
270240.0000   -0.68639
270280.0000   -0.69500
270320.0000   -0.44042
270360.0000   -0.46033
270400.0000   -0.58871
270440.0000   -0.19758
270480.0000   -0.37987
270520.0000   -0.32348
270560.0000   -0.85707
270600.0000   -0.54677
270640.0000   -0.51970
270680.0000   -0.08931
270720.0000   -0.42401
270760.0000   -0.35283
270800.0000   -0.38137
270840.0000   -0.53747
270880.0000   -0.31543
270920.0000   -0.46965
270960.0000   -0.65763
271000.0000   -0.51092
271040.0000   -0.56398
271080.0000   -0.33875
271120.0000   -0.37392
271160.0000   -0.38058
271200.0000   -0.53793
271240.0000   -0.58898
271280.0000   -0.56638
271320.0000   -0.75948
271360.0000   -0.69438
271400.0000   -0.73204
271440.0000   -0.43923
271480.0000   -0.34712
271520.0000   -0.14897
271560.0000   -0.49878
271600.0000   -0.41536
271640.0000   -0.81843
271680.0000   -0.47925
271720.0000   -0.25752
271760.0000   -0.29096
271800.0000   -0.58859
271840.0000   -0.46613
271880.0000   -0.33627
271920.0000   -0.05538
271960.0000   -0.19936
272000.0000   -0.48026
272040.0000    0.12892
272080.0000   -0.47979
272120.0000    0.00505
272160.0000   -0.47862
272200.0000   -0.80212
272240.0000   -0.35183
272280.0000   -0.44850
272320.0000   -0.37137
272360.0000   -0.42566
272400.0000   -0.53519
272440.0000   -0.80089
272480.0000   -0.77764
272520.0000   -0.33701
272560.0000   -0.55619
272600.0000   -0.65827
272640.0000   -0.66168
272680.0000   -0.53552
272720.0000   -0.45653
272760.0000   -0.39536
272800.0000   -0.78161
272840.0000   -0.75094
272880.0000   -0.33075
272920.0000   -0.22382
272960.0000   -0.59194
273000.0000   -0.31058
273040.0000   -0.50607
273080.0000   -0.42523
273120.0000   -0.23676
273160.0000   -0.52622
273200.0000   -0.26474
273240.0000   -0.81985
273280.0000   -0.39236
273320.0000   -0.45302
273360.0000   -0.49332
273400.0000   -0.44259
273440.0000   -0.59799
273480.0000   -0.38296
273520.0000   -0.89707
273560.0000   -0.68633
273600.0000   -0.56544
273640.0000   -0.45559
273680.0000   -0.43053
273720.0000   -0.55242
273760.0000   -0.58026
273800.0000   -0.64187
273840.0000   -0.64096
273880.0000   -0.61109
273920.0000   -0.59939
273960.0000   -0.53341
274000.0000   -0.82412
274040.0000   -0.54314
274080.0000   -0.34497
274120.0000   -0.72229
274160.0000   -0.40198
274200.0000   -0.21011
274240.0000   -0.49924
274280.0000   -0.22618
274320.0000   -0.60342
274360.0000   -0.57906
274400.0000   -0.35871
274440.0000   -0.52655
274480.0000   -0.52287
274520.0000   -0.55713
274560.0000   -0.32726
274600.0000   -0.15380
274640.0000   -0.22888
274680.0000   -0.07112
274720.0000   -0.43107
274760.0000   -0.17388
274800.0000   -0.19223
274840.0000   -0.14188
274880.0000   -0.46607
274920.0000   -0.84240
274960.0000   -0.29427
275000.0000   -0.34148
275040.0000   -0.44917
275080.0000   -0.26277
275120.0000   -0.46689
275160.0000   -0.44079
275200.0000   -0.49144
275240.0000   -0.62580
275280.0000   -0.29034
275320.0000   -0.64369
275360.0000   -0.96127
275400.0000   -0.71958
275440.0000   -0.81709
275480.0000   -0.64791
275520.0000   -0.60733
275560.0000   -0.46485
275600.0000   -0.45127
275640.0000   -0.47379
275680.0000   -0.51576
275720.0000   -0.38227
275760.0000   -0.58912
275800.0000   -0.57262
275840.0000   -0.27933
275880.0000   -0.33104
275920.0000   -0.65191
275960.0000   -0.48852
276000.0000   -0.32555
276040.0000   -0.45600
276080.0000   -0.45319
276120.0000   -0.43156
276160.0000   -0.83262
276200.0000   -0.53314
276240.0000   -0.43393
276280.0000   -0.36090
276320.0000   -0.65793
276360.0000   -0.18440
276400.0000   -0.35345
276440.0000   -0.22913
276480.0000   -0.31457
276520.0000   -0.24694
276560.0000   -0.31839
276600.0000   -0.23826
276640.0000   -0.06155
276680.0000   -0.38521
276720.0000   -0.46509
276760.0000   -0.55081
276800.0000   -0.33602
276840.0000   -0.64112
276880.0000   -0.82614
276920.0000   -0.63059
276960.0000   -0.55139
277000.0000   -0.45071
277040.0000   -0.49049
277080.0000   -0.73853
277120.0000   -0.44096
277160.0000   -0.60678
277200.0000   -0.61018
277240.0000   -0.43831
277280.0000   -0.46746
277320.0000   -0.91135
277360.0000   -0.51464
277400.0000   -0.94398
277440.0000   -0.72903
277480.0000   -0.94471
277520.0000   -0.75457
277560.0000   -0.58789
277600.0000   -0.65675
277640.0000   -0.81377
277680.0000   -0.71926
277720.0000   -0.53337
277760.0000   -0.53012
277800.0000   -0.71467
277840.0000   -0.58086
277880.0000   -0.35829
277920.0000   -0.29000
277960.0000   -0.73383
278000.0000   -0.22005
278040.0000    0.10334
278080.0000    0.00383
278120.0000    0.09198
278160.0000   -0.25946
278200.0000   -0.27165
278240.0000   -0.36558
278280.0000   -0.06398
278320.0000   -0.32412
278360.0000    0.01892
278400.0000   -0.03039
278440.0000   -0.20093
278480.0000   -0.15969
278520.0000   -0.70623
278560.0000   -0.63820
278600.0000   -0.63952
278640.0000   -0.66521
278680.0000   -0.77527
278720.0000   -1.05739
278760.0000   -0.82083
278800.0000   -1.14088
278840.0000   -0.89776
278880.0000   -0.81678
278920.0000   -1.09711
278960.0000   -0.18533
279000.0000   -0.48206
279040.0000   -0.98563
279080.0000   -0.75727
279120.0000   -0.19599
279160.0000   -0.12996
279200.0000   -0.05747
279240.0000    0.00125
279280.0000   -0.16534
279320.0000    0.01119
279360.0000   -0.31395
279400.0000   -0.31649
279440.0000    0.17757
279480.0000   -0.58135
279520.0000   -0.12474
279560.0000    0.18523
279600.0000   -0.07339
279640.0000   -0.23086
279680.0000   -0.33757
279720.0000   -0.22581
279760.0000    0.02966
279800.0000   -0.34547
279840.0000   -0.22110
279880.0000   -0.26642
279920.0000   -0.40749
279960.0000   -0.51153
280000.0000   -0.11829
280040.0000    0.27023
280080.0000    0.10667
280120.0000   -0.19676
280160.0000   -0.13888
280200.0000   -0.13637
280240.0000   -0.25711
280280.0000   -0.03165
280320.0000   -0.17649
280360.0000   -0.71772
280400.0000   -0.47297
280440.0000   -0.61228
280480.0000   -0.82635
280520.0000   -0.60215
280560.0000   -0.20348
280600.0000   -0.24261
280640.0000   -0.42318
280680.0000   -0.63243
280720.0000   -0.87287
280760.0000   -0.62354
280800.0000   -0.62772
280840.0000   -0.66278
280880.0000   -0.77133
280920.0000   -0.99444
280960.0000   -0.93880
281000.0000   -1.01935
281040.0000   -0.45138
281080.0000   -0.63972
281120.0000   -0.42335
281160.0000   -0.38916
281200.0000   -0.76184
281240.0000   -0.52711
281280.0000   -0.64083
281320.0000   -0.43001
281360.0000   -0.30523
281400.0000   -0.42083
281440.0000   -0.14267
281480.0000   -0.35588
281520.0000   -0.28396
281560.0000   -0.57101
281600.0000   -0.07169
281640.0000   -0.12869
281680.0000   -0.30412
281720.0000   -0.27014
281760.0000   -0.35954
281800.0000    0.12813
281840.0000   -0.37775
281880.0000   -0.18104
281920.0000   -0.15515
281960.0000   -0.40870
282000.0000   -0.78779
282040.0000   -0.69736
282080.0000   -0.57748
282120.0000   -0.42470
282160.0000   -0.38846
282200.0000   -0.44143
282240.0000   -0.50167
282280.0000   -0.82710
282320.0000   -0.61944
282360.0000   -0.61965
282400.0000   -0.30522
282440.0000   -0.49456
282480.0000   -0.32747
282520.0000   -0.69028
282560.0000   -0.54849
282600.0000   -0.65469
282640.0000   -0.63905
282680.0000   -0.43151
282720.0000   -0.37195
282760.0000   -0.57418
282800.0000   -0.37519
282840.0000   -0.09437
282880.0000   -0.76573
282920.0000   -0.52908
282960.0000   -0.60036
283000.0000   -0.48834
283040.0000   -0.54117
283080.0000   -0.75633
283120.0000   -0.50013
283160.0000   -0.45299
283200.0000    0.03975
283240.0000   -0.19919
283280.0000   -0.25311
283320.0000   -0.03934
283360.0000   -0.02179
283400.0000   -0.17341
283440.0000   -0.33435
283480.0000   -0.21700
283520.0000   -0.48613
283560.0000   -0.08151
283600.0000   -0.27622
283640.0000   -0.41356
283680.0000   -0.34578
283720.0000   -0.19781
283760.0000   -0.22506
283800.0000   -0.32982
283840.0000   -0.41906
283880.0000   -0.16179
283920.0000   -0.35560
283960.0000   -0.16984
284000.0000   -0.15042
284040.0000   -0.22040
284080.0000   -0.39529
284120.0000   -0.11131
284160.0000   -0.21074
284200.0000   -0.42174
284240.0000   -0.40468
284280.0000   -0.50811
284320.0000   -0.33450
284360.0000   -0.16978
284400.0000   -0.51534
284440.0000   -0.73867
284480.0000   -0.55475
284520.0000   -0.85472
284560.0000   -0.49493
284600.0000   -0.52805
284640.0000   -0.27398
284680.0000   -0.37850
284720.0000    0.02781
284760.0000   -0.07088
284800.0000   -0.12913
284840.0000   -0.67623
284880.0000   -0.52087
284920.0000   -0.30716
284960.0000   -0.38732
285000.0000   -0.01643
285040.0000   -0.03234
285080.0000   -0.19451
285120.0000   -0.09599
285160.0000   -0.36801
285200.0000   -0.30983
285240.0000   -0.28805
285280.0000    0.07867
285320.0000   -0.38057
285360.0000   -0.48170
285400.0000   -0.58621
285440.0000   -0.24479
285480.0000   -0.23973
285520.0000   -0.05344
285560.0000    0.18099
285600.0000    0.11182
285640.0000   -0.16932
285680.0000   -0.19705
285720.0000   -0.67814
285760.0000   -0.40517
285800.0000   -0.53117
285840.0000   -0.76094
285880.0000   -0.39902
285920.0000   -0.41265
285960.0000    0.06223
286000.0000    0.10666
286040.0000    0.02590
286080.0000    0.16385
286120.0000    0.03542
286160.0000    0.21729
286200.0000    0.29509
286240.0000    0.07501
286280.0000    0.23664
286320.0000   -0.12820
286360.0000   -0.10649
286400.0000   -0.19663
286440.0000   -0.44824
286480.0000   -0.20655
286520.0000    0.11814
286560.0000   -0.54415
286600.0000   -0.54285
286640.0000   -0.39083
286680.0000   -0.26690
286720.0000   -0.21760
286760.0000   -0.39790
286800.0000   -0.11161
286840.0000   -0.13158
286880.0000   -0.00112
286920.0000    0.04776
286960.0000   -0.05965
287000.0000    0.06935
287040.0000   -0.09711
287080.0000   -0.37526
287120.0000   -0.64674
287160.0000   -0.75683
287200.0000   -0.67962
287240.0000   -0.21207
287280.0000   -0.56749
287320.0000   -0.22415
287360.0000    0.01159
287400.0000   -0.43530
287440.0000   -0.05745
287480.0000   -0.37672
287520.0000   -0.73178
287560.0000   -0.46345
287600.0000    0.00427
287640.0000   -0.50741
287680.0000   -0.24374
287720.0000   -0.09630
287760.0000   -0.29259
287800.0000    0.16938
287840.0000   -0.33419
287880.0000   -0.78338
287920.0000   -0.61680
287960.0000   -0.56268
288000.0000   -0.59324
288040.0000   -0.47380
288080.0000   -0.39917
288120.0000   -0.49060
288160.0000   -0.56226
288200.0000   -0.65189
288240.0000   -0.57496
288280.0000   -0.58670
288320.0000   -0.48081
288360.0000   -0.47637
288400.0000   -0.68615
288440.0000   -0.71574
288480.0000   -0.26181
288520.0000   -0.32117
288560.0000   -0.32777
288600.0000   -0.57630
288640.0000   -0.63282
288680.0000   -0.62164
288720.0000   -0.48392
288760.0000   -0.68349
288800.0000   -0.63163
288840.0000   -0.66887
288880.0000   -0.49037
288920.0000   -0.26052
288960.0000   -0.41552
289000.0000   -0.57868
289040.0000   -0.49427
289080.0000   -0.29456
289120.0000   -0.34954
289160.0000   -0.55541
289200.0000   -0.58241
289240.0000   -0.27263
289280.0000   -0.34246
289320.0000   -0.59953
289360.0000   -0.71343
289400.0000   -0.49978
289440.0000   -0.51524
289480.0000   -0.23220
289520.0000   -0.26924
289560.0000   -0.06781
289600.0000   -0.41751
289640.0000   -0.54266
289680.0000   -0.43790
289720.0000   -0.48672
289760.0000   -0.55026
289800.0000   -0.34893
289840.0000   -0.87588
289880.0000   -0.78144
289920.0000   -0.41660
289960.0000   -0.58167
290000.0000   -0.44160
290040.0000   -0.42652
290080.0000   -0.41196
290120.0000   -0.51057
290160.0000   -0.49227
290200.0000   -1.02027
290240.0000   -0.58640
290280.0000   -0.84239
290320.0000   -0.33703
290360.0000   -0.71668
290400.0000   -0.36565
290440.0000   -0.49635
290480.0000   -0.20000
290520.0000   -0.47633
290560.0000   -0.65311
290600.0000   -0.55348
290640.0000   -0.56237
290680.0000   -0.53759
290720.0000   -0.67428
290760.0000   -0.58972
290800.0000   -0.55537
290840.0000   -0.21123
290880.0000   -0.21342
290920.0000   -0.49969
290960.0000   -0.37713
291000.0000   -0.17490
291040.0000   -0.30787
291080.0000    0.01435
291120.0000   -0.35973
291160.0000   -0.32181
291200.0000   -0.23093
291240.0000   -0.31531
291280.0000   -0.43960
291320.0000   -0.10054
291360.0000   -0.22224
291400.0000   -0.35226
291440.0000   -0.13799
291480.0000   -0.37102
291520.0000   -0.25245
291560.0000   -0.26422
291600.0000   -0.21149
291640.0000   -0.39648
291680.0000   -0.26642
291720.0000   -0.41525
291760.0000   -0.63916
291800.0000   -0.13088
291840.0000   -0.56647
291880.0000   -0.33904
291920.0000   -0.45852
291960.0000   -0.38429
292000.0000   -0.73442
292040.0000   -0.24476
292080.0000   -0.70830
292120.0000   -0.28982
292160.0000   -0.26333
292200.0000   -0.03779
292240.0000    0.09016
292280.0000    0.02516
292320.0000    0.01184
292360.0000    0.10414
292400.0000   -0.19553
292440.0000    0.19478
292480.0000    0.43162
292520.0000    0.38228
292560.0000    0.26202
292600.0000    0.53048
292640.0000    0.57989
292680.0000    0.48733
292720.0000    0.22162
292760.0000    0.47076
292800.0000    0.46715
292840.0000    0.22823
292880.0000    0.24384
292920.0000    0.22871
292960.0000    0.15815
293000.0000    0.16256
293040.0000    0.50651
293080.0000    0.12963
293120.0000    0.16594
293160.0000    0.17550
293200.0000    0.27302
293240.0000    0.39220
293280.0000    0.48960
293320.0000    0.41507
293360.0000    0.50826
293400.0000    0.72300
293440.0000    0.34174
293480.0000    0.61813
293520.0000    0.59397
293560.0000    0.56364
293600.0000    0.45639
293640.0000    0.52474
293680.0000    0.41493
293720.0000    0.29372
293760.0000    0.36647
293800.0000    0.62071
293840.0000    0.48321
293880.0000    0.46078
293920.0000    0.44576
293960.0000    0.49229
294000.0000    0.40132
294040.0000    0.54367
294080.0000    0.35849
294120.0000    0.40938
294160.0000    0.34563
294200.0000    0.45524
294240.0000    0.42792
294280.0000    0.34928
294320.0000    0.26034
294360.0000    0.44270
294400.0000    0.32022
294440.0000    0.16512
294480.0000    0.25545
294520.0000    0.47489
294560.0000    0.13093
294600.0000    0.20402
294640.0000    0.65873
294680.0000    0.45196
294720.0000    0.48543
294760.0000    0.17143
294800.0000    0.46913
294840.0000    0.41086
294880.0000    0.36374
294920.0000    0.40494
294960.0000    0.34846
295000.0000    0.27386
295040.0000    0.27509
295080.0000    0.47242
295120.0000    0.43437
295160.0000    0.20931
295200.0000   -0.10208
295240.0000   -0.47216
295280.0000   -0.41165
295320.0000   -0.25326
295360.0000   -0.03026
295400.0000    0.05027
295440.0000   -0.04646
295480.0000   -0.00292
295520.0000    0.13038
295560.0000    0.26804
295600.0000    0.33680
295640.0000    0.29880
295680.0000    0.34293
295720.0000    0.43042
295760.0000    0.46220
295800.0000    0.46079
295840.0000    0.39225
295880.0000    0.60654
295920.0000    0.17351
295960.0000    0.36701
296000.0000    0.22640
296040.0000    0.15476
296080.0000    0.18093
296120.0000    0.25481
296160.0000    0.17037
296200.0000    0.28983
296240.0000    0.27546
296280.0000    0.33692
296320.0000    0.66198
296360.0000    0.80607
296400.0000    0.49268
296440.0000    0.20867
296480.0000    0.35608
296520.0000    0.43517
296560.0000    0.23403
296600.0000    0.33112
296640.0000    0.17822
296680.0000    0.30328
296720.0000    0.44986
296760.0000    0.12664
296800.0000    0.55590
296840.0000    0.36096
296880.0000    0.34714
296920.0000    0.31631
296960.0000    0.46358
297000.0000    0.48302
297040.0000    0.37484
297080.0000    0.39737
297120.0000    0.44208
297160.0000    0.32548
297200.0000    0.52024
297240.0000    0.20264
297280.0000    0.29118
297320.0000    0.35297
297360.0000    0.27962
297400.0000    0.33252
297440.0000    0.08669
297480.0000    0.07129
297520.0000    0.33887
297560.0000    0.27187
297600.0000   -0.00163
297640.0000    0.16292
297680.0000    0.33876
297720.0000    0.05857
297760.0000    0.14626
297800.0000    0.27250
297840.0000    0.30442
297880.0000    0.51055
297920.0000    0.28634
297960.0000    0.22311
298000.0000    0.35162
298040.0000    0.25436
298080.0000    0.28990
298120.0000    0.34531
298160.0000    0.33603
298200.0000    0.61798
298240.0000    0.48272
298280.0000    0.44477
298320.0000    0.30654
298360.0000    0.32076
298400.0000    0.38924
298440.0000    0.27956
298480.0000    0.34566
298520.0000    0.32267
298560.0000    0.17951
298600.0000    0.39862
298640.0000    0.32344
298680.0000    0.31302
298720.0000    0.31819
298760.0000    0.33999
298800.0000    0.41229
298840.0000    0.30042
298880.0000    0.39223
298920.0000    0.49842
298960.0000    0.44322
299000.0000    0.53006
299040.0000    0.17100
299080.0000    0.17398
299120.0000    0.23630
299160.0000    0.25228
299200.0000    0.37689
299240.0000    0.13489
299280.0000    0.32745
299320.0000    0.27145
299360.0000    0.27491
299400.0000    0.12282
299440.0000    0.13644
299480.0000    0.18800
299520.0000    0.07713
299560.0000   -0.04232
299600.0000    0.27066
299640.0000    0.30261
299680.0000    0.24584
299720.0000    0.45196
299760.0000    0.37334
299800.0000    0.36873
299840.0000    0.31459
299880.0000    0.20093
299920.0000    0.40383
299960.0000    0.17821
300000.0000    0.12745
300040.0000    0.36491
300080.0000    0.47517
300120.0000    0.51938
300160.0000    0.36097
300200.0000    0.36622
300240.0000    0.33583
300280.0000    0.37253
300320.0000    0.24769
300360.0000    0.15574
300400.0000    0.39282
300440.0000    0.41160
300480.0000    0.58107
300520.0000    0.44839
300560.0000    0.64808
300600.0000    0.34511
300640.0000   -0.04321
300680.0000    0.32070
300720.0000    0.31865
300760.0000    0.47228
300800.0000    0.22949
300840.0000    0.68323
300880.0000    0.24839
300920.0000    0.37748
300960.0000    0.38921
301000.0000    0.30381
301040.0000    0.45363
301080.0000    0.56798
301120.0000    0.56825
301160.0000    0.62219
301200.0000    0.59422
301240.0000    0.64637
301280.0000    0.64890
301320.0000    0.55575
301360.0000    0.48680
301400.0000    0.55231
301440.0000    0.55723
301480.0000    0.32119
301520.0000    0.39297
301560.0000    0.21254
301600.0000    0.38463
301640.0000    0.28243
301680.0000    0.25172
301720.0000   -0.00274
301760.0000    0.07984
301800.0000   -0.05391
301840.0000    0.31637
301880.0000    0.30328
301920.0000    0.27089
301960.0000    0.39056
302000.0000    0.20135
302040.0000    0.19927
302080.0000   -0.44876
302120.0000    0.18934
302160.0000    0.28900
302200.0000    0.43185
302240.0000    0.34682
302280.0000    0.32956
302320.0000    0.37422
302360.0000    0.34762
302400.0000    0.23254
302440.0000    0.46070
302480.0000    0.46109
302520.0000    0.40040
302560.0000    0.39101
302600.0000    0.34958
302640.0000    0.45853
302680.0000    0.46703
302720.0000    0.37882
302760.0000    0.22417
302800.0000    0.66718
302840.0000    0.41004
302880.0000    0.40478
302920.0000    0.32528
302960.0000    0.44987
303000.0000    0.62381
303040.0000    0.47936
303080.0000    0.50329
303120.0000    0.49505
303160.0000    0.64596
303200.0000    0.24000
303240.0000    0.47849
303280.0000    0.51966
303320.0000    0.56847
303360.0000    0.36694
303400.0000    0.10468
303440.0000    0.28414
303480.0000    0.60138
303520.0000    0.64242
303560.0000    0.54215
303600.0000    0.55139
303640.0000    0.30963
303680.0000    0.28173
303720.0000    0.32307
303760.0000    0.52604
303800.0000    0.52309
303840.0000    0.62722
303880.0000    0.43086
303920.0000    0.67141
303960.0000    0.35886
304000.0000    0.51055
304040.0000    0.56854
304080.0000    0.49861
304120.0000    0.56226
304160.0000    0.58835
304200.0000    0.58352
304240.0000    0.52583
304280.0000    0.36454
304320.0000    0.58113
304360.0000    0.47575
304400.0000    0.43501
304440.0000    0.44792
304480.0000    0.21169
304520.0000    0.39760
304560.0000    0.47785
304600.0000    0.59947
304640.0000    0.45217
304680.0000    0.49292
304720.0000    0.50889
304760.0000    0.53258
304800.0000    0.28035
304840.0000    0.43241
304880.0000    0.49216
304920.0000    0.49082
304960.0000    0.46067
305000.0000    0.67041
305040.0000    0.88187
305080.0000    0.71409
305120.0000    0.27636
305160.0000    0.39151
305200.0000    0.41294
305240.0000    0.26561
305280.0000    0.08121
305320.0000    0.45992
305360.0000    0.69455
305400.0000    0.37462
305440.0000    0.57344
305480.0000    0.32571
305520.0000    0.16336
305560.0000    0.31454
305600.0000   -0.17949
305640.0000   -0.16631
305680.0000   -0.15008
305720.0000    0.11297
305760.0000    0.07218
305800.0000   -0.38865
305840.0000   -0.36363
305880.0000    0.19840
305920.0000    0.29434
305960.0000    0.52040
306000.0000    0.64030
306040.0000    0.27088
306080.0000    0.56103
306120.0000    0.33707
306160.0000    0.24919
306200.0000    0.33715
306240.0000    0.37139
306280.0000    0.34156
306320.0000    0.17741
306360.0000    0.33668
306400.0000    0.35862
306440.0000    0.33727
306480.0000    0.46101
306520.0000    0.34330
306560.0000    0.41605
306600.0000    0.29062
306640.0000    0.42100
306680.0000    0.48139
306720.0000    0.21635
306760.0000    0.39241
306800.0000    0.32427
306840.0000    0.37609
306880.0000    0.22207
306920.0000    0.35279
306960.0000    0.29043
307000.0000    0.18933
307040.0000    0.38038
307080.0000    0.42281
307120.0000    0.32841
307160.0000    0.45551
307200.0000    0.22327
307240.0000    0.59513
307280.0000    0.55373
307320.0000    0.41521
307360.0000    0.49758
307400.0000    0.38722
307440.0000    0.25339
307480.0000    0.38901
307520.0000    0.30782
307560.0000    0.34317
307600.0000    0.37253
307640.0000    0.47334
307680.0000    0.36713
307720.0000    0.58436
307760.0000    0.43293
307800.0000    0.30760
307840.0000    0.25459
307880.0000    0.34336
307920.0000    0.19484
307960.0000    0.39748
308000.0000    0.38188
308040.0000    0.44258
308080.0000    0.25652
308120.0000    0.51977
308160.0000    0.55337
308200.0000    0.19143
308240.0000    0.05848
308280.0000    0.21143
308320.0000    0.32078
308360.0000    0.29613
308400.0000    0.19432
308440.0000    0.49104
308480.0000    0.35689
308520.0000    0.27589
308560.0000    0.35064
308600.0000    0.48757
308640.0000    0.19550
308680.0000    0.29000
308720.0000    0.02631
308760.0000    0.30304
308800.0000    0.12912
308840.0000    0.28476
308880.0000    0.19929
308920.0000    0.13662
308960.0000    0.34863
309000.0000    0.20949
309040.0000    0.45156
309080.0000    0.13575
309120.0000    0.38953
309160.0000    0.33434
309200.0000    0.19561
309240.0000    0.41275
309280.0000    0.48670
309320.0000    0.17202
309360.0000    0.28240
309400.0000    0.20443
309440.0000    0.29618
309480.0000    0.37586
309520.0000    0.33419
309560.0000    0.40578
309600.0000    0.17247
309640.0000    0.26811
309680.0000    0.00179
309720.0000    0.15385
309760.0000    0.08294
309800.0000    0.23345
309840.0000    0.22380
309880.0000    0.19698
309920.0000    0.19132
309960.0000    0.36146
310000.0000    0.19388
310040.0000    0.22994
310080.0000    0.23520
310120.0000    0.38321
310160.0000    0.27425
310200.0000    0.14615
310240.0000    0.36765
310280.0000    0.29825
310320.0000    0.14148
310360.0000    0.16690
310400.0000    0.32025
310440.0000    0.33974
310480.0000    0.53758
310520.0000    0.30148
310560.0000    0.45736
310600.0000    0.48477
310640.0000    0.31598
310680.0000    0.58605
310720.0000    0.24574
310760.0000    0.47360
310800.0000    0.61028
310840.0000    0.60371
310880.0000    0.55742
310920.0000    0.66251
310960.0000    0.29280
311000.0000    0.29565
311040.0000    0.27992
311080.0000    0.31688
311120.0000    0.39600
311160.0000    0.36928
311200.0000    0.26825
311240.0000    0.20404
311280.0000    0.41423
311320.0000    0.25028
311360.0000    0.42148
311400.0000    0.47996
311440.0000    0.40968
311480.0000    0.43192
311520.0000    0.73147
311560.0000    0.65367
311600.0000    0.48595
311640.0000    0.41047
311680.0000    0.24446
311720.0000    0.30119
311760.0000    0.13561
311800.0000    0.12250
311840.0000    0.48660
311880.0000    0.23752
311920.0000    0.33497
311960.0000    0.18456
312000.0000    0.18965
312040.0000    0.53086
312080.0000    0.54050
312120.0000    0.23605
312160.0000    0.22566
312200.0000    0.29952
312240.0000    0.09015
312280.0000    0.28617
312320.0000    0.51027
312360.0000    0.51485
312400.0000    0.22341
312440.0000    0.05049
312480.0000    0.27656
312520.0000    0.39795
312560.0000    0.27330
312600.0000    0.45605
312640.0000    0.21159
312680.0000    0.35776
312720.0000    0.49427
312760.0000    0.34476
312800.0000    0.39858
312840.0000    0.42598
312880.0000    0.35692
312920.0000    0.39691
312960.0000    0.26969
313000.0000    0.41035
313040.0000    0.51246
313080.0000    0.20549
313120.0000    0.17238
313160.0000    0.52326
313200.0000    0.46104
313240.0000    0.49059
313280.0000    0.43999
313320.0000    0.60337
313360.0000    0.56302
313400.0000    0.40025
313440.0000    0.46661
313480.0000    0.43037
313520.0000    0.36134
313560.0000    0.54876
313600.0000    0.41035
313640.0000    0.23685
313680.0000    0.16556
313720.0000    0.06649
313760.0000    0.23449
313800.0000    0.27083
313840.0000    0.21511
313880.0000    0.27766
313920.0000    0.09355
313960.0000   -0.06043
314000.0000    0.09607
314040.0000    0.16417
314080.0000    0.28049
314120.0000   -0.07658
314160.0000    0.45880
314200.0000    0.53013
314240.0000    0.49128
314280.0000    0.28050
314320.0000    0.22713
314360.0000    0.11025
314400.0000    0.43654
314440.0000    0.09659
314480.0000    0.43961
314520.0000    0.13373
314560.0000    0.28836
314600.0000    0.46159
314640.0000    0.39787
314680.0000    0.52971
314720.0000    0.44803
314760.0000    0.32318
314800.0000    0.27277
314840.0000    0.21809
314880.0000    0.19878
314920.0000    0.20549
314960.0000    0.31389
315000.0000    0.29654
315040.0000   -0.12977
315080.0000    0.15334
315120.0000    0.20036
315160.0000    0.47910
315200.0000    0.43065
315240.0000    0.23627
315280.0000    0.44500
315320.0000    0.37878
315360.0000    0.32613
315400.0000    0.31130
315440.0000    0.46082
315480.0000    0.19608
315520.0000    0.45039
315560.0000    0.33180
315600.0000    0.27570
315640.0000    0.43746
315680.0000    0.52420
315720.0000    0.27019
315760.0000    0.34248
315800.0000    0.38831
315840.0000    0.29920
315880.0000    0.36608
315920.0000    0.24072
315960.0000    0.39329
316000.0000    0.27928
316040.0000    0.22659
316080.0000    0.47584
316120.0000    0.11396
316160.0000    0.41080
316200.0000    0.35987
316240.0000    0.27946
316280.0000    0.26995
316320.0000    0.56962
316360.0000    0.39837
316400.0000    0.23242
316440.0000    0.51389
316480.0000    0.25346
316520.0000    0.38280
316560.0000    0.31761
316600.0000    0.28828
316640.0000    0.04419
316680.0000    0.42646
316720.0000    0.35084
316760.0000    0.29524
316800.0000    0.37272
316840.0000    0.45788
316880.0000    0.20243
316920.0000    0.23514
316960.0000    0.36436
317000.0000    0.49227
317040.0000    0.26605
317080.0000    0.35020
317120.0000    0.26234
317160.0000    0.23973
317200.0000    0.21141
317240.0000    0.37081
317280.0000    0.40378
317320.0000    0.36457
317360.0000    0.19843
317400.0000    0.36435
317440.0000    0.32568
317480.0000    0.41657
317520.0000    0.26984
317560.0000    0.42198
317600.0000    0.23029
317640.0000    0.42119
317680.0000    0.59242
317720.0000    0.44780
317760.0000    0.57548
317800.0000    0.50076
317840.0000    0.44505
317880.0000    0.39840
317920.0000    0.47128
317960.0000    0.42164
318000.0000    0.55710
318040.0000    0.50193
318080.0000    0.52736
318120.0000    0.77270
318160.0000    0.53839
318200.0000    0.27604
318240.0000    0.43250
318280.0000    0.44480
318320.0000    0.40608
318360.0000    0.53949
318400.0000    0.49182
318440.0000    0.39743
318480.0000    0.36319
318520.0000    0.24346
318560.0000    0.55491
318600.0000    0.34911
318640.0000    0.17727
318680.0000    0.30748
318720.0000    0.32612
318760.0000    0.18329
318800.0000    0.32958
318840.0000    0.30075
318880.0000    0.10740
318920.0000    0.25569
318960.0000    0.28792
319000.0000    0.40452
319040.0000    0.54488
319080.0000    0.49070
319120.0000    0.45085
319160.0000    0.61578
319200.0000    0.35964
319240.0000    0.36015
319280.0000    0.46105
319320.0000    0.41633
319360.0000    0.27920
319400.0000    0.23237
319440.0000    0.40479
319480.0000    0.36038
319520.0000    0.19527
319560.0000    0.46014
319600.0000    0.62139
319640.0000    0.45068
319680.0000    0.13576
319720.0000    0.61994
319760.0000    0.45054
319800.0000    0.34216
319840.0000    0.27196
319880.0000    0.44749
319920.0000    0.37366
319960.0000    0.13731
320000.0000    0.25931
320040.0000    0.11679
320080.0000    0.03804
320120.0000   -0.13521
320160.0000    0.17822
320200.0000    0.14850
320240.0000   -0.05514
320280.0000   -0.03292
320320.0000   -0.44454
320360.0000   -0.15018
320400.0000    0.04493
320440.0000    0.02866
320480.0000    0.14446
320520.0000    0.44752
320560.0000    0.14623
320600.0000    0.19968
320640.0000    0.48988
320680.0000    0.47541
320720.0000    0.32540
320760.0000    0.45230
320800.0000    0.33359
320840.0000    0.17224
320880.0000    0.34212
320920.0000    0.28545
320960.0000    0.31819
321000.0000    0.26269
321040.0000    0.41185
321080.0000    0.21076
321120.0000    0.50421
321160.0000    0.44756
321200.0000    0.23994
321240.0000    0.38061
321280.0000    0.19990
321320.0000    0.15979
321360.0000    0.64621
321400.0000    0.36104
321440.0000    0.28751
321480.0000    0.23815
321520.0000    0.28081
321560.0000    0.26389
321600.0000    0.41788
321640.0000    0.32679
321680.0000    0.20397
321720.0000    0.22594
321760.0000    0.31376
321800.0000    0.28215
321840.0000    0.13278
321880.0000    0.47884
321920.0000    0.38325
321960.0000    0.65131
322000.0000    0.54329
322040.0000    0.16643
322080.0000    0.20860
322120.0000    0.26907
322160.0000    0.13366
322200.0000   -0.18189
322240.0000    0.04054
322280.0000    0.05061
322320.0000    0.35492
322360.0000    0.34982
322400.0000    0.23607
322440.0000    0.28904
322480.0000   -0.05120
322520.0000    0.17857
322560.0000    0.30140
322600.0000    0.21718
322640.0000    0.20152
322680.0000    0.27402
322720.0000    0.16383
322760.0000    0.18068
322800.0000    0.29076
322840.0000    0.38466
322880.0000    0.31479
322920.0000    0.37765
322960.0000    0.53571
323000.0000    0.66074
323040.0000    0.43986
323080.0000    0.45187
323120.0000    0.47023
323160.0000   -0.07836
323200.0000   -0.13576
323240.0000    0.14460
323280.0000    0.33447
323320.0000    0.55478
323360.0000    0.39249
323400.0000    0.36189
323440.0000    0.23153
323480.0000    0.38378
323520.0000    0.40365
323560.0000    0.26982
323600.0000    0.37415
323640.0000    0.47620
323680.0000    0.48504
323720.0000    0.48743
323760.0000    0.38120
323800.0000    0.33530
323840.0000    0.29340
323880.0000    0.38699
323920.0000    0.34004
323960.0000    0.33584
324000.0000    0.25827
324040.0000    0.44115
324080.0000    0.36603
324120.0000    0.38783
324160.0000    0.18596
324200.0000    0.04873
324240.0000    0.18677
324280.0000    0.23350
324320.0000    0.41996
324360.0000    0.26437
324400.0000    0.54137
324440.0000    0.58683
324480.0000    0.61775
324520.0000    0.46906
324560.0000    0.46414
324600.0000    0.55600
324640.0000    0.38121
324680.0000    0.60168
324720.0000    0.56344
324760.0000    0.43781
324800.0000    0.49189
324840.0000    0.69727
324880.0000    0.60322
324920.0000    0.41411
324960.0000    0.43177
325000.0000    0.48756
325040.0000    0.40697
325080.0000    0.41415
325120.0000    0.51402
325160.0000    0.50853
325200.0000    0.75776
325240.0000    0.54902
325280.0000    0.56820
325320.0000    0.51544
325360.0000    0.54809
325400.0000    0.43529
325440.0000    0.48509
325480.0000    0.48692
325520.0000    0.31120
325560.0000    0.73778
325600.0000    0.34486
325640.0000    0.21210
325680.0000    0.36322
325720.0000    0.11745
325760.0000    0.14357
325800.0000    0.25787
325840.0000    0.33708
325880.0000    0.09444
325920.0000    0.31853
325960.0000    0.01893
326000.0000    0.38987
326040.0000    0.19646
326080.0000    0.22154
326120.0000    0.19117
326160.0000   -0.07453
326200.0000   -0.46804
326240.0000   -0.20166
326280.0000    0.15778
326320.0000    0.10803
326360.0000    0.05570
326400.0000   -0.12256
326440.0000   -0.06647
326480.0000    0.35137
326520.0000   -0.43786
326560.0000   -0.16275
326600.0000   -0.36196
326640.0000   -0.69902
326680.0000   -0.40607
326720.0000   -0.21427
326760.0000   -0.17015
326800.0000   -0.29014
326840.0000   -0.32951
326880.0000   -0.19907
326920.0000   -0.17891
326960.0000   -0.00474
327000.0000    0.25749
327040.0000    0.07116
327080.0000    0.03818
327120.0000   -0.06141
327160.0000   -0.10680
327200.0000    0.08929
327240.0000   -0.59699
327280.0000   -0.10949
327320.0000   -0.56669
327360.0000   -0.34995
327400.0000   -0.34761
327440.0000   -0.02534
327480.0000   -0.08544
327520.0000   -0.61070
327560.0000   -0.66915
327600.0000   -0.29514
327640.0000   -0.61286
327680.0000   -0.18711
327720.0000   -0.03099
327760.0000   -0.20919
327800.0000    0.10085
327840.0000   -0.09834
327880.0000   -0.01870
327920.0000   -0.30694
327960.0000   -0.17339
328000.0000   -0.46852
328040.0000   -0.26722
328080.0000   -0.58369
328120.0000   -0.15563
328160.0000    0.07996
328200.0000    0.16404
328240.0000   -0.47203
328280.0000   -0.21469
328320.0000   -0.45222
328360.0000   -0.67380
328400.0000   -0.42918
328440.0000   -0.47101
328480.0000   -0.68194
328520.0000   -0.45735
328560.0000   -0.53535
328600.0000   -0.33755
328640.0000   -0.05082
328680.0000   -0.46911
328720.0000   -0.24892
328760.0000    0.04195
328800.0000   -0.11870
328840.0000    0.04277
328880.0000   -0.22855
328920.0000   -0.76341
328960.0000   -0.61397
329000.0000   -0.60666
329040.0000   -0.40854
329080.0000   -0.89401
329120.0000   -0.61863
329160.0000   -0.60716
329200.0000   -0.52509
329240.0000   -0.75167
329280.0000   -0.47565
329320.0000   -0.54665
329360.0000   -0.49342
329400.0000   -0.64768
329440.0000   -0.84568
329480.0000   -0.64722
329520.0000   -0.62991
329560.0000   -0.50357
329600.0000   -0.86340
329640.0000   -0.83499
329680.0000   -0.61923
329720.0000   -0.29785
329760.0000   -0.53403
329800.0000   -0.51001
329840.0000   -0.51425
329880.0000   -0.58792
329920.0000   -0.39525
329960.0000   -0.24275
330000.0000   -0.58127
330040.0000   -0.46410
330080.0000   -0.22910
330120.0000   -0.17894
330160.0000   -0.21142
330200.0000   -0.05943
330240.0000   -0.18482
330280.0000   -0.32163
330320.0000   -0.41401
330360.0000    0.03515
330400.0000   -0.49955
330440.0000   -0.48173
330480.0000   -0.30262
330520.0000   -0.29196
330560.0000   -0.22974
330600.0000   -0.39950
330640.0000   -0.27118
330680.0000   -0.42859
330720.0000   -0.20495
330760.0000    0.20974
330800.0000   -0.06812
330840.0000    0.14305
330880.0000    0.06739
330920.0000    0.65902
330960.0000    0.45534
331000.0000    0.41069
331040.0000   -0.14890
331080.0000   -0.14411
331120.0000   -0.15575
331160.0000   -0.17000
331200.0000   -0.29969
331240.0000   -0.61631
331280.0000   -0.46219
331320.0000   -0.47522
331360.0000   -0.19873
331400.0000   -0.58422
331440.0000   -0.56469
331480.0000   -0.59111
331520.0000   -0.78179
331560.0000    0.16785
331600.0000   -0.11289
331640.0000   -0.20782
331680.0000   -0.44178
331720.0000   -0.39692
331760.0000   -0.32478
331800.0000   -0.35681
331840.0000   -0.59673
331880.0000   -0.45924
331920.0000   -0.30482
331960.0000   -0.32905
332000.0000   -0.40741
332040.0000   -0.48792
332080.0000   -0.69685
332120.0000   -0.54198
332160.0000   -0.59801
332200.0000   -0.51262
332240.0000   -0.19328
332280.0000   -0.72228
332320.0000   -0.30962
332360.0000   -0.79926
332400.0000   -0.46131
332440.0000   -0.45861
332480.0000   -0.45777
332520.0000   -0.25626
332560.0000   -0.16974
332600.0000   -0.19147
332640.0000   -0.01570
332680.0000   -0.44675
332720.0000   -0.11004
332760.0000   -0.13015
332800.0000    0.11532
332840.0000   -0.19144
332880.0000   -0.11495
332920.0000   -0.01747
332960.0000    0.01794
333000.0000    0.09215
333040.0000   -0.20838
333080.0000   -0.56838
333120.0000   -0.46651
333160.0000   -0.14702
333200.0000   -0.19441
333240.0000   -0.27984
333280.0000   -0.41307
333320.0000   -0.61021
333360.0000   -0.59040
333400.0000   -0.40190
333440.0000   -0.58735
333480.0000   -0.61781
333520.0000   -0.71688
333560.0000   -0.56383
333600.0000   -0.65583
333640.0000   -0.12482
333680.0000   -0.20333
333720.0000   -0.47064
333760.0000   -0.33926
333800.0000   -0.10303
333840.0000   -0.05961
333880.0000   -0.41867
333920.0000   -0.18839
333960.0000   -0.68447
334000.0000   -0.25037
334040.0000   -0.29935
334080.0000   -0.24338
334120.0000   -0.25757
334160.0000   -0.22038
334200.0000   -0.65433
334240.0000   -0.38567
334280.0000   -0.56500
334320.0000   -1.17533
334360.0000   -0.86832
334400.0000   -0.98203
334440.0000   -0.20923
334480.0000   -0.23310
334520.0000    0.12601
334560.0000   -0.04758
334600.0000    0.04468
334640.0000    0.24384
334680.0000   -0.09358
334720.0000    0.18037
334760.0000    0.07324
334800.0000    0.12568
334840.0000    0.17324
334880.0000    0.01368
334920.0000    0.22954
334960.0000    0.30261
335000.0000   -0.04864
335040.0000    0.25449
335080.0000    0.23531
335120.0000    0.34099
335160.0000    0.25592
335200.0000   -0.04419
335240.0000    0.24502
335280.0000    0.25502
335320.0000    0.39939
335360.0000    0.37242
335400.0000    0.11698
335440.0000    0.24665
335480.0000    0.20765
335520.0000    0.21519
335560.0000    0.22786
335600.0000    0.49981
335640.0000    0.41835
335680.0000    0.42072
335720.0000    0.26661
335760.0000    0.30557
335800.0000    0.03391
335840.0000    0.22015
335880.0000    0.37635
335920.0000    0.07114
335960.0000    0.25069
336000.0000    0.23642
336040.0000    0.22648
336080.0000    0.26886
336120.0000    0.12822
336160.0000    0.25963
336200.0000    0.26198
336240.0000    0.22324
336280.0000    0.16506
336320.0000    0.27981
336360.0000    0.34279
336400.0000    0.21190
336440.0000    0.30627
336480.0000    0.24527
336520.0000    0.15777
336560.0000    0.16566
336600.0000    0.43440
336640.0000    0.40020
336680.0000    0.34448
336720.0000    0.24013
336760.0000    0.18585
336800.0000    0.29146
336840.0000    0.55318
336880.0000    0.46896
336920.0000    0.20905
336960.0000    0.53464
337000.0000    0.36451
337040.0000    0.39945
337080.0000    0.38190
337120.0000    0.40377
337160.0000    0.15505
337200.0000    0.37323
337240.0000    0.42539
337280.0000    0.32596
337320.0000    0.04166
337360.0000    0.23902
337400.0000    0.27168
337440.0000    0.47427
337480.0000    0.21822
337520.0000    0.30336
337560.0000    0.10885
337600.0000    0.40205
337640.0000    0.33077
337680.0000    0.03168
337720.0000    0.14049
337760.0000    0.18636
337800.0000    0.19642
337840.0000    0.05416
337880.0000   -0.24988
337920.0000   -0.12540
337960.0000    0.31848
338000.0000    0.29979
338040.0000    0.24402
338080.0000    0.23128
338120.0000    0.36206
338160.0000    0.25117
338200.0000    0.33757
338240.0000    0.24112
338280.0000    0.23893
338320.0000    0.24529
338360.0000    0.27965
338400.0000    0.24551
338440.0000    0.24898
338480.0000   -0.08406
338520.0000    0.03422
338560.0000    0.24805
338600.0000    0.35579
338640.0000    0.11035
338680.0000    0.36975
338720.0000    0.29984
338760.0000    0.49738
338800.0000    0.10295
338840.0000    0.31054
338880.0000    0.29790
338920.0000    0.06966
338960.0000    0.38146
339000.0000    0.37582
339040.0000    0.17326
339080.0000    0.39472
339120.0000    0.37143
339160.0000    0.26285
339200.0000    0.10602
339240.0000    0.19600
339280.0000    0.53061
339320.0000    0.35793
339360.0000    0.06975
339400.0000    0.06503
339440.0000    0.39008
339480.0000    0.31767
339520.0000    0.23443
339560.0000   -0.00077
339600.0000    0.24866
339640.0000    0.38336
339680.0000    0.31659
339720.0000    0.26409
339760.0000    0.27975
339800.0000   -0.02571
339840.0000    0.10480
339880.0000    0.49253
339920.0000    0.27965
339960.0000    0.12954
340000.0000    0.31513
340040.0000    0.35623
340080.0000    0.32153
340120.0000    0.34914
340160.0000    0.49272
340200.0000    0.22947
340240.0000    0.28967
340280.0000    0.47839
340320.0000    0.27841
340360.0000    0.32821
340400.0000    0.05012
340440.0000    0.24151
340480.0000    0.19309
340520.0000    0.27527
340560.0000    0.25541
340600.0000    0.17916
340640.0000    0.19308
340680.0000   -0.34135
340720.0000   -0.06657
340760.0000    0.16170
340800.0000    0.14266
340840.0000    0.05320
340880.0000    0.00115
340920.0000   -0.20882
340960.0000    0.02068
341000.0000   -0.09286
341040.0000   -0.01638
341080.0000   -0.45013
341120.0000   -0.36832
341160.0000   -0.38397
341200.0000   -0.43018
341240.0000   -0.39163
341280.0000   -0.39468
341320.0000    0.14262
341360.0000   -0.39567
341400.0000   -0.59497
341440.0000   -0.12781
341480.0000   -0.13997
341520.0000   -0.23402
341560.0000   -0.18191
341600.0000   -0.09728
341640.0000   -0.33515
341680.0000   -0.30218
341720.0000    0.11355
341760.0000   -0.05263
341800.0000   -0.13822
341840.0000   -0.39172
341880.0000   -0.41768
341920.0000    0.24126
341960.0000   -0.13279
342000.0000   -0.49152
342040.0000   -0.28051
342080.0000   -0.29114
342120.0000   -0.43934
342160.0000   -0.15732
342200.0000   -0.30417
342240.0000    0.17529
342280.0000   -0.16831
342320.0000   -0.01929
342360.0000   -0.43395
342400.0000   -0.14981
342440.0000   -0.43788
342480.0000   -0.50584
342520.0000    0.02670
342560.0000   -0.38157
342600.0000   -0.49937
342640.0000   -0.38916
342680.0000   -0.71551
342720.0000   -0.13353
342760.0000   -0.11073
342800.0000    0.00159
342840.0000   -0.12912
342880.0000   -0.31739
342920.0000   -0.29314
342960.0000   -0.15795
343000.0000   -0.07372
343040.0000   -0.33658
343080.0000   -0.36505
343120.0000   -0.16211
343160.0000   -0.27323
343200.0000   -0.45038
343240.0000   -0.09713
343280.0000   -0.48105
343320.0000   -0.53555
343360.0000   -0.36305
343400.0000   -0.61448
343440.0000   -0.24409
343480.0000   -0.39710
343520.0000   -0.23889
343560.0000   -0.40003
343600.0000   -0.16318
343640.0000   -0.37226
343680.0000   -0.23133
343720.0000   -0.27968
343760.0000   -0.38830
343800.0000   -0.55568
343840.0000   -0.23139
343880.0000   -0.61295
343920.0000   -0.47310
343960.0000   -0.66015
344000.0000   -0.54463
344040.0000   -0.66861
344080.0000   -0.44531
344120.0000   -0.35628
344160.0000   -0.48941
344200.0000   -0.42085
344240.0000   -0.70921
344280.0000   -0.33995
344320.0000   -0.50366
344360.0000   -0.62129
344400.0000   -0.67636
344440.0000   -0.69796
344480.0000   -1.01134
344520.0000   -0.77739
344560.0000   -0.59202
344600.0000   -0.50132
344640.0000   -0.86110
344680.0000   -0.81545
344720.0000   -0.69850
344760.0000   -0.29448
344800.0000   -0.43525
344840.0000   -0.51998
344880.0000   -0.27509
344920.0000   -0.78245
344960.0000   -0.81309
345000.0000   -0.96713
345040.0000   -0.75690
345080.0000   -0.46751
345120.0000   -0.44155
345160.0000   -0.58214
345200.0000   -0.59325
345240.0000   -0.60960
345280.0000   -0.71867
345320.0000   -0.28696
345360.0000   -0.40539
345400.0000   -0.53140
345440.0000   -0.33201
345480.0000   -0.60018
345520.0000   -0.28891
345560.0000   -0.45877
345600.0000   -0.50785
345640.0000   -0.62102
345680.0000   -0.45818
345720.0000   -0.56667
345760.0000   -0.32443
345800.0000   -0.35421
345840.0000   -0.60251
345880.0000   -0.51971
345920.0000   -0.37469
345960.0000   -0.34752
346000.0000   -0.85718
346040.0000   -0.58230
346080.0000   -0.68488
346120.0000   -0.60669
346160.0000   -0.78192
346200.0000   -0.50275
346240.0000   -0.47615
346280.0000   -0.49785
346320.0000   -0.70677
346360.0000   -0.60285
346400.0000   -0.78029
346440.0000   -0.39872
346480.0000   -0.39176
346520.0000   -0.51672
346560.0000   -0.40173
346600.0000   -0.48180
346640.0000   -0.48921
346680.0000   -0.16873
346720.0000   -0.25740
346760.0000   -0.29370
346800.0000   -0.66300
346840.0000   -0.65233
346880.0000   -0.70197
346920.0000   -0.47672
346960.0000   -0.59218
347000.0000   -0.77498
347040.0000   -0.52783
347080.0000   -0.85124
347120.0000   -0.59054
347160.0000   -0.52567
347200.0000   -0.84185
347240.0000   -0.72977
347280.0000   -0.46354
347320.0000   -0.17795
347360.0000   -0.76216
347400.0000   -0.17679
347440.0000   -0.22263
347480.0000   -0.27045
347520.0000   -0.46149
347560.0000   -0.42897
347600.0000   -0.66426
347640.0000   -0.35046
347680.0000   -0.36742
347720.0000   -0.43930
347760.0000   -0.44577
347800.0000   -0.31547
347840.0000   -0.20268
347880.0000   -0.06134
347920.0000   -0.25462
347960.0000    0.08548
348000.0000   -0.18120
348040.0000   -0.59707
348080.0000   -0.34203
348120.0000   -0.12231
348160.0000   -0.22242
348200.0000   -0.08778
348240.0000   -0.28998
348280.0000   -0.68858
348320.0000   -0.46716
348360.0000   -0.28374
348400.0000   -0.07366
348440.0000   -0.38034
348480.0000   -0.48998
348520.0000   -0.38488
348560.0000   -0.25432
348600.0000   -0.28676
348640.0000   -0.16134
348680.0000   -0.09282
348720.0000   -0.25200
348760.0000   -0.20169
348800.0000   -0.11777
348840.0000   -0.26342
348880.0000   -0.56285
348920.0000   -0.27098
348960.0000   -0.37959
349000.0000   -0.71486
349040.0000   -0.57782
349080.0000   -0.62924
349120.0000   -0.57945
349160.0000   -0.69740
349200.0000   -0.75929
349240.0000   -0.50139
349280.0000   -0.57934
349320.0000   -0.46202
349360.0000   -0.26648
349400.0000   -0.48683
349440.0000   -0.43151
349480.0000   -0.89461
349520.0000   -0.56725
349560.0000   -0.48722
349600.0000   -0.49882
349640.0000   -0.87609
349680.0000   -0.74989
349720.0000   -0.73684
349760.0000   -0.83450
349800.0000   -0.66636
349840.0000   -0.72066
349880.0000   -0.71329
349920.0000   -0.81764
349960.0000   -0.63498
350000.0000   -0.73465
350040.0000   -0.76762
350080.0000   -0.68488
350120.0000   -0.80501
350160.0000   -0.77416
350200.0000   -0.66734
350240.0000   -0.44592
350280.0000   -0.94523
350320.0000   -0.70794
350360.0000   -0.63185
350400.0000   -0.74444
350440.0000   -0.66277
350480.0000   -0.71704
350520.0000   -0.13385
350560.0000   -0.63069
350600.0000   -0.42769
350640.0000   -0.22321
350680.0000   -0.07324
350720.0000   -0.25942
350760.0000   -0.25907
350800.0000   -0.00966
350840.0000   -0.10461
350880.0000   -0.80256
350920.0000   -0.80362
350960.0000   -0.96098
351000.0000   -0.63535
351040.0000   -0.66054
351080.0000   -0.76242
351120.0000   -0.94615
351160.0000   -0.75287
351200.0000   -0.30200
351240.0000   -0.52319
351280.0000   -0.81647
351320.0000   -0.59831
351360.0000   -0.56327
351400.0000   -0.26462
351440.0000   -0.41591
351480.0000   -0.36883
351520.0000   -0.57874
351560.0000   -0.66035
351600.0000   -0.78419
351640.0000   -0.77025
351680.0000   -0.57911
351720.0000   -0.08951
351760.0000   -0.38112
351800.0000   -0.07895
351840.0000   -0.27471
351880.0000   -0.31920
351920.0000   -0.11945
351960.0000    0.18380
352000.0000    0.28611
352040.0000   -0.09063
352080.0000   -0.02046
352120.0000    0.22379
352160.0000   -0.08286
352200.0000    0.32404
352240.0000    0.19655
352280.0000    0.42429
352320.0000    0.24642
352360.0000    0.29983
352400.0000    0.64128
352440.0000    0.63108
352480.0000    0.45685
352520.0000    0.36929
352560.0000    0.62982
352600.0000    0.42129
352640.0000    0.52255
352680.0000    0.41975
352720.0000    0.25724
352760.0000    0.37945
352800.0000    0.19991
352840.0000    0.22303
352880.0000    0.47758
352920.0000    0.47868
352960.0000    0.31338
353000.0000    0.50667
353040.0000    0.41531
353080.0000    0.52258
353120.0000    0.27495
353160.0000    0.26272
353200.0000    0.32648
353240.0000    0.36589
353280.0000    0.32558
353320.0000    0.23653
353360.0000    0.38075
353400.0000    0.25827
353440.0000    0.08773
353480.0000    0.49371
353520.0000    0.23818
353560.0000    0.23563
353600.0000    0.52893
353640.0000    0.19354
353680.0000    0.12996
353720.0000    0.40482
353760.0000   -0.00960
353800.0000    0.43616
353840.0000    0.47485
353880.0000    0.48470
353920.0000    0.35960
353960.0000    0.37541
354000.0000    0.43127
354040.0000    0.46510
354080.0000    0.32834
354120.0000    0.56513
354160.0000    0.24533
354200.0000    0.38047
354240.0000    0.32719
354280.0000    0.39077
354320.0000    0.49338
354360.0000    0.45032
354400.0000    0.60003
354440.0000    0.47253
354480.0000    0.39659
354520.0000    0.37049
354560.0000    0.20817
354600.0000    0.47710
354640.0000    0.46115
354680.0000    0.58974
354720.0000    0.62588
354760.0000    0.46116
354800.0000    0.56946
354840.0000    0.46278
354880.0000    0.57180
354920.0000    0.45002
354960.0000    0.23447
355000.0000    0.61968
355040.0000    0.48723
355080.0000    0.67278
355120.0000    0.42120
355160.0000    0.45279
355200.0000    0.36015
355240.0000    0.48587
355280.0000    0.32884
355320.0000    0.24075
355360.0000    0.47935
355400.0000    0.44089
355440.0000    0.58822
355480.0000    0.44314
355520.0000    0.26054
355560.0000    0.29044
355600.0000    0.52025
355640.0000    0.61553
355680.0000    0.31801
355720.0000    0.38419
355760.0000    0.58589
355800.0000    0.66952
355840.0000    0.57058
355880.0000    0.32060
355920.0000    0.29954
355960.0000    0.36966
356000.0000    0.14758
356040.0000   -0.05993
356080.0000   -0.16800
356120.0000   -0.14780
356160.0000   -0.00760
356200.0000    0.02155
356240.0000   -0.20848
356280.0000   -0.10712
356320.0000   -0.02558
356360.0000   -0.47344
356400.0000   -0.11251
356440.0000   -0.26557
356480.0000   -0.50406
356520.0000   -0.47226
356560.0000   -0.12033
356600.0000    0.07346
356640.0000   -0.30949
356680.0000   -0.05853
356720.0000   -0.36294
356760.0000   -0.36546
356800.0000   -0.25594
356840.0000   -0.33265
356880.0000   -0.31283
356920.0000   -0.41609
356960.0000   -0.31857
357000.0000   -0.33688
357040.0000   -0.34917
357080.0000   -0.22725
357120.0000   -0.13744
357160.0000   -0.21074
357200.0000   -0.10633
357240.0000   -0.62369
357280.0000   -0.04575
357320.0000    0.06249
357360.0000   -0.31272
357400.0000    0.32120
357440.0000    0.45867
357480.0000    0.11778
357520.0000    0.18587
357560.0000    0.24261
357600.0000    0.34592
357640.0000    0.14017
357680.0000    0.27583
357720.0000    0.07549
357760.0000   -0.00765
357800.0000    0.01342
357840.0000    0.04353
357880.0000    0.33744
357920.0000    0.23904
357960.0000   -0.12697
358000.0000    0.26865
358040.0000    0.16992
358080.0000    0.42694
358120.0000    0.23029
358160.0000    0.08661
358200.0000    0.05330
358240.0000    0.19447
358280.0000   -0.16443
358320.0000    0.00312
358360.0000    0.03725
358400.0000   -0.34503
358440.0000   -0.28700
358480.0000   -0.18912
358520.0000   -0.08568
358560.0000   -0.28491
358600.0000   -0.21253
358640.0000   -0.28638
358680.0000   -0.58929
358720.0000   -0.23781
358760.0000   -0.07673
358800.0000   -0.27825
358840.0000   -0.36926
358880.0000   -0.32436
358920.0000   -0.55121
358960.0000   -0.40680
359000.0000   -0.50372
359040.0000   -0.46223
359080.0000    0.03091
359120.0000   -0.39249
359160.0000   -0.50164
359200.0000   -0.40984
359240.0000   -0.36626
359280.0000   -0.72931
359320.0000   -0.94385
359360.0000   -0.74278
359400.0000   -0.49669
359440.0000   -0.41423
359480.0000   -0.40451
359520.0000   -0.52686
359560.0000   -0.41015
359600.0000   -0.64803
359640.0000   -0.89105
359680.0000   -0.43251
359720.0000   -0.20335
359760.0000   -0.52201
359800.0000   -0.66463
359840.0000   -0.45164
359880.0000   -0.76056
359920.0000   -0.79045
359960.0000   -0.11594
360000.0000   -0.60346
360040.0000   -0.48071
360080.0000   -0.42046
360120.0000   -0.73946
360160.0000   -0.23412
360200.0000   -0.56694
360240.0000   -0.52815
360280.0000   -0.58200
360320.0000   -0.32223
360360.0000   -0.73391
360400.0000   -0.41965
360440.0000   -0.59666
360480.0000   -0.40760
360520.0000   -0.09035
360560.0000   -0.16858
360600.0000   -0.11713
360640.0000   -0.14665
360680.0000   -0.33319
360720.0000   -0.14861
360760.0000    0.40841
360800.0000    0.45016
360840.0000   -0.06889
360880.0000   -0.11447
360920.0000   -0.09022
360960.0000    0.07573
361000.0000   -0.26716
361040.0000    0.00889
361080.0000    0.13586
361120.0000    0.22898
361160.0000   -0.05485
361200.0000    0.37050
361240.0000    0.15179
361280.0000    0.30963
361320.0000   -0.01789
361360.0000    0.05730
361400.0000    0.08409
361440.0000    0.08518
361480.0000   -0.08435
361520.0000    0.11772
361560.0000   -0.05044
361600.0000   -0.04616
361640.0000   -0.07016
361680.0000   -0.24674
361720.0000    0.06931
361760.0000   -0.03578
361800.0000    0.03926
361840.0000   -0.09149
361880.0000    0.01263
361920.0000   -0.22843
361960.0000   -0.01732
362000.0000    0.01788
362040.0000    0.18881
362080.0000    0.20575
362120.0000    0.21076
362160.0000    0.14504
362200.0000   -0.09018
362240.0000    0.03352
362280.0000    0.00906
362320.0000    0.03094
362360.0000   -0.53374
362400.0000   -0.27179
362440.0000   -0.05174
362480.0000   -0.28317
362520.0000   -0.01392
362560.0000   -0.03762
362600.0000    0.12846
362640.0000    0.21012
362680.0000    0.16953
362720.0000    0.21872
362760.0000   -0.10703
362800.0000   -0.04771
362840.0000    0.16705
362880.0000   -0.09776
362920.0000   -0.27912
362960.0000   -0.46809
363000.0000   -0.21116
363040.0000   -0.27282
363080.0000   -0.11739
363120.0000    0.16103
363160.0000    0.21331
363200.0000   -0.23510
363240.0000    0.13287
363280.0000   -0.06198
363320.0000   -0.04692
363360.0000   -0.12989
363400.0000   -0.04364
363440.0000   -0.14255
363480.0000   -0.28491
363520.0000   -0.15521
363560.0000    0.22149
363600.0000   -0.14149
363640.0000    0.01393
363680.0000   -0.05405
363720.0000    0.06856
363760.0000    0.30477
363800.0000    0.19046
363840.0000   -0.76372
363880.0000   -0.56847
363920.0000   -0.25314
363960.0000   -0.33736
364000.0000   -0.41031
364040.0000   -0.09211
364080.0000   -0.05180
364120.0000   -0.28833
364160.0000   -0.12677
364200.0000    0.09472
364240.0000    0.05131
364280.0000   -0.15346
364320.0000   -0.22227
364360.0000   -0.14776
364400.0000   -0.18168
364440.0000   -0.17721
364480.0000   -0.03252
364520.0000    0.19430
364560.0000    0.28353
364600.0000    0.07720
364640.0000    0.20270
364680.0000    0.04958
364720.0000    0.07782
364760.0000    0.18983
364800.0000    0.21580
364840.0000    0.32983
364880.0000    0.28179
364920.0000    0.24667
364960.0000    0.09416
365000.0000    0.52293
365040.0000    0.04726
365080.0000   -0.03361
365120.0000    0.27324
365160.0000    0.41535
365200.0000    0.01440
365240.0000    0.12839
365280.0000    0.32627
365320.0000    0.14892
365360.0000    0.06173
365400.0000    0.09920
365440.0000    0.26314
365480.0000    0.17765
365520.0000    0.35170
365560.0000    0.44034
365600.0000    0.47668
365640.0000    0.57910
365680.0000    0.39567
365720.0000    0.63185
365760.0000    0.44183
365800.0000    0.41049
365840.0000    0.63007
365880.0000    0.65175
365920.0000    0.69137
365960.0000    0.65024
366000.0000    0.55598
366040.0000    0.53821
366080.0000    0.57721
366120.0000    0.47234
366160.0000    0.46017
366200.0000    0.56955
366240.0000    0.48880
366280.0000    0.49953
366320.0000    0.39824
366360.0000    0.61067
366400.0000    0.39558
366440.0000    0.47803
366480.0000    0.29393
366520.0000    0.51068
366560.0000    0.36031
366600.0000    0.64035
366640.0000    0.40202
366680.0000    0.32700
366720.0000    0.29854
366760.0000    0.24926
366800.0000    0.37114
366840.0000    0.45594
366880.0000    0.36339
366920.0000    0.52450
366960.0000    0.38613
367000.0000    0.53881
367040.0000    0.34040
367080.0000    0.41217
367120.0000    0.17137
367160.0000    0.25979
367200.0000    0.05243
367240.0000    0.31599
367280.0000    0.48320
367320.0000    0.52400
367360.0000    0.18081
367400.0000    0.38020
367440.0000    0.51574
367480.0000    0.34791
367520.0000    0.62854
367560.0000    0.57522
367600.0000    0.51959
367640.0000    0.45658
367680.0000    0.55677
367720.0000    0.54239
367760.0000    0.52753
367800.0000    0.32785
367840.0000    0.58099
367880.0000    0.40844
367920.0000    0.39384
367960.0000    0.47440
368000.0000    0.31081
368040.0000    0.34361
368080.0000    0.48390
368120.0000    0.28963
368160.0000    0.44625
368200.0000    0.39957
368240.0000    0.39228
368280.0000    0.23888
368320.0000    0.20083
368360.0000    0.35850
368400.0000    0.43926
368440.0000    0.17721
368480.0000    0.61891
368520.0000    0.35125
368560.0000    0.35396
368600.0000    0.30506
368640.0000    0.25716
368680.0000    0.53701
368720.0000    0.49651
368760.0000    0.59389
368800.0000    0.73078
368840.0000    0.63036
368880.0000    0.42821
368920.0000    0.26500
368960.0000    0.41334
369000.0000    0.02673
369040.0000    0.64737
369080.0000    0.46221
369120.0000    0.30160
369160.0000    0.48367
369200.0000    0.38438
369240.0000    0.75298
369280.0000    0.36752
369320.0000    0.46007
369360.0000    0.43780
369400.0000    0.49775
369440.0000    0.32412
369480.0000    0.48557
369520.0000    0.41745
369560.0000    0.38826
369600.0000    0.34847
369640.0000    0.69648
369680.0000    0.43427
369720.0000    0.67225
369760.0000    0.39061
369800.0000    0.43586
369840.0000    0.48927
369880.0000    0.29359
369920.0000    0.39103
369960.0000    0.61480
370000.0000    0.47315
370040.0000    0.46127
370080.0000    0.48607
370120.0000    0.31630
370160.0000    0.50851
370200.0000    0.17322
370240.0000    0.44787
370280.0000    0.60128
370320.0000    0.39907
370360.0000    0.49896
370400.0000    0.50741
370440.0000    0.41293
370480.0000    0.52470
370520.0000    0.31535
370560.0000    0.38788
370600.0000    0.56133
370640.0000    0.35198
370680.0000    0.41086
370720.0000    0.55356
370760.0000    0.10806
370800.0000    0.53088
370840.0000    0.43623
370880.0000    0.35295
370920.0000    0.34800
370960.0000    0.54680
371000.0000    0.28578
371040.0000    0.34697
371080.0000    0.50185
371120.0000    0.29924
371160.0000    0.42266
371200.0000    0.33462
371240.0000    0.52160
371280.0000    0.25618
371320.0000    0.38224
371360.0000    0.30834
371400.0000    0.44545
371440.0000    0.26599
371480.0000    0.41653
371520.0000    0.15530
371560.0000    0.31674
371600.0000    0.27483
371640.0000    0.18730
371680.0000    0.33906
371720.0000    0.20889
371760.0000    0.26837
371800.0000    0.42974
371840.0000    0.41202
371880.0000    0.57028
371920.0000    0.45068
371960.0000    0.38163
372000.0000    0.40353
372040.0000    0.17493
372080.0000    0.26197
372120.0000    0.31778
372160.0000    0.29954
372200.0000    0.31002
372240.0000    0.32737
372280.0000    0.23985
372320.0000    0.26407
372360.0000    0.20246
372400.0000    0.29183
372440.0000    0.48666
372480.0000    0.19821
372520.0000    0.36822
372560.0000    0.39913
372600.0000    0.37132
372640.0000    0.34814
372680.0000    0.37351
372720.0000    0.33045
372760.0000    0.27170
372800.0000    0.50839
372840.0000    0.31323
372880.0000    0.29407
372920.0000    0.33862
372960.0000    0.36552
373000.0000    0.37330
373040.0000    0.49165
373080.0000    0.42635
373120.0000    0.18099
373160.0000    0.03788
373200.0000    0.46723
373240.0000    0.42434
373280.0000    0.48856
373320.0000    0.42746
373360.0000    0.51630
373400.0000    0.43937
373440.0000    0.28305
373480.0000    0.26775
373520.0000    0.00696
373560.0000    0.40671
373600.0000   -0.36514
373640.0000    0.08130
373680.0000    0.25574
373720.0000   -0.02284
373760.0000    0.32592
373800.0000    0.24791
373840.0000    0.04776
373880.0000    0.12784
373920.0000    0.04803
373960.0000    0.08667
374000.0000    0.00034
374040.0000    0.50185
374080.0000    0.41989
374120.0000    0.49236
374160.0000    0.40067
374200.0000    0.50261
374240.0000    0.55220
374280.0000    0.56103
374320.0000    0.33091
374360.0000    0.23047
374400.0000    0.42989
374440.0000    0.20716
374480.0000    0.34400
374520.0000    0.23817
374560.0000   -0.00883
374600.0000    0.29960
374640.0000    0.23497
374680.0000    0.27277
374720.0000    0.29949
374760.0000    0.32896
374800.0000    0.23628
374840.0000    0.14450
374880.0000    0.42731
374920.0000    0.54298
374960.0000    0.47465
375000.0000    0.41678
375040.0000    0.10183
375080.0000    0.34634
375120.0000    0.33894
375160.0000    0.31883
375200.0000    0.52785
375240.0000    0.69254
375280.0000    0.46149
375320.0000    0.46656
375360.0000    0.44980
375400.0000    0.63904
375440.0000    0.57190
375480.0000    0.36573
375520.0000    0.27754
375560.0000    0.61032
375600.0000    0.53295
375640.0000    0.46941
375680.0000    0.59603
375720.0000    0.74842
375760.0000    0.56717
375800.0000    0.73438
375840.0000    0.48946
375880.0000    0.60480
375920.0000    0.53050
375960.0000    0.20894
376000.0000    0.22209
376040.0000   -0.10031
376080.0000   -0.15910
376120.0000   -0.15262
376160.0000    0.01006
376200.0000    0.18313
376240.0000    0.41319
376280.0000    0.34365
376320.0000    0.48336
376360.0000    0.36838
376400.0000    0.34234
376440.0000    0.43554
376480.0000    0.22863
376520.0000    0.35197
376560.0000    0.20828
376600.0000    0.18350
376640.0000    0.15372
376680.0000   -0.03943
376720.0000    0.02959
376760.0000    0.10417
376800.0000    0.06486
376840.0000    0.21686
376880.0000    0.39211
376920.0000    0.15365
376960.0000    0.31263
377000.0000    0.25142
377040.0000    0.44777
377080.0000    0.44623
377120.0000    0.29350
377160.0000    0.34969
377200.0000    0.29256
377240.0000    0.21428
377280.0000    0.23698
377320.0000    0.46551
377360.0000    0.24814
377400.0000    0.14558
377440.0000    0.13581
377480.0000    0.25949
377520.0000    0.33494
377560.0000    0.14175
377600.0000    0.22017
377640.0000    0.18103
377680.0000    0.29852
377720.0000    0.26977
377760.0000    0.58019
377800.0000    0.15844
377840.0000    0.19294
377880.0000    0.29720
377920.0000    0.22883
377960.0000    0.13071
378000.0000    0.23575
378040.0000    0.32451
378080.0000    0.27280
378120.0000    0.41081
378160.0000    0.40453
378200.0000    0.34010
378240.0000    0.28268
378280.0000    0.32985
378320.0000    0.51593
378360.0000    0.33496
378400.0000    0.45351
378440.0000    0.46383
378480.0000    0.61476
378520.0000    0.50098
378560.0000    0.55607
378600.0000    0.46902
378640.0000    0.61469
378680.0000    0.60799
378720.0000    0.46931
378760.0000    0.76057
378800.0000    0.51978
378840.0000    0.48565
378880.0000    0.52679
378920.0000    0.36552
378960.0000    0.51012
379000.0000    0.34015
379040.0000    0.27487
379080.0000    0.40260
379120.0000    0.13031
379160.0000    0.13470
379200.0000    0.09225
379240.0000    0.31543
379280.0000    0.07415
379320.0000    0.15802
379360.0000    0.22397
379400.0000    0.10267
379440.0000    0.13461
379480.0000    0.15438
379520.0000    0.31025
379560.0000    0.21042
379600.0000    0.19411
379640.0000   -0.08128
379680.0000    0.21686
379720.0000   -0.25083
379760.0000   -0.58543
379800.0000   -0.79244
379840.0000   -0.52291
379880.0000   -0.63959
379920.0000   -0.72012
379960.0000   -0.85773
380000.0000   -0.54783
380040.0000   -0.41703
380080.0000   -0.55687
380120.0000   -0.16194
380160.0000   -0.50846
380200.0000   -0.75967
380240.0000   -0.40976
380280.0000   -0.61525
380320.0000   -0.58656
380360.0000   -0.64659
380400.0000   -0.62211
380440.0000   -0.55353
380480.0000   -0.48135
380520.0000   -0.62428
380560.0000   -0.85197
380600.0000   -0.76412
380640.0000   -0.73357
380680.0000   -0.84947
380720.0000   -0.92983
380760.0000   -0.47098
380800.0000   -0.75475
380840.0000   -0.59244
380880.0000   -0.55536
380920.0000   -0.39720
380960.0000   -0.39871
381000.0000   -0.52622
381040.0000   -0.84920
381080.0000   -0.72127
381120.0000   -0.55346
381160.0000   -0.88291
381200.0000   -0.39179
381240.0000   -0.29346
381280.0000   -0.37351
381320.0000   -0.10498
381360.0000   -0.06020
381400.0000   -0.02169
381440.0000   -0.13182
381480.0000   -0.16844
381520.0000   -0.01184
381560.0000   -0.09140
381600.0000   -0.22229
381640.0000   -0.31732
381680.0000   -0.32173
381720.0000   -0.43009
381760.0000   -0.40388
381800.0000   -0.16935
381840.0000   -0.03970
381880.0000   -0.32478
381920.0000   -0.18813
381960.0000   -0.41739
382000.0000   -0.16474
382040.0000   -0.56914
382080.0000   -0.35228
382120.0000   -0.32332
382160.0000   -0.30941
382200.0000   -0.34178
382240.0000   -0.39224
382280.0000   -0.51678
382320.0000   -0.39925
382360.0000   -0.33091
382400.0000   -0.48881
382440.0000   -0.45708
382480.0000   -0.73109
382520.0000   -0.54926
382560.0000   -0.39977
382600.0000   -0.37470
382640.0000   -0.61713
382680.0000   -0.46708
382720.0000   -0.32577
382760.0000   -0.43080
382800.0000   -0.52613
382840.0000   -0.58434
382880.0000   -0.38998
382920.0000   -0.63018
382960.0000   -0.47578
383000.0000   -0.66120
383040.0000   -0.46547
383080.0000   -0.66677
383120.0000   -0.71466
383160.0000   -0.64512
383200.0000   -0.40956
383240.0000   -0.74733
383280.0000   -0.49989
383320.0000   -0.44685
383360.0000   -0.56074
383400.0000   -0.78787
383440.0000   -0.70484
383480.0000   -0.42218
383520.0000   -0.57362
383560.0000   -0.71438
383600.0000   -0.55684
383640.0000   -0.66348
383680.0000   -0.48650
383720.0000   -0.33510
383760.0000   -0.18964
383800.0000   -0.32210
383840.0000   -0.14009
383880.0000   -0.44834
383920.0000   -0.58299
383960.0000   -0.55545
384000.0000   -0.57764
384040.0000   -0.51850
384080.0000   -0.28448
384120.0000   -0.62815
384160.0000   -0.30645
384200.0000   -0.32921
384240.0000   -0.19046
384280.0000   -0.51829
384320.0000   -0.33028
384360.0000   -0.38108
384400.0000   -0.37913
384440.0000   -0.27865
384480.0000   -0.40832
384520.0000   -0.40926
384560.0000   -0.45688
384600.0000   -0.48609
384640.0000   -0.37945
384680.0000   -0.28406
384720.0000    0.04325
384760.0000   -0.22930
384800.0000   -0.38584
384840.0000   -0.26768
384880.0000   -0.16965
384920.0000   -0.50239
384960.0000   -0.45953
385000.0000   -0.86341
385040.0000   -0.69372
385080.0000   -0.55120
385120.0000   -0.52790
385160.0000   -0.62995
385200.0000   -0.62419
385240.0000   -0.53520
385280.0000   -0.97885
385320.0000   -0.75000
385360.0000   -0.59290
385400.0000   -0.72679
385440.0000   -0.93860
385480.0000   -1.06841
385520.0000   -0.95849
385560.0000   -0.83181
385600.0000   -0.63229
385640.0000   -0.63523
385680.0000   -0.89977
385720.0000   -0.50136
385760.0000   -0.59722
385800.0000   -0.78026
385840.0000   -0.42839
385880.0000   -1.01912
385920.0000   -0.54058
385960.0000   -0.96633
386000.0000   -0.47497
386040.0000   -0.56609
386080.0000   -0.58900
386120.0000   -0.74447
386160.0000   -0.46386
386200.0000   -0.85738
386240.0000   -0.78690
386280.0000   -0.65740
386320.0000   -0.67104
386360.0000   -0.61124
386400.0000   -0.39455
386440.0000   -0.50966
386480.0000   -0.62387
386520.0000   -0.62358
386560.0000   -0.62386
386600.0000   -0.81809
386640.0000   -0.90913
386680.0000   -0.75743
386720.0000   -0.64810
386760.0000   -0.76027
386800.0000   -0.40170
386840.0000   -0.54333
386880.0000   -0.42205
386920.0000   -0.52932
386960.0000   -0.77456
387000.0000   -0.51365
387040.0000   -0.65039
387080.0000   -0.64272
387120.0000   -0.61903
387160.0000   -0.51559
387200.0000   -0.55949
387240.0000   -0.79658
387280.0000   -0.50230
387320.0000   -0.19424
387360.0000   -0.67269
387400.0000   -0.64868
387440.0000   -0.63396
387480.0000   -0.55972
387520.0000   -0.64066
387560.0000   -0.54554
387600.0000   -0.40597
387640.0000   -0.65834
387680.0000   -0.82836
387720.0000   -0.69966
387760.0000   -0.53990
387800.0000   -0.42575
387840.0000   -0.24452
387880.0000   -0.62526
387920.0000   -0.50679
387960.0000   -0.45847
388000.0000   -0.90368
388040.0000   -0.57863
388080.0000   -0.21924
388120.0000   -0.45176
388160.0000   -0.53663
388200.0000   -0.81814
388240.0000   -0.29783
388280.0000   -0.46703
388320.0000   -0.50276
388360.0000   -0.57608
388400.0000   -0.40413
388440.0000   -0.42484
388480.0000   -0.72414
388520.0000   -0.79078
388560.0000   -0.94420
388600.0000   -0.71068
388640.0000   -0.44996
388680.0000   -0.52043
388720.0000   -0.50690
388760.0000   -0.78733
388800.0000   -0.60776
388840.0000   -0.79039
388880.0000   -0.79402
388920.0000   -0.64517
388960.0000   -0.53048
389000.0000   -0.64663
389040.0000   -0.51025
389080.0000   -0.46615
389120.0000   -0.37879
389160.0000   -0.31459
389200.0000   -0.34637
389240.0000   -0.17944
389280.0000   -0.49697
389320.0000   -0.53697
389360.0000   -0.19660
389400.0000   -0.43366
389440.0000   -0.44485
389480.0000   -0.73078
389520.0000   -0.23997
389560.0000   -0.47320
389600.0000   -0.33759
389640.0000   -0.49834
389680.0000   -0.31624
389720.0000   -0.43376
389760.0000   -0.62329
389800.0000   -0.25621
389840.0000   -0.37269
389880.0000   -0.44342
389920.0000   -0.22234
389960.0000   -0.33500
390000.0000   -0.30469
390040.0000   -0.37602
390080.0000   -0.46213
390120.0000   -0.57668
390160.0000   -0.49215
390200.0000   -0.41402
390240.0000   -0.77705
390280.0000   -0.57508
390320.0000   -0.52035
390360.0000   -0.40979
390400.0000   -0.38391
390440.0000   -0.71656
390480.0000   -0.70158
390520.0000   -0.36623
390560.0000   -0.46959
390600.0000   -0.56828
390640.0000   -0.73683
390680.0000   -0.60272
390720.0000   -0.47652
390760.0000   -0.68162
390800.0000   -0.58018
390840.0000   -0.53535
390880.0000   -0.63072
390920.0000   -0.64936
390960.0000   -0.57255
391000.0000   -0.24425
391040.0000   -0.60922
391080.0000   -0.40838
391120.0000   -0.57058
391160.0000   -0.63856
391200.0000   -0.44654
391240.0000   -0.52857
391280.0000   -0.90144
391320.0000   -0.59636
391360.0000   -0.56189
391400.0000   -0.56708
391440.0000   -0.39988
391480.0000   -0.53978
391520.0000   -0.57284
391560.0000   -0.56301
391600.0000   -0.36278
391640.0000   -0.51776
391680.0000   -0.12073
391720.0000   -0.11222
391760.0000   -0.37199
391800.0000   -0.57821
391840.0000   -0.54932
391880.0000   -0.52374
391920.0000   -0.40794
391960.0000   -0.75170
392000.0000   -0.59999
392040.0000   -0.62205
392080.0000   -0.25710
392120.0000   -0.50280
392160.0000   -0.67852
392200.0000   -0.77425
392240.0000   -0.78204
392280.0000   -0.87389
392320.0000   -0.53762
392360.0000   -0.70524
392400.0000   -0.32683
392440.0000   -0.54398
392480.0000   -0.79876
392520.0000   -0.76495
392560.0000   -0.66758
392600.0000   -0.48268
392640.0000   -0.59940
392680.0000   -0.32108
392720.0000   -0.35808
392760.0000   -0.39572
392800.0000   -0.38931
392840.0000   -0.39176
392880.0000   -0.58465
392920.0000   -0.18464
392960.0000   -0.37132
393000.0000   -0.52433
393040.0000   -0.54220
393080.0000   -0.47103
393120.0000   -0.41737
393160.0000   -0.53112
393200.0000   -0.81649
393240.0000   -0.80477
393280.0000   -0.61037
393320.0000   -0.52370
393360.0000   -0.45737
393400.0000   -0.60378
393440.0000   -0.42677
393480.0000   -1.14681
393520.0000   -0.93288
393560.0000   -0.01885
393600.0000   -0.66831
393640.0000   -0.25954
393680.0000   -0.58858
393720.0000   -0.73408
393760.0000   -0.33021
393800.0000   -0.61736
393840.0000   -0.61577
393880.0000   -0.63414
393920.0000   -0.28280
393960.0000   -0.66444
394000.0000   -0.33367
394040.0000   -0.51541
394080.0000   -0.18720
394120.0000   -0.71574
394160.0000   -0.70715
394200.0000   -0.44477
394240.0000   -0.51062
394280.0000   -0.59373
394320.0000   -0.86957
394360.0000   -0.69295
394400.0000   -0.79527
394440.0000   -0.61186
394480.0000   -0.33030
394520.0000   -0.43008
394560.0000   -0.20854
394600.0000   -0.69835
394640.0000   -0.80987
394680.0000   -0.70467
394720.0000   -0.16941
394760.0000   -0.32737
394800.0000   -0.34941
394840.0000   -0.39797
394880.0000   -0.40160
394920.0000   -0.36612
394960.0000   -0.69493
395000.0000   -0.37612
395040.0000   -0.10363
395080.0000   -0.26791
395120.0000   -0.25096
395160.0000   -0.43760
395200.0000   -0.25781
395240.0000   -0.65573
395280.0000   -0.29218
395320.0000   -0.33038
395360.0000   -0.38748
395400.0000   -0.27001
395440.0000   -0.46331
395480.0000   -0.55540
395520.0000   -0.54333
395560.0000   -0.61761
395600.0000   -0.59276
395640.0000   -0.46756
395680.0000   -0.51605
395720.0000   -0.60304
395760.0000   -0.65714
395800.0000   -0.49476
395840.0000   -0.35412
395880.0000   -0.62616
395920.0000   -0.36531
395960.0000   -0.53808
396000.0000   -0.58941
396040.0000   -0.32877
396080.0000   -0.32099
396120.0000   -0.48680
396160.0000   -0.24702
396200.0000   -0.23747
396240.0000   -0.35096
396280.0000   -0.20101
396320.0000    0.04147
396360.0000   -0.15150
396400.0000   -0.22910
396440.0000   -0.31765
396480.0000   -0.10237
396520.0000   -0.49834
396560.0000   -0.55117
396600.0000   -0.32674
396640.0000   -0.45837
396680.0000   -0.54162
396720.0000   -0.60613
396760.0000   -0.17402
396800.0000   -0.31948
396840.0000   -0.65703
396880.0000   -0.99331
396920.0000   -0.54782
396960.0000   -0.33619
397000.0000   -0.21583
397040.0000   -0.10619
397080.0000   -0.00703
397120.0000   -0.70708
397160.0000   -0.31846
397200.0000   -0.63802
397240.0000   -0.04955
397280.0000   -0.36264
397320.0000   -0.26270
397360.0000   -0.65136
397400.0000   -0.39677
397440.0000   -0.14255
397480.0000   -0.70911
397520.0000   -0.69771
397560.0000   -0.67581
397600.0000   -0.64985
397640.0000   -0.31873
397680.0000   -0.42410
397720.0000   -0.82731
397760.0000   -0.35391
397800.0000   -0.68566
397840.0000   -0.59396
397880.0000   -0.63536
397920.0000   -0.30699
397960.0000   -0.55561
398000.0000   -0.34517
398040.0000   -0.22440
398080.0000   -0.60229
398120.0000   -0.63961
398160.0000   -0.58444
398200.0000   -0.39793
398240.0000   -0.32284
398280.0000   -0.53074
398320.0000   -0.57641
398360.0000   -0.54177
398400.0000   -0.61325
398440.0000   -0.54974
398480.0000   -0.56923
398520.0000   -0.19899
398560.0000   -0.39512
398600.0000   -0.49492
398640.0000   -0.51497
398680.0000   -0.44086
398720.0000   -0.29065
398760.0000   -0.56651
398800.0000   -0.25379
398840.0000   -0.17897
398880.0000   -0.61823
398920.0000   -0.49292
398960.0000   -0.24940
399000.0000   -0.64924
399040.0000   -0.40282
399080.0000   -0.75927
399120.0000   -0.43303
399160.0000   -0.63941
399200.0000   -0.60450
399240.0000   -0.73223
399280.0000   -0.64775
399320.0000   -0.91117
399360.0000   -0.57879
399400.0000   -0.31615
399440.0000   -0.24841
399480.0000   -0.68953
399520.0000   -0.55750
399560.0000   -0.32199
399600.0000   -0.21246
399640.0000    0.01238
399680.0000   -0.17850
399720.0000   -0.20891
399760.0000   -0.01087
399800.0000   -0.12705
399840.0000    0.21590
399880.0000    0.18281
399920.0000   -0.00901
399960.0000    0.34648
400000.0000    0.18059
400040.0000   -0.06207
400080.0000   -0.03105
400120.0000   -0.19351
400160.0000   -0.23941
400200.0000    0.01989
400240.0000    0.19937
400280.0000   -0.27392
400320.0000   -0.01972
400360.0000    0.04163
400400.0000   -0.09537
400440.0000   -0.01178
400480.0000   -0.05508
400520.0000   -0.13521
400560.0000   -0.14796
400600.0000   -0.30046
400640.0000   -0.04039
400680.0000   -0.06613
400720.0000   -0.64831
400760.0000   -0.00389
400800.0000   -0.20114
400840.0000   -0.17543
400880.0000   -0.20030
400920.0000   -0.42598
400960.0000   -0.19656
401000.0000   -0.29896
401040.0000   -0.47653
401080.0000   -0.60229
401120.0000   -0.56267
401160.0000   -0.40129
401200.0000   -0.57466
401240.0000   -0.24343
401280.0000   -0.29342
401320.0000   -0.70656
401360.0000   -0.63327
401400.0000   -0.34242
401440.0000   -0.30326
401480.0000   -0.35299
401520.0000   -0.26761
401560.0000   -0.52744
401600.0000   -0.17181
401640.0000   -0.40251
401680.0000   -0.64634
401720.0000   -0.65840
401760.0000   -0.47240
401800.0000   -0.41879
401840.0000    0.17339
401880.0000   -0.15517
401920.0000   -0.13075
401960.0000   -0.19860
402000.0000   -0.45328
402040.0000   -0.45327
402080.0000   -0.23735
402120.0000   -0.49076
402160.0000   -0.79903
402200.0000   -0.54075
402240.0000   -0.47850
402280.0000   -0.54639
402320.0000   -0.66401
402360.0000   -0.21194
402400.0000   -0.49889
402440.0000   -0.69795
402480.0000   -0.78036
402520.0000   -0.54144
402560.0000   -0.58510
402600.0000   -0.39758
402640.0000   -0.47455
402680.0000   -0.68284
402720.0000   -0.79380
402760.0000   -0.64272
402800.0000   -0.51124
402840.0000   -0.49600
402880.0000   -0.44809
402920.0000   -0.72232
402960.0000   -0.75154
403000.0000   -0.90587
403040.0000   -0.81726
403080.0000   -0.47000
403120.0000   -0.37393
403160.0000   -0.22316
403200.0000   -0.28242
403240.0000   -0.52212
403280.0000   -0.25402
403320.0000   -0.38184
403360.0000   -0.10595
403400.0000   -0.42465
403440.0000   -0.26755
403480.0000   -0.70134
403520.0000   -0.53762
403560.0000   -0.36460
403600.0000   -0.16109
403640.0000   -0.45465
403680.0000   -0.59896
403720.0000   -0.38786
403760.0000   -0.30973
403800.0000   -0.19259
403840.0000   -0.67733
403880.0000   -0.20654
403920.0000   -0.24329
403960.0000   -0.39405
404000.0000   -0.41897
404040.0000   -0.24799
404080.0000   -0.28064
404120.0000   -0.41143
404160.0000   -0.25658
404200.0000   -0.10677
404240.0000   -0.29012
404280.0000   -0.38301
404320.0000   -0.13230
404360.0000   -0.34607
404400.0000   -0.28381
404440.0000   -0.68086
404480.0000   -0.88280
404520.0000   -0.32873
404560.0000   -0.88968
404600.0000   -0.60223
404640.0000   -0.52469
404680.0000   -0.39886
404720.0000   -0.65929
404760.0000   -0.46841
404800.0000   -0.67496
404840.0000   -0.72181
404880.0000   -0.72589
404920.0000   -0.77358
404960.0000   -0.69534
405000.0000   -0.94641
405040.0000   -0.57494
405080.0000   -1.13447
405120.0000   -0.91957
405160.0000   -0.87454
405200.0000   -0.83491
405240.0000   -0.75285
405280.0000   -0.73899
405320.0000   -0.77229
405360.0000   -0.65166
405400.0000   -0.83805
405440.0000   -0.84239
405480.0000   -0.87014
405520.0000   -0.33184
405560.0000   -0.64072
405600.0000   -0.54072
405640.0000   -0.64005
405680.0000   -0.96578
405720.0000   -0.59718
405760.0000   -0.50618
405800.0000   -0.30756
405840.0000   -0.51618
405880.0000   -0.44303
405920.0000   -0.47481
405960.0000   -0.11133
406000.0000   -0.40754
406040.0000   -0.48989
406080.0000   -0.23312
406120.0000   -0.32410
406160.0000   -0.53186
406200.0000   -0.40054
406240.0000   -0.07629
406280.0000   -0.49106
406320.0000   -0.37444
406360.0000   -0.39722
406400.0000   -0.25282
406440.0000   -0.47146
406480.0000   -0.28271
406520.0000   -0.48644
406560.0000   -0.23773
406600.0000   -0.26838
406640.0000   -0.71162
406680.0000   -0.31365
406720.0000   -0.50631
406760.0000   -0.26210
406800.0000   -0.44716
406840.0000   -0.23936
406880.0000   -0.35710
406920.0000   -0.25903
406960.0000   -0.25279
407000.0000   -0.13678
407040.0000   -0.08123
407080.0000    0.02289
407120.0000    0.01099
407160.0000   -0.16140
407200.0000   -0.20196
407240.0000   -0.36313
407280.0000   -0.09773
407320.0000   -0.04186
407360.0000   -0.39864
407400.0000   -0.07234
407440.0000   -0.17791
407480.0000   -0.20913
407520.0000   -0.15732
407560.0000   -0.15627
407600.0000   -0.23896
407640.0000   -0.24917
407680.0000   -0.16713
407720.0000   -0.10319
407760.0000   -0.10612
407800.0000   -0.43257
407840.0000   -0.52386
407880.0000   -0.29934
407920.0000   -0.18161
407960.0000   -0.19497
408000.0000   -0.34949
408040.0000   -0.31176
408080.0000   -0.30899
408120.0000   -0.18293
408160.0000   -0.38717
408200.0000   -0.47397
408240.0000   -0.21896
408280.0000   -0.44099
408320.0000   -0.39498
408360.0000   -0.40215
408400.0000   -0.31573
408440.0000   -0.32190
408480.0000   -0.58970
408520.0000   -0.93567
408560.0000   -0.89937
408600.0000   -0.21665
408640.0000   -0.21472
408680.0000   -0.36429
408720.0000   -0.31240
408760.0000   -0.18662
408800.0000   -0.28079
408840.0000   -0.41843
408880.0000   -0.27538
408920.0000   -0.26810
408960.0000   -0.37091
409000.0000   -0.29898
409040.0000   -0.53941
409080.0000   -0.40395
409120.0000   -0.35280
409160.0000   -0.42831
409200.0000   -0.23459
409240.0000   -0.91188
409280.0000   -0.76218
409320.0000   -0.23640
409360.0000   -0.62983
409400.0000   -0.52220
409440.0000   -0.63046
409480.0000   -0.36945
409520.0000   -0.16403
409560.0000   -0.35078
409600.0000   -0.56013
409640.0000   -0.44752
409680.0000   -0.65973
409720.0000   -0.69728
409760.0000   -0.39694
409800.0000   -0.52889
409840.0000   -0.57769
409880.0000   -0.41617
409920.0000   -0.46742
409960.0000   -0.77392
410000.0000   -0.70760
410040.0000   -0.53784
410080.0000   -0.56351
410120.0000   -0.39320
410160.0000   -0.46806
410200.0000   -0.37494
410240.0000   -0.73057
410280.0000   -0.57801
410320.0000   -0.56457
410360.0000   -0.59297
410400.0000   -0.61825
410440.0000   -0.63879
410480.0000   -0.82659
410520.0000   -0.47305
410560.0000   -0.66394
410600.0000   -0.56809
410640.0000   -0.89133
410680.0000   -0.41467
410720.0000   -0.54368
410760.0000   -0.69851
410800.0000   -0.57592
410840.0000   -0.75766
410880.0000   -0.75100
410920.0000   -0.51815
410960.0000   -0.64927
411000.0000   -0.65510
411040.0000   -0.57390
411080.0000   -0.31320
411120.0000   -0.48011
411160.0000   -0.25455
411200.0000   -0.50136
411240.0000   -0.32269
411280.0000   -0.34847
411320.0000   -0.32026
411360.0000   -0.24056
411400.0000   -0.29821
411440.0000   -0.16405
411480.0000   -0.16731
411520.0000   -0.26567
411560.0000   -0.30511
411600.0000   -0.08063
411640.0000   -0.32660
411680.0000   -0.02032
411720.0000   -0.28126
411760.0000   -0.34426
411800.0000   -0.22493
411840.0000   -0.54634
411880.0000   -0.58831
411920.0000   -0.35678
411960.0000   -0.16034
412000.0000   -0.21455
412040.0000   -0.16051
412080.0000    0.19835
412120.0000   -0.54666
412160.0000   -0.16513
412200.0000   -0.21897
412240.0000   -0.18952
412280.0000   -0.34798
412320.0000   -0.60615
412360.0000   -0.65778
412400.0000   -0.61957
412440.0000   -0.62921
412480.0000   -0.76135
412520.0000   -0.89932
412560.0000   -0.53409
412600.0000   -0.53448
412640.0000   -0.34058
412680.0000   -0.59644
412720.0000   -0.47765
412760.0000   -0.11977
412800.0000   -0.05778
412840.0000   -0.28296
412880.0000   -0.29458
412920.0000   -0.27813
412960.0000   -0.63489
413000.0000   -0.48650
413040.0000   -0.47812
413080.0000   -0.24625
413120.0000    0.02516
413160.0000   -0.10068
413200.0000   -0.47877
413240.0000   -0.26396
413280.0000   -0.50303
413320.0000   -0.39472
413360.0000   -0.49949
413400.0000   -0.42048
413440.0000   -0.21935
413480.0000   -0.34658
413520.0000   -0.40286
413560.0000   -0.57654
413600.0000   -0.27691
413640.0000   -0.32793
413680.0000   -0.68948
413720.0000   -0.58631
413760.0000   -0.59116
413800.0000   -0.52424
413840.0000   -0.69597
413880.0000   -0.48452
413920.0000   -0.53664
413960.0000   -0.49011
414000.0000   -0.12160
414040.0000   -0.29620
414080.0000    0.17664
414120.0000   -0.21016
414160.0000   -0.40229
414200.0000   -0.26141
414240.0000   -0.20864
414280.0000   -0.23987
414320.0000   -0.40041
414360.0000   -0.33053
414400.0000   -0.27385
414440.0000   -0.74457
414480.0000   -0.55027
414520.0000   -0.28708
414560.0000   -0.44429
414600.0000   -0.61482
414640.0000   -0.49886
414680.0000   -0.14493
414720.0000   -0.05603
414760.0000   -0.32526
414800.0000   -0.22770
414840.0000   -0.52944
414880.0000   -0.36651
414920.0000   -0.41074
414960.0000   -0.49342
415000.0000   -0.37921
415040.0000   -0.45282
415080.0000   -0.65088
415120.0000   -0.55034
415160.0000   -0.43004
415200.0000   -0.65913
415240.0000   -0.91170
415280.0000   -0.39697
415320.0000   -0.17000
415360.0000   -0.37765
415400.0000   -0.23803
415440.0000   -0.60193
415480.0000   -0.47817
415520.0000   -0.79235
415560.0000   -0.83817
415600.0000   -0.77148
415640.0000   -0.74156
415680.0000   -0.82273
415720.0000   -0.94427
415760.0000   -0.84773
415800.0000   -0.84146
415840.0000   -0.68572
415880.0000   -0.67292
415920.0000   -0.76522
415960.0000   -0.52767
416000.0000   -0.50862
416040.0000   -0.60958
416080.0000   -0.72879
416120.0000   -0.79630
416160.0000   -0.67951
416200.0000   -0.76603
416240.0000   -0.69409
416280.0000   -0.35783
416320.0000   -0.71435
416360.0000   -0.68849
416400.0000   -0.52506
416440.0000   -0.82013
416480.0000   -0.54855
416520.0000   -0.85686
416560.0000   -0.54836
416600.0000   -0.78751
416640.0000   -0.49265
416680.0000   -0.50644
416720.0000   -0.68580
416760.0000   -0.36776
416800.0000    0.03536
416840.0000   -0.39740
416880.0000   -0.80908
416920.0000   -0.75699
416960.0000   -0.77739
417000.0000   -0.92384
417040.0000   -0.66937
417080.0000   -0.37654
417120.0000   -0.80272
417160.0000   -0.54906
417200.0000   -0.51862
417240.0000   -0.59166
417280.0000   -0.40595
417320.0000   -0.26398
417360.0000   -0.68204
417400.0000   -0.61076
417440.0000   -0.29741
417480.0000   -0.75837
417520.0000   -0.60127
417560.0000   -0.55518
417600.0000   -0.27586
417640.0000   -0.48446
417680.0000   -0.35903
417720.0000   -0.07588
417760.0000   -0.35131
417800.0000   -0.50676
417840.0000   -0.47072
417880.0000   -0.46070
417920.0000   -0.15351
417960.0000   -0.40392
418000.0000   -0.55003
418040.0000   -0.71180
418080.0000   -0.35847
418120.0000   -0.29311
418160.0000   -0.59788
418200.0000   -0.79306
418240.0000   -0.34962
418280.0000   -0.51636
418320.0000   -0.40001
418360.0000   -0.70420
418400.0000   -0.57072
418440.0000   -0.68932
418480.0000   -0.61959
418520.0000   -0.65299
418560.0000   -0.69875
418600.0000   -0.69189
418640.0000   -0.96851
418680.0000   -0.46757
418720.0000   -0.59358
418760.0000   -0.55500
418800.0000   -0.68271
418840.0000   -0.61620
418880.0000   -0.53399
418920.0000   -0.46612
418960.0000   -0.52610
419000.0000   -0.23281
419040.0000   -0.17491
419080.0000   -0.02699
419120.0000   -0.35510
419160.0000   -0.21370
419200.0000   -0.43504
419240.0000   -0.49307
419280.0000   -0.23486
419320.0000   -0.25566
419360.0000   -0.01233
419400.0000   -0.16207
419440.0000    0.06066
419480.0000    0.20716
419520.0000    0.31716
419560.0000   -0.10515
419600.0000   -0.53807
419640.0000   -0.26862
419680.0000    0.18389
419720.0000    0.26824
419760.0000    0.10600
419800.0000   -0.09688
419840.0000   -0.10645
419880.0000   -0.42440
419920.0000   -0.26865
419960.0000   -0.24935
420000.0000   -0.25498
420040.0000   -0.42579
420080.0000   -0.53685
420120.0000   -0.51145
420160.0000   -0.58869
420200.0000   -0.48900
420240.0000   -0.36932
420280.0000   -0.29415
420320.0000   -0.35933
420360.0000   -0.71278
420400.0000   -0.94611
420440.0000   -0.72195
420480.0000   -0.45655
420520.0000   -0.51062
420560.0000   -0.81570
420600.0000   -0.65535
420640.0000   -1.00000
420680.0000   -1.03342
420720.0000   -0.66105
420760.0000   -0.73221
420800.0000   -0.74966
420840.0000   -0.38616
420880.0000   -0.50636
420920.0000   -0.95525
420960.0000   -0.49727
421000.0000   -0.58446
421040.0000   -0.40398
421080.0000   -0.57488
421120.0000   -0.96975
421160.0000   -0.75737
421200.0000   -0.67521
421240.0000   -0.51919
421280.0000   -0.51101
421320.0000   -0.40799
421360.0000   -0.57510
421400.0000   -0.46741
421440.0000   -0.63508
421480.0000   -0.31308
421520.0000   -0.57456
421560.0000   -0.15318
421600.0000   -0.38131
421640.0000   -0.81312
421680.0000   -0.54095
421720.0000   -0.35334
421760.0000   -0.54067
421800.0000   -0.37969
421840.0000   -0.22576
421880.0000   -0.10379
421920.0000   -0.28553
421960.0000   -0.57226
422000.0000   -0.60163
422040.0000   -0.41554
422080.0000   -0.19626
422120.0000   -0.12164
422160.0000   -0.22725
422200.0000   -0.37123
422240.0000   -0.36752
422280.0000   -0.37363
422320.0000   -0.08412
422360.0000   -0.06824
422400.0000   -0.55723
422440.0000   -0.00523
422480.0000   -0.00892
422520.0000    0.04099
422560.0000    0.05823
422600.0000    0.16148
422640.0000    0.18746
422680.0000   -0.01218
422720.0000   -0.22616
422760.0000    0.37384
422800.0000    0.36637
422840.0000    0.25667
422880.0000    0.13007
422920.0000    0.29831
422960.0000    0.26258
423000.0000   -0.16590
423040.0000   -0.37625
423080.0000   -0.75573
423120.0000   -0.60575
423160.0000   -0.61249
423200.0000   -0.94328
423240.0000   -0.70754
423280.0000   -0.73365
423320.0000   -0.46462
423360.0000   -0.53044
423400.0000   -0.48494
423440.0000   -0.55742
423480.0000   -0.73359
423520.0000   -0.56478
423560.0000   -0.44664
423600.0000   -0.68776
423640.0000   -0.60889
423680.0000   -0.59466
423720.0000   -0.51732
423760.0000   -0.65158
423800.0000   -0.83306
423840.0000   -0.85258
423880.0000   -0.73891
423920.0000   -0.60558
423960.0000   -0.73892
424000.0000   -0.72217
424040.0000   -0.76448
424080.0000   -0.82041
424120.0000   -0.68103
424160.0000   -0.67209
424200.0000   -0.40567
424240.0000   -0.47326
424280.0000   -0.49108
424320.0000   -0.47420
424360.0000   -0.51071
424400.0000   -0.69658
424440.0000   -0.40431
424480.0000   -0.67233
424520.0000   -0.69057
424560.0000   -0.61918
424600.0000   -0.18747
424640.0000    0.05639
424680.0000   -0.18213
424720.0000   -0.21153
424760.0000   -0.08011
424800.0000   -0.59094
424840.0000   -0.96053
424880.0000   -0.37808
424920.0000   -0.82613
424960.0000   -0.61870
425000.0000   -0.71113
425040.0000   -0.71797
425080.0000   -0.84988
425120.0000   -0.57413
425160.0000   -0.66892
425200.0000   -0.88620
425240.0000   -0.71237
425280.0000   -0.68860
425320.0000   -1.02919
425360.0000   -0.86918
425400.0000   -0.91827
425440.0000   -0.70862
425480.0000   -0.97431
425520.0000   -0.50024
425560.0000   -0.50402
425600.0000   -0.90672
425640.0000   -0.67006
425680.0000   -0.96236
425720.0000   -0.94354
425760.0000   -0.89062
425800.0000   -1.03220
425840.0000   -0.82120
425880.0000   -0.64177
425920.0000   -0.94715
425960.0000   -1.21358
426000.0000   -0.84656
426040.0000   -0.60230
426080.0000   -0.86428
426120.0000   -0.61211
426160.0000   -0.91874
426200.0000   -0.66438
426240.0000   -0.82624
426280.0000   -0.34989
426320.0000   -0.58667
426360.0000   -0.58942
426400.0000   -0.59859
426440.0000   -0.70464
426480.0000   -0.59888
426520.0000   -0.42642
426560.0000   -0.53760
426600.0000   -0.54020
426640.0000   -0.65679
426680.0000   -0.75635
426720.0000   -0.81532
426760.0000   -0.84830
426800.0000   -0.66267
426840.0000   -0.89714
426880.0000   -1.12464
426920.0000   -0.95864
426960.0000   -0.92265
427000.0000   -0.54830
427040.0000   -0.91355
427080.0000   -0.87747
427120.0000   -0.97270
427160.0000   -0.85249
427200.0000   -1.05914
427240.0000   -0.97625
427280.0000   -0.60408
427320.0000   -0.46588
427360.0000   -0.90772
427400.0000   -0.78514
427440.0000   -0.92472
427480.0000   -0.78136
427520.0000   -0.63875
427560.0000   -0.70330
427600.0000   -0.70917
427640.0000   -0.69435
427680.0000   -0.52271
427720.0000   -0.36409
427760.0000   -0.74469
427800.0000   -0.95125
427840.0000   -0.77188
427880.0000   -0.80114
427920.0000   -0.55761
427960.0000   -0.57267
428000.0000   -0.44855
428040.0000   -0.65515
428080.0000   -0.76715
428120.0000   -0.73700
428160.0000   -0.84395
428200.0000   -0.72515
428240.0000   -0.72092
428280.0000   -0.78964
428320.0000   -0.60074
428360.0000   -0.67119
428400.0000   -0.44642
428440.0000   -0.85665
428480.0000   -0.86001
428520.0000   -0.42344
428560.0000   -0.54777
428600.0000   -0.50842
428640.0000   -0.52161
428680.0000   -0.58133
428720.0000   -0.51723
428760.0000   -0.54039
428800.0000   -0.56067
428840.0000   -0.37937
428880.0000   -0.31528
428920.0000   -0.76683
428960.0000   -0.55737
429000.0000   -0.62764
429040.0000   -0.48355
429080.0000   -0.70779
429120.0000   -0.66647
429160.0000   -0.56819
429200.0000   -0.78370
429240.0000   -0.49923
429280.0000   -0.74246
429320.0000   -0.61112
429360.0000   -0.53333
429400.0000   -0.20526
429440.0000   -0.38611
429480.0000   -0.55682
429520.0000   -0.37682
429560.0000   -0.54221
429600.0000   -0.56844
429640.0000   -0.80353
429680.0000   -0.52120
429720.0000   -0.63773
429760.0000   -0.73795
429800.0000   -0.49590
429840.0000   -0.24540
429880.0000   -0.48812
429920.0000   -0.53861
429960.0000   -0.49314
430000.0000   -0.60895
430040.0000   -0.51887
430080.0000    0.06385
430120.0000   -0.12021
430160.0000   -0.18390
430200.0000   -0.32957
430240.0000   -0.24262
430280.0000   -0.09446
430320.0000   -0.04772
430360.0000   -0.43916
430400.0000   -0.30410
430440.0000    0.00472
430480.0000   -0.11610
430520.0000   -0.39624
430560.0000   -0.50845
430600.0000   -0.41647
430640.0000   -0.49767
430680.0000   -0.44671
430720.0000   -0.44602
430760.0000   -0.66663
430800.0000   -0.40691
430840.0000   -0.82224
430880.0000   -0.87831
430920.0000   -0.72888
430960.0000   -0.81240
431000.0000   -0.83726
431040.0000   -0.89962
431080.0000   -0.60428
431120.0000   -0.35372
431160.0000   -0.77775
431200.0000   -0.79077
431240.0000   -0.69121
431280.0000   -0.66350
431320.0000   -0.59137
431360.0000   -0.67421
431400.0000   -0.54789
431440.0000   -0.87556
431480.0000   -0.54096
431520.0000   -0.54607
431560.0000   -0.62853
431600.0000   -0.27315
431640.0000   -0.26718
431680.0000   -0.42278
431720.0000   -0.28843
431760.0000   -0.11691
431800.0000   -0.38587
431840.0000   -0.07679
431880.0000   -0.51320
431920.0000   -0.56042
431960.0000   -0.51844
432000.0000   -0.12214
432040.0000   -0.05426
432080.0000    0.30106
432120.0000   -0.02687
432160.0000   -0.06392
432200.0000    0.00407
432240.0000    0.16582
432280.0000    0.26284
432320.0000    0.35766
432360.0000    0.61987
432400.0000    0.07766
432440.0000    0.21159
432480.0000    0.30259
432520.0000    0.18252
432560.0000    0.12296
432600.0000   -0.17231
432640.0000    0.06404
432680.0000    0.28788
432720.0000   -0.06413
432760.0000    0.24406
432800.0000    0.32674
432840.0000    0.27954
432880.0000    0.22452
432920.0000    0.28978
432960.0000    0.35756
433000.0000    0.41664
433040.0000    0.34148
433080.0000    0.46844
433120.0000    0.26106
433160.0000    0.44855
433200.0000    0.21606
433240.0000    0.34561
433280.0000    0.49852
433320.0000    0.51757
433360.0000    0.47599
433400.0000    0.50396
433440.0000    0.34546
433480.0000    0.44910
433520.0000    0.35485
433560.0000    0.47803
433600.0000    0.38950
433640.0000    0.41835
433680.0000    0.32148
433720.0000    0.20102
433760.0000    0.40299
433800.0000    0.28529
433840.0000    0.36774
433880.0000    0.35873
433920.0000    0.41387
433960.0000    0.16151
434000.0000    0.17334
434040.0000    0.17345
434080.0000    0.31978
434120.0000    0.32559
434160.0000    0.24639
434200.0000    0.43276
434240.0000    0.37659
434280.0000    0.23647
434320.0000    0.42618
434360.0000    0.21977
434400.0000    0.36251
434440.0000    0.22048
434480.0000    0.40905
434520.0000    0.33255
434560.0000    0.19227
434600.0000    0.09761
434640.0000    0.23035
434680.0000    0.23045
434720.0000    0.12865
434760.0000    0.04880
434800.0000    0.07805
434840.0000    0.50641
434880.0000    0.71198
434920.0000    0.51210
434960.0000    0.47585
435000.0000    0.17350
435040.0000    0.44470
435080.0000    0.23117
435120.0000    0.37872
435160.0000    0.81833
435200.0000    0.41291
435240.0000    0.45426
435280.0000    0.56620
435320.0000    0.51760
435360.0000    0.48060
435400.0000    0.63269
435440.0000    0.50088
435480.0000    0.66011
435520.0000    0.59228
435560.0000    0.68732
435600.0000    0.55426
435640.0000    0.45439
435680.0000    0.40285
435720.0000    0.18850
435760.0000    0.35979
435800.0000    0.27207
435840.0000    0.36095
435880.0000    0.43569
435920.0000    0.35062
435960.0000    0.21697
436000.0000    0.42966
436040.0000    0.15845
436080.0000    0.25532
436120.0000    0.29494
436160.0000    0.20452
436200.0000    0.41927
436240.0000    0.47604
436280.0000    0.51370
436320.0000    0.46577
436360.0000    0.81711
436400.0000    0.61754
436440.0000    0.28536
436480.0000    0.56287
436520.0000    0.41558
436560.0000    0.43624
436600.0000    0.70219
436640.0000    0.61090
436680.0000    0.59391
436720.0000    0.39286
436760.0000    0.50509
436800.0000    0.48495
436840.0000    0.45973
436880.0000    0.34948
436920.0000    0.49297
436960.0000    0.42696
437000.0000    0.55560
437040.0000    0.53469
437080.0000    0.38137
437120.0000    0.59164
437160.0000    0.48039
437200.0000    0.54738
437240.0000    0.55354
437280.0000    0.54399
437320.0000    0.58354
437360.0000    0.45016
437400.0000    0.43897
437440.0000    0.51964
437480.0000    0.31110
437520.0000    0.47072
437560.0000    0.30782
437600.0000    0.37370
437640.0000    0.38340
437680.0000    0.14984
437720.0000    0.26885
437760.0000    0.10260
437800.0000    0.27220
437840.0000    0.42208
437880.0000    0.56461
437920.0000    0.57621
437960.0000    0.37208
438000.0000    0.42385
438040.0000    0.33896
438080.0000    0.54105
438120.0000    0.35118
438160.0000    0.27715
438200.0000    0.25978
438240.0000    0.32674
438280.0000    0.25644
438320.0000    0.17398
438360.0000    0.44434
438400.0000    0.36939
438440.0000    0.37398
438480.0000    0.47774
438520.0000    0.50570
438560.0000    0.33191
438600.0000    0.54838
438640.0000    0.37521
438680.0000    0.28576
438720.0000    0.45493
438760.0000    0.46173
438800.0000    0.20438
438840.0000    0.38310
438880.0000   -0.47007
438920.0000   -0.36788
438960.0000   -0.21540
439000.0000   -0.51269
439040.0000   -0.31543
439080.0000   -0.83641
439120.0000   -0.56583
439160.0000   -0.31822
439200.0000   -0.54446
439240.0000   -0.62366
439280.0000   -0.70844
439320.0000   -0.57690
439360.0000   -0.36224
439400.0000   -0.23237
439440.0000   -0.07428
439480.0000   -0.08338
439520.0000   -0.01046
439560.0000    0.04613
439600.0000   -0.03322
439640.0000   -0.37297
439680.0000   -0.74611
439720.0000   -0.40956
439760.0000   -0.30497
439800.0000   -0.76143
439840.0000   -0.45810
439880.0000   -0.34266
439920.0000   -0.62479
439960.0000   -0.75171
440000.0000   -0.66888
440040.0000   -0.59826
440080.0000   -0.29487
440120.0000   -0.04622
440160.0000    0.17792
440200.0000    0.26194
440240.0000    0.12991
440280.0000    0.28079
440320.0000    0.31639
440360.0000    0.23631
440400.0000    0.30452
440440.0000    0.34938
440480.0000    0.32338
440520.0000    0.18836
440560.0000    0.20824
440600.0000    0.17249
440640.0000    0.28565
440680.0000    0.29928
440720.0000    0.32064
440760.0000    0.24467
440800.0000    0.59044
440840.0000    0.69115
440880.0000    0.37486
440920.0000    0.27276
440960.0000    0.39331
441000.0000    0.43265
441040.0000    0.35976
441080.0000    0.41465
441120.0000    0.57841
441160.0000    0.28742
441200.0000    0.15062
441240.0000    0.22735
441280.0000    0.51684
441320.0000    0.16871
441360.0000   -0.03297
441400.0000    0.53673
441440.0000    0.44251
441480.0000    0.22025
441520.0000    0.26087
441560.0000    0.44146
441600.0000    0.36317
441640.0000    0.51869
441680.0000    0.34879
441720.0000    0.38484
441760.0000    0.56792
441800.0000    0.34035
441840.0000    0.33560
441880.0000    0.40200
441920.0000    0.18688
441960.0000    0.66109
442000.0000    0.39488
442040.0000    0.28640
442080.0000    0.35074
442120.0000    0.33723
442160.0000    0.37990
442200.0000    0.37014
442240.0000    0.24202
442280.0000    0.34954
442320.0000    0.11988
442360.0000    0.60429
442400.0000    0.62276
442440.0000    0.50349
442480.0000    0.27753
442520.0000    0.61965
442560.0000    0.33620
442600.0000    0.40684
442640.0000    0.41581
442680.0000    0.55182
442720.0000    0.44440
442760.0000    0.50407
442800.0000    0.49228
442840.0000    0.35972
442880.0000    0.46474
442920.0000    0.35281
442960.0000    0.50290
443000.0000    0.16665
443040.0000    0.37237
443080.0000    0.40190
443120.0000    0.45454
443160.0000    0.49532
443200.0000    0.35982
443240.0000    0.28989
443280.0000    0.63468
443320.0000    0.60861
443360.0000    0.26955
443400.0000    0.40780
443440.0000    0.38592
443480.0000    0.41389
443520.0000    0.57458
443560.0000    0.66581
443600.0000    0.62179
443640.0000    0.67938
443680.0000    0.65558
443720.0000    0.65463
443760.0000    0.63094
443800.0000    0.57655
443840.0000    0.68406
443880.0000    0.68665
443920.0000    0.59542
443960.0000    0.62277
444000.0000    0.57807
444040.0000    0.64215
444080.0000    0.55752
444120.0000    0.66850
444160.0000    0.68859
444200.0000    0.73522
444240.0000    0.47885
444280.0000    0.39897
444320.0000    0.35457
444360.0000    0.49470
444400.0000    0.52151
444440.0000    0.49380
444480.0000    0.50522
444520.0000    0.52139
444560.0000    0.16838
444600.0000    0.12054
444640.0000    0.29866
444680.0000    0.32545
444720.0000    0.15446
444760.0000    0.21900
444800.0000    0.14528
444840.0000    0.13475
444880.0000    0.43888
444920.0000    0.18410
444960.0000   -0.08850
445000.0000    0.37139
445040.0000    0.59268
445080.0000    0.04248
445120.0000    0.20727
445160.0000    0.26273
445200.0000    0.01668
445240.0000    0.14263
445280.0000    0.48081
445320.0000   -0.12719
445360.0000    0.09638
445400.0000   -0.26713
445440.0000   -0.26468
445480.0000   -0.35347
445520.0000   -0.03556
445560.0000    0.13837
445600.0000   -0.21851
445640.0000   -0.38048
445680.0000   -0.06730
445720.0000   -0.22911
445760.0000   -0.33333
445800.0000   -0.31679
445840.0000   -0.32446
445880.0000   -0.07570
445920.0000   -0.21168
445960.0000   -0.23585
446000.0000   -0.00233
446040.0000   -0.08359
446080.0000    0.08614
446120.0000    0.11813
446160.0000   -0.08859
446200.0000   -0.13867
446240.0000   -0.22380
446280.0000   -0.16477
446320.0000   -0.05681
446360.0000   -0.09455
446400.0000    0.12251
446440.0000   -0.12270
446480.0000   -0.16823
446520.0000   -0.26240
446560.0000   -0.03092
446600.0000   -0.10263
446640.0000   -0.05681
446680.0000   -0.13020
446720.0000   -0.52251
446760.0000   -0.33773
446800.0000   -0.19278
446840.0000   -0.47283
446880.0000   -0.66405
446920.0000   -0.44966
446960.0000   -0.16237
447000.0000   -0.02208
447040.0000   -0.32390
447080.0000   -0.30769
447120.0000    0.04805
447160.0000    0.35096
447200.0000    0.11521
447240.0000    0.26115
447280.0000    0.14581
447320.0000    0.41118
447360.0000    0.28915
447400.0000    0.24993
447440.0000    0.25459
447480.0000    0.29328
447520.0000    0.53624
447560.0000    0.27372
447600.0000    0.24900
447640.0000    0.30488
447680.0000   -0.07954
447720.0000   -0.15614
447760.0000    0.12669
447800.0000    0.47851
447840.0000    0.12754
447880.0000    0.40565
447920.0000    0.48836
447960.0000    0.28723
448000.0000    0.53407
448040.0000    0.31177
448080.0000    0.34007
448120.0000    0.31979
448160.0000    0.25978
448200.0000    0.33347
448240.0000    0.36524
448280.0000    0.37029
448320.0000    0.31667
448360.0000    0.19109
448400.0000    0.50289
448440.0000    0.41892
448480.0000   -0.23385
448520.0000    0.24134
448560.0000   -0.08333
448600.0000    0.07159
448640.0000    0.22448
448680.0000    0.13991
448720.0000    0.22785
448760.0000    0.34600
448800.0000    0.56773
448840.0000    0.38109
448880.0000    0.37934
448920.0000    0.37827
448960.0000    0.35144
449000.0000    0.49086
449040.0000    0.46740
449080.0000    0.35803
449120.0000    0.32375
449160.0000    0.54255
449200.0000    0.32730
449240.0000    0.25892
449280.0000    0.29914
449320.0000    0.33744
449360.0000    0.36092
449400.0000    0.37279
449440.0000    0.15493
449480.0000    0.32296
449520.0000    0.51949
449560.0000    0.86852
449600.0000    0.41005
449640.0000    0.22057
449680.0000    0.33685
449720.0000    0.30865
449760.0000    0.32348
449800.0000    0.32079
449840.0000    0.50440
449880.0000    0.31614
449920.0000    0.19081
449960.0000    0.13017
450000.0000    0.23285
450040.0000    0.37467
450080.0000    0.09502
450120.0000    0.44131
450160.0000    0.32928
450200.0000    0.39490
450240.0000    0.31717
450280.0000    0.51202
450320.0000    0.44911
450360.0000    0.23193
450400.0000    0.57281
450440.0000    0.42471
450480.0000    0.43332
450520.0000    0.36534
450560.0000    0.47324
450600.0000    0.44556
450640.0000    0.33910
450680.0000    0.21535
450720.0000    0.61962
450760.0000    0.22287
450800.0000    0.20024
450840.0000    0.34004
450880.0000    0.33687
450920.0000    0.43768
450960.0000    0.27128
451000.0000    0.38437
451040.0000    0.33961
451080.0000    0.35389
451120.0000    0.13844
451160.0000    0.16690
451200.0000    0.31531
451240.0000    0.32741
451280.0000    0.34486
451320.0000    0.18699
451360.0000    0.28469
451400.0000    0.40865
451440.0000    0.39467
451480.0000    0.50682
451520.0000    0.35675
451560.0000    0.38385
451600.0000   -0.01400
451640.0000    0.46072
451680.0000    0.48254
451720.0000    0.33647
451760.0000    0.47461
451800.0000    0.16169
451840.0000    0.40503
451880.0000    0.50484
451920.0000    0.39738
451960.0000    0.46096
452000.0000    0.53612
452040.0000    0.27806
452080.0000    0.31476
452120.0000    0.30261
452160.0000    0.75997
452200.0000    0.95572
452240.0000    0.46348
452280.0000    0.67893
452320.0000    0.10835
452360.0000   -0.00357
452400.0000    0.06222
452440.0000    0.13035
452480.0000    0.38825
452520.0000    0.36228
452560.0000    0.26920
452600.0000    0.25535
452640.0000    0.23723
452680.0000    0.31475
452720.0000    0.45546
452760.0000    0.28760
452800.0000    0.16577
452840.0000    0.39484
452880.0000    0.34359
452920.0000    0.11436
452960.0000    0.16972
453000.0000    0.21990
453040.0000    0.11676
453080.0000    0.53487
453120.0000    0.42241
453160.0000    0.33044
453200.0000    0.40784
453240.0000    0.19362
453280.0000    0.39609
453320.0000    0.50796
453360.0000    0.48568
453400.0000    0.45892
453440.0000    0.42352
453480.0000    0.40231
453520.0000    0.29415
453560.0000    0.47103
453600.0000    0.59883
453640.0000    0.34413
453680.0000    0.36319
453720.0000    0.61577
453760.0000    0.80312
453800.0000    0.52267
453840.0000    0.40746
453880.0000    0.32498
453920.0000    0.52080
453960.0000    0.40770
454000.0000    0.25821
454040.0000    0.14859
454080.0000    0.38239
454120.0000    0.39120
454160.0000    0.34857
454200.0000    0.38329
454240.0000    0.50811
454280.0000    0.40967
454320.0000    0.33908
454360.0000    0.27277
454400.0000    0.60002
454440.0000    0.66637
454480.0000    0.42038
454520.0000    0.44111
454560.0000    0.43989
454600.0000    0.22070
454640.0000    0.42057
454680.0000    0.27884
454720.0000    0.46100
454760.0000    0.44875
454800.0000   -0.12942
454840.0000    0.49861
454880.0000    0.39621
454920.0000    0.32268
454960.0000    0.26781
455000.0000    0.38505
455040.0000    0.39877
455080.0000    0.46685
455120.0000    0.28718
455160.0000    0.21857
455200.0000    0.14256
455240.0000    0.42584
455280.0000    0.42287
455320.0000    0.29307
455360.0000    0.31834
455400.0000    0.25723
455440.0000    0.24871
455480.0000    0.45038
455520.0000    0.06024
455560.0000    0.54245
455600.0000    0.28886
455640.0000    0.36062
455680.0000    0.29426
455720.0000    0.17184
455760.0000    0.49045
455800.0000    0.26500
455840.0000    0.34884
455880.0000    0.39356
455920.0000    0.54779
455960.0000    0.59175
456000.0000    0.57581
456040.0000    0.54621
456080.0000    0.58625
456120.0000    0.62283
456160.0000    0.21176
456200.0000    0.46694
456240.0000    0.10820
456280.0000    0.26682
456320.0000    0.15890
456360.0000    0.07812
456400.0000    0.21547
456440.0000    0.56920
456480.0000    0.36914
456520.0000    0.45658
456560.0000    0.35735
456600.0000    0.51169
456640.0000    0.44790
456680.0000    0.58854
456720.0000    0.21330
456760.0000    0.31324
456800.0000    0.42305
456840.0000    0.23993
456880.0000    0.55457
456920.0000    0.45344
456960.0000    0.73460
457000.0000    0.47094
457040.0000    0.75431
457080.0000    0.29628
457120.0000    0.59130
457160.0000    0.58567
457200.0000    0.61343
457240.0000    0.42233
457280.0000    0.40939
457320.0000   -0.00942
457360.0000    0.21362
457400.0000    0.33827
457440.0000    0.55364
457480.0000    0.42706
457520.0000    0.35084
457560.0000    0.55461
457600.0000    0.55698
457640.0000    0.16052
457680.0000    0.52223
457720.0000    0.21979
457760.0000    0.27559
457800.0000    0.35744
457840.0000    0.46931
457880.0000    0.47026
457920.0000    0.47726
457960.0000    0.50414
458000.0000    0.18664
458040.0000    0.43570
458080.0000   -0.08190
458120.0000    0.09639
458160.0000    0.23514
458200.0000    0.16323
458240.0000    0.14611
458280.0000    0.04829
458320.0000    0.14540
458360.0000    0.00441
458400.0000    0.04502
458440.0000   -0.06220
458480.0000    0.08455
458520.0000    0.10688
458560.0000    0.25806
458600.0000    0.39607
458640.0000    0.33018
458680.0000    0.18754
458720.0000    0.16487
458760.0000    0.19740
458800.0000    0.04838
458840.0000   -0.07905
458880.0000    0.25274
458920.0000    0.11984
458960.0000    0.23829
459000.0000    0.50797
459040.0000    0.23951
459080.0000    0.42120
459120.0000    0.28532
459160.0000    0.28693
459200.0000    0.19032
459240.0000   -0.02779
459280.0000    0.12627
459320.0000    0.17913
459360.0000    0.36350
459400.0000    0.14311
459440.0000    0.38575
459480.0000    0.27625
459520.0000    0.23799
459560.0000    0.35315
459600.0000    0.17979
459640.0000    0.10770
459680.0000    0.17937
459720.0000    0.04366
459760.0000    0.27995
459800.0000    0.34970
459840.0000    0.41141
459880.0000    0.16929
459920.0000    0.37403
459960.0000    0.10968
460000.0000    0.14333
460040.0000   -0.02601
460080.0000    0.28314
460120.0000    0.13920
460160.0000    0.21761
460200.0000    0.27982
460240.0000    0.32236
460280.0000    0.15385
460320.0000    0.28781
460360.0000    0.26248
460400.0000    0.03831
460440.0000    0.09454
460480.0000   -0.21667
460520.0000    0.14619
460560.0000    0.15273
460600.0000    0.20797
460640.0000    0.24952
460680.0000    0.52076
460720.0000    0.38552
460760.0000    0.26458
460800.0000    0.41823
460840.0000    0.32843
460880.0000    0.22506
460920.0000    0.28837
460960.0000    0.09332
461000.0000    0.13366
461040.0000    0.13502
461080.0000    0.25451
461120.0000    0.05881
461160.0000    0.32595
461200.0000    0.02454
461240.0000    0.51613
461280.0000    0.35541
461320.0000    0.13623
461360.0000    0.34689
461400.0000    0.22161
461440.0000    0.60330
461480.0000    0.41460
461520.0000    0.46161
461560.0000    0.53814
461600.0000    0.11890
461640.0000    0.32125
461680.0000   -0.04899
461720.0000    0.01135
461760.0000    0.43689
461800.0000    0.16628
461840.0000    0.27255
461880.0000    0.22743
461920.0000    0.37466
461960.0000    0.27670
462000.0000    0.30742
462040.0000    0.28335
462080.0000    0.37157
462120.0000    0.02417
462160.0000    0.10874
462200.0000    0.40797
462240.0000    0.07390
462280.0000    0.25780
462320.0000    0.24614
462360.0000    0.35452
462400.0000   -0.00743
462440.0000    0.29225
462480.0000    0.36585
462520.0000    0.43036
462560.0000    0.30827
462600.0000   -0.36611
462640.0000   -0.19731
462680.0000   -0.08845
462720.0000   -0.09125
462760.0000   -0.05297
462800.0000   -0.00164
462840.0000   -0.31601
462880.0000   -0.48352
462920.0000   -0.46053
462960.0000   -0.78939
463000.0000   -1.01600
463040.0000   -0.01349
463080.0000   -0.43023
463120.0000   -0.11848
463160.0000    0.00783
463200.0000   -0.12332
463240.0000    0.10556
463280.0000    0.20923
463320.0000    0.34676
463360.0000    0.30913
463400.0000    0.17830
463440.0000    0.15637
463480.0000    0.18128
463520.0000    0.42224
463560.0000    0.40061
463600.0000    0.22517
463640.0000    0.17983
463680.0000    0.00552
463720.0000    0.32331
463760.0000    0.33692
463800.0000    0.42413
463840.0000    0.29248
463880.0000    0.21618
463920.0000    0.08831
463960.0000    0.40228
464000.0000    0.32596
464040.0000    0.10879
464080.0000   -0.18938
464120.0000    0.15372
464160.0000    0.52069
464200.0000    0.27927
464240.0000    0.55753
464280.0000    0.22773
464320.0000   -0.04569
464360.0000    0.33468
464400.0000    0.32260
464440.0000    0.04820
464480.0000    0.19965
464520.0000    0.06735
464560.0000    0.29034
464600.0000   -0.04923
464640.0000    0.17654
464680.0000    0.11726
464720.0000    0.19696
464760.0000    0.22334
464800.0000    0.19090
464840.0000    0.33357
464880.0000    0.05835
464920.0000   -0.17595
464960.0000    0.17658
465000.0000    0.54730
465040.0000    0.40965
465080.0000    0.24850
465120.0000    0.25079
465160.0000    0.21092
465200.0000    0.24893
465240.0000    0.22214
465280.0000    0.23645
465320.0000    0.23901
465360.0000    0.32534
465400.0000    0.29793
465440.0000    0.36552
465480.0000    0.26456
465520.0000    0.18447
465560.0000    0.08811
465600.0000    0.29557
465640.0000    0.25400
465680.0000    0.11888
465720.0000    0.19409
465760.0000    0.50373
465800.0000    0.12511
465840.0000    0.29592
465880.0000    0.03689
465920.0000    0.14812
465960.0000    0.17768
466000.0000    0.20685
466040.0000    0.06438
466080.0000    0.06950
466120.0000    0.30509
466160.0000    0.20278
466200.0000    0.15297
466240.0000    0.36749
466280.0000    0.36430
466320.0000    0.44341
466360.0000    0.32177
466400.0000   -0.04267
466440.0000    0.11297
466480.0000    0.32455
466520.0000    0.17106
466560.0000    0.13072
466600.0000    0.13462
466640.0000    0.30229
466680.0000    0.48735
466720.0000    0.49630
466760.0000    0.23474
466800.0000    0.32899
466840.0000    0.23745
466880.0000    0.42975
466920.0000    0.43432
466960.0000    0.50087
467000.0000    0.51119
467040.0000    0.32701
467080.0000    0.51999
467120.0000    0.30067
467160.0000    0.36093
467200.0000    0.29292
467240.0000    0.23279
467280.0000    0.34683
467320.0000    0.09623
467360.0000    0.00971
467400.0000   -0.25160
467440.0000   -0.35604
467480.0000   -0.23737
467520.0000   -0.18576
467560.0000    0.07091
467600.0000    0.05270
467640.0000    0.21587
467680.0000   -0.03452
467720.0000   -0.02194
467760.0000   -0.22160
467800.0000   -0.76741
467840.0000   -0.71433
467880.0000    0.09162
467920.0000   -0.71895
467960.0000   -0.29438
468000.0000   -0.03354
468040.0000   -0.64310
468080.0000   -0.19054
468120.0000   -0.09410
468160.0000   -0.22450
468200.0000    0.05892
468240.0000   -0.23710
468280.0000   -0.25105
468320.0000   -0.38251
468360.0000    0.21637
468400.0000   -0.18177
468440.0000    0.00690
468480.0000   -0.05329
468520.0000   -0.16390
468560.0000   -0.16061
468600.0000   -0.10609
468640.0000    0.01848
468680.0000    0.02426
468720.0000    0.01657
468760.0000    0.04076
468800.0000   -0.22972
468840.0000   -0.23031
468880.0000   -0.09613
468920.0000   -0.27414
468960.0000   -0.19046
469000.0000   -0.00563
469040.0000   -0.06039
469080.0000   -0.13197
469120.0000   -0.20730
469160.0000   -0.09938
469200.0000   -0.10915
469240.0000   -0.25151
469280.0000   -0.34633
469320.0000   -0.13115
469360.0000   -0.31204
469400.0000   -0.02604
469440.0000    0.04570
469480.0000   -0.32553
469520.0000   -0.45912
469560.0000   -0.50601
469600.0000   -0.43158
469640.0000   -0.55281
469680.0000   -0.38373
469720.0000   -0.27655
469760.0000   -0.62771
469800.0000    0.00456
469840.0000    0.31214
469880.0000    0.33285
469920.0000    0.14908
469960.0000    0.17684
470000.0000    0.13631
470040.0000    0.20195
470080.0000    0.11619
470120.0000    0.35354
470160.0000    0.31324
470200.0000    0.05654
470240.0000    0.29470
470280.0000    0.13255
470320.0000    0.42833
470360.0000    0.15856
470400.0000    0.24974
470440.0000    0.08312
470480.0000    0.25454
470520.0000   -0.06490
470560.0000   -0.06740
470600.0000   -0.29215
470640.0000   -0.08566
470680.0000   -0.25137
470720.0000   -0.05214
470760.0000   -0.05080
470800.0000   -0.06186
470840.0000    0.11159
470880.0000   -0.22374
470920.0000   -0.14088
470960.0000   -0.38439
471000.0000   -0.01859
471040.0000    0.19281
471080.0000   -0.26592
471120.0000   -0.92889
471160.0000   -0.75943
471200.0000   -0.87811
471240.0000   -0.79758
471280.0000   -0.46399
471320.0000   -0.20963
471360.0000   -0.26069
471400.0000   -0.20435
471440.0000   -0.09919
471480.0000   -0.30958
471520.0000   -0.50210
471560.0000   -0.19533
471600.0000    0.01747
471640.0000   -0.49111
471680.0000   -0.30411
471720.0000   -0.37117
471760.0000   -0.24796
471800.0000   -0.35957
471840.0000   -0.24498
471880.0000   -0.26387
471920.0000   -0.42984
471960.0000   -0.27520
472000.0000   -0.15814
472040.0000   -0.33832
472080.0000   -0.48165
472120.0000   -0.37480
472160.0000   -0.28439
472200.0000   -0.28473
472240.0000   -0.18468
472280.0000   -0.09326
472320.0000   -0.08856
472360.0000   -0.24175
472400.0000   -0.08777
472440.0000   -0.49542
472480.0000   -0.16412
472520.0000   -0.40546
472560.0000   -0.40258
472600.0000   -0.51098
472640.0000   -0.52376
472680.0000   -0.64480
472720.0000   -0.28243
472760.0000   -0.21691
472800.0000   -0.35449
472840.0000   -0.30864
472880.0000   -0.16959
472920.0000   -0.28397
472960.0000   -0.13307
473000.0000   -0.00018
473040.0000   -0.18430
473080.0000   -0.15335
473120.0000   -0.09444
473160.0000   -0.13844
473200.0000    0.16653
473240.0000    0.07745
473280.0000    0.15487
473320.0000    0.00715
473360.0000   -0.33143
473400.0000    0.18523
473440.0000    0.16254
473480.0000   -0.27481
473520.0000   -0.51266
473560.0000   -0.63748
473600.0000   -0.33355
473640.0000   -0.21195
473680.0000   -0.15905
473720.0000   -0.00980
473760.0000   -0.35199
473800.0000   -0.36641
473840.0000   -0.37374
473880.0000   -0.02163
473920.0000   -0.22834
473960.0000    0.26148
474000.0000    0.01197
474040.0000   -0.03640
474080.0000    0.12904
474120.0000    0.11297
474160.0000   -0.16995
474200.0000   -0.28459
474240.0000    0.02208
474280.0000   -0.58160
474320.0000    0.14474
474360.0000   -0.02136
474400.0000   -0.14102
474440.0000   -0.16509
474480.0000   -0.15578
474520.0000    0.00365
474560.0000    0.03806
474600.0000   -0.03353
474640.0000   -0.07265
474680.0000    0.21533
474720.0000    0.10154
474760.0000   -0.03252
474800.0000    0.11047
474840.0000    0.10943
474880.0000   -0.17812
474920.0000    0.08268
474960.0000   -0.03456
475000.0000   -0.11988
475040.0000    0.11460
475080.0000   -0.38882
475120.0000   -0.24101
475160.0000   -0.22727
475200.0000   -0.21230
475240.0000   -0.04274
475280.0000   -0.13452
475320.0000    0.04159
475360.0000   -0.47247
475400.0000   -0.43107
475440.0000   -0.18355
475480.0000   -0.03384
475520.0000   -0.46153
475560.0000   -0.43995
475600.0000   -0.25173
475640.0000   -0.50174
475680.0000   -0.30698
475720.0000   -0.52791
475760.0000   -0.28522
475800.0000   -0.57268
475840.0000   -0.54535
475880.0000   -0.47282
475920.0000   -0.14704
475960.0000   -0.58143
476000.0000   -0.35727
476040.0000   -0.14544
476080.0000   -0.54225
476120.0000   -0.52567
476160.0000   -0.56891
476200.0000   -0.17484
476240.0000    0.04053
476280.0000   -0.10316
476320.0000   -0.59164
476360.0000   -0.35611
476400.0000   -0.31198
476440.0000   -0.38787
476480.0000   -0.28483
476520.0000   -0.20352
476560.0000    0.14510
476600.0000   -0.19558
476640.0000   -0.19229
476680.0000   -0.00924
476720.0000    0.05142
476760.0000   -0.09307
476800.0000   -0.39165
476840.0000   -0.66752
476880.0000   -0.72140
476920.0000   -0.41169
476960.0000   -0.62438
477000.0000   -0.36326
477040.0000   -0.39719
477080.0000   -0.61599
477120.0000   -0.44700
477160.0000   -0.49384
477200.0000   -0.58910
477240.0000   -0.49459
477280.0000   -0.68235
477320.0000   -0.46908
477360.0000   -0.36557
477400.0000   -0.47673
477440.0000   -0.58953
477480.0000   -0.15548
477520.0000   -0.56963
477560.0000   -0.52512
477600.0000   -0.30011
477640.0000   -0.51923
477680.0000   -0.29703
477720.0000   -0.47906
477760.0000   -0.49416
477800.0000   -0.53755
477840.0000   -0.76578
477880.0000   -0.33426
477920.0000   -0.53284
477960.0000   -0.29140
478000.0000   -0.08952
478040.0000   -0.04908
478080.0000    0.18601
478120.0000   -0.19171
478160.0000    0.02475
478200.0000   -0.05651
478240.0000   -0.28752
478280.0000   -0.09406
478320.0000   -0.25415
478360.0000   -0.41370
478400.0000   -0.30919
478440.0000   -0.14504
478480.0000   -0.39199
478520.0000   -0.23817
478560.0000   -0.08725
478600.0000   -0.52350
478640.0000   -0.28916
478680.0000   -0.24210
478720.0000    0.06420
478760.0000   -0.02489
478800.0000    0.00712
478840.0000   -0.07314
478880.0000   -0.02471
478920.0000   -0.20746
478960.0000   -0.14336
479000.0000   -0.34976
479040.0000   -0.49307
479080.0000   -0.47713
479120.0000   -0.04859
479160.0000   -0.38348
479200.0000   -0.47869
479240.0000   -0.17116
479280.0000   -0.34254
479320.0000   -0.48336
479360.0000    0.00429
479400.0000   -0.30544
479440.0000   -0.18286
479480.0000   -0.27444
479520.0000   -0.22062
479560.0000   -0.26711
479600.0000   -0.05113
479640.0000   -0.16582
479680.0000   -0.17570
479720.0000   -0.15318
479760.0000    0.04749
479800.0000   -0.18455
479840.0000   -0.26792
479880.0000   -0.09520
479920.0000   -0.16022
479960.0000    0.01280
480000.0000   -0.07241
480040.0000   -0.01998
480080.0000   -0.22742
480120.0000    0.05992
480160.0000   -0.21871
480200.0000   -0.05166
480240.0000    0.03049
480280.0000    0.00393
480320.0000   -0.14269
480360.0000    0.07667
480400.0000   -0.20303
480440.0000   -0.38375
480480.0000   -0.53132
480520.0000   -0.27904
480560.0000   -0.18927
480600.0000    0.03630
480640.0000   -0.14511
480680.0000   -0.20802
480720.0000   -0.12705
480760.0000   -0.05968
480800.0000   -0.20926
480840.0000   -0.41819
480880.0000   -0.42586
480920.0000   -0.28842
480960.0000   -0.28593
481000.0000   -0.04330
481040.0000   -0.08433
481080.0000   -0.08998
481120.0000   -0.02512
481160.0000   -0.38824
481200.0000    0.07154
481240.0000    0.06601
481280.0000   -0.08084
481320.0000    0.05462
481360.0000    0.15409
481400.0000    0.07143
481440.0000   -0.17511
481480.0000    0.10818
481520.0000    0.22380
481560.0000   -0.03044
481600.0000   -0.01933
481640.0000   -0.16610
481680.0000   -0.27146
481720.0000   -0.49359
481760.0000   -0.25262
481800.0000   -0.68607
481840.0000   -0.47712
481880.0000   -0.58148
481920.0000   -0.45318
481960.0000   -0.61226
482000.0000   -0.34512
482040.0000   -0.40078
482080.0000   -0.58920
482120.0000   -0.49226
482160.0000   -0.87211
482200.0000   -0.50033
482240.0000   -0.54194
482280.0000   -0.66066
482320.0000   -0.68745
482360.0000   -0.90888
482400.0000   -0.58896
482440.0000    0.18068
482480.0000    0.11609
482520.0000    0.42617
482560.0000    0.42846
482600.0000    0.45450
482640.0000    0.52466
482680.0000   -0.00413
482720.0000   -0.14871
482760.0000   -0.22585
482800.0000   -0.37332
482840.0000   -0.43189
482880.0000   -0.55556
482920.0000   -0.38214
482960.0000   -0.78123
483000.0000   -0.45531
483040.0000   -0.19945
483080.0000   -0.25050
483120.0000   -0.36739
483160.0000   -0.27798
483200.0000   -0.44024
483240.0000   -0.22073
483280.0000   -0.39002
483320.0000   -0.69279
483360.0000   -0.55801
483400.0000   -0.89848
483440.0000   -0.47994
483480.0000   -0.80312
483520.0000   -0.18527
483560.0000   -0.02792
483600.0000    0.13940
483640.0000   -0.11088
483680.0000    0.07233
483720.0000   -0.41087
483760.0000    0.11104
483800.0000    0.04259
483840.0000    0.16189
483880.0000   -0.00905
483920.0000   -0.11748
483960.0000    0.31153
484000.0000   -0.07664
484040.0000    0.56037
484080.0000    0.24594
484120.0000    0.14867
484160.0000    0.48701
484200.0000    0.37929
484240.0000    0.42946
484280.0000    0.56855
484320.0000    0.35376
484360.0000    0.17939
484400.0000    0.33073
484440.0000    0.28179
484480.0000    0.37664
484520.0000    0.21663
484560.0000    0.18320
484600.0000    0.33282
484640.0000    0.38937
484680.0000    0.09699
484720.0000    0.24599
484760.0000    0.41240
484800.0000    0.47010
484840.0000    0.24628
484880.0000    0.17467
484920.0000    0.15957
484960.0000    0.39291
485000.0000    0.38294
485040.0000    0.07469
485080.0000    0.22122
485120.0000    0.26505
485160.0000    0.28409
485200.0000    0.24247
485240.0000    0.20996
485280.0000    0.26938
485320.0000    0.33573
485360.0000    0.20491
485400.0000    0.48492
485440.0000    0.37539
485480.0000    0.26416
485520.0000    0.54274
485560.0000    0.56904
485600.0000    0.33010
485640.0000    0.46612
485680.0000    0.40753
485720.0000    0.44120
485760.0000    0.54774
485800.0000    0.48170
485840.0000    0.42001
485880.0000    0.39838
485920.0000    0.29073
485960.0000    0.51347
486000.0000    0.49972
486040.0000    0.58567
486080.0000    0.44051
486120.0000    0.51718
486160.0000    0.39817
486200.0000    0.63244
486240.0000    0.38468
486280.0000    0.44277
486320.0000    0.53823
486360.0000    0.37578
486400.0000    0.17221
486440.0000    0.27911
486480.0000    0.42014
486520.0000    0.36381
486560.0000    0.27792
486600.0000    0.52139
486640.0000    0.42462
486680.0000    0.40909
486720.0000    0.51322
486760.0000    0.42145
486800.0000    0.49411
486840.0000    0.47668
486880.0000    0.23588
486920.0000    0.40373
486960.0000    0.25024
487000.0000    0.39359
487040.0000    0.04212
487080.0000    0.29593
487120.0000    0.21248
487160.0000    0.19369
487200.0000    0.12616
487240.0000    0.27229
487280.0000    0.33513
487320.0000    0.21893
487360.0000    0.08797
487400.0000   -0.09849
487440.0000    0.13563
487480.0000   -0.24784
487520.0000   -0.10551
487560.0000   -0.00771
487600.0000    0.28053
487640.0000    0.21084
487680.0000    0.19826
487720.0000    0.38801
487760.0000    0.24802
487800.0000    0.34279
487840.0000    0.38826
487880.0000    0.33902
487920.0000    0.37438
487960.0000    0.31162
488000.0000    0.40527
488040.0000    0.68390
488080.0000    0.62014
488120.0000    0.26898
488160.0000    0.58487
488200.0000    0.37635
488240.0000    0.23272
488280.0000    0.49751
488320.0000    0.22063
488360.0000    0.40474
488400.0000    0.41448
488440.0000    0.45239
488480.0000    0.30622
488520.0000    0.32916
488560.0000    0.50143
488600.0000    0.27692
488640.0000    0.49722
488680.0000    0.54986
488720.0000    0.40206
488760.0000    0.28948
488800.0000    0.39501
488840.0000    0.49064
488880.0000    0.32084
488920.0000    0.24391
488960.0000    0.32776
489000.0000    0.23604
489040.0000    0.37475
489080.0000    0.25735
489120.0000    0.33737
489160.0000    0.36103
489200.0000    0.27918
489240.0000    0.42069
489280.0000    0.20299
489320.0000    0.32539
489360.0000    0.33130
489400.0000    0.28918
489440.0000    0.37076
489480.0000    0.54030
489520.0000    0.59422
489560.0000    0.46236
489600.0000    0.59839
489640.0000    0.42575
489680.0000    0.50163
489720.0000    0.47386
489760.0000    0.53154
489800.0000    0.59348
489840.0000    0.34421
489880.0000    0.61813
489920.0000    0.50152
489960.0000    0.52397
490000.0000    0.63935
490040.0000    0.46686
490080.0000    0.35288
490120.0000    0.57316
490160.0000    0.54199
490200.0000    0.58755
490240.0000    0.53046
490280.0000    0.30649
490320.0000    0.38592
490360.0000    0.32602
490400.0000    0.22781
490440.0000    0.49614
490480.0000    0.28164
490520.0000    0.48135
490560.0000    0.26575
490600.0000    0.35443
490640.0000    0.36157
490680.0000    0.45308
490720.0000    0.38870
490760.0000    0.15894
490800.0000    0.21309
490840.0000    0.51833
490880.0000    0.37142
490920.0000    0.38664
490960.0000    0.31882
491000.0000    0.56743
491040.0000    0.41264
491080.0000    0.48894
491120.0000    0.48196
491160.0000    0.29731
491200.0000    0.30700
491240.0000    0.40353
491280.0000    0.31997
491320.0000    0.50838
491360.0000    0.46502
491400.0000    0.45785
491440.0000    0.29933
491480.0000    0.34521
491520.0000    0.49722
491560.0000    0.08297
491600.0000    0.47589
491640.0000    0.39907
491680.0000    0.25995
491720.0000    0.20300
491760.0000    0.30105
491800.0000    0.23090
491840.0000    0.69147
491880.0000    0.31045
491920.0000    0.20202
491960.0000    0.36863
492000.0000    0.16150
492040.0000    0.14824
492080.0000    0.31497
492120.0000    0.26071
492160.0000    0.33906
492200.0000    0.32025
492240.0000    0.27179
492280.0000    0.20832
492320.0000    0.26805
492360.0000    0.50668
492400.0000    0.38773
492440.0000    0.51622
492480.0000    0.25907
492520.0000    0.22171
492560.0000    0.41612
492600.0000    0.32446
492640.0000    0.55882
492680.0000    0.34393
492720.0000    0.43291
492760.0000    0.21946
492800.0000    0.17059
492840.0000    0.59438
492880.0000    0.33780
492920.0000    0.27348
492960.0000    0.26300
493000.0000    0.31798
493040.0000    0.34507
493080.0000    0.19835
493120.0000    0.31175
493160.0000    0.54072
493200.0000    0.46141
493240.0000    0.46900
493280.0000    0.28629
493320.0000    0.48248
493360.0000    0.29719
493400.0000    0.23566
493440.0000    0.25247
493480.0000    0.30358
493520.0000    0.24374
493560.0000    0.23433
493600.0000    0.42178
493640.0000    0.52405
493680.0000    0.46798
493720.0000    0.39412
493760.0000    0.52451
493800.0000    0.61471
493840.0000    0.63691
493880.0000    0.56047
493920.0000    0.53730
493960.0000   -0.12031
494000.0000   -0.39763
494040.0000   -0.47144
494080.0000   -0.31555
494120.0000   -0.24162
494160.0000   -0.28950
494200.0000   -0.19079
494240.0000   -0.33046
494280.0000   -0.11204
494320.0000   -0.36183
494360.0000   -0.22195
494400.0000   -0.40714
494440.0000   -0.16405
494480.0000   -0.03991
494520.0000   -0.01482
494560.0000   -0.13878
494600.0000    0.06646
494640.0000   -0.10077
494680.0000   -0.31780
494720.0000   -0.25610
494760.0000    0.21136
494800.0000   -0.10683
494840.0000    0.06046
494880.0000   -0.11144
494920.0000   -0.10003
494960.0000   -0.04675
495000.0000    0.22533
495040.0000    0.14777
495080.0000    0.24336
495120.0000    0.36353
495160.0000    0.35561
495200.0000    0.32767
495240.0000    0.44739
495280.0000    0.32701
495320.0000    0.08964
495360.0000   -0.05180
495400.0000   -0.04229
495440.0000    0.01596
495480.0000    0.01458
495520.0000    0.10801
495560.0000    0.05402
495600.0000    0.23297
495640.0000    0.16811
495680.0000    0.36257
495720.0000    0.27566
495760.0000    0.24494
495800.0000    0.21632
495840.0000    0.14603
495880.0000    0.14709
495920.0000    0.11717
495960.0000    0.25685
496000.0000    0.22766
496040.0000    0.17730
496080.0000    0.28760
496120.0000    0.12633
496160.0000    0.16923
496200.0000    0.06890
496240.0000    0.34505
496280.0000    0.20369
496320.0000    0.34976
496360.0000    0.24514
496400.0000    0.56496
496440.0000    0.39992
496480.0000    0.30774
496520.0000   -0.40210
496560.0000   -0.34572
496600.0000   -0.10305
496640.0000   -0.30569
496680.0000   -0.22336
496720.0000   -0.12111
496760.0000    0.03006
496800.0000    0.06151
496840.0000   -0.03922
496880.0000   -0.11982
496920.0000   -0.09693
496960.0000   -0.15644
497000.0000   -0.34950
497040.0000    0.02885
497080.0000   -0.07620
497120.0000   -0.14714
497160.0000   -0.12852
497200.0000   -0.07895
497240.0000   -0.05786
497280.0000    0.06396
497320.0000    0.00649
497360.0000    0.12255
497400.0000    0.27891
497440.0000    0.22858
497480.0000    0.08355
497520.0000    0.28853
497560.0000    0.23364
497600.0000    0.10182
497640.0000    0.30851
497680.0000    0.24005
497720.0000    0.27537
497760.0000    0.21734
497800.0000    0.38702
497840.0000    0.20401
497880.0000    0.23183
497920.0000    0.27316
497960.0000    0.27476
498000.0000    0.20069
498040.0000    0.23124
498080.0000    0.25782
498120.0000    0.31181
498160.0000    0.24260
498200.0000    0.18778
498240.0000    0.14752
498280.0000    0.32401
498320.0000    0.46777
498360.0000    0.31143
498400.0000    0.37753
498440.0000    0.58628
498480.0000    0.39619
498520.0000    0.35592
498560.0000    0.25137
498600.0000    0.17840
498640.0000    0.26866
498680.0000    0.14213
498720.0000    0.04264
498760.0000    0.31002
498800.0000    0.16316
498840.0000    0.32819
498880.0000    0.19114
498920.0000    0.02621
498960.0000    0.37153
499000.0000    0.23563
499040.0000    0.09452
499080.0000    0.12756
499120.0000    0.31539
499160.0000    0.45527
499200.0000    0.11198
499240.0000    0.21001
499280.0000    0.23203
499320.0000    0.11889
499360.0000    0.19265
499400.0000    0.07155
499440.0000    0.28562
499480.0000    0.32117
499520.0000    0.20823
499560.0000    0.36245
499600.0000    0.51662
499640.0000    0.34673
499680.0000    0.40685
499720.0000    0.42920
499760.0000    0.36327
499800.0000    0.43290
499840.0000    0.35122
499880.0000    0.22433
499920.0000    0.31215
499960.0000    0.24201
500000.0000    0.15953
500040.0000    0.31216
500080.0000    0.47553
500120.0000    0.48839
500160.0000    0.58900
500200.0000    0.38608
500240.0000    0.64676
500280.0000    0.35734
500320.0000    0.49014
500360.0000    0.09388
500400.0000    0.45679
500440.0000    0.52563
500480.0000    0.43808
500520.0000    0.39347
500560.0000    0.73742
500600.0000    0.53451
500640.0000    0.38998
500680.0000    0.54142
500720.0000    0.69896
500760.0000    0.42175
500800.0000    0.52270
500840.0000    0.60981
500880.0000    0.56039
500920.0000    0.47411
500960.0000    0.35009
501000.0000    0.12654
501040.0000    0.55011
501080.0000    0.70177
501120.0000    0.43780
501160.0000    0.30644
501200.0000    0.39268
501240.0000    0.41000
501280.0000    0.35298
501320.0000    0.32750
501360.0000    0.37006
501400.0000    0.33098
501440.0000    0.30423
501480.0000    0.47953
501520.0000    0.24102
501560.0000    0.37381
501600.0000    0.43232
501640.0000    0.45619
501680.0000    0.88067
501720.0000    0.61491
501760.0000    0.64999
501800.0000    0.52040
501840.0000    0.64582
501880.0000    0.55513
501920.0000    0.29246
501960.0000    0.30313
502000.0000    0.54599
502040.0000    0.77918
502080.0000    0.43027
502120.0000    0.36986
502160.0000    0.54213
502200.0000    0.56593
502240.0000    0.71350
502280.0000    0.71781
502320.0000    0.28285
502360.0000    0.63441
502400.0000    0.56821
502440.0000    0.60148
502480.0000    0.39790
502520.0000    0.74239
502560.0000    0.61029
502600.0000    0.54501
502640.0000    0.64620
502680.0000    0.42508
502720.0000    0.55450
502760.0000    0.62395
502800.0000    0.48736
502840.0000    0.70171
502880.0000    0.37702
502920.0000    0.63602
502960.0000    0.63572
503000.0000    0.68468
503040.0000    0.58098
503080.0000    0.64710
503120.0000    0.53017
503160.0000    0.34794
503200.0000    0.43097
503240.0000    0.24992
503280.0000    0.22853
503320.0000    0.43695
503360.0000    0.44663
503400.0000    0.56570
503440.0000    0.55011
503480.0000    0.63163
503520.0000    0.58447
503560.0000    0.41618
503600.0000    0.44533
503640.0000    0.32331
503680.0000    0.45697
503720.0000    0.46368
503760.0000    0.16471
503800.0000    0.39120
503840.0000    0.22460
503880.0000    0.41590
503920.0000    0.54475
503960.0000    0.39642
504000.0000    0.21830
504040.0000    0.21444
504080.0000    0.44012
504120.0000    0.34232
504160.0000    0.70433
504200.0000    0.57183
504240.0000    0.24115
504280.0000    0.42891
504320.0000    0.26234
504360.0000    0.27136
504400.0000    0.13400
504440.0000    0.45220
504480.0000    0.36398
504520.0000    0.36850
504560.0000    0.62985
504600.0000    0.76053
504640.0000    0.33977
504680.0000    0.52979
504720.0000    0.43380
504760.0000    0.34631
504800.0000    0.50033
504840.0000    0.39151
504880.0000    0.56252
504920.0000    0.28648
504960.0000    0.43763
505000.0000    0.48754
505040.0000    0.41625
505080.0000    0.49854
505120.0000    0.58788
505160.0000    0.28569
505200.0000    0.40223
505240.0000    0.29541
505280.0000    0.47164
505320.0000    0.31690
505360.0000    0.29715
505400.0000    0.31436
505440.0000    0.42048
505480.0000    0.49725
505520.0000    0.50209
505560.0000    0.72481
505600.0000    0.54000
505640.0000    0.53936
505680.0000    0.46811
505720.0000    0.38236
505760.0000    0.32454
505800.0000    0.21842
505840.0000    0.26544
505880.0000    0.34193
505920.0000    0.21738
505960.0000    0.51317
506000.0000    0.40083
506040.0000    0.51357
506080.0000    0.15440
506120.0000    0.41098
506160.0000    0.51475
506200.0000    0.48778
506240.0000    0.36616
506280.0000    0.54179
506320.0000    0.44159
506360.0000    0.56837
506400.0000    0.27226
506440.0000    0.36442
506480.0000    0.51716
506520.0000    0.66154
506560.0000    0.41222
506600.0000    0.31498
506640.0000    0.52167
506680.0000    0.39215
506720.0000    0.34993
506760.0000    0.47915
506800.0000    0.37417
506840.0000    0.46564
506880.0000    0.25202
506920.0000    0.25902
506960.0000    0.21559
507000.0000    0.32901
507040.0000    0.29145
507080.0000    0.41750
507120.0000    0.33053
507160.0000    0.31671
507200.0000    0.37356
507240.0000    0.43926
507280.0000    0.22061
507320.0000    0.35009
507360.0000    0.44102
507400.0000    0.25874
507440.0000    0.19888
507480.0000    0.15023
507520.0000    0.25907
507560.0000    0.25896
507600.0000    0.31875
507640.0000    0.15691
507680.0000    0.33616
507720.0000    0.16361
507760.0000    0.25350
507800.0000    0.37902
507840.0000    0.31662
507880.0000    0.15672
507920.0000    0.35163
507960.0000    0.34609
508000.0000    0.45728
508040.0000    0.20989
508080.0000    0.21321
508120.0000    0.14221
508160.0000    0.22123
508200.0000    0.26027
508240.0000    0.05875
508280.0000    0.10877
508320.0000    0.27760
508360.0000    0.41019
508400.0000    0.31705
508440.0000    0.52461
508480.0000    0.52825
508520.0000    0.65838
508560.0000    0.57812
508600.0000    0.77685
508640.0000    0.52508
508680.0000    0.20049
508720.0000    0.38410
508760.0000    0.38472
508800.0000    0.43053
508840.0000    0.23624
508880.0000    0.33922
508920.0000    0.31643
508960.0000    0.28716
509000.0000    0.39924
509040.0000    0.35303
509080.0000    0.26521
509120.0000    0.31144
509160.0000    0.34923
509200.0000    0.09065
509240.0000    0.24589
509280.0000    0.43380
509320.0000    0.37251
509360.0000    0.34389
509400.0000    0.27136
509440.0000    0.37054
509480.0000    0.60196
509520.0000    0.27756
509560.0000    0.43652
509600.0000    0.30962
509640.0000    0.22555
509680.0000    0.42744
509720.0000    0.15917
509760.0000    0.25794
509800.0000    0.08042
509840.0000    0.32680
509880.0000    0.18305
509920.0000    0.06857
509960.0000    0.23963
510000.0000    0.29166
510040.0000    0.11969
510080.0000    0.14703
510120.0000    0.34483
510160.0000    0.15929
510200.0000    0.14655
510240.0000    0.37213
510280.0000    0.27291
510320.0000    0.11942
510360.0000    0.21370
510400.0000    0.27304
510440.0000   -0.01207
510480.0000    0.29443
510520.0000    0.08454
510560.0000    0.33409
510600.0000    0.43297
510640.0000    0.47328
510680.0000    0.19129
510720.0000    0.35916
510760.0000    0.31570
510800.0000    0.28865
510840.0000    0.35325
510880.0000    0.19333
510920.0000    0.14266
510960.0000    0.31274
511000.0000    0.25651
511040.0000    0.31047
511080.0000    0.34518
511120.0000    0.22655
511160.0000    0.42876
511200.0000    0.29875
511240.0000    0.29424
511280.0000    0.45100
511320.0000    0.18091
511360.0000    0.20799
511400.0000    0.09540
511440.0000    0.08624
511480.0000   -0.03623
511520.0000    0.18695
511560.0000   -0.03131
511600.0000    0.28917
511640.0000    0.28383
511680.0000    0.27405
511720.0000    0.49866
511760.0000    0.41783
511800.0000    0.34696
511840.0000    0.29460
511880.0000    0.31486
511920.0000    0.47202
511960.0000    0.59527
512000.0000    0.39489
512040.0000    0.21377
512080.0000    0.26282
512120.0000    0.54125
512160.0000    0.30538
512200.0000    0.09385
512240.0000    0.25326
512280.0000    0.03038
512320.0000    0.14672
512360.0000    0.12641
512400.0000    0.24725
512440.0000    0.42803
512480.0000    0.30974
512520.0000    0.12333
512560.0000    0.29467
512600.0000    0.34576
512640.0000    0.35873
512680.0000    0.32534
512720.0000    0.34768
512760.0000    0.40338
512800.0000    0.26418
512840.0000    0.27172
512880.0000    0.27476
512920.0000    0.37725
512960.0000    0.14289
513000.0000    0.47902
513040.0000    0.19393
513080.0000    0.21772
513120.0000    0.35889
513160.0000    0.22957
513200.0000    0.02689
513240.0000    0.23848
513280.0000    0.37484
513320.0000    0.32026
513360.0000    0.30898
513400.0000    0.31102
513440.0000    0.38080
513480.0000    0.23930
513520.0000    0.42571
513560.0000    0.33209
513600.0000    0.33634
513640.0000    0.27687
513680.0000    0.42305
513720.0000    0.31034
513760.0000    0.58777
513800.0000    0.18764
513840.0000    0.47696
513880.0000    0.50948
513920.0000    0.47402
513960.0000    0.46269
514000.0000    0.17603
514040.0000    0.25164
514080.0000    0.47326
514120.0000    0.39259
514160.0000    0.15463
514200.0000    0.41723
514240.0000    0.24221
514280.0000    0.22457
514320.0000    0.16418
514360.0000    0.20153
514400.0000    0.10346
514440.0000    0.20212
514480.0000    0.29851
514520.0000    0.16652
514560.0000    0.39269
514600.0000    0.34795
514640.0000    0.08285
514680.0000    0.18211
514720.0000    0.24359
514760.0000    0.47763
514800.0000    0.36391
514840.0000    0.38829
514880.0000    0.33226
514920.0000    0.07361
514960.0000    0.20305
515000.0000    0.17115
515040.0000    0.10758
515080.0000    0.31500
515120.0000    0.30715
515160.0000    0.47544
515200.0000    0.19174
515240.0000    0.16225
515280.0000    0.39402
515320.0000    0.43067
515360.0000    0.32789
515400.0000    0.31863
515440.0000    0.49523
515480.0000    0.14293
515520.0000    0.27432
515560.0000    0.28063
515600.0000    0.08037
515640.0000   -0.45856
515680.0000   -0.27413
515720.0000   -0.11238
515760.0000   -0.19298
515800.0000   -0.05029
515840.0000   -0.16403
515880.0000   -0.07019
515920.0000   -0.11155
515960.0000   -0.08049
516000.0000   -0.37647
516040.0000   -0.32716
516080.0000   -0.29788
516120.0000   -0.15820
516160.0000    0.44802
516200.0000    0.09300
516240.0000   -0.65522
516280.0000   -0.57868
516320.0000   -0.56044
516360.0000   -0.69800
516400.0000   -0.28097
516440.0000   -0.64031
516480.0000   -0.38101
516520.0000   -0.39275
516560.0000   -0.26368
516600.0000   -0.26946
516640.0000   -0.30907
516680.0000   -0.01234
516720.0000   -0.10264
516760.0000   -0.06880
516800.0000   -0.08509
516840.0000   -0.18740
516880.0000   -0.23639
516920.0000   -0.11165
516960.0000   -0.28313
517000.0000   -0.02865
517040.0000    0.50166
517080.0000    0.31220
517120.0000    0.38051
517160.0000    0.36690
517200.0000    0.21837
517240.0000    0.40008
517280.0000    0.47239
517320.0000    0.39913
517360.0000    0.57205
517400.0000    0.35779
517440.0000    0.29713
517480.0000    0.16787
517520.0000    0.36429
517560.0000    0.20945
517600.0000    0.32752
517640.0000    0.45088
517680.0000    0.48649
517720.0000    0.42814
517760.0000    0.39178
517800.0000    0.50791
517840.0000    0.37489
517880.0000    0.29289
517920.0000    0.32261
517960.0000    0.16501
518000.0000    0.32783
518040.0000    0.28457
518080.0000    0.38547
518120.0000    0.54179
518160.0000    0.45712
518200.0000    0.37162
518240.0000    0.43486
518280.0000    0.54886
518320.0000    0.47450
518360.0000    0.58882
518400.0000    0.34809
518440.0000    0.61504
518480.0000    0.26235
518520.0000    0.28019
518560.0000    0.52219
518600.0000    0.44517
518640.0000    0.55889
518680.0000    0.44155
518720.0000    0.47340
518760.0000    0.47804
518800.0000    0.39313
518840.0000    0.12207
518880.0000    0.37492
518920.0000    0.60434
518960.0000    0.54565
519000.0000    0.49530
519040.0000    0.52517
519080.0000    0.47721
519120.0000    0.48856
519160.0000    0.48407
519200.0000    0.67214
519240.0000    0.46305
519280.0000    0.21758
519320.0000    0.44264
519360.0000    0.52906
519400.0000    0.56771
519440.0000    0.67840
519480.0000    0.32825
519520.0000    0.53284
519560.0000    0.55357
519600.0000    0.37537
519640.0000    0.37806
519680.0000    0.44053
519720.0000    0.58935
519760.0000    0.26412
519800.0000    0.61778
519840.0000    0.63968
519880.0000    0.51519
519920.0000    0.25839
519960.0000    0.26254
520000.0000    0.00548
520040.0000    0.03056
520080.0000    0.05366
520120.0000    0.23997
520160.0000    0.23042
520200.0000    0.10363
520240.0000    0.37363
520280.0000    0.27423
520320.0000    0.16564
520360.0000    0.25183
520400.0000    0.35824
520440.0000    0.15750
520480.0000    0.20029
520520.0000    0.28595
520560.0000    0.24772
520600.0000    0.23914
520640.0000    0.10741
520680.0000    0.09369
520720.0000    0.29473
520760.0000    0.41996
520800.0000    0.56130
520840.0000   -0.02322
520880.0000    0.27150
520920.0000    0.20543
520960.0000    0.29802
521000.0000    0.23224
521040.0000   -0.18930
521080.0000   -0.30947
521120.0000   -0.33043
521160.0000   -0.35915
521200.0000   -0.54620
521240.0000   -0.67364
521280.0000   -0.58543
521320.0000   -0.07445
521360.0000   -0.33903
521400.0000   -0.42082
521440.0000   -0.55349
521480.0000   -0.71699
521520.0000   -0.48041
521560.0000   -0.60428
521600.0000   -0.45820
521640.0000   -0.36221
521680.0000   -0.11790
521720.0000   -0.17577
521760.0000   -0.49488
521800.0000   -0.36195
521840.0000   -0.02144
521880.0000   -0.44234
521920.0000   -0.53639
521960.0000   -0.11820
522000.0000   -0.28986
522040.0000   -0.27622
522080.0000   -0.14582
522120.0000   -0.28280
522160.0000   -0.35473
522200.0000   -0.16911
522240.0000   -0.37816
522280.0000   -0.17061
522320.0000   -0.28519
522360.0000   -0.40507
522400.0000   -0.39543
522440.0000   -0.72689
522480.0000   -0.90862
522520.0000   -0.78416
522560.0000   -0.41218
522600.0000   -0.53900
522640.0000   -0.26709
522680.0000   -0.32917
522720.0000   -0.20049
522760.0000   -0.18170
522800.0000   -0.67988
522840.0000   -0.24248
522880.0000   -0.22415
522920.0000   -0.22142
522960.0000   -0.27512
523000.0000   -0.39053
523040.0000   -0.28295
523080.0000   -0.21855
523120.0000   -0.64149
523160.0000   -0.32290
523200.0000   -0.01038
523240.0000   -0.25463
523280.0000   -0.20413
523320.0000   -0.21016
523360.0000   -0.20566
523400.0000   -0.08000
523440.0000   -0.23650
523480.0000   -0.19454
523520.0000   -0.40290
523560.0000   -0.53257
523600.0000   -0.27562
523640.0000   -0.12931
523680.0000    0.10501
523720.0000   -0.27892
523760.0000    0.00496
523800.0000    0.10250
523840.0000    0.39835
523880.0000    0.05482
523920.0000   -0.02451
523960.0000   -0.69683
524000.0000   -0.26011
524040.0000   -0.18314
524080.0000   -0.18722
524120.0000   -0.06957
524160.0000    0.02258
524200.0000    0.05029
524240.0000   -0.02922
524280.0000    0.19045
524320.0000    0.21660
524360.0000    0.31328
524400.0000    0.12594
524440.0000    0.10639
524480.0000    0.25739
524520.0000    0.38090
524560.0000    0.28117
524600.0000    0.17684
524640.0000    0.29649
524680.0000    0.31347
524720.0000    0.11480
524760.0000    0.40579
524800.0000    0.44345
524840.0000    0.33700
524880.0000    0.29603
524920.0000    0.30093
524960.0000    0.31160
525000.0000    0.25750
525040.0000    0.30469
525080.0000    0.35807
525120.0000    0.43239
525160.0000    0.23169
525200.0000    0.32531
525240.0000    0.26856
525280.0000    0.53322
525320.0000    0.21794
525360.0000   -0.05536
525400.0000   -0.14168
525440.0000   -0.04648
525480.0000   -0.09732
525520.0000   -0.34884
525560.0000   -0.43886
525600.0000   -0.26722
525640.0000   -0.53742
525680.0000   -0.39464
525720.0000   -0.69581
525760.0000   -0.76123
525800.0000   -0.26303
525840.0000   -0.36903
525880.0000   -0.13583
525920.0000   -0.10951
525960.0000   -0.22782
526000.0000   -0.43651
526040.0000   -0.21360
526080.0000   -0.53031
526120.0000   -0.61130
526160.0000   -0.37516
526200.0000   -0.20056
526240.0000    0.22073
526280.0000    0.03643
526320.0000    0.01718
526360.0000    0.24585
526400.0000    0.33142
526440.0000    0.49228
526480.0000    0.21442
526520.0000    0.26621
526560.0000    0.22602
526600.0000    0.34488
526640.0000    0.42786
526680.0000    0.34909
526720.0000    0.26909
526760.0000   -0.53793
526800.0000   -0.06813
526840.0000   -0.08237
526880.0000    0.12284
526920.0000    0.03998
526960.0000    0.47286
527000.0000    0.23595
527040.0000    0.30405
527080.0000    0.20540
527120.0000    0.47426
527160.0000    0.26316
527200.0000    0.26145
527240.0000    0.37150
527280.0000    0.38847
527320.0000    0.30495
527360.0000    0.07889
527400.0000    0.55638
527440.0000    0.39745
527480.0000    0.35282
527520.0000    0.62685
527560.0000    0.14858
527600.0000   -0.05703
527640.0000   -0.16508
527680.0000   -0.24596
527720.0000   -0.22637
527760.0000   -0.08244
527800.0000   -0.02420
527840.0000    0.17076
527880.0000    0.09948
527920.0000   -0.44579
527960.0000    0.10562
528000.0000   -0.22942
528040.0000   -0.40592
528080.0000   -0.30195
528120.0000   -0.17907
528160.0000    0.12222
528200.0000    0.14807
528240.0000    0.14473
528280.0000    0.41289
528320.0000    0.29506
528360.0000    0.39332
528400.0000    0.29857
528440.0000    0.18926
528480.0000    0.13832
528520.0000    0.36600
528560.0000    0.45231
528600.0000    0.32060
528640.0000    0.34140
528680.0000    0.25820
528720.0000    0.06914
528760.0000    0.45453
528800.0000    0.18556
528840.0000    0.37023
528880.0000    0.36305
528920.0000    0.30359
528960.0000    0.31128
529000.0000    0.12754
529040.0000    0.13163
529080.0000    0.30250
529120.0000    0.31494
529160.0000    0.16473
529200.0000    0.03120
529240.0000    0.08247
529280.0000    0.01153
529320.0000    0.18022
529360.0000    0.24973
529400.0000    0.08800
529440.0000    0.35574
529480.0000    0.10345
529520.0000    0.29974
529560.0000    0.24970
529600.0000    0.33316
529640.0000    0.24691
529680.0000   -0.16729
529720.0000   -0.02299
529760.0000    0.09417
529800.0000    0.22553
529840.0000    0.26552
529880.0000    0.27525
529920.0000    0.27210
529960.0000    0.39240
530000.0000    0.21053
530040.0000    0.33297
530080.0000    0.20803
530120.0000    0.29689
530160.0000    0.55876
530200.0000    0.50016
530240.0000    0.25884
530280.0000    0.34368
530320.0000    0.17501
530360.0000    0.59109
530400.0000    0.28327
530440.0000    0.28194
530480.0000    0.13735
530520.0000    0.47908
530560.0000    0.30597
530600.0000    0.38970
530640.0000    0.27196
530680.0000    0.30468
530720.0000    0.49669
530760.0000    0.25733
530800.0000    0.36427
530840.0000    0.29778
530880.0000    0.17956
530920.0000    0.27965
530960.0000    0.26389
531000.0000    0.35918
531040.0000    0.27521
531080.0000    0.20942
531120.0000    0.22428
531160.0000    0.22435
531200.0000    0.20741
531240.0000    0.28951
531280.0000    0.11390
531320.0000    0.40176
531360.0000    0.17628
531400.0000    0.44279
531440.0000    0.29015
531480.0000    0.13003
531520.0000    0.23022
531560.0000    0.34628
531600.0000    0.51883
531640.0000    0.34839
531680.0000    0.41183
531720.0000    0.12459
531760.0000    0.16303
531800.0000    0.27409
531840.0000    0.11430
531880.0000    0.15096
531920.0000    0.02684
531960.0000    0.11637
532000.0000    0.15127
532040.0000    0.07418
532080.0000    0.21513
532120.0000    0.45455
532160.0000   -0.00785
532200.0000    0.27537
532240.0000    0.06064
532280.0000    0.34441
532320.0000    0.01180
532360.0000    0.20633
532400.0000    0.13668
532440.0000    0.42511
532480.0000    0.34373
532520.0000    0.43652
532560.0000    0.41381
532600.0000    0.10212
532640.0000    0.22823
532680.0000    0.37390
532720.0000    0.47375
532760.0000    0.33696
532800.0000    0.21190
532840.0000    0.26906
532880.0000    0.32692
532920.0000    0.45259
532960.0000    0.22353
533000.0000    0.29854
533040.0000    0.30467
533080.0000    0.25611
533120.0000    0.26978
533160.0000    0.31022
533200.0000    0.40237
533240.0000    0.24337
533280.0000    0.23778
533320.0000    0.16605
533360.0000    0.47730
533400.0000    0.51872
533440.0000    0.64716
533480.0000    0.38097
533520.0000    0.06516
533560.0000    0.22157
533600.0000    0.27159
533640.0000    0.41325
533680.0000    0.18117
533720.0000    0.37493
533760.0000    0.39337
533800.0000    0.67694
533840.0000    0.26057
533880.0000    0.36552
533920.0000    0.20919
533960.0000    0.20003
534000.0000    0.18409
534040.0000    0.35274
534080.0000    0.51873
534120.0000    0.23851
534160.0000    0.27362
534200.0000    0.44898
534240.0000    0.12882
534280.0000    0.41766
534320.0000    0.22053
534360.0000    0.30461
534400.0000    0.22434
534440.0000    0.30017
534480.0000    0.22818
534520.0000    0.34383
534560.0000    0.28492
534600.0000    0.28886
534640.0000    0.39775
534680.0000    0.03361
534720.0000    0.04374
534760.0000    0.22354
534800.0000    0.23340
534840.0000    0.19505
534880.0000    0.02839
534920.0000    0.15453
534960.0000    0.27345
535000.0000    0.12977
535040.0000    0.25216
535080.0000    0.22789
535120.0000    0.39545
535160.0000    0.11151
535200.0000    0.19682
535240.0000    0.32322
535280.0000    0.37307
535320.0000    0.43260
535360.0000    0.22101
535400.0000    0.35096
535440.0000    0.41032
535480.0000    0.36379
535520.0000    0.37619
535560.0000    0.31842
535600.0000    0.30533
535640.0000    0.27535
535680.0000    0.28249
535720.0000    0.32177
535760.0000    0.36547
535800.0000    0.26972
535840.0000    0.32885
535880.0000    0.05742
535920.0000    0.10371
535960.0000    0.30276
536000.0000    0.24054
536040.0000    0.42207
536080.0000    0.60580
536120.0000    0.26043
536160.0000    0.23978
536200.0000    0.35944
536240.0000    0.20021
536280.0000    0.33276
536320.0000    0.32367
536360.0000    0.10670
536400.0000    0.29879
536440.0000    0.16218
536480.0000    0.09605
536520.0000    0.02977
536560.0000    0.07222
536600.0000    0.32628
536640.0000    0.33977
536680.0000    0.54134
536720.0000    0.54480
536760.0000    0.13061
536800.0000    0.00109
536840.0000   -0.14006
536880.0000   -0.62691
536920.0000   -0.83778
536960.0000   -0.68172
537000.0000   -0.70911
537040.0000   -0.30439
537080.0000   -0.07270
537120.0000   -0.60234
537160.0000   -0.15958
537200.0000    0.25926
537240.0000    0.31545
537280.0000    0.20563
537320.0000    0.24207
537360.0000    0.37526
537400.0000    0.32860
537440.0000    0.44102
537480.0000    0.48534
537520.0000    0.66532
537560.0000    0.59374
537600.0000    0.56863
537640.0000    0.76536
537680.0000    0.42435
537720.0000    0.34498
537760.0000    0.37136
537800.0000    0.39763
537840.0000    0.38757
537880.0000    0.23310
537920.0000    0.32580
537960.0000    0.28232
538000.0000    0.28243
538040.0000    0.05257
538080.0000    0.35183
538120.0000    0.39381
538160.0000    0.19515
538200.0000    0.22068
538240.0000    0.51723
538280.0000    0.40389
538320.0000    0.16012
538360.0000    0.31473
538400.0000    0.44206
538440.0000    0.41576
538480.0000    0.32955
538520.0000    0.20922
538560.0000    0.05999
538600.0000    0.39644
538640.0000    0.37268
538680.0000    0.29790
538720.0000    0.69669
538760.0000    0.31895
538800.0000    0.25663
538840.0000    0.35478
538880.0000    0.58260
538920.0000    0.35135
538960.0000   -0.00298
539000.0000    0.37212
539040.0000    0.45797
539080.0000    0.30694
539120.0000    0.42614
539160.0000    0.47249
539200.0000    0.53504
539240.0000    0.44301
539280.0000    0.49649
539320.0000    0.63871
539360.0000    0.38960
539400.0000    0.39115
539440.0000    0.27685
539480.0000    0.52394
539520.0000    0.54512
539560.0000    0.46234
539600.0000    0.36157
539640.0000    0.46326
539680.0000    0.00239
539720.0000    0.31011
539760.0000    0.20306
539800.0000    0.46289
539840.0000    0.59268
539880.0000    0.40803
539920.0000    0.11289
539960.0000    0.55007
540000.0000    0.47859
540040.0000    0.31003
540080.0000    0.57096
540120.0000    0.58457
540160.0000    0.36718
540200.0000    0.18585
540240.0000    0.43393
540280.0000    0.38630
540320.0000    0.42512
540360.0000    0.45318
540400.0000    0.42497
540440.0000    0.26895
540480.0000    0.49376
540520.0000    0.50111
540560.0000    0.34171
540600.0000    0.22140
540640.0000    0.60174
540680.0000    0.37560
540720.0000    0.37847
540760.0000    0.56353
540800.0000    0.34053
540840.0000    0.58205
540880.0000    0.67932
540920.0000    0.53984
540960.0000    0.54724
541000.0000    0.46473
541040.0000    0.61987
541080.0000    0.39562
541120.0000    0.18886
541160.0000    0.62110
541200.0000    0.44886
541240.0000    0.55010
541280.0000    0.26070
541320.0000    0.57236
541360.0000    0.30736
541400.0000    0.54869
541440.0000    0.44791
541480.0000    0.48973
541520.0000    0.47777
541560.0000    0.55972
541600.0000    0.35874
541640.0000    0.33290
541680.0000    0.36034
541720.0000    0.60668
541760.0000    0.56736
541800.0000    0.35410
541840.0000    0.30752
541880.0000    0.48559
541920.0000    0.20959
541960.0000    0.21826
542000.0000    0.17317
542040.0000    0.19847
542080.0000    0.23977
542120.0000    0.30355
542160.0000    0.36015
542200.0000    0.28312
542240.0000    0.38626
542280.0000    0.31222
542320.0000    0.39834
542360.0000    0.31698
542400.0000    0.30964
542440.0000    0.66784
542480.0000    0.43394
542520.0000    0.60225
542560.0000    0.50670
542600.0000    0.54519
542640.0000    0.47737
542680.0000    0.53348
542720.0000    0.15949
542760.0000    0.08067
542800.0000    0.02809
542840.0000    0.76197
542880.0000    0.61413
542920.0000    0.27964
542960.0000    0.32722
543000.0000    0.34029
543040.0000    0.27534
543080.0000    0.39831
543120.0000    0.55688
543160.0000    0.30079
543200.0000    0.33165
543240.0000    0.41577
543280.0000    0.57838
543320.0000    0.45585
543360.0000    0.37298
543400.0000    0.60131
543440.0000    0.56207
543480.0000    0.54372
543520.0000    0.46333
543560.0000    0.22866
543600.0000    0.32016
543640.0000    0.32621
543680.0000    0.56610
543720.0000    0.61691
543760.0000    0.26222
543800.0000    0.33618
543840.0000    0.20367
543880.0000    0.60167
543920.0000    0.46795
543960.0000    0.34359
544000.0000    0.59078
544040.0000    0.26963
544080.0000    0.41676
544120.0000    0.40693
544160.0000    0.49102
544200.0000    0.20572
544240.0000    0.22942
544280.0000    0.38835
544320.0000    0.34001
544360.0000    0.58169
544400.0000    0.34292
544440.0000    0.68690
544480.0000    0.56118
544520.0000    0.65391
544560.0000    0.64949
544600.0000    0.53947
544640.0000    0.37995
544680.0000    0.21505
544720.0000    0.16250
544760.0000    0.39128
544800.0000    0.44061
544840.0000    0.50941
544880.0000    0.36501
544920.0000    0.35854
544960.0000    0.49607
545000.0000    0.40447
545040.0000    0.59805
545080.0000    0.57467
545120.0000    0.18753
545160.0000    0.42175
545200.0000    0.61103
545240.0000    0.46842
545280.0000    0.34102
545320.0000    0.40024
545360.0000    0.44745
545400.0000    0.65332
545440.0000    0.44133
545480.0000    0.20102
545520.0000    0.42974
545560.0000    0.26319
545600.0000    0.36735
545640.0000    0.41179
545680.0000    0.36178
545720.0000    0.51967
545760.0000    0.17716
545800.0000    0.29366
545840.0000    0.29132
545880.0000    0.32257
545920.0000    0.31586
545960.0000    0.31047
546000.0000    0.25091
546040.0000    0.33859
546080.0000    0.26876
546120.0000    0.37676
546160.0000    0.37332
546200.0000    0.44055
546240.0000    0.46603
546280.0000    0.41971
546320.0000    0.04585
546360.0000    0.26127
546400.0000    0.41113
546440.0000    0.00852
546480.0000    0.11755
546520.0000    0.43055
546560.0000    0.33416
546600.0000    0.22263
546640.0000    0.27471
546680.0000    0.28609
546720.0000    0.35836
546760.0000    0.47046
546800.0000    0.56880
546840.0000    0.15173
546880.0000    0.35517
546920.0000    0.33132
546960.0000    0.25374
547000.0000    0.45383
547040.0000    0.24894
547080.0000    0.40101
547120.0000    0.00480
547160.0000    0.16806
547200.0000    0.43955
547240.0000    0.25498
547280.0000    0.44198
547320.0000    0.36310
547360.0000    0.40251
547400.0000    0.57223
547440.0000    0.38733
547480.0000    0.36643
547520.0000    0.39626
547560.0000    0.36559
547600.0000    0.29742
547640.0000    0.26523
547680.0000    0.55827
547720.0000    0.39392
547760.0000    0.33925
547800.0000    0.38598
547840.0000    0.09078
547880.0000    0.03996
547920.0000    0.13789
547960.0000    0.22349
548000.0000    0.38083
548040.0000    0.10085
548080.0000    0.37119
548120.0000    0.35550
548160.0000    0.34955
548200.0000    0.33955
548240.0000    0.36361
548280.0000    0.13975
548320.0000    0.21186
548360.0000    0.24926
548400.0000    0.40040
548440.0000    0.29516
548480.0000    0.29909
548520.0000    0.25293
548560.0000    0.25179
548600.0000    0.37525
548640.0000    0.35440
548680.0000    0.32923
548720.0000    0.57214
548760.0000    0.67686
548800.0000    0.47491
548840.0000    0.53451
548880.0000    0.46021
548920.0000    0.53063
548960.0000    0.56729
549000.0000    0.73103
549040.0000    0.15605
549080.0000   -0.22592
549120.0000   -0.29105
549160.0000    0.21348
549200.0000   -0.00775
549240.0000    0.22910
549280.0000    0.06082
549320.0000    0.12581
549360.0000    0.42470
549400.0000    0.17585
549440.0000    0.12805
549480.0000    0.45017
549520.0000    0.53538
549560.0000    0.47370
549600.0000    0.10590
549640.0000    0.35591
549680.0000    0.22443
549720.0000    0.44077
549760.0000    0.39746
549800.0000    0.47231
549840.0000    0.35754
549880.0000    0.29045
549920.0000    0.25976
549960.0000    0.33700
550000.0000    0.37574
550040.0000    0.49412
550080.0000    0.75400
550120.0000    0.53798
550160.0000    0.26409
550200.0000    0.45345
550240.0000    0.32852
550280.0000    0.34976
550320.0000    0.34625
550360.0000    0.18907
550400.0000    0.38731
550440.0000    0.36077
550480.0000    0.33075
550520.0000    0.35594
550560.0000    0.53715
550600.0000    0.48694
550640.0000    0.25018
550680.0000    0.20653
550720.0000    0.10495
550760.0000    0.51609
550800.0000    0.46027
550840.0000    0.39301
550880.0000    0.18040
550920.0000    0.26019
550960.0000    0.17124
551000.0000    0.30969
551040.0000    0.23629
551080.0000    0.30866
551120.0000    0.32138
551160.0000    0.24505
551200.0000    0.16031
551240.0000    0.62560
551280.0000    0.39614
551320.0000    0.34939
551360.0000    0.47737
551400.0000    0.24258
551440.0000    0.44529
551480.0000    0.38799
551520.0000    0.28123
551560.0000    0.47578
551600.0000    0.59397
551640.0000    0.43451
551680.0000    0.48869
551720.0000    0.51753
551760.0000    0.40219
551800.0000    0.25434
551840.0000    0.48847
551880.0000    0.38235
551920.0000    0.33319
551960.0000    0.52244
552000.0000    0.21347
552040.0000    0.63210
552080.0000    0.50224
552120.0000    0.52835
552160.0000    0.67332
552200.0000    0.52941
552240.0000    0.61071
552280.0000    0.25789
552320.0000    0.56512
552360.0000    0.49573
552400.0000    0.67253
552440.0000    0.45007
552480.0000    0.53121
552520.0000    0.53460
552560.0000    0.52682
552600.0000    0.57224
552640.0000    0.40123
552680.0000    0.26952
552720.0000    0.45784
552760.0000    0.55627
552800.0000    0.47066
552840.0000    0.56579
552880.0000    0.05783
552920.0000    0.33650
552960.0000    0.30728
553000.0000    0.11603
553040.0000    0.43079
553080.0000    0.54267
553120.0000    0.43181
553160.0000    0.66780
553200.0000    0.66359
553240.0000    0.43356
553280.0000    0.43511
553320.0000    0.32215
553360.0000    0.43504
553400.0000    0.60831
553440.0000    0.43578
553480.0000    0.40078
553520.0000    0.47274
553560.0000    0.69498
553600.0000    0.43769
553640.0000    0.36436
553680.0000    0.49380
553720.0000    0.69137
553760.0000    0.46024
553800.0000    0.30505
553840.0000    0.12700
553880.0000    0.34408
553920.0000    0.33342
553960.0000    0.45759
554000.0000    0.52025
554040.0000    0.64187
554080.0000    0.34155
554120.0000    0.33672
554160.0000    0.22008
554200.0000    0.35134
554240.0000    0.17827
554280.0000    0.09943
554320.0000    0.30000
554360.0000    0.27184
554400.0000    0.36654
554440.0000    0.38037
554480.0000    0.30669
554520.0000    0.42648
554560.0000    0.46580
554600.0000    0.29804
554640.0000    0.53958
554680.0000    0.37314
554720.0000    0.17928
554760.0000    0.47777
554800.0000    0.45832
554840.0000    0.60964
554880.0000    0.46200
554920.0000    0.53202
554960.0000    0.51152
555000.0000    0.40058
555040.0000    0.64428
555080.0000    0.64968
555120.0000    0.52905
555160.0000    0.42576
555200.0000    0.41249
555240.0000    0.56930
555280.0000    0.49543
555320.0000    0.54386
555360.0000    0.56614
555400.0000    0.53279
555440.0000    0.57044
555480.0000    0.43376
555520.0000    0.49712
555560.0000    0.45744
555600.0000    0.42072
555640.0000    0.51114
555680.0000    0.51913
555720.0000    0.26704
555760.0000    0.29262
555800.0000    0.38616
555840.0000    0.27906
555880.0000    0.33609
555920.0000    0.32831
555960.0000    0.50443
556000.0000    0.35205
556040.0000    0.37470
556080.0000    0.34583
556120.0000    0.24291
556160.0000    0.43962
556200.0000    0.42899
556240.0000    0.40307
556280.0000    0.57879
556320.0000    0.25440
556360.0000    0.08703
556400.0000    0.41836
556440.0000    0.36171
556480.0000    0.54081
556520.0000    0.38564
556560.0000    0.30537
556600.0000    0.45206
556640.0000    0.40993
556680.0000    0.29725
556720.0000    0.36485
556760.0000    0.33845
556800.0000    0.20956
556840.0000    0.19910
556880.0000    0.53164
556920.0000    0.20246
556960.0000    0.40848
557000.0000    0.23338
557040.0000    0.24229
557080.0000    0.17297
557120.0000    0.25208
557160.0000    0.28494
557200.0000    0.37767
557240.0000    0.23620
557280.0000    0.22577
557320.0000    0.37745
557360.0000    0.44401
557400.0000    0.38791
557440.0000    0.20038
557480.0000    0.25569
557520.0000    0.18754
557560.0000    0.17594
557600.0000    0.38075
557640.0000    0.39405
557680.0000    0.19941
557720.0000    0.24479
557760.0000    0.28861
557800.0000    0.24138
557840.0000    0.40460
557880.0000    0.39211
557920.0000    0.23579
557960.0000    0.23846
558000.0000    0.11826
558040.0000    0.35130
558080.0000    0.10930
558120.0000    0.14422
558160.0000    0.43270
558200.0000    0.43232
558240.0000    0.13228
558280.0000    0.39552
558320.0000    0.25945
558360.0000    0.45369
558400.0000    0.39818
558440.0000    0.61049
558480.0000    0.38646
558520.0000    0.46842
558560.0000    0.24625
558600.0000    0.57193
558640.0000    0.52621
558680.0000    0.07948
558720.0000    0.39889
558760.0000    0.02146
558800.0000    0.54454
558840.0000    0.40658
558880.0000    0.25490
558920.0000    0.30016
558960.0000    0.62538
559000.0000    0.70051
559040.0000    0.36665
559080.0000    0.28244
559120.0000    0.28922
559160.0000    0.07945
559200.0000    0.24779
559240.0000    0.40548
559280.0000    0.25952
559320.0000    0.31483
559360.0000    0.33537
559400.0000    0.24737
559440.0000    0.21329
559480.0000    0.34569
559520.0000    0.37085
559560.0000    0.27366
559600.0000    0.29174
559640.0000    0.22551
559680.0000    0.28645
559720.0000    0.35997
559760.0000    0.24661
559800.0000    0.41480
559840.0000    0.41419
559880.0000    0.46155
559920.0000    0.31904
559960.0000    0.52407
560000.0000    0.34018
560040.0000    0.22664
560080.0000    0.34060
560120.0000    0.32351
560160.0000    0.13902
560200.0000    0.28504
560240.0000    0.43135
560280.0000    0.30471
560320.0000    0.12251
560360.0000    0.05354
560400.0000   -0.39475
560440.0000    0.13267
560480.0000   -0.03728
560520.0000    0.20635
560560.0000    0.14078
560600.0000    0.15745
560640.0000    0.17750
560680.0000    0.26454
560720.0000   -0.01499
560760.0000    0.34109
560800.0000    0.07419
560840.0000    0.15300
560880.0000    0.32095
560920.0000    0.27523
560960.0000    0.06098
561000.0000    0.00641
561040.0000    0.22138
561080.0000    0.07425
561120.0000    0.37213
561160.0000    0.09333
561200.0000    0.11857
561240.0000    0.04946
561280.0000    0.17344
561320.0000    0.25886
561360.0000    0.31770
561400.0000    0.38217
561440.0000    0.43170
561480.0000    0.35236
561520.0000    0.35443
561560.0000    0.31822
561600.0000    0.08305
561640.0000    0.42206
561680.0000    0.21988
561720.0000    0.28529
561760.0000    0.12791
561800.0000    0.30569
561840.0000    0.24590
561880.0000    0.14563
561920.0000    0.39601
561960.0000    0.58018
562000.0000    0.29082
562040.0000    0.39982
562080.0000    0.34275
562120.0000    0.21701
562160.0000    0.39323
562200.0000    0.30438
562240.0000    0.34696
562280.0000    0.30602
562320.0000    0.35377
562360.0000    0.45101
562400.0000    0.52725
562440.0000    0.53358
562480.0000    0.27345
562520.0000    0.36349
562560.0000    0.31577
562600.0000    0.13895
562640.0000    0.28885
562680.0000    0.32196
562720.0000    0.32931
562760.0000    0.27382
562800.0000    0.37001
562840.0000    0.33404
562880.0000    0.26882
562920.0000    0.36578
562960.0000    0.22801
563000.0000    0.43647
563040.0000    0.20321
563080.0000    0.08949
563120.0000    0.27357
563160.0000    0.10857
563200.0000    0.40518
563240.0000    0.37026
563280.0000    0.37499
563320.0000    0.21479
563360.0000    0.36625
563400.0000    0.43525
563440.0000    0.27736
563480.0000    0.39675
563520.0000    0.27676
563560.0000    0.34770
563600.0000    0.23259
563640.0000    0.22935
563680.0000    0.35766
563720.0000    0.37381
563760.0000    0.38530
563800.0000    0.35661
563840.0000    0.49939
563880.0000    0.54285
563920.0000    0.44677
563960.0000    0.31219
564000.0000    0.35766
564040.0000    0.27570
564080.0000    0.58842
564120.0000    0.26463
564160.0000    0.29526
564200.0000    0.33241
564240.0000    0.19763
564280.0000    0.32708
564320.0000    0.36486
564360.0000    0.35558
564400.0000    0.13339
564440.0000    0.14575
564480.0000    0.40511
564520.0000    0.31513
564560.0000    0.16199
564600.0000    0.32145
564640.0000    0.17269
564680.0000    0.63837
564720.0000    0.23317
564760.0000    0.39665
564800.0000    0.56759
564840.0000    0.48937
564880.0000    0.32743
564920.0000    0.14496
564960.0000    0.46582
565000.0000    0.48664
565040.0000    0.41525
565080.0000    0.29451
565120.0000    0.35034
565160.0000    0.24367
565200.0000    0.41769
565240.0000    0.06268
565280.0000    0.32606
565320.0000    0.25591
565360.0000    0.22691
565400.0000    0.15573
565440.0000    0.29629
565480.0000    0.28865
565520.0000    0.31876
565560.0000    0.27696
565600.0000    0.32513
565640.0000    0.32575
565680.0000    0.56947
565720.0000    0.34211
565760.0000    0.03956
565800.0000    0.39717
565840.0000    0.39832
565880.0000    0.27068
565920.0000    0.20249
565960.0000    0.57471
566000.0000    0.38398
566040.0000    0.43513
566080.0000    0.32917
566120.0000    0.18007
566160.0000    0.31704
566200.0000    0.23714
566240.0000    0.39688
566280.0000    0.35893
566320.0000    0.32170
566360.0000    0.47074
566400.0000    0.38548
566440.0000    0.49233
566480.0000    0.01016
566520.0000    0.17225
566560.0000    0.17339
566600.0000    0.09596
566640.0000   -0.04598
566680.0000   -0.33319
566720.0000   -0.43372
566760.0000   -0.31888
566800.0000   -0.33190
566840.0000   -0.11970
566880.0000    0.04875
566920.0000   -0.09336
566960.0000   -0.09937
567000.0000   -0.14435
567040.0000    0.18748
567080.0000    0.28290
567120.0000    0.26018
567160.0000   -0.10674
567200.0000   -0.03076
567240.0000    0.07712
567280.0000   -0.33640
567320.0000    0.40880
567360.0000    0.42827
567400.0000    0.43438
567440.0000    0.50766
567480.0000    0.34074
567520.0000    0.40452
567560.0000    0.41013
567600.0000    0.62365
567640.0000    0.31304
567680.0000    0.51022
567720.0000    0.64297
567760.0000    0.37366
567800.0000    0.51662
567840.0000    0.71526
567880.0000    0.57218
567920.0000    0.61307
567960.0000    0.64014
568000.0000    0.60151
568040.0000    0.40176
568080.0000    0.34837
568120.0000    0.43143
568160.0000    0.37896
568200.0000    0.45424
568240.0000    0.42839
568280.0000    0.51865
568320.0000    0.49271
568360.0000    0.47467
568400.0000    0.51565
568440.0000    0.28727
568480.0000    0.23256
568520.0000    0.33917
568560.0000    0.66048
568600.0000    0.44076
568640.0000    0.31210
568680.0000    0.32092
568720.0000    0.39479
568760.0000    0.51382
568800.0000    0.33531
568840.0000    0.37113
568880.0000    0.33250
568920.0000    0.62902
568960.0000    0.45242
569000.0000    0.40057
569040.0000    0.66540
569080.0000    0.35296
569120.0000    0.46278
569160.0000    0.39153
569200.0000    0.54461
569240.0000    0.25714
569280.0000    0.66142
569320.0000    0.62606
569360.0000    0.67235
569400.0000    0.40862
569440.0000    0.47945
569480.0000    0.31331
569520.0000    0.14776
569560.0000    0.19798
569600.0000    0.29088
569640.0000    0.36103
569680.0000    0.57338
569720.0000    0.41261
569760.0000    0.51952
569800.0000    0.31840
569840.0000    0.31727
569880.0000    0.58961
569920.0000    0.36743
569960.0000    0.46861
570000.0000    0.47311
570040.0000    0.37784
570080.0000    0.44810
570120.0000    0.48722
570160.0000    0.43716
570200.0000    0.64029
570240.0000    0.65143
570280.0000    0.68015
570320.0000    0.47583
570360.0000    0.34157
570400.0000    0.43052
570440.0000    0.28957
570480.0000    0.28990
570520.0000    0.13393
570560.0000    0.34017
570600.0000    0.18411
570640.0000    0.41875
570680.0000    0.19772
570720.0000    0.36521
570760.0000    0.25028
570800.0000    0.44337
570840.0000    0.52472
570880.0000    0.42456
570920.0000    0.40804
570960.0000    0.46208
571000.0000    0.40746
571040.0000    0.36368
571080.0000    0.47023
571120.0000    0.41018
571160.0000    0.47584
571200.0000    0.31060
571240.0000    0.42241
571280.0000    0.35070
571320.0000    0.25685
571360.0000    0.26639
571400.0000    0.42028
571440.0000    0.45857
571480.0000    0.25955
571520.0000    0.29504
571560.0000    0.28113
571600.0000    0.28093
571640.0000    0.12350
571680.0000    0.47235
571720.0000    0.30792
571760.0000    0.29537
571800.0000    0.37246
571840.0000    0.49108
571880.0000    0.31556
571920.0000    0.40369
571960.0000    0.34700
572000.0000    0.29906
572040.0000    0.39210
572080.0000    0.29431
572120.0000    0.36433
572160.0000    0.22268
572200.0000   -0.02260
572240.0000    0.43441
572280.0000    0.38186
572320.0000    0.37315
572360.0000    0.36928
572400.0000    0.40281
572440.0000    0.27333
572480.0000    0.38449
572520.0000    0.31060
572560.0000    0.22999
572600.0000    0.17267
572640.0000    0.28203
572680.0000    0.25704
572720.0000    0.19653
572760.0000    0.41224
572800.0000    0.43869
572840.0000    0.26102
572880.0000    0.32611
572920.0000    0.26743
572960.0000    0.22339
573000.0000    0.47444
573040.0000    0.27319
573080.0000    0.32751
573120.0000    0.21417
573160.0000    0.50686
573200.0000    0.28052
573240.0000    0.39992
573280.0000    0.42919
573320.0000    0.36524
573360.0000    0.24297
573400.0000    0.31034
573440.0000    0.44865
573480.0000    0.33366
573520.0000    0.27445
573560.0000    0.43214
573600.0000    0.27420
573640.0000    0.33165
573680.0000    0.15934
573720.0000    0.32143
573760.0000    0.30096
573800.0000    0.06500
573840.0000    0.00157
573880.0000   -0.17546
573920.0000   -0.28443
573960.0000   -0.66665
574000.0000   -0.61045
574040.0000   -0.26119
574080.0000   -0.38706
574120.0000   -0.52652
574160.0000   -0.51174
574200.0000   -0.90567
574240.0000   -0.74695
574280.0000   -0.67781
574320.0000   -0.63392
574360.0000   -0.32528
574400.0000   -0.37620
574440.0000   -0.37718
574480.0000   -0.49395
574520.0000   -0.69420
574560.0000   -0.20191
574600.0000   -0.03517
574640.0000   -0.26635
574680.0000   -0.25993
574720.0000   -0.45272
574760.0000   -0.33840
574800.0000   -0.50560
574840.0000   -0.66763
574880.0000   -0.46749
574920.0000   -0.41086
574960.0000   -0.36634
575000.0000   -0.57150
575040.0000   -0.79246
575080.0000   -0.47976
575120.0000   -0.28789
575160.0000   -0.61178
575200.0000   -0.68080
575240.0000   -0.74008
575280.0000   -0.49747
575320.0000   -0.57947
575360.0000   -0.41619
575400.0000   -0.30146
575440.0000   -0.48029
575480.0000   -0.47517
575520.0000   -0.45640
575560.0000   -0.32203
575600.0000   -0.51705
575640.0000   -0.58539
575680.0000   -0.33870
575720.0000   -0.46911
575760.0000   -0.48027
575800.0000   -0.73395
575840.0000   -0.26092
575880.0000   -0.53113
575920.0000   -0.60551
575960.0000   -0.77467
576000.0000   -0.41198
576040.0000   -0.85415
576080.0000   -0.51605
576120.0000   -0.14503
576160.0000   -0.41212
576200.0000   -0.62213
576240.0000   -0.59355
576280.0000   -0.50752
576320.0000   -0.55222
576360.0000   -0.30312
576400.0000   -0.32039
576440.0000   -0.48531
576480.0000   -0.33627
576520.0000   -0.23982
576560.0000   -0.60502
576600.0000   -0.40406
576640.0000   -0.28490
576680.0000   -0.56243
576720.0000   -0.26316
576760.0000   -0.16223
576800.0000   -0.21667
576840.0000   -0.53609
576880.0000   -0.21931
576920.0000   -0.09126
576960.0000   -0.56162
577000.0000   -0.50114
577040.0000   -0.36073
577080.0000   -0.02976
577120.0000   -0.34596
577160.0000   -0.33972
577200.0000   -0.43128
577240.0000   -0.08057
577280.0000   -0.26386
577320.0000    0.23445
577360.0000    0.02295
577400.0000   -0.05163
577440.0000    0.12426
577480.0000   -0.28551
577520.0000   -0.33671
577560.0000    0.25963
577600.0000   -0.16346
577640.0000    0.31302
577680.0000    0.24483
577720.0000    0.07766
577760.0000   -0.04789
577800.0000    0.19180
577840.0000    0.37121
577880.0000    0.35422
577920.0000    0.26649
577960.0000    0.37921
578000.0000    0.19661
578040.0000    0.27097
578080.0000    0.35179
578120.0000    0.35039
578160.0000    0.37357
578200.0000    0.42132
578240.0000    0.26059
578280.0000    0.25845
578320.0000    0.21232
578360.0000    0.40748
578400.0000    0.32855
578440.0000    0.16728
578480.0000    0.35725
578520.0000    0.36439
578560.0000    0.48385
578600.0000    0.48920
578640.0000    0.29378
578680.0000    0.25635
578720.0000    0.44938
578760.0000    0.27552
578800.0000    0.13139
578840.0000    0.23458
578880.0000    0.51723
578920.0000    0.63360
578960.0000    0.41292
579000.0000    0.52127
579040.0000    0.51080
579080.0000    0.25277
579120.0000    0.51555
579160.0000    0.43236
579200.0000    0.15662
579240.0000    0.24637
579280.0000    0.50414
579320.0000    0.38532
579360.0000    0.48805
579400.0000    0.37571
579440.0000    0.25835
579480.0000    0.19989
579520.0000    0.42568
579560.0000    0.40604
579600.0000    0.58690
579640.0000    0.21572
579680.0000    0.29821
579720.0000    0.17140
579760.0000    0.13048
579800.0000    0.15939
579840.0000    0.36092
579880.0000    0.43287
579920.0000    0.34320
579960.0000    0.55110
580000.0000    0.24331
580040.0000    0.21113
580080.0000    0.35587
580120.0000    0.49287
580160.0000    0.43784
580200.0000    0.38557
580240.0000    0.27895
580280.0000    0.16857
580320.0000    0.29016
580360.0000    0.30116
580400.0000    0.57982
580440.0000    0.49036
580480.0000    0.28859
580520.0000    0.48197
580560.0000    0.35335
580600.0000    0.31852
580640.0000    0.24769
580680.0000    0.42687
580720.0000    0.08638
580760.0000   -0.17181
580800.0000   -0.14357
580840.0000    0.11748
580880.0000   -0.07848
580920.0000   -0.19772
580960.0000   -0.38031
581000.0000   -0.16065
581040.0000   -0.46787
581080.0000   -0.29914
581120.0000   -0.12825
581160.0000   -0.44536
581200.0000   -0.55709
581240.0000   -0.26099
581280.0000   -1.01539
581320.0000   -0.63719
581360.0000   -0.32640
581400.0000   -0.31760
581440.0000   -0.15513
581480.0000   -0.05508
581520.0000   -0.08751
581560.0000   -0.13572
581600.0000   -0.07934
581640.0000   -0.49661
581680.0000   -0.15217
581720.0000   -0.32341
581760.0000   -0.25651
581800.0000   -0.37194
581840.0000   -0.17425
581880.0000   -0.20968
581920.0000   -0.17025
581960.0000    0.25402
582000.0000    0.52211
582040.0000    0.52055
582080.0000    0.25689
582120.0000    0.23927
582160.0000    0.27537
582200.0000    0.47790
582240.0000    0.44266
582280.0000    0.35493
582320.0000    0.30980
582360.0000    0.26342
582400.0000    0.36914
582440.0000    0.15969
582480.0000    0.35030
582520.0000    0.34940
582560.0000    0.32156
582600.0000    0.25515
582640.0000    0.38310
582680.0000    0.48384
582720.0000    0.52122
582760.0000    0.48801
582800.0000    0.40560
582840.0000    0.24296
582880.0000    0.35917
582920.0000    0.42059
582960.0000    0.32342
583000.0000    0.56129
583040.0000   -0.01000
583080.0000    0.46635
583120.0000    0.41142
583160.0000    0.22373
583200.0000    0.40939
583240.0000    0.41758
583280.0000    0.26624
583320.0000    0.31871
583360.0000    0.50378
583400.0000    0.20408
583440.0000    0.46301
583480.0000    0.34024
583520.0000    0.22095
583560.0000    0.08011
583600.0000    0.49588
583640.0000    0.57538
583680.0000    0.35427
583720.0000    0.25835
583760.0000    0.13725
583800.0000    0.30661
583840.0000    0.40839
583880.0000    0.30375
583920.0000    0.54397
583960.0000    0.30389
584000.0000    0.24043
584040.0000    0.41807
584080.0000    0.33184
584120.0000    0.23706
584160.0000    0.37951
584200.0000    0.32331
584240.0000    0.12043
584280.0000    0.24186
584320.0000    0.20967
584360.0000    0.27316
584400.0000    0.14695
584440.0000    0.36247
584480.0000    0.23686
584520.0000    0.50637
584560.0000    0.34854
584600.0000    0.29956
584640.0000    0.18447
584680.0000    0.22630
584720.0000    0.25095
584760.0000    0.21998
584800.0000    0.19913
584840.0000    0.10124
584880.0000    0.14028
584920.0000    0.06151
584960.0000    0.12498
585000.0000    0.19305
585040.0000    0.24365
585080.0000    0.14822
585120.0000    0.28260
585160.0000    0.10843
585200.0000    0.17847
585240.0000    0.16251
585280.0000   -0.06163
585320.0000   -0.33014
585360.0000   -0.27192
585400.0000   -0.19169
585440.0000   -0.46377
585480.0000   -0.09995
585520.0000    0.15934
585560.0000   -0.18067
585600.0000   -0.16383
585640.0000    0.29336
585680.0000   -0.17748
585720.0000    0.08651
585760.0000    0.25338
585800.0000    0.20019
585840.0000    0.34048
585880.0000    0.16753
585920.0000    0.18318
585960.0000    0.16694
586000.0000    0.10526
586040.0000    0.21872
586080.0000    0.11248
586120.0000    0.09207
586160.0000    0.16502
586200.0000    0.10492
586240.0000    0.11138
586280.0000    0.30645
586320.0000    0.11032
586360.0000    0.23455
586400.0000    0.32150
586440.0000    0.17936
586480.0000    0.16191
586520.0000    0.18057
586560.0000    0.23127
586600.0000   -0.18831
586640.0000   -0.15272
586680.0000   -0.17111
586720.0000   -0.43564
586760.0000   -0.62030
586800.0000   -0.59650
586840.0000    0.01618
586880.0000   -0.46143
586920.0000   -0.51778
586960.0000   -0.39857
587000.0000   -0.44010
587040.0000   -0.44870
587080.0000   -0.53810
587120.0000   -0.32037
587160.0000    0.10039
587200.0000    0.27467
587240.0000    0.29980
587280.0000    0.47219
587320.0000    0.36622
587360.0000    0.34779
587400.0000    0.32075
587440.0000    0.27276
587480.0000    0.13129
587520.0000    0.33184
587560.0000    0.49516
587600.0000    0.33923
587640.0000    0.27909
587680.0000    0.22158
587720.0000    0.17250
587760.0000    0.22140
587800.0000    0.28586
587840.0000    0.24790
587880.0000    0.34514
587920.0000    0.58261
587960.0000    0.28276
588000.0000    0.01965
588040.0000    0.07573
588080.0000   -0.22611
588120.0000   -0.13187
588160.0000   -0.14344
588200.0000    0.00617
588240.0000   -0.31882
588280.0000   -0.18598
588320.0000    0.11027
588360.0000   -0.07779
588400.0000   -0.10503
588440.0000   -0.04257
588480.0000   -0.19879
588520.0000    0.04230
588560.0000   -0.12411
588600.0000   -0.03305
588640.0000   -0.39220
588680.0000   -0.10073
588720.0000   -0.55174
588760.0000   -0.46092
588800.0000   -0.21467
588840.0000   -0.08085
588880.0000   -0.22354
588920.0000   -0.23172
588960.0000   -0.16354
589000.0000   -0.20653
589040.0000   -0.03374
589080.0000    0.00018
589120.0000   -0.22766
589160.0000   -0.29951
589200.0000   -0.27843
589240.0000   -0.34277
589280.0000   -0.38080
589320.0000    0.02096
589360.0000   -0.24577
589400.0000   -0.10766
589440.0000    0.36762
589480.0000    0.27021
589520.0000    0.16367
589560.0000    0.07573
589600.0000   -0.15346
589640.0000   -0.24503
589680.0000    0.17637
589720.0000   -0.10217
589760.0000   -0.13816
589800.0000    0.09211
589840.0000   -0.10105
589880.0000   -0.13550
589920.0000    0.02314
589960.0000   -0.20121
590000.0000   -0.32242
590040.0000   -0.01690
590080.0000   -0.17402
590120.0000   -0.08740
590160.0000   -0.38908
590200.0000   -0.29163
590240.0000   -0.14492
590280.0000   -0.00183
590320.0000   -0.24615
590360.0000   -0.09832
590400.0000    0.06143
590440.0000   -0.20760
590480.0000   -0.26352
590520.0000   -0.31578
590560.0000   -0.03156
590600.0000   -0.38138
590640.0000   -0.15322
590680.0000   -0.38003
590720.0000   -0.30468
590760.0000   -0.05428
590800.0000   -0.21535
590840.0000   -0.03533
590880.0000    0.32870
590920.0000   -0.19424
590960.0000   -0.40660
591000.0000   -0.27824
591040.0000   -0.04998
591080.0000   -0.37967
591120.0000   -0.05038
591160.0000   -0.38571
591200.0000   -0.64438
591240.0000   -0.58843
591280.0000   -0.61784
591320.0000   -0.56327
591360.0000   -0.27157
591400.0000    0.07637
591440.0000   -0.30096
591480.0000   -0.13066
591520.0000   -0.06209
591560.0000   -0.19525
591600.0000   -0.47208
591640.0000   -0.15497
591680.0000   -0.30932
591720.0000   -0.21716
591760.0000   -0.39812
591800.0000   -0.04961
591840.0000    0.11889
591880.0000   -0.06902
591920.0000   -0.13261
591960.0000    0.10105
592000.0000   -0.13761
592040.0000   -0.11779
592080.0000   -0.28765
592120.0000   -0.08484
592160.0000   -0.08339
592200.0000   -0.27918
592240.0000   -0.32622
592280.0000   -0.14648
592320.0000   -0.26212
592360.0000   -0.34958
592400.0000   -0.36085
592440.0000   -0.27881
592480.0000   -0.12799
592520.0000   -0.26497
592560.0000    0.02116
592600.0000   -0.10278
592640.0000   -0.26957
592680.0000    0.01776
592720.0000   -0.63136
592760.0000   -0.17464
592800.0000   -0.46337
592840.0000   -0.35417
592880.0000   -0.56380
592920.0000   -0.28166
592960.0000   -0.26441
593000.0000   -0.09807
593040.0000   -0.19460
593080.0000   -0.05422
593120.0000   -0.50354
593160.0000   -0.39622
593200.0000   -0.45432
593240.0000   -0.05522
593280.0000   -0.36585
593320.0000   -0.18645
593360.0000   -0.43195
593400.0000   -0.24002
593440.0000   -0.07054
593480.0000   -0.34460
593520.0000    0.07889
593560.0000   -0.37586
593600.0000   -0.22411
593640.0000   -0.08038
593680.0000    0.07626
593720.0000    0.01695
593760.0000   -0.12074
593800.0000   -0.36551
593840.0000   -0.24553
593880.0000   -0.08188
593920.0000   -0.13791
593960.0000   -0.27751
594000.0000   -0.07228
594040.0000   -0.01679
594080.0000   -0.43227
594120.0000   -0.32494
594160.0000   -0.21801
594200.0000   -0.16719
594240.0000   -0.38949
594280.0000   -0.46707
594320.0000   -0.57121
594360.0000   -0.22501
594400.0000   -0.36654
594440.0000   -0.42166
594480.0000   -0.46849
594520.0000   -0.14858
594560.0000   -0.52376
594600.0000   -0.42819
594640.0000   -0.36595
594680.0000   -0.37634
594720.0000   -0.32404
594760.0000   -0.44752
594800.0000   -0.19921
594840.0000   -0.31413
594880.0000   -0.31151
594920.0000   -0.33309
594960.0000   -0.24392
595000.0000   -0.25082
595040.0000   -0.34987
595080.0000   -0.38045
595120.0000   -0.37617
595160.0000   -0.41774
595200.0000   -0.41852
595240.0000   -0.31138
595280.0000   -0.29037
595320.0000   -0.51109
595360.0000   -0.47420
595400.0000   -0.33465
595440.0000   -0.56170
595480.0000   -0.13895
595520.0000   -0.42499
595560.0000   -0.12643
595600.0000   -0.23421
595640.0000   -0.54013
595680.0000    0.03762
595720.0000   -0.27564
595760.0000   -0.76024
595800.0000   -0.35088
595840.0000   -0.54549
595880.0000   -0.28948
595920.0000   -0.17966
595960.0000   -0.32917
596000.0000   -0.29789
596040.0000   -0.16924
596080.0000   -0.18533
596120.0000    0.07746
596160.0000   -0.32410
596200.0000    0.20053
596240.0000   -0.04936
596280.0000   -0.18009
596320.0000   -0.28801
596360.0000   -0.31757
596400.0000   -0.30996
596440.0000   -0.13433
596480.0000   -0.26600
596520.0000   -0.33627
596560.0000   -0.31438
596600.0000   -0.43749
596640.0000   -0.18913
596680.0000   -0.43704
596720.0000   -0.48103
596760.0000   -0.21470
596800.0000   -0.09182
596840.0000   -0.32843
596880.0000   -0.34637
596920.0000   -0.34754
596960.0000   -0.62415
597000.0000   -0.62459
597040.0000   -0.59466
597080.0000   -0.06942
597120.0000   -0.27959
597160.0000   -0.06985
597200.0000   -0.17448
597240.0000   -0.19932
597280.0000   -0.18093
597320.0000   -0.27353
597360.0000   -0.18893
597400.0000   -0.28097
597440.0000   -0.56625
597480.0000   -0.43694
597520.0000   -0.47818
597560.0000   -0.33569
597600.0000   -0.20281
597640.0000   -0.14989
597680.0000   -0.40379
597720.0000   -0.34681
597760.0000   -0.32970
597800.0000   -0.15882
597840.0000   -0.22788
597880.0000   -0.23484
597920.0000   -0.26171
597960.0000   -0.23663
598000.0000   -0.23021
598040.0000   -0.27357
598080.0000   -0.16255
598120.0000   -0.14929
598160.0000   -0.32386
598200.0000   -0.31796
598240.0000   -0.18478
598280.0000   -0.24731
598320.0000   -0.17062
598360.0000   -0.37991
598400.0000   -0.19801
598440.0000   -0.17229
598480.0000    0.01603
598520.0000    0.09918
598560.0000   -0.38202
598600.0000   -0.24789
598640.0000   -0.15413
598680.0000   -0.27210
598720.0000   -0.12251
598760.0000   -0.35865
598800.0000   -0.27136
598840.0000   -0.22235
598880.0000   -0.33979
598920.0000   -0.42405
598960.0000   -0.47877
599000.0000   -0.21865
599040.0000   -0.24812
599080.0000   -0.05727
599120.0000   -0.11028
599160.0000   -0.19991
599200.0000   -0.41887
599240.0000   -0.42119
599280.0000   -0.36815
599320.0000   -0.27697
599360.0000   -0.33346
599400.0000   -0.37805
599440.0000   -0.58964
599480.0000   -0.59580
599520.0000   -0.23401
599560.0000   -0.25121
599600.0000   -0.29337
599640.0000   -0.14669
599680.0000   -0.24361
599720.0000   -0.33050
599760.0000   -0.50326
599800.0000   -0.66033
599840.0000   -0.57357
599880.0000   -0.62416
599920.0000   -0.45489
599960.0000   -0.38781
600000.0000   -0.49923
600040.0000   -0.34455
600080.0000   -0.52198
600120.0000   -0.36858
600160.0000   -0.14753
600200.0000   -0.15241
600240.0000   -0.35458
600280.0000    0.01307
600320.0000   -0.33103
600360.0000   -0.18737
600400.0000   -0.52184
600440.0000   -0.24201
600480.0000   -0.42232
600520.0000   -0.13244
600560.0000   -0.14695
600600.0000   -0.59768
600640.0000   -0.43037
600680.0000   -0.51914
600720.0000   -0.45228
600760.0000   -0.48481
600800.0000   -0.66249
600840.0000   -0.62290
600880.0000   -0.47402
600920.0000   -0.28169
600960.0000   -0.54897
601000.0000   -0.47324
601040.0000   -0.41344
601080.0000   -0.45494
601120.0000   -0.35463
601160.0000   -0.19411
601200.0000   -0.36918
601240.0000   -0.36772
601280.0000   -0.22698
601320.0000   -0.35229
601360.0000   -0.56742
601400.0000   -0.70446
601440.0000   -0.41465
601480.0000   -0.33944
601520.0000   -0.40137
601560.0000   -0.33458
601600.0000   -0.40934
601640.0000   -0.40188
601680.0000   -0.49685
601720.0000   -0.37218
601760.0000   -0.32545
601800.0000   -0.41118
601840.0000   -0.22377
601880.0000   -0.30548
601920.0000   -0.39707
601960.0000   -0.30110
602000.0000   -0.22678
602040.0000   -0.43423
602080.0000   -0.31235
602120.0000   -0.42776
602160.0000   -0.37972
602200.0000   -0.36755
602240.0000   -0.23722
602280.0000   -0.44220
602320.0000   -0.39325
602360.0000   -0.43519
602400.0000   -0.31675
602440.0000   -0.45813
602480.0000   -0.29015
602520.0000   -0.23100
602560.0000   -0.36805
602600.0000   -0.28568
602640.0000   -0.22943
602680.0000   -0.21398
602720.0000   -0.16743
602760.0000   -0.31392
602800.0000   -0.08368
602840.0000   -0.41949
602880.0000   -0.33809
602920.0000   -0.21618
602960.0000   -0.41002
603000.0000   -0.13582
603040.0000   -0.23429
603080.0000   -0.25185
603120.0000   -0.30623
603160.0000   -0.26297
603200.0000   -0.25131
603240.0000   -0.24351
603280.0000   -0.48156
603320.0000   -0.45500
603360.0000   -0.50429
603400.0000   -0.16500
603440.0000   -0.21894
603480.0000   -0.22939
603520.0000   -0.27173
603560.0000   -0.38852
603600.0000   -0.29782
603640.0000   -0.13590
603680.0000   -0.17345
603720.0000   -0.26586
603760.0000   -0.55904
603800.0000   -0.23603
603840.0000   -0.40014
603880.0000   -0.19494
603920.0000   -0.39720
603960.0000   -0.15801
604000.0000   -0.27589
604040.0000   -0.23049
604080.0000   -0.36620
604120.0000   -0.45667
604160.0000   -0.40584
604200.0000   -0.38583
604240.0000   -0.19437
604280.0000   -0.63643
604320.0000   -0.55662
604360.0000   -0.69666
604400.0000   -0.43125
604440.0000   -0.31719
604480.0000   -0.51792
604520.0000   -0.30946
604560.0000   -0.37784
604600.0000   -0.52254
604640.0000   -0.39186
604680.0000   -0.59373
604720.0000   -0.14472
604760.0000   -0.52479
604800.0000   -0.39460
604840.0000   -0.29369
604880.0000   -0.31853
604920.0000   -0.53040
604960.0000   -0.49657
605000.0000   -0.36692
605040.0000   -0.32152
605080.0000   -0.73492
605120.0000   -0.51185
605160.0000   -0.70062
605200.0000   -0.18598
605240.0000   -0.24455
605280.0000   -0.40690
605320.0000   -0.28200
605360.0000   -0.32893
605400.0000   -0.38633
605440.0000   -0.74431
605480.0000   -0.45370
605520.0000   -0.39812
605560.0000   -0.23297
605600.0000   -0.37684
605640.0000   -0.50997
605680.0000   -0.34012
605720.0000   -0.19750
605760.0000   -0.20487
605800.0000   -0.20378
605840.0000   -0.34090
605880.0000   -0.30358
605920.0000   -0.20148
605960.0000   -0.60932
606000.0000   -0.48800
606040.0000   -0.60302
606080.0000   -0.55838
606120.0000   -0.34137
606160.0000   -0.17834
606200.0000   -0.48794
606240.0000   -0.71904
606280.0000   -0.39516
606320.0000   -0.37324
606360.0000   -0.31949
606400.0000   -0.56591
606440.0000   -0.26029
606480.0000   -0.50948
606520.0000   -0.68973
606560.0000   -0.46533
606600.0000   -0.27555
606640.0000   -0.18032
606680.0000   -0.36032
606720.0000   -0.48957
606760.0000   -0.27416
606800.0000   -0.36993
606840.0000   -0.20125
606880.0000   -0.10844
606920.0000   -0.16028
606960.0000   -0.23980
607000.0000   -0.15141
607040.0000   -0.05034
607080.0000   -0.58011
607120.0000   -0.11080
607160.0000   -0.21455
607200.0000   -0.33021
607240.0000   -0.33416
607280.0000   -0.10191
607320.0000   -0.19978
607360.0000   -0.28916
607400.0000   -0.29820
607440.0000    0.13783
607480.0000   -0.18349
607520.0000   -0.56340
607560.0000   -0.34563
607600.0000   -0.20530
607640.0000   -0.30503
607680.0000   -0.17697
607720.0000   -0.31263
607760.0000   -0.03717
607800.0000    0.03337
607840.0000    0.05379
607880.0000   -0.29465
607920.0000   -0.10015
607960.0000   -0.20782
608000.0000   -0.25022
608040.0000   -0.24807
608080.0000   -0.15898
608120.0000   -0.16405
608160.0000   -0.07892
608200.0000   -0.26152
608240.0000   -0.02073
608280.0000   -0.17126
608320.0000   -0.18727
608360.0000    0.02884
608400.0000   -0.36306
608440.0000   -0.05299
608480.0000   -0.29434
608520.0000   -0.25353
608560.0000   -0.32060
608600.0000   -0.28997
608640.0000   -0.26840
608680.0000   -0.51284
608720.0000   -0.30255
608760.0000   -0.28054
608800.0000   -0.20574
608840.0000   -0.43420
608880.0000    0.02588
608920.0000   -0.26666
608960.0000   -0.15160
609000.0000   -0.03077
609040.0000   -0.08833
609080.0000   -0.15341
609120.0000   -0.33259
609160.0000   -0.38868
609200.0000   -0.20184
609240.0000   -0.38066
609280.0000   -0.23415
609320.0000   -0.44857
609360.0000   -0.30779
609400.0000   -0.08989
609440.0000   -0.07588
609480.0000    0.02926
609520.0000   -0.21895
609560.0000   -0.15480
609600.0000   -0.21170
609640.0000   -0.24350
609680.0000   -0.12557
609720.0000   -0.30497
609760.0000   -0.04753
609800.0000   -0.01268
609840.0000    0.23570
609880.0000   -0.08005
609920.0000   -0.19672
609960.0000   -0.20646
610000.0000   -0.16380
610040.0000   -0.02608
610080.0000   -0.27084
610120.0000   -0.28680
610160.0000   -0.13027
610200.0000   -0.38173
610240.0000   -0.05928
610280.0000   -0.13528
610320.0000   -0.00979
610360.0000   -0.01626
610400.0000   -0.37488
610440.0000   -0.34445
610480.0000   -0.31437
610520.0000   -0.14592
610560.0000   -0.24304
610600.0000   -0.18675
610640.0000   -0.17659
610680.0000   -0.47555
610720.0000    0.06713
610760.0000   -0.24706
610800.0000   -0.11346
610840.0000   -0.22537
610880.0000   -0.37129
610920.0000   -0.39269
610960.0000    0.00819
611000.0000   -0.39508
611040.0000   -0.33836
611080.0000    0.03221
611120.0000    0.09525
611160.0000   -0.48762
611200.0000   -0.32025
611240.0000   -0.03645
611280.0000   -0.36184
611320.0000   -0.30605
611360.0000    0.04925
611400.0000   -0.09177
611440.0000   -0.10032
611480.0000   -0.25148
611520.0000   -0.05967
611560.0000   -0.49925
611600.0000   -0.53029
611640.0000   -0.07391
611680.0000    0.24644
611720.0000    0.13744
611760.0000    0.26817
611800.0000    0.21281
611840.0000    0.40354
611880.0000    0.43479
611920.0000    0.38377
611960.0000    0.19671
612000.0000    0.48292
612040.0000    0.25222
612080.0000    0.38382
612120.0000    0.54078
612160.0000    0.30327
612200.0000    0.30942
612240.0000    0.21411
612280.0000    0.20285
612320.0000    0.36049
612360.0000    0.58737
612400.0000    0.57384
612440.0000    0.53800
612480.0000    0.55561
612520.0000    0.45709
612560.0000    0.64257
612600.0000    0.51676
612640.0000    0.40469
612680.0000    0.58304
612720.0000    0.26246
612760.0000    0.35863
612800.0000    0.10732
612840.0000    0.09053
612880.0000    0.02189
612920.0000    0.08804
612960.0000    0.16466
613000.0000    0.08551
613040.0000    0.08767
613080.0000    0.31625
613120.0000    0.09811
613160.0000    0.02177
613200.0000    0.10074
613240.0000   -0.03516
613280.0000   -0.18220
613320.0000   -0.51437
613360.0000   -0.42666
613400.0000   -0.65338
613440.0000   -0.28386
613480.0000   -0.32389
613520.0000   -0.50791
613560.0000   -0.19339
613600.0000   -0.45277
613640.0000   -0.14531
613680.0000   -0.38045
613720.0000   -0.37023
613760.0000   -0.31034
613800.0000   -0.54520
613840.0000   -0.35224
613880.0000   -0.30389
613920.0000   -0.42467
613960.0000   -0.16893
614000.0000   -0.23815
614040.0000   -0.00595
614080.0000   -0.33271
614120.0000   -0.34879
614160.0000   -0.24454
614200.0000   -0.22242
614240.0000   -0.21789
614280.0000    0.04210
614320.0000   -0.27920
614360.0000   -0.12314
614400.0000   -0.15060
614440.0000    0.06748
614480.0000    0.02914
614520.0000    0.06521
614560.0000   -0.21225
614600.0000    0.08333
614640.0000    0.14134
614680.0000    0.09244
614720.0000   -0.04594
614760.0000   -0.21858
614800.0000   -0.22035
614840.0000   -0.07611
614880.0000   -0.26081
614920.0000    0.04732
614960.0000   -0.08905
615000.0000    0.01817
615040.0000   -0.03023
615080.0000   -0.21494
615120.0000   -0.38411
615160.0000   -0.35558
615200.0000   -0.21001
615240.0000   -0.34921
615280.0000   -0.36653
615320.0000   -0.26319
615360.0000   -0.29933
615400.0000   -0.45734
615440.0000   -0.15336
615480.0000   -0.55930
615520.0000   -0.60332
615560.0000   -0.50063
615600.0000   -0.11479
615640.0000   -0.31780
615680.0000   -0.11355
615720.0000   -0.31442
615760.0000   -0.19720
615800.0000   -0.50236
615840.0000   -0.28339
615880.0000   -0.44656
615920.0000   -0.24653
615960.0000   -0.19363
616000.0000   -0.22368
616040.0000   -0.34031
616080.0000   -0.22904
616120.0000   -0.20413
616160.0000   -0.37205
616200.0000   -0.44180
616240.0000   -0.39605
616280.0000   -0.50486
616320.0000   -0.33358
616360.0000   -0.40069
616400.0000   -0.10796
616440.0000   -0.49421
616480.0000   -0.42768
616520.0000   -0.04480
616560.0000   -0.48249
616600.0000   -0.32187
616640.0000   -0.60038
616680.0000   -0.57868
616720.0000   -0.42362
616760.0000   -0.59220
616800.0000   -0.47720
616840.0000   -0.58998
616880.0000   -0.31364
616920.0000   -0.51243
616960.0000   -0.34946
617000.0000   -0.38756
617040.0000   -0.35252
617080.0000   -0.63962
617120.0000   -0.44690
617160.0000   -0.42433
617200.0000   -0.23351
617240.0000   -0.70888
617280.0000   -0.35835
617320.0000   -0.32815
617360.0000   -0.18248
617400.0000   -0.40412
617440.0000   -0.18197
617480.0000   -0.52116
617520.0000   -0.22881
617560.0000   -0.31103
617600.0000   -0.27017
617640.0000   -0.49940
617680.0000   -0.79497
617720.0000   -0.67961
617760.0000   -0.45090
617800.0000   -0.49715
617840.0000   -0.37914
617880.0000   -0.47096
617920.0000   -0.60676
617960.0000   -0.51724
618000.0000   -0.57244
618040.0000   -0.66928
618080.0000   -0.57664
618120.0000   -0.47137
618160.0000   -0.50343
618200.0000   -0.47911
618240.0000   -0.71018
618280.0000   -0.57659
618320.0000    0.01335
618360.0000    0.05811
618400.0000   -0.13559
618440.0000   -0.23959
618480.0000   -0.09755
618520.0000   -0.24074
618560.0000   -0.44830
618600.0000   -0.41047
618640.0000   -0.63504
618680.0000   -0.27871
618720.0000   -0.46189
618760.0000   -0.11417
618800.0000   -0.34527
618840.0000   -0.07674
618880.0000   -0.08742
618920.0000   -0.32367
618960.0000   -0.15791
619000.0000   -0.11799
619040.0000   -0.21149
619080.0000   -0.21227
619120.0000   -0.64198
619160.0000   -0.21983
619200.0000   -0.38744
619240.0000   -0.38639
619280.0000   -0.03631
619320.0000   -0.24626
619360.0000   -0.20750
619400.0000   -0.25713
619440.0000   -0.43398
619480.0000   -0.04826
619520.0000   -0.26339
619560.0000   -0.21046
619600.0000   -0.29400
619640.0000   -0.24819
619680.0000   -0.35116
619720.0000   -0.10379
619760.0000   -0.19266
619800.0000   -0.39431
619840.0000   -0.29909
619880.0000   -0.17974
619920.0000   -0.23028
619960.0000   -0.09082
620000.0000   -0.43795
620040.0000   -0.22403
620080.0000   -0.10782
620120.0000   -0.27678
620160.0000   -0.54764
620200.0000   -0.12927
620240.0000   -0.44735
620280.0000   -0.23970
620320.0000   -0.38581
620360.0000   -0.34445
620400.0000   -0.24882
620440.0000   -0.19585
620480.0000   -0.21937
620520.0000   -0.16867
620560.0000   -0.29401
620600.0000   -0.18593
620640.0000   -0.34155
620680.0000   -0.51871
620720.0000   -0.53519
620760.0000   -0.53984
620800.0000   -0.26516
620840.0000   -0.22448
620880.0000   -0.20626
620920.0000   -0.19016
620960.0000   -0.09737
621000.0000   -0.46346
621040.0000   -0.22346
621080.0000   -0.44563
621120.0000   -0.43206
621160.0000   -0.35698
621200.0000   -0.14128
621240.0000    0.17537
621280.0000   -0.23105
621320.0000    0.17878
621360.0000    0.13219
621400.0000   -0.00563
621440.0000    0.28042
621480.0000   -0.10848
621520.0000   -0.22288
621560.0000   -0.30180
621600.0000   -0.15652
621640.0000   -0.35346
621680.0000   -0.59783
621720.0000   -0.44335
621760.0000   -0.32436
621800.0000   -0.55271
621840.0000   -0.41112
621880.0000   -0.15807
621920.0000   -0.26654
621960.0000   -0.36466
622000.0000   -0.20957
622040.0000   -0.33090
622080.0000   -0.21604
622120.0000   -0.04809
622160.0000   -0.28455
622200.0000   -0.48778
622240.0000   -0.49029
622280.0000   -0.25025
622320.0000   -0.46459
622360.0000   -0.60560
622400.0000   -0.30106
622440.0000   -0.30048
622480.0000   -0.33836
622520.0000   -0.35900
622560.0000   -0.12043
622600.0000   -0.09631
622640.0000   -0.53044
622680.0000   -0.41547
622720.0000   -0.29959
622760.0000   -0.32006
622800.0000   -0.36626
622840.0000   -0.30113
622880.0000   -0.37922
622920.0000   -0.27661
622960.0000   -0.24665
623000.0000    0.00852
623040.0000   -0.18399
623080.0000   -0.25990
623120.0000   -0.46105
623160.0000   -0.50785
623200.0000   -0.26244
623240.0000   -0.25722
623280.0000   -0.11463
623320.0000   -0.63017
623360.0000   -0.37056
623400.0000   -0.30945
623440.0000   -0.21028
623480.0000   -0.14614
623520.0000   -0.18786
623560.0000   -0.58374
623600.0000   -0.63449
623640.0000   -0.34145
623680.0000   -0.44606
623720.0000   -0.51196
623760.0000   -0.33720
623800.0000   -0.41598
623840.0000   -0.32134
623880.0000   -0.17091
623920.0000   -0.47074
623960.0000   -0.27897
624000.0000   -0.27879
624040.0000   -0.24142
624080.0000   -0.10260
624120.0000   -0.03229
624160.0000   -0.26173
624200.0000   -0.23135
624240.0000   -0.26597
624280.0000   -0.26126
624320.0000   -0.41790
624360.0000   -0.18462
624400.0000    0.08624
624440.0000   -0.25893
624480.0000   -0.28052
624520.0000   -0.42800
624560.0000   -0.12470
624600.0000    0.13987
624640.0000    0.03995
624680.0000   -0.17459
624720.0000    0.14996
624760.0000   -0.01297
624800.0000   -0.16201
624840.0000   -0.20607
624880.0000   -0.17540
624920.0000   -0.00137
624960.0000   -0.22043
625000.0000   -0.25626
625040.0000   -0.36809
625080.0000   -0.18679
625120.0000   -0.19029
625160.0000   -0.22924
625200.0000   -0.30818
625240.0000   -0.25535
625280.0000    0.10261
625320.0000   -0.28437
625360.0000   -0.40864
625400.0000   -0.29718
625440.0000   -0.34057
625480.0000   -0.35335
625520.0000   -0.20063
625560.0000   -0.33860
625600.0000   -0.18942
625640.0000   -0.49542
625680.0000   -0.37499
625720.0000   -0.29362
625760.0000   -0.41271
625800.0000   -0.26508
625840.0000   -0.29885
625880.0000   -0.26628
625920.0000   -0.03536
625960.0000   -0.39976
626000.0000   -0.38374
626040.0000   -0.23056
626080.0000   -0.28909
626120.0000   -0.34847
626160.0000    0.00603
626200.0000   -0.02864
626240.0000   -0.28846
626280.0000   -0.32844
626320.0000    0.01835
626360.0000   -0.04705
626400.0000   -0.09013
626440.0000   -0.02678
626480.0000    0.01661
626520.0000    0.40148
626560.0000    0.19391
626600.0000    0.30282
626640.0000    0.44374
626680.0000    0.46646
626720.0000    0.47618
626760.0000    0.62894
626800.0000    0.34895
626840.0000    0.40621
626880.0000    0.16642
626920.0000    0.34717
626960.0000    0.28463
627000.0000    0.40904
627040.0000    0.26669
627080.0000    0.30823
627120.0000    0.29463
627160.0000    0.13395
627200.0000    0.39291
627240.0000    0.31824
627280.0000    0.23173
627320.0000    0.37667
627360.0000    0.19565
627400.0000    0.35952
627440.0000    0.33217
627480.0000    0.18213
627520.0000    0.19204
627560.0000    0.20026
627600.0000    0.09990
627640.0000    0.39553
627680.0000    0.54360
627720.0000    0.35923
627760.0000    0.37488
627800.0000    0.49509
627840.0000    0.29837
627880.0000    0.27697
627920.0000    0.14150
627960.0000    0.39268
628000.0000    0.27156
628040.0000    0.41611
628080.0000    0.38143
628120.0000    0.31963
628160.0000    0.46605
628200.0000    0.28001
628240.0000    0.48832
628280.0000    0.27090
628320.0000    0.68761
628360.0000    0.45471
628400.0000    0.44316
628440.0000    0.46446
628480.0000    0.21767
628520.0000    0.48436
628560.0000    0.35353
628600.0000    0.46708
628640.0000    0.22072
628680.0000    0.25585
628720.0000    0.49010
628760.0000    0.35773
628800.0000    0.17006
628840.0000    0.37797
628880.0000    0.14619
628920.0000    0.22195
628960.0000    0.38827
629000.0000    0.03127
629040.0000    0.10505
629080.0000    0.32987
629120.0000    0.29712
629160.0000    0.10134
629200.0000   -0.03198
629240.0000    0.16399
629280.0000   -0.23813
629320.0000   -0.13454
629360.0000   -0.19506
629400.0000   -0.14146
629440.0000   -0.08449
629480.0000   -0.65979
629520.0000   -0.47004
629560.0000   -0.19278
629600.0000   -0.09929
629640.0000   -0.24485
629680.0000    0.03942
629720.0000   -0.05003
629760.0000   -0.01768
629800.0000    0.11026
629840.0000   -0.17377
629880.0000   -0.24307
629920.0000   -0.01934
629960.0000    0.02325
630000.0000   -0.10181
630040.0000    0.00322
630080.0000   -0.17831
630120.0000   -0.10034
630160.0000   -0.21053
630200.0000   -0.24469
630240.0000   -0.10738
630280.0000   -0.02475
630320.0000   -0.08499
630360.0000   -0.30488
630400.0000   -0.17696
630440.0000   -0.16167
630480.0000   -0.13203
630520.0000   -0.19726
630560.0000   -0.12672
630600.0000   -0.05377
630640.0000   -0.13689
630680.0000   -0.23739
630720.0000   -0.08742
630760.0000   -0.08539
630800.0000   -0.16216
630840.0000   -0.57501
630880.0000   -0.45250
630920.0000   -0.41790
630960.0000   -0.29342
631000.0000   -0.40156
631040.0000   -0.26614
631080.0000   -0.24752
631120.0000   -0.42900
631160.0000   -0.46901
631200.0000   -0.42771
631240.0000   -0.29301
631280.0000   -0.11507
631320.0000   -0.27886
631360.0000   -0.27813
631400.0000   -0.16415
631440.0000   -0.45896
631480.0000   -0.52926
631520.0000   -0.17469
631560.0000   -0.29622
631600.0000   -0.00652
631640.0000   -0.01552
631680.0000   -0.20229
631720.0000   -0.11307
631760.0000    0.07781
631800.0000   -0.01686
631840.0000   -0.21185
631880.0000   -0.01671
631920.0000   -0.03920
631960.0000   -0.00959
632000.0000   -0.29730
632040.0000    0.06017
632080.0000   -0.21083
632120.0000   -0.17187
632160.0000    0.04669
632200.0000   -0.13419
632240.0000   -0.07550
632280.0000   -0.20905
632320.0000   -0.30432
632360.0000   -0.21314
632400.0000   -0.01917
632440.0000   -0.37528
632480.0000   -0.02248
632520.0000    0.00327
632560.0000   -0.07196
632600.0000   -0.11754
632640.0000   -0.36020
632680.0000   -0.18741
632720.0000   -0.08206
632760.0000   -0.31159
632800.0000   -0.28569
632840.0000   -0.17655
632880.0000   -0.15667
632920.0000    0.06793
632960.0000   -0.16924
633000.0000    0.00733
633040.0000   -0.27189
633080.0000   -0.10679
633120.0000    0.04251
633160.0000   -0.04077
633200.0000    0.09549
633240.0000    0.14385
633280.0000    0.13129
633320.0000    0.14758
633360.0000   -0.05812
633400.0000    0.02764
633440.0000   -0.22767
633480.0000   -0.15165
633520.0000   -0.02004
633560.0000   -0.48929
633600.0000   -0.12442
633640.0000   -0.18085
633680.0000   -0.02980
633720.0000   -0.19771
633760.0000   -0.23773
633800.0000   -0.40124
633840.0000   -0.20164
633880.0000    0.10576
633920.0000    0.08776
633960.0000    0.37732
634000.0000    0.20171
634040.0000    0.31585
634080.0000    0.11655
634120.0000    0.19599
634160.0000    0.19887
634200.0000   -0.02458
634240.0000   -0.08514
634280.0000    0.02403
634320.0000   -0.17712
634360.0000   -0.36101
634400.0000   -0.27366
634440.0000   -0.05799
634480.0000   -0.15526
634520.0000   -0.28379
634560.0000    0.01115
634600.0000    0.31824
634640.0000    0.11156
634680.0000    0.28466
634720.0000    0.20627
634760.0000    0.33999
634800.0000    0.29330
634840.0000    0.28951
634880.0000    0.37450
634920.0000   -0.24150
634960.0000   -0.18308
635000.0000   -0.33083
635040.0000   -0.25375
635080.0000   -0.33909
635120.0000   -0.18892
635160.0000   -0.15682
635200.0000   -0.32539
635240.0000   -0.34798
635280.0000   -0.15949
635320.0000   -0.32594
635360.0000   -0.12245
635400.0000   -0.25783
635440.0000   -0.19431
635480.0000   -0.46570
635520.0000   -0.26245
635560.0000   -0.26309
635600.0000   -0.30828
635640.0000   -0.09067
635680.0000   -0.06817
635720.0000   -0.14674
635760.0000   -0.18925
635800.0000   -0.03018
635840.0000   -0.28315
635880.0000   -0.33854
635920.0000   -0.21703
635960.0000   -0.26205
636000.0000   -0.41751
636040.0000   -0.33320
636080.0000   -0.07606
636120.0000   -0.28504
636160.0000   -0.12895
636200.0000    0.05070
636240.0000   -0.00553
636280.0000   -0.36336
636320.0000    0.05784
636360.0000   -0.07193
636400.0000   -0.11908
636440.0000    0.01798
636480.0000   -0.04288
636520.0000    0.00388
636560.0000   -0.05288
636600.0000   -0.08931
636640.0000   -0.04407
636680.0000   -0.12562
636720.0000   -0.30255
636760.0000   -0.14055
636800.0000    0.05359
636840.0000   -0.19712
636880.0000    0.14747
636920.0000   -0.04945
636960.0000   -0.22973
637000.0000    0.08546
637040.0000    0.01998
637080.0000   -0.12588
637120.0000   -0.23907
637160.0000   -0.18336
637200.0000   -0.13938
637240.0000   -0.24542
637280.0000   -0.16007
637320.0000   -0.47615
637360.0000   -0.05333
637400.0000   -0.07882
637440.0000   -0.41105
637480.0000   -0.55397
637520.0000   -0.74914
637560.0000   -0.44288
637600.0000   -0.19579
637640.0000   -0.09069
637680.0000   -0.27468
637720.0000   -0.03793
637760.0000   -0.45941
637800.0000   -0.27731
637840.0000   -0.29373
637880.0000   -0.10871
637920.0000   -0.16210
637960.0000   -0.49780
638000.0000   -0.54701
638040.0000   -0.16912
638080.0000   -0.14198
638120.0000    0.07510
638160.0000   -0.24933
638200.0000   -0.03407
638240.0000   -0.44143
638280.0000   -0.22165
638320.0000   -0.44177
638360.0000   -0.32234
638400.0000   -0.05569
638440.0000   -0.22749
638480.0000   -0.27515
638520.0000   -0.35324
638560.0000   -0.35095
638600.0000   -0.51428
638640.0000   -0.13843
638680.0000   -0.06217
638720.0000   -0.39099
638760.0000   -0.11212
638800.0000   -0.30017
638840.0000   -0.27808
638880.0000   -0.16533
638920.0000   -0.48920
638960.0000   -0.10320
639000.0000   -0.17630
639040.0000   -0.49685
639080.0000   -0.08818
639120.0000   -0.39876
639160.0000   -0.34874
639200.0000   -0.27173
639240.0000   -0.46023
639280.0000   -0.55179
639320.0000   -0.30936
639360.0000   -0.32265
639400.0000   -0.38837
639440.0000   -0.50187
639480.0000   -0.57696
639520.0000   -0.46580
639560.0000   -0.58279
639600.0000   -0.35586
639640.0000   -0.29585
639680.0000   -0.65871
639720.0000   -0.52264
639760.0000   -0.61948
639800.0000   -0.38073
639840.0000   -0.48777
639880.0000   -0.33540
639920.0000   -0.23492
639960.0000   -0.11007
640000.0000   -0.27026
640040.0000    0.03550
640080.0000   -0.06571
640120.0000   -0.76672
640160.0000   -0.51462
640200.0000   -0.33101
640240.0000   -0.07429
640280.0000   -0.19675
640320.0000   -0.33888
640360.0000   -0.17038
640400.0000   -0.37836
640440.0000   -0.09427
640480.0000   -0.01169
640520.0000   -0.06375
640560.0000   -0.26425
640600.0000   -0.11801
640640.0000    0.03210
640680.0000   -0.02522
640720.0000    0.17562
640760.0000   -0.14086
640800.0000    0.16233
640840.0000   -0.30132
640880.0000    0.04894
640920.0000   -0.39683
640960.0000   -0.17902
641000.0000   -0.20860
641040.0000   -0.14011
641080.0000   -0.43789
641120.0000    0.14347
641160.0000    0.21412
641200.0000   -0.07467
641240.0000    0.00962
641280.0000    0.21037
641320.0000   -0.06598
641360.0000    0.10577
641400.0000   -0.01780
641440.0000   -0.18076
641480.0000    0.02841
641520.0000   -0.01712
641560.0000    0.09154
641600.0000   -0.19394
641640.0000   -0.22250
641680.0000   -0.25086
641720.0000    0.20220
641760.0000   -0.03567
641800.0000   -0.07998
641840.0000   -0.12861
641880.0000   -0.12755
641920.0000   -0.18054
641960.0000    0.19725
642000.0000   -0.06396
642040.0000    0.05035
642080.0000   -0.11414
642120.0000   -0.16724
642160.0000    0.02031
642200.0000   -0.08767
642240.0000   -0.18502
642280.0000   -0.13056
642320.0000   -0.22226
642360.0000    0.17021
642400.0000    0.08261
642440.0000   -0.07998
642480.0000   -0.19935
642520.0000   -0.05509
642560.0000   -0.23848
642600.0000   -0.05150
642640.0000   -0.05042
642680.0000   -0.08027
642720.0000   -0.06269
642760.0000   -0.16242
642800.0000   -0.38933
642840.0000   -0.27914
642880.0000   -0.37446
642920.0000   -0.33120
642960.0000   -0.38933
643000.0000   -0.34299
643040.0000   -0.40514
643080.0000   -0.17409
643120.0000   -0.37557
643160.0000   -0.27355
643200.0000   -0.27128
643240.0000   -0.41391
643280.0000   -0.33175
643320.0000   -0.19222
643360.0000   -0.51346
643400.0000   -0.33764
643440.0000   -0.20616
643480.0000    0.08538
643520.0000   -0.37029
643560.0000   -0.11254
643600.0000   -0.27496
643640.0000    0.19748
643680.0000   -0.18772
643720.0000   -0.19384
643760.0000   -0.14302
643800.0000   -0.06537
643840.0000   -0.15826
643880.0000   -0.02208
643920.0000   -0.17757
643960.0000   -0.08179
644000.0000   -0.38817
644040.0000   -0.03989
644080.0000   -0.11208
644120.0000   -0.09601
644160.0000   -0.13145
644200.0000   -0.31033
644240.0000   -0.21215
644280.0000   -0.07238
644320.0000   -0.09142
644360.0000   -0.13411
644400.0000   -0.26755
644440.0000   -0.31281
644480.0000   -0.25574
644520.0000   -0.34870
644560.0000   -0.06931
644600.0000   -0.29885
644640.0000   -0.02019
644680.0000   -0.29729
644720.0000   -0.27878
644760.0000   -0.37976
644800.0000   -0.15698
644840.0000   -0.16203
644880.0000   -0.36425
644920.0000   -0.06736
644960.0000   -0.23947
645000.0000   -0.45524
645040.0000   -0.33966
645080.0000   -0.26813
645120.0000   -0.32354
645160.0000   -0.26838
645200.0000   -0.45168
645240.0000   -0.48547
645280.0000   -0.46598
645320.0000   -0.36077
645360.0000   -0.49799
645400.0000   -0.55319
645440.0000   -0.22904
645480.0000   -0.41796
645520.0000   -0.47855
645560.0000   -0.64437
645600.0000   -0.62860
645640.0000   -0.55832
645680.0000   -0.32330
645720.0000   -0.34234
645760.0000   -0.34739
645800.0000   -0.21836
645840.0000   -0.57640
645880.0000   -0.21368
645920.0000   -0.51927
645960.0000   -0.65873
646000.0000   -0.50700
646040.0000   -0.31864
646080.0000   -0.51083
646120.0000   -0.26306
646160.0000   -0.38764
646200.0000   -0.18613
646240.0000   -0.36108
646280.0000   -0.13388
646320.0000   -0.39463
646360.0000   -0.18106
646400.0000   -0.16215
646440.0000   -0.38885
646480.0000   -0.30128
646520.0000   -0.07542
646560.0000   -0.12215
646600.0000   -0.36145
646640.0000   -0.49508
646680.0000    0.00988
646720.0000   -0.30072
646760.0000   -0.38259
646800.0000   -0.13775
646840.0000   -0.09541
646880.0000   -0.22127
646920.0000   -0.34022
646960.0000   -0.35646
647000.0000   -0.37531
647040.0000   -0.19609
647080.0000   -0.18733
647120.0000   -0.18683
647160.0000   -0.15340
647200.0000   -0.20198
647240.0000   -0.53026
647280.0000   -0.38219
647320.0000   -0.29909
647360.0000   -0.21150
647400.0000   -0.17424
647440.0000   -0.18292
647480.0000   -0.32904
647520.0000   -0.24831
647560.0000   -0.22078
647600.0000   -0.55860
647640.0000   -0.66308
647680.0000   -0.62340
647720.0000   -0.79192
647760.0000   -0.59807
647800.0000   -0.30215
647840.0000   -0.44221
647880.0000   -0.16324
647920.0000   -0.22157
647960.0000   -0.31840
648000.0000   -0.15735
648040.0000   -0.37100
648080.0000   -0.38394
648120.0000   -0.33031
648160.0000   -0.53462
648200.0000   -0.24577
648240.0000   -0.49412
648280.0000   -0.17062
648320.0000   -0.56147
648360.0000   -0.20058
648400.0000   -0.22086
648440.0000   -0.38340
648480.0000   -0.30046
648520.0000   -0.35926
648560.0000   -0.54866
648600.0000   -0.67669
648640.0000   -0.37012
648680.0000   -0.56183
648720.0000   -0.68972
648760.0000   -0.60953
648800.0000   -0.52548
648840.0000   -0.38476
648880.0000   -0.36592
648920.0000   -0.37865
648960.0000   -0.09427
649000.0000   -0.16871
649040.0000   -0.25362
649080.0000   -0.37833
649120.0000   -0.16175
649160.0000    0.00564
649200.0000   -0.04364
649240.0000    0.14323
649280.0000    0.19886
649320.0000    0.20296
649360.0000    0.13991
649400.0000   -0.02626
649440.0000    0.09346
649480.0000   -0.10676
649520.0000   -0.44476
649560.0000   -0.19161
649600.0000    0.13852
649640.0000   -0.04146
649680.0000   -0.17495
649720.0000   -0.27627
649760.0000   -0.23449
649800.0000    0.14637
649840.0000   -0.08511
649880.0000    0.06386
649920.0000    0.08748
649960.0000    0.02515
650000.0000   -0.21531
650040.0000   -0.27121
650080.0000   -0.28557
650120.0000   -0.20062
650160.0000   -0.10079
650200.0000   -0.23527
650240.0000   -0.04801
650280.0000   -0.16667
650320.0000   -0.30312
650360.0000   -0.19804
650400.0000   -0.14820
650440.0000   -0.20393
650480.0000    0.00358
650520.0000   -0.17476
650560.0000   -0.02584
650600.0000   -0.24272
650640.0000   -0.16121
650680.0000   -0.26765
650720.0000   -0.27409
650760.0000   -0.43143
650800.0000   -0.24592
650840.0000   -0.25798
650880.0000   -0.18935
650920.0000   -0.23226
650960.0000   -0.08280
651000.0000   -0.04865
651040.0000   -0.03916
651080.0000   -0.35981
651120.0000   -0.21825
651160.0000   -0.11072
651200.0000   -0.26111
651240.0000   -0.29097
651280.0000   -0.00484
651320.0000    0.07447
651360.0000   -0.14397
651400.0000   -0.21329
651440.0000   -0.07522
651480.0000   -0.24498
651520.0000   -0.37874
651560.0000   -0.37474
651600.0000   -0.00513
651640.0000   -0.15861
651680.0000   -0.07027
651720.0000   -0.24341
651760.0000   -0.10542
651800.0000   -0.01850
651840.0000   -0.16005
651880.0000   -0.18477
651920.0000   -0.21193
651960.0000   -0.18226
652000.0000   -0.30993
652040.0000   -0.37316
652080.0000   -0.18487
652120.0000   -0.28471
652160.0000   -0.47067
652200.0000   -0.26719
652240.0000   -0.36311
652280.0000   -0.24486
652320.0000   -0.05548
652360.0000   -0.22348
652400.0000   -0.47963
652440.0000    0.13837
652480.0000   -0.25757
652520.0000   -0.14056
652560.0000    0.05750
652600.0000   -0.11723
652640.0000   -0.11171
652680.0000   -0.28478
652720.0000   -0.20324
652760.0000   -0.07965
652800.0000   -0.09437
652840.0000   -0.40686
652880.0000   -0.09468
652920.0000   -0.21587
652960.0000   -0.16893
653000.0000   -0.05893
653040.0000   -0.45137
653080.0000   -0.67663
653120.0000   -0.99825
653160.0000   -0.44856
653200.0000   -0.52264
653240.0000   -0.57367
653280.0000   -0.51572
653320.0000   -0.69668
653360.0000   -0.91995
653400.0000   -0.67966
653440.0000   -1.14388
653480.0000   -0.63229
653520.0000   -0.67985
653560.0000   -0.50484
653600.0000   -0.60560
653640.0000   -0.49961
653680.0000   -0.43994
653720.0000   -0.51953
653760.0000   -0.38406
653800.0000   -0.57759
653840.0000   -0.30595
653880.0000   -0.50887
653920.0000   -0.24607
653960.0000   -0.15844
654000.0000   -0.13153
654040.0000   -0.37042
654080.0000    0.09357
654120.0000   -0.42186
654160.0000   -0.45675
654200.0000   -0.13795
654240.0000   -0.05463
654280.0000   -0.11487
654320.0000   -0.17026
654360.0000   -0.04952
654400.0000   -0.31291
654440.0000   -0.43854
654480.0000   -0.32504
654520.0000   -0.53800
654560.0000   -0.46196
654600.0000   -0.42433
654640.0000   -0.20924
654680.0000   -0.34096
654720.0000   -0.34519
654760.0000   -0.36831
654800.0000   -0.11400
654840.0000   -0.43458
654880.0000   -0.01530
654920.0000    0.15342
654960.0000    0.24937
655000.0000    0.05481
655040.0000   -0.30032
655080.0000   -0.38802
655120.0000   -0.32131
655160.0000   -0.00660
655200.0000   -0.19756
655240.0000   -0.36223
655280.0000   -0.40517
655320.0000   -0.11105
655360.0000   -0.32745
655400.0000   -0.34240
655440.0000   -0.54716
655480.0000   -0.24728
655520.0000   -0.08186
655560.0000   -0.21372
655600.0000   -0.16224
655640.0000   -0.00132
655680.0000   -0.04034
655720.0000   -0.38309
655760.0000   -0.38189
655800.0000   -0.41477
655840.0000   -0.00248
655880.0000   -0.28062
655920.0000   -0.41178
655960.0000   -0.39381
656000.0000   -0.66058
656040.0000   -0.67298
656080.0000   -0.55890
656120.0000   -0.59293
656160.0000   -0.81581
656200.0000   -0.57184
656240.0000   -0.58294
656280.0000   -0.71383
656320.0000   -0.52433
656360.0000   -0.58110
656400.0000   -0.35856
656440.0000   -0.52792
656480.0000   -0.56855
656520.0000   -0.48273
656560.0000   -0.49665
656600.0000   -0.54724
656640.0000   -0.39502
656680.0000   -0.60425
656720.0000   -0.43921
656760.0000   -0.76070
656800.0000   -0.53563
656840.0000   -0.38235
656880.0000   -0.59053
656920.0000   -0.71972
656960.0000   -0.40933
657000.0000   -0.97563
657040.0000   -0.64907
657080.0000   -0.51376
657120.0000   -0.58738
657160.0000   -0.41208
657200.0000   -0.74232
657240.0000   -0.45839
657280.0000   -0.42837
657320.0000   -0.50743
657360.0000   -0.50831
657400.0000   -0.05768
657440.0000   -0.29084
657480.0000   -0.44951
657520.0000   -0.41884
657560.0000   -0.50535
657600.0000   -0.57365
657640.0000   -0.62128
657680.0000   -0.37874
657720.0000   -0.53027
657760.0000   -0.42365
657800.0000   -0.44414
657840.0000   -0.30314
657880.0000   -0.08093
657920.0000   -0.40249
657960.0000   -0.46036
658000.0000   -0.38973
658040.0000   -0.54041
658080.0000   -0.61883
658120.0000   -0.56279
658160.0000   -0.71795
658200.0000   -0.32633
658240.0000   -0.27062
658280.0000   -0.58380
658320.0000   -0.46156
658360.0000   -0.50903
658400.0000   -0.62847
658440.0000   -0.51812
658480.0000   -0.56067
658520.0000   -0.82997
658560.0000   -1.02001
658600.0000   -0.41670
658640.0000   -0.31948
658680.0000   -0.13856
658720.0000   -0.39229
658760.0000   -0.56503
658800.0000   -0.16384
658840.0000   -0.31754
658880.0000   -0.28514
658920.0000   -0.22257
658960.0000   -0.21360
659000.0000   -0.70876
659040.0000   -0.73699
659080.0000   -0.34550
659120.0000   -0.17317
659160.0000   -0.35775
659200.0000   -0.47388
659240.0000   -0.23055
659280.0000   -0.34329
659320.0000   -0.21510
659360.0000   -0.08256
659400.0000   -0.04662
659440.0000   -0.01624
659480.0000    0.13421
659520.0000    0.01361
659560.0000   -0.35182
659600.0000   -0.30475
659640.0000   -0.45635
659680.0000   -0.47169
659720.0000   -0.16440
659760.0000    0.14046
659800.0000    0.21443
659840.0000   -0.16435
659880.0000   -0.20779
659920.0000   -0.47050
659960.0000    0.07501
660000.0000   -0.10055
660040.0000   -0.00398
660080.0000   -0.13783
660120.0000   -0.28193
660160.0000   -0.19367
660200.0000   -0.25050
660240.0000   -0.07781
660280.0000   -0.60271
660320.0000   -0.52139
660360.0000   -0.17313
660400.0000   -0.66055
660440.0000   -0.57042
660480.0000   -0.77248
660520.0000   -0.38894
660560.0000   -0.45013
660600.0000   -0.17370
660640.0000   -0.07363
660680.0000   -0.15294
660720.0000   -0.40831
660760.0000   -0.39263
660800.0000    0.13112
660840.0000    0.07592
660880.0000    0.04409
660920.0000    0.15521
660960.0000    0.19922
661000.0000    0.48477
661040.0000    0.40895
661080.0000    0.05406
661120.0000    0.30101
661160.0000    0.31557
661200.0000    0.47051
661240.0000    0.34955
661280.0000    0.34615
661320.0000    0.41377
661360.0000    0.01671
661400.0000   -0.17058
661440.0000   -0.02199
661480.0000   -0.20227
661520.0000   -0.31848
661560.0000   -0.23701
661600.0000   -0.32570
661640.0000   -0.19621
661680.0000   -0.35083
661720.0000   -0.05320
661760.0000    0.15367
661800.0000    0.25836
661840.0000    0.33712
661880.0000    0.23480
661920.0000    0.29191
661960.0000    0.41752
662000.0000    0.28335
662040.0000    0.75817
662080.0000    0.57041
662120.0000    0.57716
662160.0000    0.62860
662200.0000    0.31744
662240.0000    0.20352
662280.0000    0.31156
662320.0000    0.38763
662360.0000    0.19467
662400.0000    0.14015
662440.0000    0.30108
662480.0000    0.19065
662520.0000    0.35067
662560.0000   -0.01810
662600.0000    0.11780
662640.0000    0.37160
662680.0000    0.55233
662720.0000    0.44645
662760.0000    0.24375
662800.0000    0.21763
662840.0000    0.43119
662880.0000    0.36506
662920.0000    0.47632
662960.0000    0.10339
663000.0000    0.26221
663040.0000    0.21555
663080.0000    0.16220
663120.0000    0.37558
663160.0000    0.15009
663200.0000    0.27946
663240.0000    0.15779
663280.0000    0.39086
663320.0000    0.14078
663360.0000    0.11620
663400.0000    0.25619
663440.0000    0.21333
663480.0000   -0.00455
663520.0000   -0.00566
663560.0000   -0.13026
663600.0000   -0.28705
663640.0000    0.12671
663680.0000   -0.09732
663720.0000   -0.19552
663760.0000    0.13775
663800.0000    0.15897
663840.0000    0.27054
663880.0000    0.54632
663920.0000    0.38004
663960.0000    0.49448
664000.0000    0.42862
664040.0000    0.34095
664080.0000    0.39423
664120.0000    0.42784
664160.0000    0.43914
664200.0000    0.02456
664240.0000    0.11343
664280.0000    0.32226
664320.0000    0.26418
664360.0000    0.26160
664400.0000    0.00085
664440.0000   -0.09151
664480.0000   -0.14330
664520.0000    0.19563
664560.0000    0.44787
664600.0000    0.38719
664640.0000    0.45715
664680.0000    0.44348
664720.0000    0.28976
664760.0000    0.15158
664800.0000    0.23831
664840.0000    0.45481
664880.0000    0.15397
664920.0000   -0.37790
664960.0000   -0.71670
665000.0000   -0.30500
665040.0000   -0.54848
665080.0000   -0.79847
665120.0000   -0.77451
665160.0000   -0.83522
665200.0000   -0.38821
665240.0000   -0.62802
665280.0000   -0.60924
665320.0000   -0.96774
665360.0000   -0.68961
665400.0000   -0.57182
665440.0000   -0.92139
665480.0000   -1.04947
665520.0000   -0.84285
665560.0000   -0.61898
665600.0000   -0.63059
665640.0000   -0.71584
665680.0000   -0.89062
665720.0000   -0.57575
665760.0000   -0.77993
665800.0000   -0.78215
665840.0000   -0.86633
665880.0000   -0.51688
665920.0000   -0.70295
665960.0000   -0.82946
666000.0000   -0.96288
666040.0000   -0.70800
666080.0000   -0.77143
666120.0000   -0.80237
666160.0000   -0.86268
666200.0000   -0.52416
666240.0000   -0.60688
666280.0000   -0.88140
666320.0000   -0.68728
666360.0000   -0.70490
666400.0000   -0.85668
666440.0000   -0.85289
666480.0000   -0.74257
666520.0000   -0.45507
666560.0000   -0.58144
666600.0000   -0.58292
666640.0000   -0.59791
666680.0000   -0.53535
666720.0000   -0.42604
666760.0000   -0.48790
666800.0000   -0.67626
666840.0000   -0.09563
666880.0000   -0.17866
666920.0000   -0.43644
666960.0000   -0.21885
667000.0000   -0.16203
667040.0000   -0.00437
667080.0000    0.04089
667120.0000   -0.40683
667160.0000   -0.03102
667200.0000   -0.19546
667240.0000   -0.08809
667280.0000    0.09082
667320.0000   -0.15494
667360.0000   -0.27003
667400.0000    0.18823
667440.0000    0.08240
667480.0000    0.11608
667520.0000    0.07769
667560.0000    0.20452
667600.0000    0.34876
667640.0000    0.24058
667680.0000    0.32529
667720.0000    0.37504
667760.0000    0.55168
667800.0000    0.32322
667840.0000    0.44356
667880.0000    0.39503
667920.0000    0.44993
667960.0000    0.53281
668000.0000    0.38399
668040.0000    0.20972
668080.0000    0.39020
668120.0000    0.55320
668160.0000    0.58415
668200.0000    0.63595
668240.0000    0.41459
668280.0000    0.51237
668320.0000    0.46146
668360.0000    0.40623
668400.0000    0.39396
668440.0000    0.29450
668480.0000    0.49514
668520.0000    0.48652
668560.0000    0.39812
668600.0000    0.62319
668640.0000    0.38272
668680.0000    0.43609
668720.0000    0.40116
668760.0000    0.40964
668800.0000    0.67384
668840.0000    0.74771
668880.0000    0.53773
668920.0000    0.42904
668960.0000    0.45661
669000.0000    0.40165
669040.0000    0.45261
669080.0000    0.42726
669120.0000    0.46958
669160.0000    0.41738
669200.0000    0.58444
669240.0000    0.48808
669280.0000    0.51375
669320.0000    0.44961
669360.0000    0.51797
669400.0000    0.54688
669440.0000    0.65673
669480.0000    0.51456
669520.0000    0.50634
669560.0000    0.34085
669600.0000    0.50267
669640.0000    0.43462
669680.0000    0.65016
669720.0000    0.61636
669760.0000    0.59866
669800.0000    0.65407
669840.0000    0.49444
669880.0000    0.37858
669920.0000    0.50659
669960.0000    0.43440
670000.0000    0.58533
670040.0000    0.35697
670080.0000    0.37326
670120.0000    0.43782
670160.0000    0.26568
670200.0000    0.49366
670240.0000    0.33343
670280.0000    0.52463
670320.0000    0.28096
670360.0000    0.28624
670400.0000    0.75467
670440.0000    0.44329
670480.0000    0.17530
670520.0000    0.24910
670560.0000   -0.07265
670600.0000    0.15439
670640.0000    0.11303
670680.0000    0.37357
670720.0000    0.30462
670760.0000    0.24457
670800.0000   -0.32163
670840.0000   -0.06458
670880.0000    0.08006
670920.0000    0.16742
670960.0000   -0.12692
671000.0000   -0.18640
671040.0000   -0.03337
671080.0000   -0.06067
671120.0000   -0.13985
671160.0000    0.06394
671200.0000   -0.02998
671240.0000   -0.00236
671280.0000    0.07306
671320.0000   -0.15341
671360.0000    0.10624
671400.0000    0.52925
671440.0000    0.31691
671480.0000    0.27078
671520.0000    0.10027
671560.0000   -0.04177
671600.0000    0.29747
671640.0000    0.70200
671680.0000    0.60149
671720.0000    0.52071
671760.0000    0.37893
671800.0000    0.14118
671840.0000    0.31765
671880.0000    0.08035
671920.0000    0.20782
671960.0000    0.17144
672000.0000    0.23419
672040.0000    0.36962
672080.0000    0.20033
672120.0000    0.27333
672160.0000    0.19606
672200.0000    0.32278
672240.0000    0.11460
672280.0000    0.16143
672320.0000    0.19788
672360.0000    0.21872
672400.0000   -0.06795
672440.0000   -0.13827
672480.0000   -0.17014
672520.0000   -0.53321
672560.0000   -0.06975
672600.0000   -0.23620
672640.0000   -0.68937
672680.0000   -0.66383
672720.0000   -0.19756
672760.0000   -0.03821
672800.0000   -0.09923
672840.0000   -0.19128
672880.0000    0.36162
672920.0000    0.13724
672960.0000   -0.01443
673000.0000   -0.08664
673040.0000    0.12509
673080.0000    0.01275
673120.0000   -0.07394
673160.0000   -0.01931
673200.0000   -0.16925
673240.0000    0.02814
673280.0000    0.12944
673320.0000    0.05805
673360.0000    0.14134
673400.0000   -0.15115
673440.0000    0.09113
673480.0000    0.08970
673520.0000   -0.00660
673560.0000   -0.16725
673600.0000    0.10105
673640.0000   -0.02550
673680.0000    0.43150
673720.0000    0.72406
673760.0000    0.32936
673800.0000   -0.30240
673840.0000   -0.23954
673880.0000   -0.88459
673920.0000   -0.74604
673960.0000   -0.34091
674000.0000   -0.52762
674040.0000   -0.31874
674080.0000   -0.52037
674120.0000   -0.63028
674160.0000   -0.74159
674200.0000   -0.19487
674240.0000   -0.39780
674280.0000   -0.80885
674320.0000   -0.67089
674360.0000   -0.52310
674400.0000   -0.52595
674440.0000   -0.47678
674480.0000   -0.69486
674520.0000   -0.44199
674560.0000   -0.44688
674600.0000   -0.76152
674640.0000   -0.70263
674680.0000   -0.51895
674720.0000   -0.62867
674760.0000   -0.65342
674800.0000   -0.45740
674840.0000   -0.65478
674880.0000   -0.66868
674920.0000   -0.03424
674960.0000   -0.28162
675000.0000   -0.30082
675040.0000   -0.61749
675080.0000   -0.81970
675120.0000   -0.37383
675160.0000   -0.58948
675200.0000   -0.48135
675240.0000   -0.26131
675280.0000   -0.34658
675320.0000   -0.25483
675360.0000   -0.33752
675400.0000   -0.00992
675440.0000   -0.33602
675480.0000   -0.67310
675520.0000   -0.11294
675560.0000   -0.30634
675600.0000   -0.50843
675640.0000   -0.57053
675680.0000   -0.43981
675720.0000   -0.45006
675760.0000   -0.61073
675800.0000   -0.47335
675840.0000   -0.53812
675880.0000   -0.52726
675920.0000   -0.47969
675960.0000   -0.37534
676000.0000   -0.47020
676040.0000   -0.46631
676080.0000   -0.10074
676120.0000   -0.34953
676160.0000   -0.63654
676200.0000   -0.43568
676240.0000   -0.39533
676280.0000   -0.50576
676320.0000   -0.45909
676360.0000   -0.31838
676400.0000   -0.65485
676440.0000   -0.36749
676480.0000   -0.34894
676520.0000   -0.39801
676560.0000   -0.63972
676600.0000   -0.38514
676640.0000   -0.59499
676680.0000   -0.49056
676720.0000   -0.34956
676760.0000   -0.27562
676800.0000   -0.29795
676840.0000   -0.24562
676880.0000   -0.16462
676920.0000   -0.46418
676960.0000   -0.18856
677000.0000   -0.30685
677040.0000   -0.30225
677080.0000   -0.15676
677120.0000   -0.46634
677160.0000   -0.29052
677200.0000   -0.36825
677240.0000   -0.26256
677280.0000   -0.29464
677320.0000   -0.66173
677360.0000   -0.45706
677400.0000   -0.73766
677440.0000   -0.46914
677480.0000   -0.51277
677520.0000   -0.65082
677560.0000   -0.28521
677600.0000   -0.78585
677640.0000   -0.53285
677680.0000   -0.67839
677720.0000   -0.44988
677760.0000   -0.34651
677800.0000   -0.58879
677840.0000   -0.30948
677880.0000   -0.49668
677920.0000   -0.45555
677960.0000   -0.30923
678000.0000   -0.67912
678040.0000   -0.50118
678080.0000   -0.22177
678120.0000   -0.31636
678160.0000   -0.50179
678200.0000   -0.39532
678240.0000   -0.39970
678280.0000   -0.66206
678320.0000   -0.16219
678360.0000   -0.54045
678400.0000   -0.43055
678440.0000   -0.52316
678480.0000   -0.55481
678520.0000   -0.65812
678560.0000   -0.21222
678600.0000   -0.36731
678640.0000   -0.27079
678680.0000   -0.22242
678720.0000   -0.05723
678760.0000   -0.35890
678800.0000   -0.05676
678840.0000    0.12845
678880.0000    0.38470
678920.0000    0.04093
678960.0000    0.23591
679000.0000    0.25673
679040.0000    0.33451
679080.0000    0.36609
679120.0000    0.14193
679160.0000    0.18794
679200.0000    0.31356
679240.0000    0.21852
679280.0000    0.31015
679320.0000    0.32525
679360.0000    0.42221
679400.0000    0.19915
679440.0000    0.38274
679480.0000    0.35901
679520.0000    0.38372
679560.0000    0.32246
679600.0000    0.54117
679640.0000    0.33308
679680.0000    0.31550
679720.0000    0.38437
679760.0000    0.21383
679800.0000    0.37460
679840.0000    0.42137
679880.0000    0.55569
679920.0000    0.16064
679960.0000    0.48591
680000.0000    0.50629
680040.0000    0.35811
680080.0000    0.44672
680120.0000    0.43360
680160.0000    0.40941
680200.0000    0.50180
680240.0000    0.40089
680280.0000    0.43113
680320.0000    0.15324
680360.0000    0.57923
680400.0000    0.48716
680440.0000    0.39060
680480.0000    0.47588
680520.0000    0.36561
680560.0000    0.43955
680600.0000    0.43480
680640.0000    0.39739
680680.0000    0.49421
680720.0000    0.55389
680760.0000    0.16174
680800.0000    0.35080
680840.0000    0.37013
680880.0000    0.16825
680920.0000    0.32233
680960.0000    0.47039
681000.0000    0.39794
681040.0000    0.22127
681080.0000    0.41281
681120.0000    0.39224
681160.0000    0.38745
681200.0000    0.57859
681240.0000    0.42873
681280.0000    0.41704
681320.0000    0.41996
681360.0000    0.44155
681400.0000    0.39946
681440.0000    0.52929
681480.0000    0.36642
681520.0000    0.13788
681560.0000    0.07087
681600.0000    0.14005
681640.0000   -0.00555
681680.0000    0.28858
681720.0000    0.03416
681760.0000    0.17121
681800.0000    0.14513
681840.0000    0.25808
681880.0000   -0.10406
681920.0000    0.09764
681960.0000    0.27429
682000.0000    0.13034
682040.0000    0.17473
682080.0000    0.19004
682120.0000    0.26365
682160.0000    0.07281
682200.0000   -0.34902
682240.0000    0.24441
682280.0000    0.17277
682320.0000    0.43925
682360.0000    0.35075
682400.0000    0.47635
682440.0000    0.29930
682480.0000    0.09629
682520.0000   -0.05839
682560.0000    0.00849
682600.0000    0.08441
682640.0000    0.03163
682680.0000   -0.01755
682720.0000    0.24580
682760.0000    0.32192
682800.0000   -0.05686
682840.0000   -0.32456
682880.0000   -0.41412
682920.0000    0.00087
682960.0000    0.07033
683000.0000    0.16842
683040.0000   -0.16637
683080.0000   -0.05822
683120.0000   -0.11301
683160.0000    0.44055
683200.0000    0.21537
683240.0000    0.01120
683280.0000    0.10147
683320.0000   -0.13587
683360.0000    0.09128
683400.0000   -0.07501
683440.0000    0.01836
683480.0000    0.36364
683520.0000    0.47760
683560.0000    0.13096
683600.0000    0.56320
683640.0000    0.45377
683680.0000    0.19843
683720.0000    0.32233
683760.0000    0.64996
683800.0000    0.34727
683840.0000    0.28580
683880.0000    0.43866
683920.0000    0.17268
683960.0000    0.32896
684000.0000    0.56017
684040.0000    0.27385
684080.0000    0.25977
684120.0000    0.32186
684160.0000    0.30354
684200.0000    0.51823
684240.0000    0.47611
684280.0000    0.59890
684320.0000    0.39165
684360.0000    0.33112
684400.0000    0.41674
684440.0000    0.10289
684480.0000    0.40016
684520.0000    0.43159
684560.0000    0.34022
684600.0000    0.30432
684640.0000    0.38740
684680.0000    0.49674
684720.0000    0.49471
684760.0000    0.26489
684800.0000    0.26286
684840.0000    0.35021
684880.0000    0.54428
684920.0000    0.48671
684960.0000    0.44530
685000.0000    0.48336
685040.0000    0.06407
685080.0000    0.23179
685120.0000    0.33828
685160.0000    0.29769
685200.0000   -0.07357
685240.0000    0.26073
685280.0000    0.31973
685320.0000    0.09942
685360.0000   -0.22945
685400.0000    0.21259
685440.0000    0.38268
685480.0000    0.08840
685520.0000    0.52863
685560.0000    0.25511
685600.0000    0.14261
685640.0000    0.21980
685680.0000    0.41572
685720.0000    0.52732
685760.0000    0.32554
685800.0000    0.21133
685840.0000    0.12454
685880.0000    0.37270
685920.0000    0.02832
685960.0000    0.29406
686000.0000    0.11231
686040.0000    0.35450
686080.0000    0.05626
686120.0000    0.19176
686160.0000    0.37799
686200.0000    0.30719
686240.0000    0.33496
686280.0000   -0.09721
686320.0000    0.01295
686360.0000    0.00178
686400.0000    0.36235
686440.0000   -0.02216
686480.0000    0.14797
686520.0000    0.47486
686560.0000    0.56124
686600.0000    0.28653
686640.0000    0.36016
686680.0000    0.47307
686720.0000    0.51490
686760.0000    0.32819
686800.0000    0.49113
686840.0000    0.53102
686880.0000    0.32408
686920.0000    0.46520
686960.0000    0.48706
687000.0000    0.47264
687040.0000    0.46038
687080.0000    0.48009
687120.0000    0.43094
687160.0000    0.17675
687200.0000    0.37788
687240.0000    0.37118
687280.0000    0.54497
687320.0000    0.53254
687360.0000    0.46981
687400.0000    0.48984
687440.0000    0.15913
687480.0000   -0.07187
687520.0000    0.31149
687560.0000    0.60286
687600.0000    0.58306
687640.0000    0.56357
687680.0000    0.53715
687720.0000    0.60292
687760.0000    0.29383
687800.0000    0.20458
687840.0000    0.15067
687880.0000    0.14680
687920.0000    0.34933
687960.0000    0.33946
688000.0000    0.17793
688040.0000    0.33178
688080.0000    0.06914
688120.0000    0.24518
688160.0000    0.22701
688200.0000    0.25792
688240.0000    0.22367
688280.0000    0.46683
688320.0000    0.24201
688360.0000    0.52135
688400.0000    0.53018
688440.0000    0.30889
688480.0000    0.30800
688520.0000    0.16082
688560.0000    0.17310
688600.0000    0.50141
688640.0000    0.63504
688680.0000    0.33762
688720.0000    0.49823
688760.0000    0.37272
688800.0000    0.41058
688840.0000    0.50634
688880.0000    0.55135
688920.0000    0.48088
688960.0000    0.41938
689000.0000    0.36649
689040.0000    0.41224
689080.0000    0.48899
689120.0000    0.35796
689160.0000    0.40002
689200.0000    0.73462
689240.0000    0.39754
689280.0000    0.59248
689320.0000    0.49310
689360.0000    0.42235
689400.0000    0.43146
689440.0000    0.69290
689480.0000    0.41970
689520.0000    0.43481
689560.0000    0.41147
689600.0000   -0.08424
689640.0000    0.14305
689680.0000    0.19161
689720.0000    0.23955
689760.0000    0.41912
689800.0000    0.33215
689840.0000    0.23903
689880.0000    0.40975
689920.0000    0.21717
689960.0000    0.23231
690000.0000    0.36485
690040.0000    0.29806
690080.0000    0.09382
690120.0000    0.17981
690160.0000   -0.02824
690200.0000   -0.18636
690240.0000   -0.01633
690280.0000    0.16759
690320.0000    0.03617
690360.0000    0.20016
690400.0000    0.25806
690440.0000    0.18122
690480.0000    0.04666
690520.0000    0.11444
690560.0000    0.03479
690600.0000    0.00707
690640.0000    0.24398
690680.0000    0.19273
690720.0000    0.23484
690760.0000    0.21711
690800.0000    0.07614
690840.0000    0.11718
690880.0000    0.52196
690920.0000    0.30901
690960.0000   -0.34451
691000.0000   -0.00900
691040.0000    0.16497
691080.0000    0.07905
691120.0000    0.19015
691160.0000    0.13426
691200.0000    0.23856
691240.0000    0.30318
691280.0000    0.29369
691320.0000    0.09094
691360.0000    0.11080
691400.0000    0.18735
691440.0000    0.30508
691480.0000    0.20629
691520.0000    0.26678
691560.0000    0.18768
691600.0000    0.30408
691640.0000    0.04733
691680.0000    0.16904
691720.0000    0.27264
691760.0000    0.16434
691800.0000    0.34368
691840.0000    0.38144
691880.0000    0.20928
691920.0000    0.55885
691960.0000    0.39418
692000.0000    0.37419
692040.0000    0.43812
692080.0000    0.49600
692120.0000    0.38896
692160.0000    0.47123
692200.0000    0.27788
692240.0000    0.25676
692280.0000    0.35179
692320.0000    0.21072
692360.0000    0.10479
692400.0000    0.10303
692440.0000    0.10039
692480.0000    0.40038
692520.0000    0.01207
692560.0000   -0.20612
692600.0000    0.02813
692640.0000    0.42556
692680.0000    0.31300
692720.0000    0.38946
692760.0000    0.11290
692800.0000    0.30478
692840.0000    0.70964
692880.0000    0.55139
692920.0000    0.54196
692960.0000    0.54352
693000.0000    0.53739
693040.0000    0.27469
693080.0000    0.48196
693120.0000    0.79663
693160.0000    0.52034
693200.0000    0.51068
693240.0000    0.44707
693280.0000    0.45622
693320.0000    0.32439
693360.0000    0.57572
693400.0000    0.48305
693440.0000    0.13195
693480.0000    0.27577
693520.0000    0.45541
693560.0000    0.67515
693600.0000    0.59299
693640.0000    0.50067
693680.0000    0.22365
693720.0000    0.69893
693760.0000    0.51817
693800.0000    0.69904
693840.0000    0.32745
693880.0000    0.59914
693920.0000    0.51132
693960.0000    0.57027
694000.0000    0.45372
694040.0000    0.40782
694080.0000    0.63911
694120.0000    0.58798
694160.0000    0.28492
694200.0000    0.40847
694240.0000    0.24671
694280.0000    0.32636
694320.0000    0.35450
694360.0000    0.41971
694400.0000    0.32880
694440.0000    0.42849
694480.0000    0.30826
694520.0000    0.16457
694560.0000    0.37022
694600.0000    0.29891
694640.0000    0.32170
694680.0000    0.20306
694720.0000    0.19304
694760.0000    0.17956
694800.0000    0.46654
694840.0000    0.46815
694880.0000    0.51872
694920.0000    0.30929
694960.0000    0.32059
695000.0000    0.17911
695040.0000    0.38843
695080.0000    0.18285
695120.0000    0.40860
695160.0000    0.41528
695200.0000    0.46701
695240.0000    0.59696
695280.0000    0.28026
695320.0000    0.22875
695360.0000    0.33851
695400.0000    0.17004
695440.0000    0.63795
695480.0000    0.44570
695520.0000    0.39351
695560.0000    0.25163
695600.0000    0.21957
695640.0000    0.46979
695680.0000    0.51550
695720.0000    0.41342
695760.0000    0.40879
695800.0000    0.12829
695840.0000    0.42101
695880.0000    0.27646
695920.0000    0.23934
695960.0000    0.27226
696000.0000    0.22547
696040.0000    0.73930
696080.0000    0.33397
696120.0000    0.21381
696160.0000    0.61447
696200.0000    0.23391
696240.0000    0.16640
696280.0000    0.42332
696320.0000    0.23412
696360.0000    0.39070
696400.0000    0.41861
696440.0000    0.38494
696480.0000    0.37777
696520.0000    0.27525
696560.0000    0.33997
696600.0000    0.43639
696640.0000    0.04539
696680.0000   -0.10303
696720.0000   -0.20821
696760.0000   -0.23790
696800.0000   -0.60041
696840.0000   -0.79548
696880.0000   -0.80545
696920.0000   -1.00195
696960.0000   -0.72619
697000.0000   -0.39941
697040.0000   -0.91027
697080.0000   -0.60847
697120.0000   -0.76258
697160.0000   -0.74273
697200.0000   -0.92192
697240.0000   -0.84154
697280.0000   -1.03265
697320.0000   -0.75608
697360.0000   -0.65274
697400.0000   -0.50420
697440.0000   -0.64756
697480.0000   -0.56853
697520.0000   -0.85439
697560.0000   -0.48747
697600.0000   -0.24094
697640.0000   -0.26810
697680.0000   -0.80969
697720.0000   -0.55503
697760.0000   -0.70755
697800.0000   -0.64253
697840.0000   -0.70500
697880.0000   -0.74356
697920.0000   -0.92715
697960.0000   -0.92475
698000.0000   -0.93267
698040.0000   -0.58646
698080.0000   -0.65807
698120.0000   -0.66037
698160.0000   -0.63152
698200.0000   -0.64899
698240.0000   -0.63334
698280.0000   -0.74815
698320.0000   -0.61037
698360.0000   -0.32915
698400.0000   -0.77939
698440.0000   -0.81248
698480.0000   -0.69169
698520.0000   -0.84773
698560.0000   -0.75931
698600.0000   -0.50724
698640.0000   -0.46298
698680.0000   -0.54809
698720.0000   -0.62299
698760.0000   -0.55547
698800.0000   -1.00083
698840.0000   -0.51185
698880.0000   -0.70224
698920.0000   -0.73047
698960.0000   -0.77897
699000.0000   -0.83138
699040.0000   -0.49920
699080.0000   -0.53971
699120.0000   -0.70117
699160.0000   -0.34569
699200.0000   -0.51035
699240.0000   -0.65271
699280.0000   -0.89973
699320.0000   -0.67433
699360.0000   -0.55808
699400.0000   -0.92109
699440.0000   -0.88928
699480.0000   -0.43410
699520.0000   -0.89271
699560.0000   -0.44289
699600.0000   -0.96147
699640.0000   -0.80340
699680.0000   -0.82432
699720.0000   -0.76772
699760.0000   -0.66675
699800.0000   -0.40528
699840.0000   -0.63345
699880.0000   -0.64209
699920.0000   -0.12630
699960.0000   -0.33433
700000.0000   -0.16853
700040.0000   -0.40967
700080.0000   -0.40582
700120.0000   -0.38142
700160.0000   -0.61088
700200.0000   -0.46881
700240.0000   -0.13877
700280.0000   -0.76863
700320.0000   -0.54720
700360.0000   -0.27750
700400.0000   -0.51897
700440.0000   -0.58650
700480.0000   -0.78912
700520.0000   -0.54728
700560.0000   -0.82139
700600.0000   -0.78498
700640.0000   -0.26185
700680.0000   -0.64297
700720.0000   -0.88330
700760.0000   -1.00079
700800.0000   -0.90215
700840.0000   -0.68486
700880.0000   -0.80521
700920.0000   -0.71047
700960.0000   -0.72888
701000.0000   -0.35989
701040.0000   -0.33660
701080.0000   -0.74300
701120.0000   -0.66586
701160.0000   -0.46289
701200.0000   -0.31794
701240.0000   -0.31237
701280.0000   -0.41516
701320.0000   -0.37430
701360.0000   -0.61256
701400.0000   -0.20963
701440.0000   -0.29555
701480.0000   -0.22918
701520.0000   -0.54094
701560.0000   -0.48980
701600.0000   -0.20464
701640.0000   -0.43533
701680.0000   -0.45721
701720.0000   -0.59627
701760.0000   -0.72521
701800.0000   -0.54294
701840.0000   -0.45098
701880.0000   -0.41639
701920.0000   -0.52269
701960.0000   -0.45998
702000.0000   -0.48594
702040.0000   -0.39769
702080.0000    0.24150
702120.0000   -0.12182
702160.0000   -0.64432
702200.0000   -0.49772
702240.0000   -0.52643
702280.0000   -0.42348
702320.0000   -0.10493
702360.0000   -0.00645
702400.0000   -0.35918
702440.0000   -0.33851
702480.0000   -0.39237
702520.0000   -0.38482
702560.0000   -0.30251
702600.0000   -0.37128
702640.0000   -0.19319
702680.0000   -0.20957
702720.0000   -0.17397
702760.0000   -0.14676
702800.0000   -0.47604
702840.0000   -0.12902
702880.0000   -0.20778
702920.0000   -0.34320
702960.0000   -0.33024
703000.0000   -0.44137
703040.0000   -0.48514
703080.0000   -0.15606
703120.0000   -0.23980
703160.0000   -0.27378
703200.0000    0.05917
703240.0000   -0.31036
703280.0000   -0.17860
703320.0000   -0.41976
703360.0000   -0.41219
703400.0000   -0.22302
703440.0000   -0.25602
703480.0000   -0.47829
703520.0000   -0.31251
703560.0000   -0.52104
703600.0000   -0.41054
703640.0000   -0.07205
703680.0000   -0.07419
703720.0000    0.08307
703760.0000   -0.14058
703800.0000   -0.01192
703840.0000    0.04439
703880.0000   -0.04775
703920.0000   -0.25716
703960.0000   -0.00546
704000.0000   -0.08718
704040.0000   -0.21971
704080.0000   -0.09987
704120.0000   -0.16512
704160.0000   -0.66053
704200.0000   -0.14575
704240.0000   -0.32815
704280.0000   -0.58893
704320.0000   -0.35137
704360.0000   -0.22254
704400.0000   -0.29565
704440.0000   -0.25444
704480.0000    0.02043
704520.0000   -0.15988
704560.0000   -0.07282
704600.0000   -0.51116
704640.0000   -0.15766
704680.0000   -0.33240
704720.0000   -0.38615
704760.0000   -0.69233
704800.0000   -0.19988
704840.0000   -0.33462
704880.0000   -0.42870
704920.0000   -0.45249
704960.0000   -0.26556
705000.0000   -0.19770
705040.0000   -0.38172
705080.0000   -0.26611
705120.0000   -0.35249
705160.0000   -0.37599
705200.0000   -0.55218
705240.0000   -0.39001
705280.0000   -0.13868
705320.0000   -0.00785
705360.0000   -0.27728
705400.0000   -0.14995
705440.0000   -0.24675
705480.0000    0.08299
705520.0000   -0.15432
705560.0000   -0.07305
705600.0000   -0.40889
705640.0000   -0.12805
705680.0000   -0.74249
705720.0000   -0.20663
705760.0000   -0.02378
705800.0000   -0.22381
705840.0000   -0.12752
705880.0000    0.41039
705920.0000    0.17126
705960.0000    0.43465
706000.0000    0.34496
706040.0000    0.36312
706080.0000    0.44425
706120.0000    0.11057
706160.0000    0.15694
706200.0000    0.25333
706240.0000    0.25760
706280.0000    0.46429
706320.0000    0.64858
706360.0000    0.34747
706400.0000    0.17190
706440.0000    0.05823
706480.0000    0.02538
706520.0000    0.20826
706560.0000    0.43150
706600.0000    0.32216
706640.0000    0.24854
706680.0000    0.18488
706720.0000    0.52663
706760.0000    0.37423
706800.0000    0.18626
706840.0000    0.41725
706880.0000    0.53663
706920.0000    0.35691
706960.0000    0.38217
707000.0000    0.26622
707040.0000    0.24423
707080.0000    0.33406
707120.0000   -0.15812
707160.0000   -0.09592
707200.0000    0.21514
707240.0000    0.07169
707280.0000    0.55735
707320.0000    0.12971
707360.0000    0.23821
707400.0000    0.36069
707440.0000    0.10599
707480.0000    0.16027
707520.0000    0.33449
707560.0000    0.23252
707600.0000    0.20344
707640.0000    0.26667
707680.0000    0.17669
707720.0000    0.07574
707760.0000    0.08377
707800.0000    0.15463
707840.0000    0.22652
707880.0000    0.09429
707920.0000    0.22804
707960.0000   -0.00974
708000.0000   -0.21359
708040.0000   -0.06453
708080.0000   -0.06859
708120.0000    0.20594
708160.0000    0.15453
708200.0000    0.13667
708240.0000   -0.14397
708280.0000    0.05724
708320.0000   -0.08816
708360.0000    0.26982
708400.0000    0.26096
708440.0000    0.31416
708480.0000    0.27850
708520.0000    0.34025
708560.0000   -0.13404
708600.0000    0.14183
708640.0000    0.11204
708680.0000    0.64352
708720.0000    0.25165
708760.0000    0.27464
708800.0000    0.46122
708840.0000    0.15659
708880.0000    0.16814
708920.0000    0.25571
708960.0000    0.50099
709000.0000    0.25944
709040.0000    0.56910
709080.0000    0.25346
709120.0000    0.17714
709160.0000    0.30913
709200.0000    0.31559
709240.0000    0.38503
709280.0000    0.38407
709320.0000    0.45631
709360.0000    0.36353
709400.0000    0.39956
709440.0000    0.24927
709480.0000    0.17174
709520.0000    0.25253
709560.0000    0.41302
709600.0000    0.10330
709640.0000    0.28072
709680.0000    0.02012
709720.0000    0.42751
709760.0000    0.25060
709800.0000    0.43412
709840.0000    0.41857
709880.0000    0.35730
709920.0000    0.39566
709960.0000    0.31470
710000.0000    0.31183
710040.0000    0.33106
710080.0000    0.49887
710120.0000    0.31302
710160.0000    0.11497
710200.0000    0.21686
710240.0000    0.13743
710280.0000    0.39772
710320.0000    0.31895
710360.0000    0.34426
710400.0000    0.18959
710440.0000    0.24161
710480.0000    0.35526
710520.0000   -0.16309
710560.0000   -0.07083
710600.0000   -0.19914
710640.0000   -0.48511
710680.0000   -0.64210
710720.0000   -0.71007
710760.0000   -0.65135
710800.0000   -0.54353
710840.0000   -0.76740
710880.0000   -0.25862
710920.0000   -0.03143
710960.0000   -0.09477
711000.0000   -0.26229
711040.0000   -0.11267
711080.0000   -0.12338
711120.0000   -0.10098
711160.0000   -0.52842
711200.0000   -0.48883
711240.0000   -0.34206
711280.0000   -0.75675
711320.0000   -0.62126
711360.0000   -0.53116
711400.0000   -0.40888
711440.0000   -0.65330
711480.0000   -0.97339
711520.0000   -0.50166
711560.0000   -0.40315
711600.0000   -0.58120
711640.0000   -0.44930
711680.0000   -0.45075
711720.0000   -0.66658
711760.0000   -0.84284
711800.0000   -0.62620
711840.0000   -0.95007
711880.0000   -1.02165
711920.0000   -0.96537
711960.0000   -0.96537
712000.0000   -0.72845
712040.0000   -0.90670
712080.0000   -0.44990
712120.0000   -0.96266
712160.0000   -0.83137
712200.0000   -0.93630
712240.0000   -0.83846
712280.0000   -1.17865
712320.0000   -0.81011
712360.0000   -0.91189
712400.0000   -0.97430
712440.0000   -0.67793
712480.0000   -0.85080
712520.0000   -0.35978
712560.0000   -0.42674
712600.0000   -0.58008
712640.0000   -0.47991
712680.0000   -0.24439
712720.0000   -0.57926
712760.0000   -0.05645
712800.0000   -0.47996
712840.0000   -0.22166
712880.0000    0.08617
712920.0000    0.08146
712960.0000    0.03341
713000.0000   -0.03902
713040.0000    0.13163
713080.0000    0.41007
713120.0000   -0.21417
713160.0000    0.04710
713200.0000   -0.61681
713240.0000   -0.41737
713280.0000   -0.41961
713320.0000   -0.21307
713360.0000   -0.11114
713400.0000   -0.32819
713440.0000   -0.28319
713480.0000   -0.76359
713520.0000   -0.14914
713560.0000   -0.06368
713600.0000   -0.49690
713640.0000   -0.63402
713680.0000   -0.37476
713720.0000   -0.53700
713760.0000   -0.54510
713800.0000   -0.17904
713840.0000   -0.44125
713880.0000   -0.57399
713920.0000   -0.49173
713960.0000   -0.49956
714000.0000   -0.75157
714040.0000   -0.58248
714080.0000   -0.37302
714120.0000   -0.41755
714160.0000   -0.05269
714200.0000    0.02610
714240.0000   -0.11719
714280.0000    0.03815
714320.0000   -0.18082
714360.0000   -0.40601
714400.0000   -0.44125
714440.0000   -0.22783
714480.0000   -0.20344
714520.0000    0.13707
714560.0000   -0.10270
714600.0000    0.00789
714640.0000   -0.13395
714680.0000    0.12703
714720.0000   -0.04718
714760.0000   -0.03718
714800.0000   -0.20874
714840.0000   -0.08611
714880.0000    0.01334
714920.0000   -0.00525
714960.0000   -0.21680
715000.0000   -0.17097
715040.0000   -0.30740
715080.0000   -0.04055
715120.0000   -0.31408
715160.0000   -0.62316
715200.0000   -0.84669
715240.0000   -0.80865
715280.0000   -0.57728
715320.0000   -0.78534
715360.0000   -1.30864
715400.0000   -1.03323
715440.0000   -0.79640
715480.0000   -0.65938
715520.0000   -0.95158
715560.0000   -0.85621
715600.0000   -0.66059
715640.0000   -0.92749
715680.0000   -1.07265
715720.0000   -0.72690
715760.0000   -0.54357
715800.0000   -0.62115
715840.0000   -0.48066
715880.0000   -0.75427
715920.0000   -0.33166
715960.0000   -0.11449
716000.0000   -0.00328
716040.0000   -0.40137
716080.0000   -0.26083
716120.0000    0.12725
716160.0000    0.14193
716200.0000    0.08882
716240.0000    0.26189
716280.0000    0.42474
716320.0000    0.20103
716360.0000    0.10184
716400.0000    0.19362
716440.0000    0.33575
716480.0000    0.48616
716520.0000    0.27758
716560.0000    0.47572
716600.0000    0.29073
716640.0000    0.23646
716680.0000    0.40135
716720.0000    0.07276
716760.0000    0.55461
716800.0000    0.35276
716840.0000    0.47319
716880.0000    0.25161
716920.0000    0.35859
716960.0000    0.23543
717000.0000    0.38533
717040.0000    0.38565
717080.0000    0.12776
717120.0000    0.38286
717160.0000    0.30421
717200.0000    0.21687
717240.0000   -0.01673
717280.0000    0.02803
717320.0000   -0.30900
717360.0000   -0.04574
717400.0000   -0.06593
717440.0000   -0.22496
717480.0000    0.09361
717520.0000   -0.25233
717560.0000   -0.20907
717600.0000   -0.37337
717640.0000   -0.17482
717680.0000   -0.27248
717720.0000   -0.63059
717760.0000   -0.66442
717800.0000   -0.03952
717840.0000   -0.11543
717880.0000   -0.17867
717920.0000    0.06908
717960.0000   -0.42283
718000.0000   -0.22527
718040.0000   -0.25761
718080.0000   -0.22652
718120.0000   -0.38404
718160.0000   -0.42759
718200.0000   -0.56679
718240.0000   -0.54760
718280.0000   -0.70894
718320.0000   -0.71714
718360.0000   -0.56094
718400.0000   -0.40127
718440.0000   -0.68048
718480.0000   -0.62390
718520.0000   -0.49144
718560.0000   -0.43926
718600.0000   -0.26614
718640.0000    0.23254
718680.0000   -0.09669
718720.0000   -0.52002
718760.0000   -0.30469
718800.0000   -0.24503
718840.0000   -0.06464
718880.0000   -0.43982
718920.0000   -0.38071
718960.0000   -0.15688
719000.0000   -0.34985
719040.0000   -0.19946
719080.0000   -0.57271
719120.0000   -0.37261
719160.0000   -0.50950
719200.0000   -0.25668
719240.0000   -0.43917
719280.0000   -0.39743
719320.0000   -0.49655
719360.0000   -0.52574
719400.0000   -0.30593
719440.0000   -0.11181
719480.0000   -0.16394
719520.0000   -0.17812
719560.0000   -0.78161
719600.0000   -0.46753
719640.0000   -0.60985
719680.0000   -0.69444
719720.0000   -0.39746
719760.0000   -0.41583
719800.0000   -0.23611
719840.0000   -0.47366
719880.0000   -0.50948
719920.0000   -0.57239
719960.0000   -0.66631
720000.0000   -0.33618
720040.0000   -0.18944
720080.0000   -0.42868
720120.0000   -0.05750
720160.0000   -0.11152
720200.0000    0.05571
720240.0000   -0.03793
720280.0000   -0.03473
720320.0000   -0.30721
720360.0000   -0.28231
720400.0000   -0.30809
720440.0000   -0.20784
720480.0000   -0.21912
720520.0000   -0.27660
720560.0000   -0.32339
720600.0000   -0.22293
720640.0000   -0.25072
720680.0000   -0.00980
720720.0000   -0.33438
720760.0000   -0.26064
720800.0000   -0.48132
720840.0000   -0.32553
720880.0000   -0.09790
720920.0000   -0.27007
720960.0000   -0.02732
721000.0000   -0.44516
721040.0000   -0.55616
721080.0000   -0.44633
721120.0000   -0.29157
721160.0000   -0.32513
721200.0000   -0.51429
721240.0000   -0.25127
721280.0000   -0.29727
721320.0000   -0.11976
721360.0000   -0.40635
721400.0000   -0.14826
721440.0000   -0.12407
721480.0000   -0.13898
721520.0000   -0.54355
721560.0000   -0.18042
721600.0000   -0.09014
721640.0000   -0.40152
721680.0000   -0.31008
721720.0000    0.02748
721760.0000   -0.28978
721800.0000   -0.31781
721840.0000   -0.05263
721880.0000   -0.12596
721920.0000   -0.18221
721960.0000   -0.11460
722000.0000   -0.36226
722040.0000   -0.17618
722080.0000    0.00127
722120.0000   -0.07257
722160.0000   -0.41078
722200.0000   -0.44298
722240.0000   -0.22127
722280.0000   -0.38991
722320.0000   -0.18400
722360.0000   -0.11218
722400.0000   -0.26377
722440.0000   -0.43347
722480.0000   -0.14692
722520.0000   -0.72632
722560.0000   -0.27647
722600.0000   -0.28533
722640.0000   -0.25171
722680.0000   -0.22455
722720.0000   -0.23439
722760.0000   -0.53452
722800.0000   -0.59243
722840.0000   -0.39224
722880.0000   -0.15094
722920.0000   -0.48645
722960.0000   -0.28912
723000.0000   -0.25307
723040.0000   -0.33281
723080.0000   -0.42544
723120.0000   -0.33052
723160.0000   -0.43910
723200.0000   -0.20540
723240.0000   -0.09894
723280.0000   -0.27307
723320.0000   -0.17541
723360.0000   -0.83473
723400.0000   -0.66573
723440.0000   -0.58372
723480.0000   -0.56544
723520.0000   -0.79409
723560.0000   -0.58240
723600.0000   -0.40830
723640.0000   -0.51905
723680.0000   -0.42398
723720.0000   -0.43336
723760.0000   -0.41364
723800.0000   -0.67014
723840.0000   -0.52807
[truncated: 158,795 more chars]
