# Supplementary material for: Comment on 'Valid molecular dynamics simulations of human hemoglobin require a surprisingly large box size'
Source: eLife. 2019 Jun 20;8:e44718. doi: 10.7554/eLife.44718 (PMC6586461; doi:10.7554/eLife.44718)
Supplement: Figure 4—source data 1. — The zip archive contains a README file describing which source files correspond to the different panels. [file elife-44718-fig4-data1.zip › figure4/panels_EF/amber/box2/eq8/proj.xvg]

25000.0000    0.17980
25040.0000    0.19612
25080.0000    0.52790
25120.0000    0.49649
25160.0000    0.48108
25200.0000    0.58632
25240.0000    0.64890
25280.0000    0.20189
25320.0000    0.49428
25360.0000    0.34870
25400.0000    0.36344
25440.0000    0.33241
25480.0000    0.36228
25520.0000    0.27963
25560.0000   -0.08715
25600.0000   -0.04088
25640.0000    0.34747
25680.0000    0.16617
25720.0000    0.18361
25760.0000    0.21213
25800.0000    0.39724
25840.0000    0.44134
25880.0000    0.22714
25920.0000    0.26584
25960.0000    0.34756
26000.0000    0.24037
26040.0000    0.23227
26080.0000    0.52563
26120.0000    0.44747
26160.0000    0.24440
26200.0000    0.36783
26240.0000    0.26259
26280.0000    0.60463
26320.0000    0.26520
26360.0000    0.50915
26400.0000    0.37645
26440.0000    0.38738
26480.0000    0.25302
26520.0000    0.50006
26560.0000    0.47833
26600.0000    0.25367
26640.0000    0.07682
26680.0000    0.23507
26720.0000    0.32658
26760.0000    0.02958
26800.0000    0.23071
26840.0000    0.07675
26880.0000    0.47179
26920.0000    0.46913
26960.0000    0.42877
27000.0000   -0.12879
27040.0000    0.25256
27080.0000    0.48929
27120.0000    0.32990
27160.0000    0.03730
27200.0000    0.28958
27240.0000    0.20567
27280.0000    0.39492
27320.0000    0.55920
27360.0000    0.52112
27400.0000    0.40405
27440.0000    0.40005
27480.0000    0.26441
27520.0000    0.21443
27560.0000    0.16388
27600.0000    0.47309
27640.0000    0.28137
27680.0000    0.37880
27720.0000    0.44364
27760.0000    0.31264
27800.0000    0.48737
27840.0000    0.37073
27880.0000    0.44114
27920.0000    0.30319
27960.0000    0.38984
28000.0000    0.38012
28040.0000    0.32244
28080.0000    0.26268
28120.0000    0.08011
28160.0000    0.19980
28200.0000    0.08354
28240.0000    0.13560
28280.0000    0.57657
28320.0000    0.48150
28360.0000    0.36507
28400.0000    0.28562
28440.0000    0.36086
28480.0000    0.27228
28520.0000    0.30730
28560.0000    0.41138
28600.0000    0.26254
28640.0000    0.31699
28680.0000    0.31010
28720.0000    0.35936
28760.0000    0.34119
28800.0000    0.30005
28840.0000    0.21842
28880.0000    0.33348
28920.0000    0.27335
28960.0000    0.58386
29000.0000    0.38288
29040.0000    0.26841
29080.0000    0.28435
29120.0000    0.36557
29160.0000    0.43369
29200.0000    0.28814
29240.0000    0.18475
29280.0000    0.38143
29320.0000    0.30005
29360.0000    0.20872
29400.0000    0.27256
29440.0000    0.27526
29480.0000    0.45022
29520.0000    0.33449
29560.0000    0.42107
29600.0000    0.41809
29640.0000    0.34952
29680.0000    0.11864
29720.0000    0.54733
29760.0000    0.30346
29800.0000    0.34935
29840.0000    0.29291
29880.0000    0.29621
29920.0000    0.49984
29960.0000    0.43750
30000.0000    0.22796
30040.0000    0.32021
30080.0000    0.35877
30120.0000    0.47815
30160.0000    0.46432
30200.0000    0.58220
30240.0000    0.50787
30280.0000    0.40665
30320.0000    0.29264
30360.0000    0.20141
30400.0000    0.26163
30440.0000    0.45206
30480.0000    0.33020
30520.0000    0.09716
30560.0000    0.24880
30600.0000    0.17497
30640.0000    0.21509
30680.0000    0.26342
30720.0000    0.29617
30760.0000    0.31135
30800.0000    0.15589
30840.0000    0.31626
30880.0000    0.24192
30920.0000    0.40514
30960.0000    0.24748
31000.0000    0.07637
31040.0000    0.21981
31080.0000    0.13036
31120.0000    0.58355
31160.0000    0.25845
31200.0000    0.30518
31240.0000    0.33604
31280.0000    0.34195
31320.0000    0.43403
31360.0000    0.33292
31400.0000    0.34962
31440.0000    0.31308
31480.0000    0.43512
31520.0000    0.27098
31560.0000    0.40522
31600.0000    0.35275
31640.0000    0.36782
31680.0000    0.36199
31720.0000    0.32975
31760.0000    0.30683
31800.0000    0.25107
31840.0000    0.20666
31880.0000    0.24373
31920.0000    0.42721
31960.0000    0.43916
32000.0000    0.28510
32040.0000    0.40552
32080.0000    0.28709
32120.0000    0.25571
32160.0000    0.40017
32200.0000    0.22261
32240.0000    0.11571
32280.0000    0.35565
32320.0000    0.34898
32360.0000    0.33687
32400.0000    0.14785
32440.0000    0.37817
32480.0000    0.24873
32520.0000    0.59132
32560.0000    0.40396
32600.0000    0.32711
32640.0000    0.33258
32680.0000    0.33735
32720.0000    0.38004
32760.0000    0.34323
32800.0000    0.46588
32840.0000    0.24433
32880.0000    0.26026
32920.0000    0.28722
32960.0000    0.25337
33000.0000    0.40488
33040.0000    0.41941
33080.0000    0.46951
33120.0000    0.47038
33160.0000    0.50185
33200.0000    0.51467
33240.0000    0.22059
33280.0000    0.28991
33320.0000   -0.21872
33360.0000    0.23600
33400.0000    0.52053
33440.0000    0.50306
33480.0000    0.65152
33520.0000   -0.23947
33560.0000   -0.11566
33600.0000   -0.06990
33640.0000   -0.19867
33680.0000   -0.22158
33720.0000   -0.08757
33760.0000    0.08949
33800.0000    0.05318
33840.0000    0.23332
33880.0000   -0.10819
33920.0000   -0.17504
33960.0000   -0.08000
34000.0000    0.01691
34040.0000    0.10466
34080.0000   -0.12714
34120.0000   -0.02126
34160.0000   -0.08865
34200.0000   -0.07582
34240.0000   -0.25211
34280.0000   -0.05620
34320.0000   -0.15704
34360.0000    0.19350
34400.0000    0.28153
34440.0000    0.07651
34480.0000   -0.49603
34520.0000   -0.01010
34560.0000   -0.17371
34600.0000    0.04252
34640.0000    0.02286
34680.0000    0.53192
34720.0000    0.38702
34760.0000    0.11622
34800.0000    0.44959
34840.0000    0.28842
34880.0000    0.31680
34920.0000    0.40568
34960.0000    0.54213
35000.0000    0.10321
35040.0000    0.28991
35080.0000    0.35336
35120.0000    0.32261
35160.0000    0.38699
35200.0000    0.50936
35240.0000    0.31567
35280.0000    0.17217
35320.0000   -0.03310
35360.0000    0.12844
35400.0000    0.28670
35440.0000    0.32198
35480.0000    0.39483
35520.0000    0.46534
35560.0000    0.09653
35600.0000    0.34621
35640.0000    0.26819
35680.0000    0.41859
35720.0000    0.27361
35760.0000    0.45278
35800.0000    0.50810
35840.0000    0.50811
35880.0000    0.26987
35920.0000    0.15124
35960.0000    0.22215
36000.0000    0.35362
36040.0000    0.00951
36080.0000    0.16510
36120.0000    0.28570
36160.0000    0.20683
36200.0000    0.37980
36240.0000    0.37600
36280.0000    0.42592
36320.0000    0.26278
36360.0000    0.24828
36400.0000    0.30690
36440.0000    0.42517
36480.0000    0.32878
36520.0000    0.26051
36560.0000    0.31195
36600.0000    0.28719
36640.0000    0.38466
36680.0000    0.39655
36720.0000    0.39096
36760.0000    0.24632
36800.0000    0.43402
36840.0000    0.42638
36880.0000    0.30114
36920.0000    0.42560
36960.0000    0.32920
37000.0000    0.42277
37040.0000    0.23921
37080.0000    0.20874
37120.0000    0.36860
37160.0000    0.27052
37200.0000    0.32773
37240.0000    0.39172
37280.0000    0.41667
37320.0000    0.17199
37360.0000    0.42383
37400.0000    0.35427
37440.0000    0.45121
37480.0000    0.19390
37520.0000    0.44739
37560.0000    0.41338
37600.0000    0.36965
37640.0000    0.39469
37680.0000    0.36725
37720.0000    0.27440
37760.0000    0.23084
37800.0000    0.37901
37840.0000    0.40862
37880.0000    0.61538
37920.0000    0.62467
37960.0000    0.43280
38000.0000    0.48088
38040.0000    0.53095
38080.0000    0.60482
38120.0000    0.40336
38160.0000    0.48603
38200.0000    0.58604
38240.0000    0.62313
38280.0000    0.44012
38320.0000    0.60183
38360.0000    0.45914
38400.0000    0.16793
38440.0000    0.37332
38480.0000    0.51286
38520.0000    0.47628
38560.0000    0.49334
38600.0000    0.40254
38640.0000    0.73831
38680.0000    0.54169
38720.0000    0.25562
38760.0000    0.33868
38800.0000    0.25150
38840.0000    0.56212
38880.0000    0.62534
38920.0000    0.51706
38960.0000    0.55074
39000.0000    0.37475
39040.0000    0.36527
39080.0000    0.46003
39120.0000    0.52517
39160.0000    0.52162
39200.0000    0.44105
39240.0000    0.64856
39280.0000    0.55214
39320.0000    0.45512
39360.0000    0.53305
39400.0000    0.69231
39440.0000    0.53445
39480.0000    0.36846
39520.0000    0.30068
39560.0000    0.30106
39600.0000    0.24496
39640.0000    0.44874
39680.0000    0.48153
39720.0000    0.42157
39760.0000    0.30794
39800.0000    0.35679
39840.0000    0.63860
39880.0000    0.26645
39920.0000    0.18014
39960.0000    0.55629
40000.0000    0.39421
40040.0000    0.50720
40080.0000    0.57114
40120.0000    0.42596
40160.0000    0.61260
40200.0000    0.56889
40240.0000    0.46697
40280.0000    0.35600
40320.0000    0.60338
40360.0000    0.53386
40400.0000    0.05502
40440.0000    0.30399
40480.0000    0.84487
40520.0000    0.71043
40560.0000    0.58464
40600.0000    0.64593
40640.0000    0.58927
40680.0000    0.47037
40720.0000    0.60389
40760.0000    0.48169
40800.0000    0.51538
40840.0000    0.46873
40880.0000    0.43834
40920.0000    0.40811
40960.0000    0.41432
41000.0000    0.44529
41040.0000    0.35635
41080.0000    0.54581
41120.0000    0.33909
41160.0000    0.26082
41200.0000    0.39164
41240.0000    0.53101
41280.0000    0.24120
41320.0000    0.67437
41360.0000    0.52453
41400.0000    0.23126
41440.0000    0.38525
41480.0000    0.14847
41520.0000    0.33267
41560.0000    0.48978
41600.0000    0.64020
41640.0000    0.55165
41680.0000    0.26299
41720.0000    0.44253
41760.0000    0.75184
41800.0000    0.46941
41840.0000    0.55256
41880.0000    0.57444
41920.0000    0.61470
41960.0000    0.26399
42000.0000    0.62781
42040.0000    0.62210
42080.0000    0.59222
42120.0000    0.51590
42160.0000    0.76393
42200.0000    0.46894
42240.0000    0.42594
42280.0000    0.73899
42320.0000    0.56722
42360.0000    0.32348
42400.0000    0.39701
42440.0000    0.47410
42480.0000    0.25933
42520.0000    0.21460
42560.0000    0.41180
42600.0000    0.32260
42640.0000    0.11282
42680.0000    0.41723
42720.0000    0.40336
42760.0000    0.44024
42800.0000    0.45385
42840.0000    0.58908
42880.0000    0.56939
42920.0000    0.70261
42960.0000    0.36226
43000.0000    0.41156
43040.0000    0.22806
43080.0000    0.44653
43120.0000    0.52538
43160.0000    0.56422
43200.0000    0.36587
43240.0000    0.44031
43280.0000    0.48093
43320.0000    0.27788
43360.0000    0.60855
43400.0000    0.55233
43440.0000    0.25303
43480.0000    0.31182
43520.0000    0.19816
43560.0000    0.23415
43600.0000    0.41761
43640.0000    0.45102
43680.0000    0.16562
43720.0000    0.17820
43760.0000    0.48786
43800.0000    0.43126
43840.0000    0.48338
43880.0000    0.36400
43920.0000    0.40919
43960.0000    0.24693
44000.0000    0.18754
44040.0000    0.37247
44080.0000    0.31993
44120.0000    0.31165
44160.0000    0.48377
44200.0000    0.61451
44240.0000    0.48222
44280.0000    0.47575
44320.0000    0.55120
44360.0000    0.50656
44400.0000    0.41674
44440.0000    0.51793
44480.0000    0.34409
44520.0000    0.30531
44560.0000    0.11213
44600.0000    0.27050
44640.0000    0.22403
44680.0000    0.47391
44720.0000    0.46196
44760.0000    0.51978
44800.0000    0.32344
44840.0000    0.37075
44880.0000    0.17314
44920.0000    0.32148
44960.0000    0.25045
45000.0000    0.16560
45040.0000    0.12198
45080.0000    0.29781
45120.0000    0.38624
45160.0000    0.48354
45200.0000    0.42647
45240.0000    0.43476
45280.0000    0.39504
45320.0000    0.09974
45360.0000   -0.08513
45400.0000    0.05319
45440.0000    0.13868
45480.0000   -0.18668
45520.0000   -0.06420
45560.0000    0.21316
45600.0000    0.34262
45640.0000    0.14373
45680.0000    0.31667
45720.0000    0.43667
45760.0000    0.05102
45800.0000    0.17133
45840.0000    0.29525
45880.0000    0.32235
45920.0000    0.49728
45960.0000    0.14860
46000.0000    0.33175
46040.0000    0.65622
46080.0000    0.52036
46120.0000    0.30709
46160.0000    0.16717
46200.0000    0.34427
46240.0000    0.17604
46280.0000    0.31837
46320.0000    0.00876
46360.0000    0.24134
46400.0000    0.34327
46440.0000    0.15994
46480.0000    0.43432
46520.0000    0.38994
46560.0000    0.34212
46600.0000    0.54817
46640.0000    0.38037
46680.0000    0.30933
46720.0000   -0.03344
46760.0000    0.27878
46800.0000    0.00917
46840.0000    0.40565
46880.0000    0.34385
46920.0000    0.34904
46960.0000    0.16145
47000.0000    0.09625
47040.0000    0.17744
47080.0000    0.24785
47120.0000    0.26113
47160.0000    0.21568
47200.0000    0.48933
47240.0000    0.24561
47280.0000    0.09963
47320.0000    0.14034
47360.0000    0.33421
47400.0000    0.07084
47440.0000   -0.01711
47480.0000    0.10420
47520.0000    0.22568
47560.0000    0.24630
47600.0000    0.30931
47640.0000    0.38020
47680.0000    0.26503
47720.0000    0.31289
47760.0000    0.34527
47800.0000    0.21511
47840.0000    0.21728
47880.0000    0.07396
47920.0000    0.17991
47960.0000    0.20685
48000.0000    0.33558
48040.0000    0.42509
48080.0000    0.49110
48120.0000    0.49324
48160.0000    0.19227
48200.0000    0.26001
48240.0000    0.20367
48280.0000    0.40487
48320.0000    0.48127
48360.0000    0.23555
48400.0000    0.30348
48440.0000    0.42721
48480.0000    0.41803
48520.0000    0.18892
48560.0000    0.16267
48600.0000    0.30172
48640.0000    0.40140
48680.0000    0.31115
48720.0000    0.27035
48760.0000    0.25662
48800.0000    0.45177
48840.0000    0.36198
48880.0000    0.29690
48920.0000    0.24025
48960.0000   -0.06479
49000.0000    0.04292
49040.0000    0.48183
49080.0000    0.30814
49120.0000    0.22657
49160.0000    0.36237
49200.0000    0.36176
49240.0000    0.62098
49280.0000    0.39377
49320.0000    0.66690
49360.0000    0.45090
49400.0000    0.65390
49440.0000   -0.00983
49480.0000   -0.03544
49520.0000    0.22030
49560.0000    0.42624
49600.0000    0.44810
49640.0000    0.22912
49680.0000    0.47259
49720.0000    0.15461
49760.0000    0.31604
49800.0000    0.34662
49840.0000    0.47644
49880.0000    0.38844
49920.0000    0.44140
49960.0000    0.50715
50000.0000    0.34636
50040.0000    0.47356
50080.0000    0.35604
50120.0000    0.47245
50160.0000    0.27687
50200.0000    0.44000
50240.0000    0.53925
50280.0000    0.50087
50320.0000    0.53611
50360.0000    0.62780
50400.0000    0.58899
50440.0000    0.61695
50480.0000    0.59024
50520.0000    0.22127
50560.0000    0.45925
50600.0000    0.39296
50640.0000    0.22000
50680.0000    0.13389
50720.0000    0.51609
50760.0000    0.37325
50800.0000    0.36066
50840.0000    0.57056
50880.0000    0.37096
50920.0000   -0.04719
50960.0000   -0.38770
51000.0000   -0.20437
51040.0000   -0.46489
51080.0000   -0.31957
51120.0000   -0.48644
51160.0000   -0.26646
51200.0000   -0.25826
51240.0000   -0.34331
51280.0000   -0.74638
51320.0000   -0.40720
51360.0000   -0.24615
51400.0000   -0.38798
51440.0000   -0.35985
51480.0000   -0.34034
51520.0000   -0.26175
51560.0000   -0.38640
51600.0000   -0.23058
51640.0000   -0.11178
51680.0000   -0.48092
51720.0000   -0.50733
51760.0000   -0.36595
51800.0000    0.07779
51840.0000    0.03856
51880.0000   -0.09472
51920.0000    0.10231
51960.0000    0.06697
52000.0000   -0.12930
52040.0000   -0.15232
52080.0000    0.09692
52120.0000   -0.09410
52160.0000    0.01591
52200.0000    0.10643
52240.0000   -0.09950
52280.0000    0.01741
52320.0000    0.04910
52360.0000   -0.04641
52400.0000   -0.05865
52440.0000   -0.04725
52480.0000    0.14165
52520.0000   -0.21029
52560.0000   -0.22187
52600.0000    0.19673
52640.0000   -0.45897
52680.0000   -0.32840
52720.0000   -0.33166
52760.0000    0.09113
52800.0000   -0.18813
52840.0000   -0.20015
52880.0000   -0.37595
52920.0000   -0.18069
52960.0000   -0.00637
53000.0000   -0.15152
53040.0000    0.11381
53080.0000    0.11453
53120.0000    0.12187
53160.0000    0.27485
53200.0000    0.14790
53240.0000    0.29308
53280.0000    0.41075
53320.0000    0.51285
53360.0000    0.42072
53400.0000    0.24004
53440.0000    0.54820
53480.0000    0.26351
53520.0000    0.10984
53560.0000    0.47180
53600.0000    0.45789
53640.0000    0.31470
53680.0000    0.53564
53720.0000    0.38446
53760.0000    0.20076
53800.0000    0.45541
53840.0000    0.25328
53880.0000    0.07534
53920.0000    0.22653
53960.0000    0.30121
54000.0000    0.08609
54040.0000    0.29195
54080.0000    0.35284
54120.0000    0.25838
54160.0000    0.19386
54200.0000    0.19683
54240.0000    0.32094
54280.0000    0.34103
54320.0000    0.27134
54360.0000    0.42919
54400.0000    0.04511
54440.0000    0.12041
54480.0000    0.54898
54520.0000    0.33534
54560.0000    0.46371
54600.0000    0.25634
54640.0000    0.29147
54680.0000    0.14088
54720.0000    0.29836
54760.0000    0.16294
54800.0000    0.25545
54840.0000    0.21864
54880.0000    0.31996
54920.0000    0.47249
54960.0000    0.49149
55000.0000    0.05235
55040.0000    0.37512
55080.0000    0.42941
55120.0000    0.11534
55160.0000    0.39616
55200.0000    0.35885
55240.0000    0.34936
55280.0000    0.45005
55320.0000    0.15435
55360.0000    0.22207
55400.0000    0.47131
55440.0000    0.44885
55480.0000    0.28526
55520.0000    0.21013
55560.0000    0.50815
55600.0000    0.45350
55640.0000    0.20987
55680.0000    0.37120
55720.0000    0.45609
55760.0000    0.42906
55800.0000    0.67985
55840.0000    0.56328
55880.0000    0.52603
55920.0000    0.14578
55960.0000    0.35480
56000.0000    0.27064
56040.0000    0.28896
56080.0000    0.09148
56120.0000    0.11417
56160.0000    0.24435
56200.0000    0.25033
56240.0000    0.18582
56280.0000    0.33754
56320.0000    0.36595
56360.0000    0.24607
56400.0000    0.31027
56440.0000    0.31334
56480.0000    0.35932
56520.0000    0.21677
56560.0000    0.25800
56600.0000    0.04169
56640.0000    0.25882
56680.0000    0.47989
56720.0000    0.20888
56760.0000    0.05033
56800.0000    0.24688
56840.0000    0.20632
56880.0000    0.14384
56920.0000    0.19745
56960.0000    0.14858
57000.0000    0.12598
57040.0000    0.11935
57080.0000    0.18387
57120.0000    0.23530
57160.0000    0.33475
57200.0000    0.23174
57240.0000    0.26661
57280.0000    0.22350
57320.0000    0.26705
57360.0000    0.20536
57400.0000    0.23510
57440.0000    0.00512
57480.0000    0.00563
57520.0000    0.12878
57560.0000    0.13137
57600.0000    0.19040
57640.0000   -0.41671
57680.0000   -0.39262
57720.0000    0.29487
57760.0000    0.12936
57800.0000    0.25242
57840.0000    0.05844
57880.0000    0.17539
57920.0000    0.11956
57960.0000    0.27434
58000.0000    0.06972
58040.0000    0.33125
58080.0000    0.29548
58120.0000   -0.07752
58160.0000    0.08619
58200.0000   -0.04445
58240.0000    0.15309
58280.0000    0.09916
58320.0000    0.05103
58360.0000    0.29318
58400.0000    0.10770
58440.0000    0.36258
58480.0000    0.35686
58520.0000    0.35491
58560.0000    0.10873
58600.0000   -0.08771
58640.0000   -0.19347
58680.0000   -0.26508
58720.0000   -0.24018
58760.0000   -0.09637
58800.0000   -0.28588
58840.0000    0.13981
58880.0000    0.05667
58920.0000    0.08233
58960.0000    0.45171
59000.0000    0.15192
59040.0000   -0.07745
59080.0000    0.26615
59120.0000    0.26518
59160.0000    0.35491
59200.0000    0.25325
59240.0000    0.37180
59280.0000    0.19179
59320.0000    0.26113
59360.0000    0.14108
59400.0000    0.01518
59440.0000    0.03431
59480.0000    0.15408
59520.0000   -0.01630
59560.0000    0.10646
59600.0000    0.10906
59640.0000    0.09690
59680.0000    0.19639
59720.0000    0.36663
59760.0000    0.15734
59800.0000   -0.00901
59840.0000    0.17649
59880.0000    0.32130
59920.0000    0.31744
59960.0000    0.35492
60000.0000    0.28394
60040.0000    0.21934
60080.0000    0.34811
60120.0000    0.27847
60160.0000    0.23999
60200.0000    0.17043
60240.0000    0.20347
60280.0000    0.18654
60320.0000    0.71568
60360.0000    0.35263
60400.0000    0.30100
60440.0000    0.05554
60480.0000    0.46391
60520.0000    0.45055
60560.0000    0.25576
60600.0000    0.63146
60640.0000    0.47813
60680.0000    0.50631
60720.0000    0.48089
60760.0000    0.45414
60800.0000    0.55300
60840.0000    0.46132
60880.0000    0.55884
60920.0000    0.49063
60960.0000    0.58223
61000.0000    0.46005
61040.0000    0.47945
61080.0000    0.48083
61120.0000    0.34953
61160.0000    0.18603
61200.0000    0.22262
61240.0000    0.26075
61280.0000    0.24224
61320.0000    0.27236
61360.0000    0.21933
61400.0000    0.15489
61440.0000    0.10421
61480.0000    0.34079
61520.0000    0.40001
61560.0000    0.21940
61600.0000    0.11597
61640.0000   -0.03286
61680.0000    0.31133
61720.0000    0.09676
61760.0000   -0.12603
61800.0000    0.24082
61840.0000    0.16051
61880.0000    0.19667
61920.0000    0.18785
61960.0000    0.40306
62000.0000    0.22650
62040.0000    0.25785
62080.0000    0.27047
62120.0000    0.16328
62160.0000    0.35213
62200.0000    0.18325
62240.0000    0.08215
62280.0000    0.41933
62320.0000    0.28394
62360.0000    0.21695
62400.0000    0.26994
62440.0000    0.28840
62480.0000    0.19987
62520.0000    0.11967
62560.0000    0.28223
62600.0000    0.27717
62640.0000    0.19269
62680.0000    0.15220
62720.0000    0.28573
62760.0000    0.39443
62800.0000    0.20064
62840.0000    0.19547
62880.0000    0.42650
62920.0000    0.03772
62960.0000    0.18704
63000.0000    0.09596
63040.0000    0.04247
63080.0000    0.25964
63120.0000    0.36853
63160.0000    0.21248
63200.0000    0.29588
63240.0000    0.19196
63280.0000    0.22419
63320.0000    0.27847
63360.0000    0.13682
63400.0000    0.51245
63440.0000    0.07594
63480.0000    0.23298
63520.0000    0.24713
63560.0000    0.25703
63600.0000    0.24370
63640.0000    0.24963
63680.0000    0.26971
63720.0000    0.29124
63760.0000    0.19262
63800.0000    0.21996
63840.0000    0.26539
63880.0000    0.18976
63920.0000    0.24063
63960.0000    0.17003
64000.0000    0.25300
64040.0000    0.27831
64080.0000    0.29767
64120.0000    0.36293
64160.0000    0.40711
64200.0000    0.25957
64240.0000    0.21638
64280.0000    0.35161
64320.0000    0.17044
64360.0000    0.38879
64400.0000    0.21714
64440.0000   -0.03439
64480.0000    0.25308
64520.0000    0.36334
64560.0000    0.13456
64600.0000    0.27095
64640.0000   -0.03391
64680.0000   -0.26398
64720.0000   -0.03600
64760.0000    0.30032
64800.0000    0.28802
64840.0000    0.16366
64880.0000    0.18387
64920.0000    0.44185
64960.0000    0.13290
65000.0000    0.19161
65040.0000    0.31666
65080.0000    0.25473
65120.0000    0.19060
65160.0000    0.28672
65200.0000    0.14389
65240.0000    0.42925
65280.0000    0.42062
65320.0000    0.19015
65360.0000    0.07996
65400.0000    0.09407
65440.0000    0.21206
65480.0000    0.10496
65520.0000    0.12072
65560.0000   -0.31503
65600.0000   -0.23225
65640.0000   -0.05673
65680.0000    0.09467
65720.0000    0.07572
65760.0000    0.23766
65800.0000    0.42589
65840.0000    0.42225
65880.0000    0.56082
65920.0000    0.46425
65960.0000    0.31274
66000.0000    0.26593
66040.0000    0.25189
66080.0000    0.26237
66120.0000    0.26252
66160.0000    0.36319
66200.0000    0.33261
66240.0000    0.27593
66280.0000    0.37798
66320.0000    0.55027
66360.0000    0.27721
66400.0000    0.17374
66440.0000    0.31604
66480.0000    0.31403
66520.0000    0.39776
66560.0000    0.63750
66600.0000    0.28772
66640.0000    0.40288
66680.0000    0.30152
66720.0000    0.21875
66760.0000    0.33672
66800.0000    0.25686
66840.0000    0.48636
66880.0000    0.54372
66920.0000    0.29961
66960.0000    0.41505
67000.0000    0.36078
67040.0000    0.16287
67080.0000    0.54526
67120.0000    0.34295
67160.0000    0.32241
67200.0000    0.25090
67240.0000    0.50937
67280.0000    0.63688
67320.0000    0.27655
67360.0000    0.30392
67400.0000    0.31530
67440.0000    0.27264
67480.0000    0.56864
67520.0000    0.45951
67560.0000    0.50541
67600.0000    0.40001
67640.0000    0.36242
67680.0000    0.67075
67720.0000    0.46730
67760.0000    0.46753
67800.0000   -0.09333
67840.0000    0.60772
67880.0000    0.68661
67920.0000    0.51701
67960.0000    0.35528
68000.0000    0.35931
68040.0000    0.37975
68080.0000    0.20097
68120.0000    0.28950
68160.0000    0.70394
68200.0000    0.30482
68240.0000    0.36035
68280.0000    0.51578
68320.0000    0.38515
68360.0000    0.48765
68400.0000    0.35117
68440.0000    0.36060
68480.0000    0.19693
68520.0000    0.44387
68560.0000    0.02828
68600.0000    0.17335
68640.0000    0.42634
68680.0000    0.17139
68720.0000    0.35249
68760.0000    0.25880
68800.0000    0.18791
68840.0000    0.09604
68880.0000    0.26026
68920.0000    0.29865
68960.0000    0.56839
69000.0000    0.28424
69040.0000    0.07144
69080.0000    0.03703
69120.0000    0.06625
69160.0000    0.30292
69200.0000    0.16296
69240.0000    0.18370
69280.0000    0.27778
69320.0000    0.22937
69360.0000    0.42119
69400.0000    0.29755
69440.0000    0.41834
69480.0000    0.08600
69520.0000    0.32621
69560.0000    0.34909
69600.0000    0.51365
69640.0000    0.33790
69680.0000    0.16601
69720.0000    0.01998
69760.0000    0.10865
69800.0000    0.17074
69840.0000    0.16509
69880.0000    0.03559
69920.0000   -0.08339
69960.0000    0.22806
70000.0000   -0.10450
70040.0000   -0.24367
70080.0000   -0.28744
70120.0000    0.04858
70160.0000   -0.19064
70200.0000   -0.08344
70240.0000    0.14351
70280.0000   -0.27451
70320.0000    0.20186
70360.0000   -0.28114
70400.0000   -0.04552
70440.0000   -0.07573
70480.0000   -0.04775
70520.0000    0.03117
70560.0000   -0.25237
70600.0000    0.30505
70640.0000    0.11332
70680.0000    0.04833
70720.0000   -0.20168
70760.0000   -0.31434
70800.0000    0.35337
70840.0000   -0.28267
70880.0000   -0.00729
70920.0000    0.04155
70960.0000   -0.14124
71000.0000    0.05664
71040.0000    0.01411
71080.0000    0.23903
71120.0000   -0.06696
71160.0000    0.17552
71200.0000    0.41665
71240.0000    0.16865
71280.0000    0.10926
71320.0000    0.28528
71360.0000    0.01885
71400.0000    0.18020
71440.0000    0.30967
71480.0000    0.49665
71520.0000    0.32261
71560.0000    0.07863
71600.0000    0.03736
71640.0000    0.38250
71680.0000    0.51006
71720.0000    0.42310
71760.0000    0.22533
71800.0000    0.32657
71840.0000    0.17397
71880.0000    0.19671
71920.0000    0.33970
71960.0000    0.11195
72000.0000    0.41118
72040.0000    0.60232
72080.0000    0.57828
72120.0000    0.50261
72160.0000    0.56748
72200.0000    0.41017
72240.0000    0.57963
72280.0000    0.42654
72320.0000    0.61064
72360.0000    0.50177
72400.0000    0.40784
72440.0000    0.55710
72480.0000    0.53309
72520.0000    0.54285
72560.0000    0.55465
72600.0000    0.47534
72640.0000    0.40898
72680.0000    0.44932
72720.0000    0.59426
72760.0000    0.22049
72800.0000    0.25921
72840.0000    0.39327
72880.0000    0.04204
72920.0000    0.30113
72960.0000    0.76887
73000.0000    0.48992
73040.0000    0.31923
73080.0000    0.30325
73120.0000    0.36314
73160.0000    0.20279
73200.0000    0.14306
73240.0000    0.06060
73280.0000    0.23563
73320.0000   -0.00521
73360.0000   -0.07836
73400.0000    0.19440
73440.0000    0.24979
73480.0000    0.20654
73520.0000    0.08995
73560.0000    0.13535
73600.0000    0.20229
73640.0000    0.44826
73680.0000    0.21343
73720.0000    0.25295
73760.0000    0.14943
73800.0000    0.13615
73840.0000    0.01407
73880.0000    0.31202
73920.0000    0.26211
73960.0000    0.18171
74000.0000    0.29595
74040.0000    0.29278
74080.0000    0.19903
74120.0000    0.34314
74160.0000    0.33627
74200.0000    0.27665
74240.0000    0.37656
74280.0000    0.21961
74320.0000    0.21799
74360.0000    0.26861
74400.0000    0.32867
74440.0000    0.31437
74480.0000    0.31571
74520.0000    0.32024
74560.0000    0.41375
74600.0000    0.31204
74640.0000    0.25180
74680.0000    0.36075
74720.0000    0.18648
74760.0000    0.33393
74800.0000    0.42333
74840.0000    0.30301
74880.0000    0.41318
74920.0000    0.21826
74960.0000    0.19958
75000.0000    0.14444
75040.0000    0.68551
75080.0000    0.32441
75120.0000    0.34278
75160.0000    0.47427
75200.0000    0.33606
75240.0000    0.38298
75280.0000    0.39150
75320.0000    0.32957
75360.0000    0.13785
75400.0000    0.14417
75440.0000    0.61678
75480.0000    0.37362
75520.0000    0.10678
75560.0000    0.34502
75600.0000    0.05732
75640.0000    0.35664
75680.0000    0.19636
75720.0000    0.28505
75760.0000    0.16528
75800.0000    0.45849
75840.0000    0.22245
75880.0000    0.20438
75920.0000    0.32087
75960.0000    0.36108
76000.0000    0.34273
76040.0000    0.18990
76080.0000    0.30381
76120.0000    0.38225
76160.0000    0.28338
76200.0000   -0.31248
76240.0000   -0.06197
76280.0000    0.20864
76320.0000    0.37280
76360.0000    0.26921
76400.0000    0.34631
76440.0000    0.19374
76480.0000    0.30791
76520.0000    0.24433
76560.0000    0.32589
76600.0000    0.53325
76640.0000    0.49397
76680.0000    0.17918
76720.0000    0.20882
76760.0000    0.37493
76800.0000    0.34924
76840.0000    0.22990
76880.0000    0.13063
76920.0000    0.32622
76960.0000    0.33854
77000.0000    0.13992
77040.0000    0.43570
77080.0000    0.27553
77120.0000    0.25432
77160.0000    0.09437
77200.0000    0.34770
77240.0000    0.33686
77280.0000    0.23412
77320.0000    0.34442
77360.0000    0.17766
77400.0000    0.24995
77440.0000    0.24258
77480.0000    0.04003
77520.0000    0.06976
77560.0000    0.26461
77600.0000    0.04554
77640.0000   -0.20538
77680.0000   -0.31836
77720.0000   -0.14907
77760.0000   -0.13154
77800.0000   -0.08193
77840.0000   -0.10871
77880.0000   -0.25570
77920.0000   -0.38627
77960.0000   -0.25592
78000.0000   -0.10189
78040.0000   -0.20562
78080.0000    0.05381
78120.0000   -0.26032
78160.0000   -0.20210
78200.0000   -0.14969
78240.0000   -0.16711
78280.0000   -0.41549
78320.0000   -0.19776
78360.0000   -0.45104
78400.0000   -0.39754
78440.0000   -0.25414
78480.0000   -0.39567
78520.0000   -0.57598
78560.0000   -0.48770
78600.0000   -0.50942
78640.0000   -0.49059
78680.0000   -0.46907
78720.0000   -0.47706
78760.0000   -0.64682
78800.0000   -0.11807
78840.0000   -0.61092
78880.0000   -0.33277
78920.0000   -0.59939
78960.0000   -0.44057
79000.0000   -0.53402
79040.0000    0.06995
79080.0000    0.07732
79120.0000    0.09791
79160.0000   -0.12175
79200.0000   -0.36586
79240.0000   -0.47212
79280.0000   -0.48581
79320.0000   -0.60589
79360.0000   -0.54515
79400.0000   -0.72664
79440.0000   -0.30962
79480.0000   -0.35787
79520.0000   -0.29754
79560.0000   -0.12462
79600.0000   -0.03258
79640.0000   -0.18854
79680.0000   -0.26950
79720.0000   -0.15777
79760.0000   -0.41129
79800.0000   -0.17044
79840.0000   -0.19422
79880.0000   -0.05936
79920.0000    0.08301
79960.0000   -0.12095
80000.0000   -0.33237
80040.0000   -0.38996
80080.0000   -0.32994
80120.0000   -0.09361
80160.0000   -0.37132
80200.0000   -0.25522
80240.0000   -0.12648
80280.0000   -0.25499
80320.0000   -0.29973
80360.0000   -0.30386
80400.0000   -0.35552
80440.0000   -0.44347
80480.0000   -0.26667
80520.0000   -0.38236
80560.0000   -0.48470
80600.0000   -0.54548
80640.0000   -0.09219
80680.0000    0.08484
80720.0000   -0.13743
80760.0000    0.04217
80800.0000    0.12182
80840.0000   -0.24830
80880.0000   -0.47076
80920.0000   -0.45414
80960.0000   -0.42443
81000.0000   -0.40380
81040.0000   -0.38164
81080.0000   -0.58268
81120.0000   -0.19043
81160.0000   -0.45641
81200.0000   -0.38410
81240.0000   -0.52618
81280.0000   -0.55840
81320.0000   -0.37168
81360.0000   -0.47096
81400.0000   -0.51982
81440.0000   -0.48455
81480.0000   -0.16271
81520.0000   -0.49027
81560.0000   -0.28467
81600.0000   -0.32374
81640.0000   -0.30860
81680.0000   -0.60082
81720.0000   -0.36584
81760.0000   -0.14514
81800.0000   -0.23109
81840.0000   -0.60062
81880.0000   -0.05124
81920.0000   -0.52602
81960.0000   -0.37682
82000.0000   -0.31794
82040.0000   -0.20671
82080.0000   -0.45857
82120.0000   -0.35512
82160.0000   -0.22455
82200.0000   -0.13444
82240.0000   -0.53606
82280.0000   -0.36550
82320.0000   -0.44898
82360.0000   -0.42487
82400.0000   -0.58113
82440.0000   -0.25950
82480.0000   -0.41785
82520.0000   -0.19612
82560.0000   -0.47972
82600.0000   -0.16298
82640.0000   -0.27468
82680.0000   -0.03747
82720.0000   -0.19103
82760.0000   -0.31430
82800.0000   -0.52143
82840.0000   -0.42487
82880.0000   -0.24407
82920.0000   -0.18561
82960.0000   -0.45645
83000.0000   -0.36801
83040.0000   -0.39231
83080.0000   -0.69410
83120.0000   -0.25910
83160.0000   -0.33976
83200.0000   -0.72824
83240.0000   -0.82740
83280.0000   -0.51054
83320.0000   -0.67919
83360.0000   -0.64252
83400.0000   -0.50902
83440.0000   -0.65858
83480.0000   -0.70891
83520.0000   -0.56408
83560.0000   -0.53301
83600.0000   -0.34775
83640.0000   -0.46097
83680.0000   -0.44105
83720.0000   -0.47817
83760.0000   -0.10595
83800.0000   -0.36317
83840.0000   -0.32368
83880.0000   -0.29006
83920.0000   -0.46872
83960.0000   -0.72705
84000.0000   -0.23674
84040.0000   -0.24575
84080.0000   -0.01162
84120.0000   -0.29204
84160.0000   -0.23715
84200.0000   -0.30574
84240.0000   -0.38557
84280.0000   -0.46871
84320.0000   -0.23762
84360.0000   -0.62370
84400.0000   -0.39345
84440.0000   -0.64789
84480.0000   -0.68035
84520.0000   -0.37460
84560.0000   -0.16539
84600.0000   -0.26260
84640.0000   -0.49077
84680.0000   -0.30962
84720.0000   -0.62186
84760.0000   -0.29835
84800.0000   -0.31636
84840.0000   -0.20077
84880.0000   -0.18869
84920.0000    0.01580
84960.0000   -0.00851
85000.0000   -0.17972
85040.0000   -0.11215
85080.0000   -0.12377
85120.0000   -0.14764
85160.0000   -0.39784
85200.0000   -0.31873
85240.0000    0.00669
85280.0000   -0.02512
85320.0000   -0.03249
85360.0000   -0.49588
85400.0000   -0.39582
85440.0000   -0.35477
85480.0000   -0.44962
85520.0000   -0.16686
85560.0000   -0.60593
85600.0000   -0.06902
85640.0000   -0.39336
85680.0000   -0.36187
85720.0000   -0.65608
85760.0000   -0.48273
85800.0000   -0.54567
85840.0000   -0.47989
85880.0000   -0.44893
85920.0000   -0.46808
85960.0000   -0.52840
86000.0000   -0.52481
86040.0000   -0.69197
86080.0000   -0.42319
86120.0000   -0.55770
86160.0000   -0.35481
86200.0000   -0.58846
86240.0000   -0.55031
86280.0000   -0.57900
86320.0000   -0.50977
86360.0000   -0.72681
86400.0000   -0.68902
86440.0000   -0.61550
86480.0000   -0.89259
86520.0000   -1.08083
86560.0000   -0.78079
86600.0000   -0.38635
86640.0000   -0.56824
86680.0000   -0.69472
86720.0000   -0.63731
86760.0000   -0.90173
86800.0000   -0.66893
86840.0000   -0.85871
86880.0000   -0.65462
86920.0000   -0.50424
86960.0000   -0.55978
87000.0000   -0.70465
87040.0000   -0.47165
87080.0000   -0.85692
87120.0000   -0.89706
87160.0000   -1.01415
87200.0000   -0.67144
87240.0000   -0.38118
87280.0000   -0.42960
87320.0000   -0.72947
87360.0000   -0.67779
87400.0000   -0.67416
87440.0000   -0.61732
87480.0000   -0.99997
87520.0000   -0.65312
87560.0000   -0.13932
87600.0000   -0.12483
87640.0000   -0.28049
87680.0000   -0.41208
87720.0000   -0.40176
87760.0000   -0.33915
87800.0000   -0.48165
87840.0000   -0.11588
87880.0000   -0.19928
87920.0000   -0.48879
87960.0000   -0.59389
88000.0000   -0.37965
88040.0000   -0.46101
88080.0000   -0.34911
88120.0000   -0.44308
88160.0000   -0.42570
88200.0000   -0.82895
88240.0000   -0.63267
88280.0000   -0.52233
88320.0000   -0.37249
88360.0000   -0.36725
88400.0000   -0.19102
88440.0000   -0.47874
88480.0000   -0.11590
88520.0000   -0.40538
88560.0000   -0.20581
88600.0000   -0.23208
88640.0000   -0.34312
88680.0000   -0.50156
88720.0000   -0.09037
88760.0000   -0.33471
88800.0000   -0.60273
88840.0000   -0.43798
88880.0000   -0.51569
88920.0000   -0.66638
88960.0000   -0.76096
89000.0000   -0.44069
89040.0000   -0.15113
89080.0000   -0.40145
89120.0000   -0.33029
89160.0000    0.03500
89200.0000    0.00668
89240.0000    0.32290
89280.0000    0.39067
89320.0000    0.53072
89360.0000    0.20301
89400.0000    0.26864
89440.0000    0.27715
89480.0000    0.36250
89520.0000    0.34156
89560.0000    0.24360
89600.0000    0.12290
89640.0000    0.51554
89680.0000    0.34990
89720.0000    0.28413
89760.0000    0.60115
89800.0000    0.27986
89840.0000    0.41561
89880.0000    0.49619
89920.0000    0.18218
89960.0000    0.33703
90000.0000    0.34775
90040.0000    0.34568
90080.0000    0.41515
90120.0000    0.24807
90160.0000    0.18589
90200.0000    0.18442
90240.0000    0.31309
90280.0000    0.03416
90320.0000    0.32885
90360.0000    0.13278
90400.0000    0.47892
90440.0000    0.39281
90480.0000    0.32433
90520.0000    0.56569
90560.0000    0.29096
90600.0000    0.40058
90640.0000    0.55210
90680.0000    0.41802
90720.0000    0.32980
90760.0000    0.45731
90800.0000    0.49656
90840.0000    0.32303
90880.0000    0.63273
90920.0000    0.52560
90960.0000    0.38648
91000.0000    0.24504
91040.0000    0.25816
91080.0000    0.21021
91120.0000    0.49366
91160.0000    0.35931
91200.0000    0.42228
91240.0000    0.68061
91280.0000    0.42375
91320.0000    0.41677
91360.0000    0.49730
91400.0000    0.70402
91440.0000    0.53787
91480.0000    0.47993
91520.0000    0.48376
91560.0000    0.52897
91600.0000    0.62331
91640.0000    0.41028
91680.0000    0.50708
91720.0000    0.45705
91760.0000    0.00317
91800.0000    0.34570
91840.0000    0.10158
91880.0000    0.52880
91920.0000    0.34099
91960.0000    0.63437
92000.0000    0.41170
92040.0000    0.33915
92080.0000    0.04691
92120.0000    0.16965
92160.0000    0.33199
92200.0000    0.20268
92240.0000    0.26571
92280.0000    0.25189
92320.0000    0.47410
92360.0000    0.24292
92400.0000    0.25660
92440.0000    0.29248
92480.0000    0.45645
92520.0000    0.36737
92560.0000    0.13546
92600.0000    0.26782
92640.0000    0.39070
92680.0000    0.25508
92720.0000    0.30185
92760.0000    0.23603
92800.0000    0.18185
92840.0000    0.35907
92880.0000    0.09583
92920.0000    0.19805
92960.0000    0.46842
93000.0000    0.32574
93040.0000    0.24504
93080.0000    0.40956
93120.0000    0.49003
93160.0000    0.69543
93200.0000    0.53726
93240.0000    0.50536
93280.0000    0.57064
93320.0000    0.48591
93360.0000    0.41136
93400.0000    0.32931
93440.0000    0.67191
93480.0000    0.29751
93520.0000    0.22745
93560.0000    0.39799
93600.0000    0.21949
93640.0000    0.08310
93680.0000    0.03829
93720.0000    0.27414
93760.0000    0.33175
93800.0000    0.47077
93840.0000    0.49425
93880.0000    0.54864
93920.0000    0.30434
93960.0000    0.43491
94000.0000    0.45597
94040.0000    0.27980
94080.0000    0.28648
94120.0000    0.22605
94160.0000    0.33876
94200.0000    0.38585
94240.0000    0.36939
94280.0000    0.42726
94320.0000    0.29816
94360.0000    0.27765
94400.0000    0.54656
94440.0000    0.62009
94480.0000    0.38645
94520.0000    0.46067
94560.0000    0.58287
94600.0000    0.70509
94640.0000    0.63512
94680.0000    0.56613
94720.0000    0.60928
94760.0000    0.43251
94800.0000    0.47526
94840.0000    0.43545
94880.0000    0.43808
94920.0000    0.28819
94960.0000    0.35432
95000.0000    0.36655
95040.0000    0.40139
95080.0000    0.52404
95120.0000    0.51700
95160.0000    0.54599
95200.0000    0.65506
95240.0000    0.47938
95280.0000    0.14528
95320.0000    0.34981
95360.0000   -0.05957
95400.0000    0.07899
95440.0000    0.04122
95480.0000    0.15628
95520.0000    0.07646
95560.0000    0.25369
95600.0000   -0.22142
95640.0000    0.13106
95680.0000   -0.17764
95720.0000   -0.21312
95760.0000   -0.17666
95800.0000   -0.19730
95840.0000   -0.12175
95880.0000   -0.36259
95920.0000   -0.29212
95960.0000   -0.35036
96000.0000   -0.26103
96040.0000   -0.20734
96080.0000   -0.36567
96120.0000   -0.22486
96160.0000   -0.16296
96200.0000   -0.27991
96240.0000   -0.29751
96280.0000   -0.11494
96320.0000   -0.11762
96360.0000   -0.19920
96400.0000   -0.42259
96440.0000   -0.22026
96480.0000   -0.42940
96520.0000   -0.14413
96560.0000   -0.29008
96600.0000   -0.19298
96640.0000   -0.32878
96680.0000   -0.10177
96720.0000   -0.22779
96760.0000   -0.21120
96800.0000   -0.06849
96840.0000   -0.23364
96880.0000   -0.16754
96920.0000   -0.47453
96960.0000   -0.15006
97000.0000   -0.10622
97040.0000    0.00990
97080.0000   -0.25443
97120.0000    0.04544
97160.0000    0.02793
97200.0000    0.04847
97240.0000    0.03624
97280.0000    0.12453
97320.0000   -0.45420
97360.0000   -0.58719
97400.0000   -0.70465
97440.0000   -0.59666
97480.0000   -0.12963
97520.0000   -0.03877
97560.0000   -0.23599
97600.0000   -0.15468
97640.0000   -0.17576
97680.0000   -0.24137
97720.0000   -0.23144
97760.0000   -0.05731
97800.0000   -0.21305
97840.0000   -0.26984
97880.0000   -0.21423
97920.0000   -0.35541
97960.0000   -0.35784
98000.0000   -0.28514
98040.0000   -0.51306
98080.0000   -0.39317
98120.0000   -0.34071
98160.0000   -0.25299
98200.0000   -0.34868
98240.0000   -0.15128
98280.0000   -0.45359
98320.0000   -0.34245
98360.0000   -0.26211
98400.0000   -0.28882
98440.0000   -0.27722
98480.0000   -0.20129
98520.0000   -0.36627
98560.0000   -0.21247
98600.0000   -0.27533
98640.0000   -0.40873
98680.0000   -0.33465
98720.0000   -0.08478
98760.0000   -0.41054
98800.0000   -0.35620
98840.0000   -0.12230
98880.0000   -0.24436
98920.0000   -0.51006
98960.0000   -0.33729
99000.0000   -0.27558
99040.0000   -0.24452
99080.0000   -0.26991
99120.0000   -0.35341
99160.0000   -0.53548
99200.0000   -0.40511
99240.0000   -0.30916
99280.0000   -0.26243
99320.0000   -0.44559
99360.0000   -0.53030
99400.0000   -0.77741
99440.0000   -0.49232
99480.0000   -0.42447
99520.0000   -0.11759
99560.0000   -0.33051
99600.0000   -0.53658
99640.0000   -0.49066
99680.0000   -0.48345
99720.0000   -0.62958
99760.0000   -0.58808
99800.0000   -0.39979
99840.0000   -0.52228
99880.0000   -0.02414
99920.0000   -0.41154
99960.0000   -0.06118
100000.0000   -0.17552
100040.0000   -0.03899
100080.0000   -0.29194
100120.0000   -0.34840
100160.0000   -0.39645
100200.0000   -0.54272
100240.0000   -0.25151
100280.0000   -0.63689
100320.0000   -0.56289
100360.0000   -0.58104
100400.0000   -0.67931
100440.0000   -0.45712
100480.0000   -0.48298
100520.0000   -0.57155
100560.0000   -0.50319
100600.0000   -0.40995
100640.0000   -0.11583
100680.0000   -0.19973
100720.0000   -0.32768
100760.0000   -0.27637
100800.0000   -0.41032
100840.0000   -0.42331
100880.0000   -0.46046
100920.0000   -0.53454
100960.0000   -0.39298
101000.0000   -0.57852
101040.0000   -0.60116
101080.0000   -0.39249
101120.0000   -0.74456
101160.0000   -0.63752
101200.0000   -0.75673
101240.0000   -0.65439
101280.0000   -0.61286
101320.0000   -0.48833
101360.0000   -0.39973
101400.0000   -0.46002
101440.0000   -0.57937
101480.0000   -0.69335
101520.0000   -0.18730
101560.0000   -0.34789
101600.0000   -0.21674
101640.0000   -0.41285
101680.0000   -0.15306
101720.0000   -0.52466
101760.0000   -0.86830
101800.0000   -0.77273
101840.0000   -0.40995
101880.0000   -0.22078
101920.0000   -0.25595
101960.0000   -0.29859
102000.0000   -0.04226
102040.0000   -0.05714
102080.0000   -0.22373
102120.0000   -0.05986
102160.0000   -0.16430
102200.0000    0.05723
102240.0000   -0.42588
102280.0000   -0.70774
102320.0000   -0.29625
102360.0000   -0.61116
102400.0000   -0.50547
102440.0000   -0.50323
102480.0000   -0.72003
102520.0000   -0.54253
102560.0000   -0.60605
102600.0000   -0.23312
102640.0000   -0.33698
102680.0000   -0.59290
102720.0000   -0.34740
102760.0000   -0.09453
102800.0000   -0.47159
102840.0000   -0.37575
102880.0000   -0.07722
102920.0000   -0.16307
102960.0000   -0.22912
103000.0000   -0.76196
103040.0000   -0.37264
103080.0000   -0.53639
103120.0000   -0.30390
103160.0000   -0.58511
103200.0000   -0.60439
103240.0000   -0.54739
103280.0000   -0.38435
103320.0000   -0.87647
103360.0000   -0.38446
103400.0000   -0.05317
103440.0000   -0.47364
103480.0000   -0.41286
103520.0000   -0.58765
103560.0000   -0.39708
103600.0000   -0.39998
103640.0000   -0.60015
103680.0000   -0.64145
103720.0000   -0.69168
103760.0000   -0.65806
103800.0000   -0.49669
103840.0000   -0.22453
103880.0000   -0.57171
103920.0000   -0.32490
103960.0000   -0.23722
104000.0000   -0.36786
104040.0000   -0.34903
104080.0000   -0.08300
104120.0000    0.11204
104160.0000    0.17529
104200.0000    0.20223
104240.0000    0.51593
104280.0000    0.51910
104320.0000    0.35732
104360.0000    0.14318
104400.0000    0.22716
104440.0000    0.17063
104480.0000    0.51987
104520.0000    0.34519
104560.0000    0.16120
104600.0000    0.25651
104640.0000    0.27365
104680.0000    0.26698
104720.0000    0.48278
104760.0000    0.43176
104800.0000    0.37200
104840.0000    0.41727
104880.0000    0.50771
104920.0000    0.33571
104960.0000    0.06233
105000.0000    0.09289
105040.0000   -0.02654
105080.0000    0.18720
105120.0000    0.07855
105160.0000    0.18023
105200.0000    0.07097
105240.0000    0.40119
105280.0000    0.40523
105320.0000    0.06973
105360.0000    0.14477
105400.0000    0.26659
105440.0000    0.27912
105480.0000    0.15483
105520.0000    0.29224
105560.0000    0.50265
105600.0000    0.38135
105640.0000    0.43633
105680.0000    0.32601
105720.0000    0.35373
105760.0000    0.20249
105800.0000    0.38903
105840.0000    0.15313
105880.0000    0.18815
105920.0000    0.25959
105960.0000    0.37716
106000.0000    0.62798
106040.0000    0.27614
106080.0000    0.15342
106120.0000    0.30822
106160.0000    0.58053
106200.0000    0.63264
106240.0000    0.49228
106280.0000    0.49818
106320.0000    0.56246
106360.0000    0.45760
106400.0000    0.44454
106440.0000    0.32080
106480.0000    0.20476
106520.0000    0.32874
106560.0000    0.35669
106600.0000    0.59260
106640.0000    0.21258
106680.0000    0.33363
106720.0000    0.31672
106760.0000    0.42080
106800.0000    0.22865
106840.0000    0.28759
106880.0000    0.48488
106920.0000    0.11885
106960.0000    0.35163
107000.0000    0.23269
107040.0000    0.41542
107080.0000    0.46430
107120.0000    0.61588
107160.0000    0.63333
107200.0000    0.38806
107240.0000    0.08136
107280.0000    0.13137
107320.0000   -0.02254
107360.0000   -0.19765
107400.0000    0.04874
107440.0000   -0.23636
107480.0000    0.00961
107520.0000   -0.23932
107560.0000   -0.25256
107600.0000   -0.38303
107640.0000   -0.16873
107680.0000   -0.49966
107720.0000   -0.59189
107760.0000   -0.49204
107800.0000   -0.68858
107840.0000   -0.51550
107880.0000   -0.34283
107920.0000   -0.09237
107960.0000    0.01288
108000.0000   -0.25667
108040.0000   -0.26587
108080.0000   -0.45116
108120.0000   -0.59647
108160.0000   -0.54333
108200.0000   -0.39651
108240.0000   -0.61577
108280.0000   -0.36459
108320.0000   -0.28498
108360.0000   -0.59356
108400.0000   -0.68837
108440.0000   -0.60683
108480.0000   -0.71721
108520.0000   -0.45416
108560.0000   -0.57405
108600.0000   -0.67430
108640.0000   -0.71346
108680.0000   -0.48281
108720.0000   -0.59734
108760.0000   -0.71568
108800.0000   -0.74522
108840.0000   -0.72157
108880.0000   -0.81977
108920.0000   -1.06061
108960.0000   -0.89518
109000.0000   -0.69320
109040.0000   -0.84263
109080.0000   -0.30526
109120.0000   -0.56457
109160.0000   -0.61174
109200.0000   -0.56789
109240.0000   -0.56113
109280.0000   -0.52280
109320.0000   -0.64225
109360.0000    0.14947
109400.0000   -0.04469
109440.0000   -0.17808
109480.0000   -0.49491
109520.0000   -0.39740
109560.0000   -0.92943
109600.0000   -0.59380
109640.0000   -0.61517
109680.0000   -0.92761
109720.0000   -0.25235
109760.0000   -0.72598
109800.0000   -0.45152
109840.0000   -0.25723
109880.0000    0.03706
109920.0000   -0.04974
109960.0000    0.21143
110000.0000    0.21220
110040.0000    0.37592
110080.0000    0.05929
110120.0000    0.35747
110160.0000    0.48353
110200.0000    0.35769
110240.0000    0.53296
110280.0000    0.23670
110320.0000    0.28065
110360.0000    0.51387
110400.0000    0.31951
110440.0000    0.62590
110480.0000    0.39099
110520.0000    0.47527
110560.0000    0.54466
110600.0000    0.38064
110640.0000    0.58751
110680.0000    0.40365
110720.0000    0.44482
110760.0000    0.27624
110800.0000    0.45489
110840.0000   -0.06467
110880.0000   -0.10843
110920.0000   -0.02604
110960.0000   -0.18972
111000.0000   -0.26540
111040.0000   -0.00087
111080.0000    0.06691
111120.0000   -0.26184
111160.0000   -0.55420
111200.0000   -0.46846
111240.0000    0.05231
111280.0000    0.15824
111320.0000   -0.36695
111360.0000   -0.11993
111400.0000   -0.22294
111440.0000    0.10141
111480.0000   -0.35365
111520.0000   -0.07283
111560.0000   -0.24440
111600.0000    0.01953
111640.0000   -0.17053
111680.0000   -0.10477
111720.0000   -0.23815
111760.0000   -0.35572
111800.0000   -0.19991
111840.0000   -0.19052
111880.0000   -0.37696
111920.0000   -0.35425
111960.0000   -0.11623
112000.0000   -0.16715
112040.0000   -0.65273
112080.0000   -0.44432
112120.0000    0.02428
112160.0000    0.06411
112200.0000    0.00038
112240.0000    0.40605
112280.0000    0.31998
112320.0000    0.45167
112360.0000    0.47782
112400.0000    0.28659
112440.0000    0.15885
112480.0000    0.37665
112520.0000    0.26060
112560.0000    0.19898
112600.0000    0.12599
112640.0000    0.22363
112680.0000    0.18599
112720.0000    0.30622
112760.0000    0.21861
112800.0000    0.51747
112840.0000    0.61319
112880.0000    0.37852
112920.0000    0.32161
112960.0000    0.43389
113000.0000    0.36244
113040.0000    0.61605
113080.0000    0.29316
113120.0000    0.45395
113160.0000    0.30968
113200.0000    0.41348
113240.0000    0.29662
113280.0000    0.48931
113320.0000    0.44873
113360.0000    0.27106
113400.0000    0.27953
113440.0000    0.69251
113480.0000    0.31226
113520.0000    0.22631
113560.0000    0.56552
113600.0000    0.41635
113640.0000    0.66481
113680.0000    0.53316
113720.0000    0.35090
113760.0000    0.30312
113800.0000    0.36511
113840.0000    0.34314
113880.0000    0.46240
113920.0000    0.20158
113960.0000    0.28971
114000.0000    0.36164
114040.0000    0.45284
114080.0000    0.35041
114120.0000    0.28329
114160.0000    0.24807
114200.0000    0.33466
114240.0000    0.54155
114280.0000    0.43202
114320.0000    0.49676
114360.0000    0.03663
114400.0000    0.39838
114440.0000    0.43630
114480.0000    0.38173
114520.0000    0.11719
114560.0000    0.47297
114600.0000    0.31175
114640.0000    0.32156
114680.0000    0.56491
114720.0000    0.40140
114760.0000    0.43591
114800.0000    0.52333
114840.0000    0.20420
114880.0000    0.21780
114920.0000    0.45363
114960.0000    0.38749
115000.0000    0.28261
115040.0000    0.33614
115080.0000    0.24270
115120.0000    0.17089
115160.0000    0.23252
115200.0000    0.09193
115240.0000    0.42343
115280.0000    0.69244
115320.0000    0.64290
115360.0000    0.31156
115400.0000    0.28484
115440.0000    0.14169
115480.0000    0.35893
115520.0000    0.40546
115560.0000    0.43434
115600.0000    0.47765
115640.0000    0.40646
115680.0000    0.44642
115720.0000    0.30776
115760.0000    0.44347
115800.0000    0.22984
115840.0000    0.05340
115880.0000    0.36611
115920.0000    0.20353
115960.0000    0.31916
116000.0000    0.31972
116040.0000    0.27298
116080.0000    0.19183
116120.0000    0.48054
116160.0000    0.36109
116200.0000    0.66515
116240.0000    0.29432
116280.0000    0.42609
116320.0000    0.34840
116360.0000    0.40008
116400.0000    0.56349
116440.0000    0.33066
116480.0000    0.38906
116520.0000    0.36916
116560.0000    0.34212
116600.0000    0.44494
116640.0000    0.63935
116680.0000    0.16321
116720.0000    0.48302
116760.0000    0.32051
116800.0000    0.34554
116840.0000    0.13121
116880.0000    0.37099
116920.0000    0.28977
116960.0000    0.25229
117000.0000    0.25173
117040.0000    0.07449
117080.0000    0.19705
117120.0000    0.32332
117160.0000    0.40653
117200.0000    0.39176
117240.0000    0.39136
117280.0000    0.18949
117320.0000    0.34490
117360.0000    0.35218
117400.0000    0.28651
117440.0000    0.12615
117480.0000    0.17704
117520.0000    0.18005
117560.0000    0.35870
117600.0000    0.14801
117640.0000    0.13207
117680.0000    0.35707
117720.0000    0.27402
117760.0000    0.35255
117800.0000    0.30033
117840.0000    0.28284
117880.0000    0.26410
117920.0000    0.25691
117960.0000    0.26517
118000.0000    0.02832
118040.0000    0.08194
118080.0000    0.29542
118120.0000    0.31611
118160.0000    0.18053
118200.0000    0.47298
118240.0000    0.33607
118280.0000    0.21823
118320.0000    0.34968
118360.0000    0.61128
118400.0000    0.16554
118440.0000    0.19589
118480.0000    0.45726
118520.0000    0.36381
118560.0000    0.35197
118600.0000    0.47037
118640.0000    0.29377
118680.0000    0.50359
118720.0000    0.39571
118760.0000    0.28710
118800.0000    0.11583
118840.0000    0.21461
118880.0000    0.20628
118920.0000    0.38442
118960.0000    0.17207
119000.0000    0.52772
119040.0000    0.24148
119080.0000    0.40863
119120.0000    0.34726
119160.0000    0.12127
119200.0000    0.54366
119240.0000    0.36284
119280.0000    0.36041
119320.0000    0.36317
119360.0000    0.39426
119400.0000    0.26536
119440.0000    0.37332
119480.0000    0.46942
119520.0000    0.26845
119560.0000    0.49506
119600.0000    0.47838
119640.0000    0.44752
119680.0000    0.27124
119720.0000    0.47019
119760.0000    0.33599
119800.0000    0.30041
119840.0000    0.42556
119880.0000    0.52355
119920.0000    0.53319
119960.0000    0.22106
120000.0000    0.48975
120040.0000    0.23755
120080.0000    0.38026
120120.0000    0.44072
120160.0000    0.28947
120200.0000    0.39314
120240.0000    0.34288
120280.0000    0.41855
120320.0000    0.31940
120360.0000    0.38506
120400.0000    0.14471
120440.0000    0.35029
120480.0000    0.08936
120520.0000    0.49132
120560.0000    0.27046
120600.0000    0.31491
120640.0000    0.38491
120680.0000    0.34039
120720.0000    0.26044
120760.0000    0.39008
120800.0000    0.59555
120840.0000    0.25877
120880.0000    0.38453
120920.0000    0.06977
120960.0000    0.32488
121000.0000    0.36216
121040.0000    0.37192
121080.0000    0.39295
121120.0000    0.48772
121160.0000    0.57381
121200.0000    0.62163
121240.0000    0.28364
121280.0000    0.33742
121320.0000    0.32487
121360.0000    0.23178
121400.0000    0.26874
121440.0000    0.47176
121480.0000    0.30506
121520.0000    0.31012
121560.0000    0.34324
121600.0000    0.38534
121640.0000    0.61175
121680.0000    0.27265
121720.0000    0.31205
121760.0000    0.15105
121800.0000    0.64984
121840.0000    0.31175
121880.0000    0.10740
121920.0000    0.33124
121960.0000    0.21649
122000.0000    0.57660
122040.0000    0.47247
122080.0000    0.40528
122120.0000    0.40027
122160.0000    0.36048
122200.0000    0.28715
122240.0000    0.55190
122280.0000    0.19630
122320.0000    0.11026
122360.0000    0.22391
122400.0000    0.21385
122440.0000    0.16175
122480.0000    0.23237
122520.0000    0.40748
122560.0000    0.18757
122600.0000    0.34741
122640.0000    0.43965
122680.0000    0.61370
122720.0000    0.61568
122760.0000    0.23814
122800.0000    0.49876
122840.0000    0.06097
122880.0000    0.49204
122920.0000    0.43783
122960.0000    0.16009
123000.0000    0.26029
123040.0000    0.25492
123080.0000    0.12424
123120.0000    0.30114
123160.0000    0.39018
123200.0000    0.46613
123240.0000    0.33152
123280.0000    0.28267
123320.0000    0.21876
123360.0000    0.19527
123400.0000    0.33307
123440.0000    0.52103
123480.0000    0.19865
123520.0000    0.18434
123560.0000    0.39273
123600.0000    0.18021
123640.0000    0.20099
123680.0000    0.38268
123720.0000    0.58291
123760.0000    0.55295
123800.0000    0.07056
123840.0000    0.29322
123880.0000    0.27387
123920.0000    0.25006
123960.0000    0.50004
124000.0000    0.25314
124040.0000    0.25245
124080.0000    0.00934
124120.0000    0.54483
124160.0000    0.18008
124200.0000    0.23077
124240.0000    0.27036
124280.0000    0.45077
124320.0000    0.33658
124360.0000    0.51529
124400.0000    0.35441
124440.0000    0.07665
124480.0000    0.26209
124520.0000    0.26438
124560.0000    0.16918
124600.0000    0.17151
124640.0000    0.28171
124680.0000    0.17687
124720.0000    0.30660
124760.0000    0.27603
124800.0000    0.32950
124840.0000    0.31800
124880.0000    0.37623
124920.0000    0.36137
124960.0000    0.20418
125000.0000    0.21750
125040.0000    0.32764
125080.0000    0.44245
125120.0000    0.51449
125160.0000    0.43366
125200.0000    0.41676
125240.0000    0.48604
125280.0000    0.41850
125320.0000    0.36050
125360.0000    0.20808
125400.0000    0.60700
125440.0000    0.49159
125480.0000    0.65372
125520.0000    0.61084
125560.0000    0.54452
125600.0000    0.49289
125640.0000    0.38296
125680.0000    0.66274
125720.0000    0.54143
125760.0000    0.63841
125800.0000    0.73852
125840.0000    0.78106
125880.0000    0.62642
125920.0000    0.71102
125960.0000    0.77193
126000.0000    0.49063
126040.0000    0.58143
126080.0000    0.42983
126120.0000    0.36319
126160.0000    0.50388
126200.0000    0.34378
126240.0000    0.40954
126280.0000    0.35550
126320.0000    0.34762
126360.0000    0.35138
126400.0000    0.33983
126440.0000    0.32010
126480.0000    0.71829
126520.0000    0.39260
126560.0000    0.52509
126600.0000    0.31275
126640.0000    0.51299
126680.0000    0.52637
126720.0000    0.43886
126760.0000    0.37172
126800.0000    0.29983
126840.0000    0.53089
126880.0000    0.37195
126920.0000    0.33107
126960.0000    0.29805
127000.0000    0.41524
127040.0000    0.30392
127080.0000    0.28440
127120.0000    0.40742
127160.0000    0.41911
127200.0000    0.52796
127240.0000    0.62592
127280.0000    0.36234
127320.0000    0.36351
127360.0000    0.48326
127400.0000    0.43816
127440.0000    0.42524
127480.0000    0.43788
127520.0000    0.69294
127560.0000    0.47930
127600.0000    0.44406
127640.0000    0.27188
127680.0000    0.42849
127720.0000    0.45387
127760.0000    0.34285
127800.0000    0.46530
127840.0000    0.06938
127880.0000    0.39783
127920.0000    0.23477
127960.0000    0.33491
128000.0000    0.13555
128040.0000    0.32489
128080.0000    0.26807
128120.0000    0.22707
128160.0000    0.33484
128200.0000    0.26371
128240.0000    0.28983
128280.0000    0.26252
128320.0000    0.23288
128360.0000    0.36458
128400.0000   -0.19515
128440.0000    0.34420
128480.0000    0.20968
128520.0000    0.16108
128560.0000    0.22863
128600.0000    0.38394
128640.0000    0.48614
128680.0000    0.58604
128720.0000    0.40327
128760.0000    0.24493
128800.0000    0.35835
128840.0000    0.51829
128880.0000    0.61550
128920.0000    0.51444
128960.0000    0.30349
129000.0000    0.21010
129040.0000    0.52901
129080.0000    0.29826
129120.0000    0.37521
129160.0000    0.09947
129200.0000    0.25121
129240.0000    0.00784
129280.0000    0.32472
129320.0000    0.04290
129360.0000    0.34095
129400.0000    0.45297
129440.0000   -0.01922
129480.0000    0.07637
129520.0000    0.30514
129560.0000    0.47331
129600.0000    0.34132
129640.0000    0.42198
129680.0000    0.35099
129720.0000    0.32192
129760.0000    0.21019
129800.0000    0.20747
129840.0000    0.39415
129880.0000    0.40360
129920.0000    0.57294
129960.0000    0.25097
130000.0000    0.32523
130040.0000    0.21611
130080.0000    0.50569
130120.0000    0.29940
130160.0000    0.34899
130200.0000    0.03313
130240.0000    0.39042
130280.0000   -0.17446
130320.0000    0.24819
130360.0000    0.27528
130400.0000    0.09801
130440.0000    0.24437
130480.0000    0.17827
130520.0000    0.10327
130560.0000    0.25312
130600.0000    0.18567
130640.0000    0.31856
130680.0000    0.11193
130720.0000    0.08992
130760.0000    0.08212
130800.0000    0.15545
130840.0000    0.40939
130880.0000    0.11032
130920.0000    0.42089
130960.0000    0.12692
131000.0000    0.12083
131040.0000    0.18475
131080.0000    0.40287
131120.0000    0.19086
131160.0000    0.38390
131200.0000    0.22448
131240.0000    0.38787
131280.0000    0.26680
131320.0000    0.43592
131360.0000    0.26006
131400.0000    0.63683
131440.0000    0.23381
131480.0000    0.56307
131520.0000    0.14600
131560.0000    0.22815
131600.0000    0.19416
131640.0000    0.18042
131680.0000    0.29963
131720.0000    0.41779
131760.0000    0.36036
131800.0000    0.24084
131840.0000    0.43375
131880.0000    0.47019
131920.0000    0.51987
131960.0000    0.64505
132000.0000    0.64040
132040.0000    0.60981
132080.0000    0.74421
132120.0000    0.31069
132160.0000    0.44184
132200.0000    0.49143
132240.0000    0.58373
132280.0000    0.56837
132320.0000    0.46067
132360.0000    0.51683
132400.0000    0.37306
132440.0000    0.40785
132480.0000    0.57348
132520.0000    0.45696
132560.0000    0.28244
132600.0000    0.38980
132640.0000    0.30326
132680.0000    0.16536
132720.0000    0.02473
132760.0000   -0.13496
132800.0000    0.00311
132840.0000    0.10361
132880.0000   -0.08352
132920.0000    0.30463
132960.0000    0.03604
133000.0000    0.04211
133040.0000    0.15293
133080.0000   -0.13801
133120.0000    0.17569
133160.0000    0.37658
133200.0000    0.21035
133240.0000    0.19892
133280.0000    0.05283
133320.0000    0.07766
133360.0000    0.20135
133400.0000    0.36750
133440.0000    0.24932
133480.0000    0.37544
133520.0000    0.16305
133560.0000    0.17948
133600.0000    0.07538
133640.0000    0.35041
133680.0000   -0.06533
133720.0000    0.09119
133760.0000    0.22298
133800.0000    0.39640
133840.0000    0.30478
133880.0000    0.22387
133920.0000    0.35208
133960.0000    0.40042
134000.0000    0.30436
134040.0000    0.38462
134080.0000    0.44314
134120.0000    0.41234
134160.0000    0.21592
134200.0000    0.42322
134240.0000    0.11672
134280.0000    0.38728
134320.0000    0.30604
134360.0000    0.33214
134400.0000    0.37809
134440.0000    0.36602
134480.0000    0.51157
134520.0000    0.38251
134560.0000    0.26029
134600.0000   -0.06632
134640.0000    0.32532
134680.0000    0.21793
134720.0000    0.08387
134760.0000    0.13630
134800.0000    0.29373
134840.0000    0.27078
134880.0000    0.35548
134920.0000    0.39561
134960.0000    0.29325
135000.0000    0.38064
135040.0000    0.30381
135080.0000    0.14486
135120.0000    0.29633
135160.0000    0.24826
135200.0000    0.45313
135240.0000    0.35153
135280.0000    0.29255
135320.0000    0.23598
135360.0000    0.55861
135400.0000    0.36620
135440.0000    0.44541
135480.0000    0.35093
135520.0000    0.35196
135560.0000    0.35905
135600.0000    0.17487
135640.0000    0.48625
135680.0000    0.29599
135720.0000    0.05543
135760.0000    0.29559
135800.0000    0.26562
135840.0000    0.45633
135880.0000    0.36345
135920.0000    0.53737
135960.0000    0.51554
136000.0000    0.25066
136040.0000    0.29267
136080.0000    0.43445
136120.0000    0.15330
136160.0000    0.43848
136200.0000    0.12548
136240.0000    0.50031
136280.0000    0.49801
136320.0000    0.39627
136360.0000    0.19298
136400.0000    0.38393
136440.0000    0.51659
136480.0000    0.23096
136520.0000    0.24081
136560.0000    0.38271
136600.0000    0.21142
136640.0000    0.45940
136680.0000    0.44659
136720.0000    0.24013
136760.0000    0.27438
136800.0000    0.21669
136840.0000    0.20670
136880.0000    0.42581
136920.0000    0.30448
136960.0000    0.51428
137000.0000    0.48225
137040.0000    0.30965
137080.0000    0.58208
137120.0000    0.46164
137160.0000    0.39421
137200.0000    0.28445
137240.0000    0.55275
137280.0000    0.28947
137320.0000    0.35184
137360.0000    0.43966
137400.0000    0.41238
137440.0000    0.39950
137480.0000    0.36826
137520.0000    0.42455
137560.0000    0.33640
137600.0000    0.34238
137640.0000    0.34463
137680.0000    0.11142
137720.0000    0.25256
137760.0000    0.34428
137800.0000    0.23018
137840.0000    0.18601
137880.0000    0.31902
137920.0000    0.15543
137960.0000    0.37921
138000.0000    0.22704
138040.0000    0.31032
138080.0000    0.20117
138120.0000    0.38397
138160.0000    0.38220
138200.0000    0.34296
138240.0000    0.38514
138280.0000    0.43748
138320.0000    0.49723
138360.0000    0.54428
138400.0000    0.20359
138440.0000    0.13002
138480.0000    0.26032
138520.0000    0.34373
138560.0000    0.42456
138600.0000    0.53322
138640.0000    0.48105
138680.0000    0.34081
138720.0000    0.01123
138760.0000    0.45346
138800.0000    0.40606
138840.0000    0.40092
138880.0000    0.15524
138920.0000    0.06166
138960.0000    0.41205
139000.0000    0.37180
139040.0000    0.31672
139080.0000    0.15613
139120.0000    0.41261
139160.0000    0.27959
139200.0000    0.23458
139240.0000    0.33534
139280.0000    0.20389
139320.0000    0.29662
139360.0000    0.48001
139400.0000    0.15603
139440.0000    0.49591
139480.0000    0.28555
139520.0000    0.28440
139560.0000    0.18583
139600.0000    0.20456
139640.0000    0.34661
139680.0000    0.25418
139720.0000    0.06985
139760.0000    0.16711
139800.0000   -0.17156
139840.0000    0.29891
139880.0000    0.30754
139920.0000    0.38589
139960.0000    0.42780
140000.0000    0.36215
140040.0000    0.52931
140080.0000    0.21438
140120.0000    0.18358
140160.0000    0.17547
140200.0000    0.28248
140240.0000   -0.06136
140280.0000    0.35861
140320.0000    0.20587
140360.0000    0.24177
140400.0000    0.34001
140440.0000    0.25720
140480.0000    0.42779
140520.0000    0.32424
140560.0000    0.21313
140600.0000    0.30419
140640.0000    0.28126
140680.0000    0.41737
140720.0000    0.56366
140760.0000    0.25884
140800.0000    0.28026
140840.0000    0.29297
140880.0000    0.51511
140920.0000    0.24350
140960.0000    0.38941
141000.0000    0.19543
141040.0000    0.32453
141080.0000    0.41230
141120.0000    0.23355
141160.0000    0.01333
141200.0000   -0.02903
141240.0000    0.30220
141280.0000    0.35909
141320.0000    0.23686
141360.0000    0.28350
141400.0000    0.37824
141440.0000    0.13531
141480.0000    0.19875
141520.0000    0.19718
141560.0000    0.23410
141600.0000    0.46873
141640.0000    0.27332
141680.0000    0.39799
141720.0000    0.27199
141760.0000    0.44167
141800.0000    0.35199
141840.0000    0.25802
141880.0000    0.29057
141920.0000    0.26584
141960.0000    0.29159
142000.0000    0.31961
142040.0000    0.36398
142080.0000    0.25904
142120.0000    0.31602
142160.0000    0.38281
142200.0000    0.39656
142240.0000    0.48137
142280.0000    0.23524
142320.0000    0.58544
142360.0000    0.22815
142400.0000    0.27364
142440.0000    0.11545
142480.0000    0.37898
142520.0000    0.28776
142560.0000    0.26569
142600.0000    0.16771
142640.0000    0.13346
142680.0000    0.31543
142720.0000    0.42131
142760.0000    0.07884
142800.0000    0.19343
142840.0000    0.19225
142880.0000    0.44550
142920.0000    0.70475
142960.0000    0.58217
143000.0000    0.34368
143040.0000    0.74778
143080.0000    0.37871
143120.0000    0.41327
143160.0000    0.32503
143200.0000    0.28407
143240.0000    0.37080
143280.0000   -0.03946
143320.0000    0.24983
143360.0000    0.41430
143400.0000    0.36471
143440.0000    0.35876
143480.0000    0.42357
143520.0000    0.19114
143560.0000    0.44344
143600.0000    0.06594
143640.0000    0.44343
143680.0000    0.28631
143720.0000    0.05720
143760.0000    0.29198
143800.0000    0.28396
143840.0000   -0.07403
143880.0000    0.21430
143920.0000    0.27208
143960.0000   -0.14865
144000.0000    0.27968
144040.0000    0.10641
144080.0000   -0.05182
144120.0000   -0.06273
144160.0000    0.24067
144200.0000    0.47901
144240.0000    0.30212
144280.0000    0.32598
144320.0000    0.56495
144360.0000    0.67770
144400.0000    0.43517
144440.0000    0.62462
144480.0000    0.54164
144520.0000    0.46302
144560.0000    0.61328
144600.0000    0.63243
144640.0000    0.38221
144680.0000    0.72940
144720.0000    0.39289
144760.0000    0.40072
144800.0000    0.50968
144840.0000    0.14747
144880.0000    0.46840
144920.0000    0.58661
144960.0000    0.43865
145000.0000    0.70459
145040.0000    0.63656
145080.0000    0.33467
145120.0000    0.32937
145160.0000    0.52302
145200.0000    0.55303
145240.0000    0.68450
145280.0000    0.68313
145320.0000    0.69989
145360.0000    0.70605
145400.0000    0.44107
145440.0000    0.60742
145480.0000    0.89461
145520.0000    0.61881
145560.0000    0.61009
145600.0000    0.54750
145640.0000    0.30636
145680.0000    0.61863
145720.0000    0.38304
145760.0000    0.48527
145800.0000    0.30223
145840.0000    0.17726
145880.0000    0.43080
145920.0000    0.46370
145960.0000    0.31574
146000.0000    0.45703
146040.0000    0.46961
146080.0000    0.72687
146120.0000    0.48349
146160.0000    0.50979
146200.0000    0.31360
146240.0000    0.01575
146280.0000    0.60344
146320.0000    0.68370
146360.0000    0.77513
146400.0000    0.53378
146440.0000    0.50781
146480.0000    0.38218
146520.0000    0.54104
146560.0000    0.60884
146600.0000    0.44277
146640.0000    0.65333
146680.0000    0.50755
146720.0000    0.34397
146760.0000    0.30897
146800.0000    0.52999
146840.0000    0.38249
146880.0000    0.29310
146920.0000    0.33772
146960.0000    0.23653
147000.0000    0.46228
147040.0000    0.31381
147080.0000    0.48687
147120.0000    0.39826
147160.0000    0.27871
147200.0000    0.01055
147240.0000    0.43667
147280.0000    0.20994
147320.0000    0.11748
147360.0000    0.07679
147400.0000    0.10858
147440.0000    0.39040
147480.0000    0.41181
147520.0000    0.40672
147560.0000    0.60527
147600.0000    0.14161
147640.0000    0.58090
147680.0000    0.30202
147720.0000    0.04241
147760.0000    0.49288
147800.0000    0.51342
147840.0000    0.09123
147880.0000    0.42286
147920.0000    0.41537
147960.0000    0.36561
148000.0000    0.44147
148040.0000    0.00798
148080.0000    0.30739
148120.0000    0.52204
148160.0000    0.52852
148200.0000    0.39617
148240.0000    0.45645
148280.0000    0.37179
148320.0000    0.51710
148360.0000    0.62153
148400.0000    0.57919
148440.0000    0.43459
148480.0000    0.49502
148520.0000    0.67344
148560.0000    0.53335
148600.0000    0.42011
148640.0000    0.52337
148680.0000    0.44660
148720.0000    0.50287
148760.0000    0.51285
148800.0000    0.40463
148840.0000    0.42668
148880.0000    0.36212
148920.0000    0.56527
148960.0000   -0.12933
149000.0000    0.00986
149040.0000   -0.05659
149080.0000    0.41545
149120.0000    0.20841
149160.0000    0.53010
149200.0000    0.04557
149240.0000    0.32801
149280.0000    0.22795
149320.0000    0.26405
149360.0000    0.10775
149400.0000    0.44960
149440.0000    0.29304
149480.0000    0.31311
149520.0000    0.12375
149560.0000    0.30052
149600.0000    0.37458
149640.0000    0.13495
149680.0000    0.33543
149720.0000    0.52971
149760.0000    0.35965
149800.0000    0.14402
149840.0000    0.10582
149880.0000    0.35060
149920.0000    0.19399
149960.0000    0.25580
150000.0000    0.49497
150040.0000    0.21531
150080.0000    0.40958
150120.0000    0.20639
150160.0000    0.20560
150200.0000    0.18142
150240.0000    0.37383
150280.0000    0.31053
150320.0000    0.35307
150360.0000    0.21144
150400.0000    0.05175
150440.0000    0.31403
150480.0000    0.24705
150520.0000    0.23826
150560.0000    0.31624
150600.0000    0.50516
150640.0000    0.28697
150680.0000    0.20063
150720.0000    0.22741
150760.0000    0.66202
150800.0000    0.10911
150840.0000    0.04853
150880.0000    0.02117
150920.0000    0.20133
150960.0000    0.40275
151000.0000    0.49378
151040.0000    0.27626
151080.0000    0.20123
151120.0000    0.44136
151160.0000    0.32371
151200.0000    0.23730
151240.0000    0.30261
151280.0000    0.36934
151320.0000    0.34029
151360.0000    0.29766
151400.0000    0.12626
151440.0000    0.30173
151480.0000    0.28226
151520.0000    0.08278
151560.0000   -0.11758
151600.0000    0.24065
151640.0000    0.21265
151680.0000   -0.06126
151720.0000    0.11755
151760.0000    0.02093
151800.0000    0.12966
151840.0000    0.25552
151880.0000    0.27961
151920.0000    0.14181
151960.0000    0.24539
152000.0000    0.29318
152040.0000    0.00836
152080.0000    0.25751
152120.0000    0.23529
152160.0000    0.24813
152200.0000    0.33383
152240.0000    0.16593
152280.0000    0.21095
152320.0000    0.17433
152360.0000    0.03981
152400.0000    0.17515
152440.0000    0.23377
152480.0000    0.21884
152520.0000    0.11782
152560.0000    0.07791
152600.0000    0.26777
152640.0000    0.17859
152680.0000    0.30725
152720.0000    0.69318
152760.0000    0.58227
152800.0000    0.52025
152840.0000    0.45316
152880.0000    0.29103
152920.0000    0.25351
152960.0000    0.30266
153000.0000    0.01793
153040.0000    0.18942
153080.0000    0.39416
153120.0000    0.35864
153160.0000    0.21053
153200.0000    0.14916
153240.0000    0.19716
153280.0000    0.36528
153320.0000    0.19837
153360.0000    0.43024
153400.0000    0.18271
153440.0000    0.29082
153480.0000    0.40861
153520.0000    0.40798
153560.0000    0.30077
153600.0000    0.18269
153640.0000    0.36876
153680.0000    0.32767
153720.0000    0.26847
153760.0000    0.31004
153800.0000    0.13361
153840.0000    0.15610
153880.0000    0.20891
153920.0000    0.30934
153960.0000    0.31596
154000.0000    0.32842
154040.0000    0.49446
154080.0000    0.55336
154120.0000    0.33464
154160.0000    0.53703
154200.0000    0.50340
154240.0000    0.48672
154280.0000    0.44020
154320.0000    0.46905
154360.0000    0.28920
154400.0000    0.44954
154440.0000    0.19280
154480.0000    0.14755
154520.0000    0.26743
154560.0000    0.06416
154600.0000    0.29417
154640.0000    0.23538
154680.0000    0.30626
154720.0000    0.26471
154760.0000    0.14992
154800.0000    0.31101
154840.0000    0.27745
154880.0000    0.15965
154920.0000    0.25438
154960.0000    0.29884
155000.0000    0.26593
155040.0000    0.20580
155080.0000    0.32443
155120.0000    0.25904
155160.0000    0.28007
155200.0000    0.23686
155240.0000    0.24195
155280.0000    0.18913
155320.0000    0.24338
155360.0000    0.55477
155400.0000    0.30376
155440.0000    0.17768
155480.0000    0.28136
155520.0000    0.23752
155560.0000    0.13339
155600.0000    0.21488
155640.0000    0.29244
155680.0000    0.19850
155720.0000    0.29554
155760.0000    0.26525
155800.0000    0.21218
155840.0000    0.13948
155880.0000    0.29824
155920.0000    0.32191
155960.0000    0.53046
156000.0000    0.23135
156040.0000    0.36264
156080.0000    0.49671
156120.0000    0.30929
156160.0000    0.37104
156200.0000    0.52304
156240.0000    0.27239
156280.0000    0.12570
156320.0000    0.23203
156360.0000    0.23514
156400.0000    0.27511
156440.0000    0.12441
156480.0000    0.16973
156520.0000    0.24499
156560.0000    0.12485
156600.0000    0.19539
156640.0000    0.32951
156680.0000    0.17750
156720.0000    0.21444
156760.0000    0.05282
156800.0000    0.31961
156840.0000    0.48161
156880.0000    0.28109
156920.0000    0.16712
156960.0000    0.15821
157000.0000    0.20272
157040.0000    0.30174
157080.0000    0.17332
157120.0000    0.15105
157160.0000    0.24845
157200.0000    0.32486
157240.0000    0.37660
157280.0000    0.41639
157320.0000    0.40973
157360.0000    0.35163
157400.0000    0.51624
157440.0000    0.31297
157480.0000    0.38430
157520.0000    0.19202
157560.0000    0.16885
157600.0000    0.11242
157640.0000    0.16193
157680.0000    0.20590
157720.0000    0.26910
157760.0000    0.21377
157800.0000    0.27699
157840.0000    0.45472
157880.0000    0.19574
157920.0000    0.05761
157960.0000    0.13832
158000.0000    0.12818
158040.0000    0.16073
158080.0000    0.28427
158120.0000    0.23993
158160.0000    0.16753
158200.0000    0.46798
158240.0000    0.18715
158280.0000    0.34446
158320.0000    0.14841
158360.0000    0.23201
158400.0000    0.17245
158440.0000    0.27411
158480.0000    0.19596
158520.0000    0.23646
158560.0000    0.29372
158600.0000    0.14691
158640.0000    0.25896
158680.0000    0.35052
158720.0000    0.27411
158760.0000    0.40167
158800.0000    0.19307
158840.0000    0.19362
158880.0000    0.30840
158920.0000    0.36934
158960.0000    0.43644
159000.0000    0.32457
159040.0000    0.31301
159080.0000    0.35463
159120.0000    0.16370
159160.0000    0.09753
159200.0000    0.16648
159240.0000    0.34454
159280.0000    0.16394
159320.0000    0.24974
159360.0000    0.31292
159400.0000    0.30722
159440.0000    0.35443
159480.0000    0.26736
159520.0000    0.16472
159560.0000    0.19634
159600.0000    0.46637
159640.0000    0.50106
159680.0000    0.55257
159720.0000    0.15393
159760.0000    0.26692
159800.0000    0.55983
159840.0000    0.48249
159880.0000    0.52561
159920.0000    0.55120
159960.0000    0.08466
160000.0000    0.46310
160040.0000    0.26856
160080.0000    0.17489
160120.0000    0.35775
160160.0000    0.52430
160200.0000    0.31224
160240.0000    0.53830
160280.0000    0.06267
160320.0000    0.35249
160360.0000    0.55119
160400.0000    0.20189
160440.0000    0.47766
160480.0000    0.19085
160520.0000    0.22569
160560.0000    0.53336
160600.0000    0.36320
160640.0000    0.28692
160680.0000    0.38023
160720.0000    0.49457
160760.0000    0.34165
160800.0000    0.48335
160840.0000    0.56220
160880.0000    0.34313
160920.0000    0.38050
160960.0000    0.43559
161000.0000    0.58887
161040.0000    0.63348
161080.0000    0.13138
161120.0000    0.55763
161160.0000    0.43852
161200.0000    0.38282
161240.0000    0.22052
161280.0000    0.38863
161320.0000    0.64350
161360.0000    0.36091
161400.0000    0.39580
161440.0000    0.28130
161480.0000    0.50262
161520.0000    0.61686
161560.0000    0.49224
161600.0000    0.44246
161640.0000    0.40233
161680.0000    0.57729
161720.0000    0.43290
161760.0000    0.46226
161800.0000    0.54327
161840.0000    0.39726
161880.0000    0.39851
161920.0000    0.15594
161960.0000    0.24660
162000.0000    0.47761
162040.0000    0.45588
162080.0000    0.19219
162120.0000    0.23302
162160.0000    0.35204
162200.0000    0.28846
162240.0000    0.39715
162280.0000    0.61110
162320.0000    0.12743
162360.0000    0.30430
162400.0000    0.32923
162440.0000    0.37395
162480.0000    0.21813
162520.0000    0.59193
162560.0000    0.79353
162600.0000    0.66505
162640.0000    0.42574
162680.0000    0.69204
162720.0000    0.65261
162760.0000    0.52649
162800.0000    0.33625
162840.0000    0.49824
162880.0000    0.39909
162920.0000    0.54037
162960.0000    0.44710
163000.0000    0.40243
163040.0000    0.54756
163080.0000    0.49866
163120.0000    0.08933
163160.0000    0.19818
163200.0000    0.38740
163240.0000    0.21783
163280.0000    0.47087
163320.0000    0.37346
163360.0000    0.28269
163400.0000    0.28737
163440.0000    0.23581
163480.0000    0.39094
163520.0000    0.33895
163560.0000    0.52069
163600.0000    0.63758
163640.0000    0.61758
163680.0000    0.72766
163720.0000    0.42699
163760.0000    0.32855
163800.0000    0.26555
163840.0000    0.44046
163880.0000    0.33849
163920.0000    0.12051
163960.0000    0.29263
164000.0000    0.26465
164040.0000    0.20240
164080.0000    0.49230
164120.0000    0.33301
164160.0000    0.41891
164200.0000    0.11559
164240.0000    0.36253
164280.0000    0.18228
164320.0000    0.11134
164360.0000    0.24266
164400.0000    0.16701
164440.0000   -0.20671
164480.0000    0.27403
164520.0000    0.28669
164560.0000    0.30667
164600.0000    0.48662
164640.0000    0.48268
164680.0000    0.28374
164720.0000    0.33416
164760.0000    0.35952
164800.0000    0.32226
164840.0000    0.29133
164880.0000    0.39988
164920.0000    0.36991
164960.0000    0.54029
165000.0000    0.04756
165040.0000    0.15939
165080.0000    0.29657
165120.0000    0.21628
165160.0000    0.38642
165200.0000    0.27780
165240.0000    0.54996
165280.0000    0.52021
165320.0000    0.56028
165360.0000    0.49672
165400.0000    0.54174
165440.0000    0.46097
165480.0000    0.08121
165520.0000    0.56789
165560.0000    0.49026
165600.0000    0.33824
165640.0000    0.28279
165680.0000    0.51054
165720.0000    0.43934
165760.0000    0.26338
165800.0000    0.38530
165840.0000    0.40025
165880.0000    0.50883
165920.0000    0.36129
165960.0000    0.06819
166000.0000    0.36745
166040.0000    0.33650
166080.0000    0.28412
166120.0000    0.39825
166160.0000    0.13391
166200.0000    0.35508
166240.0000    0.43699
166280.0000    0.24009
166320.0000    0.46418
166360.0000    0.32314
166400.0000    0.31519
166440.0000    0.34142
166480.0000    0.26272
166520.0000    0.21841
166560.0000    0.33466
166600.0000    0.42248
166640.0000    0.18294
166680.0000    0.26219
166720.0000    0.44707
166760.0000    0.47747
166800.0000   -0.00010
166840.0000   -0.13688
166880.0000   -0.32959
166920.0000   -0.03023
166960.0000   -0.18115
167000.0000   -0.62041
167040.0000   -0.75639
167080.0000   -0.64036
167120.0000   -0.59530
167160.0000   -0.45780
167200.0000   -0.66287
167240.0000   -0.27456
167280.0000   -0.55423
167320.0000   -0.35332
167360.0000   -0.42160
167400.0000   -0.27427
167440.0000   -0.55782
167480.0000   -0.69584
167520.0000   -0.67355
167560.0000   -0.42809
167600.0000   -0.50177
167640.0000   -0.58527
167680.0000   -0.40918
167720.0000   -0.25217
167760.0000   -0.79668
167800.0000   -0.14190
167840.0000   -0.15383
167880.0000   -0.12593
167920.0000   -0.29019
167960.0000   -0.52564
168000.0000   -0.50252
168040.0000   -0.38031
168080.0000   -0.26519
168120.0000   -0.38014
168160.0000   -0.25331
168200.0000   -0.53960
168240.0000   -0.02688
168280.0000   -0.30085
168320.0000   -0.26933
168360.0000    0.06075
168400.0000    0.06374
168440.0000   -0.33850
168480.0000   -0.03690
168520.0000   -0.07682
168560.0000   -0.14492
168600.0000   -0.09038
168640.0000    0.09992
168680.0000   -0.23172
168720.0000    0.10063
168760.0000    0.43281
168800.0000    0.28736
168840.0000    0.25878
168880.0000    0.21745
168920.0000   -0.25325
168960.0000   -0.01450
169000.0000   -0.01235
169040.0000   -0.12860
169080.0000    0.01081
169120.0000   -0.67647
169160.0000   -0.63569
169200.0000   -0.52065
169240.0000   -0.01634
169280.0000   -0.09515
169320.0000    0.09481
169360.0000   -0.55876
169400.0000    0.23352
169440.0000    0.20546
169480.0000    0.30180
169520.0000    0.25874
169560.0000    0.17388
169600.0000    0.16744
169640.0000    0.14059
169680.0000    0.32553
169720.0000    0.59365
169760.0000    0.59219
169800.0000    0.37907
169840.0000    0.23065
169880.0000    0.41874
169920.0000    0.44853
169960.0000    0.31649
170000.0000    0.06462
170040.0000    0.32344
170080.0000    0.30043
170120.0000    0.37976
170160.0000    0.56800
170200.0000    0.29560
170240.0000    0.52100
170280.0000    0.39467
170320.0000    0.25171
170360.0000    0.36766
170400.0000    0.45545
170440.0000    0.68649
170480.0000    0.57897
170520.0000    0.50475
170560.0000    0.40324
170600.0000    0.39220
170640.0000    0.07255
170680.0000    0.17528
170720.0000    0.31827
170760.0000    0.42399
170800.0000   -0.05739
170840.0000    0.24998
170880.0000    0.40450
170920.0000    0.20701
170960.0000    0.47789
171000.0000    0.26088
171040.0000    0.11237
171080.0000    0.25753
171120.0000    0.48125
171160.0000    0.56311
171200.0000    0.21989
171240.0000    0.40383
171280.0000    0.46978
171320.0000    0.47872
171360.0000    0.60720
171400.0000    0.33750
171440.0000    0.49572
171480.0000    0.69235
171520.0000    0.53844
171560.0000    0.26743
171600.0000    0.55285
171640.0000    0.69061
171680.0000    0.43269
171720.0000    0.79592
171760.0000    0.50691
171800.0000    0.17148
171840.0000    0.36227
171880.0000    0.49344
171920.0000    0.33328
171960.0000    0.45152
172000.0000    0.60008
172040.0000    0.50603
172080.0000    0.39531
172120.0000    0.55760
172160.0000    0.38442
172200.0000    0.60521
172240.0000    0.41652
172280.0000    0.35666
172320.0000    0.30028
172360.0000    0.46980
172400.0000   -0.11507
172440.0000   -0.31826
172480.0000    0.08849
172520.0000    0.01927
172560.0000   -0.35353
172600.0000   -0.01444
172640.0000   -0.17615
172680.0000   -0.30866
172720.0000   -0.11532
172760.0000   -0.01264
172800.0000    0.26826
172840.0000    0.53200
172880.0000    0.32223
172920.0000    0.44644
172960.0000    0.30922
173000.0000    0.33941
173040.0000    0.41675
173080.0000    0.20717
173120.0000    0.45146
173160.0000    0.31017
173200.0000    0.46178
173240.0000    0.33691
173280.0000    0.45366
173320.0000    0.30802
173360.0000    0.43200
173400.0000    0.47783
173440.0000    0.35198
173480.0000    0.28652
173520.0000    0.40643
173560.0000    0.49362
173600.0000    0.25905
173640.0000    0.22278
173680.0000    0.22189
173720.0000   -0.01125
173760.0000   -0.21002
173800.0000    0.08536
173840.0000    0.31236
173880.0000    0.11481
173920.0000   -0.18327
173960.0000    0.02897
174000.0000    0.30970
174040.0000    0.11368
174080.0000    0.63478
174120.0000    0.57177
174160.0000    0.36312
174200.0000    0.46762
174240.0000    0.26535
174280.0000    0.59148
174320.0000    0.30302
174360.0000    0.32275
174400.0000    0.42838
174440.0000    0.07714
174480.0000    0.23352
174520.0000    0.45975
174560.0000    0.42010
174600.0000    0.27719
174640.0000    0.51439
174680.0000    0.36059
174720.0000    0.41416
174760.0000    0.11299
174800.0000   -0.40489
174840.0000    0.13152
174880.0000    0.23476
174920.0000    0.26318
174960.0000    0.41720
175000.0000    0.26496
175040.0000    0.34236
175080.0000    0.36475
175120.0000    0.38903
175160.0000    0.27006
175200.0000    0.21251
175240.0000    0.35850
175280.0000    0.16600
175320.0000    0.22716
175360.0000    0.34108
175400.0000    0.43525
175440.0000    0.21607
175480.0000    0.36110
175520.0000    0.29853
175560.0000    0.27127
175600.0000    0.42626
175640.0000    0.20674
175680.0000    0.33165
175720.0000    0.38037
175760.0000    0.29389
175800.0000    0.46969
175840.0000    0.24378
175880.0000    0.21652
175920.0000    0.28810
175960.0000    0.17342
176000.0000    0.29833
176040.0000    0.30001
176080.0000    0.31359
176120.0000    0.34771
176160.0000    0.42981
176200.0000    0.29191
176240.0000    0.28124
176280.0000    0.36722
176320.0000    0.44342
176360.0000    0.30618
176400.0000    0.68146
176440.0000    0.48883
176480.0000    0.41430
176520.0000    0.60375
176560.0000    0.32329
176600.0000    0.27631
176640.0000    0.35718
176680.0000    0.25680
176720.0000    0.33195
176760.0000    0.19501
176800.0000    0.54141
176840.0000    0.38568
176880.0000    0.55087
176920.0000    0.58749
176960.0000    0.51565
177000.0000    0.46219
177040.0000    0.39465
177080.0000    0.15736
177120.0000    0.30409
177160.0000    0.20562
177200.0000    0.36702
177240.0000    0.30389
177280.0000    0.53669
177320.0000    0.38827
177360.0000    0.17150
177400.0000    0.28386
177440.0000    0.34978
177480.0000    0.26762
177520.0000    0.35195
177560.0000    0.24139
177600.0000    0.40387
177640.0000    0.38483
177680.0000    0.48688
177720.0000    0.37687
177760.0000    0.36042
177800.0000    0.46576
177840.0000    0.09886
177880.0000    0.24026
177920.0000    0.28694
177960.0000   -0.02879
178000.0000   -0.16744
178040.0000    0.03834
178080.0000   -0.20114
178120.0000   -0.17362
178160.0000   -0.03105
178200.0000   -0.03402
178240.0000    0.41262
178280.0000    0.08040
178320.0000    0.33681
178360.0000    0.21953
178400.0000    0.34427
178440.0000    0.35496
178480.0000    0.32365
178520.0000    0.37918
178560.0000    0.35872
178600.0000    0.42851
178640.0000    0.43066
178680.0000    0.38890
178720.0000    0.25981
178760.0000    0.49030
178800.0000    0.28967
178840.0000    0.43356
178880.0000    0.55300
178920.0000    0.77397
178960.0000    0.65935
179000.0000    0.55637
179040.0000    0.69266
179080.0000    0.61253
179120.0000    0.49598
179160.0000    0.26694
179200.0000    0.28636
179240.0000    0.56312
179280.0000    0.25305
179320.0000    0.21237
179360.0000    0.29856
179400.0000    0.17712
179440.0000    0.57581
179480.0000    0.45166
179520.0000    0.38016
179560.0000    0.56104
179600.0000    0.43218
179640.0000    0.68549
179680.0000    0.43299
179720.0000    0.72042
179760.0000    0.72054
179800.0000    0.65215
179840.0000    0.56142
179880.0000    0.62493
179920.0000    0.27120
179960.0000    0.50748
180000.0000    0.41298
180040.0000    0.33661
180080.0000    0.45944
180120.0000    0.37436
180160.0000    0.38491
180200.0000    0.36531
180240.0000    0.39139
180280.0000    0.59275
180320.0000    0.28964
180360.0000    0.54676
180400.0000    0.32891
180440.0000    0.50384
180480.0000    0.46967
180520.0000    0.35125
180560.0000    0.43440
180600.0000    0.24788
180640.0000    0.37272
180680.0000    0.34927
180720.0000    0.47860
180760.0000    0.26804
180800.0000    0.35149
180840.0000    0.58977
180880.0000    0.61299
180920.0000    0.57632
180960.0000    0.52062
181000.0000    0.36845
181040.0000    0.23400
181080.0000    0.44199
181120.0000    0.48479
181160.0000    0.52603
181200.0000    0.45151
181240.0000    0.41807
181280.0000    0.27604
181320.0000    0.23412
181360.0000    0.39268
181400.0000    0.16943
181440.0000    0.16252
181480.0000    0.32395
181520.0000    0.27840
181560.0000   -0.38180
181600.0000   -0.22963
181640.0000   -0.17812
181680.0000   -0.82112
181720.0000   -0.77231
181760.0000   -0.00761
181800.0000    0.08984
181840.0000   -0.27001
181880.0000   -0.79965
181920.0000   -0.07691
181960.0000    0.14312
182000.0000   -0.17618
182040.0000   -0.46179
182080.0000   -0.63971
182120.0000   -0.09823
182160.0000   -0.09863
182200.0000   -0.15728
182240.0000    0.24996
182280.0000    0.20987
182320.0000    0.26837
182360.0000    0.27392
182400.0000    0.16701
182440.0000    0.34414
182480.0000    0.15929
182520.0000    0.27513
182560.0000    0.46126
182600.0000    0.37807
182640.0000    0.50689
182680.0000    0.54307
182720.0000    0.39135
182760.0000    0.50255
182800.0000    0.33961
182840.0000    0.38195
182880.0000    0.44742
182920.0000    0.25052
182960.0000    0.30837
183000.0000    0.46613
183040.0000    0.64017
183080.0000    0.38292
183120.0000    0.34465
183160.0000    0.31767
183200.0000    0.35414
183240.0000    0.33609
183280.0000   -0.02746
183320.0000    0.34765
183360.0000   -0.03243
183400.0000    0.03700
183440.0000    0.13044
183480.0000   -0.06602
183520.0000    0.20852
183560.0000    0.14781
183600.0000    0.15137
183640.0000    0.09529
183680.0000    0.00681
183720.0000   -0.06957
183760.0000    0.15559
183800.0000    0.06317
183840.0000    0.08446
183880.0000   -0.11258
183920.0000   -0.03200
183960.0000   -0.10786
184000.0000   -0.34209
184040.0000   -0.14239
184080.0000    0.20846
184120.0000   -0.01569
184160.0000    0.49316
184200.0000    0.66575
184240.0000    0.63205
184280.0000    0.45031
184320.0000    0.15968
184360.0000    0.35929
184400.0000    0.27637
184440.0000    0.51119
184480.0000    0.34102
184520.0000    0.28582
184560.0000    0.60850
184600.0000    0.39521
184640.0000    0.48887
184680.0000    0.61740
184720.0000    0.59208
184760.0000    0.58730
184800.0000    0.60898
184840.0000    0.60823
184880.0000    0.20751
184920.0000    0.28735
184960.0000    0.39482
185000.0000    0.24421
185040.0000    0.23467
185080.0000    0.40313
185120.0000    0.29884
185160.0000    0.52200
185200.0000    0.21240
185240.0000    0.17834
185280.0000    0.23905
185320.0000    0.21414
185360.0000    0.24388
185400.0000    0.29651
185440.0000    0.72201
185480.0000    0.63400
185520.0000    0.36547
185560.0000    0.46060
185600.0000    0.35177
185640.0000    0.44905
185680.0000    0.57619
185720.0000    0.13363
185760.0000    0.49854
185800.0000    0.54195
185840.0000    0.17870
185880.0000    0.08795
185920.0000    0.28389
185960.0000    0.34436
186000.0000    0.37674
186040.0000    0.54199
186080.0000    0.67409
186120.0000    0.70965
186160.0000    0.54294
186200.0000    0.67666
186240.0000    0.27960
186280.0000    0.12062
186320.0000    0.25764
186360.0000    0.28275
186400.0000    0.06557
186440.0000   -0.04313
186480.0000   -0.21738
186520.0000   -0.41934
186560.0000   -0.17155
186600.0000   -0.04824
186640.0000   -0.00997
186680.0000   -0.24400
186720.0000   -0.19439
186760.0000    0.01985
186800.0000   -0.23843
186840.0000    0.52373
186880.0000    0.58124
186920.0000    0.46980
186960.0000    0.39320
187000.0000    0.27871
187040.0000    0.14736
187080.0000    0.23932
187120.0000    0.26977
187160.0000    0.27726
187200.0000    0.38061
187240.0000    0.39963
187280.0000    0.44181
187320.0000    0.47413
187360.0000    0.48274
187400.0000    0.42258
187440.0000    0.33091
187480.0000    0.69947
187520.0000    0.63850
187560.0000    0.55534
187600.0000    0.22166
187640.0000    0.56553
187680.0000    0.56000
187720.0000    0.33943
187760.0000    0.28119
187800.0000    0.56446
187840.0000    0.28989
187880.0000    0.35351
187920.0000    0.41837
187960.0000    0.48491
188000.0000    0.31772
188040.0000    0.30293
188080.0000    0.27680
188120.0000    0.23358
188160.0000    0.53539
188200.0000    0.56187
188240.0000    0.62197
188280.0000    0.67097
188320.0000    0.55310
188360.0000    0.50515
188400.0000    0.44491
188440.0000    0.62043
188480.0000    0.61866
188520.0000    0.56419
188560.0000    0.44436
188600.0000    0.51072
188640.0000    0.59662
188680.0000    0.49587
188720.0000    0.58813
188760.0000    0.57646
188800.0000    0.55286
188840.0000    0.63977
188880.0000    0.41200
188920.0000    0.25594
188960.0000    0.64780
189000.0000    0.56021
189040.0000    0.37567
189080.0000    0.49557
189120.0000    0.57389
189160.0000    0.41626
189200.0000    0.25869
189240.0000    0.16811
189280.0000    0.26260
189320.0000    0.30189
189360.0000   -0.08317
189400.0000    0.16924
189440.0000    0.39428
189480.0000    0.01554
189520.0000    0.24197
189560.0000    0.08527
189600.0000    0.11123
189640.0000    0.68260
189680.0000    0.33259
189720.0000    0.69609
189760.0000    0.64185
189800.0000    0.39599
189840.0000    0.36566
189880.0000    0.38219
189920.0000    0.25832
189960.0000    0.34980
190000.0000    0.49619
190040.0000    0.25195
190080.0000    0.48154
190120.0000    0.26388
190160.0000    0.32541
190200.0000    0.38879
190240.0000    0.35121
190280.0000    0.19755
190320.0000    0.22418
190360.0000    0.62479
190400.0000    0.37231
190440.0000    0.31407
190480.0000    0.49870
190520.0000    0.53710
190560.0000    0.31637
190600.0000    0.51043
190640.0000    0.69782
190680.0000    0.60236
190720.0000    0.72627
190760.0000    0.48748
190800.0000    0.52556
190840.0000    0.59187
190880.0000    0.57707
190920.0000    0.63514
190960.0000    0.67931
191000.0000    0.33984
191040.0000    0.33035
191080.0000    0.15066
191120.0000    0.49480
191160.0000    0.43481
191200.0000    0.23289
191240.0000    0.12479
191280.0000    0.01034
191320.0000    0.21830
191360.0000    0.49164
191400.0000    0.09376
191440.0000    0.35843
191480.0000    0.60482
191520.0000    0.60059
191560.0000    0.44819
191600.0000    0.52155
191640.0000    0.64446
191680.0000    0.55216
191720.0000    0.52603
191760.0000    0.34978
191800.0000    0.35188
191840.0000    0.10049
191880.0000    0.10403
191920.0000    0.24471
191960.0000    0.59538
192000.0000    0.22944
192040.0000    0.17007
192080.0000    0.25987
192120.0000    0.24536
192160.0000    0.02111
192200.0000   -0.08646
192240.0000   -0.20458
192280.0000   -0.02045
192320.0000   -0.24484
192360.0000   -0.05588
192400.0000   -0.07261
192440.0000   -0.12899
192480.0000   -0.27235
192520.0000    0.07883
192560.0000   -0.37469
192600.0000   -0.06735
192640.0000   -0.57636
192680.0000   -0.55626
192720.0000   -0.26123
192760.0000   -0.32076
192800.0000   -0.46308
192840.0000   -0.14426
192880.0000   -0.46265
192920.0000   -0.47330
192960.0000   -0.40189
193000.0000   -0.27986
193040.0000   -0.42904
193080.0000   -0.41053
193120.0000   -0.55611
193160.0000   -0.28387
193200.0000   -0.39224
193240.0000   -0.15596
193280.0000   -0.34679
193320.0000   -0.33208
193360.0000   -0.21069
193400.0000   -0.08927
193440.0000   -0.19147
193480.0000   -0.10155
193520.0000   -0.21669
193560.0000   -0.34485
193600.0000   -0.57439
193640.0000   -0.42137
193680.0000   -0.09638
193720.0000   -0.15326
193760.0000   -0.02192
193800.0000   -0.18691
193840.0000   -0.32896
193880.0000   -0.24085
193920.0000   -0.11292
193960.0000   -0.22572
194000.0000   -0.15994
194040.0000   -0.21201
194080.0000   -0.12963
194120.0000   -0.35209
194160.0000   -0.23984
194200.0000   -0.25212
194240.0000   -0.02990
194280.0000   -0.12469
194320.0000   -0.33951
194360.0000   -0.40388
194400.0000   -0.07329
194440.0000   -0.05265
194480.0000   -0.14380
194520.0000   -0.10513
194560.0000    0.04195
194600.0000    0.18124
194640.0000   -0.21621
194680.0000   -0.24769
194720.0000   -0.43752
194760.0000   -0.19513
194800.0000   -0.15969
194840.0000   -0.14914
194880.0000   -0.21920
194920.0000   -0.32622
194960.0000   -0.04360
195000.0000   -0.16063
195040.0000   -0.14457
195080.0000   -0.30506
195120.0000   -0.34286
195160.0000   -0.81584
195200.0000   -0.41342
195240.0000   -0.33505
195280.0000   -0.26503
195320.0000   -0.12436
195360.0000   -0.11588
195400.0000   -0.13203
195440.0000   -0.12853
195480.0000   -0.12693
195520.0000   -0.55549
195560.0000   -0.35646
195600.0000   -0.18633
195640.0000   -0.39682
195680.0000    0.01035
195720.0000   -0.38861
195760.0000   -0.20268
195800.0000   -0.02257
195840.0000   -0.22225
195880.0000   -0.22096
195920.0000   -0.39485
195960.0000   -0.36267
196000.0000   -0.44487
196040.0000   -0.43079
196080.0000   -0.00211
196120.0000   -0.14870
196160.0000    0.15085
196200.0000    0.36466
196240.0000    0.37344
196280.0000    0.50336
196320.0000    0.40527
196360.0000    0.25144
196400.0000    0.40534
196440.0000    0.30780
196480.0000    0.23387
196520.0000    0.37759
196560.0000    0.16110
196600.0000    0.15604
196640.0000    0.20136
196680.0000    0.28301
196720.0000    0.13533
196760.0000    0.19088
196800.0000    0.26993
196840.0000    0.28684
196880.0000    0.18799
196920.0000    0.19043
196960.0000   -0.04233
197000.0000    0.14643
197040.0000    0.05859
197080.0000    0.45489
197120.0000   -0.22525
197160.0000   -0.30134
197200.0000    0.18021
197240.0000   -0.18542
197280.0000   -0.00743
197320.0000   -0.12953
197360.0000    0.24788
197400.0000    0.10473
197440.0000    0.21680
197480.0000    0.12167
197520.0000    0.16304
197560.0000    0.10086
197600.0000    0.26430
197640.0000    0.07943
197680.0000    0.22201
197720.0000   -0.00236
197760.0000   -0.09164
197800.0000    0.24882
197840.0000    0.30218
197880.0000    0.34455
197920.0000    0.14774
197960.0000   -0.11417
198000.0000   -0.12511
198040.0000    0.34481
198080.0000    0.27195
198120.0000    0.00598
198160.0000    0.28269
198200.0000    0.33917
198240.0000    0.23571
198280.0000    0.23291
198320.0000    0.27430
198360.0000    0.09807
198400.0000    0.20253
198440.0000    0.21166
198480.0000    0.11899
198520.0000   -0.05821
198560.0000    0.23483
198600.0000    0.14748
198640.0000    0.10942
198680.0000    0.26879
198720.0000    0.18781
198760.0000    0.16332
198800.0000   -0.10253
198840.0000    0.17408
198880.0000    0.20636
198920.0000   -0.00599
198960.0000   -0.30218
199000.0000    0.10343
199040.0000    0.02218
199080.0000   -0.16850
199120.0000   -0.16859
199160.0000   -0.28778
199200.0000   -0.44809
199240.0000   -0.52086
199280.0000   -0.36272
199320.0000   -0.19116
199360.0000   -0.17302
199400.0000   -0.40883
199440.0000   -0.37365
199480.0000    0.25060
199520.0000    0.23818
199560.0000    0.15735
199600.0000    0.38332
199640.0000    0.24082
199680.0000    0.36367
199720.0000    0.41602
199760.0000    0.29232
199800.0000    0.25815
199840.0000    0.21807
199880.0000    0.28380
199920.0000    0.13641
199960.0000    0.23001
200000.0000    0.15378
200040.0000    0.28449
200080.0000   -0.01496
200120.0000    0.04516
200160.0000    0.24308
200200.0000    0.27048
200240.0000    0.06128
200280.0000    0.18694
200320.0000    0.20879
200360.0000    0.16681
200400.0000    0.30694
200440.0000    0.32996
200480.0000    0.41873
200520.0000   -0.17519
200560.0000    0.49986
200600.0000    0.42800
200640.0000    0.36447
200680.0000    0.28080
200720.0000    0.31465
200760.0000    0.31775
200800.0000    0.23735
200840.0000    0.53145
200880.0000    0.56929
200920.0000    0.35643
200960.0000    0.61939
201000.0000    0.39354
201040.0000    0.24860
201080.0000    0.23446
201120.0000    0.19853
201160.0000    0.22404
201200.0000    0.27646
201240.0000    0.42442
201280.0000    0.13994
201320.0000    0.29929
201360.0000    0.13391
201400.0000    0.25250
201440.0000    0.17256
201480.0000    0.18246
201520.0000    0.36629
201560.0000    0.27712
201600.0000    0.38355
201640.0000    0.34044
201680.0000    0.53783
201720.0000    0.00435
201760.0000    0.20614
201800.0000    0.26790
201840.0000    0.22861
201880.0000    0.44221
201920.0000    0.33673
201960.0000    0.44204
202000.0000    0.31915
202040.0000    0.38648
202080.0000    0.14717
202120.0000    0.27843
202160.0000    0.24201
202200.0000    0.18210
202240.0000    0.02628
202280.0000    0.27257
202320.0000    0.26997
202360.0000    0.22173
202400.0000    0.28013
202440.0000    0.21035
202480.0000    0.12745
202520.0000    0.30680
202560.0000    0.19029
202600.0000    0.28036
202640.0000    0.26466
202680.0000    0.27853
202720.0000    0.30376
202760.0000    0.17470
202800.0000    0.00423
202840.0000   -0.53076
202880.0000   -0.70436
202920.0000   -0.21898
202960.0000   -0.34181
203000.0000   -0.62595
203040.0000   -0.39048
203080.0000   -0.32620
203120.0000   -0.24099
203160.0000   -0.35766
203200.0000   -0.28793
203240.0000   -0.25141
203280.0000   -0.30509
203320.0000   -0.24817
203360.0000   -0.35187
203400.0000   -0.18583
203440.0000   -0.26250
203480.0000   -0.17301
203520.0000   -0.27029
203560.0000   -0.19514
203600.0000   -0.25303
203640.0000   -0.27180
203680.0000    0.09538
203720.0000    0.11642
203760.0000    0.16986
203800.0000    0.07287
203840.0000    0.11079
203880.0000    0.11964
203920.0000    0.34477
203960.0000    0.13491
204000.0000    0.01873
204040.0000    0.06279
204080.0000    0.06737
204120.0000    0.11161
204160.0000    0.06610
204200.0000   -0.07196
204240.0000    0.14980
204280.0000    0.07395
204320.0000    0.04409
204360.0000    0.06669
204400.0000   -0.31087
204440.0000   -0.19823
204480.0000   -0.36175
204520.0000   -0.31105
204560.0000   -0.23259
204600.0000   -0.38621
204640.0000   -0.40608
204680.0000   -0.35023
204720.0000   -0.45067
204760.0000   -0.71245
204800.0000   -0.40373
204840.0000   -0.26425
204880.0000   -0.25483
204920.0000   -0.46823
204960.0000   -0.34993
205000.0000   -0.30367
205040.0000   -0.28251
205080.0000   -0.30379
205120.0000   -0.29650
205160.0000   -0.25980
205200.0000   -0.36234
205240.0000   -0.26501
205280.0000   -0.21314
205320.0000   -0.34050
205360.0000   -0.31675
205400.0000   -0.33111
205440.0000   -0.32547
205480.0000   -0.39010
205520.0000   -0.18618
205560.0000   -0.21861
205600.0000   -0.24340
205640.0000   -0.44037
205680.0000   -0.24730
205720.0000   -0.27912
205760.0000   -0.45016
205800.0000   -0.29980
205840.0000   -0.27193
205880.0000   -0.15118
205920.0000   -0.01202
205960.0000   -0.13542
206000.0000   -0.17509
206040.0000   -0.31469
206080.0000   -0.21523
206120.0000   -0.10436
206160.0000   -0.04822
206200.0000   -0.22860
206240.0000   -0.22597
206280.0000   -0.36532
206320.0000   -0.15565
206360.0000   -0.18154
206400.0000   -0.17830
206440.0000   -0.01943
206480.0000   -0.12639
206520.0000   -0.12682
206560.0000    0.16063
206600.0000    0.03406
206640.0000    0.14014
206680.0000    0.05479
206720.0000    0.16275
206760.0000    0.09464
206800.0000    0.13452
206840.0000    0.14748
206880.0000    0.23176
206920.0000    0.16366
206960.0000    0.03381
207000.0000   -0.05033
207040.0000   -0.03098
207080.0000    0.01661
207120.0000    0.05589
207160.0000   -0.02215
207200.0000   -0.18171
207240.0000   -0.40471
207280.0000   -0.51252
207320.0000   -0.58764
207360.0000   -0.31523
207400.0000   -0.44440
207440.0000   -0.47737
207480.0000   -0.46553
207520.0000   -0.36545
207560.0000   -0.54287
207600.0000   -0.58883
207640.0000   -0.55579
207680.0000   -0.50875
207720.0000   -0.41783
207760.0000   -0.43745
207800.0000   -0.51215
207840.0000   -0.43180
207880.0000   -0.35091
207920.0000   -0.48524
207960.0000   -0.58305
208000.0000   -1.08142
208040.0000   -0.68703
208080.0000   -0.83644
208120.0000   -0.67008
208160.0000   -0.65519
208200.0000   -0.58365
208240.0000   -0.36815
208280.0000   -0.50284
208320.0000   -0.66174
208360.0000   -0.67904
208400.0000   -0.14773
208440.0000   -0.49410
208480.0000   -0.44721
208520.0000   -0.40932
208560.0000   -0.41263
208600.0000   -0.44951
208640.0000   -0.71431
208680.0000   -0.66634
208720.0000   -0.44176
208760.0000   -0.52029
208800.0000   -0.59130
208840.0000   -0.70621
208880.0000   -0.74467
208920.0000   -1.02976
208960.0000   -0.63238
209000.0000   -0.61130
209040.0000   -0.85020
209080.0000   -0.72201
209120.0000   -0.53013
209160.0000   -0.58286
209200.0000   -0.83409
209240.0000   -0.54820
209280.0000   -0.84472
209320.0000   -0.83775
209360.0000   -0.70605
209400.0000   -0.53109
209440.0000   -0.61699
209480.0000   -0.30832
209520.0000   -0.38819
209560.0000   -0.59612
209600.0000   -0.43944
209640.0000   -0.67818
209680.0000   -0.51591
209720.0000   -0.40820
209760.0000   -0.65584
209800.0000   -0.36695
209840.0000   -0.34039
209880.0000   -0.52473
209920.0000   -0.54224
209960.0000   -0.71182
210000.0000   -0.68579
210040.0000   -0.62498
210080.0000   -1.07724
210120.0000   -0.94818
210160.0000   -0.54947
210200.0000   -0.54973
210240.0000   -0.40038
210280.0000   -0.56512
210320.0000   -0.58197
210360.0000   -0.73112
210400.0000   -0.56181
210440.0000   -0.58590
210480.0000   -0.60844
210520.0000   -0.57960
210560.0000   -0.35428
210600.0000   -0.28473
210640.0000   -0.75514
210680.0000   -0.49740
210720.0000   -0.57266
210760.0000   -0.55148
210800.0000   -0.82706
210840.0000   -0.36872
210880.0000   -0.55806
210920.0000   -0.43516
210960.0000   -0.56618
211000.0000   -0.47480
211040.0000   -0.73510
211080.0000   -0.50926
211120.0000   -0.63879
211160.0000   -0.59931
211200.0000   -0.67477
211240.0000   -0.62031
211280.0000   -0.82197
211320.0000   -0.82375
211360.0000   -0.65717
211400.0000   -0.64975
211440.0000   -0.70500
211480.0000   -0.50351
211520.0000   -0.47264
211560.0000   -0.48929
211600.0000   -0.44453
211640.0000   -0.59837
211680.0000   -0.41158
211720.0000   -0.70465
211760.0000   -0.37428
211800.0000   -0.53671
211840.0000   -0.57943
211880.0000   -0.32773
211920.0000   -0.48488
211960.0000   -0.48055
212000.0000   -0.18304
212040.0000   -0.18834
212080.0000   -0.23552
212120.0000   -0.15140
212160.0000   -0.33010
212200.0000   -0.46763
212240.0000   -0.34453
212280.0000   -0.29904
212320.0000   -0.44363
212360.0000   -0.35314
212400.0000   -0.34285
212440.0000   -0.46371
212480.0000   -0.35550
212520.0000   -0.41646
212560.0000   -0.52598
212600.0000   -0.43767
212640.0000   -0.63365
212680.0000   -0.66660
212720.0000   -0.53839
212760.0000   -0.43774
212800.0000   -0.36289
212840.0000   -0.29502
212880.0000   -0.41722
212920.0000   -0.39338
212960.0000   -0.19300
213000.0000   -0.39827
213040.0000   -0.72093
213080.0000   -0.49146
213120.0000   -0.10948
213160.0000   -0.21464
213200.0000   -0.17164
213240.0000   -0.33862
213280.0000   -0.40980
213320.0000   -0.37705
213360.0000   -0.32686
213400.0000   -0.33846
213440.0000   -0.34150
213480.0000   -0.41770
213520.0000   -0.23459
213560.0000   -0.28523
213600.0000   -0.47244
213640.0000   -0.42158
213680.0000   -0.39075
213720.0000   -0.23080
213760.0000   -0.46122
213800.0000   -0.70383
213840.0000   -0.89545
213880.0000   -0.71939
213920.0000   -0.70501
213960.0000   -0.69564
214000.0000   -0.71789
214040.0000   -0.82213
214080.0000   -0.67560
214120.0000   -0.70161
214160.0000   -0.62323
214200.0000   -0.63022
214240.0000   -0.68409
214280.0000   -0.50739
214320.0000   -0.55194
214360.0000   -0.73394
214400.0000   -0.50091
214440.0000   -0.47358
214480.0000   -0.64858
214520.0000   -0.67126
214560.0000   -0.49275
214600.0000   -0.10949
214640.0000   -0.07109
214680.0000    0.01868
214720.0000   -0.10244
214760.0000   -0.79123
214800.0000   -0.61831
214840.0000   -0.64364
214880.0000   -0.45042
214920.0000   -0.48544
214960.0000   -0.28893
215000.0000   -0.60062
215040.0000   -0.70603
215080.0000   -0.32576
215120.0000   -0.67382
215160.0000   -0.67596
215200.0000   -0.43818
215240.0000   -0.65116
215280.0000   -0.20680
215320.0000   -0.37022
215360.0000   -0.63622
215400.0000   -0.84572
215440.0000   -0.78556
215480.0000   -0.45856
215520.0000   -0.23032
215560.0000   -0.50852
215600.0000   -0.18697
215640.0000   -0.41253
215680.0000   -0.24404
215720.0000   -0.24140
215760.0000   -0.36867
215800.0000   -0.61965
215840.0000   -0.59706
215880.0000   -0.30641
215920.0000   -0.55012
215960.0000   -0.62899
216000.0000   -0.52951
216040.0000   -0.41241
216080.0000   -0.51091
216120.0000   -0.59289
216160.0000   -0.79181
216200.0000   -0.50236
216240.0000   -0.63493
216280.0000   -0.50544
216320.0000   -0.61661
216360.0000   -0.69053
216400.0000   -1.18278
216440.0000   -0.91840
216480.0000   -0.55779
216520.0000   -0.69084
216560.0000   -0.76537
216600.0000   -0.83539
216640.0000   -0.83264
216680.0000   -0.79328
216720.0000   -0.66806
216760.0000   -0.69095
216800.0000   -0.52189
216840.0000   -0.44549
216880.0000   -0.69389
216920.0000   -0.49670
216960.0000   -0.36049
217000.0000   -0.21199
217040.0000   -0.42268
217080.0000   -0.16023
217120.0000   -0.13994
217160.0000   -0.60230
217200.0000   -0.34942
217240.0000   -0.41146
217280.0000   -0.30392
217320.0000   -0.47206
217360.0000   -0.30055
217400.0000   -0.18832
217440.0000   -0.39950
217480.0000   -0.35136
217520.0000   -0.42514
217560.0000   -0.39834
217600.0000   -0.50332
217640.0000   -0.13488
217680.0000   -0.16836
217720.0000   -0.15190
217760.0000   -0.27055
217800.0000   -0.26520
217840.0000   -0.15069
217880.0000   -0.42312
217920.0000   -0.29585
217960.0000   -0.22955
218000.0000   -0.30171
218040.0000   -0.23741
218080.0000   -0.15876
218120.0000   -0.18168
218160.0000   -0.22986
218200.0000   -0.23959
218240.0000   -0.19307
218280.0000   -0.05572
218320.0000   -0.25106
218360.0000   -0.21086
218400.0000   -0.06901
218440.0000   -0.05036
218480.0000   -0.33060
218520.0000   -0.14075
218560.0000   -0.14160
218600.0000   -0.23796
218640.0000   -0.11165
218680.0000   -0.14009
218720.0000   -0.48436
218760.0000   -0.19948
218800.0000   -0.48131
218840.0000   -0.14349
218880.0000   -0.28570
218920.0000   -0.07715
218960.0000   -0.30193
219000.0000   -0.19988
219040.0000    0.03383
219080.0000   -0.20884
219120.0000   -0.14924
219160.0000   -0.09977
219200.0000   -0.16729
219240.0000   -0.42993
219280.0000   -0.29004
219320.0000   -0.02130
219360.0000   -0.31078
219400.0000   -0.19579
219440.0000   -0.12592
219480.0000   -0.27598
219520.0000   -0.10914
219560.0000   -0.54278
219600.0000   -0.20954
219640.0000   -0.28838
219680.0000   -0.22467
219720.0000   -0.25560
219760.0000   -0.46206
219800.0000   -0.48844
219840.0000   -0.61280
219880.0000   -0.24899
219920.0000   -0.53340
219960.0000   -0.34697
220000.0000   -0.28931
220040.0000   -0.49890
220080.0000   -0.13174
220120.0000   -0.47552
220160.0000   -0.02673
220200.0000   -0.24979
220240.0000    0.17027
220280.0000    0.23779
220320.0000   -0.51865
220360.0000   -0.44503
220400.0000   -0.59060
220440.0000   -0.56759
220480.0000   -0.42807
220520.0000   -0.36571
220560.0000   -0.55583
220600.0000   -0.71946
220640.0000   -0.86263
220680.0000   -0.33389
220720.0000   -0.02070
220760.0000    0.19457
220800.0000    0.22103
220840.0000    0.09978
220880.0000   -0.14800
220920.0000   -0.00771
220960.0000   -0.33581
221000.0000   -0.25610
221040.0000   -0.19278
221080.0000   -0.27786
221120.0000   -0.10122
221160.0000   -0.51987
221200.0000   -0.65194
221240.0000   -0.53102
221280.0000   -0.47390
221320.0000   -0.48537
221360.0000   -0.65607
221400.0000   -0.50665
221440.0000   -0.40048
221480.0000   -0.59095
221520.0000   -0.05187
221560.0000   -0.64172
221600.0000   -0.57016
221640.0000   -0.02749
221680.0000   -0.12240
221720.0000   -0.44354
221760.0000   -0.47452
221800.0000   -0.67442
221840.0000   -0.54160
221880.0000   -0.40505
221920.0000   -0.58362
221960.0000   -0.49873
222000.0000   -0.46057
222040.0000   -0.32275
222080.0000   -0.14586
222120.0000   -0.24425
222160.0000   -0.22169
222200.0000   -0.13592
222240.0000   -0.16592
222280.0000   -0.25285
222320.0000   -0.16734
222360.0000   -0.27848
222400.0000    0.01753
222440.0000   -0.22583
222480.0000   -0.13351
222520.0000   -0.42329
222560.0000   -0.29850
222600.0000   -0.37484
222640.0000   -0.11127
222680.0000    0.00591
222720.0000    0.03240
222760.0000   -0.34765
222800.0000   -0.12656
222840.0000   -0.39759
222880.0000   -0.18694
222920.0000   -0.28316
222960.0000   -0.08175
223000.0000   -0.10892
223040.0000   -0.30855
223080.0000   -0.15078
223120.0000   -0.27551
223160.0000   -0.29574
223200.0000   -0.39601
223240.0000   -0.47881
223280.0000   -0.19044
223320.0000   -0.30589
223360.0000   -0.59002
223400.0000   -0.48038
223440.0000   -0.71440
223480.0000   -0.77213
223520.0000   -0.57893
223560.0000   -0.73371
223600.0000   -0.50009
223640.0000   -0.15757
223680.0000   -0.47988
223720.0000   -0.61197
223760.0000   -0.44315
223800.0000   -0.36335
223840.0000   -0.25115
223880.0000   -0.43404
223920.0000   -0.36513
223960.0000   -0.47474
224000.0000   -0.59015
224040.0000   -0.57799
224080.0000   -0.64796
224120.0000   -0.64135
224160.0000   -0.64163
224200.0000   -0.96146
224240.0000   -1.08812
224280.0000   -0.53355
224320.0000   -0.62397
224360.0000   -0.67755
224400.0000   -0.59574
224440.0000   -0.70142
224480.0000   -0.72574
224520.0000   -0.63638
224560.0000   -0.81697
224600.0000   -0.74731
224640.0000   -0.69546
224680.0000   -0.54444
224720.0000   -0.50004
224760.0000   -0.67795
224800.0000   -0.64376
224840.0000   -0.53748
224880.0000   -0.38556
224920.0000   -0.61742
224960.0000   -0.52411
225000.0000   -0.46836
225040.0000   -0.15301
225080.0000   -0.13142
225120.0000   -0.44014
225160.0000   -0.62556
225200.0000   -0.68121
225240.0000    0.06808
225280.0000    0.17522
225320.0000    0.15516
225360.0000    0.29837
225400.0000    0.27068
225440.0000    0.23710
225480.0000    0.10509
225520.0000    0.16821
225560.0000    0.40940
225600.0000    0.27699
225640.0000    0.22950
225680.0000    0.22539
225720.0000    0.34337
225760.0000    0.09487
225800.0000   -0.05331
225840.0000    0.12903
225880.0000    0.16120
225920.0000    0.29229
225960.0000    0.26505
226000.0000    0.15640
226040.0000    0.42568
226080.0000    0.32086
226120.0000    0.19421
226160.0000    0.31085
226200.0000    0.26824
226240.0000    0.24022
226280.0000    0.26062
226320.0000    0.31718
226360.0000    0.12621
226400.0000    0.18240
226440.0000    0.39257
226480.0000    0.22719
226520.0000    0.19742
226560.0000    0.15909
226600.0000    0.24616
226640.0000    0.42425
226680.0000   -0.08292
226720.0000    0.16974
226760.0000    0.42729
226800.0000    0.27653
226840.0000    0.07140
226880.0000    0.45544
226920.0000    0.48690
226960.0000    0.23610
227000.0000   -0.00625
227040.0000    0.34790
227080.0000    0.31245
227120.0000    0.40534
227160.0000    0.43821
227200.0000    0.41202
227240.0000    0.35716
227280.0000    0.02091
227320.0000   -0.10419
227360.0000    0.31217
227400.0000    0.13474
227440.0000    0.46433
227480.0000    0.23935
227520.0000    0.16424
227560.0000    0.23292
227600.0000   -0.05415
227640.0000    0.47457
227680.0000    0.45659
227720.0000    0.20704
227760.0000    0.29163
227800.0000    0.33975
227840.0000    0.43024
227880.0000    0.26517
227920.0000    0.39809
227960.0000    0.38120
228000.0000    0.30583
228040.0000    0.18330
228080.0000    0.27699
228120.0000    0.31423
228160.0000    0.31043
228200.0000    0.08985
228240.0000    0.25443
228280.0000    0.24470
228320.0000    0.40387
228360.0000    0.13726
228400.0000    0.33064
228440.0000    0.36213
228480.0000    0.18356
228520.0000    0.22105
228560.0000    0.37596
228600.0000    0.18646
228640.0000    0.34560
228680.0000    0.54659
228720.0000    0.24039
228760.0000    0.12158
228800.0000    0.28983
228840.0000    0.18121
228880.0000    0.23596
228920.0000    0.41909
228960.0000    0.41222
229000.0000    0.56735
229040.0000    0.54522
229080.0000    0.38903
229120.0000    0.31653
229160.0000    0.56255
229200.0000    0.32182
229240.0000    0.46393
229280.0000    0.50747
229320.0000    0.61681
229360.0000    0.30485
229400.0000    0.42337
229440.0000    0.46091
229480.0000    0.37938
229520.0000    0.32781
229560.0000    0.48818
229600.0000    0.56577
229640.0000   -0.10183
229680.0000    0.18442
229720.0000    0.09138
229760.0000   -0.00546
229800.0000    0.12814
229840.0000    0.00324
229880.0000    0.30665
229920.0000    0.16242
229960.0000   -0.33207
230000.0000    0.00151
230040.0000   -0.76518
230080.0000   -0.61876
230120.0000   -0.58171
230160.0000   -0.27240
230200.0000   -0.34172
230240.0000   -0.51416
230280.0000   -0.73448
230320.0000   -0.67061
230360.0000   -0.36019
230400.0000   -0.65922
230440.0000   -0.51823
230480.0000   -0.60160
230520.0000   -0.39914
230560.0000   -0.54928
230600.0000   -0.14854
230640.0000   -0.33733
230680.0000   -0.47347
230720.0000   -0.74045
230760.0000   -1.01114
230800.0000   -0.66494
230840.0000   -0.34728
230880.0000   -0.10581
230920.0000   -0.96811
230960.0000   -0.68081
231000.0000   -0.75803
231040.0000   -0.79167
231080.0000   -0.50067
231120.0000   -0.47488
231160.0000   -0.41551
231200.0000   -0.70449
231240.0000   -0.60668
231280.0000   -0.94791
231320.0000   -0.62782
231360.0000   -0.48613
231400.0000   -0.47535
231440.0000   -0.48392
231480.0000   -0.37437
231520.0000   -0.48424
231560.0000   -0.48003
231600.0000   -0.18351
231640.0000   -0.32021
231680.0000   -0.55516
231720.0000   -0.33515
231760.0000   -0.36541
231800.0000   -0.63829
231840.0000   -0.35526
231880.0000   -0.32878
231920.0000   -0.42088
231960.0000   -0.53714
232000.0000   -0.26286
232040.0000   -0.68020
232080.0000   -0.30784
232120.0000   -0.39555
232160.0000   -0.49520
232200.0000   -0.21017
232240.0000   -0.49273
232280.0000   -0.31353
232320.0000   -0.64211
232360.0000   -0.28289
232400.0000   -0.21823
232440.0000   -0.30958
232480.0000   -0.04358
232520.0000   -0.18067
232560.0000   -0.32611
232600.0000    0.00811
232640.0000   -0.11967
232680.0000   -0.23668
232720.0000   -0.34458
232760.0000   -0.26801
232800.0000   -0.12904
232840.0000    0.00425
232880.0000   -0.21209
232920.0000   -0.32144
232960.0000   -0.44301
233000.0000   -0.02930
233040.0000   -0.13200
233080.0000   -0.41685
233120.0000   -0.33140
233160.0000   -0.36014
233200.0000   -0.63339
233240.0000   -0.28108
233280.0000   -0.31137
233320.0000   -0.19442
233360.0000   -0.19701
233400.0000   -0.38603
233440.0000   -0.61390
233480.0000   -0.82328
233520.0000   -0.36126
233560.0000   -0.07871
233600.0000   -0.10009
233640.0000   -0.12292
233680.0000   -0.20757
233720.0000   -0.07107
233760.0000   -0.27527
233800.0000   -0.04080
233840.0000   -0.10737
233880.0000   -0.42411
233920.0000   -0.10432
233960.0000    0.18668
234000.0000    0.03601
234040.0000    0.00453
234080.0000   -0.33894
234120.0000   -0.41044
234160.0000   -0.52169
234200.0000   -0.59489
234240.0000   -0.22964
234280.0000   -0.33725
234320.0000   -0.18955
234360.0000   -0.47092
234400.0000   -0.42812
234440.0000   -0.37800
234480.0000   -0.50300
234520.0000   -0.39985
234560.0000   -0.36230
234600.0000   -0.35612
234640.0000   -0.31489
234680.0000   -0.27944
234720.0000   -0.09483
234760.0000   -0.28375
234800.0000   -0.25683
234840.0000   -0.22864
234880.0000   -0.30621
234920.0000   -0.29249
234960.0000   -0.38793
235000.0000   -0.31395
235040.0000   -0.39417
235080.0000   -0.76108
235120.0000   -0.30485
235160.0000   -0.36896
235200.0000   -0.33447
235240.0000   -0.39884
235280.0000   -0.43232
235320.0000   -0.34890
235360.0000   -0.53105
235400.0000   -0.19369
235440.0000   -0.10300
235480.0000   -0.08734
235520.0000   -0.11424
235560.0000    0.02401
235600.0000   -0.18549
235640.0000   -0.29031
235680.0000   -0.37054
235720.0000   -0.29906
235760.0000   -0.32813
235800.0000   -0.23029
235840.0000   -0.58883
235880.0000   -0.54654
235920.0000   -0.51714
235960.0000   -0.71013
236000.0000   -0.58953
236040.0000   -0.42765
236080.0000   -0.93778
236120.0000   -0.64386
236160.0000   -0.58995
236200.0000   -0.56837
236240.0000   -0.84665
236280.0000   -0.85430
236320.0000   -0.95794
236360.0000   -0.43397
236400.0000   -0.51872
236440.0000   -0.16259
236480.0000   -0.47357
236520.0000   -0.16867
236560.0000   -0.45305
236600.0000   -0.69767
236640.0000   -0.29208
236680.0000   -0.22372
236720.0000   -0.06201
236760.0000    0.12408
236800.0000   -0.03861
236840.0000   -0.21834
236880.0000   -0.27964
236920.0000    0.01640
236960.0000   -0.08887
237000.0000   -0.02032
237040.0000   -0.06915
237080.0000   -0.69406
237120.0000   -0.53080
237160.0000   -0.47108
237200.0000   -0.31691
237240.0000   -0.41742
237280.0000   -0.68476
237320.0000   -0.67586
237360.0000   -0.41913
237400.0000   -0.41038
237440.0000   -0.58756
237480.0000   -0.51402
237520.0000   -0.56668
237560.0000   -0.78147
237600.0000   -0.30413
237640.0000   -0.22751
237680.0000   -0.21755
237720.0000   -0.41174
237760.0000   -0.68544
237800.0000   -0.50060
237840.0000   -0.62558
237880.0000   -0.67734
237920.0000   -0.65934
237960.0000   -0.46603
238000.0000   -0.41275
238040.0000   -0.10555
238080.0000   -0.29247
238120.0000   -0.37699
238160.0000   -0.08644
238200.0000   -0.17742
238240.0000   -0.23727
238280.0000   -0.00002
238320.0000   -0.12623
238360.0000   -0.10081
238400.0000   -0.09256
238440.0000   -0.27118
238480.0000   -0.21712
238520.0000   -0.42734
238560.0000   -0.26171
238600.0000   -0.50609
238640.0000   -0.15287
238680.0000   -0.35122
238720.0000   -0.46391
238760.0000   -0.18308
238800.0000   -0.22958
238840.0000   -0.40086
238880.0000   -0.39818
238920.0000   -0.28675
238960.0000   -0.35730
239000.0000   -0.45690
239040.0000   -0.47345
239080.0000   -0.28972
239120.0000   -0.27455
239160.0000   -0.26673
239200.0000   -0.24128
239240.0000   -0.27584
239280.0000   -0.10955
239320.0000   -0.54764
239360.0000   -0.37559
239400.0000   -0.60069
239440.0000   -0.54240
239480.0000   -0.54005
239520.0000   -0.57067
239560.0000   -0.23545
239600.0000   -0.44797
239640.0000   -0.03880
239680.0000   -0.54086
239720.0000   -0.31556
239760.0000   -0.20548
239800.0000    0.08665
239840.0000   -0.47177
239880.0000   -0.67687
239920.0000   -0.30621
239960.0000   -0.31255
240000.0000   -0.44381
240040.0000   -0.38277
240080.0000    0.06521
240120.0000   -0.29748
240160.0000   -0.21010
240200.0000   -0.34694
240240.0000   -0.46714
240280.0000   -0.34302
240320.0000   -0.36877
240360.0000   -0.36713
240400.0000   -0.43158
240440.0000   -0.42744
240480.0000   -0.43900
240520.0000   -0.22089
240560.0000    0.11080
240600.0000    0.00229
240640.0000    0.15570
240680.0000    0.21055
240720.0000    0.02376
240760.0000   -0.25440
240800.0000   -0.25928
240840.0000   -0.14816
240880.0000   -0.26738
240920.0000   -0.21022
240960.0000   -0.20566
241000.0000   -0.10215
241040.0000   -0.08501
241080.0000   -0.06836
241120.0000   -0.24379
241160.0000   -0.15696
241200.0000   -0.23683
241240.0000   -0.36746
241280.0000    0.16827
241320.0000   -0.41702
241360.0000   -0.43284
241400.0000   -0.23750
241440.0000   -0.53431
241480.0000   -0.17394
241520.0000   -0.22786
241560.0000    0.04102
241600.0000   -0.25389
241640.0000   -0.24478
241680.0000   -0.38574
241720.0000   -0.14873
241760.0000   -0.29510
241800.0000   -0.38308
241840.0000   -0.18626
241880.0000   -0.24135
241920.0000   -0.42678
241960.0000   -0.35575
242000.0000   -0.51369
242040.0000   -0.86386
242080.0000   -0.54678
242120.0000   -0.07773
242160.0000   -0.09943
242200.0000    0.13036
242240.0000   -0.11288
242280.0000   -0.05899
242320.0000   -0.13130
242360.0000    0.12897
242400.0000    0.03715
242440.0000    0.20968
242480.0000   -0.12818
242520.0000   -0.22952
242560.0000    0.03377
242600.0000   -0.05158
242640.0000   -0.03995
242680.0000   -0.13521
242720.0000   -0.10160
242760.0000   -0.13135
242800.0000   -0.49176
242840.0000   -0.38628
242880.0000   -0.49682
242920.0000   -0.05368
242960.0000   -0.17152
243000.0000   -0.01198
243040.0000   -0.22429
243080.0000   -0.20588
243120.0000   -0.11461
243160.0000   -0.11948
243200.0000    0.11928
243240.0000    0.42106
243280.0000   -0.22392
243320.0000   -0.19896
243360.0000   -0.27585
243400.0000    0.13275
243440.0000    0.36553
243480.0000   -0.38072
243520.0000   -0.24710
243560.0000   -0.15276
243600.0000   -0.28088
243640.0000   -0.22438
243680.0000   -0.08553
243720.0000   -0.35397
243760.0000   -0.00156
243800.0000   -0.29590
243840.0000   -0.20123
243880.0000   -0.28948
243920.0000   -0.32718
243960.0000   -0.35546
244000.0000   -0.32730
244040.0000   -0.31615
244080.0000   -0.25498
244120.0000   -0.17362
244160.0000   -0.14313
244200.0000   -0.05918
244240.0000   -0.16876
244280.0000   -0.40484
244320.0000   -0.21271
244360.0000   -0.13494
244400.0000   -0.41505
244440.0000   -0.42154
244480.0000   -0.38304
244520.0000   -0.44011
244560.0000   -0.38159
244600.0000   -0.17265
244640.0000   -0.25794
244680.0000   -0.35369
244720.0000   -0.25984
244760.0000   -0.26267
244800.0000   -0.12999
244840.0000   -0.34745
244880.0000   -0.36854
244920.0000   -0.19880
244960.0000   -0.24929
245000.0000   -0.03746
245040.0000   -0.02007
245080.0000    0.11293
245120.0000    0.07972
245160.0000   -0.03101
245200.0000   -0.10002
245240.0000   -0.11621
245280.0000   -0.46777
245320.0000    0.22547
245360.0000   -0.06417
245400.0000   -0.05843
245440.0000   -0.12376
245480.0000   -0.06689
245520.0000   -0.15631
245560.0000   -0.29249
245600.0000   -0.00091
245640.0000   -0.18884
245680.0000   -0.33387
245720.0000   -0.32630
245760.0000   -0.20265
245800.0000   -0.37852
245840.0000   -0.35619
245880.0000   -0.02914
245920.0000   -0.15218
245960.0000    0.01264
246000.0000   -0.00451
246040.0000    0.06616
246080.0000   -0.05939
246120.0000   -0.04544
246160.0000   -0.32000
246200.0000   -0.26528
246240.0000   -0.22822
246280.0000   -0.28172
246320.0000   -0.67112
246360.0000   -0.30968
246400.0000   -0.48858
246440.0000   -0.20641
246480.0000   -0.31949
246520.0000   -0.11775
246560.0000   -0.45779
246600.0000   -0.00242
246640.0000   -0.55267
246680.0000   -0.13772
246720.0000   -0.30114
246760.0000   -0.36885
246800.0000   -0.13856
246840.0000   -0.72911
246880.0000   -0.65746
246920.0000   -0.37915
246960.0000   -0.48851
247000.0000   -0.41780
247040.0000   -0.38183
247080.0000   -0.66704
247120.0000   -0.33095
247160.0000   -0.38355
247200.0000   -0.42768
247240.0000   -0.05740
247280.0000   -0.18799
247320.0000   -0.11097
247360.0000    0.10142
247400.0000    0.22758
247440.0000    0.12645
247480.0000    0.08509
247520.0000    0.26024
247560.0000    0.18759
247600.0000    0.23209
247640.0000    0.25810
247680.0000   -0.03717
247720.0000   -0.06893
247760.0000    0.12594
247800.0000   -0.23949
247840.0000   -0.18797
247880.0000   -0.20084
247920.0000   -0.19543
247960.0000   -0.30813
248000.0000   -0.34995
248040.0000   -0.39237
248080.0000   -0.46553
248120.0000   -0.57203
248160.0000   -0.16111
248200.0000   -0.20019
248240.0000   -0.38766
248280.0000   -0.17260
248320.0000   -0.26098
248360.0000   -0.31829
248400.0000   -0.29953
248440.0000   -0.22642
248480.0000   -0.17022
248520.0000   -0.39229
248560.0000   -0.08694
248600.0000   -0.22921
248640.0000   -0.04527
248680.0000   -0.40538
248720.0000   -0.46935
248760.0000   -0.22671
248800.0000   -0.07493
248840.0000   -0.10551
248880.0000   -0.03211
248920.0000   -0.14983
248960.0000   -0.61028
249000.0000   -0.32418
249040.0000   -0.21904
249080.0000   -0.40027
249120.0000   -0.80145
249160.0000   -0.35541
249200.0000   -0.36039
249240.0000   -0.39141
249280.0000   -0.36704
249320.0000   -0.25709
249360.0000   -0.21212
249400.0000   -0.31062
249440.0000   -0.13685
249480.0000   -0.38449
249520.0000   -0.21576
249560.0000   -0.14291
249600.0000   -0.17584
249640.0000   -0.20712
249680.0000   -0.26710
249720.0000   -0.14223
249760.0000   -0.43467
249800.0000   -0.15243
249840.0000   -0.18687
249880.0000   -0.28726
249920.0000   -0.06828
249960.0000   -0.19048
250000.0000   -0.11733
250040.0000   -0.23439
250080.0000   -0.37630
250120.0000   -0.19887
250160.0000   -0.29627
250200.0000   -0.42531
250240.0000   -0.23564
250280.0000   -0.42574
250320.0000   -0.48761
250360.0000    0.00198
250400.0000   -0.26895
250440.0000   -0.14236
250480.0000   -0.35209
250520.0000   -0.14923
250560.0000   -0.10377
250600.0000   -0.21674
250640.0000   -0.23075
250680.0000   -0.34326
250720.0000   -0.28429
250760.0000   -0.47680
250800.0000   -0.24642
250840.0000   -0.12642
250880.0000   -0.37277
250920.0000   -0.00779
250960.0000   -0.34240
251000.0000   -0.41291
251040.0000   -0.31178
251080.0000   -0.14212
251120.0000   -0.45266
251160.0000   -0.19485
251200.0000   -0.24059
251240.0000   -0.24214
251280.0000   -0.26873
251320.0000   -0.05626
251360.0000   -0.16390
251400.0000   -0.09149
251440.0000   -0.31661
251480.0000   -0.12623
251520.0000   -0.23101
251560.0000   -0.28864
251600.0000   -0.27662
251640.0000   -0.15974
251680.0000   -0.23334
251720.0000   -0.42277
251760.0000   -0.34414
251800.0000   -0.54599
251840.0000   -0.22731
251880.0000   -0.52695
251920.0000   -0.34185
251960.0000   -0.19906
252000.0000   -0.28237
252040.0000   -0.15093
252080.0000   -0.22367
252120.0000   -0.15875
252160.0000   -0.19376
252200.0000   -0.40390
252240.0000   -0.47493
252280.0000   -0.24367
252320.0000   -0.34865
252360.0000   -0.69397
252400.0000   -0.56885
252440.0000   -0.68715
252480.0000   -0.40775
252520.0000   -0.25291
252560.0000   -0.47080
252600.0000   -0.23657
252640.0000   -0.50341
252680.0000   -0.58845
252720.0000   -0.48553
252760.0000   -0.33528
252800.0000   -0.32360
252840.0000   -0.18107
252880.0000   -0.31859
252920.0000   -0.30032
252960.0000   -0.17432
253000.0000   -0.16386
253040.0000   -0.23653
253080.0000   -0.33319
253120.0000   -0.22890
253160.0000   -0.12797
253200.0000   -0.37364
253240.0000   -0.14426
253280.0000    0.15297
253320.0000   -0.13677
253360.0000   -0.40625
253400.0000   -0.19566
253440.0000   -0.04974
253480.0000   -0.25907
253520.0000   -0.28244
253560.0000   -0.28649
253600.0000   -0.18236
253640.0000   -0.04455
253680.0000   -0.18850
253720.0000   -0.30283
253760.0000   -0.11959
253800.0000   -0.07925
253840.0000   -0.11346
253880.0000   -0.08633
253920.0000   -0.26331
253960.0000   -0.27785
254000.0000   -0.14819
254040.0000   -0.24238
254080.0000   -0.31061
254120.0000   -0.25802
254160.0000   -0.40536
254200.0000   -0.38191
254240.0000   -0.07204
254280.0000   -0.36564
254320.0000   -0.11916
254360.0000   -0.35158
254400.0000   -0.07390
254440.0000   -0.35747
254480.0000   -0.32633
254520.0000   -0.43614
254560.0000   -0.32118
254600.0000   -0.70125
254640.0000   -0.65011
254680.0000   -0.29814
254720.0000   -0.31777
254760.0000   -0.58984
254800.0000   -0.34458
254840.0000   -0.45072
254880.0000   -0.31321
254920.0000   -0.10607
254960.0000   -0.34732
255000.0000   -0.10325
255040.0000   -0.42212
255080.0000   -0.12483
255120.0000   -0.26569
255160.0000   -0.23009
255200.0000   -0.11740
255240.0000   -0.17520
255280.0000   -0.21674
255320.0000   -0.14139
255360.0000   -0.18597
255400.0000   -0.16087
255440.0000   -0.15663
255480.0000   -0.28778
255520.0000   -0.38027
255560.0000   -0.07230
255600.0000   -0.03750
255640.0000   -0.00491
255680.0000   -0.37150
255720.0000   -0.17305
255760.0000   -0.24656
255800.0000    0.18126
255840.0000    0.17112
255880.0000   -0.20981
255920.0000   -0.20024
255960.0000   -0.31666
256000.0000   -0.14975
256040.0000   -0.49742
256080.0000   -0.33050
256120.0000   -0.21241
256160.0000   -0.17420
256200.0000   -0.34517
256240.0000   -0.49468
256280.0000   -0.38499
256320.0000   -0.33484
256360.0000   -0.71084
256400.0000   -0.28894
256440.0000   -0.28375
256480.0000   -0.46017
256520.0000   -0.25498
256560.0000   -0.38934
256600.0000   -0.30350
256640.0000   -0.24269
256680.0000   -0.41130
256720.0000   -0.44322
256760.0000   -0.20254
256800.0000   -0.42829
256840.0000   -0.38610
256880.0000   -0.21244
256920.0000   -0.49325
256960.0000   -0.13869
257000.0000   -0.43309
257040.0000   -0.18152
257080.0000   -0.44846
257120.0000   -0.63352
257160.0000   -0.20891
257200.0000   -0.31756
257240.0000   -0.25701
257280.0000   -0.14489
257320.0000   -0.24198
257360.0000   -0.66229
257400.0000   -0.55090
257440.0000   -0.06490
257480.0000   -0.15018
257520.0000   -0.10812
257560.0000   -0.21921
257600.0000   -0.05374
257640.0000   -0.18281
257680.0000   -0.21999
257720.0000   -0.43811
257760.0000   -0.38314
257800.0000   -0.52675
257840.0000   -0.41347
257880.0000   -0.28032
257920.0000   -0.36824
257960.0000   -0.47713
258000.0000    0.06277
258040.0000   -0.15193
258080.0000    0.06669
258120.0000   -0.20839
258160.0000   -0.09110
258200.0000   -0.10414
258240.0000   -0.38237
258280.0000   -0.49486
258320.0000   -0.08583
258360.0000   -0.22917
258400.0000   -0.16419
258440.0000   -0.28014
258480.0000   -0.36149
258520.0000   -0.17678
258560.0000   -0.09921
258600.0000   -0.39524
258640.0000   -0.31650
258680.0000   -0.33746
258720.0000   -0.50402
258760.0000   -0.52223
258800.0000   -0.36357
258840.0000   -0.54363
258880.0000   -0.20163
258920.0000   -0.15497
258960.0000   -0.20098
259000.0000   -0.48238
259040.0000   -0.61145
259080.0000   -0.15461
259120.0000   -0.66716
259160.0000   -0.50090
259200.0000   -0.32959
259240.0000   -0.51404
259280.0000   -0.46550
259320.0000   -0.35848
259360.0000   -0.40588
259400.0000   -0.46649
259440.0000   -0.44036
259480.0000   -0.76829
259520.0000   -0.43016
259560.0000   -0.32106
259600.0000   -0.40915
259640.0000   -0.48076
259680.0000   -0.25191
259720.0000   -0.51897
259760.0000   -0.43126
259800.0000   -0.25360
259840.0000   -0.31381
259880.0000   -0.70415
259920.0000   -0.45286
259960.0000   -0.27945
260000.0000   -0.34363
260040.0000   -0.48662
260080.0000   -0.52857
260120.0000   -0.82311
260160.0000   -0.27835
260200.0000   -0.29843
260240.0000   -0.21995
260280.0000   -0.31907
260320.0000   -0.21298
260360.0000   -0.22017
260400.0000   -0.36194
260440.0000   -0.51142
260480.0000   -0.39833
260520.0000   -0.70134
260560.0000   -0.29654
260600.0000   -0.20482
260640.0000   -0.36190
260680.0000   -0.09562
260720.0000   -0.39695
260760.0000   -0.36782
260800.0000   -0.47140
260840.0000   -0.36476
260880.0000   -0.38793
260920.0000   -0.21894
260960.0000   -0.36307
261000.0000   -0.30912
261040.0000   -0.48290
261080.0000   -0.20634
261120.0000   -0.50567
261160.0000   -0.35822
261200.0000   -0.16010
261240.0000   -0.73012
261280.0000   -0.48627
261320.0000   -0.40787
261360.0000   -0.59974
261400.0000   -0.42778
261440.0000   -0.52924
261480.0000   -0.48597
261520.0000   -0.30249
261560.0000   -0.21222
261600.0000   -0.35110
261640.0000   -0.46199
261680.0000   -0.30880
261720.0000   -0.25827
261760.0000   -0.27808
261800.0000   -0.10221
261840.0000   -0.24360
261880.0000   -0.10571
261920.0000   -0.18554
261960.0000   -0.12561
262000.0000   -0.57102
262040.0000   -0.18608
262080.0000   -0.22530
262120.0000   -0.27961
262160.0000   -0.40222
262200.0000   -0.31953
262240.0000   -0.42940
262280.0000   -0.25806
262320.0000   -0.36663
262360.0000   -0.73727
262400.0000   -0.42015
262440.0000   -0.54164
262480.0000   -0.51497
262520.0000   -0.35525
262560.0000   -0.36959
262600.0000   -0.23020
262640.0000   -0.45934
262680.0000   -0.14155
262720.0000   -0.56495
262760.0000   -0.20034
262800.0000   -0.39576
262840.0000   -0.15411
262880.0000   -0.44505
262920.0000   -0.28032
262960.0000   -0.23052
263000.0000   -0.34493
263040.0000   -0.15913
263080.0000   -0.16607
263120.0000   -0.16755
263160.0000   -0.32396
263200.0000   -0.60246
263240.0000   -0.18934
263280.0000   -0.24459
263320.0000   -0.16626
263360.0000    0.08857
263400.0000   -0.00177
263440.0000   -0.18134
263480.0000   -0.04397
263520.0000   -0.02107
263560.0000   -0.21643
263600.0000   -0.24670
263640.0000   -0.34183
263680.0000   -0.13004
263720.0000   -0.36300
263760.0000   -0.50214
263800.0000   -0.78406
263840.0000   -0.39868
263880.0000   -0.04505
263920.0000   -0.32981
263960.0000   -0.03917
264000.0000   -0.28131
264040.0000   -0.14494
264080.0000   -0.39697
264120.0000   -0.16980
264160.0000    0.02411
264200.0000   -0.25322
264240.0000   -0.07637
264280.0000   -0.24504
264320.0000   -0.29799
264360.0000   -0.14404
264400.0000   -0.17103
264440.0000   -0.07857
264480.0000   -0.23936
264520.0000   -0.57930
264560.0000   -0.18548
264600.0000   -0.14919
264640.0000   -0.20213
264680.0000   -0.35096
264720.0000   -0.16558
264760.0000   -0.14957
264800.0000   -0.40719
264840.0000   -0.32884
264880.0000   -0.44558
264920.0000   -0.28973
264960.0000   -0.14969
265000.0000   -0.42931
265040.0000   -0.34768
265080.0000   -0.25756
265120.0000   -0.21967
265160.0000    0.25712
265200.0000    0.03495
265240.0000   -0.32805
265280.0000   -0.12040
265320.0000   -0.19215
265360.0000   -0.28252
265400.0000   -0.21003
265440.0000   -0.17217
265480.0000   -0.13702
265520.0000   -0.21759
265560.0000   -0.09193
265600.0000   -0.30004
265640.0000   -0.32537
265680.0000   -0.23031
265720.0000   -0.42280
265760.0000   -0.10339
265800.0000   -0.38447
265840.0000   -0.20412
265880.0000   -0.34395
265920.0000   -0.32545
265960.0000   -0.27612
266000.0000   -0.30824
266040.0000   -0.34934
266080.0000   -0.27925
266120.0000   -0.22303
266160.0000   -0.06590
266200.0000   -0.09285
266240.0000   -0.18739
266280.0000   -0.10878
266320.0000   -0.19906
266360.0000   -0.12981
266400.0000   -0.06290
266440.0000   -0.16684
266480.0000   -0.20553
266520.0000   -0.32613
266560.0000   -0.61674
266600.0000   -0.27737
266640.0000   -0.39517
266680.0000   -0.42598
266720.0000   -0.41627
266760.0000   -0.42546
266800.0000   -0.65874
266840.0000   -0.29577
266880.0000   -0.36741
266920.0000   -0.34451
266960.0000   -0.38317
267000.0000   -0.42538
267040.0000   -0.32183
267080.0000   -0.36135
267120.0000   -0.66025
267160.0000   -0.34011
267200.0000   -0.74551
267240.0000   -0.06438
267280.0000   -0.39896
267320.0000   -0.35909
267360.0000   -0.23854
267400.0000    0.00359
267440.0000   -0.25270
267480.0000   -0.36811
267520.0000   -0.24057
267560.0000   -0.37438
267600.0000   -0.43380
267640.0000   -0.35980
267680.0000   -0.62901
267720.0000   -0.46975
267760.0000   -0.10006
267800.0000   -0.33356
267840.0000   -0.38663
267880.0000   -0.36162
267920.0000   -0.61125
267960.0000   -0.70259
268000.0000   -0.70237
268040.0000   -0.44770
268080.0000   -0.24403
268120.0000   -0.44383
268160.0000   -0.60469
268200.0000   -0.34167
268240.0000   -0.48404
268280.0000   -0.54151
268320.0000   -0.66286
268360.0000   -0.48244
268400.0000   -0.24988
268440.0000   -0.34396
268480.0000   -0.28319
268520.0000   -0.15430
268560.0000   -0.67019
268600.0000   -0.36685
268640.0000   -0.27564
268680.0000   -0.31597
268720.0000   -0.10087
268760.0000    0.08661
268800.0000   -0.23274
268840.0000   -0.35469
268880.0000   -0.13606
268920.0000   -0.25602
268960.0000   -0.26769
269000.0000   -0.33129
269040.0000   -0.22834
269080.0000   -0.22703
269120.0000   -0.42368
269160.0000   -0.19677
269200.0000   -0.31567
269240.0000   -0.31758
269280.0000   -0.20134
269320.0000   -0.22331
269360.0000   -0.24832
269400.0000   -0.27180
269440.0000   -0.30168
269480.0000   -0.23451
269520.0000   -0.48215
269560.0000   -0.47360
269600.0000   -0.38033
269640.0000   -0.14094
269680.0000   -0.38171
269720.0000   -0.77388
269760.0000   -0.39247
269800.0000   -0.03672
269840.0000   -0.27894
269880.0000   -0.34124
269920.0000   -0.32578
269960.0000   -0.27573
270000.0000   -0.29387
270040.0000   -0.17128
270080.0000   -0.42820
270120.0000   -0.08303
270160.0000   -0.37500
270200.0000   -0.34734
270240.0000   -0.25073
270280.0000   -0.12128
270320.0000   -0.29600
270360.0000   -0.27579
270400.0000   -0.20504
270440.0000   -0.36431
270480.0000   -0.27251
270520.0000   -0.27507
270560.0000   -0.33592
270600.0000   -0.32259
270640.0000   -0.23969
270680.0000   -0.06296
270720.0000   -0.09050
270760.0000   -0.20923
270800.0000   -0.03885
270840.0000   -0.17019
270880.0000   -0.44306
270920.0000   -0.61726
270960.0000   -0.56249
271000.0000   -0.42069
271040.0000   -0.38881
271080.0000   -0.40700
271120.0000   -0.50622
271160.0000   -0.27391
271200.0000   -0.54405
271240.0000   -0.66342
271280.0000   -0.42296
271320.0000   -0.35747
271360.0000   -0.42737
271400.0000   -0.23850
271440.0000   -0.21655
271480.0000   -0.22394
271520.0000   -0.34670
271560.0000   -0.23820
271600.0000   -0.35820
271640.0000   -0.32981
271680.0000   -0.65150
271720.0000   -0.46783
271760.0000   -0.29384
271800.0000   -0.25387
271840.0000   -0.79772
271880.0000   -0.31337
271920.0000   -0.25832
271960.0000   -0.28117
272000.0000   -0.70322
272040.0000   -0.61435
272080.0000   -0.56118
272120.0000   -0.32962
272160.0000   -0.27592
272200.0000   -0.50626
272240.0000   -0.39774
272280.0000   -0.37327
272320.0000   -0.43585
272360.0000    0.05603
272400.0000   -0.13946
272440.0000   -0.25772
272480.0000   -0.39065
272520.0000   -0.47405
272560.0000   -0.58812
272600.0000   -0.45328
272640.0000   -0.29697
272680.0000   -0.11589
272720.0000   -0.21246
272760.0000   -0.14212
272800.0000   -0.02865
272840.0000   -0.42288
272880.0000   -0.27161
272920.0000   -0.28832
272960.0000   -0.26267
273000.0000   -0.22876
273040.0000   -0.19801
273080.0000   -0.15532
273120.0000   -0.32699
273160.0000   -0.32653
273200.0000   -0.19921
273240.0000   -0.27089
273280.0000   -0.15933
273320.0000   -0.15989
273360.0000   -0.21415
273400.0000   -0.10679
273440.0000   -0.05096
273480.0000   -0.37490
273520.0000   -0.32408
273560.0000   -0.16037
273600.0000   -0.07566
273640.0000   -0.04908
273680.0000   -0.20953
273720.0000   -0.22478
273760.0000   -0.25697
273800.0000   -0.37210
273840.0000   -0.44855
273880.0000   -0.53481
273920.0000   -0.00517
273960.0000   -0.46758
274000.0000   -0.26752
274040.0000   -0.23883
274080.0000   -0.31350
274120.0000   -0.25636
274160.0000   -0.16303
274200.0000   -0.17877
274240.0000   -0.13363
274280.0000   -0.36097
274320.0000   -0.28853
274360.0000   -0.08928
274400.0000   -0.29226
274440.0000   -0.13445
274480.0000   -0.15856
274520.0000   -0.05357
274560.0000   -0.10101
274600.0000   -0.36077
274640.0000   -0.77473
274680.0000   -0.36653
274720.0000    0.05544
274760.0000    0.23471
274800.0000   -0.11963
274840.0000   -0.16074
274880.0000   -0.19029
274920.0000   -0.33911
274960.0000   -0.13515
275000.0000    0.28692
275040.0000    0.25803
275080.0000    0.04529
275120.0000   -0.03959
275160.0000   -0.46570
275200.0000   -0.19058
275240.0000   -0.17227
275280.0000   -0.17985
275320.0000   -0.26200
275360.0000   -0.57284
275400.0000   -0.25009
275440.0000   -0.46483
275480.0000   -0.24485
275520.0000   -0.20165
275560.0000   -0.57762
275600.0000   -0.11260
275640.0000   -0.16997
275680.0000   -0.35105
275720.0000   -0.22840
275760.0000   -0.08646
275800.0000   -0.09007
275840.0000   -0.15114
275880.0000   -0.43770
275920.0000   -0.17822
275960.0000   -0.28463
276000.0000   -0.32208
276040.0000   -0.39801
276080.0000   -0.41380
276120.0000   -0.48993
276160.0000   -0.09049
276200.0000   -0.17259
276240.0000   -0.30700
276280.0000   -0.02529
276320.0000   -0.21912
276360.0000   -0.13403
276400.0000   -0.17475
276440.0000   -0.19334
276480.0000   -0.27259
276520.0000   -0.39079
276560.0000   -0.06810
276600.0000   -0.19680
276640.0000   -0.55533
276680.0000   -0.36705
276720.0000   -0.22282
276760.0000   -0.37547
276800.0000   -0.07229
276840.0000   -0.37875
276880.0000   -0.55529
276920.0000    0.06311
276960.0000   -0.08608
277000.0000    0.09080
277040.0000   -0.17489
277080.0000   -0.00059
277120.0000   -0.10476
277160.0000   -0.05403
277200.0000   -0.30114
277240.0000   -0.05169
277280.0000   -0.03892
277320.0000   -0.20125
277360.0000   -0.13844
277400.0000   -0.27694
277440.0000   -0.18402
277480.0000   -0.44818
277520.0000   -0.70937
277560.0000   -0.67755
277600.0000   -0.42936
277640.0000   -0.45764
277680.0000   -0.46393
277720.0000   -0.10154
277760.0000   -0.39531
277800.0000    0.03533
277840.0000   -0.15255
277880.0000   -0.16483
277920.0000   -0.40258
277960.0000   -0.22986
278000.0000   -0.42196
278040.0000   -0.55307
278080.0000   -0.28086
278120.0000   -0.15880
278160.0000   -0.20915
278200.0000   -0.30565
278240.0000   -0.10124
278280.0000   -0.50530
278320.0000   -0.18036
278360.0000   -0.33174
278400.0000   -0.41965
278440.0000   -0.28082
278480.0000   -0.38071
278520.0000   -0.34431
278560.0000   -0.54337
278600.0000   -0.37167
278640.0000   -0.54567
278680.0000   -0.53276
278720.0000   -0.37535
278760.0000   -0.54850
278800.0000   -0.50648
278840.0000   -0.12639
278880.0000   -0.25728
278920.0000   -0.50767
278960.0000   -0.32386
279000.0000   -0.41613
279040.0000   -0.55691
279080.0000   -0.51114
279120.0000   -0.71778
279160.0000   -0.49596
279200.0000   -0.36034
279240.0000   -0.55930
279280.0000   -0.41726
279320.0000   -0.26719
279360.0000   -0.29319
279400.0000   -0.22568
279440.0000   -0.43938
279480.0000   -0.22134
279520.0000   -0.26979
279560.0000   -0.23151
279600.0000   -0.26327
279640.0000   -0.26444
279680.0000   -0.19365
279720.0000   -0.53879
279760.0000   -0.46691
279800.0000   -0.24923
279840.0000   -0.32539
279880.0000   -0.28573
279920.0000   -0.31378
279960.0000    0.05075
280000.0000    0.31032
280040.0000    0.21797
280080.0000   -0.07961
280120.0000   -0.21976
280160.0000   -0.24790
280200.0000   -0.33808
280240.0000   -0.18210
280280.0000   -0.16607
280320.0000   -0.37349
280360.0000   -0.17232
280400.0000   -0.15840
280440.0000   -0.29059
280480.0000   -0.21708
280520.0000   -0.07769
280560.0000   -0.09858
280600.0000   -0.05754
280640.0000   -0.24806
280680.0000   -0.23050
280720.0000   -0.13890
280760.0000   -0.15106
280800.0000   -0.16070
280840.0000   -0.24120
280880.0000   -0.15982
280920.0000   -0.20852
280960.0000    0.04817
281000.0000   -0.20218
281040.0000   -0.25851
281080.0000   -0.10603
281120.0000   -0.09931
281160.0000   -0.18663
281200.0000   -0.19933
281240.0000   -0.41681
281280.0000   -0.37907
281320.0000   -0.51927
281360.0000   -0.20044
281400.0000   -0.21499
281440.0000   -0.31453
281480.0000   -0.67086
281520.0000   -0.31609
281560.0000   -0.55787
281600.0000   -0.29845
281640.0000   -0.41750
281680.0000   -0.31031
281720.0000   -0.27822
281760.0000   -0.36768
281800.0000   -0.17075
281840.0000   -0.26582
281880.0000   -0.32891
281920.0000   -0.48564
281960.0000   -0.14302
282000.0000   -0.15323
282040.0000    0.03351
282080.0000   -0.26485
282120.0000   -0.28871
282160.0000   -0.17396
282200.0000   -0.36167
282240.0000   -0.24245
282280.0000   -0.20655
282320.0000   -0.59854
282360.0000   -0.52964
282400.0000    0.03755
282440.0000   -0.14444
282480.0000    0.11933
282520.0000   -0.11349
282560.0000   -0.30826
282600.0000   -0.28595
282640.0000   -0.41433
282680.0000   -0.17345
282720.0000   -0.19555
282760.0000   -0.12180
282800.0000   -0.36995
282840.0000   -0.11965
282880.0000   -0.07447
282920.0000   -0.11134
282960.0000   -0.17212
283000.0000   -0.13352
283040.0000   -0.12947
283080.0000   -0.25409
283120.0000   -0.29939
283160.0000   -0.58480
283200.0000   -0.50507
283240.0000    0.00189
283280.0000   -0.16752
283320.0000    0.09138
283360.0000   -0.01655
283400.0000   -0.23321
283440.0000   -0.22525
283480.0000   -0.23001
283520.0000   -0.17340
283560.0000   -0.31113
283600.0000   -0.14930
283640.0000   -0.09820
283680.0000   -0.18654
283720.0000   -0.14737
283760.0000   -0.32298
283800.0000   -0.19066
283840.0000   -0.07857
283880.0000    0.05036
283920.0000    0.03624
283960.0000   -0.21200
284000.0000   -0.30705
284040.0000   -0.27350
284080.0000   -0.49624
284120.0000   -0.25261
284160.0000   -0.55143
284200.0000   -0.19440
284240.0000   -0.18159
284280.0000   -0.35167
284320.0000   -0.28557
284360.0000   -0.20615
284400.0000    0.03714
284440.0000   -0.39479
284480.0000   -0.33870
284520.0000   -0.32476
284560.0000   -0.52627
284600.0000   -0.62933
284640.0000   -0.21810
284680.0000   -0.11531
284720.0000    0.01705
284760.0000   -0.41513
284800.0000   -0.13825
284840.0000   -0.03874
284880.0000   -0.09625
284920.0000   -0.24691
284960.0000   -0.13764
285000.0000   -0.30395
285040.0000   -0.23930
285080.0000   -0.30107
285120.0000   -0.06573
285160.0000   -0.10082
285200.0000   -0.14870
285240.0000   -0.04381
285280.0000   -0.35241
285320.0000   -0.24196
285360.0000   -0.50985
285400.0000   -0.14704
285440.0000   -0.05227
285480.0000   -0.46178
285520.0000   -0.24851
285560.0000   -0.37828
285600.0000   -0.16208
285640.0000   -0.50152
285680.0000   -0.30612
285720.0000   -0.15919
285760.0000   -0.05812
285800.0000   -0.16412
285840.0000   -0.07808
285880.0000   -0.04357
285920.0000    0.24600
285960.0000    0.40738
286000.0000    0.40086
286040.0000    0.51577
286080.0000    0.07148
286120.0000   -0.19120
286160.0000   -0.39254
286200.0000    0.18520
286240.0000   -0.08065
286280.0000   -0.03231
286320.0000   -0.52040
286360.0000   -0.17263
286400.0000   -0.07249
286440.0000   -0.11397
286480.0000    0.05451
286520.0000    0.08194
286560.0000    0.13112
286600.0000    0.18677
286640.0000   -0.17890
286680.0000    0.20945
286720.0000   -0.13113
286760.0000   -0.09946
286800.0000   -0.02150
286840.0000   -0.04269
286880.0000    0.02973
286920.0000    0.19470
286960.0000    0.06514
287000.0000   -0.12520
287040.0000   -0.08877
287080.0000    0.20702
287120.0000   -0.11252
287160.0000   -0.00039
287200.0000    0.22446
287240.0000    0.19937
287280.0000    0.17619
287320.0000   -0.05825
287360.0000    0.19728
287400.0000    0.02636
287440.0000    0.17181
287480.0000    0.15987
287520.0000    0.05695
287560.0000    0.07270
287600.0000   -0.38653
287640.0000   -0.42127
287680.0000    0.15124
287720.0000    0.27630
287760.0000    0.05887
287800.0000    0.17184
287840.0000    0.20617
287880.0000   -0.32882
287920.0000   -0.23407
287960.0000   -0.28493
288000.0000   -0.52587
288040.0000   -0.32209
288080.0000   -0.54183
288120.0000   -0.42754
288160.0000   -0.54914
288200.0000   -0.56349
288240.0000   -0.24824
288280.0000   -0.52401
288320.0000   -0.50732
288360.0000   -0.43132
288400.0000   -0.28683
288440.0000   -0.45142
288480.0000   -0.27201
288520.0000   -0.19698
288560.0000   -0.49564
288600.0000   -0.11381
288640.0000   -0.16452
288680.0000   -0.15562
288720.0000   -0.43390
288760.0000   -0.33204
288800.0000   -0.30381
288840.0000   -0.06111
288880.0000   -0.25839
288920.0000   -0.34972
288960.0000   -0.47407
289000.0000   -0.04341
289040.0000   -0.39070
289080.0000   -0.39731
289120.0000   -0.18407
289160.0000   -0.44551
289200.0000   -0.51961
289240.0000   -0.25274
289280.0000   -0.44172
289320.0000   -0.24452
289360.0000   -0.21218
289400.0000   -0.37795
289440.0000   -0.44847
289480.0000   -0.33239
289520.0000   -0.42371
289560.0000   -0.56696
289600.0000   -0.53054
289640.0000   -0.47090
289680.0000   -0.07944
289720.0000   -0.04391
289760.0000   -0.11336
289800.0000   -0.31547
289840.0000   -0.47683
289880.0000   -0.07651
289920.0000   -0.27479
289960.0000   -0.32504
290000.0000   -0.31214
290040.0000   -0.23318
290080.0000   -0.50009
290120.0000   -0.33811
290160.0000   -0.46194
290200.0000   -0.30854
290240.0000   -0.02088
290280.0000   -0.44457
290320.0000   -0.21599
290360.0000   -0.12723
290400.0000   -0.46106
290440.0000   -0.38982
290480.0000   -0.26250
290520.0000   -0.28453
290560.0000   -0.49975
290600.0000   -0.53820
290640.0000   -0.30740
290680.0000   -0.47639
290720.0000   -0.41029
290760.0000   -0.29186
290800.0000   -0.37859
290840.0000   -0.37185
290880.0000   -0.29949
290920.0000   -0.34914
290960.0000   -0.05239
291000.0000   -0.12013
291040.0000   -0.22408
291080.0000   -0.36165
291120.0000    0.09219
291160.0000    0.02660
291200.0000   -0.02334
291240.0000    0.11056
291280.0000    0.05638
291320.0000    0.07523
291360.0000    0.03724
291400.0000    0.34329
291440.0000    0.21100
291480.0000    0.26461
291520.0000    0.19041
291560.0000   -0.32898
291600.0000   -0.18023
291640.0000   -0.29681
291680.0000   -0.35119
291720.0000   -0.25970
291760.0000   -0.08662
291800.0000   -0.28611
291840.0000   -0.23692
291880.0000   -0.56488
291920.0000   -0.22801
291960.0000   -0.18764
292000.0000   -0.25301
292040.0000   -0.10151
292080.0000   -0.25556
292120.0000    0.07178
292160.0000    0.22473
292200.0000   -0.26562
292240.0000   -0.04647
292280.0000    0.10468
292320.0000    0.09612
292360.0000    0.15245
292400.0000   -0.22866
292440.0000    0.22759
292480.0000    0.17237
292520.0000    0.19330
292560.0000    0.31638
292600.0000    0.13138
292640.0000    0.31106
292680.0000    0.21960
292720.0000    0.13816
292760.0000   -0.00766
292800.0000    0.04197
292840.0000    0.31403
292880.0000    0.33613
292920.0000    0.54761
292960.0000    0.55199
293000.0000    0.52560
293040.0000    0.55590
293080.0000    0.30865
293120.0000    0.40540
293160.0000    0.25994
293200.0000    0.48668
293240.0000    0.43380
293280.0000    0.24982
293320.0000    0.38120
293360.0000    0.37506
293400.0000    0.37695
293440.0000    0.39656
293480.0000    0.22218
293520.0000    0.31200
293560.0000    0.30691
293600.0000    0.14857
293640.0000    0.06711
293680.0000    0.18726
293720.0000    0.08148
293760.0000    0.11645
293800.0000    0.07095
293840.0000    0.11028
293880.0000    0.18997
293920.0000    0.25428
293960.0000    0.34251
294000.0000    0.38754
294040.0000    0.39648
294080.0000    0.57285
294120.0000    0.44644
294160.0000    0.32593
294200.0000    0.26842
294240.0000    0.26537
294280.0000    0.29231
294320.0000    0.30760
294360.0000    0.33842
294400.0000    0.40189
294440.0000    0.32285
294480.0000    0.16954
294520.0000    0.05386
294560.0000    0.05061
294600.0000    0.11776
294640.0000   -0.09019
294680.0000    0.25668
294720.0000    0.05507
294760.0000    0.17233
294800.0000    0.17254
294840.0000    0.30895
294880.0000    0.36752
294920.0000    0.39862
294960.0000    0.19610
295000.0000    0.08741
295040.0000    0.10462
295080.0000    0.03962
295120.0000    0.06844
295160.0000    0.00297
295200.0000    0.47367
295240.0000    0.15713
295280.0000    0.07287
295320.0000    0.01103
295360.0000    0.19303
295400.0000    0.04989
295440.0000    0.13923
295480.0000    0.18690
295520.0000    0.05136
295560.0000    0.24278
295600.0000    0.12526
295640.0000    0.32648
295680.0000    0.18164
295720.0000    0.06387
295760.0000    0.15586
295800.0000    0.29293
295840.0000    0.18098
295880.0000    0.16483
295920.0000    0.04844
295960.0000    0.30149
296000.0000    0.33317
296040.0000    0.15931
296080.0000    0.39932
296120.0000    0.33970
296160.0000    0.14171
296200.0000    0.23439
296240.0000    0.30712
296280.0000    0.29391
296320.0000    0.16683
296360.0000    0.37753
296400.0000    0.15642
296440.0000    0.55600
296480.0000    0.30224
296520.0000    0.55199
296560.0000    0.24197
296600.0000    0.51002
296640.0000    0.19771
296680.0000    0.38232
296720.0000    0.32855
296760.0000    0.43988
296800.0000    0.40786
296840.0000    0.32764
296880.0000    0.07122
296920.0000    0.28014
296960.0000    0.33585
297000.0000    0.48088
297040.0000    0.25443
297080.0000    0.19501
297120.0000    0.48257
297160.0000    0.48806
297200.0000    0.42393
297240.0000    0.34555
297280.0000    0.22016
297320.0000    0.44006
297360.0000    0.45943
297400.0000    0.17339
297440.0000    0.49971
297480.0000    0.41533
297520.0000    0.27652
297560.0000    0.20163
297600.0000    0.35721
297640.0000    0.27801
297680.0000    0.21852
297720.0000    0.44427
297760.0000    0.26383
297800.0000    0.46164
297840.0000    0.46145
297880.0000    0.24342
297920.0000    0.55428
297960.0000    0.58080
298000.0000    0.34012
298040.0000   -0.12138
298080.0000    0.31728
298120.0000    0.13618
298160.0000    0.34794
298200.0000    0.20858
298240.0000    0.12242
298280.0000    0.13736
298320.0000    0.41522
298360.0000    0.31195
298400.0000    0.32475
298440.0000    0.26453
298480.0000    0.38398
298520.0000    0.21916
298560.0000    0.13401
298600.0000    0.26982
298640.0000    0.23995
298680.0000    0.26411
298720.0000    0.25830
298760.0000    0.32439
298800.0000    0.39097
298840.0000    0.45596
298880.0000    0.22131
298920.0000    0.31798
298960.0000    0.41686
299000.0000    0.39641
299040.0000    0.48965
299080.0000    0.31358
299120.0000    0.43679
299160.0000    0.44015
299200.0000    0.26332
299240.0000    0.28456
299280.0000    0.28128
299320.0000    0.43837
299360.0000    0.53087
299400.0000    0.42641
299440.0000    0.44513
299480.0000    0.44449
299520.0000    0.44426
299560.0000    0.34147
299600.0000    0.38695
299640.0000    0.37544
299680.0000    0.44869
299720.0000    0.25235
299760.0000    0.33818
299800.0000    0.00462
299840.0000    0.12439
299880.0000    0.24807
299920.0000    0.05008
299960.0000   -0.20047
300000.0000    0.03620
300040.0000   -0.14330
300080.0000   -0.15923
300120.0000   -0.46135
300160.0000   -0.25781
300200.0000   -0.02238
300240.0000    0.04185
300280.0000   -0.17990
300320.0000   -0.17445
300360.0000   -0.41248
300400.0000   -0.08215
300440.0000   -0.11166
300480.0000   -0.10962
300520.0000   -0.24107
300560.0000   -0.13827
300600.0000   -0.37722
300640.0000   -0.21584
300680.0000   -0.21385
300720.0000   -0.38235
300760.0000   -0.34886
300800.0000   -0.11958
300840.0000   -0.09874
300880.0000   -0.16554
300920.0000   -0.26054
300960.0000   -0.04212
301000.0000   -0.29183
301040.0000   -0.30724
301080.0000   -0.45247
301120.0000   -0.23069
301160.0000   -0.05688
301200.0000   -0.43575
301240.0000   -0.29824
301280.0000   -0.20448
301320.0000   -0.47354
301360.0000   -0.29137
301400.0000   -0.29557
301440.0000   -0.02174
301480.0000   -0.03031
301520.0000   -0.47508
301560.0000   -0.28002
301600.0000   -0.52997
301640.0000   -0.28173
301680.0000   -0.24143
301720.0000   -0.40169
301760.0000   -0.41698
301800.0000   -0.30141
301840.0000   -0.37834
301880.0000    0.01669
301920.0000    0.25694
301960.0000    0.19649
302000.0000    0.18249
302040.0000    0.21576
302080.0000    0.37877
302120.0000    0.27697
302160.0000    0.02786
302200.0000    0.09957
302240.0000    0.08430
302280.0000    0.18369
302320.0000    0.12390
302360.0000    0.18147
302400.0000    0.42973
302440.0000    0.38994
302480.0000    0.08316
302520.0000    0.29413
302560.0000    0.46833
302600.0000    0.29798
302640.0000    0.44134
302680.0000    0.37185
302720.0000    0.19850
302760.0000    0.27849
302800.0000    0.30644
302840.0000    0.28476
302880.0000    0.21941
302920.0000    0.29910
302960.0000    0.29548
303000.0000    0.14812
303040.0000    0.00633
303080.0000    0.11950
303120.0000    0.27996
303160.0000    0.23278
303200.0000    0.26634
303240.0000   -0.10447
303280.0000   -0.09803
303320.0000   -0.55023
303360.0000   -0.11193
303400.0000    0.14216
303440.0000   -0.37298
303480.0000   -0.03550
303520.0000   -0.42877
303560.0000   -0.26186
303600.0000   -0.28748
303640.0000    0.00690
303680.0000   -0.21144
303720.0000   -0.22931
303760.0000    0.07277
303800.0000    0.02060
303840.0000    0.04953
303880.0000   -0.01329
303920.0000   -0.09837
303960.0000   -0.51775
304000.0000   -0.03888
304040.0000   -0.26472
304080.0000    0.01060
304120.0000   -0.03950
304160.0000   -0.03469
304200.0000    0.10146
304240.0000    0.13830
304280.0000    0.18464
304320.0000    0.04382
304360.0000   -0.10927
304400.0000    0.03141
304440.0000    0.09267
304480.0000    0.08135
304520.0000   -0.03401
304560.0000   -0.32408
304600.0000   -0.19712
304640.0000    0.26207
304680.0000    0.42023
304720.0000    0.44248
304760.0000    0.25279
304800.0000    0.27554
304840.0000    0.32145
304880.0000    0.51783
304920.0000    0.37339
304960.0000    0.37245
305000.0000    0.38761
305040.0000    0.33040
305080.0000    0.32710
305120.0000    0.27790
305160.0000    0.26561
305200.0000    0.29623
305240.0000    0.39560
305280.0000    0.55855
305320.0000    0.27776
305360.0000    0.28587
305400.0000    0.17668
305440.0000    0.27832
305480.0000    0.26011
305520.0000    0.12863
305560.0000    0.40602
305600.0000    0.24940
305640.0000    0.09169
305680.0000    0.13264
305720.0000    0.35069
305760.0000    0.33874
305800.0000    0.28571
305840.0000    0.27963
305880.0000    0.28599
305920.0000    0.24242
305960.0000    0.20626
306000.0000    0.26715
306040.0000    0.14945
306080.0000    0.36959
306120.0000    0.32263
306160.0000    0.27169
306200.0000    0.39426
306240.0000    0.22861
306280.0000    0.27774
306320.0000    0.40504
306360.0000    0.33750
306400.0000    0.27109
306440.0000    0.35509
306480.0000    0.42761
306520.0000    0.31960
306560.0000    0.37045
306600.0000    0.06831
306640.0000    0.29884
306680.0000    0.31665
306720.0000    0.31608
306760.0000    0.35794
306800.0000    0.08324
306840.0000    0.24953
306880.0000    0.48729
306920.0000    0.26802
306960.0000    0.27857
307000.0000    0.26016
307040.0000    0.24478
307080.0000    0.32402
307120.0000    0.35806
307160.0000    0.42838
307200.0000    0.39745
307240.0000    0.18906
307280.0000    0.36155
307320.0000    0.28179
307360.0000   -0.14575
307400.0000    0.27824
307440.0000    0.34117
307480.0000    0.12648
307520.0000   -0.03441
307560.0000    0.17956
307600.0000    0.45650
307640.0000    0.32376
307680.0000    0.38310
307720.0000    0.12878
307760.0000    0.58489
307800.0000    0.37655
307840.0000    0.19440
307880.0000    0.23844
307920.0000    0.45723
307960.0000    0.43678
308000.0000    0.24711
308040.0000    0.28884
308080.0000    0.07614
308120.0000    0.42816
308160.0000    0.42735
308200.0000    0.39048
308240.0000    0.47628
308280.0000    0.37790
308320.0000    0.38261
308360.0000    0.38779
308400.0000    0.14145
308440.0000    0.33433
308480.0000    0.24920
308520.0000    0.31266
308560.0000    0.38813
308600.0000    0.42314
308640.0000    0.20002
308680.0000    0.22541
308720.0000    0.51259
308760.0000    0.30942
308800.0000    0.29928
308840.0000    0.36044
308880.0000    0.29262
308920.0000    0.36478
308960.0000    0.26939
309000.0000    0.35333
309040.0000    0.41149
309080.0000    0.37027
309120.0000    0.27134
309160.0000    0.01631
309200.0000   -0.21962
309240.0000    0.05808
309280.0000    0.11096
309320.0000   -0.02399
309360.0000   -0.11421
309400.0000    0.06155
309440.0000   -0.02111
309480.0000    0.10067
309520.0000    0.51619
309560.0000    0.25103
309600.0000    0.38431
309640.0000    0.32916
309680.0000    0.22106
309720.0000    0.38112
309760.0000    0.46086
309800.0000    0.18922
309840.0000    0.43762
309880.0000    0.51697
309920.0000    0.22620
309960.0000    0.25648
310000.0000    0.42751
310040.0000    0.50951
310080.0000    0.19980
310120.0000    0.38044
310160.0000    0.24563
310200.0000    0.32379
310240.0000    0.22237
310280.0000    0.27846
310320.0000    0.28638
310360.0000    0.37699
310400.0000    0.29044
310440.0000    0.25032
310480.0000    0.42926
310520.0000    0.33273
310560.0000    0.28230
310600.0000    0.41424
310640.0000    0.31601
310680.0000    0.27018
310720.0000    0.53845
310760.0000    0.28886
310800.0000    0.33555
310840.0000    0.31598
310880.0000    0.30731
310920.0000    0.42299
310960.0000    0.32342
311000.0000    0.28731
311040.0000    0.33659
311080.0000   -0.10983
311120.0000    0.27306
311160.0000   -0.26214
311200.0000   -0.18792
311240.0000   -0.00061
311280.0000   -0.01097
311320.0000    0.10177
311360.0000    0.16525
311400.0000    0.22927
311440.0000    0.45215
311480.0000    0.65231
311520.0000    0.36197
311560.0000   -0.60687
311600.0000   -0.41560
311640.0000   -0.04455
311680.0000    0.23888
311720.0000   -0.32116
311760.0000   -0.07547
311800.0000    0.02978
311840.0000    0.22661
311880.0000   -0.06521
311920.0000   -0.10730
311960.0000   -0.16806
312000.0000    0.01437
312040.0000    0.05306
312080.0000    0.01462
312120.0000   -0.08206
312160.0000    0.13530
312200.0000   -0.48277
312240.0000   -0.43565
312280.0000   -0.37590
312320.0000   -0.35936
312360.0000   -0.19845
312400.0000   -0.30004
312440.0000   -0.39809
312480.0000   -0.61675
312520.0000   -1.12991
312560.0000   -1.04546
312600.0000   -0.29577
312640.0000   -0.14201
312680.0000   -0.22785
312720.0000   -0.02644
312760.0000    0.16628
312800.0000   -0.02663
312840.0000   -0.32058
312880.0000   -0.44425
312920.0000   -0.39167
312960.0000   -0.68631
313000.0000   -0.79412
313040.0000   -0.57961
313080.0000   -0.60365
313120.0000   -0.59332
313160.0000   -0.41031
313200.0000   -0.10172
313240.0000   -0.68270
313280.0000   -0.23169
313320.0000   -0.01419
313360.0000   -0.10652
313400.0000   -0.43184
313440.0000   -0.11875
313480.0000   -0.17095
313520.0000    0.01812
313560.0000   -0.30488
313600.0000   -0.08507
313640.0000   -0.38385
313680.0000   -0.31780
313720.0000   -0.18501
313760.0000   -0.79160
313800.0000   -0.65801
313840.0000   -0.63647
313880.0000   -0.78815
313920.0000   -0.86724
313960.0000   -0.62390
314000.0000   -0.56088
314040.0000   -0.83344
314080.0000   -0.67348
314120.0000   -0.46364
314160.0000   -0.42052
314200.0000   -0.20909
314240.0000   -0.05842
314280.0000   -0.37745
314320.0000   -0.59957
314360.0000   -1.11395
314400.0000   -0.46303
314440.0000   -0.70357
314480.0000   -1.03135
314520.0000   -0.65020
314560.0000   -0.71642
314600.0000   -0.73824
314640.0000   -0.35694
314680.0000   -0.36896
314720.0000   -0.45043
314760.0000   -0.95753
314800.0000   -0.85405
314840.0000   -0.71509
314880.0000   -0.71822
314920.0000   -0.66332
314960.0000   -0.95141
315000.0000   -0.78133
315040.0000   -0.55360
315080.0000   -0.73292
315120.0000   -1.00549
315160.0000   -0.85803
315200.0000   -0.75440
315240.0000   -0.55097
315280.0000   -0.73962
315320.0000   -0.79151
315360.0000   -0.37388
315400.0000   -0.41132
315440.0000   -0.64181
315480.0000   -0.50961
315520.0000   -0.43263
315560.0000   -0.19842
315600.0000   -0.41560
315640.0000   -0.38757
315680.0000   -0.53578
315720.0000   -0.42479
315760.0000   -0.86273
315800.0000   -0.61412
315840.0000   -0.26917
315880.0000   -0.36469
315920.0000   -0.71639
315960.0000   -0.78679
316000.0000   -0.64940
316040.0000   -0.61574
316080.0000   -0.83664
316120.0000   -0.79263
316160.0000   -0.68208
316200.0000   -0.66606
316240.0000   -0.54248
316280.0000   -0.74585
316320.0000   -0.89153
316360.0000   -0.94032
316400.0000   -0.87038
316440.0000   -0.74576
316480.0000   -0.86244
316520.0000   -0.72095
316560.0000   -0.62357
316600.0000   -0.68478
316640.0000   -0.97719
316680.0000   -0.55789
316720.0000   -0.77712
316760.0000   -0.46796
316800.0000   -0.39036
316840.0000   -0.67559
316880.0000   -0.33218
316920.0000   -0.35104
316960.0000   -0.38984
317000.0000   -0.34355
317040.0000   -0.46564
317080.0000   -0.45821
317120.0000   -0.47366
317160.0000   -0.44533
317200.0000   -0.54124
317240.0000   -0.59130
317280.0000   -0.67232
317320.0000   -0.56801
317360.0000   -0.82037
317400.0000   -0.54732
317440.0000   -0.65385
317480.0000   -0.92181
317520.0000   -0.30694
317560.0000   -0.30449
317600.0000   -0.51733
317640.0000   -0.44628
317680.0000   -0.39977
317720.0000   -0.31520
317760.0000   -0.34639
317800.0000   -0.36912
317840.0000   -0.54271
317880.0000   -1.04721
317920.0000   -1.03122
317960.0000   -0.85368
318000.0000   -1.10680
318040.0000   -0.84187
318080.0000   -0.87599
318120.0000   -0.65200
318160.0000   -0.45634
318200.0000   -0.83554
318240.0000   -0.36063
318280.0000   -0.25192
318320.0000   -0.74336
318360.0000   -0.66020
318400.0000   -0.89292
318440.0000   -0.74431
318480.0000   -0.69415
318520.0000   -0.57465
318560.0000   -0.44083
318600.0000   -0.09828
318640.0000   -0.26860
318680.0000   -0.36995
318720.0000   -0.24999
318760.0000   -0.40883
318800.0000   -0.28999
318840.0000   -0.53861
318880.0000   -0.49003
318920.0000   -0.24280
318960.0000   -0.18009
319000.0000   -0.30091
319040.0000   -0.10043
319080.0000   -0.34077
319120.0000   -0.07811
319160.0000   -0.24945
319200.0000   -0.08964
319240.0000   -0.54043
319280.0000   -0.45199
319320.0000   -0.68960
319360.0000   -0.40542
319400.0000   -0.43199
319440.0000   -0.15278
319480.0000   -0.41580
319520.0000   -0.43109
319560.0000   -0.23051
319600.0000   -0.36314
319640.0000   -0.31753
319680.0000   -0.58510
319720.0000   -0.31870
319760.0000   -0.32673
319800.0000   -0.49202
319840.0000   -0.08147
319880.0000   -0.00866
319920.0000   -0.83590
319960.0000   -0.54848
320000.0000   -0.59595
320040.0000   -0.52803
320080.0000   -0.71119
320120.0000   -0.63968
320160.0000   -0.45618
320200.0000   -0.41995
320240.0000   -0.47285
320280.0000   -0.59807
320320.0000   -0.34094
320360.0000   -0.57140
320400.0000   -0.42037
320440.0000   -0.49306
320480.0000   -0.44480
320520.0000   -0.38436
320560.0000   -0.37235
320600.0000   -0.58623
320640.0000   -0.62677
320680.0000   -0.61216
320720.0000   -0.74774
320760.0000   -0.44699
320800.0000   -0.60419
320840.0000   -0.40654
320880.0000   -0.51471
320920.0000   -0.39945
320960.0000   -0.50703
321000.0000   -0.34246
321040.0000   -0.43124
321080.0000   -0.42545
321120.0000   -0.45986
321160.0000   -0.37355
321200.0000   -0.22691
321240.0000   -0.36150
321280.0000   -0.31895
321320.0000   -0.29414
321360.0000   -0.23706
321400.0000   -0.21871
321440.0000   -0.36204
321480.0000   -0.45384
321520.0000   -0.45951
321560.0000   -0.47708
321600.0000   -0.58148
321640.0000   -0.08880
321680.0000    0.10629
321720.0000    0.06838
321760.0000    0.14161
321800.0000    0.05961
321840.0000    0.07049
321880.0000    0.12878
321920.0000    0.16357
321960.0000    0.10342
322000.0000    0.26100
322040.0000   -0.00478
322080.0000    0.12688
322120.0000    0.24370
322160.0000    0.18095
322200.0000   -0.01789
322240.0000    0.11960
322280.0000    0.17786
322320.0000    0.23410
322360.0000    0.14387
322400.0000    0.12027
322440.0000   -0.31859
322480.0000   -0.23091
322520.0000   -0.08658
322560.0000   -0.11423
322600.0000   -0.24151
322640.0000   -0.34622
322680.0000   -0.25944
322720.0000   -0.00392
322760.0000   -0.39031
322800.0000   -0.44744
322840.0000   -0.14434
322880.0000   -0.34807
322920.0000   -0.34154
322960.0000   -0.56696
323000.0000   -0.40550
323040.0000   -0.29049
323080.0000   -0.20104
323120.0000   -0.25350
323160.0000   -0.56426
323200.0000   -0.33922
323240.0000   -0.78875
323280.0000   -0.60389
323320.0000   -0.41582
323360.0000   -0.52745
323400.0000   -0.64650
323440.0000   -0.72180
323480.0000   -0.53483
323520.0000   -0.49403
323560.0000   -0.45556
323600.0000   -0.39096
323640.0000   -0.52926
323680.0000   -0.14894
323720.0000   -0.75611
323760.0000   -0.71461
323800.0000   -0.89583
323840.0000   -0.72465
323880.0000   -0.65283
323920.0000   -0.49333
323960.0000   -0.61816
324000.0000   -0.23298
324040.0000   -0.76507
324080.0000   -0.77154
324120.0000   -0.60731
324160.0000   -0.33223
324200.0000   -0.25526
324240.0000   -0.58603
324280.0000   -0.32215
324320.0000   -0.42885
324360.0000   -0.04181
324400.0000   -0.63121
324440.0000   -0.43705
324480.0000   -0.64877
324520.0000   -0.27432
324560.0000   -0.40550
324600.0000   -0.27717
324640.0000   -0.37472
324680.0000   -0.55276
324720.0000   -0.37351
324760.0000   -0.48507
324800.0000   -0.11298
324840.0000   -0.29208
324880.0000   -0.51515
324920.0000   -0.13628
324960.0000   -0.81071
325000.0000   -0.40240
325040.0000   -0.24591
325080.0000   -0.26027
325120.0000   -0.37755
325160.0000   -0.23551
325200.0000    0.25571
325240.0000    0.29343
325280.0000    0.33157
325320.0000    0.36569
325360.0000    0.32299
325400.0000    0.47498
325440.0000    0.18838
325480.0000    0.35896
325520.0000    0.41344
325560.0000   -0.08494
325600.0000    0.38483
325640.0000    0.34416
325680.0000    0.20708
325720.0000    0.23428
325760.0000    0.16078
325800.0000    0.10940
325840.0000    0.17121
325880.0000    0.31696
325920.0000    0.30773
325960.0000    0.45840
326000.0000    0.51520
326040.0000    0.26585
326080.0000    0.18099
326120.0000    0.19767
326160.0000    0.39763
326200.0000    0.37113
326240.0000    0.21667
326280.0000    0.21381
326320.0000    0.18639
326360.0000    0.18567
326400.0000    0.37888
326440.0000    0.27347
326480.0000    0.35669
326520.0000    0.51026
326560.0000    0.35831
326600.0000    0.39567
326640.0000    0.53934
326680.0000    0.21779
326720.0000    0.31929
326760.0000    0.14378
326800.0000    0.12890
326840.0000    0.24538
326880.0000   -0.06403
326920.0000    0.10662
326960.0000    0.05997
327000.0000    0.22479
327040.0000    0.19315
327080.0000    0.17825
327120.0000    0.24761
327160.0000    0.36486
327200.0000    0.14531
327240.0000    0.15965
327280.0000    0.10007
327320.0000   -0.01643
327360.0000    0.20830
327400.0000   -0.01245
327440.0000   -0.45677
327480.0000   -0.01161
327520.0000   -0.10385
327560.0000   -0.16275
327600.0000   -0.69126
327640.0000   -0.52036
327680.0000   -0.45876
327720.0000   -0.72228
327760.0000   -0.44215
327800.0000   -0.51332
327840.0000   -0.49323
327880.0000   -0.52261
327920.0000   -0.62924
327960.0000   -0.66296
328000.0000   -0.41490
328040.0000   -0.38230
328080.0000   -0.39964
328120.0000   -0.44298
328160.0000   -0.43288
328200.0000    0.44421
328240.0000    0.29533
328280.0000    0.11804
328320.0000    0.24221
328360.0000   -0.02955
328400.0000    0.08791
328440.0000    0.08322
328480.0000    0.39498
328520.0000    0.32387
328560.0000    0.21228
328600.0000    0.40058
328640.0000    0.31072
328680.0000    0.23373
328720.0000    0.19470
328760.0000    0.24188
328800.0000    0.26637
328840.0000    0.27975
328880.0000    0.22303
328920.0000    0.24644
328960.0000    0.28743
329000.0000    0.53931
329040.0000    0.44132
329080.0000    0.11379
329120.0000    0.39160
329160.0000    0.39062
329200.0000    0.35174
329240.0000    0.26675
329280.0000    0.09978
329320.0000    0.15708
329360.0000    0.45966
329400.0000    0.39369
329440.0000    0.36538
329480.0000    0.57674
329520.0000    0.57626
329560.0000    0.61879
329600.0000    0.63039
329640.0000    0.55361
329680.0000    0.51888
329720.0000    0.45774
329760.0000    0.30093
329800.0000   -0.01349
329840.0000   -0.34957
329880.0000   -0.03014
329920.0000    0.32424
329960.0000    0.16534
330000.0000    0.19333
330040.0000   -0.03103
330080.0000   -0.16313
330120.0000   -0.13477
330160.0000   -0.30941
330200.0000   -0.20094
330240.0000    0.02708
330280.0000   -0.03865
330320.0000   -0.22065
330360.0000   -0.17400
330400.0000   -0.13849
330440.0000   -0.37524
330480.0000   -0.24082
330520.0000    0.07871
330560.0000   -0.12958
330600.0000   -0.03276
330640.0000   -0.10586
330680.0000   -0.50967
330720.0000   -0.25835
330760.0000   -0.30708
330800.0000   -0.04772
330840.0000   -0.12212
330880.0000    0.14400
330920.0000    0.03581
330960.0000   -0.01371
331000.0000    0.23649
331040.0000    0.06684
331080.0000    0.01319
331120.0000   -0.13863
331160.0000   -0.25667
331200.0000    0.09110
331240.0000    0.37497
331280.0000    0.25295
331320.0000    0.21330
331360.0000    0.41971
331400.0000    0.42672
331440.0000    0.38510
331480.0000    0.45122
331520.0000    0.45631
331560.0000    0.33163
331600.0000    0.46891
331640.0000    0.36045
331680.0000    0.21740
331720.0000    0.30776
331760.0000    0.30910
331800.0000    0.31450
331840.0000    0.26889
331880.0000    0.35538
331920.0000    0.22835
331960.0000    0.43544
332000.0000    0.23890
332040.0000    0.34338
332080.0000    0.18220
332120.0000    0.33459
332160.0000    0.45832
332200.0000    0.31430
332240.0000    0.23521
332280.0000    0.32467
332320.0000    0.28467
332360.0000    0.17943
332400.0000    0.34364
332440.0000    0.50416
332480.0000    0.34028
332520.0000    0.07931
332560.0000    0.00839
332600.0000    0.06084
332640.0000    0.07485
332680.0000   -0.03098
332720.0000    0.05632
332760.0000   -0.34228
332800.0000    0.31132
332840.0000    0.30944
332880.0000    0.43239
332920.0000    0.52134
332960.0000    0.45060
333000.0000    0.31820
333040.0000    0.46337
333080.0000    0.33920
333120.0000    0.40410
333160.0000    0.28624
333200.0000   -0.15835
333240.0000   -0.10216
333280.0000    0.18066
333320.0000   -0.59470
333360.0000    0.01411
333400.0000   -0.25997
333440.0000    0.06027
333480.0000    0.26768
333520.0000    0.12688
333560.0000    0.03216
333600.0000    0.45998
333640.0000    0.25778
333680.0000    0.25270
333720.0000    0.27051
333760.0000    0.27423
333800.0000    0.19999
333840.0000    0.38538
333880.0000    0.14433
333920.0000    0.27038
333960.0000    0.32043
334000.0000    0.25900
334040.0000    0.19375
334080.0000    0.42632
334120.0000    0.49738
334160.0000    0.51215
334200.0000    0.32853
334240.0000    0.19753
334280.0000    0.44179
334320.0000    0.43944
334360.0000    0.36663
334400.0000    0.33697
334440.0000    0.48879
334480.0000    0.27093
334520.0000    0.38272
334560.0000    0.31418
334600.0000    0.43330
334640.0000    0.43590
334680.0000    0.10444
334720.0000    0.57367
334760.0000    0.26873
334800.0000    0.69429
334840.0000    0.58616
334880.0000    0.51144
334920.0000    0.55486
334960.0000    0.34697
335000.0000    0.28483
335040.0000    0.51177
335080.0000    0.30289
335120.0000    0.31341
335160.0000    0.16387
335200.0000    0.37788
335240.0000    0.31466
335280.0000    0.28627
335320.0000    0.06131
335360.0000    0.43482
335400.0000    0.27697
335440.0000    0.62398
335480.0000    0.59954
335520.0000    0.49211
335560.0000    0.45021
335600.0000    0.36323
335640.0000    0.54384
335680.0000    0.30889
335720.0000    0.31700
335760.0000    0.46532
335800.0000    0.53973
335840.0000    0.32660
335880.0000    0.51978
335920.0000    0.27445
335960.0000    0.27179
336000.0000    0.47217
336040.0000    0.15469
336080.0000    0.33895
336120.0000    0.26825
336160.0000    0.46315
336200.0000    0.56638
336240.0000    0.44551
336280.0000    0.35158
336320.0000    0.38464
336360.0000    0.58408
336400.0000    0.47092
336440.0000    0.42248
336480.0000    0.41250
336520.0000    0.36318
336560.0000    0.46000
336600.0000    0.41870
336640.0000    0.44909
336680.0000    0.15215
336720.0000    0.28866
336760.0000    0.46441
336800.0000   -0.26691
336840.0000   -0.62860
336880.0000   -0.66747
336920.0000   -0.70884
336960.0000   -0.78155
337000.0000   -0.85219
337040.0000   -0.92909
337080.0000   -0.63957
337120.0000   -0.87251
337160.0000   -0.84361
337200.0000   -0.66520
337240.0000   -0.79425
337280.0000   -1.08827
337320.0000   -0.50398
337360.0000   -0.78615
337400.0000   -0.85605
337440.0000   -1.09439
337480.0000   -0.81079
337520.0000   -0.63207
337560.0000   -0.75629
337600.0000   -0.81239
337640.0000   -0.61872
337680.0000   -0.34530
337720.0000   -0.58699
337760.0000   -0.68623
337800.0000   -0.38677
337840.0000   -0.55920
337880.0000   -0.47290
337920.0000   -0.73434
337960.0000   -0.73668
338000.0000   -0.71379
338040.0000   -0.53530
338080.0000   -0.88713
338120.0000   -0.58800
338160.0000   -0.88041
338200.0000   -0.91821
338240.0000   -0.39653
338280.0000   -0.62916
338320.0000   -0.55586
338360.0000   -0.84730
338400.0000   -0.83672
338440.0000   -0.51901
338480.0000   -0.84761
338520.0000   -0.70920
338560.0000   -0.51225
338600.0000   -0.39384
338640.0000   -0.50133
338680.0000   -0.44288
338720.0000   -0.85499
338760.0000   -0.67919
338800.0000   -0.86450
338840.0000   -0.68091
338880.0000   -0.54721
338920.0000   -0.43474
338960.0000   -0.63350
339000.0000   -0.45503
339040.0000   -0.75062
339080.0000   -0.34522
339120.0000   -0.20028
339160.0000   -0.29441
339200.0000   -0.27787
339240.0000   -0.59703
339280.0000   -0.60090
339320.0000   -0.65827
339360.0000   -0.76609
339400.0000   -0.21118
339440.0000   -0.45328
339480.0000   -0.16317
339520.0000   -0.22077
339560.0000   -0.05540
339600.0000   -0.56614
339640.0000   -0.30545
339680.0000    0.03011
339720.0000   -0.09432
339760.0000   -0.28576
339800.0000   -0.17837
339840.0000   -0.33943
339880.0000   -0.61833
339920.0000   -0.17734
339960.0000   -0.33971
340000.0000    0.06460
340040.0000   -0.35671
340080.0000   -0.42533
340120.0000   -0.17643
340160.0000   -0.48048
340200.0000   -0.34570
340240.0000   -0.36837
340280.0000   -0.47322
340320.0000   -0.75673
340360.0000   -0.44319
340400.0000   -0.47098
340440.0000   -0.53393
340480.0000   -0.34229
340520.0000   -0.41340
340560.0000   -0.35853
340600.0000   -0.33956
340640.0000   -0.42096
340680.0000   -0.12341
340720.0000   -0.65294
340760.0000   -0.36339
340800.0000   -0.21239
340840.0000   -0.35773
340880.0000   -0.16670
340920.0000   -0.19061
340960.0000    0.01267
341000.0000   -0.20533
341040.0000   -0.30681
341080.0000   -0.47400
341120.0000   -0.51923
341160.0000   -0.55955
341200.0000   -0.49780
341240.0000   -0.47134
341280.0000   -0.01048
341320.0000   -0.31157
341360.0000   -0.29154
341400.0000   -0.42009
341440.0000   -0.09056
341480.0000   -0.06830
341520.0000   -0.16584
341560.0000   -0.27033
341600.0000   -0.21527
341640.0000   -0.26931
341680.0000   -0.54598
341720.0000   -0.23992
341760.0000   -0.03084
341800.0000   -0.29635
341840.0000   -0.56975
341880.0000   -0.30660
341920.0000   -0.60512
341960.0000   -0.28937
342000.0000   -0.13799
342040.0000   -0.48934
342080.0000   -0.11394
342120.0000   -0.50368
342160.0000   -0.11170
342200.0000   -0.34143
342240.0000   -0.31128
342280.0000    0.05102
342320.0000   -0.15840
342360.0000   -0.16465
342400.0000   -0.47039
342440.0000   -0.58484
342480.0000   -0.27824
342520.0000   -0.59050
342560.0000   -1.02514
342600.0000   -0.89018
342640.0000   -0.42763
342680.0000   -0.55040
342720.0000   -0.63164
342760.0000   -0.44570
342800.0000   -0.44073
342840.0000   -0.03613
342880.0000   -0.10899
342920.0000   -0.24216
342960.0000    0.11028
343000.0000   -0.42443
343040.0000   -0.21986
343080.0000   -0.10049
343120.0000   -0.26224
343160.0000   -0.52984
343200.0000   -0.22193
343240.0000   -0.38782
343280.0000   -0.71632
343320.0000   -0.81400
343360.0000   -0.81199
343400.0000   -0.49348
343440.0000   -0.25717
343480.0000   -0.31280
343520.0000   -0.35178
343560.0000   -0.70474
343600.0000   -0.28563
343640.0000   -0.20368
343680.0000   -0.19071
343720.0000   -0.30245
343760.0000    0.03757
343800.0000   -0.15670
343840.0000   -0.03238
343880.0000    0.18592
343920.0000   -0.17574
343960.0000   -0.15271
344000.0000   -0.14413
344040.0000   -0.33060
344080.0000   -0.06345
344120.0000   -0.15940
344160.0000   -0.18526
344200.0000   -0.17109
344240.0000   -0.22223
344280.0000   -0.12937
344320.0000   -0.53037
344360.0000    0.04325
344400.0000   -0.10360
344440.0000   -0.00149
344480.0000   -0.07512
344520.0000   -0.07503
344560.0000   -0.14264
344600.0000   -0.02957
344640.0000   -0.18076
344680.0000   -0.09199
344720.0000   -0.23489
344760.0000   -0.32568
344800.0000   -0.31142
344840.0000   -0.47846
344880.0000   -0.27998
344920.0000   -0.30948
344960.0000   -0.32493
345000.0000   -0.58546
345040.0000   -0.32378
345080.0000   -0.26037
345120.0000   -0.16044
345160.0000   -0.03896
345200.0000   -0.39619
345240.0000   -0.35628
345280.0000   -0.48261
345320.0000   -0.35811
345360.0000   -0.70879
345400.0000   -0.45614
345440.0000   -0.46681
345480.0000   -0.52339
345520.0000   -0.75119
345560.0000   -0.43712
345600.0000   -0.57423
345640.0000   -0.71778
345680.0000   -0.74233
345720.0000   -0.30021
345760.0000   -0.55320
345800.0000   -0.42396
345840.0000   -0.33827
345880.0000   -0.34279
345920.0000   -0.09125
345960.0000   -0.25299
346000.0000   -0.26546
346040.0000    0.00593
346080.0000   -0.55099
346120.0000   -0.13274
346160.0000    0.02180
346200.0000   -0.30355
346240.0000    0.43610
346280.0000    0.32837
346320.0000    0.22661
346360.0000    0.33583
346400.0000    0.41403
346440.0000    0.38997
346480.0000    0.35048
346520.0000    0.56775
346560.0000    0.32397
346600.0000    0.50953
346640.0000    0.24299
346680.0000    0.28344
346720.0000    0.09040
346760.0000   -0.00218
346800.0000    0.13300
346840.0000   -0.32639
346880.0000   -0.33193
346920.0000   -0.42993
346960.0000   -0.38445
347000.0000   -0.19718
347040.0000   -0.35613
347080.0000   -0.21254
347120.0000   -0.24579
347160.0000   -0.45624
347200.0000   -0.00420
347240.0000   -0.26238
347280.0000   -0.19059
347320.0000   -0.70597
347360.0000   -0.68354
347400.0000   -0.47005
347440.0000   -0.30616
347480.0000   -0.48018
347520.0000   -0.22996
347560.0000   -0.13588
347600.0000   -0.29659
347640.0000    0.04288
347680.0000    0.13667
347720.0000    0.05466
347760.0000    0.10838
347800.0000   -0.29235
347840.0000   -0.40344
347880.0000   -0.15469
347920.0000   -0.31748
347960.0000   -0.39777
348000.0000   -0.32379
348040.0000   -0.32466
348080.0000    0.02805
348120.0000   -0.27019
348160.0000   -0.17517
348200.0000   -0.31051
348240.0000   -0.41465
348280.0000   -0.48136
348320.0000   -0.60314
348360.0000   -0.51191
348400.0000   -0.62507
348440.0000   -0.07733
348480.0000   -0.29660
348520.0000   -0.15595
348560.0000   -0.24173
348600.0000   -0.24266
348640.0000   -0.44321
348680.0000   -0.21268
348720.0000   -0.36186
348760.0000   -0.43140
348800.0000   -0.49674
348840.0000   -0.75362
348880.0000   -0.37845
348920.0000   -0.63425
348960.0000   -0.59959
349000.0000   -0.66850
349040.0000   -0.72167
349080.0000   -0.69847
349120.0000   -0.62456
349160.0000   -0.62597
349200.0000   -0.36828
349240.0000   -0.39357
349280.0000   -0.80184
349320.0000   -0.49320
349360.0000   -0.57671
349400.0000   -0.67619
349440.0000   -0.62082
349480.0000   -0.43856
349520.0000   -0.80464
349560.0000   -0.67813
349600.0000   -0.42029
349640.0000   -0.68242
349680.0000   -0.65161
349720.0000   -0.52216
349760.0000   -0.78137
349800.0000   -0.83334
349840.0000   -0.80926
349880.0000   -0.74141
349920.0000   -1.11600
349960.0000   -0.74535
350000.0000   -0.44062
350040.0000   -0.31287
350080.0000   -0.15246
350120.0000   -0.47060
350160.0000   -0.34034
350200.0000   -0.09691
350240.0000    0.10842
350280.0000   -0.11887
350320.0000   -0.54237
350360.0000   -0.20819
350400.0000   -0.21187
350440.0000   -0.17808
350480.0000   -0.34730
350520.0000   -0.17480
350560.0000   -0.17507
350600.0000   -0.69262
350640.0000   -0.33997
350680.0000   -0.48501
350720.0000    0.12128
350760.0000    0.02909
350800.0000    0.00435
350840.0000   -0.04772
350880.0000   -0.14520
350920.0000   -0.16339
350960.0000    0.00234
351000.0000   -0.55702
351040.0000   -0.51877
351080.0000   -0.29419
351120.0000   -0.28807
351160.0000   -0.21680
351200.0000   -0.45191
351240.0000   -0.64226
351280.0000   -0.34921
351320.0000   -0.33705
351360.0000   -0.63620
351400.0000   -0.72857
351440.0000   -0.70808
351480.0000   -0.39734
351520.0000   -0.33825
351560.0000   -0.58231
351600.0000   -0.15597
351640.0000   -0.23608
351680.0000   -0.60122
351720.0000   -0.33122
351760.0000   -0.61023
351800.0000   -0.42449
351840.0000   -0.42331
351880.0000   -0.71729
351920.0000   -0.35999
351960.0000   -0.63844
352000.0000   -0.71692
352040.0000   -0.75381
352080.0000   -0.99476
352120.0000   -1.18350
352160.0000   -1.23626
352200.0000   -1.20761
352240.0000   -0.89076
352280.0000   -0.65282
352320.0000   -0.79706
352360.0000   -0.81434
352400.0000   -0.57133
352440.0000   -1.10523
352480.0000   -0.84411
352520.0000   -0.88605
352560.0000   -0.45540
352600.0000   -0.13717
352640.0000   -0.21155
352680.0000   -0.35953
352720.0000   -0.29374
352760.0000   -0.44900
352800.0000   -0.70611
352840.0000   -0.45706
352880.0000   -0.57875
352920.0000   -0.76377
352960.0000   -0.59280
353000.0000   -0.22697
353040.0000   -0.21705
353080.0000   -0.45742
353120.0000   -0.65465
353160.0000   -0.80714
353200.0000   -0.59718
353240.0000   -0.75408
353280.0000   -0.67104
353320.0000   -0.72142
353360.0000   -0.45729
353400.0000   -0.84739
353440.0000   -0.77268
353480.0000   -0.58990
353520.0000   -0.85873
353560.0000   -0.93314
353600.0000   -0.53992
353640.0000   -0.22269
353680.0000   -0.67715
353720.0000   -0.71936
353760.0000   -0.59627
353800.0000   -0.00380
353840.0000   -0.69240
353880.0000   -0.76548
353920.0000   -0.70434
353960.0000   -0.65098
354000.0000   -0.31244
354040.0000   -0.53273
354080.0000   -0.35966
354120.0000   -0.65895
354160.0000   -0.53498
354200.0000   -0.52155
354240.0000   -0.68443
354280.0000   -0.57740
354320.0000   -0.49748
354360.0000   -0.46802
354400.0000   -0.20577
354440.0000   -0.67307
354480.0000   -0.69827
354520.0000   -0.95911
354560.0000   -1.06323
354600.0000   -0.44894
354640.0000   -0.56413
354680.0000   -0.74653
354720.0000   -0.59792
354760.0000   -0.83500
354800.0000   -0.96401
354840.0000   -1.06692
354880.0000   -0.89767
354920.0000   -0.55619
354960.0000   -0.92533
355000.0000   -0.47648
355040.0000   -0.26615
355080.0000   -0.38952
355120.0000   -0.51105
355160.0000   -0.71197
355200.0000   -0.79734
355240.0000   -0.49225
355280.0000   -0.47832
355320.0000   -0.60906
355360.0000   -0.60959
355400.0000   -0.60419
355440.0000   -0.53814
355480.0000   -0.68294
355520.0000   -0.79317
355560.0000   -0.31019
355600.0000   -0.56136
355640.0000   -0.41190
355680.0000   -0.65843
355720.0000   -0.48080
355760.0000   -0.69326
355800.0000   -0.69792
355840.0000   -0.65380
355880.0000   -0.59837
355920.0000   -0.69186
355960.0000   -0.65714
356000.0000   -0.61649
356040.0000   -0.63791
356080.0000   -0.83715
356120.0000   -0.33867
356160.0000   -0.72417
356200.0000   -0.64168
356240.0000   -0.17554
356280.0000   -0.25177
356320.0000   -0.43555
356360.0000   -0.63710
356400.0000   -0.58726
356440.0000   -0.45398
356480.0000   -0.70533
356520.0000   -0.46309
356560.0000   -0.43012
356600.0000   -0.19085
356640.0000   -0.31203
356680.0000   -0.11234
356720.0000   -0.08519
356760.0000   -0.27584
356800.0000   -0.29912
356840.0000   -0.33460
356880.0000   -0.33081
356920.0000   -0.35414
356960.0000   -0.61744
357000.0000   -0.40897
357040.0000   -0.45382
357080.0000   -0.48036
357120.0000   -0.44468
357160.0000   -0.38508
357200.0000   -0.37462
357240.0000   -0.54966
357280.0000   -0.63762
357320.0000   -0.56245
357360.0000   -0.55962
357400.0000   -0.45961
357440.0000   -0.50150
357480.0000   -0.47463
357520.0000   -0.43789
357560.0000   -0.55382
357600.0000   -0.53375
357640.0000   -0.64400
357680.0000   -0.56070
357720.0000   -0.48824
357760.0000   -0.64588
357800.0000   -1.07987
357840.0000   -0.96284
357880.0000   -0.78462
357920.0000   -0.71284
357960.0000   -0.58870
358000.0000   -0.46717
358040.0000   -0.69214
358080.0000   -0.29754
358120.0000   -0.52625
358160.0000   -0.66184
358200.0000   -0.55392
358240.0000   -0.85494
358280.0000   -0.39662
358320.0000   -0.68345
358360.0000   -0.75658
358400.0000   -0.52791
358440.0000   -0.42465
358480.0000   -0.44750
358520.0000   -0.67614
358560.0000   -0.57513
358600.0000   -0.38833
358640.0000   -0.44267
358680.0000   -0.55464
358720.0000   -0.22761
358760.0000   -0.41637
358800.0000   -0.25236
358840.0000   -0.15330
358880.0000   -0.26964
358920.0000   -0.06041
358960.0000   -0.35145
359000.0000   -0.33784
359040.0000   -0.23987
359080.0000   -0.04984
359120.0000   -0.35242
359160.0000   -0.45433
359200.0000   -0.52193
359240.0000   -0.51794
359280.0000   -0.74416
359320.0000   -0.67939
359360.0000   -0.59400
359400.0000   -0.33874
359440.0000   -0.34628
359480.0000   -0.76728
359520.0000   -0.71214
359560.0000   -0.53235
359600.0000   -0.73336
359640.0000   -0.71443
359680.0000   -0.64317
359720.0000   -0.84781
359760.0000   -0.40768
359800.0000   -0.70737
359840.0000   -0.57780
359880.0000   -0.36789
359920.0000   -0.31637
359960.0000   -0.04779
360000.0000   -0.35840
360040.0000   -0.77439
360080.0000   -0.25823
360120.0000   -0.53369
360160.0000   -0.53932
360200.0000   -0.62660
360240.0000   -0.74983
360280.0000   -0.63472
360320.0000   -0.36411
360360.0000   -0.58977
360400.0000   -0.45502
360440.0000   -0.66699
360480.0000   -0.71422
360520.0000   -0.65954
360560.0000   -0.50384
360600.0000   -0.77047
360640.0000   -0.55495
360680.0000   -0.67938
360720.0000   -0.78549
360760.0000   -0.86838
360800.0000   -1.15814
360840.0000   -0.69086
360880.0000   -0.52043
360920.0000   -0.87025
360960.0000   -0.74914
361000.0000   -0.86781
361040.0000   -0.91047
361080.0000   -0.65438
361120.0000   -0.75630
361160.0000   -0.61212
361200.0000   -1.02013
361240.0000   -0.84731
361280.0000   -0.40213
361320.0000   -0.53236
361360.0000   -1.00883
361400.0000   -0.49457
361440.0000   -0.49054
361480.0000   -0.57960
361520.0000   -0.70214
361560.0000   -0.81155
361600.0000   -0.73395
361640.0000   -0.53368
361680.0000   -0.49244
361720.0000   -0.49039
361760.0000   -1.11846
361800.0000   -0.60112
361840.0000   -0.96281
361880.0000   -0.81044
361920.0000   -1.01887
361960.0000   -0.60231
362000.0000   -0.71809
362040.0000   -0.84028
362080.0000   -0.88603
362120.0000   -0.46241
362160.0000   -0.25694
362200.0000   -0.48385
362240.0000   -0.83249
362280.0000   -0.46641
362320.0000   -0.47520
362360.0000   -0.60658
362400.0000   -0.59575
362440.0000   -0.72348
362480.0000   -0.75027
362520.0000   -0.70630
362560.0000   -0.35323
362600.0000   -0.68633
362640.0000   -0.59591
362680.0000   -0.69260
362720.0000   -0.55450
362760.0000   -0.71063
362800.0000   -0.51687
362840.0000   -0.64622
362880.0000   -0.41549
362920.0000   -0.15374
362960.0000   -0.56536
363000.0000   -0.31098
363040.0000   -0.45857
363080.0000   -0.31390
363120.0000   -0.11324
363160.0000   -0.06019
363200.0000   -0.33940
363240.0000   -0.42275
363280.0000   -0.16422
363320.0000   -0.26230
363360.0000   -0.21427
363400.0000   -0.29906
363440.0000   -0.73024
363480.0000   -0.51493
363520.0000   -0.54844
363560.0000   -0.68136
363600.0000   -0.44014
363640.0000   -0.50697
363680.0000   -0.57211
363720.0000   -0.49471
363760.0000   -0.54976
363800.0000   -0.38510
363840.0000   -0.36933
363880.0000   -0.39134
363920.0000   -0.55933
363960.0000   -0.58180
364000.0000   -0.27104
364040.0000   -0.26072
364080.0000   -0.03715
364120.0000   -0.24682
364160.0000   -0.21062
364200.0000   -0.44123
364240.0000   -0.46354
364280.0000   -0.23152
364320.0000   -0.42256
364360.0000   -0.41350
364400.0000   -0.24023
364440.0000   -0.62946
364480.0000   -0.63171
364520.0000   -0.72069
364560.0000   -0.96422
364600.0000   -0.70853
364640.0000   -0.69819
364680.0000   -0.67788
364720.0000   -0.47478
364760.0000   -0.74874
364800.0000   -0.63534
364840.0000   -0.54760
364880.0000   -0.17440
364920.0000   -0.08933
364960.0000   -0.46613
365000.0000   -0.22415
365040.0000   -0.68088
365080.0000   -0.34524
365120.0000   -0.36757
365160.0000   -0.44060
365200.0000   -0.40068
365240.0000   -0.21183
365280.0000   -0.07287
365320.0000   -0.62771
365360.0000   -0.60689
365400.0000   -0.32191
365440.0000   -0.22156
365480.0000   -0.33665
365520.0000   -0.72037
365560.0000   -0.96582
365600.0000   -0.38618
365640.0000   -0.77881
365680.0000   -0.56680
365720.0000   -0.66303
365760.0000   -0.43696
365800.0000   -0.61285
365840.0000   -0.07717
365880.0000   -1.05855
365920.0000   -0.41602
365960.0000   -0.31587
366000.0000   -0.28499
366040.0000   -0.27438
366080.0000   -0.12922
366120.0000   -0.39693
366160.0000   -0.60249
366200.0000   -0.28097
366240.0000   -0.62614
366280.0000   -0.62918
366320.0000   -0.54146
366360.0000   -0.56776
366400.0000   -0.61895
366440.0000   -1.14888
366480.0000   -0.91561
366520.0000   -1.00195
366560.0000   -0.79752
366600.0000   -0.06568
366640.0000   -0.14430
366680.0000   -0.61036
366720.0000   -0.67301
366760.0000   -0.28057
366800.0000   -0.50657
366840.0000   -0.28333
366880.0000   -0.14866
366920.0000   -0.33404
366960.0000   -0.09629
367000.0000   -0.17569
367040.0000   -0.34392
367080.0000   -0.53977
367120.0000   -0.72241
367160.0000   -0.68450
367200.0000   -0.67550
367240.0000   -0.59857
367280.0000   -0.36012
367320.0000   -0.65511
367360.0000   -0.69174
367400.0000   -0.54957
367440.0000   -0.72174
367480.0000   -0.69656
367520.0000   -0.69453
367560.0000   -0.58339
367600.0000   -0.26647
367640.0000   -0.46802
367680.0000   -0.44389
367720.0000   -0.11248
367760.0000   -0.29376
367800.0000   -0.32518
367840.0000   -0.72417
367880.0000   -0.68273
367920.0000   -0.42366
367960.0000   -0.24431
368000.0000   -0.50827
368040.0000    0.04186
368080.0000   -0.44426
368120.0000   -0.33583
368160.0000   -0.59241
368200.0000   -0.23093
368240.0000   -0.60649
368280.0000   -0.44119
368320.0000   -0.51041
368360.0000   -0.70561
368400.0000   -1.30138
368440.0000   -1.16433
368480.0000   -1.07586
368520.0000   -1.11683
368560.0000   -0.32107
368600.0000   -0.10346
368640.0000   -0.38365
368680.0000   -0.51770
368720.0000   -0.49097
368760.0000   -0.39532
368800.0000   -0.48778
368840.0000   -0.34704
368880.0000   -0.48859
368920.0000   -0.36731
368960.0000   -0.27045
369000.0000   -0.56483
369040.0000   -0.35740
369080.0000   -0.45907
369120.0000   -0.24247
369160.0000   -0.35186
369200.0000   -0.26870
369240.0000   -0.30125
369280.0000   -0.41069
369320.0000   -0.54983
369360.0000   -0.60612
369400.0000   -0.57447
369440.0000   -0.91102
369480.0000   -0.69594
369520.0000   -0.54102
369560.0000   -0.88682
369600.0000   -0.62927
369640.0000   -0.84079
369680.0000   -0.71195
369720.0000   -0.74954
369760.0000   -0.83989
369800.0000   -0.73638
369840.0000   -0.98928
369880.0000   -0.94105
369920.0000   -0.91382
369960.0000   -0.86337
370000.0000   -0.81655
370040.0000   -0.54154
370080.0000   -0.72257
370120.0000   -0.64098
370160.0000   -0.88459
370200.0000   -0.57879
370240.0000   -0.93762
370280.0000   -0.61410
370320.0000   -0.68705
370360.0000   -0.43671
370400.0000   -0.33345
370440.0000   -0.46740
370480.0000   -0.30796
370520.0000   -0.57148
370560.0000   -0.70253
370600.0000   -0.64964
370640.0000   -1.01439
370680.0000   -0.77466
370720.0000   -0.81355
370760.0000   -0.33821
370800.0000   -0.34283
370840.0000   -0.32403
370880.0000   -0.16790
370920.0000   -0.57533
370960.0000   -0.58513
371000.0000   -0.62749
371040.0000   -0.54613
371080.0000   -0.66880
371120.0000   -0.57645
371160.0000   -0.47152
371200.0000   -0.45581
371240.0000   -0.45159
371280.0000   -0.34975
371320.0000   -0.30992
371360.0000   -0.27122
371400.0000   -0.43533
371440.0000   -0.29240
371480.0000   -0.19386
371520.0000   -0.45661
371560.0000   -0.58009
371600.0000   -0.48468
371640.0000   -0.66214
371680.0000   -0.86325
371720.0000   -0.71088
371760.0000   -0.51544
371800.0000   -0.14704
371840.0000   -0.34684
371880.0000   -0.09554
371920.0000   -0.46663
371960.0000   -0.22221
372000.0000   -0.26045
372040.0000   -0.14238
372080.0000   -0.14172
372120.0000    0.00969
372160.0000   -0.30610
372200.0000   -0.12453
372240.0000    0.19461
372280.0000    0.16459
372320.0000    0.09043
372360.0000    0.10313
372400.0000    0.06150
372440.0000   -0.27791
372480.0000    0.00466
372520.0000   -0.70863
372560.0000   -0.45528
372600.0000   -0.29716
372640.0000   -0.17569
372680.0000   -0.48322
372720.0000   -0.42965
372760.0000   -0.57658
372800.0000   -0.37095
372840.0000   -0.58453
372880.0000   -0.32472
372920.0000   -0.16644
372960.0000   -0.28771
373000.0000   -0.27064
373040.0000   -0.11763
373080.0000   -0.23294
373120.0000   -0.37907
373160.0000   -0.46132
373200.0000   -0.53155
373240.0000   -0.48428
373280.0000   -0.38881
373320.0000   -0.39408
373360.0000   -0.28350
373400.0000   -0.70402
373440.0000   -0.32750
373480.0000   -0.19928
373520.0000   -0.14318
373560.0000   -0.21739
373600.0000   -0.22609
373640.0000   -0.31211
373680.0000   -0.31162
373720.0000   -0.20207
373760.0000   -0.22930
373800.0000   -0.28968
373840.0000   -0.10307
373880.0000   -0.13457
373920.0000   -0.40872
373960.0000   -0.34238
374000.0000   -0.49576
374040.0000   -0.30873
374080.0000   -0.20829
374120.0000   -0.22200
374160.0000   -0.25717
374200.0000   -0.27753
374240.0000   -0.44746
374280.0000   -0.27770
374320.0000   -0.35347
374360.0000   -0.31762
374400.0000   -0.41186
374440.0000   -0.16823
374480.0000   -0.45908
374520.0000    0.05606
374560.0000    0.13625
374600.0000   -0.00585
374640.0000   -0.11709
374680.0000    0.01594
374720.0000    0.22070
374760.0000   -0.46942
374800.0000   -0.55298
374840.0000   -0.38045
374880.0000   -0.27987
374920.0000    0.04219
374960.0000   -0.16218
375000.0000   -0.16798
375040.0000   -0.04155
375080.0000   -0.03862
375120.0000   -0.44956
375160.0000   -0.32258
375200.0000    0.00043
375240.0000   -0.30272
375280.0000   -0.19458
375320.0000   -0.44915
375360.0000    0.05342
375400.0000   -0.15289
375440.0000   -0.26496
375480.0000   -0.56048
375520.0000   -0.63867
375560.0000   -0.54811
375600.0000   -0.52066
375640.0000   -0.40828
375680.0000   -0.51319
375720.0000   -0.40940
375760.0000    0.34718
375800.0000    0.49397
375840.0000    0.52280
375880.0000    0.58388
375920.0000    0.34239
375960.0000    0.39151
376000.0000   -0.03446
376040.0000    0.34589
376080.0000    0.30858
376120.0000    0.32289
376160.0000    0.42307
376200.0000    0.22158
376240.0000    0.39203
376280.0000    0.65516
376320.0000    0.39621
376360.0000    0.31947
376400.0000   -0.22297
376440.0000   -0.22436
376480.0000   -0.13619
376520.0000   -0.26666
376560.0000    0.05521
376600.0000   -0.30101
376640.0000   -0.19888
376680.0000   -0.54006
376720.0000   -0.10941
376760.0000   -0.33015
376800.0000   -0.47243
376840.0000   -0.38926
376880.0000   -0.54461
376920.0000   -0.23796
376960.0000   -0.48943
377000.0000   -0.51039
377040.0000   -0.32011
377080.0000   -0.38547
377120.0000   -0.43193
377160.0000   -0.08646
377200.0000   -0.19853
377240.0000   -0.17402
377280.0000   -0.09440
377320.0000   -0.42415
377360.0000   -0.32579
377400.0000   -0.25966
377440.0000   -0.30636
377480.0000   -0.39798
377520.0000   -0.30698
377560.0000   -0.14771
377600.0000   -0.17964
377640.0000   -0.10549
377680.0000   -0.28616
377720.0000   -0.18166
377760.0000   -0.09286
377800.0000   -0.27566
377840.0000   -0.21469
377880.0000   -0.16105
377920.0000   -0.44714
377960.0000   -0.26157
378000.0000   -0.48360
378040.0000   -0.06546
378080.0000    0.00126
378120.0000    0.13144
378160.0000   -0.66497
378200.0000   -0.15145
378240.0000   -0.09725
378280.0000    0.02838
378320.0000   -0.23443
378360.0000    0.61096
378400.0000    0.39815
378440.0000    0.44898
378480.0000    0.51667
378520.0000    0.47995
378560.0000    0.66780
378600.0000    0.54768
378640.0000    0.35778
378680.0000    0.33520
378720.0000    0.28347
378760.0000    0.27166
378800.0000    0.28620
378840.0000    0.41718
378880.0000    0.78784
378920.0000    0.29912
378960.0000    0.37785
379000.0000    0.54589
379040.0000    0.56288
379080.0000    0.34352
379120.0000    0.47805
379160.0000    0.39686
379200.0000    0.29397
379240.0000    0.32319
379280.0000    0.57220
379320.0000    0.28400
379360.0000    0.66021
379400.0000    0.37373
379440.0000    0.25147
379480.0000    0.58066
379520.0000    0.63892
379560.0000    0.13150
379600.0000    0.26001
379640.0000    0.35759
379680.0000    0.33091
379720.0000    0.42697
379760.0000    0.42875
379800.0000    0.28952
379840.0000    0.23193
379880.0000    0.37469
379920.0000    0.53451
379960.0000    0.23044
380000.0000   -0.00935
380040.0000    0.12071
380080.0000    0.26770
380120.0000    0.51370
380160.0000    0.34041
380200.0000    0.30997
380240.0000    0.03015
380280.0000   -0.03661
380320.0000    0.25620
380360.0000    0.30011
380400.0000    0.28480
380440.0000    0.23874
380480.0000   -0.05661
380520.0000    0.26338
380560.0000    0.31440
380600.0000    0.33230
380640.0000    0.31583
380680.0000    0.30390
380720.0000    0.32905
380760.0000    0.32121
380800.0000    0.20861
380840.0000    0.35121
380880.0000    0.37907
380920.0000    0.12720
380960.0000    0.25793
381000.0000    0.46881
381040.0000    0.40064
381080.0000    0.33668
381120.0000    0.30808
381160.0000    0.60640
381200.0000    0.31140
381240.0000    0.50392
381280.0000    0.02684
381320.0000    0.31982
381360.0000    0.09051
381400.0000    0.18108
381440.0000    0.25614
381480.0000    0.28807
381520.0000    0.13721
381560.0000    0.31966
381600.0000    0.00274
381640.0000    0.03784
381680.0000    0.31095
381720.0000   -0.02466
381760.0000    0.30529
381800.0000    0.30017
381840.0000    0.21507
381880.0000   -0.11699
381920.0000    0.28980
381960.0000   -0.03038
382000.0000    0.08482
382040.0000    0.02657
382080.0000    0.27031
382120.0000    0.42756
382160.0000    0.41789
382200.0000    0.44071
382240.0000    0.39423
382280.0000    0.48067
382320.0000    0.61615
382360.0000    0.24765
382400.0000    0.07319
382440.0000    0.45805
382480.0000    0.42212
382520.0000    0.52762
382560.0000    0.34177
382600.0000    0.46922
382640.0000    0.23366
382680.0000    0.55051
382720.0000    0.40697
382760.0000    0.25754
382800.0000    0.63701
382840.0000    0.45986
382880.0000    0.37585
382920.0000   -0.07870
382960.0000   -0.06151
383000.0000   -0.02386
383040.0000   -0.06444
383080.0000   -0.26702
383120.0000    0.10678
383160.0000    0.16857
383200.0000    0.26958
383240.0000    0.30113
383280.0000    0.06808
383320.0000    0.09790
383360.0000   -0.32841
383400.0000   -0.07589
383440.0000   -0.13406
383480.0000    0.05444
383520.0000    0.07805
383560.0000    0.00897
383600.0000    0.27043
383640.0000   -0.05288
383680.0000    0.22700
383720.0000    0.09869
383760.0000    0.52190
383800.0000    0.62526
383840.0000    0.29087
383880.0000    0.58040
383920.0000    0.11432
383960.0000    0.10808
384000.0000   -0.00792
384040.0000    0.28938
384080.0000    0.32914
384120.0000    0.45680
384160.0000    0.35073
384200.0000    0.43890
384240.0000    0.55004
384280.0000    0.38934
384320.0000    0.64308
384360.0000    0.49135
384400.0000    0.47575
384440.0000    0.52212
384480.0000    0.39683
384520.0000    0.47298
384560.0000    0.60332
384600.0000    0.76099
384640.0000    0.38498
384680.0000    0.28647
384720.0000    0.21739
384760.0000    0.54785
384800.0000    0.13396
384840.0000    0.28123
384880.0000    0.14195
384920.0000    0.31042
384960.0000    0.40670
385000.0000    0.15783
385040.0000    0.29958
385080.0000    0.02260
385120.0000    0.25727
385160.0000    0.09979
385200.0000    0.18290
385240.0000    0.35889
385280.0000    0.21811
385320.0000    0.19223
385360.0000   -0.16456
385400.0000    0.64255
385440.0000    0.62248
385480.0000    0.51647
385520.0000    0.45502
385560.0000    0.27474
385600.0000    0.44572
385640.0000    0.34658
385680.0000    0.72923
385720.0000    0.52691
385760.0000    0.35976
385800.0000    0.71952
385840.0000    0.66991
385880.0000    0.17003
385920.0000    0.63424
385960.0000    0.30575
386000.0000    0.38260
386040.0000    0.51552
386080.0000    0.59871
386120.0000    0.50001
386160.0000    0.61917
386200.0000    0.75800
386240.0000    0.41102
386280.0000    0.42627
386320.0000    0.56989
386360.0000    0.53949
386400.0000    0.23804
386440.0000    0.23912
386480.0000    0.25310
386520.0000    0.38359
386560.0000    0.38898
386600.0000    0.44152
386640.0000    0.42011
386680.0000    0.68867
386720.0000    0.30607
386760.0000   -0.01284
386800.0000   -0.32712
386840.0000   -0.46991
386880.0000   -0.37923
386920.0000   -0.04064
386960.0000   -0.13684
387000.0000   -0.21443
387040.0000   -0.37150
387080.0000   -0.16883
387120.0000   -0.36888
387160.0000   -0.52910
387200.0000   -0.52383
387240.0000    0.22694
387280.0000    0.27841
387320.0000    0.21358
387360.0000    0.28119
387400.0000    0.39707
387440.0000    0.23670
387480.0000    0.25948
387520.0000    0.07721
387560.0000    0.22953
387600.0000    0.33323
387640.0000    0.34277
387680.0000    0.27119
387720.0000    0.53710
387760.0000    0.48111
387800.0000    0.25132
387840.0000    0.49657
387880.0000    0.47920
387920.0000    0.19528
387960.0000    0.17339
388000.0000    0.04605
388040.0000    0.09095
388080.0000    0.52057
388120.0000    0.18989
388160.0000    0.30341
388200.0000    0.40929
388240.0000    0.52281
388280.0000    0.34171
388320.0000    0.43259
388360.0000    0.37935
388400.0000    0.58929
388440.0000    0.40627
388480.0000    0.37495
388520.0000    0.02497
388560.0000    0.56560
388600.0000    0.29937
388640.0000    0.44919
388680.0000    0.38286
388720.0000    0.41877
388760.0000    0.37523
388800.0000    0.28682
388840.0000    0.40487
388880.0000    0.34946
388920.0000    0.25371
388960.0000    0.52871
389000.0000    0.43813
389040.0000    0.65601
389080.0000    0.41413
389120.0000    0.60070
389160.0000    0.47069
389200.0000    0.52979
389240.0000    0.45876
389280.0000    0.48722
389320.0000    0.71469
389360.0000    0.62313
389400.0000    0.45874
389440.0000    0.37835
389480.0000    0.47207
389520.0000    0.58634
389560.0000    0.32579
389600.0000    0.37449
389640.0000    0.39382
389680.0000    0.63584
389720.0000    0.65999
389760.0000    0.41835
389800.0000    0.33868
389840.0000    0.55960
389880.0000    0.53246
389920.0000    0.41819
389960.0000    0.50026
390000.0000    0.66478
390040.0000    0.47039
390080.0000    0.43381
390120.0000    0.37637
390160.0000    0.25417
390200.0000    0.52966
390240.0000    0.50643
390280.0000    0.34123
390320.0000    0.33439
390360.0000    0.33173
390400.0000    0.36222
390440.0000    0.29736
390480.0000    0.46824
390520.0000    0.32260
390560.0000    0.33792
390600.0000    0.26254
390640.0000    0.03669
390680.0000   -0.22235
390720.0000    0.03121
390760.0000    0.11914
390800.0000    0.54428
390840.0000    0.27890
390880.0000    0.07916
390920.0000    0.40739
390960.0000    0.31600
391000.0000    0.19995
391040.0000    0.19643
391080.0000    0.33097
391120.0000    0.28006
391160.0000    0.42100
391200.0000    0.47692
391240.0000    0.13348
391280.0000    0.29427
391320.0000    0.33585
391360.0000    0.34866
391400.0000    0.31630
391440.0000    0.48618
391480.0000    0.31484
391520.0000    0.44390
391560.0000    0.13174
391600.0000    0.52263
391640.0000    0.29705
391680.0000    0.57173
391720.0000    0.30874
391760.0000    0.35087
391800.0000    0.03766
391840.0000    0.19282
391880.0000    0.25822
391920.0000    0.31211
391960.0000    0.09182
392000.0000    0.37800
392040.0000    0.27723
392080.0000    0.19766
392120.0000    0.18244
392160.0000    0.07561
392200.0000    0.17171
392240.0000    0.41704
392280.0000    0.35441
392320.0000    0.11936
392360.0000    0.21575
392400.0000    0.53184
392440.0000    0.24629
392480.0000   -0.00092
392520.0000    0.06595
392560.0000    0.32806
392600.0000    0.38473
392640.0000    0.11944
392680.0000    0.42302
392720.0000    0.35900
392760.0000    0.54121
392800.0000    0.39118
392840.0000    0.24079
392880.0000    0.48177
392920.0000    0.00480
392960.0000    0.13542
393000.0000   -0.10404
393040.0000    0.20298
393080.0000    0.18088
393120.0000    0.32281
393160.0000    0.25937
393200.0000    0.12537
393240.0000    0.13166
393280.0000   -0.08730
393320.0000    0.01837
393360.0000    0.16032
393400.0000    0.35542
393440.0000    0.35300
393480.0000    0.11089
393520.0000    0.28518
393560.0000    0.38713
393600.0000    0.36135
393640.0000    0.39339
393680.0000    0.26660
393720.0000    0.47240
393760.0000    0.43587
393800.0000    0.29046
393840.0000    0.17646
393880.0000    0.54613
393920.0000    0.34725
393960.0000    0.36327
394000.0000    0.42147
394040.0000    0.52422
394080.0000    0.25767
394120.0000    0.20579
394160.0000    0.33276
394200.0000    0.42518
394240.0000    0.44837
394280.0000    0.46681
394320.0000    0.30698
394360.0000    0.20127
394400.0000   -0.15877
394440.0000    0.17847
394480.0000    0.33571
394520.0000    0.26989
394560.0000    0.57519
394600.0000    0.39294
394640.0000    0.62342
394680.0000    0.43082
394720.0000    0.24450
394760.0000    0.33111
394800.0000    0.32627
394840.0000    0.38808
394880.0000    0.23588
394920.0000    0.24749
394960.0000    0.25402
395000.0000   -0.00446
395040.0000    0.37015
395080.0000    0.27916
395120.0000    0.05849
395160.0000    0.16114
395200.0000    0.43124
395240.0000    0.43628
395280.0000    0.28498
395320.0000    0.11564
395360.0000    0.38174
395400.0000    0.24493
395440.0000    0.39202
395480.0000    0.38329
395520.0000    0.34950
395560.0000    0.40514
395600.0000    0.28008
395640.0000    0.45463
395680.0000    0.38807
395720.0000    0.56736
395760.0000    0.50309
395800.0000    0.36221
395840.0000    0.53532
395880.0000    0.71515
395920.0000    0.51059
395960.0000    0.47434
396000.0000    0.58231
396040.0000    0.51807
396080.0000    0.22287
396120.0000    0.40711
396160.0000    0.55620
396200.0000    0.38816
396240.0000    0.25414
396280.0000    0.28076
396320.0000    0.09878
396360.0000    0.22076
396400.0000    0.37183
396440.0000    0.44733
396480.0000    0.31334
396520.0000    0.35316
396560.0000    0.20784
396600.0000    0.18751
396640.0000    0.27877
396680.0000    0.14253
396720.0000    0.32286
396760.0000    0.24780
396800.0000    0.26770
396840.0000    0.09598
396880.0000    0.34524
396920.0000    0.25092
396960.0000    0.47755
397000.0000    0.14336
397040.0000    0.30143
397080.0000    0.31762
397120.0000   -0.14466
397160.0000    0.46196
397200.0000    0.20285
397240.0000    0.10899
397280.0000    0.35329
397320.0000    0.34932
397360.0000    0.03081
397400.0000   -0.14248
397440.0000    0.63662
397480.0000    0.66652
397520.0000    0.28301
397560.0000    0.23482
397600.0000    0.30440
397640.0000    0.43002
397680.0000    0.42083
397720.0000    0.36841
397760.0000    0.29848
397800.0000    0.26652
397840.0000    0.39705
397880.0000    0.24467
397920.0000    0.32061
397960.0000    0.25361
398000.0000    0.35646
398040.0000    0.25282
398080.0000    0.28144
398120.0000    0.25457
398160.0000    0.37193
398200.0000    0.37962
398240.0000    0.46763
398280.0000    0.24703
398320.0000    0.49435
398360.0000    0.18305
398400.0000    0.29538
398440.0000    0.29819
398480.0000   -0.11942
398520.0000    0.45079
398560.0000    0.30981
398600.0000    0.16707
398640.0000    0.36926
398680.0000    0.29612
398720.0000    0.32593
398760.0000    0.43548
398800.0000    0.14090
398840.0000    0.31385
398880.0000    0.38281
398920.0000    0.45305
398960.0000    0.08973
399000.0000    0.44455
399040.0000    0.26208
399080.0000    0.17353
399120.0000    0.31951
399160.0000    0.22467
399200.0000    0.34988
399240.0000    0.34247
399280.0000    0.32069
399320.0000    0.31362
399360.0000    0.42715
399400.0000    0.28724
399440.0000    0.25266
399480.0000    0.37573
399520.0000    0.59149
399560.0000    0.55168
399600.0000    0.47203
399640.0000    0.72607
399680.0000    0.52740
399720.0000    0.43577
399760.0000    0.43393
399800.0000    0.27986
399840.0000    0.44585
399880.0000    0.21185
399920.0000    0.17170
399960.0000    0.25920
400000.0000    0.47633
400040.0000    0.54352
400080.0000    0.09763
400120.0000    0.49324
400160.0000    0.48430
400200.0000    0.44676
400240.0000    0.14534
400280.0000    0.34594
400320.0000    0.21226
400360.0000    0.46189
400400.0000    0.58343
400440.0000    0.57052
400480.0000    0.08522
400520.0000    0.04628
400560.0000    0.36722
400600.0000    0.26209
400640.0000    0.03217
400680.0000    0.05862
400720.0000    0.06102
400760.0000    0.42678
400800.0000   -0.00958
400840.0000    0.26354
400880.0000    0.32324
400920.0000    0.04120
400960.0000    0.07124
401000.0000    0.05874
401040.0000    0.09132
401080.0000    0.52847
401120.0000    0.50780
401160.0000    0.53196
401200.0000    0.21459
401240.0000    0.17474
401280.0000    0.28731
401320.0000    0.11916
401360.0000    0.41164
401400.0000    0.31959
401440.0000    0.19397
401480.0000   -0.14447
401520.0000    0.08135
401560.0000   -0.03742
401600.0000    0.03143
401640.0000   -0.27804
401680.0000   -0.02669
401720.0000   -0.10291
401760.0000    0.02896
401800.0000   -0.24056
401840.0000    0.01510
401880.0000   -0.00542
401920.0000   -0.06932
401960.0000    0.27758
402000.0000    0.23629
402040.0000    0.07545
402080.0000    0.22396
402120.0000    0.01789
402160.0000    0.45842
402200.0000    0.38904
402240.0000    0.39620
402280.0000    0.03580
402320.0000   -0.23402
402360.0000   -0.24192
402400.0000   -0.09805
402440.0000   -0.00646
402480.0000    0.10738
402520.0000   -0.30142
402560.0000   -0.21590
402600.0000    0.14963
402640.0000    0.57531
402680.0000    0.35408
402720.0000    0.43672
402760.0000    0.42821
402800.0000    0.54650
402840.0000    0.67007
402880.0000    0.46708
402920.0000    0.49571
402960.0000    0.36144
403000.0000    0.08913
403040.0000    0.22898
403080.0000    0.34479
403120.0000    0.14140
403160.0000    0.34276
403200.0000    0.26031
403240.0000    0.44108
403280.0000    0.45686
403320.0000    0.41833
403360.0000    0.40601
403400.0000    0.31817
403440.0000    0.35823
403480.0000    0.50821
403520.0000    0.53437
403560.0000    0.49932
403600.0000    0.28155
403640.0000    0.19164
403680.0000    0.50009
403720.0000    0.28660
403760.0000    0.31579
403800.0000    0.38438
403840.0000   -0.15994
403880.0000    0.39812
403920.0000    0.44403
403960.0000    0.20327
404000.0000    0.10515
404040.0000   -0.01742
404080.0000    0.31511
404120.0000    0.19814
404160.0000    0.31770
404200.0000    0.58284
404240.0000    0.42566
404280.0000    0.49090
404320.0000    0.45566
404360.0000    0.48537
404400.0000    0.62162
404440.0000    0.12868
404480.0000    0.52259
404520.0000    0.49138
404560.0000    0.25590
404600.0000    0.36007
404640.0000    0.30073
404680.0000    0.54494
404720.0000    0.20294
404760.0000    0.48527
404800.0000    0.38968
404840.0000    0.31262
404880.0000    0.25133
404920.0000    0.27817
404960.0000    0.35139
405000.0000    0.26721
405040.0000    0.14193
405080.0000    0.13766
405120.0000    0.34600
405160.0000    0.43745
405200.0000    0.33200
405240.0000    0.13933
405280.0000    0.26729
405320.0000    0.44379
405360.0000    0.25020
405400.0000    0.18836
405440.0000    0.20090
405480.0000    0.35568
405520.0000    0.26425
405560.0000    0.35702
405600.0000    0.15446
405640.0000    0.41142
405680.0000    0.49203
405720.0000    0.09621
405760.0000    0.26942
405800.0000    0.31719
405840.0000    0.25926
405880.0000    0.50442
405920.0000    0.52353
405960.0000    0.23615
406000.0000    0.24582
406040.0000    0.31025
406080.0000    0.52486
406120.0000    0.44174
406160.0000    0.46765
406200.0000    0.23709
406240.0000    0.71853
406280.0000    0.47272
406320.0000    0.13124
406360.0000    0.26516
406400.0000    0.41158
406440.0000    0.52456
406480.0000    0.48326
406520.0000    0.33295
406560.0000    0.40001
406600.0000    0.40561
406640.0000    0.09022
406680.0000    0.12839
406720.0000    0.05980
406760.0000    0.28789
406800.0000    0.00248
406840.0000    0.44724
406880.0000    0.47138
406920.0000    0.34584
406960.0000    0.39925
407000.0000    0.58741
407040.0000    0.52739
407080.0000    0.38359
407120.0000    0.25393
407160.0000    0.24635
407200.0000    0.60722
407240.0000    0.26968
407280.0000    0.29259
407320.0000    0.20733
407360.0000    0.44164
407400.0000    0.25923
407440.0000    0.27428
407480.0000    0.33119
407520.0000    0.36918
407560.0000    0.31959
407600.0000    0.34360
407640.0000    0.28805
407680.0000    0.38486
407720.0000    0.39581
407760.0000    0.36834
407800.0000    0.35127
407840.0000    0.49469
407880.0000    0.35679
407920.0000    0.23610
407960.0000    0.17285
408000.0000    0.06870
408040.0000    0.07336
408080.0000    0.55770
408120.0000    0.17794
408160.0000    0.25442
408200.0000    0.40200
408240.0000    0.45976
408280.0000    0.24552
408320.0000    0.34922
408360.0000    0.27208
408400.0000    0.35022
408440.0000    0.38077
408480.0000    0.27165
408520.0000    0.34692
408560.0000    0.37467
408600.0000    0.36651
408640.0000    0.39234
408680.0000    0.40110
408720.0000    0.19946
408760.0000    0.66697
408800.0000    0.52291
408840.0000    0.74973
408880.0000    0.59117
408920.0000    0.36285
408960.0000    0.39179
409000.0000    0.12219
409040.0000    0.50442
409080.0000    0.44085
409120.0000    0.38549
409160.0000    0.51340
409200.0000    0.21243
409240.0000    0.45059
409280.0000    0.48850
409320.0000    0.37408
409360.0000    0.29313
409400.0000    0.47736
409440.0000    0.57286
409480.0000    0.47408
409520.0000    0.42347
409560.0000    0.37806
409600.0000    0.21840
409640.0000    0.20794
409680.0000    0.27835
409720.0000    0.40874
409760.0000    0.24619
409800.0000    0.50615
409840.0000    0.49098
409880.0000    0.70636
409920.0000    0.39207
409960.0000    0.51238
410000.0000    0.18152
410040.0000    0.57385
410080.0000    0.39523
410120.0000    0.35243
410160.0000    0.37906
410200.0000    0.31360
410240.0000    0.40141
410280.0000    0.37050
410320.0000    0.61519
410360.0000    0.46403
410400.0000    0.48005
410440.0000    0.55839
410480.0000    0.40687
410520.0000    0.45101
410560.0000    0.43808
410600.0000    0.25148
410640.0000    0.31039
410680.0000    0.46848
410720.0000    0.33494
410760.0000    0.04673
410800.0000    0.32273
410840.0000    0.28546
410880.0000    0.18766
410920.0000    0.43215
410960.0000    0.31643
411000.0000    0.12958
411040.0000    0.21114
411080.0000    0.30115
411120.0000    0.28807
411160.0000    0.33250
411200.0000    0.37854
411240.0000    0.21302
411280.0000    0.37343
411320.0000    0.23329
411360.0000    0.34925
411400.0000    0.52456
411440.0000    0.20850
411480.0000    0.25468
411520.0000    0.49690
411560.0000    0.45603
411600.0000    0.44582
411640.0000    0.49614
411680.0000    0.16128
411720.0000    0.61133
411760.0000    0.56126
411800.0000    0.59899
411840.0000    0.45153
411880.0000    0.35591
411920.0000    0.41663
411960.0000    0.35401
412000.0000    0.50982
412040.0000    0.65110
412080.0000    0.27318
412120.0000    0.37830
412160.0000    0.32555
412200.0000    0.25254
412240.0000    0.62825
412280.0000    0.16408
412320.0000    0.36929
412360.0000    0.28327
412400.0000    0.23049
412440.0000    0.36514
412480.0000    0.08952
412520.0000    0.13343
412560.0000    0.20265
412600.0000    0.00455
412640.0000    0.44738
412680.0000   -0.00496
412720.0000    0.13645
412760.0000    0.34915
412800.0000    0.04610
412840.0000   -0.02130
412880.0000    0.12024
412920.0000    0.25749
412960.0000    0.32518
413000.0000    0.46707
413040.0000    0.38481
413080.0000    0.32496
413120.0000    0.23640
413160.0000    0.39025
413200.0000    0.43960
413240.0000    0.52065
413280.0000    0.46045
413320.0000    0.36032
413360.0000    0.38988
413400.0000    0.43949
413440.0000    0.53716
413480.0000    0.32073
413520.0000    0.13748
413560.0000    0.08359
413600.0000    0.02519
413640.0000   -0.00258
413680.0000   -0.05701
413720.0000    0.18229
413760.0000   -0.01678
413800.0000    0.16849
413840.0000    0.25109
413880.0000   -0.04254
413920.0000    0.06275
413960.0000   -0.02629
414000.0000    0.16709
414040.0000    0.16632
414080.0000    0.15285
414120.0000    0.32508
414160.0000    0.19983
414200.0000    0.16862
414240.0000    0.01525
414280.0000    0.34428
414320.0000    0.37063
414360.0000    0.37217
414400.0000    0.32918
414440.0000    0.50774
414480.0000    0.21416
414520.0000    0.21856
414560.0000    0.18593
414600.0000    0.26904
414640.0000    0.28239
414680.0000    0.46992
414720.0000    0.22610
414760.0000    0.28552
414800.0000    0.44098
414840.0000    0.12894
414880.0000    0.45196
414920.0000    0.23471
414960.0000    0.37972
415000.0000    0.27666
415040.0000    0.30061
415080.0000    0.03580
415120.0000    0.11667
415160.0000    0.16632
415200.0000   -0.01889
415240.0000    0.30625
415280.0000   -0.00736
415320.0000    0.40378
415360.0000    0.05763
415400.0000    0.31429
415440.0000    0.31625
415480.0000    0.46182
415520.0000    0.21843
415560.0000    0.11800
415600.0000    0.09001
415640.0000    0.13951
415680.0000    0.33890
415720.0000    0.42162
415760.0000    0.28387
415800.0000    0.19226
415840.0000    0.12153
415880.0000    0.34271
415920.0000    0.41724
415960.0000    0.24191
416000.0000    0.20100
416040.0000    0.29152
416080.0000    0.47533
416120.0000    0.55383
416160.0000    0.59907
416200.0000    0.49951
416240.0000    0.41437
416280.0000    0.41934
416320.0000    0.46327
416360.0000    0.57690
416400.0000    0.30925
416440.0000    0.44775
416480.0000    0.37843
416520.0000    0.34330
416560.0000    0.73731
416600.0000    0.49380
416640.0000    0.57767
416680.0000    0.50496
416720.0000    0.60349
416760.0000    0.37155
416800.0000    0.16919
416840.0000    0.36461
416880.0000    0.66734
416920.0000    0.53814
416960.0000    0.70302
417000.0000    0.32626
417040.0000    0.56778
417080.0000    0.49178
417120.0000    0.41808
417160.0000    0.38827
417200.0000    0.52315
417240.0000    0.42438
417280.0000    0.66171
417320.0000    0.59501
417360.0000    0.59220
417400.0000    0.46832
417440.0000    0.66969
417480.0000    0.47220
417520.0000    0.57657
417560.0000    0.59585
417600.0000    0.37358
417640.0000    0.14686
417680.0000    0.43292
417720.0000    0.11291
417760.0000    0.22401
417800.0000    0.63384
417840.0000    0.40385
417880.0000    0.38424
417920.0000    0.42719
417960.0000    0.28740
418000.0000    0.47497
418040.0000    0.26035
418080.0000    0.32809
418120.0000    0.30572
418160.0000    0.43057
418200.0000    0.43095
418240.0000    0.41169
418280.0000    0.44275
418320.0000    0.43884
418360.0000    0.59968
418400.0000    0.34080
418440.0000    0.51160
418480.0000    0.49644
418520.0000    0.66678
418560.0000    0.53082
418600.0000    0.54068
418640.0000    0.51834
418680.0000    0.03234
418720.0000    0.02624
418760.0000   -0.06297
418800.0000   -0.02935
418840.0000    0.46806
418880.0000    0.28411
418920.0000    0.38674
418960.0000    0.27442
419000.0000    0.32012
419040.0000    0.26103
419080.0000    0.10240
419120.0000    0.14596
419160.0000    0.52738
419200.0000    0.54183
419240.0000    0.21909
419280.0000    0.43151
419320.0000    0.37453
419360.0000    0.51514
419400.0000    0.36840
419440.0000    0.39864
419480.0000    0.24366
419520.0000    0.04349
419560.0000    0.45216
419600.0000    0.59888
419640.0000    0.32529
419680.0000    0.35208
419720.0000    0.42364
419760.0000    0.44059
419800.0000    0.51924
419840.0000    0.39246
419880.0000    0.25341
419920.0000    0.47145
419960.0000    0.34596
420000.0000    0.53105
420040.0000    0.47217
420080.0000    0.50279
420120.0000    0.55567
420160.0000    0.56291
420200.0000    0.54941
420240.0000    0.43656
420280.0000    0.60544
420320.0000    0.41159
420360.0000    0.30127
420400.0000    0.42030
420440.0000    0.53913
420480.0000    0.29605
420520.0000    0.56685
420560.0000    0.50082
420600.0000    0.57190
420640.0000    0.56208
420680.0000    0.30537
420720.0000    0.48003
420760.0000    0.36523
420800.0000    0.43077
420840.0000    0.66120
420880.0000    0.47446
420920.0000    0.53620
420960.0000    0.36614
421000.0000    0.49237
421040.0000    0.59559
421080.0000    0.63351
421120.0000    0.82649
421160.0000    0.35393
421200.0000    0.49377
421240.0000    0.52314
421280.0000    0.50178
421320.0000    0.44049
421360.0000    0.54287
421400.0000    0.56977
421440.0000    0.39405
421480.0000    0.27091
421520.0000    0.27165
421560.0000    0.39532
421600.0000    0.56177
421640.0000    0.38174
421680.0000    0.42789
421720.0000    0.44348
421760.0000    0.35474
421800.0000    0.33556
421840.0000    0.36025
421880.0000    0.44352
421920.0000    0.46680
421960.0000    0.38900
422000.0000    0.31948
422040.0000    0.45235
422080.0000    0.45083
422120.0000    0.31732
422160.0000    0.49790
422200.0000    0.43541
422240.0000    0.27467
422280.0000    0.51326
422320.0000    0.38818
422360.0000    0.23012
422400.0000    0.35777
422440.0000    0.25731
422480.0000    0.47113
422520.0000    0.19646
422560.0000    0.46250
422600.0000    0.84616
422640.0000    0.50505
422680.0000    0.63987
422720.0000    0.56354
422760.0000    0.41842
422800.0000    0.65725
422840.0000    0.56887
422880.0000    0.55361
422920.0000    0.40826
422960.0000    0.34399
423000.0000    0.34862
423040.0000    0.23631
423080.0000    0.49844
423120.0000    0.43948
423160.0000    0.33680
423200.0000   -0.09597
423240.0000   -0.15822
423280.0000   -0.32756
423320.0000    0.24001
423360.0000    0.36513
423400.0000    0.50778
423440.0000    0.55991
423480.0000    0.64688
423520.0000    0.63069
423560.0000    0.65727
423600.0000    0.54980
423640.0000    0.35258
423680.0000    0.43771
423720.0000    0.39506
423760.0000    0.33987
423800.0000    0.20913
423840.0000    0.46835
423880.0000    0.35965
423920.0000    0.22172
423960.0000    0.46303
424000.0000    0.38513
424040.0000    0.60896
424080.0000    0.45998
424120.0000    0.47967
424160.0000    0.66197
424200.0000    0.43622
424240.0000    0.53148
424280.0000    0.62478
424320.0000    0.45896
424360.0000    0.45537
424400.0000    0.69952
424440.0000    0.50100
424480.0000    0.61461
424520.0000    0.66080
424560.0000    0.70943
424600.0000    0.64543
424640.0000    0.57659
424680.0000    0.76617
424720.0000    0.69545
424760.0000    0.67404
424800.0000    0.53882
424840.0000    0.55577
424880.0000    0.27772
424920.0000    0.47141
424960.0000    0.46023
425000.0000    0.43885
425040.0000    0.61211
425080.0000    0.49695
425120.0000    0.53443
425160.0000    0.38821
425200.0000    0.44187
425240.0000    0.56225
425280.0000    0.61336
425320.0000    0.38112
425360.0000    0.42331
425400.0000    0.20316
425440.0000    0.26971
425480.0000    0.49360
425520.0000    0.35248
425560.0000    0.31836
425600.0000    0.21805
425640.0000    0.49084
425680.0000    0.39404
425720.0000    0.60071
425760.0000    0.27942
425800.0000    0.45630
425840.0000    0.37441
425880.0000    0.65844
425920.0000    0.54453
425960.0000    0.59905
426000.0000    0.27692
426040.0000    0.41048
426080.0000    0.39674
426120.0000    0.70969
426160.0000    0.37021
426200.0000    0.37003
426240.0000    0.38618
426280.0000    0.49470
426320.0000    0.43128
426360.0000    0.59654
426400.0000    0.56578
426440.0000    0.45395
426480.0000    0.38845
426520.0000    0.65577
426560.0000    0.45409
426600.0000    0.29270
426640.0000    0.57441
426680.0000    0.35659
426720.0000    0.60077
426760.0000    0.57947
426800.0000    0.45858
426840.0000    0.53912
426880.0000    0.32238
426920.0000    0.50267
426960.0000    0.61944
427000.0000    0.46396
427040.0000    0.56769
427080.0000    0.56739
427120.0000    0.55047
427160.0000    0.47387
427200.0000    0.50894
427240.0000    0.70641
427280.0000    0.72508
427320.0000    0.41622
427360.0000    0.47354
427400.0000    0.57097
427440.0000    0.69439
427480.0000    0.65351
427520.0000    0.74041
427560.0000    0.43405
427600.0000    0.51154
427640.0000    0.47282
427680.0000    0.65416
427720.0000    0.57809
427760.0000    0.46291
427800.0000    0.70494
427840.0000    0.49115
427880.0000    0.54913
427920.0000    0.69299
427960.0000    0.28518
428000.0000    0.46102
428040.0000    0.25877
428080.0000    0.34412
428120.0000    0.33516
428160.0000    0.29315
428200.0000    0.27794
428240.0000    0.33811
428280.0000    0.49096
428320.0000    0.51485
428360.0000    0.52355
428400.0000    0.52354
428440.0000    0.38952
428480.0000    0.55308
428520.0000    0.36476
428560.0000    0.35364
428600.0000    0.32027
428640.0000    0.56132
428680.0000    0.32814
428720.0000    0.38108
428760.0000    0.40996
428800.0000    0.18126
428840.0000    0.26097
428880.0000    0.29161
428920.0000    0.39359
428960.0000    0.45424
429000.0000    0.20078
429040.0000    0.55549
429080.0000    0.48039
429120.0000    0.33777
429160.0000    0.17763
429200.0000    0.47549
429240.0000    0.41624
429280.0000    0.39025
429320.0000    0.58259
429360.0000    0.44094
429400.0000    0.46060
429440.0000    0.26796
429480.0000    0.16980
429520.0000    0.00152
429560.0000    0.25081
429600.0000    0.15728
429640.0000    0.44263
429680.0000    0.06287
429720.0000    0.33642
429760.0000    0.35216
429800.0000    0.35012
429840.0000    0.41590
429880.0000    0.39322
429920.0000    0.35749
429960.0000    0.35969
430000.0000    0.17797
430040.0000    0.25154
430080.0000    0.29160
430120.0000    0.26903
430160.0000    0.23377
430200.0000    0.27530
430240.0000    0.33180
430280.0000    0.47384
430320.0000    0.37123
430360.0000    0.21340
430400.0000    0.54723
430440.0000    0.25108
430480.0000    0.21299
430520.0000    0.55259
430560.0000    0.36441
430600.0000    0.26321
430640.0000    0.12063
430680.0000    0.06284
430720.0000    0.22672
430760.0000    0.04013
430800.0000    0.28574
430840.0000    0.49611
430880.0000    0.45517
430920.0000    0.36094
430960.0000    0.35081
431000.0000    0.30737
431040.0000    0.37826
431080.0000    0.44858
431120.0000    0.47333
431160.0000    0.31110
431200.0000    0.40858
431240.0000    0.38959
431280.0000    0.57257
431320.0000    0.25917
431360.0000    0.25164
431400.0000    0.53531
431440.0000    0.17439
431480.0000    0.42747
431520.0000   -0.00351
431560.0000    0.50131
431600.0000    0.25603
431640.0000    0.41300
431680.0000    0.66375
431720.0000    0.42070
431760.0000    0.65008
431800.0000    0.49453
431840.0000    0.48741
431880.0000    0.47528
431920.0000    0.55178
431960.0000    0.45630
432000.0000    0.59195
432040.0000    0.49223
432080.0000    0.36622
432120.0000    0.38140
432160.0000    0.41710
432200.0000    0.36369
432240.0000    0.45230
432280.0000    0.22052
432320.0000    0.63069
432360.0000    0.58746
432400.0000    0.73317
432440.0000    0.66782
432480.0000    0.65080
432520.0000    0.66605
432560.0000    0.53446
432600.0000    0.68298
432640.0000    0.45282
432680.0000    0.64361
432720.0000    0.78030
432760.0000    0.31962
432800.0000    0.66068
432840.0000    0.68360
432880.0000    0.54828
432920.0000    0.78341
432960.0000    0.50709
433000.0000    0.30974
433040.0000    0.39810
433080.0000    0.49930
433120.0000    0.21617
433160.0000    0.54708
433200.0000    0.30804
433240.0000    0.20494
433280.0000    0.26917
433320.0000    0.27972
433360.0000    0.30522
433400.0000    0.36217
433440.0000    0.34982
433480.0000    0.18796
433520.0000    0.25090
433560.0000    0.29521
433600.0000    0.32778
433640.0000    0.21101
433680.0000    0.32373
433720.0000    0.52690
433760.0000    0.55067
433800.0000    0.37008
433840.0000    0.20351
433880.0000    0.00140
433920.0000    0.09113
433960.0000   -0.11202
434000.0000   -0.01100
434040.0000    0.01866
434080.0000   -0.36983
434120.0000   -0.36922
434160.0000   -0.34256
434200.0000   -0.21931
434240.0000   -0.05173
434280.0000    0.18451
434320.0000    0.15600
434360.0000   -0.20822
434400.0000    0.00791
434440.0000   -0.54235
434480.0000   -0.29093
434520.0000   -0.21725
434560.0000   -0.51453
434600.0000   -0.38661
434640.0000   -0.49867
434680.0000   -0.05273
434720.0000   -0.12758
434760.0000    0.29154
434800.0000    0.25734
434840.0000    0.04705
434880.0000    0.34647
434920.0000    0.58135
434960.0000    0.49754
435000.0000    0.41772
435040.0000    0.41658
435080.0000    0.32775
435120.0000    0.31227
435160.0000    0.45073
435200.0000    0.32167
435240.0000    0.44555
435280.0000    0.23433
435320.0000    0.22243
435360.0000    0.14623
435400.0000    0.28476
435440.0000    0.28447
435480.0000    0.23647
435520.0000    0.32162
435560.0000    0.29226
435600.0000    0.26004
435640.0000    0.28477
435680.0000    0.07750
435720.0000    0.17965
435760.0000    0.38034
435800.0000    0.17255
435840.0000    0.31698
435880.0000    0.27721
435920.0000    0.33079
435960.0000    0.27401
436000.0000    0.45103
436040.0000    0.13059
436080.0000    0.28550
436120.0000    0.26050
436160.0000    0.35114
436200.0000    0.21943
436240.0000    0.11905
436280.0000    0.08146
436320.0000    0.22568
436360.0000    0.37110
436400.0000    0.36950
436440.0000    0.21071
436480.0000    0.21113
436520.0000    0.15667
436560.0000    0.15325
436600.0000    0.33958
436640.0000    0.20588
436680.0000    0.20206
436720.0000    0.22566
436760.0000    0.26096
436800.0000    0.40440
436840.0000    0.18749
436880.0000    0.33192
436920.0000    0.31714
436960.0000    0.25196
437000.0000    0.31714
437040.0000   -0.03660
437080.0000    0.04362
437120.0000    0.14680
437160.0000    0.20682
437200.0000   -0.03170
437240.0000   -0.19139
437280.0000    0.06769
437320.0000   -0.15125
437360.0000   -0.65689
437400.0000   -0.74221
437440.0000   -0.78697
437480.0000   -0.41920
437520.0000   -0.60139
437560.0000   -0.55094
437600.0000   -0.43918
437640.0000   -0.61105
437680.0000   -0.08589
437720.0000   -0.08361
437760.0000   -0.02256
437800.0000    0.03478
437840.0000    0.44254
437880.0000    0.21921
437920.0000   -0.01338
437960.0000    0.07065
438000.0000    0.19817
438040.0000    0.24310
438080.0000    0.36596
438120.0000    0.44435
438160.0000    0.35802
438200.0000    0.21828
438240.0000    0.03728
438280.0000    0.03273
438320.0000    0.13788
438360.0000    0.21402
438400.0000    0.28216
438440.0000    0.39878
438480.0000    0.30900
438520.0000    0.15075
438560.0000    0.11300
438600.0000    0.18091
438640.0000    0.09143
438680.0000   -0.11212
438720.0000    0.13176
438760.0000    0.02012
438800.0000    0.08839
438840.0000    0.21417
438880.0000    0.16963
438920.0000    0.27764
438960.0000    0.21668
439000.0000   -0.07978
439040.0000    0.10859
439080.0000    0.13351
439120.0000   -0.08629
439160.0000   -0.10741
439200.0000   -0.08862
439240.0000   -0.17738
439280.0000    0.22825
439320.0000    0.14385
439360.0000    0.03354
439400.0000    0.08424
439440.0000    0.15052
439480.0000    0.12467
439520.0000    0.21168
439560.0000    0.04942
439600.0000    0.15285
439640.0000    0.20020
439680.0000    0.25723
439720.0000    0.08055
439760.0000    0.17288
439800.0000    0.25669
439840.0000    0.24294
439880.0000    0.29331
439920.0000    0.39639
439960.0000    0.45994
440000.0000    0.57539
440040.0000    0.34428
440080.0000    0.47976
440120.0000    0.29403
440160.0000    0.43566
440200.0000    0.41428
440240.0000    0.41348
440280.0000    0.28891
440320.0000    0.30296
440360.0000    0.44255
440400.0000    0.36472
440440.0000    0.44046
440480.0000    0.22683
440520.0000    0.43508
440560.0000    0.18365
440600.0000    0.23573
440640.0000    0.29128
440680.0000    0.34136
440720.0000    0.42197
440760.0000    0.14345
440800.0000    0.41053
440840.0000    0.46935
440880.0000    0.22997
440920.0000    0.54168
440960.0000    0.31045
441000.0000    0.63574
441040.0000    0.26278
441080.0000    0.23800
441120.0000    0.21842
441160.0000    0.45786
441200.0000    0.39880
441240.0000    0.43145
441280.0000    0.51076
441320.0000    0.58806
441360.0000    0.39796
441400.0000    0.48567
441440.0000    0.49148
441480.0000    0.61088
441520.0000    0.39687
441560.0000    0.37179
441600.0000    0.48461
441640.0000    0.46136
441680.0000    0.52230
441720.0000    0.41239
441760.0000    0.44744
441800.0000    0.50385
441840.0000    0.24277
441880.0000    0.43905
441920.0000    0.46838
441960.0000    0.46836
442000.0000    0.29061
442040.0000    0.45638
442080.0000    0.35982
442120.0000    0.37399
442160.0000    0.27751
442200.0000    0.49096
442240.0000    0.29861
442280.0000    0.36386
442320.0000    0.61852
442360.0000    0.44452
442400.0000    0.50172
442440.0000    0.46520
442480.0000    0.56273
442520.0000    0.57207
442560.0000    0.36432
442600.0000    0.44280
442640.0000    0.37130
442680.0000    0.32759
442720.0000    0.23968
442760.0000    0.30578
442800.0000    0.42563
442840.0000    0.18752
442880.0000    0.11490
442920.0000    0.39075
442960.0000    0.48234
443000.0000    0.27873
443040.0000   -0.01890
443080.0000    0.17131
443120.0000   -0.36700
443160.0000   -0.33893
443200.0000   -0.17378
443240.0000   -0.26868
443280.0000   -0.64605
443320.0000   -0.84659
443360.0000   -0.05398
443400.0000   -0.70287
443440.0000   -0.44620
443480.0000   -0.10641
443520.0000   -0.29614
443560.0000   -0.50933
443600.0000   -0.23851
443640.0000   -0.13725
443680.0000   -0.08911
443720.0000   -0.50748
443760.0000   -0.18908
443800.0000    0.17897
443840.0000   -0.27865
443880.0000    0.07812
443920.0000   -0.16763
443960.0000   -0.22436
444000.0000    0.14198
444040.0000    0.25856
444080.0000    0.10788
444120.0000    0.22713
444160.0000    0.28255
444200.0000    0.36715
444240.0000    0.32915
444280.0000    0.06674
444320.0000    0.23537
444360.0000    0.24506
444400.0000    0.45933
444440.0000    0.40223
444480.0000    0.44745
444520.0000    0.33564
444560.0000    0.52051
444600.0000    0.48908
444640.0000    0.44319
444680.0000    0.20490
444720.0000    0.45294
444760.0000    0.41866
444800.0000    0.31589
444840.0000    0.37468
444880.0000    0.22977
444920.0000    0.44046
444960.0000    0.30019
445000.0000    0.37832
445040.0000    0.32287
445080.0000    0.37348
445120.0000    0.39233
445160.0000    0.56701
445200.0000    0.43352
445240.0000    0.34681
445280.0000    0.48145
445320.0000    0.39706
445360.0000    0.18860
445400.0000    0.31401
445440.0000    0.43700
445480.0000    0.25281
445520.0000    0.36029
445560.0000    0.36931
445600.0000    0.51678
445640.0000    0.39752
445680.0000    0.51136
445720.0000    0.43814
445760.0000    0.41220
445800.0000    0.43407
445840.0000    0.27421
445880.0000    0.15826
445920.0000    0.21381
445960.0000    0.53083
446000.0000    0.50937
446040.0000    0.51753
446080.0000    0.22599
446120.0000    0.31313
446160.0000    0.40928
446200.0000    0.30198
446240.0000    0.40934
446280.0000    0.52728
446320.0000    0.16053
446360.0000    0.48998
446400.0000    0.63635
446440.0000    0.40321
446480.0000    0.19586
446520.0000    0.33652
446560.0000    0.57734
446600.0000    0.52813
446640.0000    0.36061
446680.0000    0.55098
446720.0000    0.19656
446760.0000    0.21723
446800.0000    0.10180
446840.0000    0.40003
446880.0000    0.44497
446920.0000    0.36091
446960.0000    0.29209
447000.0000    0.37986
447040.0000    0.23655
447080.0000    0.41490
447120.0000    0.60609
447160.0000    0.16413
447200.0000    0.44887
447240.0000    0.07538
447280.0000    0.51713
447320.0000    0.19643
447360.0000    0.17359
447400.0000    0.19903
447440.0000    0.24884
447480.0000    0.17229
447520.0000    0.02228
447560.0000    0.17156
447600.0000    0.21863
447640.0000    0.39012
447680.0000    0.23327
447720.0000    0.30801
447760.0000    0.32633
447800.0000   -0.05479
447840.0000    0.26712
447880.0000    0.15635
447920.0000    0.05523
447960.0000   -0.07197
448000.0000    0.19615
448040.0000    0.02320
448080.0000    0.40487
448120.0000    0.39498
448160.0000    0.28652
448200.0000    0.34880
448240.0000    0.00057
448280.0000    0.17800
448320.0000    0.10060
448360.0000   -0.23910
448400.0000   -0.35082
448440.0000    0.27989
448480.0000    0.36945
448520.0000    0.49806
448560.0000    0.68227
448600.0000    0.48202
448640.0000    0.46365
448680.0000    0.33785
448720.0000    0.23726
448760.0000    0.12785
448800.0000    0.21208
448840.0000    0.31519
448880.0000    0.41361
448920.0000    0.28412
448960.0000    0.47339
449000.0000    0.54421
449040.0000    0.33619
449080.0000    0.41748
449120.0000    0.24288
449160.0000    0.19852
449200.0000    0.43875
449240.0000    0.38964
449280.0000    0.41015
449320.0000    0.32686
449360.0000    0.30560
449400.0000    0.41688
449440.0000    0.38044
449480.0000    0.34481
449520.0000    0.29331
449560.0000    0.52038
449600.0000    0.25568
449640.0000    0.47487
449680.0000    0.29231
449720.0000    0.21948
449760.0000    0.29806
449800.0000    0.24832
449840.0000    0.32917
449880.0000    0.57270
449920.0000    0.51264
449960.0000    0.41269
450000.0000    0.33181
450040.0000    0.36734
450080.0000    0.53751
450120.0000    0.39997
450160.0000    0.19194
450200.0000    0.35564
450240.0000    0.49748
450280.0000    0.47839
450320.0000    0.48808
450360.0000    0.45188
450400.0000    0.51407
450440.0000    0.28265
450480.0000    0.26617
450520.0000    0.24948
450560.0000    0.38483
450600.0000   -0.02174
450640.0000    0.11406
450680.0000    0.27098
450720.0000    0.37105
450760.0000    0.38277
450800.0000    0.38132
450840.0000    0.32292
450880.0000    0.17070
450920.0000    0.38234
450960.0000    0.42041
451000.0000    0.42538
451040.0000    0.24137
451080.0000    0.14020
451120.0000   -0.03006
451160.0000   -0.29691
451200.0000   -0.44138
451240.0000   -0.47355
451280.0000   -0.13113
451320.0000   -0.30565
451360.0000   -0.36106
451400.0000   -0.28706
451440.0000   -0.08542
451480.0000   -0.33048
451520.0000   -0.26533
451560.0000   -0.14876
451600.0000    0.23038
451640.0000    0.11303
451680.0000    0.18873
451720.0000    0.01618
451760.0000   -0.06791
451800.0000   -0.00987
451840.0000   -0.39025
451880.0000   -0.46943
451920.0000   -0.10441
451960.0000   -0.50262
452000.0000   -0.49728
452040.0000   -0.61877
452080.0000   -0.46233
452120.0000   -0.33946
452160.0000   -0.74331
452200.0000   -0.36550
452240.0000   -0.29075
452280.0000   -0.51845
452320.0000   -0.41511
452360.0000   -0.68844
452400.0000   -0.63682
452440.0000   -0.40267
452480.0000   -0.59282
452520.0000   -0.30278
452560.0000   -0.39534
452600.0000   -0.55639
452640.0000   -0.37987
452680.0000   -0.48480
452720.0000   -0.49131
452760.0000   -0.48953
452800.0000   -0.57389
452840.0000   -0.41874
452880.0000   -0.30901
452920.0000   -0.46868
452960.0000   -0.22926
453000.0000   -0.48672
453040.0000   -0.38261
453080.0000   -0.52947
453120.0000   -0.23154
453160.0000   -0.58592
453200.0000   -0.46596
453240.0000   -0.85065
453280.0000   -0.98069
453320.0000   -0.72932
453360.0000   -0.84299
453400.0000   -0.62055
453440.0000   -0.70743
453480.0000   -0.75415
453520.0000   -0.33489
453560.0000   -0.77345
453600.0000   -0.43101
453640.0000   -0.57598
453680.0000   -0.53301
453720.0000   -0.81776
453760.0000   -0.69248
453800.0000   -0.86172
453840.0000   -0.78035
453880.0000   -0.97754
453920.0000   -0.86176
453960.0000   -0.61030
454000.0000   -0.70274
454040.0000   -0.87322
454080.0000   -0.69577
454120.0000   -0.42841
454160.0000   -0.50406
454200.0000    0.04543
454240.0000   -0.07826
454280.0000   -0.26458
454320.0000   -0.67224
454360.0000   -0.14614
454400.0000   -0.47085
454440.0000   -0.10083
454480.0000   -0.06063
454520.0000    0.46243
454560.0000    0.40916
454600.0000    0.44317
454640.0000    0.41004
454680.0000    0.18171
454720.0000    0.33479
454760.0000    0.29724
454800.0000    0.10558
454840.0000    0.30834
454880.0000    0.57178
454920.0000    0.43965
454960.0000    0.43647
455000.0000    0.63223
455040.0000    0.38805
455080.0000    0.58313
455120.0000    0.71237
455160.0000    0.12861
455200.0000    0.46205
455240.0000    0.28477
455280.0000    0.41428
455320.0000    0.28603
455360.0000    0.37646
455400.0000    0.43556
455440.0000    0.52506
455480.0000    0.62981
455520.0000    0.54158
455560.0000    0.41091
455600.0000    0.35895
455640.0000    0.54067
455680.0000    0.44557
455720.0000    0.23713
455760.0000    0.47889
455800.0000    0.51950
455840.0000    0.35941
455880.0000    0.18961
455920.0000    0.31687
455960.0000    0.39229
456000.0000    0.30650
456040.0000    0.26114
456080.0000    0.21409
456120.0000    0.13901
456160.0000    0.35544
456200.0000    0.24572
456240.0000    0.20443
456280.0000    0.19948
456320.0000    0.40734
456360.0000    0.31200
456400.0000    0.33202
456440.0000    0.27470
456480.0000    0.44411
456520.0000    0.51564
456560.0000    0.28397
456600.0000    0.32448
456640.0000    0.38471
456680.0000    0.33769
456720.0000    0.46204
456760.0000    0.24893
456800.0000    0.30581
456840.0000    0.21058
456880.0000    0.21042
456920.0000    0.35398
456960.0000    0.19213
457000.0000    0.42287
457040.0000    0.25529
457080.0000    0.43590
457120.0000    0.35196
457160.0000    0.31870
457200.0000    0.20081
457240.0000    0.23219
457280.0000    0.46235
457320.0000    0.07150
457360.0000    0.03126
457400.0000    0.29588
457440.0000    0.17758
457480.0000    0.04298
457520.0000    0.21015
457560.0000    0.18194
457600.0000    0.24396
457640.0000    0.21408
457680.0000    0.25915
457720.0000    0.37410
457760.0000    0.37368
457800.0000    0.10132
457840.0000    0.37344
457880.0000    0.25025
457920.0000    0.21171
457960.0000    0.42378
458000.0000    0.32812
458040.0000    0.25791
458080.0000    0.26353
458120.0000    0.28552
458160.0000    0.45940
458200.0000    0.47151
458240.0000    0.24340
458280.0000    0.26070
458320.0000    0.28123
458360.0000    0.03291
458400.0000    0.31832
458440.0000    0.20795
458480.0000    0.41718
458520.0000    0.15415
458560.0000    0.26775
458600.0000    0.26532
458640.0000    0.51172
458680.0000    0.14994
458720.0000    0.28378
458760.0000    0.42805
458800.0000    0.36290
458840.0000    0.17618
458880.0000    0.29558
458920.0000    0.20544
458960.0000    0.34073
459000.0000    0.10523
459040.0000    0.34534
459080.0000    0.51643
459120.0000    0.51465
459160.0000    0.29606
459200.0000    0.38944
459240.0000    0.25106
459280.0000    0.23734
459320.0000    0.51702
459360.0000    0.27182
459400.0000    0.42725
459440.0000    0.27906
459480.0000    0.53588
459520.0000    0.42687
459560.0000    0.40432
459600.0000    0.43380
459640.0000    0.62464
459680.0000    0.58622
459720.0000    0.52592
459760.0000    0.33383
459800.0000    0.40270
459840.0000    0.31857
459880.0000    0.58251
459920.0000    0.45684
459960.0000    0.41821
460000.0000    0.57664
460040.0000    0.41536
460080.0000    0.37445
460120.0000    0.33738
460160.0000    0.45116
460200.0000    0.31176
460240.0000    0.36163
460280.0000    0.11735
460320.0000    0.32916
460360.0000    0.25867
460400.0000    0.36253
460440.0000    0.44544
460480.0000    0.38909
460520.0000    0.22812
460560.0000    0.32751
460600.0000    0.41945
460640.0000    0.26619
460680.0000    0.52795
460720.0000    0.42019
460760.0000    0.34289
460800.0000    0.24157
460840.0000    0.45335
460880.0000    0.30502
460920.0000    0.45421
460960.0000    0.19299
461000.0000    0.49339
461040.0000    0.48412
461080.0000    0.38634
461120.0000    0.49879
461160.0000    0.48825
461200.0000    0.34925
461240.0000    0.59859
461280.0000    0.25035
461320.0000    0.25573
461360.0000    0.62430
461400.0000    0.30376
461440.0000    0.49639
461480.0000    0.46491
461520.0000    0.23367
461560.0000    0.16957
461600.0000    0.48642
461640.0000    0.24274
461680.0000    0.23796
461720.0000    0.32381
461760.0000    0.11555
461800.0000    0.25372
461840.0000    0.32265
461880.0000    0.17053
461920.0000    0.29999
461960.0000    0.25332
462000.0000   -0.03404
462040.0000    0.24519
462080.0000    0.28071
462120.0000    0.22678
462160.0000    0.33576
462200.0000    0.26540
462240.0000    0.36548
462280.0000    0.07424
462320.0000    0.22326
462360.0000    0.37566
462400.0000    0.33398
462440.0000    0.24829
462480.0000    0.26675
462520.0000    0.24292
462560.0000    0.48055
462600.0000    0.45080
462640.0000    0.29454
462680.0000    0.20630
462720.0000    0.15573
462760.0000    0.25188
462800.0000    0.29164
462840.0000    0.10694
462880.0000    0.12075
462920.0000    0.33464
462960.0000    0.25781
463000.0000    0.14756
463040.0000    0.41656
463080.0000    0.21435
463120.0000    0.01575
463160.0000    0.06610
463200.0000    0.24739
463240.0000    0.25270
463280.0000    0.02525
463320.0000    0.13589
463360.0000    0.35489
463400.0000    0.23680
463440.0000    0.59588
463480.0000    0.58137
463520.0000    0.33905
463560.0000    0.26200
463600.0000    0.30963
463640.0000   -0.31107
463680.0000   -0.24465
463720.0000    0.22858
463760.0000    0.29161
463800.0000    0.49929
463840.0000    0.35587
463880.0000    0.28358
463920.0000    0.25624
463960.0000    0.13454
464000.0000    0.13515
464040.0000    0.27598
464080.0000    0.11686
464120.0000    0.01203
464160.0000    0.29903
464200.0000    0.45320
464240.0000    0.50312
464280.0000    0.17852
464320.0000   -0.06775
464360.0000    0.08969
464400.0000   -0.01195
464440.0000   -0.02211
464480.0000    0.02204
464520.0000    0.20258
464560.0000    0.38182
464600.0000    0.28986
464640.0000    0.40014
464680.0000    0.23932
464720.0000    0.28534
464760.0000    0.26121
464800.0000    0.19814
464840.0000    0.29330
464880.0000    0.51995
464920.0000    0.37116
464960.0000    0.25322
465000.0000    0.47927
465040.0000    0.65216
465080.0000    0.38069
465120.0000    0.23844
465160.0000    0.25015
465200.0000    0.51007
465240.0000    0.63234
465280.0000    0.54388
465320.0000    0.58982
465360.0000    0.61581
465400.0000    0.47941
465440.0000    0.34210
465480.0000    0.77050
465520.0000    0.67963
465560.0000    0.45628
465600.0000    0.80258
465640.0000    0.31121
465680.0000    0.79825
465720.0000    0.34959
465760.0000    0.28385
465800.0000    0.64759
465840.0000    0.55659
465880.0000    0.41157
465920.0000    0.29552
465960.0000    0.45604
466000.0000    0.49837
466040.0000    0.59151
466080.0000    0.44914
466120.0000    0.48279
466160.0000    0.39582
466200.0000    0.20954
466240.0000    0.51139
466280.0000    0.62397
466320.0000    0.50105
466360.0000    0.61937
466400.0000    0.36520
466440.0000    0.39852
466480.0000    0.74050
466520.0000    0.33666
466560.0000    0.33888
466600.0000    0.49438
466640.0000   -0.17193
466680.0000   -0.04447
466720.0000   -0.08696
466760.0000   -0.32584
466800.0000   -0.00679
466840.0000   -0.24017
466880.0000   -0.09921
466920.0000   -0.36364
466960.0000   -0.22482
467000.0000    0.01590
467040.0000   -0.17108
467080.0000    0.04988
467120.0000   -0.32219
467160.0000   -0.57069
467200.0000   -0.45299
467240.0000   -0.30350
467280.0000    0.02814
467320.0000   -0.17337
467360.0000    0.46140
467400.0000    0.74775
467440.0000    0.31743
467480.0000    0.44504
467520.0000    0.32384
467560.0000    0.32445
467600.0000    0.39951
467640.0000    0.38200
467680.0000    0.13485
467720.0000    0.40854
467760.0000    0.49744
467800.0000    0.58581
467840.0000    0.28783
467880.0000    0.35613
467920.0000    0.62283
467960.0000    0.57780
468000.0000    0.39973
468040.0000    0.34757
468080.0000    0.47291
468120.0000    0.19297
468160.0000    0.49412
468200.0000    0.55885
468240.0000    0.43093
468280.0000    0.46716
468320.0000    0.43092
468360.0000    0.61236
468400.0000    0.56669
468440.0000    0.63003
468480.0000    0.32208
468520.0000    0.46926
468560.0000    0.43584
468600.0000    0.39880
468640.0000    0.39729
468680.0000    0.46953
468720.0000    0.48421
468760.0000    0.45264
468800.0000    0.34595
468840.0000    0.76208
468880.0000    0.42682
468920.0000    0.34043
468960.0000    0.37109
469000.0000    0.33338
469040.0000    0.37289
469080.0000    0.41202
469120.0000    0.55330
469160.0000    0.44579
469200.0000    0.39074
469240.0000    0.37582
469280.0000    0.39265
469320.0000    0.25018
469360.0000    0.32271
469400.0000    0.40127
469440.0000    0.37863
469480.0000    0.32963
469520.0000    0.34132
469560.0000    0.52094
469600.0000    0.43743
469640.0000    0.44646
469680.0000    0.25496
469720.0000    0.07000
469760.0000    0.32516
469800.0000    0.35336
469840.0000    0.39757
469880.0000    0.33140
469920.0000    0.40851
469960.0000    0.40661
470000.0000    0.35664
470040.0000    0.45836
470080.0000    0.30366
470120.0000    0.38948
470160.0000    0.32420
470200.0000    0.41108
470240.0000    0.33865
470280.0000    0.35615
470320.0000    0.32438
470360.0000    0.21449
470400.0000    0.30526
470440.0000    0.21086
470480.0000    0.25797
470520.0000    0.35665
470560.0000    0.19609
470600.0000    0.49110
470640.0000    0.25133
470680.0000    0.38203
470720.0000    0.42463
470760.0000    0.43728
470800.0000    0.22026
470840.0000    0.29299
470880.0000    0.49861
470920.0000    0.39990
470960.0000    0.21509
471000.0000    0.55690
471040.0000    0.18609
471080.0000    0.26981
471120.0000    0.47033
471160.0000    0.24192
471200.0000    0.23078
471240.0000    0.12850
471280.0000    0.18933
471320.0000    0.36881
471360.0000    0.20377
471400.0000    0.47072
471440.0000    0.30473
471480.0000    0.31530
471520.0000    0.34291
471560.0000    0.50447
471600.0000    0.52534
471640.0000    0.29258
471680.0000    0.38451
471720.0000    0.34514
471760.0000    0.27751
471800.0000    0.19004
471840.0000    0.18701
471880.0000    0.12324
471920.0000    0.23290
471960.0000    0.38464
472000.0000   -0.18542
472040.0000   -0.28902
472080.0000   -0.74513
472120.0000   -0.21721
472160.0000   -0.24934
472200.0000   -0.47276
472240.0000   -0.80127
472280.0000   -0.61733
472320.0000   -0.27536
472360.0000   -0.12802
472400.0000   -0.15397
472440.0000   -0.03662
472480.0000   -0.31657
472520.0000   -0.48100
472560.0000   -0.68342
472600.0000   -0.50265
472640.0000   -0.78772
472680.0000   -0.26210
472720.0000   -0.46920
472760.0000   -0.24084
472800.0000   -0.46966
472840.0000   -0.76138
472880.0000   -0.68008
472920.0000   -0.94990
472960.0000   -0.67596
473000.0000   -0.51076
473040.0000   -0.45138
473080.0000   -0.58201
473120.0000   -0.71002
473160.0000   -0.72933
473200.0000   -0.67481
473240.0000   -0.09604
473280.0000   -0.47158
473320.0000   -0.08186
473360.0000    0.11451
473400.0000   -0.06782
473440.0000    0.10820
473480.0000   -0.11828
473520.0000    0.00976
473560.0000    0.01235
473600.0000   -0.21167
473640.0000    0.27847
473680.0000    0.18984
473720.0000    0.33877
473760.0000    0.27292
473800.0000    0.42007
473840.0000    0.53234
473880.0000    0.22204
473920.0000    0.30795
473960.0000    0.36059
474000.0000    0.17040
474040.0000    0.47765
474080.0000    0.34933
474120.0000    0.25695
474160.0000    0.34758
474200.0000    0.34044
474240.0000    0.31036
474280.0000    0.29471
474320.0000    0.40814
474360.0000    0.52284
474400.0000    0.17981
474440.0000    0.38427
474480.0000    0.59554
474520.0000    0.57745
474560.0000    0.38447
474600.0000    0.22371
474640.0000    0.41709
474680.0000    0.38731
474720.0000    0.43487
474760.0000    0.35534
474800.0000    0.24210
474840.0000    0.31480
474880.0000    0.44509
474920.0000    0.28066
474960.0000    0.48554
475000.0000    0.32587
475040.0000    0.43012
475080.0000    0.38960
475120.0000    0.41811
475160.0000    0.39929
475200.0000    0.28816
475240.0000    0.42144
475280.0000    0.45019
475320.0000    0.53511
475360.0000    0.23551
475400.0000    0.18373
475440.0000    0.44018
475480.0000    0.44294
475520.0000    0.36398
475560.0000    0.40635
475600.0000    0.39067
475640.0000   -0.04089
475680.0000    0.31050
475720.0000    0.26924
475760.0000    0.20290
475800.0000    0.17126
475840.0000    0.24109
475880.0000    0.34777
475920.0000    0.22386
475960.0000    0.19905
476000.0000    0.47756
476040.0000    0.32925
476080.0000    0.18591
476120.0000    0.10362
476160.0000    0.38823
476200.0000    0.25037
476240.0000    0.57302
476280.0000    0.27569
476320.0000    0.39656
476360.0000    0.24275
476400.0000    0.25541
476440.0000    0.38227
476480.0000    0.49143
476520.0000    0.15342
476560.0000    0.18059
476600.0000    0.35386
476640.0000    0.18261
476680.0000    0.38705
476720.0000    0.36461
476760.0000    0.49583
476800.0000    0.41794
476840.0000    0.48607
476880.0000    0.46970
476920.0000    0.46949
476960.0000    0.35374
477000.0000    0.09687
477040.0000    0.23670
477080.0000    0.26047
477120.0000    0.43622
477160.0000    0.44039
477200.0000    0.36509
477240.0000    0.27293
477280.0000    0.33717
477320.0000    0.44664
477360.0000    0.45507
477400.0000    0.28425
477440.0000    0.31315
477480.0000    0.49711
477520.0000    0.28301
477560.0000    0.18992
477600.0000    0.35567
477640.0000    0.28141
477680.0000    0.25376
477720.0000    0.28074
477760.0000    0.57337
477800.0000    0.37625
477840.0000    0.42021
477880.0000    0.51941
477920.0000    0.54929
477960.0000    0.32305
478000.0000    0.38054
478040.0000    0.40464
478080.0000    0.26933
478120.0000    0.36994
478160.0000    0.55981
478200.0000    0.47977
478240.0000    0.42877
478280.0000    0.50264
478320.0000    0.44194
478360.0000    0.50492
478400.0000    0.66265
478440.0000    0.36647
478480.0000    0.30331
478520.0000    0.50891
478560.0000    0.51874
478600.0000    0.50617
478640.0000    0.31279
478680.0000    0.38525
478720.0000    0.25500
478760.0000    0.36671
478800.0000    0.39076
478840.0000    0.45562
478880.0000    0.27946
478920.0000    0.09900
478960.0000    0.41258
479000.0000    0.28857
479040.0000    0.38151
479080.0000    0.30021
479120.0000    0.33959
479160.0000    0.43460
479200.0000    0.35345
479240.0000    0.33699
479280.0000    0.42247
479320.0000    0.32428
479360.0000    0.47553
479400.0000    0.33468
479440.0000    0.36009
479480.0000    0.11860
479520.0000    0.24713
479560.0000    0.25570
479600.0000    0.09610
479640.0000   -0.03021
479680.0000   -0.07374
479720.0000   -0.55264
479760.0000   -0.28300
479800.0000   -0.03869
479840.0000    0.00549
479880.0000    0.10890
479920.0000   -0.03763
479960.0000   -0.08400
480000.0000    0.10990
480040.0000   -0.06145
480080.0000   -0.09994
480120.0000    0.16309
480160.0000   -0.01625
480200.0000   -0.19101
480240.0000    0.28156
480280.0000    0.07340
480320.0000    0.03363
480360.0000    0.00335
480400.0000    0.29316
480440.0000    0.08767
480480.0000   -0.27187
480520.0000    0.09559
480560.0000   -0.10282
480600.0000   -0.02097
480640.0000   -0.02389
480680.0000    0.13774
480720.0000   -0.07992
480760.0000   -0.01437
480800.0000    0.40849
480840.0000    0.07847
480880.0000    0.00835
480920.0000    0.08932
480960.0000    0.20638
481000.0000   -0.21893
481040.0000   -0.17999
481080.0000   -0.48254
481120.0000   -0.67997
481160.0000   -0.23939
481200.0000   -0.29689
481240.0000   -0.48522
481280.0000   -0.05908
481320.0000    0.08130
481360.0000   -0.04945
481400.0000   -0.00387
481440.0000   -0.10499
481480.0000    0.16821
481520.0000   -0.19339
481560.0000   -0.29310
481600.0000   -0.44194
481640.0000    0.11114
481680.0000   -0.12110
481720.0000   -0.09182
481760.0000   -0.08917
481800.0000   -0.01414
481840.0000   -0.21491
481880.0000    0.03027
481920.0000   -0.01907
481960.0000   -0.04093
482000.0000    0.49478
482040.0000    0.39160
482080.0000    0.16183
482120.0000    0.40098
482160.0000    0.48003
482200.0000    0.33520
482240.0000    0.10020
482280.0000    0.01880
482320.0000   -0.21944
482360.0000   -0.71222
482400.0000   -0.73089
482440.0000   -0.73445
482480.0000   -0.64544
482520.0000   -0.45783
482560.0000   -0.14523
482600.0000    0.03282
482640.0000   -0.14638
482680.0000   -0.19231
482720.0000   -0.15490
482760.0000   -0.32991
482800.0000    0.06658
482840.0000    0.06019
482880.0000    0.01618
482920.0000    0.61578
482960.0000    0.03889
483000.0000    0.56594
483040.0000    0.19419
483080.0000    0.36356
483120.0000    0.12619
483160.0000   -0.01068
483200.0000    0.26765
483240.0000    0.02539
483280.0000   -0.22521
483320.0000   -0.36578
483360.0000   -0.18183
483400.0000   -0.21403
483440.0000   -0.09197
483480.0000   -0.02263
483520.0000   -0.18054
483560.0000   -0.08589
483600.0000    0.48712
483640.0000   -0.27506
483680.0000   -0.42838
483720.0000   -0.28469
483760.0000    0.20319
483800.0000    0.54983
483840.0000    0.21586
483880.0000    0.28961
483920.0000    0.42729
483960.0000    0.39037
484000.0000    0.44775
484040.0000    0.48476
484080.0000    0.56935
484120.0000    0.30542
484160.0000    0.19415
484200.0000    0.21342
484240.0000    0.39467
484280.0000    0.59631
484320.0000    0.34696
484360.0000    0.44935
484400.0000    0.45001
484440.0000    0.59957
484480.0000    0.45063
484520.0000    0.45534
484560.0000    0.21049
484600.0000    0.24468
484640.0000    0.27814
484680.0000    0.37580
484720.0000    0.31586
484760.0000    0.37327
484800.0000    0.13710
484840.0000    0.37253
484880.0000    0.56341
484920.0000    0.33109
484960.0000    0.53134
485000.0000    0.34860
485040.0000    0.40715
485080.0000    0.53008
485120.0000    0.51565
485160.0000    0.33287
485200.0000    0.32163
485240.0000    0.36768
485280.0000    0.43360
485320.0000    0.45861
485360.0000    0.23030
485400.0000    0.43987
485440.0000    0.37873
485480.0000    0.42154
485520.0000    0.45715
485560.0000    0.44499
485600.0000    0.18410
485640.0000    0.23969
485680.0000    0.45947
485720.0000    0.34362
485760.0000    0.49189
485800.0000    0.25898
485840.0000    0.54404
485880.0000    0.57725
485920.0000    0.36713
485960.0000    0.41169
486000.0000    0.37843
486040.0000    0.41070
486080.0000    0.46611
486120.0000    0.43889
486160.0000    0.37109
486200.0000    0.31779
486240.0000    0.21309
486280.0000    0.30845
486320.0000    0.25352
486360.0000    0.45459
486400.0000    0.34329
486440.0000    0.40954
486480.0000    0.31507
486520.0000    0.35880
486560.0000    0.30993
486600.0000    0.14885
486640.0000    0.55972
486680.0000    0.37980
486720.0000    0.52251
486760.0000    0.60818
486800.0000    0.63263
486840.0000    0.37917
486880.0000    0.43562
486920.0000    0.48439
486960.0000    0.29094
487000.0000    0.35460
487040.0000    0.56646
487080.0000    0.33376
487120.0000    0.48659
487160.0000    0.59347
487200.0000    0.44477
487240.0000    0.35223
487280.0000    0.29562
487320.0000    0.29512
487360.0000    0.53225
487400.0000    0.42489
487440.0000    0.33657
487480.0000    0.45984
487520.0000    0.25681
487560.0000    0.43634
487600.0000    0.30742
487640.0000    0.54701
487680.0000    0.31040
487720.0000    0.41462
487760.0000    0.49951
487800.0000    0.34632
487840.0000    0.42324
487880.0000    0.34322
487920.0000    0.34139
487960.0000    0.41990
488000.0000    0.23337
488040.0000    0.36656
488080.0000    0.36810
488120.0000    0.36550
488160.0000    0.32203
488200.0000    0.47616
488240.0000    0.56203
488280.0000    0.40244
488320.0000    0.08087
488360.0000    0.36155
488400.0000    0.10061
488440.0000    0.38669
488480.0000    0.26004
488520.0000    0.06680
488560.0000    0.07060
488600.0000   -0.01283
488640.0000   -0.10507
488680.0000   -0.33653
488720.0000    0.13388
488760.0000   -0.17875
488800.0000   -0.47483
488840.0000   -0.57906
488880.0000   -0.13073
488920.0000   -0.10749
488960.0000   -0.05453
489000.0000   -0.04066
489040.0000   -0.50431
489080.0000    0.03648
489120.0000   -0.04742
489160.0000   -0.12243
489200.0000   -0.05828
489240.0000   -0.19244
489280.0000    0.11052
489320.0000    0.03767
489360.0000    0.12871
489400.0000   -0.16128
489440.0000    0.03987
489480.0000    0.05096
489520.0000    0.01441
489560.0000    0.03215
489600.0000    0.00223
489640.0000   -0.05080
489680.0000   -0.20585
489720.0000   -0.09328
489760.0000   -0.36169
489800.0000   -0.48541
489840.0000   -0.49370
489880.0000   -0.51093
489920.0000   -0.47565
489960.0000   -0.59188
490000.0000   -0.53809
490040.0000   -0.52527
490080.0000   -0.47853
490120.0000   -0.54948
490160.0000   -0.34624
490200.0000   -0.41584
490240.0000   -0.70376
490280.0000   -0.53424
490320.0000   -0.37016
490360.0000   -0.79300
490400.0000    0.01432
490440.0000   -0.20090
490480.0000   -0.56770
490520.0000   -0.28946
490560.0000   -0.25355
490600.0000    0.09385
490640.0000   -0.29810
490680.0000   -0.09232
490720.0000   -0.25430
490760.0000   -0.17638
490800.0000   -0.29757
490840.0000   -0.59118
490880.0000   -0.39128
490920.0000   -0.32305
490960.0000   -0.29725
491000.0000   -0.31387
491040.0000   -0.24090
491080.0000   -0.40441
491120.0000   -0.55617
491160.0000   -0.18557
491200.0000   -0.13705
491240.0000   -0.09730
491280.0000   -0.35945
491320.0000   -0.22130
491360.0000   -0.19191
491400.0000   -0.11979
491440.0000    0.00802
491480.0000   -0.06243
491520.0000   -0.28793
491560.0000   -0.25248
491600.0000   -0.30044
491640.0000   -0.23112
491680.0000   -0.23406
491720.0000   -0.19194
491760.0000   -0.04818
491800.0000   -0.46223
491840.0000   -0.50637
491880.0000   -0.08490
491920.0000   -0.31625
491960.0000   -0.21562
492000.0000   -0.16117
492040.0000   -0.04214
492080.0000   -0.25016
492120.0000   -0.03312
492160.0000   -0.34664
492200.0000   -0.29110
492240.0000   -0.35847
492280.0000   -0.15936
492320.0000   -0.18744
492360.0000   -0.10287
492400.0000   -0.24125
492440.0000   -0.06727
492480.0000   -0.24267
492520.0000   -0.18205
492560.0000    0.00768
492600.0000   -0.08071
492640.0000   -0.12461
492680.0000    0.11479
492720.0000   -0.18490
492760.0000   -0.26492
492800.0000   -0.00537
492840.0000   -0.24603
492880.0000   -0.12537
492920.0000   -0.18129
492960.0000   -0.01488
493000.0000   -0.34780
493040.0000   -0.08373
493080.0000   -0.02751
493120.0000   -0.40416
493160.0000   -0.24462
493200.0000   -0.33595
493240.0000   -0.13395
493280.0000   -0.03161
493320.0000   -0.02848
493360.0000   -0.21372
493400.0000   -0.16156
493440.0000   -0.12178
493480.0000   -0.00405
493520.0000   -0.03965
493560.0000   -0.19916
493600.0000   -0.22015
493640.0000   -0.11624
493680.0000   -0.28224
493720.0000    0.06355
493760.0000   -0.13791
493800.0000   -0.11646
493840.0000   -0.09727
493880.0000   -0.50774
493920.0000   -0.01066
493960.0000   -0.07664
494000.0000   -0.10213
494040.0000    0.08587
494080.0000   -0.10790
494120.0000    0.00899
494160.0000   -0.06273
494200.0000   -0.10546
494240.0000   -0.23141
494280.0000   -0.07931
494320.0000   -0.09383
494360.0000   -0.04415
494400.0000   -0.03759
494440.0000    0.00363
494480.0000   -0.17127
494520.0000   -0.31324
494560.0000    0.00912
494600.0000   -0.22085
494640.0000   -0.39943
494680.0000   -0.30893
494720.0000   -0.45846
494760.0000   -0.31581
494800.0000   -0.41995
494840.0000   -0.24308
494880.0000   -0.35618
494920.0000   -0.43403
494960.0000   -0.32224
495000.0000   -0.35795
495040.0000   -0.42822
495080.0000   -0.26961
495120.0000   -0.22056
495160.0000   -0.11528
495200.0000   -0.30883
495240.0000   -0.07138
495280.0000   -0.21189
495320.0000   -0.06475
495360.0000   -0.07777
495400.0000   -0.02731
495440.0000   -0.20001
495480.0000   -0.21985
495520.0000    0.00469
495560.0000   -0.06734
495600.0000   -0.07726
495640.0000   -0.10640
495680.0000    0.06737
495720.0000   -0.13145
495760.0000   -0.06184
495800.0000   -0.26435
495840.0000   -0.43990
495880.0000   -0.03767
495920.0000   -0.00433
495960.0000   -0.32513
496000.0000   -0.10148
496040.0000   -0.08036
496080.0000   -0.63875
496120.0000   -0.59042
496160.0000   -0.56657
496200.0000   -0.87609
496240.0000   -0.52702
496280.0000   -0.26885
496320.0000   -0.38224
496360.0000   -0.31344
496400.0000   -0.35300
496440.0000   -0.16729
496480.0000   -0.37712
496520.0000   -0.44436
496560.0000   -0.40010
496600.0000   -0.44781
496640.0000   -0.44477
496680.0000   -0.26247
496720.0000   -0.08977
496760.0000   -0.06520
496800.0000   -0.59833
496840.0000   -0.22098
496880.0000   -0.39037
496920.0000   -0.07483
496960.0000   -0.32679
497000.0000   -0.49418
497040.0000   -0.59248
497080.0000   -0.81726
497120.0000   -0.48121
497160.0000   -0.32154
497200.0000   -0.15614
497240.0000   -0.31138
497280.0000   -0.34839
497320.0000   -0.26454
497360.0000   -0.44841
497400.0000   -0.33688
497440.0000   -0.43458
497480.0000   -0.32822
497520.0000   -0.24490
497560.0000   -0.44512
497600.0000   -0.31487
497640.0000   -0.31013
497680.0000   -0.37020
497720.0000   -0.35511
497760.0000   -0.40382
497800.0000   -0.67299
497840.0000   -0.44398
497880.0000   -0.34418
497920.0000   -0.42804
497960.0000   -0.32957
498000.0000   -0.24809
498040.0000   -0.52665
498080.0000   -0.11878
498120.0000   -0.22444
498160.0000   -0.21170
498200.0000   -0.31447
498240.0000   -0.31765
498280.0000   -0.38623
498320.0000   -0.19486
498360.0000   -0.16996
498400.0000   -0.28268
498440.0000   -0.54773
498480.0000   -0.64636
498520.0000   -1.00369
498560.0000   -0.49977
498600.0000   -0.35851
498640.0000   -0.28115
498680.0000   -0.37219
498720.0000   -0.55390
498760.0000   -0.53621
498800.0000   -0.28072
498840.0000   -0.44071
498880.0000   -0.58531
498920.0000   -0.57400
498960.0000   -0.34352
499000.0000   -0.09859
499040.0000   -0.16704
499080.0000   -0.17950
499120.0000   -0.06776
499160.0000   -0.18742
499200.0000   -0.21716
499240.0000   -0.24848
499280.0000   -0.33336
499320.0000   -0.29804
499360.0000   -0.36445
499400.0000   -0.53963
499440.0000   -0.59816
499480.0000   -0.53796
499520.0000   -0.40864
499560.0000   -0.23024
499600.0000   -0.36053
499640.0000   -0.40000
499680.0000   -0.51557
499720.0000   -0.51678
499760.0000   -0.76046
499800.0000   -0.18476
499840.0000   -0.75010
499880.0000   -0.50073
499920.0000   -0.71954
499960.0000   -0.77352
500000.0000   -0.54155
500040.0000   -0.61517
500080.0000   -0.66198
500120.0000   -0.81266
500160.0000   -0.64839
500200.0000   -0.71667
500240.0000   -0.34688
500280.0000   -0.70327
500320.0000   -0.68812
500360.0000   -0.60910
500400.0000   -0.62553
500440.0000   -0.73188
500480.0000   -0.58762
500520.0000   -0.40947
500560.0000   -0.79794
500600.0000   -0.47660
500640.0000   -0.64301
500680.0000   -0.49707
500720.0000   -0.70690
500760.0000   -0.47549
500800.0000   -0.18495
500840.0000   -0.46875
500880.0000   -0.41680
500920.0000   -0.64004
500960.0000   -0.48425
501000.0000   -0.56548
501040.0000   -0.30310
501080.0000   -0.16996
501120.0000   -0.12726
501160.0000    0.02148
501200.0000   -0.08571
501240.0000   -0.22254
501280.0000   -0.40103
501320.0000   -0.17221
501360.0000   -0.37027
501400.0000   -0.39901
501440.0000   -0.32238
501480.0000   -0.43282
501520.0000   -0.35362
501560.0000   -0.25801
501600.0000   -0.29025
501640.0000   -0.65185
501680.0000   -0.29141
501720.0000   -0.65251
501760.0000   -0.56495
501800.0000   -0.52145
501840.0000   -0.84828
501880.0000   -0.28955
501920.0000   -0.75230
501960.0000   -0.38394
502000.0000   -0.37223
502040.0000   -0.32418
502080.0000   -0.51955
502120.0000   -0.25837
502160.0000   -0.39667
502200.0000   -0.35379
502240.0000   -0.54967
502280.0000   -0.29933
502320.0000   -0.10725
502360.0000   -0.37414
502400.0000   -0.20991
502440.0000   -0.60240
502480.0000   -0.62512
502520.0000   -0.90941
502560.0000   -0.89609
502600.0000   -0.64357
502640.0000   -0.59563
502680.0000   -0.81887
502720.0000   -0.66330
502760.0000   -0.60062
502800.0000   -0.03987
502840.0000   -0.46459
502880.0000   -0.37167
502920.0000   -0.41807
502960.0000   -0.30468
503000.0000   -0.76042
503040.0000   -0.73969
503080.0000   -0.74418
503120.0000   -0.23852
503160.0000   -0.52640
503200.0000   -0.60241
503240.0000   -0.40114
503280.0000   -0.30939
503320.0000   -0.27209
503360.0000   -0.73482
503400.0000   -0.58421
503440.0000   -0.34353
503480.0000    0.01226
503520.0000   -0.12671
503560.0000   -0.00764
503600.0000    0.09595
503640.0000   -0.02317
503680.0000   -0.21029
503720.0000   -0.64537
503760.0000   -0.10170
503800.0000   -0.21245
503840.0000   -0.20004
503880.0000   -0.36722
503920.0000   -0.33494
503960.0000   -0.26724
504000.0000   -0.18884
504040.0000   -0.44377
504080.0000   -0.07562
504120.0000   -0.17013
504160.0000   -0.50568
504200.0000   -0.41954
504240.0000   -0.39148
504280.0000   -0.39865
504320.0000   -0.61168
504360.0000   -0.52783
504400.0000   -0.77539
504440.0000   -0.60295
504480.0000   -0.49611
504520.0000   -0.27207
504560.0000   -0.04854
504600.0000   -0.52290
504640.0000    0.02349
504680.0000    0.08234
504720.0000   -0.04960
504760.0000   -0.21329
504800.0000   -0.13472
504840.0000   -0.29676
504880.0000   -0.40194
504920.0000   -0.32963
504960.0000   -0.12705
505000.0000   -0.25823
505040.0000   -0.29754
505080.0000   -0.62764
505120.0000   -0.31475
505160.0000   -0.65361
505200.0000   -0.12552
505240.0000   -0.21487
505280.0000   -0.50487
505320.0000   -0.38163
505360.0000   -0.54306
505400.0000   -0.44984
505440.0000   -0.57957
505480.0000   -0.61839
505520.0000   -0.83926
505560.0000   -0.54198
505600.0000   -0.40180
505640.0000   -0.60615
505680.0000   -0.61792
505720.0000   -0.28087
505760.0000   -0.42355
505800.0000   -0.66844
505840.0000   -0.49849
505880.0000   -0.24606
505920.0000   -0.61072
505960.0000   -0.16095
506000.0000   -0.20201
506040.0000   -0.32707
506080.0000   -0.65323
506120.0000   -0.25933
506160.0000   -0.16531
506200.0000   -0.06031
506240.0000   -0.18282
506280.0000    0.04771
506320.0000   -0.29846
506360.0000   -0.27884
506400.0000   -0.46207
506440.0000   -0.64422
506480.0000   -0.22260
506520.0000   -0.09677
506560.0000   -0.79026
506600.0000   -0.07117
506640.0000   -0.06542
506680.0000   -0.40201
506720.0000   -0.39396
506760.0000   -0.08957
506800.0000   -0.29445
506840.0000   -0.21850
506880.0000   -0.15326
506920.0000   -0.41196
506960.0000   -0.04163
507000.0000   -0.58185
507040.0000   -0.34647
507080.0000   -0.31065
507120.0000   -0.24905
507160.0000   -0.02246
507200.0000   -0.24188
507240.0000   -0.32844
507280.0000   -0.11770
507320.0000   -0.02061
507360.0000   -0.20075
507400.0000   -0.18490
507440.0000   -0.33271
507480.0000   -0.33590
507520.0000   -0.45766
507560.0000   -0.35906
507600.0000   -0.21742
507640.0000   -0.48632
507680.0000   -0.28659
507720.0000   -0.08563
507760.0000   -0.12806
507800.0000   -0.20185
507840.0000   -0.34476
507880.0000   -0.22111
507920.0000   -0.38652
507960.0000   -0.15995
508000.0000   -0.51114
508040.0000   -0.51284
508080.0000   -0.33669
508120.0000   -0.17300
508160.0000   -0.35261
508200.0000   -0.22884
508240.0000   -0.29549
508280.0000   -0.33742
508320.0000   -0.43405
508360.0000   -0.19857
508400.0000   -0.25231
508440.0000   -0.36273
508480.0000   -0.36778
508520.0000   -0.12681
508560.0000   -0.33958
508600.0000   -0.32409
508640.0000   -0.24220
508680.0000   -0.37293
508720.0000   -0.52360
508760.0000   -0.69176
508800.0000   -0.70123
508840.0000   -0.38647
508880.0000   -0.61671
508920.0000   -0.93780
508960.0000   -0.61137
509000.0000   -0.55895
509040.0000   -0.67571
509080.0000   -0.46649
509120.0000   -0.39838
509160.0000   -0.24333
509200.0000   -0.39715
509240.0000   -0.65898
509280.0000   -0.42410
509320.0000   -0.45262
509360.0000   -0.30440
509400.0000   -0.77072
509440.0000   -0.65262
509480.0000    0.29039
509520.0000   -0.41370
509560.0000   -0.47684
509600.0000   -0.56942
509640.0000   -0.67260
509680.0000   -0.42101
509720.0000   -0.46793
509760.0000   -0.71552
509800.0000   -0.22192
509840.0000   -0.49659
509880.0000   -0.72645
509920.0000   -0.32743
509960.0000   -0.75674
510000.0000   -0.68511
510040.0000   -0.64724
510080.0000   -0.20886
510120.0000   -0.59652
510160.0000   -0.17602
510200.0000   -0.40299
510240.0000   -0.37311
510280.0000   -0.49560
510320.0000   -0.19137
510360.0000   -0.86271
510400.0000   -0.58927
510440.0000   -0.31312
510480.0000   -0.54053
510520.0000   -0.70094
510560.0000   -0.32641
510600.0000   -0.29927
510640.0000   -0.32462
510680.0000   -0.13508
510720.0000   -0.54863
510760.0000   -0.17866
510800.0000   -0.20384
510840.0000   -0.30742
510880.0000   -0.25611
510920.0000   -0.38118
510960.0000   -0.36275
511000.0000   -0.44429
511040.0000   -0.58772
511080.0000   -0.56260
511120.0000   -0.55686
511160.0000   -0.35246
511200.0000   -0.37005
511240.0000   -0.22544
511280.0000   -0.29105
511320.0000   -0.43164
511360.0000   -0.06436
511400.0000   -0.36981
511440.0000   -0.49362
511480.0000   -0.33658
511520.0000   -0.35024
511560.0000   -0.13368
511600.0000   -0.21865
511640.0000   -0.38336
511680.0000   -0.29699
511720.0000   -0.47620
511760.0000   -0.53938
511800.0000   -0.59071
511840.0000   -0.21996
511880.0000   -0.32290
511920.0000   -0.50200
511960.0000   -0.35244
512000.0000   -0.03800
512040.0000   -0.23371
512080.0000   -0.51327
512120.0000   -0.35955
512160.0000   -0.31340
512200.0000   -0.27910
512240.0000   -0.37552
512280.0000   -0.24820
512320.0000   -0.49995
512360.0000   -0.20613
512400.0000   -0.30935
512440.0000   -0.48102
512480.0000   -0.66842
512520.0000   -0.63958
512560.0000   -0.34186
512600.0000   -0.44634
512640.0000   -0.52856
512680.0000   -0.27534
512720.0000   -0.46833
512760.0000   -0.54004
512800.0000   -0.51095
512840.0000   -0.47905
512880.0000   -0.52293
512920.0000   -0.48529
512960.0000   -0.43236
513000.0000   -0.55558
513040.0000   -0.30245
513080.0000   -0.70920
513120.0000   -0.58390
513160.0000   -0.53637
513200.0000   -0.32765
513240.0000   -0.52651
513280.0000   -0.47986
513320.0000   -0.65850
513360.0000   -0.67160
513400.0000   -0.71106
513440.0000   -0.70842
513480.0000   -0.73591
513520.0000   -0.64223
513560.0000   -0.95377
513600.0000   -0.92210
513640.0000   -0.88940
513680.0000   -0.64809
513720.0000   -0.64664
513760.0000   -0.77769
513800.0000   -0.80938
513840.0000   -0.83655
513880.0000   -0.65478
513920.0000   -0.77037
513960.0000   -0.42544
514000.0000   -0.60863
514040.0000   -0.48403
514080.0000   -0.66922
514120.0000   -0.59493
514160.0000   -0.67220
514200.0000   -0.28158
514240.0000   -0.27589
514280.0000   -0.33948
514320.0000   -0.32303
514360.0000   -0.18183
514400.0000   -0.29351
514440.0000   -0.65821
514480.0000   -0.40231
514520.0000   -0.37962
514560.0000   -0.27878
514600.0000   -0.47852
514640.0000   -0.31781
514680.0000   -0.20087
514720.0000   -0.46569
514760.0000   -0.36567
514800.0000   -0.39403
514840.0000   -0.17027
514880.0000   -0.49535
514920.0000   -0.20264
514960.0000   -0.42205
515000.0000   -0.33922
515040.0000   -0.45607
515080.0000   -0.17553
515120.0000   -0.11538
515160.0000   -0.16914
515200.0000   -0.36452
515240.0000   -0.07657
515280.0000   -0.29482
515320.0000   -0.24682
515360.0000   -0.02295
515400.0000   -0.00867
515440.0000   -0.16345
515480.0000   -0.15532
515520.0000   -0.22116
515560.0000    0.02149
515600.0000   -0.23151
515640.0000   -0.26021
515680.0000   -0.14205
515720.0000   -0.39055
515760.0000   -0.60296
515800.0000   -0.53025
515840.0000   -0.35086
515880.0000   -0.47305
515920.0000   -0.57970
515960.0000   -0.66597
516000.0000   -0.45437
516040.0000   -0.30917
516080.0000   -0.16668
516120.0000   -1.06386
516160.0000   -0.16263
516200.0000    0.01011
516240.0000   -0.02315
516280.0000    0.25629
516320.0000    0.28083
516360.0000    0.20466
516400.0000    0.25533
516440.0000    0.18526
516480.0000    0.28838
516520.0000    0.25227
516560.0000    0.32543
516600.0000    0.24461
516640.0000    0.43083
516680.0000    0.21683
516720.0000    0.13067
516760.0000    0.21224
516800.0000    0.05562
516840.0000   -0.18493
516880.0000    0.34929
516920.0000    0.29489
516960.0000    0.32031
517000.0000    0.10981
517040.0000    0.22827
517080.0000    0.20472
517120.0000    0.52773
517160.0000    0.18284
517200.0000   -0.29856
517240.0000    0.05767
517280.0000   -0.04979
517320.0000    0.17195
517360.0000    0.09283
517400.0000    0.22818
517440.0000    0.39326
517480.0000    0.40127
517520.0000    0.23338
517560.0000    0.30166
517600.0000    0.24195
517640.0000    0.25373
517680.0000    0.24575
517720.0000    0.34962
517760.0000    0.06734
517800.0000    0.53035
517840.0000    0.32151
517880.0000    0.26083
517920.0000    0.35857
517960.0000    0.43711
518000.0000    0.53145
518040.0000    0.52390
518080.0000    0.43160
518120.0000    0.10751
518160.0000    0.19431
518200.0000    0.22501
518240.0000    0.27862
518280.0000    0.20399
518320.0000    0.51738
518360.0000    0.39758
518400.0000    0.14920
518440.0000    0.38563
518480.0000    0.45281
518520.0000    0.64900
518560.0000    0.43653
518600.0000    0.30968
518640.0000    0.28540
518680.0000    0.02608
518720.0000   -0.30228
518760.0000   -0.06404
518800.0000   -0.15021
518840.0000   -0.16995
518880.0000    0.03987
518920.0000   -0.15986
518960.0000   -0.14419
519000.0000   -0.11684
519040.0000   -0.12841
519080.0000   -0.11836
519120.0000   -0.07408
519160.0000   -0.10058
519200.0000    0.02679
519240.0000    0.03081
519280.0000    0.01281
519320.0000   -0.29458
519360.0000   -0.32067
519400.0000   -0.16128
519440.0000   -0.41776
519480.0000   -0.02891
519520.0000   -0.28280
519560.0000   -0.19161
519600.0000   -0.45340
519640.0000   -0.19392
519680.0000   -0.31488
519720.0000   -0.07033
519760.0000   -0.21191
519800.0000   -0.04999
519840.0000   -0.10669
519880.0000   -0.02456
519920.0000   -0.23339
519960.0000   -0.12454
520000.0000   -0.08423
520040.0000   -0.26202
520080.0000   -0.33293
520120.0000   -0.33025
520160.0000   -0.19849
520200.0000    0.00884
520240.0000   -0.09386
520280.0000   -0.30824
520320.0000   -0.14056
520360.0000   -0.14511
520400.0000   -0.04826
520440.0000   -0.23573
520480.0000   -0.13341
520520.0000   -0.25645
520560.0000   -0.06471
520600.0000   -0.11267
520640.0000   -0.20900
520680.0000   -0.00772
520720.0000   -0.20831
520760.0000   -0.21942
520800.0000   -0.11621
520840.0000   -0.23928
520880.0000   -0.25279
520920.0000   -0.11235
520960.0000   -0.14662
521000.0000   -0.31119
521040.0000   -0.05813
521080.0000   -0.21302
521120.0000   -0.20120
521160.0000   -0.35580
521200.0000    0.07000
521240.0000   -0.18938
521280.0000   -0.51442
521320.0000   -0.66005
521360.0000   -0.50181
521400.0000   -0.48848
521440.0000   -0.48219
521480.0000   -0.35068
521520.0000   -0.44253
521560.0000   -0.18591
521600.0000   -0.29307
521640.0000   -0.18727
521680.0000   -0.34954
521720.0000   -0.25322
521760.0000   -0.40755
521800.0000   -0.46608
521840.0000   -0.18319
521880.0000   -0.20984
521920.0000   -0.35162
521960.0000   -0.52875
522000.0000   -0.22192
522040.0000   -0.39292
522080.0000   -0.42361
522120.0000   -0.24991
522160.0000   -0.25698
522200.0000   -0.50616
522240.0000   -0.45435
522280.0000   -0.47632
522320.0000   -0.74676
522360.0000   -0.45558
522400.0000   -0.48924
522440.0000   -0.65648
522480.0000   -0.33231
522520.0000   -0.32901
522560.0000   -0.38396
522600.0000   -0.37041
522640.0000   -0.43268
522680.0000   -0.46911
522720.0000   -0.24463
522760.0000   -0.31322
522800.0000   -0.24858
522840.0000   -0.10822
522880.0000   -0.02103
522920.0000   -0.34659
522960.0000   -0.25144
523000.0000   -0.33413
523040.0000   -0.13460
523080.0000   -0.39335
523120.0000   -0.63883
523160.0000   -0.49071
523200.0000    0.01135
523240.0000   -0.19211
523280.0000   -0.27314
523320.0000   -0.32777
523360.0000    0.05450
523400.0000    0.01515
523440.0000   -0.15578
523480.0000    0.12002
523520.0000   -0.42289
523560.0000   -0.53835
523600.0000   -0.43367
523640.0000   -0.13350
523680.0000    0.00744
523720.0000   -0.20170
523760.0000   -0.25182
523800.0000   -0.33027
523840.0000   -0.03730
523880.0000   -0.10530
523920.0000   -0.25750
523960.0000   -0.55412
524000.0000   -0.55016
524040.0000   -0.39386
524080.0000   -0.52494
524120.0000   -0.42618
524160.0000   -0.34030
524200.0000   -0.51201
524240.0000   -0.53975
524280.0000   -0.66895
524320.0000   -0.46626
524360.0000   -0.70021
524400.0000   -0.55563
524440.0000   -0.52117
524480.0000   -0.43871
524520.0000   -0.58377
524560.0000   -0.86730
524600.0000   -0.62106
524640.0000   -0.50556
524680.0000   -0.71441
524720.0000   -0.52568
524760.0000   -0.92798
524800.0000   -0.43318
524840.0000   -0.75494
524880.0000   -0.45705
524920.0000   -0.49013
524960.0000   -0.30559
525000.0000   -0.20732
525040.0000   -0.66300
525080.0000   -0.74170
525120.0000   -0.62528
525160.0000   -0.55976
525200.0000   -0.38711
525240.0000   -0.29150
525280.0000   -0.24058
525320.0000   -0.28211
525360.0000   -0.32555
525400.0000   -0.24782
525440.0000   -0.49575
525480.0000    0.09455
525520.0000    0.16794
525560.0000    0.31924
525600.0000   -0.18594
525640.0000   -0.24419
525680.0000   -0.27359
525720.0000   -0.23558
525760.0000   -0.24404
525800.0000   -0.26871
525840.0000   -0.58452
525880.0000   -0.47445
525920.0000   -0.62166
525960.0000   -0.54526
526000.0000   -0.25355
526040.0000   -0.49023
526080.0000   -0.27244
526120.0000   -0.18464
526160.0000   -0.16274
526200.0000    0.04035
526240.0000    0.07277
526280.0000    0.12689
526320.0000    0.05394
526360.0000   -0.21090
526400.0000   -0.30613
526440.0000   -0.46352
526480.0000   -0.22966
526520.0000   -0.32806
526560.0000   -0.28316
526600.0000   -0.38109
526640.0000   -0.44940
526680.0000   -0.06743
526720.0000   -0.22821
526760.0000   -0.14932
526800.0000   -0.05173
526840.0000   -0.19452
526880.0000   -0.12468
526920.0000    0.00605
526960.0000   -0.13677
527000.0000   -0.18960
527040.0000   -0.10991
527080.0000   -0.40402
527120.0000   -0.20142
527160.0000    0.24153
527200.0000    0.25867
527240.0000    0.17288
527280.0000    0.51527
527320.0000    0.32340
527360.0000    0.28925
527400.0000    0.20235
527440.0000    0.12499
527480.0000    0.24283
527520.0000   -0.00385
527560.0000    0.15466
527600.0000    0.20181
527640.0000    0.23954
527680.0000    0.21634
527720.0000    0.02599
527760.0000    0.27023
527800.0000    0.23338
527840.0000    0.26706
527880.0000    0.25708
527920.0000    0.28815
527960.0000    0.41830
528000.0000    0.40917
528040.0000    0.42341
528080.0000    0.33951
528120.0000    0.28698
528160.0000    0.16775
528200.0000    0.24488
528240.0000    0.26872
528280.0000    0.33303
528320.0000    0.33927
528360.0000    0.25330
528400.0000    0.18302
528440.0000    0.35496
528480.0000    0.25260
528520.0000    0.20610
528560.0000    0.40850
528600.0000    0.22957
528640.0000    0.41704
528680.0000    0.34896
528720.0000    0.15839
528760.0000    0.53984
528800.0000    0.14705
528840.0000    0.55464
528880.0000    0.23947
528920.0000    0.23058
528960.0000    0.11622
529000.0000    0.25597
529040.0000    0.11852
529080.0000    0.16698
529120.0000    0.14790
529160.0000    0.24298
529200.0000   -0.04895
529240.0000    0.20168
529280.0000    0.19743
529320.0000    0.14807
529360.0000    0.28715
529400.0000    0.20142
529440.0000    0.28262
529480.0000    0.27145
529520.0000    0.08244
529560.0000    0.02914
529600.0000    0.02892
529640.0000    0.31307
529680.0000    0.35163
529720.0000    0.27855
529760.0000    0.19603
529800.0000    0.32897
529840.0000    0.40452
529880.0000    0.45382
529920.0000    0.32889
529960.0000   -0.03821
530000.0000   -0.00899
530040.0000    0.11146
530080.0000    0.04488
530120.0000    0.29215
530160.0000    0.40601
530200.0000    0.10430
530240.0000    0.25090
530280.0000    0.16734
530320.0000    0.50769
530360.0000    0.36511
530400.0000    0.39373
530440.0000    0.20815
530480.0000    0.21753
530520.0000    0.41016
530560.0000    0.25328
530600.0000    0.46084
530640.0000    0.19246
530680.0000    0.42315
530720.0000    0.40582
530760.0000    0.44990
530800.0000    0.26730
530840.0000    0.36670
530880.0000    0.50297
530920.0000    0.37416
530960.0000    0.42514
531000.0000    0.14872
531040.0000    0.28591
531080.0000    0.25669
531120.0000    0.27345
531160.0000    0.21894
531200.0000   -0.08436
531240.0000   -0.48117
531280.0000   -0.51032
531320.0000   -0.59616
531360.0000   -0.37247
531400.0000    0.01179
531440.0000   -0.38293
531480.0000   -0.54588
531520.0000   -0.18141
531560.0000   -0.13839
531600.0000   -0.09466
531640.0000   -0.44264
531680.0000   -0.41293
531720.0000   -0.34509
531760.0000   -0.42774
531800.0000   -0.16484
531840.0000   -0.24281
531880.0000   -0.44581
531920.0000   -0.41579
531960.0000   -0.40360
532000.0000   -0.38411
532040.0000   -0.29676
532080.0000   -0.17729
532120.0000   -0.24583
532160.0000   -0.36455
532200.0000   -0.39150
532240.0000   -0.30117
532280.0000   -0.50922
532320.0000   -0.30083
532360.0000   -0.44389
532400.0000   -0.33945
532440.0000   -0.21361
532480.0000   -0.08238
532520.0000   -0.36857
532560.0000   -0.39258
532600.0000   -0.16469
532640.0000   -0.42137
532680.0000   -0.55308
532720.0000   -0.44282
532760.0000   -0.09517
532800.0000   -0.30320
532840.0000   -0.47543
532880.0000   -0.34825
532920.0000   -0.29058
532960.0000   -0.35524
533000.0000   -0.28780
533040.0000   -0.74915
533080.0000   -0.39935
533120.0000   -0.55332
533160.0000   -0.91209
533200.0000   -0.38102
533240.0000    0.03862
533280.0000   -0.10624
533320.0000   -0.18738
533360.0000   -0.24304
533400.0000   -0.13961
533440.0000   -0.29635
533480.0000   -0.65139
533520.0000   -0.26459
533560.0000   -0.32936
533600.0000    0.07721
533640.0000   -0.06701
533680.0000   -0.43207
533720.0000   -0.46394
533760.0000   -0.03846
533800.0000    0.38562
533840.0000    0.36744
533880.0000    0.44995
533920.0000    0.61535
533960.0000    0.55768
534000.0000    0.48144
534040.0000    0.44408
534080.0000    0.43583
534120.0000    0.39659
534160.0000    0.40064
534200.0000    0.42398
534240.0000    0.57045
534280.0000    0.30782
534320.0000    0.31956
534360.0000    0.44249
534400.0000    0.66191
534440.0000    0.45463
534480.0000    0.59514
534520.0000    0.48488
534560.0000    0.49583
534600.0000    0.51563
534640.0000    0.47370
534680.0000    0.39534
534720.0000    0.87401
534760.0000    0.72161
534800.0000    0.60137
534840.0000    0.73681
534880.0000    0.36079
534920.0000    0.26873
534960.0000    0.34412
535000.0000    0.53118
535040.0000    0.62878
535080.0000    0.41977
535120.0000    0.34568
535160.0000   -0.02329
535200.0000    0.39334
535240.0000    0.43183
535280.0000    0.45124
535320.0000    0.45327
535360.0000    0.34732
535400.0000    0.49769
535440.0000    0.45678
535480.0000    0.42013
535520.0000    0.37363
535560.0000    0.37560
535600.0000    0.52957
535640.0000    0.32084
535680.0000    0.26461
535720.0000    0.14296
535760.0000    0.17660
535800.0000    0.13440
535840.0000   -0.21581
535880.0000   -0.00693
535920.0000    0.26077
535960.0000    0.24843
536000.0000    0.20611
536040.0000    0.36457
536080.0000    0.20555
536120.0000    0.38622
536160.0000    0.07498
536200.0000    0.47513
536240.0000    0.21196
536280.0000    0.26094
536320.0000    0.14033
536360.0000   -0.05303
536400.0000    0.17847
536440.0000    0.29636
536480.0000    0.23544
536520.0000    0.31307
536560.0000    0.32706
536600.0000    0.32829
536640.0000    0.18054
536680.0000    0.15366
536720.0000    0.31944
536760.0000    0.35815
536800.0000    0.15320
536840.0000    0.14311
536880.0000    0.32562
536920.0000    0.24291
536960.0000    0.18875
537000.0000    0.14374
537040.0000    0.15225
537080.0000    0.16174
537120.0000    0.25454
537160.0000    0.09174
537200.0000    0.30572
537240.0000    0.22435
537280.0000    0.21291
537320.0000    0.08855
537360.0000    0.27494
537400.0000    0.14036
537440.0000    0.31552
537480.0000    0.25638
537520.0000    0.20808
537560.0000    0.41756
537600.0000    0.23107
537640.0000    0.31105
537680.0000    0.19247
537720.0000    0.44902
537760.0000    0.41650
537800.0000    0.30939
537840.0000    0.34183
537880.0000    0.45902
537920.0000    0.28646
537960.0000    0.25026
538000.0000    0.20017
538040.0000    0.15856
538080.0000    0.40658
538120.0000    0.01973
538160.0000    0.24202
538200.0000    0.42226
538240.0000    0.32186
538280.0000    0.24593
538320.0000    0.22682
538360.0000    0.14869
538400.0000    0.05552
538440.0000    0.22644
538480.0000    0.10395
538520.0000    0.32080
538560.0000    0.35653
538600.0000    0.34316
538640.0000    0.28802
538680.0000    0.32443
538720.0000    0.43862
538760.0000    0.24304
538800.0000    0.41552
538840.0000    0.32371
538880.0000    0.26909
538920.0000    0.21816
538960.0000    0.42894
539000.0000    0.30436
539040.0000    0.23767
539080.0000    0.16473
539120.0000    0.14888
539160.0000    0.27835
539200.0000    0.55060
539240.0000    0.33194
539280.0000    0.40873
539320.0000    0.13559
539360.0000    0.19691
539400.0000    0.32500
539440.0000    0.49431
539480.0000    0.28806
539520.0000    0.32534
539560.0000    0.19148
539600.0000    0.27224
539640.0000    0.25317
539680.0000    0.28971
539720.0000    0.27075
539760.0000    0.29330
539800.0000    0.64766
539840.0000    0.48739
539880.0000    0.30318
539920.0000    0.11011
539960.0000    0.42540
540000.0000    0.24218
540040.0000    0.15089
540080.0000    0.38221
540120.0000    0.24044
540160.0000    0.19483
540200.0000    0.36808
540240.0000    0.21296
540280.0000    0.26676
540320.0000    0.07674
540360.0000    0.36254
540400.0000    0.22818
540440.0000    0.55650
540480.0000    0.23705
540520.0000    0.25864
540560.0000    0.02923
540600.0000    0.22920
540640.0000    0.37753
540680.0000    0.04580
540720.0000    0.31878
540760.0000    0.35163
540800.0000    0.31664
540840.0000    0.40416
540880.0000    0.28781
540920.0000    0.31685
540960.0000    0.21790
541000.0000    0.30694
541040.0000    0.43075
541080.0000    0.21724
541120.0000    0.18976
541160.0000    0.20912
541200.0000    0.16741
541240.0000    0.14052
541280.0000    0.45998
541320.0000    0.24800
541360.0000    0.60965
541400.0000    0.48200
541440.0000    0.34174
541480.0000    0.23979
541520.0000    0.23471
541560.0000    0.32826
541600.0000    0.25662
541640.0000    0.35590
541680.0000    0.25237
541720.0000    0.16557
541760.0000    0.22411
541800.0000    0.18547
541840.0000    0.10698
541880.0000   -0.14100
541920.0000    0.23151
541960.0000    0.26066
542000.0000    0.14425
542040.0000    0.17274
542080.0000    0.32556
542120.0000    0.68624
542160.0000    0.49355
542200.0000    0.48295
542240.0000    0.10193
542280.0000   -0.13938
542320.0000    0.36116
542360.0000    0.20160
542400.0000    0.27662
542440.0000    0.26896
542480.0000    0.33842
542520.0000    0.32329
542560.0000    0.43770
542600.0000    0.16881
542640.0000    0.38784
542680.0000    0.34780
542720.0000    0.24842
542760.0000    0.24291
542800.0000    0.25711
542840.0000    0.14771
542880.0000    0.05345
542920.0000    0.13466
542960.0000    0.29774
543000.0000    0.32402
543040.0000    0.24702
543080.0000    0.21186
543120.0000    0.32593
543160.0000    0.43209
543200.0000    0.39943
543240.0000    0.43391
543280.0000    0.41121
543320.0000    0.33692
543360.0000    0.25544
543400.0000    0.24185
543440.0000    0.41875
543480.0000    0.52429
543520.0000    0.33454
543560.0000    0.44809
543600.0000    0.39352
543640.0000    0.49625
543680.0000    0.24205
543720.0000    0.30702
543760.0000    0.31281
543800.0000    0.56573
543840.0000    0.35799
543880.0000    0.37355
543920.0000    0.23925
543960.0000    0.34542
544000.0000    0.26698
544040.0000    0.37174
544080.0000    0.14487
544120.0000    0.27720
544160.0000    0.27706
544200.0000    0.51985
544240.0000    0.21246
544280.0000    0.36378
544320.0000    0.45275
544360.0000    0.47550
544400.0000    0.42750
544440.0000    0.37371
544480.0000    0.43139
544520.0000    0.11247
544560.0000    0.40196
544600.0000    0.36926
544640.0000    0.35001
544680.0000    0.58337
544720.0000    0.44278
544760.0000    0.13877
544800.0000    0.42979
544840.0000    0.23680
544880.0000    0.17586
544920.0000    0.53963
544960.0000    0.53738
545000.0000    0.34539
545040.0000    0.15148
545080.0000    0.46956
545120.0000    0.38793
545160.0000    0.43193
545200.0000    0.59969
545240.0000    0.21036
545280.0000    0.37473
545320.0000    0.27362
545360.0000    0.48215
545400.0000    0.35980
545440.0000    0.39937
545480.0000    0.38633
545520.0000    0.40004
545560.0000    0.64064
545600.0000    0.38819
545640.0000    0.35703
545680.0000    0.27344
545720.0000    0.41687
545760.0000    0.25188
545800.0000    0.29585
545840.0000    0.37486
545880.0000    0.53595
545920.0000    0.39481
545960.0000    0.50595
546000.0000    0.32368
546040.0000    0.18147
546080.0000    0.44418
546120.0000    0.13553
546160.0000    0.25454
546200.0000    0.38620
546240.0000    0.32409
546280.0000    0.35454
546320.0000    0.15979
546360.0000    0.29298
546400.0000    0.27434
546440.0000    0.28543
546480.0000    0.00216
546520.0000    0.41057
546560.0000    0.32019
546600.0000    0.40712
546640.0000    0.49995
546680.0000    0.34041
546720.0000    0.33816
546760.0000    0.45552
546800.0000    0.40057
546840.0000    0.26594
546880.0000    0.34287
546920.0000    0.52612
546960.0000    0.27608
547000.0000    0.35889
547040.0000    0.20390
547080.0000    0.29097
547120.0000    0.03955
547160.0000    0.36590
547200.0000    0.51458
547240.0000    0.33049
547280.0000    0.65908
547320.0000    0.30198
547360.0000    0.43189
547400.0000    0.50723
547440.0000    0.34222
547480.0000    0.48860
547520.0000    0.47030
547560.0000    0.19896
547600.0000    0.29515
547640.0000    0.27196
547680.0000    0.30585
547720.0000    0.44002
547760.0000    0.40075
547800.0000    0.54382
547840.0000    0.51369
547880.0000    0.13717
547920.0000    0.38415
547960.0000    0.44171
548000.0000    0.24056
548040.0000    0.18455
548080.0000    0.23843
548120.0000    0.37133
548160.0000    0.49866
548200.0000    0.40612
548240.0000    0.33242
548280.0000    0.43901
548320.0000    0.27227
548360.0000    0.42757
548400.0000    0.24993
548440.0000    0.40640
548480.0000    0.40176
548520.0000    0.17939
548560.0000    0.30562
548600.0000    0.39295
548640.0000    0.26939
548680.0000    0.29146
548720.0000    0.39337
548760.0000    0.17811
548800.0000    0.37840
548840.0000    0.27600
548880.0000    0.36249
548920.0000    0.20356
548960.0000    0.70901
549000.0000    0.22796
549040.0000    0.10490
549080.0000    0.33973
549120.0000    0.51444
549160.0000    0.16354
549200.0000    0.07057
549240.0000    0.30704
549280.0000    0.24110
549320.0000    0.27592
549360.0000    0.42283
549400.0000    0.35589
549440.0000    0.30785
549480.0000    0.23185
549520.0000    0.27532
549560.0000    0.30297
549600.0000    0.28449
549640.0000    0.30601
549680.0000    0.10757
549720.0000    0.23903
549760.0000    0.22135
549800.0000    0.00179
549840.0000    0.05803
549880.0000   -0.07599
549920.0000   -0.25141
549960.0000   -0.05863
550000.0000   -0.00414
550040.0000    0.48562
550080.0000    0.35402
550120.0000    0.22606
550160.0000    0.38319
550200.0000    0.14990
550240.0000    0.22384
550280.0000    0.21965
550320.0000    0.41235
550360.0000    0.27153
550400.0000    0.23731
550440.0000    0.40926
550480.0000    0.51847
550520.0000    0.18261
550560.0000    0.34640
550600.0000    0.42971
550640.0000    0.19644
550680.0000    0.56762
550720.0000    0.30450
550760.0000    0.43540
550800.0000    0.29381
550840.0000    0.11722
550880.0000    0.22638
550920.0000    0.54940
550960.0000    0.42042
551000.0000    0.33518
551040.0000    0.38056
551080.0000    0.42240
551120.0000    0.25139
551160.0000    0.23555
551200.0000    0.22818
551240.0000    0.22879
551280.0000    0.13796
551320.0000    0.17905
551360.0000    0.11124
551400.0000    0.13558
551440.0000    0.16739
551480.0000   -0.02022
551520.0000    0.24556
551560.0000    0.28756
551600.0000    0.08677
551640.0000    0.26431
551680.0000    0.27039
551720.0000    0.22204
551760.0000    0.33367
551800.0000    0.32857
551840.0000    0.06358
551880.0000    0.48552
551920.0000    0.08649
551960.0000    0.30824
552000.0000    0.34741
552040.0000    0.47618
552080.0000    0.18180
552120.0000    0.29976
552160.0000    0.33869
552200.0000    0.35668
552240.0000    0.39364
552280.0000    0.30791
552320.0000    0.16097
552360.0000    0.17954
552400.0000    0.44917
552440.0000    0.33334
552480.0000    0.06724
552520.0000    0.02082
552560.0000    0.37147
552600.0000    0.46081
552640.0000    0.23308
552680.0000    0.34034
552720.0000    0.30902
552760.0000    0.46542
552800.0000    0.41413
552840.0000    0.32293
552880.0000    0.33902
552920.0000    0.42414
552960.0000    0.45874
553000.0000    0.52641
553040.0000    0.52654
553080.0000    0.43174
553120.0000    0.42267
553160.0000    0.11966
553200.0000    0.34327
553240.0000    0.55192
553280.0000    0.12164
553320.0000    0.44761
553360.0000    0.54410
553400.0000    0.58402
553440.0000    0.48739
553480.0000    0.32815
553520.0000    0.40850
553560.0000    0.35096
553600.0000    0.16409
553640.0000    0.38059
553680.0000    0.56495
553720.0000    0.32180
553760.0000   -0.12408
553800.0000    0.39643
553840.0000    0.44393
553880.0000    0.50150
553920.0000    0.17256
553960.0000    0.33247
554000.0000    0.32261
554040.0000    0.40180
554080.0000    0.39082
554120.0000    0.31941
554160.0000    0.61561
554200.0000    0.43848
554240.0000    0.18682
554280.0000    0.18277
554320.0000    0.42895
554360.0000    0.43096
554400.0000    0.17563
554440.0000    0.31632
554480.0000    0.51688
554520.0000    0.47905
554560.0000    0.57662
554600.0000    0.28798
554640.0000   -0.45966
554680.0000    0.37083
554720.0000    0.55782
554760.0000    0.55390
554800.0000    0.64783
554840.0000    0.58977
554880.0000    0.55956
554920.0000    0.55546
554960.0000    0.59598
555000.0000    0.37085
555040.0000    0.20721
555080.0000    0.24483
555120.0000    0.27076
555160.0000    0.23598
555200.0000    0.24729
555240.0000    0.17427
555280.0000    0.21594
555320.0000   -0.01244
555360.0000    0.27888
555400.0000    0.44741
555440.0000    0.39026
555480.0000    0.13362
555520.0000    0.20831
555560.0000    0.36071
555600.0000    0.50069
555640.0000    0.20116
555680.0000    0.11354
555720.0000    0.33761
555760.0000    0.33865
555800.0000    0.28328
555840.0000    0.32915
555880.0000    0.24834
555920.0000    0.29556
555960.0000    0.37496
556000.0000    0.44722
556040.0000    0.48748
556080.0000    0.49769
556120.0000    0.46745
556160.0000    0.50531
556200.0000    0.25317
556240.0000    0.53920
556280.0000    0.29461
556320.0000    0.15566
556360.0000    0.23796
556400.0000    0.26840
556440.0000    0.17756
556480.0000    0.32802
556520.0000    0.35025
556560.0000    0.21156
556600.0000    0.25457
556640.0000    0.51949
556680.0000    0.17539
556720.0000    0.30396
556760.0000    0.38733
556800.0000    0.34865
556840.0000    0.00283
556880.0000    0.26558
556920.0000    0.49043
556960.0000    0.32118
557000.0000    0.29007
557040.0000    0.23753
557080.0000    0.31081
557120.0000    0.50211
557160.0000    0.45763
557200.0000    0.25305
557240.0000    0.18399
557280.0000    0.13627
557320.0000    0.31025
557360.0000    0.23619
557400.0000    0.21763
557440.0000    0.45863
557480.0000    0.26980
557520.0000    0.28950
557560.0000    0.24744
557600.0000    0.44890
557640.0000    0.46117
557680.0000    0.19463
557720.0000    0.46280
557760.0000    0.20387
557800.0000    0.23890
557840.0000    0.66551
557880.0000    0.55234
557920.0000    0.43756
557960.0000    0.59138
558000.0000    0.41361
558040.0000    0.39604
558080.0000    0.41719
558120.0000    0.41656
558160.0000    0.33500
558200.0000    0.36564
558240.0000    0.40747
558280.0000    0.41591
558320.0000    0.61307
558360.0000    0.28184
558400.0000    0.39479
558440.0000    0.64324
558480.0000    0.42158
558520.0000    0.38870
558560.0000    0.28909
558600.0000    0.15749
558640.0000    0.07144
558680.0000    0.15471
558720.0000    0.01715
558760.0000    0.00751
558800.0000    0.00823
558840.0000    0.30073
558880.0000    0.37791
558920.0000    0.28265
558960.0000    0.45834
559000.0000    0.31699
559040.0000    0.26161
559080.0000    0.37833
559120.0000    0.41329
559160.0000    0.37628
559200.0000    0.31931
559240.0000    0.12883
559280.0000    0.27016
559320.0000    0.39972
559360.0000    0.35329
559400.0000    0.11440
559440.0000    0.32677
559480.0000    0.31173
559520.0000    0.27673
559560.0000    0.23231
559600.0000    0.45365
559640.0000    0.32486
559680.0000    0.36861
559720.0000    0.19105
559760.0000    0.19932
559800.0000    0.24214
559840.0000    0.47799
559880.0000    0.47572
559920.0000    0.57640
559960.0000    0.59891
560000.0000    0.68552
560040.0000    0.64293
560080.0000    0.64355
560120.0000    0.57442
560160.0000    0.43652
560200.0000    0.35563
560240.0000    0.46233
560280.0000    0.36773
560320.0000    0.49991
560360.0000    0.38234
560400.0000    0.55236
560440.0000    0.49608
560480.0000    0.45245
560520.0000    0.36845
560560.0000    0.42941
560600.0000    0.58641
560640.0000    0.40303
560680.0000    0.45143
560720.0000    0.35140
560760.0000    0.12272
560800.0000    0.09620
560840.0000    0.44387
560880.0000    0.30133
560920.0000    0.40269
560960.0000    0.29906
561000.0000    0.21524
561040.0000    0.39571
561080.0000    0.16657
561120.0000    0.55515
561160.0000    0.55094
561200.0000    0.24894
561240.0000   -0.10775
561280.0000    0.20195
561320.0000    0.20153
561360.0000    0.12556
561400.0000    0.19313
561440.0000    0.12198
561480.0000    0.15194
561520.0000    0.27671
561560.0000    0.11787
561600.0000    0.35392
561640.0000    0.25021
561680.0000    0.35188
561720.0000    0.20736
561760.0000    0.25753
561800.0000    0.05604
561840.0000    0.20238
561880.0000    0.45755
561920.0000    0.45279
561960.0000    0.21100
562000.0000    0.32825
562040.0000    0.40839
562080.0000    0.38264
562120.0000    0.31194
562160.0000    0.49250
562200.0000    0.31476
562240.0000    0.34013
562280.0000    0.44884
562320.0000    0.26752
562360.0000    0.55753
562400.0000    0.44946
562440.0000    0.59873
562480.0000    0.56309
562520.0000    0.54847
562560.0000    0.50706
562600.0000    0.42667
562640.0000    0.28004
562680.0000    0.53008
562720.0000    0.17677
562760.0000    0.17124
562800.0000    0.36608
562840.0000    0.26390
562880.0000    0.14071
562920.0000    0.24303
562960.0000    0.33268
563000.0000    0.17267
563040.0000    0.36684
563080.0000    0.48768
563120.0000    0.38050
563160.0000    0.17063
563200.0000    0.42155
563240.0000    0.52356
563280.0000    0.33583
563320.0000    0.22533
563360.0000    0.19042
563400.0000    0.29345
563440.0000    0.44087
563480.0000    0.44829
563520.0000    0.58611
563560.0000    0.32046
563600.0000    0.24122
563640.0000    0.34150
563680.0000    0.25963
563720.0000    0.26152
563760.0000    0.29263
563800.0000    0.26632
563840.0000    0.26306
563880.0000    0.05593
563920.0000    0.09882
563960.0000    0.14122
564000.0000    0.47469
564040.0000    0.31184
564080.0000    0.09654
564120.0000    0.45616
564160.0000    0.45732
564200.0000    0.11595
564240.0000    0.35945
564280.0000    0.30508
564320.0000    0.25155
564360.0000    0.30776
564400.0000    0.40986
564440.0000    0.22250
564480.0000    0.34705
564520.0000    0.31848
564560.0000    0.30635
564600.0000    0.33121
564640.0000    0.34295
564680.0000    0.29757
564720.0000    0.27891
564760.0000    0.50252
564800.0000    0.51835
564840.0000    0.37848
564880.0000    0.44541
564920.0000    0.27376
564960.0000    0.50900
565000.0000    0.38818
565040.0000    0.38337
565080.0000    0.40432
565120.0000    0.31060
565160.0000    0.34138
565200.0000    0.49520
565240.0000    0.31384
565280.0000    0.32992
565320.0000    0.55922
565360.0000    0.37558
565400.0000    0.38880
565440.0000    0.21387
565480.0000    0.43327
565520.0000    0.23628
565560.0000    0.45108
565600.0000    0.30793
565640.0000    0.25687
565680.0000    0.28328
565720.0000    0.41481
565760.0000    0.03524
565800.0000    0.10970
565840.0000    0.27130
565880.0000    0.28416
565920.0000    0.28298
565960.0000    0.17977
566000.0000    0.21098
566040.0000    0.35646
566080.0000    0.41422
566120.0000    0.06766
566160.0000    0.18603
566200.0000    0.19719
566240.0000    0.21675
566280.0000    0.20682
566320.0000    0.37032
566360.0000    0.46004
566400.0000    0.30123
566440.0000    0.64412
566480.0000    0.48633
566520.0000    0.32344
566560.0000    0.29996
566600.0000    0.26709
566640.0000    0.23746
566680.0000    0.14633
566720.0000    0.12174
566760.0000    0.35854
566800.0000   -0.00304
566840.0000    0.16464
566880.0000    0.04257
566920.0000    0.57931
566960.0000    0.24853
567000.0000    0.33594
567040.0000    0.28032
567080.0000    0.36567
567120.0000    0.33800
567160.0000    0.01916
567200.0000    0.29936
567240.0000    0.35318
567280.0000    0.21600
567320.0000    0.26607
567360.0000    0.30740
567400.0000    0.46360
567440.0000    0.26456
567480.0000    0.45669
567520.0000    0.44910
567560.0000    0.24453
567600.0000    0.46245
567640.0000    0.34938
567680.0000    0.59422
567720.0000    0.54238
567760.0000    0.33054
567800.0000    0.31393
567840.0000    0.72161
567880.0000    0.09628
567920.0000    0.23118
567960.0000    0.16960
568000.0000    0.27117
568040.0000    0.03905
568080.0000    0.74770
568120.0000    0.22571
568160.0000    0.33217
568200.0000    0.27620
568240.0000    0.46014
568280.0000    0.37699
568320.0000    0.32501
568360.0000    0.11878
568400.0000    0.47182
568440.0000    0.40358
568480.0000    0.28652
568520.0000    0.41294
568560.0000    0.44116
568600.0000    0.59110
568640.0000    0.61373
568680.0000    0.56099
568720.0000    0.59275
568760.0000    0.49527
568800.0000    0.55901
568840.0000    0.52168
568880.0000    0.56926
568920.0000    0.64659
568960.0000    0.55456
569000.0000    0.49107
569040.0000    0.33226
569080.0000    0.45026
569120.0000    0.58203
569160.0000    0.65865
569200.0000    0.43607
569240.0000    0.52811
569280.0000    0.31095
569320.0000    0.52196
569360.0000    0.42043
569400.0000    0.35692
569440.0000    0.23873
569480.0000    0.43959
569520.0000    0.13173
569560.0000    0.42168
569600.0000    0.35517
569640.0000    0.19327
569680.0000    0.29958
569720.0000    0.18015
569760.0000    0.27038
569800.0000    0.45079
569840.0000    0.38398
569880.0000    0.11340
569920.0000    0.39272
569960.0000    0.17674
570000.0000    0.26708
570040.0000    0.11807
570080.0000    0.18112
570120.0000    0.37505
570160.0000    0.37451
570200.0000    0.48908
570240.0000    0.45418
570280.0000    0.34755
570320.0000    0.31534
570360.0000    0.22022
570400.0000    0.32068
570440.0000    0.28688
570480.0000    0.25726
570520.0000    0.45178
570560.0000    0.29596
570600.0000    0.20049
570640.0000    0.28046
570680.0000    0.40273
570720.0000    0.46737
570760.0000    0.33035
570800.0000    0.28019
570840.0000    0.36759
570880.0000    0.40975
570920.0000    0.41814
570960.0000    0.18801
571000.0000    0.35059
571040.0000    0.53297
571080.0000    0.10980
571120.0000    0.17356
571160.0000    0.51162
571200.0000    0.41118
571240.0000    0.28808
571280.0000    0.64152
571320.0000    0.26495
571360.0000    0.25063
571400.0000    0.49038
571440.0000    0.24996
571480.0000    0.36399
571520.0000    0.44442
571560.0000    0.36131
571600.0000    0.20124
571640.0000    0.29035
571680.0000    0.42874
571720.0000    0.14856
571760.0000    0.22436
571800.0000    0.36377
571840.0000    0.28473
571880.0000    0.23140
571920.0000    0.41980
571960.0000    0.31039
572000.0000    0.53729
572040.0000    0.55065
572080.0000    0.46891
572120.0000    0.19949
572160.0000    0.48958
572200.0000    0.20671
572240.0000    0.41784
572280.0000    0.24697
572320.0000    0.25381
572360.0000    0.29653
572400.0000    0.60800
572440.0000    0.19203
572480.0000    0.38781
572520.0000    0.38591
572560.0000    0.20053
572600.0000    0.23048
572640.0000    0.70572
572680.0000    0.32838
572720.0000    0.41485
572760.0000    0.34268
572800.0000    0.46557
572840.0000    0.61537
572880.0000    0.31040
572920.0000    0.57561
572960.0000    0.52394
573000.0000    0.64687
573040.0000    0.29364
573080.0000    0.67569
573120.0000    0.37435
573160.0000    0.37761
573200.0000    0.45857
573240.0000    0.58444
573280.0000    0.60090
573320.0000    0.47305
573360.0000    0.66198
573400.0000    0.43020
573440.0000    0.46599
573480.0000    0.51968
573520.0000    0.58138
573560.0000    0.57145
573600.0000    0.40587
573640.0000    0.44740
573680.0000    0.49973
573720.0000    0.36014
573760.0000    0.31997
573800.0000    0.27303
573840.0000    0.35799
573880.0000    0.43796
573920.0000    0.26302
573960.0000    0.46594
574000.0000    0.31377
574040.0000    0.20193
574080.0000    0.41856
574120.0000    0.19249
574160.0000    0.44436
574200.0000    0.49772
574240.0000    0.34870
574280.0000    0.66911
574320.0000    0.52898
574360.0000    0.47239
574400.0000    0.35570
574440.0000    0.24734
574480.0000    0.48332
574520.0000    0.48879
574560.0000    0.30886
574600.0000    0.41450
574640.0000    0.28548
574680.0000    0.35841
574720.0000    0.65474
574760.0000    0.45446
574800.0000    0.50029
574840.0000    0.02952
574880.0000    0.44071
574920.0000    0.37637
574960.0000    0.35350
575000.0000    0.52934
575040.0000    0.49438
575080.0000    0.27385
575120.0000    0.47775
575160.0000    0.31579
575200.0000    0.39037
575240.0000    0.55880
575280.0000    0.71150
575320.0000    0.56531
575360.0000    0.59297
575400.0000    0.47940
575440.0000    0.61357
575480.0000    0.45310
575520.0000    0.46116
575560.0000    0.69202
575600.0000    0.54242
575640.0000    0.54767
575680.0000    0.53877
575720.0000    0.66864
575760.0000    0.72348
575800.0000    0.56193
575840.0000    0.55882
575880.0000    0.58871
575920.0000    0.54261
575960.0000    0.44771
576000.0000    0.61055
576040.0000    0.64961
576080.0000    0.30419
576120.0000    0.26763
576160.0000    0.25549
576200.0000    0.38817
576240.0000    0.01238
576280.0000    0.29736
576320.0000    0.39664
576360.0000    0.22427
576400.0000    0.20190
576440.0000    0.37273
576480.0000    0.24441
576520.0000    0.14484
576560.0000    0.28162
576600.0000    0.30858
576640.0000    0.28505
576680.0000    0.32264
576720.0000    0.61492
576760.0000    0.56913
576800.0000    0.58711
576840.0000    0.48970
576880.0000    0.44457
576920.0000    0.13742
576960.0000    0.31517
577000.0000    0.49034
577040.0000    0.21455
577080.0000    0.33989
577120.0000    0.42912
577160.0000    0.28919
577200.0000    0.40755
577240.0000    0.30917
577280.0000    0.32366
577320.0000    0.42751
577360.0000    0.22207
577400.0000    0.38885
577440.0000    0.35896
577480.0000    0.11144
577520.0000    0.34569
577560.0000    0.45056
577600.0000    0.37381
577640.0000    0.29630
577680.0000    0.32100
577720.0000    0.61209
577760.0000    0.53038
577800.0000    0.50828
577840.0000    0.44225
577880.0000    0.47750
577920.0000    0.37520
577960.0000    0.29689
578000.0000    0.14158
578040.0000    0.52097
578080.0000    0.43497
578120.0000    0.18365
578160.0000   -0.06711
578200.0000    0.48518
578240.0000    0.27852
578280.0000    0.35316
578320.0000    0.40077
578360.0000    0.40670
578400.0000    0.33806
578440.0000    0.23813
578480.0000    0.50181
578520.0000    0.48816
578560.0000    0.47826
578600.0000    0.25896
578640.0000    0.20993
578680.0000    0.21422
578720.0000    0.26950
578760.0000    0.37917
578800.0000    0.23289
578840.0000    0.49051
578880.0000    0.28169
578920.0000    0.41307
578960.0000    0.34498
579000.0000    0.43971
579040.0000    0.25729
579080.0000    0.49133
579120.0000    0.38831
579160.0000    0.32902
579200.0000    0.28778
579240.0000    0.35360
579280.0000    0.35319
579320.0000    0.25696
579360.0000    0.09046
579400.0000    0.10666
579440.0000    0.16589
579480.0000    0.31826
579520.0000    0.73566
579560.0000    0.70352
579600.0000    0.68635
579640.0000    0.36249
579680.0000    0.49957
579720.0000    0.60104
579760.0000    0.39038
579800.0000    0.37861
579840.0000    0.39987
579880.0000    0.30018
579920.0000    0.52788
579960.0000    0.79215
580000.0000    0.32067
580040.0000    0.35996
580080.0000    0.46624
580120.0000    0.27593
580160.0000    0.49331
580200.0000    0.26521
580240.0000    0.57746
580280.0000    0.42426
580320.0000    0.57327
580360.0000    0.28826
580400.0000    0.46121
580440.0000    0.60872
580480.0000    0.62462
580520.0000    0.64351
580560.0000    0.74184
580600.0000    0.57598
580640.0000    0.69965
580680.0000    0.49097
580720.0000    0.54307
580760.0000    0.41822
580800.0000    0.38905
580840.0000    0.15137
580880.0000    0.28069
580920.0000    0.45690
580960.0000    0.43200
581000.0000    0.07715
581040.0000    0.08381
581080.0000    0.31780
581120.0000    0.44895
581160.0000    0.47849
581200.0000    0.32457
581240.0000    0.18355
581280.0000    0.45179
581320.0000    0.32309
581360.0000    0.16848
581400.0000    0.46404
581440.0000    0.24324
581480.0000    0.27032
581520.0000    0.63283
581560.0000    0.34692
581600.0000    0.26239
581640.0000    0.19848
581680.0000    0.32102
581720.0000    0.41720
581760.0000    0.45274
581800.0000    0.42778
581840.0000    0.40415
581880.0000    0.52249
581920.0000    0.21993
581960.0000    0.31451
582000.0000    0.39556
582040.0000    0.35380
582080.0000    0.37230
582120.0000    0.21678
582160.0000    0.26640
582200.0000    0.27028
582240.0000    0.32986
582280.0000    0.42994
582320.0000    0.31443
582360.0000    0.21416
582400.0000    0.31266
582440.0000    0.33827
582480.0000    0.25053
582520.0000    0.32950
582560.0000    0.51031
582600.0000    0.37837
582640.0000    0.10243
582680.0000    0.01554
582720.0000    0.43711
582760.0000    0.55544
582800.0000    0.46892
582840.0000    0.55887
582880.0000    0.66114
582920.0000    0.24960
582960.0000   -0.09852
583000.0000   -0.38015
583040.0000   -0.39288
583080.0000   -0.15922
583120.0000   -0.12811
583160.0000   -0.41388
583200.0000   -0.26244
583240.0000   -0.56226
583280.0000   -0.28183
583320.0000    0.01749
583360.0000   -0.18326
583400.0000   -0.04835
583440.0000    0.01529
583480.0000    0.29820
583520.0000    0.31916
583560.0000    0.20707
583600.0000    0.26820
583640.0000    0.63083
583680.0000    0.23930
583720.0000    0.12152
583760.0000    0.40015
583800.0000    0.24861
583840.0000    0.46095
583880.0000    0.47980
583920.0000    0.23571
583960.0000    0.42342
584000.0000    0.37141
584040.0000    0.39271
584080.0000    0.28193
584120.0000    0.47638
584160.0000    0.24892
584200.0000    0.25614
584240.0000    0.42248
584280.0000    0.53119
584320.0000    0.24237
584360.0000    0.28943
584400.0000    0.21191
584440.0000    0.57393
584480.0000    0.60380
584520.0000    0.61483
584560.0000    0.76989
584600.0000    0.55450
584640.0000    0.69339
584680.0000    0.58157
584720.0000    0.60552
584760.0000    0.41734
584800.0000    0.44879
584840.0000    0.09566
584880.0000    0.30696
584920.0000    0.22034
584960.0000    0.42035
585000.0000    0.43118
585040.0000    0.22826
585080.0000    0.47333
585120.0000    0.42915
585160.0000    0.25538
585200.0000    0.31605
585240.0000    0.42454
585280.0000    0.12316
585320.0000    0.47515
585360.0000    0.24991
585400.0000    0.17590
585440.0000    0.17403
585480.0000    0.30591
585520.0000    0.30558
585560.0000    0.20759
585600.0000    0.45865
585640.0000    0.33558
585680.0000    0.14008
585720.0000    0.24088
585760.0000    0.42114
585800.0000    0.44483
585840.0000    0.23790
585880.0000    0.36334
585920.0000    0.60716
585960.0000    0.20514
586000.0000    0.22978
586040.0000    0.37574
586080.0000    0.43360
586120.0000    0.48896
586160.0000    0.54474
586200.0000    0.52030
586240.0000    0.35450
586280.0000    0.66930
586320.0000    0.41749
586360.0000   -0.07089
586400.0000    0.41299
586440.0000    0.53760
586480.0000    0.18828
586520.0000    0.42715
586560.0000    0.23073
586600.0000    0.14402
586640.0000    0.21015
586680.0000    0.17412
586720.0000    0.48227
586760.0000    0.39933
586800.0000    0.32443
586840.0000    0.33316
586880.0000    0.32380
586920.0000    0.35231
586960.0000    0.05668
587000.0000    0.49791
587040.0000    0.36957
587080.0000    0.48385
587120.0000    0.12233
587160.0000    0.18000
587200.0000    0.55768
587240.0000    0.07943
587280.0000    0.31756
587320.0000    0.46982
587360.0000    0.50254
587400.0000    0.36205
587440.0000    0.36043
587480.0000    0.46060
587520.0000    0.52979
587560.0000    0.24101
587600.0000    0.49303
587640.0000    0.45654
587680.0000    0.42657
587720.0000    0.34553
587760.0000    0.31831
587800.0000    0.43652
587840.0000    0.38787
587880.0000    0.37352
587920.0000    0.05527
587960.0000    0.08307
588000.0000    0.31495
588040.0000    0.45725
588080.0000    0.40438
588120.0000    0.25342
588160.0000    0.42515
588200.0000    0.23269
588240.0000    0.08473
588280.0000    0.30624
588320.0000    0.26580
588360.0000    0.23407
588400.0000    0.01967
588440.0000    0.00202
588480.0000    0.26092
588520.0000    0.37488
588560.0000   -0.08675
588600.0000    0.37080
588640.0000    0.26868
588680.0000    0.33333
588720.0000    0.13600
588760.0000    0.39745
588800.0000    0.36602
588840.0000    0.46034
588880.0000    0.37461
588920.0000    0.19667
588960.0000    0.32961
589000.0000    0.40686
589040.0000   -0.03678
589080.0000    0.13753
589120.0000    0.50210
589160.0000    0.18919
589200.0000    0.34633
589240.0000    0.19240
589280.0000    0.18957
589320.0000    0.35162
589360.0000    0.11650
589400.0000    0.11661
589440.0000    0.22260
589480.0000    0.17903
589520.0000    0.15335
589560.0000    0.42253
589600.0000    0.10208
589640.0000    0.09278
589680.0000    0.00672
589720.0000    0.34198
589760.0000    0.39883
589800.0000    0.22126
589840.0000    0.29509
589880.0000    0.33175
589920.0000    0.42685
589960.0000    0.09734
590000.0000    0.19890
590040.0000    0.33681
590080.0000    0.18101
590120.0000    0.35872
590160.0000    0.42417
590200.0000    0.22276
590240.0000    0.33963
590280.0000    0.13374
590320.0000    0.16551
590360.0000    0.11447
590400.0000    0.27081
590440.0000    0.41476
590480.0000    0.31037
590520.0000    0.35007
590560.0000    0.29599
590600.0000    0.29305
590640.0000    0.22218
590680.0000    0.30128
590720.0000    0.40183
590760.0000    0.33753
590800.0000    0.40648
590840.0000    0.30442
590880.0000    0.41609
590920.0000    0.23084
590960.0000    0.38953
591000.0000    0.33062
591040.0000    0.14321
591080.0000    0.40576
591120.0000    0.25250
591160.0000    0.52982
591200.0000    0.20734
591240.0000    0.40060
591280.0000    0.41153
591320.0000    0.42675
591360.0000    0.52227
591400.0000    0.38803
591440.0000    0.49111
591480.0000    0.22350
591520.0000    0.31162
591560.0000    0.35131
591600.0000    0.10216
591640.0000    0.27866
591680.0000    0.43351
591720.0000    0.54217
591760.0000    0.42068
591800.0000    0.37450
591840.0000    0.56286
591880.0000    0.52797
591920.0000    0.43816
591960.0000    0.34630
592000.0000    0.34099
592040.0000    0.60200
592080.0000    0.40462
592120.0000    0.59997
592160.0000    0.54630
592200.0000    0.65003
592240.0000    0.17004
592280.0000    0.45565
592320.0000    0.42315
592360.0000    0.31034
592400.0000    0.34488
592440.0000    0.46328
592480.0000    0.46221
592520.0000    0.52936
592560.0000    0.63985
592600.0000    0.61624
592640.0000    0.44561
592680.0000    0.38396
592720.0000    0.12598
592760.0000    0.30327
592800.0000    0.28317
592840.0000    0.31012
592880.0000    0.31544
592920.0000    0.61931
592960.0000    0.40661
593000.0000    0.39841
593040.0000    0.34564
593080.0000    0.49944
593120.0000    0.60145
593160.0000    0.58723
593200.0000    0.34685
593240.0000    0.42650
593280.0000    0.36801
593320.0000    0.41991
593360.0000    0.32513
593400.0000    0.55274
593440.0000    0.46800
593480.0000    0.41384
593520.0000    0.30500
593560.0000    0.36252
593600.0000    0.45040
593640.0000    0.28837
593680.0000    0.51413
593720.0000    0.38123
593760.0000    0.16088
593800.0000    0.14367
593840.0000    0.45613
593880.0000    0.40833
593920.0000    0.42983
593960.0000    0.29965
594000.0000    0.26339
594040.0000    0.43992
594080.0000    0.29951
594120.0000    0.50915
594160.0000    0.28155
594200.0000    0.42531
594240.0000    0.40467
594280.0000    0.48880
594320.0000    0.33055
594360.0000    0.54818
594400.0000    0.42002
594440.0000    0.39379
594480.0000    0.48774
594520.0000    0.40288
594560.0000    0.58178
594600.0000    0.21719
594640.0000    0.50658
594680.0000    0.64752
594720.0000    0.39293
594760.0000    0.43460
594800.0000    0.29682
594840.0000    0.48471
594880.0000    0.51552
594920.0000    0.31356
594960.0000    0.46997
595000.0000    0.57670
595040.0000    0.37847
595080.0000    0.47128
595120.0000    0.53630
595160.0000    0.60416
595200.0000    0.51583
595240.0000    0.62745
595280.0000    0.45191
595320.0000    0.55559
595360.0000    0.58365
595400.0000    0.40463
595440.0000    0.54100
595480.0000    0.72867
595520.0000    0.49576
595560.0000    0.54783
595600.0000    0.68322
595640.0000    0.67121
595680.0000    0.48776
595720.0000    0.67722
595760.0000    0.30572
595800.0000    0.41078
595840.0000    0.35009
595880.0000    0.61893
595920.0000    0.57631
595960.0000    0.27533
596000.0000    0.34526
596040.0000    0.43945
596080.0000    0.52845
596120.0000    0.53984
596160.0000    0.33681
596200.0000    0.49780
596240.0000    0.55064
596280.0000    0.33938
596320.0000    0.72758
596360.0000    0.28568
596400.0000    0.45197
596440.0000    0.53920
596480.0000    0.50754
596520.0000    0.42197
596560.0000    0.38079
596600.0000    0.11929
596640.0000    0.05802
596680.0000    0.32312
596720.0000    0.42809
596760.0000    0.29417
596800.0000    0.24705
596840.0000    0.42845
596880.0000    0.42579
596920.0000    0.38215
596960.0000    0.28824
597000.0000    0.34264
597040.0000    0.54267
597080.0000    0.38002
597120.0000    0.59715
597160.0000    0.40690
597200.0000    0.29374
597240.0000    0.23987
597280.0000    0.24097
597320.0000    0.16830
597360.0000    0.27010
597400.0000    0.23534
597440.0000    0.13932
597480.0000    0.31102
597520.0000    0.36438
597560.0000    0.26321
597600.0000    0.24042
597640.0000    0.34054
597680.0000    0.32472
597720.0000    0.41214
597760.0000    0.19179
597800.0000    0.18335
597840.0000    0.26436
597880.0000    0.27513
597920.0000    0.34561
597960.0000    0.48747
598000.0000    0.31842
598040.0000    0.21992
598080.0000    0.47054
598120.0000    0.39469
598160.0000    0.35533
598200.0000    0.20487
598240.0000    0.57382
598280.0000    0.39677
598320.0000    0.41150
598360.0000    0.38055
598400.0000    0.52081
598440.0000    0.53029
598480.0000    0.73390
598520.0000    0.49349
598560.0000    0.55793
598600.0000    0.54924
598640.0000    0.40019
598680.0000    0.24016
598720.0000    0.40284
598760.0000    0.33744
598800.0000    0.26255
598840.0000    0.45825
598880.0000    0.55552
598920.0000    0.46703
598960.0000    0.73701
599000.0000    0.37571
599040.0000    0.48019
599080.0000    0.18567
599120.0000    0.47814
599160.0000    0.41264
599200.0000    0.32904
599240.0000    0.42988
599280.0000    0.32275
599320.0000    0.46394
599360.0000    0.25901
599400.0000    0.35735
599440.0000    0.32131
599480.0000    0.41766
599520.0000    0.30895
599560.0000    0.34413
599600.0000    0.25676
599640.0000    0.16719
599680.0000    0.43701
599720.0000    0.52358
599760.0000    0.42519
599800.0000    0.53311
599840.0000    0.36393
599880.0000    0.50188
599920.0000    0.45589
599960.0000    0.48907
600000.0000    0.39913
600040.0000    0.29586
600080.0000    0.28587
600120.0000    0.33319
600160.0000    0.46900
600200.0000    0.58210
600240.0000    0.47695
600280.0000    0.67397
600320.0000    0.47839
600360.0000    0.43719
600400.0000    0.57534
600440.0000    0.53324
600480.0000    0.59382
600520.0000    0.79189
600560.0000    0.74110
600600.0000    0.63358
600640.0000    0.33931
600680.0000    0.46588
600720.0000    0.56319
600760.0000    0.68880
600800.0000    0.65831
600840.0000    0.30793
600880.0000    0.10400
600920.0000   -0.11917
600960.0000    0.19823
601000.0000    0.30637
601040.0000    0.03962
601080.0000    0.24517
601120.0000    0.60820
601160.0000    0.45716
601200.0000    0.40434
601240.0000    0.48227
601280.0000    0.46867
601320.0000    0.32074
601360.0000    0.29679
601400.0000    0.35258
601440.0000    0.36784
601480.0000    0.49841
601520.0000    0.40780
601560.0000    0.64926
601600.0000    0.74986
601640.0000    0.57415
601680.0000    0.49857
601720.0000    0.50601
601760.0000    0.04436
601800.0000    0.26806
601840.0000    0.34967
601880.0000    0.43285
601920.0000    0.49089
601960.0000    0.57602
602000.0000    0.53662
602040.0000    0.21474
602080.0000    0.33312
602120.0000    0.28382
602160.0000    0.48686
602200.0000    0.30317
602240.0000    0.40841
602280.0000    0.39321
602320.0000    0.33404
602360.0000    0.35332
602400.0000    0.46888
602440.0000    0.27356
602480.0000    0.43211
602520.0000    0.47367
602560.0000    0.39778
602600.0000    0.50723
602640.0000    0.32757
602680.0000    0.11815
602720.0000    0.37685
602760.0000    0.40842
602800.0000    0.11387
602840.0000    0.38412
602880.0000    0.12024
602920.0000    0.01970
602960.0000    0.27770
603000.0000    0.11482
603040.0000    0.04583
603080.0000    0.00475
603120.0000    0.15191
603160.0000    0.45295
603200.0000    0.54721
603240.0000    0.44802
603280.0000    0.30782
603320.0000    0.27787
603360.0000    0.44259
603400.0000    0.35789
603440.0000    0.51653
603480.0000    0.49270
603520.0000    0.44628
603560.0000    0.33624
603600.0000    0.44945
603640.0000    0.28752
603680.0000    0.56679
603720.0000    0.28341
603760.0000    0.43540
603800.0000    0.48149
603840.0000    0.40264
603880.0000    0.58474
603920.0000    0.58833
603960.0000    0.88247
604000.0000    0.61319
604040.0000    0.57283
604080.0000    0.47453
604120.0000    0.34776
604160.0000    0.28391
604200.0000    0.14997
604240.0000    0.35539
604280.0000    0.45672
604320.0000    0.49633
604360.0000    0.34549
604400.0000    0.40869
604440.0000    0.40820
604480.0000    0.19470
604520.0000    0.21702
604560.0000    0.02648
604600.0000    0.37411
604640.0000    0.47099
604680.0000    0.47719
604720.0000    0.51876
604760.0000    0.54447
604800.0000    0.36291
604840.0000    0.18385
604880.0000    0.34764
604920.0000    0.18722
604960.0000    0.35328
605000.0000    0.43770
605040.0000    0.49453
605080.0000    0.65774
605120.0000    0.59588
605160.0000    0.69506
605200.0000    0.68621
605240.0000    0.57197
605280.0000    0.54389
605320.0000    0.62621
605360.0000    0.61938
605400.0000    0.49616
605440.0000    0.39116
605480.0000    0.51059
605520.0000    0.30268
605560.0000    0.30059
605600.0000    0.40302
605640.0000    0.24314
605680.0000    0.32937
605720.0000    0.29020
605760.0000    0.16195
605800.0000    0.31676
605840.0000    0.24241
605880.0000    0.26101
605920.0000    0.62069
605960.0000    0.74540
606000.0000    0.59724
606040.0000    0.30004
606080.0000    0.22056
606120.0000    0.16429
606160.0000    0.16019
606200.0000    0.28399
606240.0000    0.18258
606280.0000    0.42170
606320.0000    0.41064
606360.0000    0.37879
606400.0000    0.49678
606440.0000    0.30728
606480.0000    0.48100
606520.0000    0.62578
606560.0000    0.32396
606600.0000    0.64266
606640.0000    0.57713
606680.0000    0.20017
606720.0000    0.57654
606760.0000    0.57946
606800.0000    0.48285
606840.0000    0.45271
606880.0000    0.56946
606920.0000    0.67579
606960.0000    0.48856
607000.0000    0.44337
607040.0000    0.72620
607080.0000    0.70321
607120.0000    0.67922
607160.0000    0.66145
607200.0000    0.66059
607240.0000    0.43497
607280.0000    0.60076
607320.0000    0.43855
607360.0000    0.23145
607400.0000    0.24700
607440.0000    0.63094
607480.0000    0.37709
607520.0000    0.17351
607560.0000    0.57246
607600.0000    0.31691
607640.0000    0.31123
607680.0000    0.41564
607720.0000    0.16758
607760.0000    0.43419
607800.0000    0.18303
607840.0000    0.11276
607880.0000    0.17735
607920.0000   -0.02957
607960.0000    0.03204
608000.0000    0.15995
608040.0000    0.44579
608080.0000    0.46946
608120.0000    0.38796
608160.0000    0.53240
608200.0000    0.65266
608240.0000    0.28068
608280.0000    0.24379
608320.0000    0.06599
608360.0000    0.16210
608400.0000    0.50465
608440.0000    0.49460
608480.0000    0.33736
608520.0000    0.23315
608560.0000    0.22577
608600.0000    0.24081
608640.0000    0.04227
608680.0000    0.19071
608720.0000    0.10756
608760.0000    0.13636
608800.0000    0.05062
608840.0000    0.03217
608880.0000   -0.04538
608920.0000   -0.11436
608960.0000    0.15700
609000.0000    0.13734
609040.0000    0.34449
609080.0000    0.28085
609120.0000    0.10717
609160.0000    0.47236
609200.0000    0.01811
609240.0000    0.37864
609280.0000    0.17921
609320.0000    0.34501
609360.0000    0.19270
609400.0000    0.27537
609440.0000    0.24634
609480.0000    0.29597
609520.0000    0.38555
609560.0000    0.29295
609600.0000    0.43121
609640.0000    0.50152
609680.0000    0.34579
609720.0000    0.43877
609760.0000    0.65267
609800.0000    0.51156
609840.0000    0.57306
609880.0000    0.68773
609920.0000    0.55434
609960.0000    0.60098
610000.0000    0.42933
610040.0000    0.52045
610080.0000    0.32577
610120.0000    0.52926
610160.0000    0.41387
610200.0000    0.38271
610240.0000    0.47736
610280.0000    0.25513
610320.0000    0.35163
610360.0000    0.31657
610400.0000    0.39265
610440.0000    0.32278
610480.0000    0.32905
610520.0000    0.42303
610560.0000    0.40888
610600.0000    0.49391
610640.0000    0.59116
610680.0000    0.69318
610720.0000    0.34488
610760.0000    0.41817
610800.0000    0.36309
610840.0000    0.45626
610880.0000    0.31595
610920.0000    0.49654
610960.0000    0.52429
611000.0000    0.54525
611040.0000    0.49922
611080.0000    0.22824
611120.0000    0.61802
611160.0000    0.41000
611200.0000    0.51460
611240.0000    0.71662
611280.0000    0.58354
611320.0000    0.44526
611360.0000    0.57685
611400.0000    0.42075
611440.0000    0.51673
611480.0000    0.82106
611520.0000    0.66853
611560.0000    0.58418
611600.0000    0.56701
611640.0000    0.79212
611680.0000    0.60377
611720.0000    0.72640
611760.0000    0.53653
611800.0000    0.42463
611840.0000    0.24875
611880.0000    0.41236
611920.0000    0.45708
611960.0000    0.52162
612000.0000    0.57276
612040.0000    0.54614
612080.0000    0.45291
612120.0000    0.62585
612160.0000    0.64820
612200.0000    0.31714
612240.0000    0.45479
612280.0000    0.17503
612320.0000    0.33875
612360.0000    0.17559
612400.0000    0.32108
612440.0000    0.37067
612480.0000    0.56484
612520.0000    0.60646
612560.0000    0.46580
612600.0000    0.48744
612640.0000    0.24559
612680.0000    0.36953
612720.0000    0.50215
612760.0000    0.19521
612800.0000    0.26242
612840.0000    0.39731
612880.0000    0.51497
612920.0000    0.26881
612960.0000    0.43947
613000.0000    0.35805
613040.0000    0.49927
613080.0000    0.65894
613120.0000    0.26128
613160.0000    0.59597
613200.0000    0.60041
613240.0000    0.22113
613280.0000    0.28727
613320.0000    0.49003
613360.0000    0.44361
613400.0000    0.34164
613440.0000    0.48259
613480.0000    0.49827
613520.0000    0.47978
613560.0000    0.31266
613600.0000    0.44349
613640.0000    0.53862
613680.0000    0.48240
613720.0000    0.38032
613760.0000    0.20650
613800.0000    0.35255
613840.0000    0.31223
613880.0000    0.29646
613920.0000    0.29501
613960.0000   -0.06601
614000.0000   -0.02752
614040.0000    0.01431
614080.0000    0.01447
614120.0000   -0.24321
614160.0000    0.05892
614200.0000   -0.29884
614240.0000   -0.05597
614280.0000   -0.09434
614320.0000   -0.21462
614360.0000   -0.22223
614400.0000   -0.19328
614440.0000   -0.20493
614480.0000   -0.52166
614520.0000   -0.56760
614560.0000    0.02630
614600.0000   -0.80206
614640.0000   -0.51859
614680.0000   -0.45551
614720.0000   -0.36744
614760.0000   -0.60565
614800.0000   -0.50627
614840.0000   -0.56947
614880.0000   -0.16808
614920.0000   -0.41580
614960.0000   -0.57237
615000.0000   -0.61756
615040.0000   -0.89089
615080.0000   -0.64474
615120.0000   -0.64514
615160.0000   -0.63143
615200.0000   -0.77159
615240.0000   -0.39654
615280.0000   -0.38542
615320.0000   -0.49350
615360.0000   -0.64352
615400.0000   -0.71635
615440.0000   -0.41797
615480.0000   -0.57106
615520.0000   -0.51113
615560.0000   -0.36594
615600.0000   -0.65137
615640.0000   -0.54216
615680.0000   -0.91231
615720.0000   -0.69853
615760.0000   -0.60988
615800.0000   -0.61518
615840.0000   -0.64014
615880.0000   -0.47985
615920.0000   -0.49479
615960.0000   -0.29078
616000.0000   -0.62380
616040.0000   -0.60298
616080.0000   -0.50947
616120.0000   -0.45835
616160.0000   -0.24465
616200.0000   -0.55752
616240.0000   -0.26974
616280.0000   -0.42251
616320.0000   -0.64416
616360.0000   -0.44385
616400.0000   -0.54375
616440.0000   -0.33036
616480.0000   -0.27988
616520.0000   -0.54082
616560.0000   -0.58422
616600.0000   -0.16267
616640.0000   -0.22774
616680.0000   -0.45241
616720.0000   -0.37250
616760.0000   -0.39770
616800.0000   -0.63238
616840.0000   -0.20298
616880.0000   -0.46840
616920.0000   -0.45210
616960.0000   -0.31353
617000.0000   -0.69236
617040.0000   -0.31973
617080.0000   -0.04010
617120.0000   -0.27580
617160.0000    0.10573
617200.0000    0.33180
617240.0000    0.13094
617280.0000   -0.06356
617320.0000    0.14155
617360.0000   -0.16971
617400.0000   -0.12104
617440.0000    0.00441
617480.0000    0.07860
617520.0000   -0.03923
617560.0000    0.16039
617600.0000    0.03466
617640.0000    0.28474
617680.0000    0.47268
617720.0000    0.19092
617760.0000    0.31248
617800.0000   -0.29304
617840.0000   -0.00432
617880.0000    0.18647
617920.0000    0.19973
617960.0000    0.08475
618000.0000    0.24717
618040.0000    0.33240
618080.0000    0.38269
618120.0000    0.12891
618160.0000    0.13520
618200.0000    0.27594
618240.0000    0.41065
618280.0000    0.32701
618320.0000    0.23064
618360.0000    0.27015
618400.0000    0.39516
618440.0000    0.56290
618480.0000    0.15012
618520.0000    0.23409
618560.0000    0.27578
618600.0000    0.39923
618640.0000    0.03747
618680.0000    0.18525
618720.0000    0.19045
618760.0000    0.34351
618800.0000    0.20065
618840.0000    0.34340
618880.0000    0.31180
618920.0000    0.62740
618960.0000    0.38247
619000.0000    0.58263
619040.0000    0.22217
619080.0000    0.34245
619120.0000    0.41729
619160.0000    0.31694
619200.0000    0.59624
619240.0000    0.58397
619280.0000    0.54348
619320.0000    0.46232
619360.0000    0.34073
619400.0000    0.58341
619440.0000    0.15809
619480.0000    0.08778
619520.0000   -0.12720
619560.0000    0.19863
619600.0000    0.48552
619640.0000    0.42309
619680.0000    0.36791
619720.0000    0.20179
619760.0000    0.27701
619800.0000    0.16517
619840.0000    0.22966
619880.0000    0.24246
619920.0000    0.29592
619960.0000    0.25941
620000.0000    0.24854
620040.0000    0.26164
620080.0000    0.14556
620120.0000    0.20878
620160.0000    0.13466
620200.0000    0.14245
620240.0000    0.16424
620280.0000    0.14697
620320.0000    0.19454
620360.0000    0.35769
620400.0000    0.40220
620440.0000    0.33210
620480.0000    0.35674
620520.0000    0.45139
620560.0000    0.49706
620600.0000    0.21773
620640.0000    0.11117
620680.0000   -0.21741
620720.0000    0.10977
620760.0000    0.25079
620800.0000    0.36626
620840.0000    0.40238
620880.0000    0.29463
620920.0000    0.25158
620960.0000    0.73943
621000.0000    0.50858
621040.0000    0.22292
621080.0000    0.30492
621120.0000    0.20141
621160.0000    0.12654
621200.0000    0.21405
621240.0000    0.31016
621280.0000    0.39825
621320.0000    0.41842
621360.0000    0.00048
621400.0000    0.31530
621440.0000    0.32392
621480.0000    0.25549
621520.0000    0.04693
621560.0000   -0.08303
621600.0000   -0.00034
621640.0000    0.10744
621680.0000    0.11984
621720.0000    0.05676
621760.0000   -0.23061
621800.0000    0.04506
621840.0000   -0.01595
621880.0000   -0.10010
621920.0000   -0.22740
621960.0000    0.08902
622000.0000   -0.11703
622040.0000   -0.40650
622080.0000   -0.13014
622120.0000   -0.20187
622160.0000   -0.16488
622200.0000   -0.20536
622240.0000   -0.23660
622280.0000   -0.16398
622320.0000   -0.34530
622360.0000   -0.51687
622400.0000   -0.43032
622440.0000   -0.14401
622480.0000   -0.23628
622520.0000   -0.42333
622560.0000   -0.22008
622600.0000   -0.28277
622640.0000   -0.29637
622680.0000   -0.19681
622720.0000   -0.31753
622760.0000   -0.30447
622800.0000    0.05847
622840.0000   -0.62057
622880.0000   -0.24152
622920.0000   -0.49430
622960.0000   -0.31015
623000.0000   -0.34427
623040.0000   -0.46633
623080.0000   -0.60228
623120.0000   -0.82747
623160.0000   -0.39391
623200.0000   -0.33051
623240.0000   -0.41730
623280.0000   -0.71537
623320.0000   -0.39879
623360.0000   -0.31461
623400.0000   -0.12742
623440.0000   -0.27921
623480.0000   -0.45608
623520.0000   -0.30753
623560.0000   -0.28308
623600.0000   -0.48360
623640.0000   -0.31241
623680.0000   -0.30999
623720.0000   -0.11738
623760.0000    0.08110
623800.0000    0.01963
623840.0000    0.18946
623880.0000    0.39917
623920.0000    0.35665
623960.0000    0.36005
624000.0000    0.29699
624040.0000    0.18654
624080.0000    0.37654
624120.0000    0.30533
624160.0000    0.35929
624200.0000    0.40995
624240.0000   -0.09591
624280.0000    0.01601
624320.0000    0.12177
624360.0000    0.08568
624400.0000    0.42225
624440.0000    0.26499
624480.0000    0.23746
624520.0000    0.23592
624560.0000    0.32565
624600.0000    0.32750
624640.0000    0.30301
624680.0000    0.44341
624720.0000   -0.30216
624760.0000   -0.44592
624800.0000   -0.18237
624840.0000   -0.52100
624880.0000   -0.48969
624920.0000   -0.20477
624960.0000   -0.44682
625000.0000   -0.18904
625040.0000   -0.47610
625080.0000   -0.06053
625120.0000   -0.00437
625160.0000   -0.02974
625200.0000    0.16906
625240.0000   -0.02252
625280.0000   -0.03235
625320.0000   -0.22881
625360.0000   -0.14670
625400.0000   -0.12627
625440.0000   -0.27367
625480.0000   -0.21168
625520.0000   -0.44245
625560.0000   -0.47681
625600.0000   -0.18293
625640.0000   -0.42702
625680.0000   -0.12964
625720.0000   -0.23465
625760.0000   -0.24703
625800.0000   -0.32890
625840.0000   -0.24913
625880.0000   -0.12930
625920.0000   -0.11657
625960.0000   -0.32697
626000.0000   -0.10809
626040.0000    0.02037
626080.0000   -0.69873
626120.0000   -0.36744
626160.0000   -0.29752
626200.0000   -0.54616
626240.0000   -0.65308
626280.0000   -0.12690
626320.0000   -0.22684
626360.0000   -0.29716
626400.0000   -0.16128
626440.0000   -0.32415
626480.0000   -0.33345
626520.0000   -0.01043
626560.0000   -0.52020
626600.0000   -0.29751
626640.0000   -0.62285
626680.0000   -0.82670
626720.0000   -0.69030
626760.0000   -0.83798
626800.0000   -0.71545
626840.0000   -0.47932
626880.0000   -0.56025
626920.0000   -0.74648
626960.0000   -0.60566
627000.0000   -0.24841
627040.0000   -0.54463
627080.0000   -0.42147
627120.0000   -0.29158
627160.0000   -0.54801
627200.0000   -0.36276
627240.0000   -0.13310
627280.0000   -0.04860
627320.0000   -0.23154
627360.0000   -0.01544
627400.0000   -0.14816
627440.0000   -0.32554
627480.0000   -0.34082
627520.0000   -0.36733
627560.0000   -0.58939
627600.0000   -0.61853
627640.0000   -0.45493
627680.0000   -0.38552
627720.0000   -0.60877
627760.0000   -0.48627
627800.0000   -0.11843
627840.0000   -0.17374
627880.0000   -0.32758
627920.0000   -0.55596
627960.0000   -0.31873
628000.0000   -0.22215
628040.0000   -0.42080
628080.0000   -0.09945
628120.0000   -0.33744
628160.0000   -0.69162
628200.0000   -0.42089
628240.0000   -0.75218
628280.0000   -0.41406
628320.0000   -0.06838
628360.0000   -0.16704
628400.0000   -0.34629
628440.0000   -0.42788
628480.0000   -0.24559
628520.0000   -0.01666
628560.0000   -0.14883
628600.0000   -0.20755
628640.0000   -0.30825
628680.0000   -0.34261
628720.0000   -0.13513
628760.0000   -0.12837
628800.0000   -0.18800
628840.0000   -0.22330
628880.0000   -0.28210
628920.0000   -0.34150
628960.0000   -0.23740
629000.0000   -0.19381
629040.0000   -0.70090
629080.0000   -0.28201
629120.0000   -0.48062
629160.0000   -0.51104
629200.0000   -0.57557
629240.0000   -0.60196
629280.0000   -0.99480
629320.0000   -0.61912
629360.0000   -0.38697
629400.0000   -0.33125
629440.0000   -0.62862
629480.0000   -0.66334
629520.0000   -0.70018
629560.0000   -0.27144
629600.0000   -0.30021
629640.0000   -0.54697
629680.0000    0.05740
629720.0000   -0.52792
629760.0000   -0.14519
629800.0000   -0.36542
629840.0000   -0.48029
629880.0000   -0.24455
629920.0000   -0.07691
629960.0000   -0.47619
630000.0000   -0.72143
630040.0000   -0.42262
630080.0000   -0.63439
630120.0000   -0.38672
630160.0000   -0.47819
630200.0000   -0.48857
630240.0000   -0.68431
630280.0000   -0.36240
630320.0000   -0.36841
630360.0000   -0.35114
630400.0000   -0.20127
630440.0000   -0.38119
630480.0000   -0.37175
630520.0000   -0.24591
630560.0000   -0.38860
630600.0000   -0.33183
630640.0000    0.06219
630680.0000   -0.31093
630720.0000   -0.51724
630760.0000   -0.48216
630800.0000   -0.51485
630840.0000   -0.32807
630880.0000   -0.20277
630920.0000   -0.34901
630960.0000   -0.32768
631000.0000   -0.54014
631040.0000   -0.66777
631080.0000   -0.16703
631120.0000   -0.10919
631160.0000   -0.30496
631200.0000   -0.36825
631240.0000   -0.24940
631280.0000   -0.28852
631320.0000   -0.23667
631360.0000   -0.16932
631400.0000   -0.22875
631440.0000   -0.35927
631480.0000   -0.25209
631520.0000   -0.11977
631560.0000   -0.48510
631600.0000   -0.45206
631640.0000   -0.28564
631680.0000   -0.26588
631720.0000   -0.25543
631760.0000   -0.20985
631800.0000   -0.24547
631840.0000   -0.06270
631880.0000   -0.21174
631920.0000   -0.58330
631960.0000   -0.49799
632000.0000   -0.36323
632040.0000   -0.43645
632080.0000   -0.60077
632120.0000   -0.32743
632160.0000   -0.47914
632200.0000   -0.23975
632240.0000   -0.23609
632280.0000   -0.13799
632320.0000   -0.47639
632360.0000   -0.57535
632400.0000   -0.64524
632440.0000   -0.40351
632480.0000   -0.31683
632520.0000   -0.28787
632560.0000   -0.42822
632600.0000   -0.20411
632640.0000   -0.51649
632680.0000   -0.63448
632720.0000   -0.59447
632760.0000   -0.30856
632800.0000   -0.25200
632840.0000   -0.00504
632880.0000   -0.10616
632920.0000   -0.08275
632960.0000   -0.22426
633000.0000   -0.17014
633040.0000   -0.28464
633080.0000   -0.29149
633120.0000   -0.17341
633160.0000   -0.48174
633200.0000   -0.18774
633240.0000   -0.20000
633280.0000   -0.12587
633320.0000   -0.08508
633360.0000   -0.19235
633400.0000   -0.03187
633440.0000   -0.26124
633480.0000   -0.48317
633520.0000   -0.06177
633560.0000   -0.12314
633600.0000   -0.22093
633640.0000   -0.62327
633680.0000   -0.32578
633720.0000   -0.42669
633760.0000   -0.39873
633800.0000   -0.60362
633840.0000   -0.27307
633880.0000   -0.55066
633920.0000   -0.22011
633960.0000   -0.40765
634000.0000   -0.15028
634040.0000   -0.19806
634080.0000   -0.43492
634120.0000   -0.19664
634160.0000   -0.18794
634200.0000   -0.79616
634240.0000   -0.45569
634280.0000   -0.26158
634320.0000   -0.35417
634360.0000   -0.12981
634400.0000   -0.04046
634440.0000   -0.20184
634480.0000   -0.22093
634520.0000   -0.10406
634560.0000   -0.45636
634600.0000   -0.27005
634640.0000   -0.33319
634680.0000   -0.26367
634720.0000   -0.33986
634760.0000   -0.22548
634800.0000   -0.10759
634840.0000   -0.19163
634880.0000    0.02661
634920.0000   -0.01987
634960.0000   -0.05590
635000.0000   -0.04423
635040.0000   -0.10027
635080.0000   -0.10683
635120.0000   -0.34054
635160.0000   -0.27045
635200.0000    0.03130
635240.0000    0.29302
635280.0000   -0.00402
635320.0000   -0.00575
635360.0000    0.27226
635400.0000    0.03240
635440.0000    0.09001
635480.0000    0.12344
635520.0000    0.32818
635560.0000    0.09081
635600.0000    0.06603
635640.0000   -0.01020
635680.0000    0.11471
635720.0000    0.02449
635760.0000   -0.08608
635800.0000   -0.02502
635840.0000    0.20615
635880.0000   -0.69916
635920.0000   -0.78678
635960.0000   -0.63543
636000.0000   -0.30903
636040.0000   -0.02354
636080.0000    0.11229
636120.0000   -0.12877
636160.0000    0.19141
636200.0000   -0.09983
636240.0000   -0.20219
636280.0000    0.12268
636320.0000    0.12071
636360.0000    0.04396
636400.0000    0.00085
636440.0000    0.49926
636480.0000    0.19716
636520.0000    0.02790
636560.0000    0.22244
636600.0000   -0.20486
636640.0000   -0.33595
636680.0000   -0.86212
636720.0000   -0.94780
636760.0000   -0.59356
636800.0000   -0.70646
636840.0000   -0.52408
636880.0000   -0.84668
636920.0000   -0.93262
636960.0000   -0.64932
637000.0000   -0.65654
637040.0000   -0.67746
637080.0000   -0.89787
637120.0000   -0.67508
637160.0000   -0.22427
637200.0000   -0.42256
637240.0000   -0.62258
637280.0000   -0.72050
637320.0000   -0.45413
637360.0000   -0.47279
637400.0000   -0.22878
637440.0000   -0.23297
637480.0000   -0.04027
637520.0000   -0.39716
637560.0000    0.05377
637600.0000   -0.17057
637640.0000   -0.42875
637680.0000   -0.25588
637720.0000    0.12196
637760.0000   -0.12669
637800.0000   -0.43006
637840.0000   -0.13599
637880.0000   -0.45003
637920.0000   -0.15211
637960.0000   -0.39779
638000.0000   -0.17585
638040.0000   -0.32338
638080.0000   -0.53779
638120.0000   -0.06463
638160.0000   -0.15063
638200.0000   -0.27809
638240.0000   -0.62041
638280.0000   -0.63808
638320.0000   -0.86981
638360.0000   -0.49671
638400.0000   -0.46497
638440.0000   -0.48822
638480.0000   -0.45005
638520.0000   -0.31048
638560.0000   -0.29869
638600.0000   -0.49128
638640.0000   -0.29332
638680.0000   -0.58571
638720.0000   -0.46353
638760.0000   -0.54943
638800.0000   -0.26916
638840.0000   -0.51540
638880.0000   -0.55972
638920.0000   -0.38550
638960.0000   -0.75288
639000.0000   -0.59992
639040.0000   -0.40110
639080.0000   -0.38874
639120.0000   -0.58232
639160.0000   -0.61449
639200.0000   -0.78700
639240.0000   -0.55145
639280.0000   -0.52234
639320.0000   -0.82897
639360.0000   -0.68655
639400.0000   -0.93132
639440.0000   -0.44520
639480.0000   -0.44200
639520.0000   -0.32997
639560.0000   -0.35990
639600.0000   -0.71577
639640.0000   -0.43788
639680.0000   -0.39882
639720.0000   -0.24511
639760.0000   -0.09026
639800.0000   -0.06283
639840.0000   -0.04294
639880.0000   -0.53077
639920.0000   -0.08639
639960.0000   -0.65446
640000.0000   -0.73102
640040.0000   -0.44084
640080.0000   -0.34464
640120.0000   -0.72290
640160.0000   -0.34200
640200.0000   -0.75556
640240.0000   -0.23164
640280.0000   -0.20344
640320.0000   -0.08810
640360.0000   -0.48884
640400.0000   -0.37723
640440.0000   -0.52052
640480.0000   -0.22548
640520.0000   -0.58263
640560.0000   -0.48360
640600.0000   -0.46050
640640.0000   -0.21547
640680.0000   -0.46926
640720.0000   -0.50038
640760.0000   -0.56294
640800.0000   -0.30647
640840.0000   -0.25335
640880.0000   -0.60184
640920.0000   -0.87890
640960.0000   -0.94629
641000.0000   -0.36390
641040.0000    0.10358
641080.0000   -0.04271
641120.0000   -0.42664
641160.0000    0.13118
641200.0000   -0.36702
641240.0000   -0.09543
641280.0000    0.00257
641320.0000   -0.32261
641360.0000   -0.26844
641400.0000   -0.25012
641440.0000   -0.34358
641480.0000   -0.03829
641520.0000   -0.44466
641560.0000   -0.33840
641600.0000   -0.20570
641640.0000   -0.31698
641680.0000   -0.23493
641720.0000   -0.34809
641760.0000   -0.30006
641800.0000   -0.50847
641840.0000   -0.23498
641880.0000   -0.44359
641920.0000   -0.30476
641960.0000   -0.67175
642000.0000   -0.17575
642040.0000   -0.30989
642080.0000   -0.21391
642120.0000   -0.03704
642160.0000   -0.35617
642200.0000   -0.49982
642240.0000   -0.25076
642280.0000   -0.48816
642320.0000   -0.35289
642360.0000   -0.39035
642400.0000   -0.18755
642440.0000   -0.10005
642480.0000   -0.46942
642520.0000   -0.46662
642560.0000   -0.33943
642600.0000   -0.27693
642640.0000   -0.21833
642680.0000   -0.33245
642720.0000   -0.44713
642760.0000   -0.53743
642800.0000   -0.37404
642840.0000   -0.42200
642880.0000   -0.39573
642920.0000   -0.72328
642960.0000   -0.20946
643000.0000   -0.44095
643040.0000   -0.29124
643080.0000   -0.64647
643120.0000   -0.67812
643160.0000   -0.72737
643200.0000   -0.57438
643240.0000   -0.54820
643280.0000   -0.36760
643320.0000   -0.55774
643360.0000   -0.71406
643400.0000   -0.48647
643440.0000   -0.52025
643480.0000   -0.61460
643520.0000   -0.53322
643560.0000   -0.38992
643600.0000   -0.55128
643640.0000   -0.58874
643680.0000   -0.70009
643720.0000   -0.58112
643760.0000   -0.37999
643800.0000   -0.41304
643840.0000   -0.63774
643880.0000   -0.90356
643920.0000   -0.63370
643960.0000   -0.72530
644000.0000   -0.71934
644040.0000   -0.49965
644080.0000   -0.32154
644120.0000   -0.45840
644160.0000   -0.71918
644200.0000   -0.58196
644240.0000   -0.64031
644280.0000   -0.77405
644320.0000   -0.34877
644360.0000   -0.75858
644400.0000   -0.62417
644440.0000   -0.47420
644480.0000   -0.65954
644520.0000   -0.42666
644560.0000   -0.43296
644600.0000   -0.68345
644640.0000   -0.26297
644680.0000   -0.35435
644720.0000   -0.29223
644760.0000   -0.37738
644800.0000   -0.19331
644840.0000   -0.65914
644880.0000   -0.37084
644920.0000   -0.70203
644960.0000   -0.65590
645000.0000   -0.35765
645040.0000   -0.36909
645080.0000   -0.35634
645120.0000   -0.79286
645160.0000   -0.69022
645200.0000   -0.37445
645240.0000   -0.42143
645280.0000   -0.50937
645320.0000   -0.88664
645360.0000   -0.65667
645400.0000   -0.61471
645440.0000   -0.39412
645480.0000   -0.67006
645520.0000   -0.65642
645560.0000   -0.58751
645600.0000   -0.54085
645640.0000   -0.51558
645680.0000   -0.49193
645720.0000   -0.54211
645760.0000   -0.46485
645800.0000   -0.65903
645840.0000   -0.65484
645880.0000   -0.77047
645920.0000   -0.68579
645960.0000   -0.55812
646000.0000   -0.51462
646040.0000   -0.67577
646080.0000   -0.66061
646120.0000   -0.76650
646160.0000   -0.80589
646200.0000   -0.58011
646240.0000   -0.49018
646280.0000   -0.51813
646320.0000   -0.30863
646360.0000   -0.14139
646400.0000    0.06374
646440.0000   -0.05586
646480.0000   -0.02163
646520.0000    0.09278
646560.0000    0.25758
646600.0000   -0.14868
646640.0000   -0.23839
646680.0000   -0.08940
646720.0000   -0.22937
646760.0000    0.03877
646800.0000    0.29348
646840.0000    0.43512
646880.0000    0.32180
646920.0000    0.21841
646960.0000    0.23065
647000.0000    0.41520
647040.0000    0.24113
647080.0000    0.44527
647120.0000    0.23254
647160.0000    0.23608
647200.0000    0.18726
647240.0000    0.29685
647280.0000    0.13381
647320.0000    0.37011
647360.0000    0.13808
647400.0000    0.25639
647440.0000    0.22504
647480.0000    0.17314
647520.0000   -0.11764
647560.0000    0.03315
647600.0000   -0.29601
647640.0000   -0.21878
647680.0000    0.07364
647720.0000    0.09639
647760.0000    0.09090
647800.0000    0.35493
647840.0000    0.31776
647880.0000    0.24659
647920.0000    0.38875
647960.0000    0.18077
648000.0000    0.18334
648040.0000    0.23789
648080.0000    0.37504
648120.0000    0.25621
648160.0000    0.20749
648200.0000    0.39124
648240.0000    0.18747
648280.0000    0.14467
648320.0000    0.15243
648360.0000    0.29333
648400.0000    0.31840
648440.0000    0.31917
648480.0000    0.22019
648520.0000    0.33933
648560.0000    0.20812
648600.0000    0.24160
648640.0000    0.15908
648680.0000    0.14065
648720.0000    0.41732
648760.0000    0.36578
648800.0000    0.21431
648840.0000    0.30906
648880.0000    0.20609
648920.0000    0.12923
648960.0000    0.19564
649000.0000    0.39620
649040.0000    0.25780
649080.0000    0.28292
649120.0000    0.24881
649160.0000    0.38327
649200.0000    0.28516
649240.0000    0.48588
649280.0000    0.35631
649320.0000    0.65466
649360.0000    0.64214
649400.0000    0.70007
649440.0000    0.57321
649480.0000    0.56263
649520.0000    0.50229
649560.0000    0.18381
649600.0000    0.70352
649640.0000    0.63274
649680.0000    0.38669
649720.0000    0.40993
649760.0000    0.47097
649800.0000    0.61763
649840.0000    0.44793
649880.0000    0.54602
649920.0000    0.20723
649960.0000    0.40392
650000.0000    0.40908
650040.0000    0.74046
650080.0000    0.45902
650120.0000    0.51550
650160.0000    0.39202
650200.0000    0.44987
650240.0000    0.09742
650280.0000    0.16156
650320.0000    0.59825
650360.0000    0.42837
650400.0000    0.33010
650440.0000    0.15938
650480.0000    0.40827
650520.0000    0.28037
650560.0000    0.21040
650600.0000    0.32946
650640.0000    0.41294
650680.0000    0.37570
650720.0000    0.55682
650760.0000    0.38056
650800.0000    0.32064
650840.0000    0.52275
650880.0000    0.52482
650920.0000    0.13078
650960.0000    0.35573
651000.0000    0.25841
651040.0000    0.31242
651080.0000    0.37774
651120.0000    0.35269
651160.0000   -0.13124
651200.0000    0.06614
651240.0000   -0.34396
651280.0000    0.05214
651320.0000   -0.22374
651360.0000   -0.04063
651400.0000   -0.26843
651440.0000    0.13323
651480.0000    0.28455
651520.0000    0.27601
651560.0000    0.48813
651600.0000    0.42695
651640.0000    0.57866
651680.0000    0.48747
651720.0000    0.51985
651760.0000    0.33219
651800.0000    0.52642
651840.0000    0.40489
651880.0000    0.51946
651920.0000    0.41805
651960.0000    0.45227
652000.0000    0.48090
652040.0000    0.40783
652080.0000    0.31402
652120.0000    0.45943
652160.0000    0.32663
652200.0000    0.40938
652240.0000    0.56751
652280.0000    0.37713
652320.0000    0.44954
652360.0000    0.61735
652400.0000    0.47041
652440.0000    0.20088
652480.0000    0.21683
652520.0000    0.42171
652560.0000    0.29071
652600.0000    0.49718
652640.0000    0.25669
652680.0000    0.38724
652720.0000    0.36981
652760.0000    0.32447
652800.0000    0.26928
652840.0000    0.38037
652880.0000    0.39177
652920.0000    0.33613
652960.0000    0.24521
653000.0000    0.30304
653040.0000    0.29700
653080.0000    0.40131
653120.0000    0.35571
653160.0000    0.39102
653200.0000    0.27722
653240.0000    0.28798
653280.0000    0.27313
653320.0000    0.36000
653360.0000    0.33139
653400.0000    0.34279
653440.0000    0.25402
653480.0000    0.38349
653520.0000   -0.22310
653560.0000   -0.36667
653600.0000   -0.31833
653640.0000   -0.93220
653680.0000   -0.63442
653720.0000   -0.42770
653760.0000   -0.70292
653800.0000   -0.16892
653840.0000   -0.06493
653880.0000    0.28282
653920.0000    0.32195
653960.0000    0.16564
654000.0000    0.27357
654040.0000    0.37535
654080.0000    0.36663
654120.0000    0.45952
654160.0000    0.21902
654200.0000   -0.55533
654240.0000   -0.48451
654280.0000   -0.48591
654320.0000   -0.38572
654360.0000   -0.15431
654400.0000   -0.01801
654440.0000   -0.26967
654480.0000    0.07543
654520.0000   -0.25329
654560.0000   -0.05121
654600.0000    0.09221
654640.0000    0.05882
654680.0000    0.01290
654720.0000    0.10368
654760.0000    0.06653
654800.0000   -0.06159
654840.0000   -0.19141
654880.0000   -0.19077
654920.0000   -0.37522
654960.0000   -0.24502
655000.0000   -0.51997
655040.0000   -0.58266
655080.0000   -0.35951
655120.0000   -0.31849
655160.0000   -0.74878
655200.0000   -0.11067
655240.0000   -0.04242
655280.0000   -0.08747
655320.0000   -0.35152
655360.0000   -0.72466
655400.0000    0.00278
655440.0000   -0.00663
655480.0000    0.06384
655520.0000   -0.42316
655560.0000   -0.90648
655600.0000   -0.49104
655640.0000   -0.05615
655680.0000   -0.37022
655720.0000   -0.09612
655760.0000   -0.01572
655800.0000   -0.03330
655840.0000   -0.12484
655880.0000   -0.09000
655920.0000    0.04533
655960.0000    0.05844
656000.0000   -0.17899
656040.0000    0.00129
656080.0000   -0.39541
656120.0000    0.02535
656160.0000   -0.22288
656200.0000   -0.30494
656240.0000   -0.33917
656280.0000   -0.66458
656320.0000   -0.07972
656360.0000   -0.32953
656400.0000   -0.38381
656440.0000   -0.53062
656480.0000   -0.16851
656520.0000   -0.55862
656560.0000   -0.41255
656600.0000   -0.24450
656640.0000   -0.37546
656680.0000   -0.43402
656720.0000   -0.26164
656760.0000   -0.16448
656800.0000   -0.54643
656840.0000   -0.43063
656880.0000   -0.40080
656920.0000   -0.58118
656960.0000   -0.53843
657000.0000   -0.44477
657040.0000   -0.38494
657080.0000   -0.36850
657120.0000   -0.51300
657160.0000   -0.28981
657200.0000   -0.27867
657240.0000   -0.55013
657280.0000   -0.58926
657320.0000   -0.47964
657360.0000   -0.38430
657400.0000   -0.37200
657440.0000   -0.44219
657480.0000   -0.41123
657520.0000   -0.31065
657560.0000   -0.44588
657600.0000   -0.52913
657640.0000   -0.54999
657680.0000   -0.42984
657720.0000   -0.46831
657760.0000   -0.54357
657800.0000    0.10138
657840.0000   -0.10824
657880.0000   -0.40837
657920.0000   -0.07998
657960.0000   -0.24862
658000.0000   -0.55409
658040.0000   -0.47587
658080.0000   -0.19799
658120.0000   -0.18814
658160.0000   -0.43636
658200.0000   -0.42746
658240.0000   -0.40454
658280.0000   -0.23178
658320.0000   -0.40863
658360.0000   -0.19435
658400.0000   -0.37676
658440.0000   -0.40367
658480.0000   -0.28063
658520.0000   -0.22813
658560.0000   -0.32379
658600.0000   -0.57718
658640.0000   -0.49082
658680.0000   -0.70064
658720.0000   -0.49952
658760.0000   -0.37979
658800.0000   -0.37087
658840.0000   -0.23941
658880.0000   -0.17422
658920.0000   -0.18818
658960.0000   -0.08790
659000.0000   -0.28365
659040.0000   -0.27308
659080.0000   -0.31269
659120.0000   -0.48659
659160.0000   -0.25750
659200.0000   -0.45895
659240.0000   -0.39139
659280.0000   -0.79070
659320.0000   -0.60549
659360.0000   -0.41938
659400.0000   -0.57013
659440.0000   -0.53734
659480.0000   -0.26588
659520.0000   -0.48900
659560.0000   -0.37977
659600.0000   -0.32309
659640.0000   -0.29821
659680.0000   -0.34105
659720.0000    0.11843
659760.0000   -0.14625
659800.0000   -0.46069
659840.0000   -0.35394
659880.0000   -0.44217
659920.0000   -0.70543
659960.0000   -0.77499
660000.0000   -0.50991
660040.0000   -0.33598
660080.0000   -0.29416
660120.0000   -0.45088
660160.0000   -0.56278
660200.0000   -0.29114
660240.0000   -0.41137
660280.0000   -0.35693
660320.0000   -0.05320
660360.0000   -0.55869
660400.0000   -0.50462
660440.0000   -0.40929
660480.0000   -0.54160
660520.0000   -0.31107
660560.0000   -0.49766
660600.0000   -0.04834
660640.0000   -0.09417
660680.0000   -0.02987
660720.0000   -0.06661
660760.0000   -0.07618
660800.0000   -0.07345
660840.0000   -0.15443
660880.0000   -0.01806
660920.0000   -0.05952
660960.0000   -0.07612
661000.0000   -0.33629
661040.0000   -0.48351
661080.0000    0.07139
661120.0000   -0.02802
661160.0000   -0.36445
661200.0000   -0.08582
661240.0000   -0.27352
661280.0000   -0.09906
661320.0000    0.18078
661360.0000   -0.08634
661400.0000   -0.10309
661440.0000   -0.06037
661480.0000   -0.22316
661520.0000    0.16113
661560.0000    0.30463
661600.0000    0.38070
661640.0000    0.61726
661680.0000    0.44347
661720.0000    0.48431
661760.0000    0.42494
661800.0000    0.39750
661840.0000    0.47782
661880.0000    0.42217
661920.0000    0.33048
661960.0000    0.41392
662000.0000    0.29702
662040.0000    0.30476
662080.0000    0.39450
662120.0000    0.45038
662160.0000    0.40446
662200.0000    0.49594
662240.0000    0.50205
662280.0000    0.73346
662320.0000    0.38169
662360.0000    0.43097
662400.0000    0.59088
662440.0000    0.32242
662480.0000    0.27617
662520.0000    0.23569
662560.0000    0.37742
662600.0000    0.43583
662640.0000    0.30304
662680.0000    0.23380
662720.0000    0.31351
662760.0000    0.35652
662800.0000    0.28399
662840.0000    0.26159
662880.0000    0.41928
662920.0000    0.31426
662960.0000    0.29336
663000.0000    0.37087
663040.0000    0.33034
663080.0000    0.42878
663120.0000    0.44727
663160.0000    0.33959
663200.0000    0.43725
663240.0000    0.37124
663280.0000    0.43047
663320.0000    0.41644
663360.0000    0.46402
663400.0000    0.19633
663440.0000    0.18027
663480.0000    0.25951
663520.0000    0.25620
663560.0000    0.34005
663600.0000    0.14249
663640.0000    0.24615
663680.0000    0.27905
663720.0000    0.36055
663760.0000    0.22540
663800.0000    0.44931
663840.0000    0.26687
663880.0000    0.17176
663920.0000    0.12166
663960.0000    0.27986
664000.0000    0.13032
664040.0000    0.18967
664080.0000    0.40018
664120.0000    0.36050
664160.0000    0.40753
664200.0000    0.23755
664240.0000    0.26295
664280.0000    0.02651
664320.0000    0.20770
664360.0000    0.32796
664400.0000    0.19436
664440.0000    0.47130
664480.0000    0.41719
664520.0000    0.26554
664560.0000    0.34101
664600.0000    0.44076
664640.0000    0.39389
664680.0000    0.17922
664720.0000    0.42180
664760.0000    0.45446
664800.0000    0.45322
664840.0000    0.34795
664880.0000    0.60300
664920.0000    0.39427
664960.0000    0.40403
665000.0000    0.31638
665040.0000    0.32788
665080.0000    0.43332
665120.0000    0.18407
665160.0000    0.20176
665200.0000    0.29045
665240.0000    0.44232
665280.0000   -0.02644
665320.0000    0.08223
665360.0000   -0.01954
665400.0000   -0.27056
665440.0000   -0.01580
665480.0000   -0.12517
665520.0000    0.06944
665560.0000   -0.10927
665600.0000    0.27181
665640.0000    0.30704
665680.0000    0.22832
665720.0000    0.23207
665760.0000    0.06442
665800.0000    0.19223
665840.0000    0.36412
665880.0000    0.21038
665920.0000    0.42195
665960.0000    0.27844
666000.0000    0.30230
666040.0000    0.39594
666080.0000    0.22634
666120.0000    0.36464
666160.0000    0.52683
666200.0000    0.25252
666240.0000    0.23596
666280.0000    0.24694
666320.0000    0.33833
666360.0000    0.19736
666400.0000    0.31789
666440.0000    0.45524
666480.0000    0.52620
666520.0000    0.17742
666560.0000    0.60657
666600.0000    0.59551
666640.0000    0.37426
666680.0000    0.38202
666720.0000    0.24899
666760.0000    0.25017
666800.0000    0.25184
666840.0000    0.32505
666880.0000    0.34524
666920.0000    0.35560
666960.0000    0.40495
667000.0000    0.31849
667040.0000    0.27985
667080.0000    0.06895
667120.0000    0.57222
667160.0000    0.35345
667200.0000    0.43814
667240.0000    0.36947
667280.0000    0.56528
667320.0000    0.44914
667360.0000    0.34774
667400.0000    0.11273
667440.0000    0.40625
667480.0000    0.44277
667520.0000   -0.00189
667560.0000    0.39223
667600.0000    0.37675
667640.0000    0.67020
667680.0000    0.51569
667720.0000    0.55469
667760.0000    0.63485
667800.0000    0.31177
667840.0000    0.55787
667880.0000    0.64615
667920.0000    0.42686
667960.0000    0.26560
668000.0000    0.43816
668040.0000    0.36779
668080.0000    0.23228
668120.0000    0.13635
668160.0000    0.31309
668200.0000    0.45322
668240.0000    0.32522
668280.0000    0.20261
668320.0000    0.23360
668360.0000    0.30659
668400.0000    0.08820
668440.0000    0.41474
668480.0000    0.35093
668520.0000    0.31671
668560.0000    0.34614
668600.0000    0.31323
668640.0000    0.27227
668680.0000    0.19702
668720.0000    0.56373
668760.0000    0.40367
668800.0000    0.45974
668840.0000    0.39554
668880.0000    0.44048
668920.0000    0.57161
668960.0000    0.42203
669000.0000    0.53466
669040.0000    0.39504
669080.0000    0.74267
669120.0000    0.38261
669160.0000    0.46114
669200.0000    0.36027
669240.0000    0.53436
669280.0000    0.63731
669320.0000    0.33485
669360.0000    0.43541
669400.0000    0.48056
669440.0000    0.54888
669480.0000    0.62021
669520.0000    0.55231
669560.0000    0.50726
669600.0000    0.49973
669640.0000    0.54193
669680.0000    0.31183
669720.0000    0.28714
669760.0000    0.44332
669800.0000    0.44510
669840.0000    0.27251
669880.0000    0.10591
669920.0000    0.32708
669960.0000    0.23338
670000.0000    0.51579
670040.0000    0.45167
670080.0000    0.31614
670120.0000    0.34153
670160.0000    0.19330
670200.0000    0.17945
670240.0000    0.30336
670280.0000    0.25279
670320.0000    0.30446
670360.0000    0.22792
670400.0000    0.07774
670440.0000    0.38393
670480.0000    0.22656
670520.0000    0.31612
670560.0000    0.33917
670600.0000    0.21006
670640.0000    0.32541
670680.0000    0.32005
670720.0000    0.18679
670760.0000    0.17138
670800.0000    0.35460
670840.0000    0.26980
670880.0000    0.44033
670920.0000    0.38488
670960.0000    0.18643
671000.0000    0.28731
671040.0000    0.35661
671080.0000    0.36762
671120.0000    0.34642
671160.0000    0.37567
671200.0000    0.36514
671240.0000    0.17590
671280.0000    0.53253
671320.0000    0.29199
671360.0000    0.27431
671400.0000    0.36963
671440.0000    0.26209
671480.0000    0.05493
671520.0000    0.44705
671560.0000    0.41440
671600.0000    0.24495
671640.0000    0.57996
671680.0000    0.38328
671720.0000    0.35587
671760.0000    0.55678
671800.0000    0.48623
671840.0000    0.51246
671880.0000    0.48880
671920.0000    0.54400
671960.0000    0.46729
672000.0000    0.42369
672040.0000    0.37378
672080.0000    0.50161
672120.0000    0.09842
672160.0000    0.42466
672200.0000    0.30473
672240.0000    0.38141
672280.0000    0.33612
672320.0000    0.46878
672360.0000    0.45179
672400.0000    0.49197
672440.0000    0.31790
672480.0000    0.56721
672520.0000    0.54066
672560.0000    0.56858
672600.0000    0.32813
672640.0000    0.38485
672680.0000    0.27964
672720.0000    0.73789
672760.0000    0.59008
672800.0000    0.61040
672840.0000    0.53652
672880.0000    0.57887
672920.0000    0.46794
672960.0000    0.52997
673000.0000    0.65189
673040.0000    0.50287
673080.0000    0.33610
673120.0000    0.48692
673160.0000    0.34642
673200.0000    0.66003
673240.0000    0.51832
673280.0000    0.47945
673320.0000    0.54139
673360.0000    0.69639
673400.0000    0.45834
673440.0000    0.53195
673480.0000    0.73326
673520.0000    0.62616
673560.0000    0.53348
673600.0000    0.64897
673640.0000    0.66559
673680.0000    0.69480
673720.0000    0.53175
673760.0000    0.53876
673800.0000    0.51868
673840.0000    0.63927
673880.0000    0.44031
673920.0000    0.61370
673960.0000    0.62128
674000.0000    0.61659
674040.0000    0.53277
674080.0000    0.59804
674120.0000    0.62512
674160.0000    0.39198
674200.0000    0.58814
674240.0000    0.48594
674280.0000    0.61479
674320.0000    0.59280
674360.0000    0.32090
674400.0000    0.60304
674440.0000    0.29136
674480.0000    0.56287
674520.0000    0.25628
674560.0000    0.27171
674600.0000    0.44690
674640.0000    0.52409
674680.0000    0.45458
674720.0000    0.33212
674760.0000    0.22199
674800.0000    0.67566
674840.0000    0.52497
674880.0000    0.57108
674920.0000    0.38195
674960.0000    0.65970
675000.0000    0.31287
675040.0000    0.31596
675080.0000    0.15550
675120.0000    0.34925
675160.0000    0.32694
675200.0000    0.30249
675240.0000    0.44661
675280.0000    0.26052
675320.0000    0.35057
675360.0000    0.42833
675400.0000    0.27957
675440.0000    0.35990
675480.0000    0.48670
675520.0000    0.25009
675560.0000    0.28307
675600.0000    0.30488
675640.0000    0.30271
675680.0000   -0.00092
675720.0000   -0.19174
675760.0000   -0.44025
675800.0000   -0.69533
675840.0000   -0.32162
675880.0000   -0.50884
675920.0000   -0.31104
675960.0000   -0.47947
676000.0000    0.07237
676040.0000   -0.04823
676080.0000   -0.25489
676120.0000   -0.10195
676160.0000   -0.18363
676200.0000   -0.22900
676240.0000   -0.28743
676280.0000   -0.07684
676320.0000    0.72270
676360.0000    0.67919
676400.0000    0.62089
676440.0000    0.63903
676480.0000    0.76820
676520.0000    0.61222
676560.0000    0.60929
676600.0000    0.43202
676640.0000    0.73586
676680.0000    0.52001
676720.0000    0.38826
676760.0000    0.62475
676800.0000    0.42874
676840.0000    0.55812
676880.0000    0.37482
676920.0000    0.47621
676960.0000    0.28265
677000.0000    0.36912
677040.0000    0.36328
677080.0000    0.27290
677120.0000    0.28660
677160.0000    0.26560
677200.0000    0.06462
677240.0000    0.46372
677280.0000    0.20133
677320.0000   -0.05244
677360.0000   -0.25909
677400.0000   -0.43639
677440.0000   -0.20620
677480.0000   -0.40413
677520.0000   -0.32759
677560.0000   -0.42797
677600.0000   -0.19449
677640.0000   -0.44076
677680.0000   -0.31676
677720.0000   -0.17340
677760.0000   -0.35077
677800.0000   -0.25095
677840.0000   -0.10769
677880.0000   -0.40241
677920.0000   -0.15451
677960.0000   -0.23710
678000.0000   -0.35385
678040.0000   -0.40489
678080.0000   -0.10428
678120.0000   -0.49127
678160.0000   -0.48821
678200.0000   -0.43701
678240.0000   -0.55966
678280.0000   -0.20658
678320.0000   -0.31515
678360.0000   -0.64909
678400.0000   -0.53596
678440.0000   -0.40293
678480.0000   -0.38065
678520.0000   -0.26069
678560.0000   -0.19720
678600.0000   -0.55106
678640.0000   -0.28444
678680.0000   -0.28960
678720.0000   -0.60144
678760.0000   -0.38779
678800.0000   -0.64223
678840.0000   -0.52388
678880.0000   -0.58084
678920.0000   -0.48382
678960.0000   -0.61461
679000.0000   -0.50566
679040.0000   -0.27940
679080.0000   -0.59157
679120.0000   -0.35809
679160.0000   -0.31485
679200.0000   -0.54659
679240.0000   -0.33317
679280.0000   -0.52314
679320.0000   -0.39751
679360.0000   -0.59355
679400.0000   -0.52905
679440.0000   -0.31451
679480.0000   -0.23472
679520.0000   -0.50278
679560.0000   -0.63664
679600.0000   -0.60531
679640.0000   -0.45774
679680.0000   -0.67478
679720.0000   -0.62132
679760.0000   -0.56819
679800.0000   -0.47650
679840.0000   -0.75297
679880.0000   -0.57929
679920.0000   -0.53280
679960.0000   -0.47559
680000.0000   -0.46413
680040.0000   -0.45623
680080.0000   -0.54519
680120.0000   -0.18342
680160.0000   -0.17675
680200.0000   -0.07907
680240.0000    0.33830
680280.0000    0.25082
680320.0000    0.29111
680360.0000    0.36133
680400.0000    0.27762
680440.0000    0.59419
680480.0000    0.46634
680520.0000    0.42622
680560.0000    0.31832
680600.0000    0.32973
680640.0000    0.49214
680680.0000    0.54338
680720.0000    0.49908
680760.0000    0.56282
680800.0000    0.68158
680840.0000    0.38880
680880.0000    0.43796
680920.0000    0.41887
680960.0000    0.52832
681000.0000    0.54177
681040.0000    0.50220
681080.0000    0.21591
681120.0000    0.32237
681160.0000    0.36345
681200.0000    0.32699
681240.0000    0.37099
681280.0000    0.26497
681320.0000    0.39347
681360.0000    0.24051
681400.0000    0.33351
681440.0000    0.18334
681480.0000    0.17404
681520.0000    0.14897
681560.0000    0.45031
681600.0000    0.42502
681640.0000    0.37147
681680.0000    0.47596
681720.0000    0.59651
681760.0000    0.60944
681800.0000    0.26588
681840.0000    0.39744
681880.0000    0.50326
681920.0000    0.53040
681960.0000    0.50566
682000.0000    0.60939
682040.0000    0.66250
682080.0000    0.48023
682120.0000    0.51886
682160.0000    0.46031
682200.0000    0.38227
682240.0000    0.48267
682280.0000    0.20370
682320.0000    0.60412
682360.0000    0.60736
682400.0000    0.56838
682440.0000    0.61478
682480.0000    0.57192
682520.0000    0.30569
682560.0000    0.25347
682600.0000    0.25152
682640.0000    0.47005
682680.0000    0.44499
682720.0000    0.30312
682760.0000    0.22143
682800.0000    0.59821
682840.0000    0.32765
682880.0000    0.48369
682920.0000    0.38175
682960.0000    0.36580
683000.0000    0.46808
683040.0000    0.31572
683080.0000    0.45041
683120.0000    0.46626
683160.0000    0.26145
683200.0000    0.27554
683240.0000    0.25762
683280.0000    0.35452
683320.0000    0.30576
683360.0000    0.20237
683400.0000    0.43861
683440.0000    0.31911
683480.0000    0.41951
683520.0000    0.16732
683560.0000   -0.06511
683600.0000    0.65219
683640.0000    0.30380
683680.0000    0.33647
683720.0000    0.24400
683760.0000    0.26028
683800.0000    0.29650
683840.0000    0.20594
683880.0000    0.30741
683920.0000    0.38090
683960.0000    0.39504
684000.0000    0.42285
684040.0000    0.25734
684080.0000   -0.00902
684120.0000    0.35728
684160.0000    0.41434
684200.0000   -0.41407
684240.0000    0.16389
684280.0000    0.01674
684320.0000    0.17632
684360.0000    0.14897
684400.0000   -0.03990
684440.0000    0.37501
684480.0000    0.34510
684520.0000    0.47384
684560.0000    0.25931
684600.0000    0.22398
684640.0000    0.34126
684680.0000    0.33353
684720.0000    0.43778
684760.0000    0.43563
684800.0000    0.44376
684840.0000    0.34759
684880.0000    0.39643
684920.0000    0.22169
684960.0000    0.30220
685000.0000    0.19448
685040.0000    0.22441
685080.0000    0.06049
685120.0000   -0.05776
685160.0000    0.29839
685200.0000    0.33245
685240.0000    0.26834
685280.0000    0.42602
685320.0000    0.38266
685360.0000    0.31159
685400.0000    0.30786
685440.0000    0.06973
685480.0000    0.38333
685520.0000    0.67422
685560.0000    0.44712
685600.0000    0.43382
685640.0000    0.44961
685680.0000    0.34789
685720.0000    0.28512
685760.0000    0.33621
685800.0000    0.23913
685840.0000    0.37196
685880.0000    0.28231
685920.0000    0.21065
685960.0000    0.19606
686000.0000    0.43455
686040.0000    0.35657
686080.0000    0.25821
686120.0000    0.31455
686160.0000    0.50386
686200.0000    0.46753
686240.0000    0.36753
686280.0000    0.57607
686320.0000    0.24582
686360.0000    0.16706
686400.0000    0.56498
686440.0000    0.42264
686480.0000    0.27640
686520.0000    0.24050
686560.0000    0.34863
686600.0000    0.50645
686640.0000    0.36315
686680.0000    0.33012
686720.0000    0.33903
686760.0000    0.20006
686800.0000    0.21956
686840.0000    0.06316
686880.0000    0.30626
686920.0000    0.30212
686960.0000    0.31453
687000.0000    0.45170
687040.0000    0.23604
687080.0000    0.08569
687120.0000    0.16104
687160.0000    0.08132
687200.0000    0.26026
687240.0000    0.54647
687280.0000    0.31089
687320.0000    0.30940
687360.0000    0.23823
687400.0000    0.45060
687440.0000    0.59664
687480.0000    0.72024
687520.0000    0.34146
687560.0000    0.29557
687600.0000    0.48427
687640.0000    0.42559
687680.0000    0.46551
687720.0000    0.38706
687760.0000    0.49668
687800.0000    0.29364
687840.0000    0.48772
687880.0000    0.35753
687920.0000    0.55314
687960.0000    0.45615
688000.0000    0.26063
688040.0000    0.55861
688080.0000    0.28777
688120.0000    0.39075
688160.0000    0.15068
688200.0000    0.03104
688240.0000    0.22037
688280.0000    0.15551
688320.0000    0.40987
688360.0000    0.41957
688400.0000    0.53171
688440.0000    0.45268
688480.0000    0.61058
688520.0000    0.20188
688560.0000    0.45197
688600.0000    0.34461
688640.0000    0.33382
688680.0000    0.59897
688720.0000    0.40171
688760.0000    0.45062
688800.0000    0.38480
688840.0000    0.20770
688880.0000    0.58268
688920.0000    0.30053
688960.0000    0.19106
689000.0000    0.51318
689040.0000    0.42288
689080.0000    0.37788
689120.0000    0.40646
689160.0000    0.43806
689200.0000    0.27957
689240.0000    0.41747
689280.0000    0.29428
689320.0000    0.06416
689360.0000    0.38761
689400.0000    0.05943
689440.0000    0.41461
689480.0000    0.36947
689520.0000    0.15561
689560.0000    0.41528
689600.0000    0.03657
689640.0000    0.08027
689680.0000    0.23368
689720.0000    0.45589
689760.0000    0.28984
689800.0000    0.14888
689840.0000    0.35063
689880.0000    0.39716
689920.0000   -0.05099
689960.0000    0.22707
690000.0000    0.22228
690040.0000    0.28775
690080.0000    0.25074
690120.0000    0.28111
690160.0000    0.38198
690200.0000    0.69220
690240.0000    0.55443
690280.0000    0.39038
690320.0000    0.50807
690360.0000    0.47647
690400.0000    0.32721
690440.0000    0.33038
690480.0000    0.09526
690520.0000    0.23551
690560.0000    0.47426
690600.0000    0.41621
690640.0000    0.33302
690680.0000    0.24131
690720.0000    0.11986
690760.0000    0.21947
690800.0000    0.48575
690840.0000    0.52847
690880.0000    0.17295
690920.0000    0.46050
690960.0000    0.71747
691000.0000    0.32103
691040.0000    0.40307
691080.0000    0.11338
691120.0000    0.42707
691160.0000    0.33262
691200.0000    0.41124
691240.0000    0.17084
691280.0000    0.23091
691320.0000    0.40470
691360.0000    0.30648
691400.0000    0.32157
691440.0000    0.27515
691480.0000    0.36985
691520.0000    0.28214
691560.0000    0.24902
691600.0000    0.43296
691640.0000    0.66435
691680.0000    0.39875
691720.0000    0.22335
691760.0000    0.30017
691800.0000    0.40875
691840.0000    0.37600
691880.0000    0.22549
691920.0000    0.40027
691960.0000    0.33298
692000.0000    0.18714
692040.0000    0.09623
692080.0000    0.06505
692120.0000    0.08114
692160.0000    0.25653
692200.0000    0.30797
692240.0000    0.33633
692280.0000    0.05032
692320.0000    0.21735
692360.0000    0.35906
692400.0000    0.23275
692440.0000    0.12610
692480.0000    0.34684
692520.0000    0.24010
692560.0000    0.10932
692600.0000    0.26689
692640.0000    0.48833
692680.0000    0.10824
692720.0000    0.30442
692760.0000    0.32713
692800.0000    0.32849
692840.0000    0.42183
692880.0000    0.38081
692920.0000    0.28265
692960.0000    0.49806
693000.0000    0.37440
693040.0000    0.12542
693080.0000    0.37762
693120.0000    0.16540
693160.0000    0.32839
693200.0000    0.45968
693240.0000    0.49139
693280.0000    0.67828
693320.0000    0.23406
693360.0000    0.31935
693400.0000    0.51936
693440.0000    0.56370
693480.0000    0.23638
693520.0000    0.31914
693560.0000    0.35824
693600.0000    0.58097
693640.0000    0.49789
693680.0000    0.48902
693720.0000    0.30131
693760.0000    0.43396
693800.0000    0.48274
693840.0000    0.49512
693880.0000    0.51382
693920.0000    0.49283
693960.0000    0.51416
694000.0000    0.46369
694040.0000    0.28572
694080.0000    0.33816
694120.0000    0.17157
694160.0000    0.35641
694200.0000    0.38642
694240.0000    0.46839
694280.0000    0.31293
694320.0000    0.44187
694360.0000    0.56369
694400.0000    0.55015
694440.0000    0.42067
694480.0000    0.42849
694520.0000    0.40544
694560.0000    0.31332
694600.0000    0.32383
694640.0000    0.59410
694680.0000    0.55967
694720.0000    0.44087
694760.0000    0.52965
694800.0000    0.42912
694840.0000    0.54814
694880.0000    0.72620
694920.0000    0.39183
694960.0000    0.22876
695000.0000    0.36740
695040.0000    0.48221
695080.0000    0.45838
695120.0000    0.25136
695160.0000    0.49713
695200.0000    0.40358
695240.0000    0.28593
695280.0000    0.29346
695320.0000    0.43829
695360.0000    0.32148
695400.0000    0.30100
695440.0000    0.48718
695480.0000    0.44800
695520.0000    0.39600
695560.0000    0.46301
695600.0000    0.43084
695640.0000    0.48596
695680.0000    0.53631
695720.0000    0.57032
695760.0000    0.60715
695800.0000    0.65539
695840.0000    0.25123
695880.0000    0.60750
695920.0000    0.39769
695960.0000    0.67694
696000.0000    0.36426
696040.0000    0.34729
696080.0000    0.58496
696120.0000    0.52402
696160.0000    0.41197
696200.0000    0.28001
696240.0000    0.50710
696280.0000    0.37554
696320.0000    0.29276
696360.0000    0.52089
696400.0000    0.45565
696440.0000    0.38709
696480.0000    0.33013
696520.0000    0.43864
696560.0000    0.52809
696600.0000    0.40366
696640.0000    0.42724
696680.0000    0.33844
696720.0000    0.52155
696760.0000    0.48414
696800.0000    0.48613
696840.0000    0.37866
696880.0000   -0.03312
696920.0000    0.20006
696960.0000   -0.05161
697000.0000    0.37075
697040.0000    0.31839
697080.0000    0.23722
697120.0000    0.44460
697160.0000    0.49824
697200.0000    0.43750
697240.0000    0.56072
697280.0000    0.54064
697320.0000    0.43903
697360.0000    0.24165
697400.0000    0.62879
697440.0000    0.55583
697480.0000    0.37368
697520.0000    0.41186
697560.0000    0.48213
697600.0000    0.55506
697640.0000    0.33874
697680.0000    0.48859
697720.0000    0.45179
697760.0000    0.31785
697800.0000    0.39563
697840.0000    0.37356
697880.0000    0.26760
697920.0000    0.47639
697960.0000    0.46878
698000.0000    0.41082
698040.0000    0.32694
698080.0000    0.49139
698120.0000    0.48590
698160.0000    0.42880
698200.0000    0.87077
698240.0000    0.62567
698280.0000    0.66638
698320.0000    0.56845
698360.0000    0.63664
698400.0000    0.56076
698440.0000    0.70482
698480.0000    0.62999
698520.0000    0.48686
698560.0000    0.58515
698600.0000    0.54752
698640.0000    0.49807
698680.0000    0.49766
698720.0000    0.38444
698760.0000    0.44361
698800.0000    0.51734
698840.0000    0.56953
698880.0000    0.56207
698920.0000    0.51586
698960.0000    0.40769
699000.0000    0.50987
699040.0000    0.67910
699080.0000    0.64394
699120.0000    0.55130
699160.0000    0.32959
699200.0000    0.37985
699240.0000    0.14658
699280.0000    0.43907
699320.0000   -0.26086
699360.0000   -0.11604
699400.0000   -0.01411
699440.0000    0.13160
699480.0000   -0.54105
699520.0000   -0.03783
699560.0000   -0.09640
699600.0000   -0.17210
699640.0000   -0.35276
699680.0000   -0.53199
699720.0000   -0.15950
699760.0000   -0.28085
699800.0000    0.19224
699840.0000    0.44073
699880.0000    0.41326
699920.0000    0.38721
699960.0000    0.39194
700000.0000    0.11515
700040.0000   -0.45533
700080.0000   -0.14545
700120.0000   -0.38956
700160.0000   -0.18434
700200.0000   -0.00547
700240.0000    0.02003
700280.0000   -0.45071
700320.0000   -0.25097
700360.0000   -0.27777
700400.0000   -0.16176
700440.0000    0.11143
700480.0000    0.29334
700520.0000    0.37327
700560.0000    0.24251
700600.0000    0.24489
700640.0000    0.32789
700680.0000    0.28681
700720.0000   -0.08704
700760.0000    0.07946
700800.0000    0.22549
700840.0000    0.24807
700880.0000    0.01505
700920.0000    0.32060
700960.0000    0.26854
701000.0000    0.38896
701040.0000    0.29221
701080.0000    0.24091
701120.0000    0.23184
701160.0000    0.24828
701200.0000    0.16442
701240.0000    0.18495
701280.0000    0.27402
701320.0000    0.24342
701360.0000    0.31642
701400.0000    0.17321
701440.0000    0.36625
701480.0000    0.42469
701520.0000    0.59856
701560.0000    0.30002
701600.0000    0.29179
701640.0000    0.56402
701680.0000    0.20148
701720.0000    0.33881
701760.0000    0.33444
701800.0000    0.37670
701840.0000    0.24202
701880.0000    0.53210
701920.0000    0.24466
701960.0000    0.37859
702000.0000    0.41433
702040.0000    0.26338
702080.0000    0.27904
702120.0000    0.38875
702160.0000    0.26094
702200.0000    0.50039
702240.0000    0.42697
702280.0000    0.49110
702320.0000    0.30477
702360.0000    0.50915
702400.0000    0.54535
702440.0000    0.53850
702480.0000    0.57173
702520.0000    0.56283
702560.0000    0.53731
702600.0000    0.64853
702640.0000    0.57609
702680.0000    0.34172
702720.0000    0.27327
702760.0000    0.27885
702800.0000    0.11979
702840.0000    0.18161
702880.0000    0.27939
702920.0000    0.15715
702960.0000    0.35913
703000.0000    0.30062
703040.0000    0.22060
703080.0000    0.11590
703120.0000    0.46975
703160.0000    0.33354
703200.0000    0.09979
703240.0000    0.38344
703280.0000    0.14226
703320.0000    0.38986
703360.0000    0.18739
703400.0000    0.23138
703440.0000    0.24588
703480.0000    0.31529
703520.0000    0.21781
703560.0000    0.41478
703600.0000    0.23108
703640.0000    0.11494
703680.0000    0.14358
703720.0000    0.38855
703760.0000    0.37627
703800.0000    0.38265
703840.0000    0.33778
703880.0000    0.35870
703920.0000    0.46577
703960.0000    0.27700
704000.0000    0.32741
704040.0000   -0.02343
704080.0000    0.43299
704120.0000    0.24105
704160.0000    0.34697
704200.0000    0.23940
704240.0000   -0.04698
704280.0000    0.08219
704320.0000   -0.33667
704360.0000   -0.39268
704400.0000   -0.36325
704440.0000   -0.65562
704480.0000   -0.25520
704520.0000   -0.35124
704560.0000   -0.11795
704600.0000   -0.15499
704640.0000   -0.19688
704680.0000   -0.30599
704720.0000   -0.16780
704760.0000    0.02945
704800.0000    0.12944
704840.0000    0.02880
704880.0000    0.02150
704920.0000    0.07045
704960.0000    0.16337
705000.0000   -0.06774
705040.0000   -0.10420
705080.0000   -0.40126
705120.0000   -0.25658
705160.0000   -0.46401
705200.0000   -0.25487
705240.0000   -0.45211
705280.0000    0.07966
705320.0000   -0.35768
705360.0000   -0.38437
705400.0000    0.08004
705440.0000   -0.03750
705480.0000    0.25122
705520.0000    0.22428
705560.0000    0.41070
705600.0000    0.11620
705640.0000    0.25877
705680.0000    0.27390
705720.0000    0.21054
705760.0000    0.42120
705800.0000    0.23380
705840.0000    0.33016
705880.0000    0.24044
705920.0000    0.19040
705960.0000    0.35789
706000.0000    0.25512
706040.0000    0.27161
706080.0000    0.46579
706120.0000    0.39352
706160.0000    0.32306
706200.0000    0.21259
706240.0000    0.33444
706280.0000    0.13268
706320.0000    0.29481
706360.0000    0.68831
706400.0000    0.45481
706440.0000    0.58495
706480.0000    0.52442
706520.0000    0.57936
706560.0000    0.65787
706600.0000    0.27353
706640.0000    0.64005
706680.0000    0.27887
706720.0000    0.62678
706760.0000    0.26512
706800.0000    0.54133
706840.0000    0.50378
706880.0000    0.60647
706920.0000    0.56838
706960.0000    0.44348
707000.0000    0.53860
707040.0000    0.64963
707080.0000    0.57829
707120.0000    0.69349
707160.0000    0.56429
707200.0000    0.61432
707240.0000    0.41358
707280.0000    0.62599
707320.0000    0.48451
707360.0000    0.59002
707400.0000    0.38638
707440.0000    0.20785
707480.0000    0.00453
707520.0000    0.70253
707560.0000    0.44327
707600.0000   -0.00615
707640.0000    0.47543
707680.0000    0.31562
707720.0000    0.62858
707760.0000    0.34708
707800.0000    0.14054
707840.0000    0.17893
707880.0000    0.37693
707920.0000    0.19523
707960.0000    0.45744
708000.0000    0.34903
708040.0000    0.10897
708080.0000    0.32537
708120.0000    0.03331
708160.0000    0.37365
708200.0000    0.15618
708240.0000    0.70953
708280.0000    0.60914
708320.0000    0.56316
708360.0000    0.34315
708400.0000    0.66996
708440.0000    0.58420
708480.0000    0.56457
708520.0000    0.51585
708560.0000    0.47419
708600.0000    0.37175
708640.0000    0.24763
708680.0000    0.34788
708720.0000    0.36241
708760.0000    0.30299
708800.0000    0.28860
708840.0000    0.59202
708880.0000    0.30206
708920.0000    0.39497
708960.0000    0.45695
709000.0000    0.41848
709040.0000    0.45047
709080.0000    0.43504
709120.0000    0.26732
709160.0000    0.28850
709200.0000    0.45950
709240.0000    0.42630
709280.0000    0.57664
709320.0000    0.45480
709360.0000    0.53093
709400.0000    0.44724
709440.0000    0.26594
709480.0000    0.09447
709520.0000    0.59675
709560.0000    0.29132
709600.0000    0.41717
709640.0000    0.59134
709680.0000    0.39219
709720.0000    0.54530
709760.0000   -0.05951
709800.0000    0.18211
709840.0000    0.26818
709880.0000    0.46986
709920.0000    0.41526
709960.0000    0.50371
710000.0000    0.60144
710040.0000    0.46238
710080.0000    0.59397
710120.0000    0.38453
710160.0000    0.26162
710200.0000    0.50882
710240.0000    0.56249
710280.0000    0.29153
710320.0000    0.11468
710360.0000    0.47911
710400.0000    0.39725
710440.0000    0.43274
710480.0000    0.36273
710520.0000    0.41755
710560.0000    0.35794
710600.0000    0.53666
710640.0000    0.44928
710680.0000    0.21240
710720.0000    0.29094
710760.0000    0.24222
710800.0000    0.35495
710840.0000    0.45610
710880.0000    0.31643
710920.0000    0.29663
710960.0000    0.48533
711000.0000    0.63648
711040.0000    0.37727
711080.0000    0.24937
711120.0000    0.05080
711160.0000    0.08234
711200.0000    0.12017
711240.0000    0.05224
711280.0000    0.00592
711320.0000    0.18242
711360.0000    0.03230
711400.0000    0.12092
711440.0000    0.08811
711480.0000    0.29297
711520.0000    0.16425
711560.0000   -0.00294
711600.0000    0.31034
711640.0000   -0.18494
711680.0000    0.12290
711720.0000   -0.16300
711760.0000    0.15072
711800.0000    0.06837
711840.0000    0.03644
711880.0000    0.13776
711920.0000    0.25760
711960.0000   -0.01816
712000.0000    0.01360
712040.0000   -0.02859
712080.0000    0.05082
712120.0000    0.04161
712160.0000    0.26594
712200.0000    0.00858
712240.0000    0.38956
712280.0000    0.42519
712320.0000    0.58641
712360.0000    0.43047
712400.0000    0.50768
712440.0000    0.51562
712480.0000    0.34800
712520.0000    0.18991
712560.0000    0.62087
712600.0000    0.39925
712640.0000    0.43599
712680.0000    0.46600
712720.0000    0.54846
712760.0000    0.45538
712800.0000    0.42408
712840.0000    0.49539
712880.0000    0.10726
712920.0000    0.29662
712960.0000    0.32576
713000.0000    0.30244
713040.0000    0.43320
713080.0000    0.62558
713120.0000    0.59516
713160.0000    0.57887
713200.0000    0.47713
713240.0000    0.35002
713280.0000    0.48286
713320.0000    0.50006
713360.0000    0.49917
713400.0000    0.46219
713440.0000    0.27247
713480.0000    0.30356
713520.0000    0.25433
713560.0000    0.30973
713600.0000    0.14820
713640.0000    0.30343
713680.0000    0.27210
713720.0000    0.48507
713760.0000    0.48979
713800.0000    0.47188
713840.0000    0.64176
713880.0000    0.48727
713920.0000    0.58926
713960.0000    0.43392
714000.0000    0.57749
714040.0000    0.57687
714080.0000    0.51410
714120.0000    0.40733
714160.0000    0.34108
714200.0000    0.55101
714240.0000    0.53102
714280.0000    0.52163
714320.0000    0.54253
714360.0000    0.54756
714400.0000    0.14355
714440.0000    0.38626
714480.0000    0.05397
714520.0000    0.05339
714560.0000    0.20481
714600.0000    0.11668
714640.0000    0.21128
714680.0000    0.23603
714720.0000   -0.31067
714760.0000   -0.09287
714800.0000   -0.02639
714840.0000    0.09363
714880.0000    0.02174
714920.0000   -0.19245
714960.0000   -0.29605
715000.0000   -0.30008
715040.0000   -0.22937
715080.0000    0.04193
715120.0000    0.05290
715160.0000    0.09111
715200.0000   -0.27045
715240.0000   -0.35896
715280.0000   -0.26606
715320.0000    0.00243
715360.0000   -0.06588
715400.0000    0.02809
715440.0000    0.05890
715480.0000    0.10130
715520.0000    0.22593
715560.0000   -0.20516
715600.0000   -0.64773
715640.0000   -0.33967
715680.0000   -0.39269
715720.0000   -0.59611
715760.0000   -0.22276
715800.0000   -0.39854
715840.0000   -0.50938
715880.0000   -0.39431
715920.0000   -0.62532
715960.0000   -0.47783
716000.0000    0.04330
716040.0000   -0.18481
716080.0000   -0.37248
716120.0000    0.17630
716160.0000    0.04818
716200.0000   -0.04060
716240.0000   -0.28606
716280.0000    0.00536
716320.0000    0.03829
716360.0000   -0.16600
716400.0000    0.02846
716440.0000   -0.03676
716480.0000   -0.21117
716520.0000    0.06465
716560.0000    0.38386
716600.0000    0.38164
716640.0000    0.52592
716680.0000    0.35472
716720.0000    0.30652
716760.0000    0.21777
716800.0000    0.30254
716840.0000    0.15308
716880.0000    0.25364
716920.0000    0.41625
716960.0000    0.52532
717000.0000    0.26563
717040.0000    0.26914
717080.0000    0.22032
717120.0000    0.31713
717160.0000    0.47965
717200.0000    0.37320
717240.0000    0.19971
717280.0000    0.46826
717320.0000    0.35846
717360.0000    0.30700
717400.0000    0.60599
717440.0000    0.45983
717480.0000    0.67313
717520.0000    0.41037
717560.0000    0.43121
717600.0000    0.50395
717640.0000    0.26889
717680.0000    0.39512
717720.0000    0.56427
717760.0000    0.54896
717800.0000    0.52747
717840.0000    0.41942
717880.0000    0.60692
717920.0000    0.49965
717960.0000    0.38820
718000.0000    0.22381
718040.0000    0.32613
718080.0000    0.21447
718120.0000   -0.05317
718160.0000   -0.02751
718200.0000    0.00428
718240.0000    0.33428
718280.0000    0.19526
718320.0000    0.29735
718360.0000    0.30912
718400.0000    0.35925
718440.0000    0.15191
718480.0000    0.12223
718520.0000    0.22532
718560.0000   -0.17922
718600.0000   -0.21818
718640.0000   -0.43985
718680.0000   -0.52792
718720.0000   -0.58125
718760.0000   -0.14272
718800.0000   -0.06491
718840.0000   -0.10767
718880.0000    0.00632
718920.0000   -0.18894
718960.0000   -0.36987
719000.0000   -0.08657
719040.0000   -0.51605
719080.0000   -0.43049
719120.0000   -0.67516
719160.0000   -0.31208
719200.0000   -0.39373
719240.0000   -0.05713
719280.0000    0.12926
719320.0000   -0.00468
719360.0000    0.10245
719400.0000    0.05460
719440.0000    0.26396
719480.0000    0.03233
719520.0000    0.21699
719560.0000    0.31483
719600.0000    0.30021
719640.0000    0.33826
719680.0000    0.46814
719720.0000    0.28893
719760.0000    0.28008
719800.0000    0.28350
719840.0000    0.40151
719880.0000    0.47359
719920.0000    0.44889
719960.0000    0.36700
720000.0000    0.36058
720040.0000    0.32878
720080.0000    0.32180
720120.0000    0.24540
720160.0000    0.39154
720200.0000    0.59540
720240.0000    0.30062
720280.0000    0.48264
720320.0000    0.56443
720360.0000    0.36765
720400.0000    0.13468
720440.0000    0.40557
720480.0000    0.42474
720520.0000    0.24327
720560.0000    0.46781
720600.0000    0.49742
720640.0000   -0.14394
720680.0000    0.31435
720720.0000    0.43337
720760.0000    0.37447
720800.0000    0.39436
720840.0000    0.42634
720880.0000    0.46026
720920.0000    0.34551
720960.0000    0.40144
721000.0000    0.31999
721040.0000    0.32910
721080.0000    0.53675
721120.0000    0.51610
721160.0000    0.49559
721200.0000    0.74947
721240.0000    0.46518
721280.0000    0.70707
721320.0000    0.33217
721360.0000    0.39875
721400.0000    0.44624
721440.0000    0.62022
721480.0000    0.33427
721520.0000    0.27483
721560.0000    0.17416
721600.0000    0.30516
721640.0000    0.42349
721680.0000    0.32954
721720.0000    0.22363
721760.0000    0.36820
721800.0000    0.23267
721840.0000    0.35114
721880.0000    0.35280
721920.0000    0.17429
721960.0000    0.13188
722000.0000    0.42089
722040.0000    0.17557
722080.0000    0.25064
722120.0000    0.36952
722160.0000    0.15560
722200.0000    0.33125
722240.0000   -0.00737
722280.0000    0.37166
722320.0000    0.19104
722360.0000    0.19089
722400.0000    0.29377
722440.0000    0.32008
722480.0000    0.27000
722520.0000    0.37794
722560.0000    0.29368
722600.0000    0.33537
722640.0000    0.41427
722680.0000    0.38612
722720.0000    0.32656
722760.0000    0.39779
722800.0000   -0.04007
722840.0000    0.15038
722880.0000    0.36600
722920.0000    0.33145
722960.0000    0.34156
723000.0000    0.43776
723040.0000    0.41166
723080.0000    0.25707
723120.0000    0.20420
723160.0000    0.41086
723200.0000    0.68361
723240.0000    0.28593
723280.0000    0.15431
723320.0000    0.29411
723360.0000   -0.03291
723400.0000    0.19904
723440.0000    0.36463
723480.0000    0.28541
723520.0000    0.23347
723560.0000    0.41744
723600.0000    0.40373
723640.0000    0.49750
723680.0000    0.43443
723720.0000    0.30806
723760.0000    0.24433
723800.0000    0.48454
723840.0000    0.40735
[truncated: 158,795 more chars]
