# Supplementary material for: Comment on 'Valid molecular dynamics simulations of human hemoglobin require a surprisingly large box size'
Source: eLife. 2019 Jun 20;8:e44718. doi: 10.7554/eLife.44718 (PMC6586461; doi:10.7554/eLife.44718)
Supplement: Figure 4—source data 1. — The zip archive contains a README file describing which source files correspond to the different panels. [file elife-44718-fig4-data1.zip › figure4/panels_EF/amber/box2/eq9/proj.xvg]

25000.0000   -0.55579
25040.0000   -0.69684
25080.0000   -0.74608
25120.0000   -0.52328
25160.0000   -0.66344
25200.0000   -0.28512
25240.0000   -0.13694
25280.0000   -0.33887
25320.0000   -0.83678
25360.0000   -0.66299
25400.0000   -0.56202
25440.0000    0.01416
25480.0000   -0.69065
25520.0000   -0.36297
25560.0000   -0.58920
25600.0000   -0.42548
25640.0000   -0.70977
25680.0000   -0.46953
25720.0000   -0.35949
25760.0000   -0.44623
25800.0000   -0.53478
25840.0000   -0.72817
25880.0000   -0.51424
25920.0000   -0.63332
25960.0000   -0.82026
26000.0000   -0.70638
26040.0000   -0.69976
26080.0000   -0.76499
26120.0000   -0.62506
26160.0000   -0.71360
26200.0000   -0.31143
26240.0000   -0.08439
26280.0000   -0.39451
26320.0000   -0.69421
26360.0000   -0.62106
26400.0000   -0.99423
26440.0000   -0.47103
26480.0000   -0.54293
26520.0000   -0.64130
26560.0000   -0.74345
26600.0000   -0.71288
26640.0000   -0.78196
26680.0000   -0.84872
26720.0000   -0.54750
26760.0000   -0.51498
26800.0000   -0.13124
26840.0000   -0.18877
26880.0000   -0.59717
26920.0000   -0.76613
26960.0000   -0.56223
27000.0000   -0.41115
27040.0000   -0.38825
27080.0000   -0.84394
27120.0000   -0.64845
27160.0000   -0.78220
27200.0000   -0.58576
27240.0000   -0.53910
27280.0000   -0.58338
27320.0000   -0.48521
27360.0000   -0.13809
27400.0000   -0.39509
27440.0000   -0.40263
27480.0000   -0.85343
27520.0000   -0.58166
27560.0000   -0.43730
27600.0000   -0.95234
27640.0000   -0.82220
27680.0000   -0.52524
27720.0000   -0.86549
27760.0000   -0.13065
27800.0000   -0.08289
27840.0000    0.06626
27880.0000   -0.43863
27920.0000   -0.22574
27960.0000   -0.27878
28000.0000   -0.20070
28040.0000   -0.40446
28080.0000   -0.24787
28120.0000   -0.19890
28160.0000    0.05605
28200.0000   -0.14593
28240.0000    0.01289
28280.0000    0.27158
28320.0000    0.29363
28360.0000    0.12512
28400.0000    0.16095
28440.0000    0.29634
28480.0000    0.02037
28520.0000   -0.48279
28560.0000    0.27484
28600.0000    0.26132
28640.0000    0.30422
28680.0000    0.17942
28720.0000    0.30017
28760.0000    0.22477
28800.0000    0.52822
28840.0000    0.24151
28880.0000    0.11902
28920.0000    0.39599
28960.0000    0.38993
29000.0000   -0.09049
29040.0000   -0.00598
29080.0000    0.26930
29120.0000    0.22713
29160.0000    0.44080
29200.0000    0.23890
29240.0000    0.16302
29280.0000    0.50352
29320.0000    0.26686
29360.0000    0.54348
29400.0000    0.40193
29440.0000    0.37455
29480.0000    0.20661
29520.0000    0.37564
29560.0000    0.22717
29600.0000    0.19254
29640.0000    0.16330
29680.0000    0.28384
29720.0000    0.21799
29760.0000    0.52871
29800.0000    0.30181
29840.0000    0.25654
29880.0000    0.21841
29920.0000    0.17958
29960.0000    0.30396
30000.0000    0.30131
30040.0000    0.33503
30080.0000    0.37496
30120.0000    0.23192
30160.0000    0.49223
30200.0000    0.04564
30240.0000    0.27287
30280.0000    0.25768
30320.0000    0.42724
30360.0000   -0.03048
30400.0000    0.19249
30440.0000    0.26080
30480.0000    0.18319
30520.0000    0.18431
30560.0000    0.50416
30600.0000    0.35582
30640.0000    0.07220
30680.0000   -0.09225
30720.0000    0.25112
30760.0000    0.23697
30800.0000    0.38789
30840.0000    0.22119
30880.0000    0.42609
30920.0000    0.32648
30960.0000    0.15901
31000.0000    0.13592
31040.0000    0.09911
31080.0000    0.26296
31120.0000    0.19044
31160.0000    0.25503
31200.0000   -0.14986
31240.0000    0.25296
31280.0000    0.17917
31320.0000    0.30148
31360.0000    0.26193
31400.0000    0.21751
31440.0000    0.13628
31480.0000    0.03166
31520.0000    0.17747
31560.0000    0.21540
31600.0000    0.40338
31640.0000    0.20847
31680.0000    0.33729
31720.0000    0.16565
31760.0000    0.22694
31800.0000    0.20500
31840.0000    0.04615
31880.0000    0.17703
31920.0000    0.19210
31960.0000    0.19384
32000.0000    0.25386
32040.0000    0.17034
32080.0000    0.38654
32120.0000   -0.01426
32160.0000   -0.01554
32200.0000   -0.42067
32240.0000   -0.15484
32280.0000   -0.16935
32320.0000    0.03780
32360.0000   -0.14374
32400.0000   -0.17694
32440.0000   -0.31650
32480.0000   -0.13073
32520.0000   -0.25097
32560.0000   -0.14459
32600.0000   -0.03089
32640.0000    0.07977
32680.0000   -0.20025
32720.0000   -0.01586
32760.0000   -0.18472
32800.0000   -0.45871
32840.0000   -0.08982
32880.0000   -0.09726
32920.0000   -0.31211
32960.0000   -0.42326
33000.0000   -0.20124
33040.0000   -0.14145
33080.0000   -0.22288
33120.0000   -0.31110
33160.0000   -0.46993
33200.0000   -0.30299
33240.0000   -0.25551
33280.0000   -0.35809
33320.0000   -0.31382
33360.0000   -0.23364
33400.0000   -0.04066
33440.0000   -0.65036
33480.0000   -0.29549
33520.0000   -0.51857
33560.0000   -0.67602
33600.0000   -0.51977
33640.0000   -0.47735
33680.0000   -0.37700
33720.0000   -0.40325
33760.0000   -0.69600
33800.0000   -0.55123
33840.0000   -0.72883
33880.0000   -0.58989
33920.0000   -0.68287
33960.0000   -0.55157
34000.0000   -0.46315
34040.0000   -0.33221
34080.0000   -0.32133
34120.0000   -0.40609
34160.0000   -0.51876
34200.0000   -0.37711
34240.0000   -0.29020
34280.0000   -0.51615
34320.0000   -0.50165
34360.0000   -0.33437
34400.0000   -0.51813
34440.0000   -0.65324
34480.0000   -0.47310
34520.0000   -0.41554
34560.0000   -0.23357
34600.0000   -0.49590
34640.0000   -0.42657
34680.0000   -0.32394
34720.0000   -0.50214
34760.0000   -0.43545
34800.0000   -0.34561
34840.0000   -0.50564
34880.0000   -0.59909
34920.0000   -0.42695
34960.0000   -0.18767
35000.0000   -0.01866
35040.0000    0.05260
35080.0000   -0.13239
35120.0000   -0.40126
35160.0000   -0.16843
35200.0000   -0.28138
35240.0000   -0.52061
35280.0000   -0.60617
35320.0000   -0.37526
35360.0000   -0.61668
35400.0000   -0.52485
35440.0000   -0.62131
35480.0000   -0.45984
35520.0000   -0.37716
35560.0000   -0.37228
35600.0000   -0.31647
35640.0000   -0.37976
35680.0000   -0.44720
35720.0000   -0.28894
35760.0000   -0.20638
35800.0000    0.15016
35840.0000   -0.03222
35880.0000    0.29973
35920.0000    0.24310
35960.0000    0.11849
36000.0000    0.18527
36040.0000    0.45851
36080.0000    0.28012
36120.0000    0.43887
36160.0000    0.42042
36200.0000    0.68299
36240.0000    0.52026
36280.0000    0.29544
36320.0000    0.60233
36360.0000    0.41831
36400.0000    0.49660
36440.0000    0.46687
36480.0000    0.60571
36520.0000    0.49589
36560.0000    0.43860
36600.0000    0.31997
36640.0000    0.47108
36680.0000    0.59075
36720.0000    0.55025
36760.0000    0.64947
36800.0000    0.43199
36840.0000    0.32000
36880.0000    0.44524
36920.0000    0.48854
36960.0000    0.56159
37000.0000    0.60391
37040.0000    0.39972
37080.0000    0.45186
37120.0000    0.43514
37160.0000    0.63408
37200.0000    0.32784
37240.0000    0.63861
37280.0000    0.54009
37320.0000    0.45118
37360.0000    0.28164
37400.0000    0.24374
37440.0000    0.48576
37480.0000    0.42628
37520.0000    0.61501
37560.0000    0.52770
37600.0000    0.37493
37640.0000    0.36935
37680.0000    0.57567
37720.0000    0.75655
37760.0000    0.20521
37800.0000    0.28439
37840.0000    0.29303
37880.0000    0.27126
37920.0000    0.72266
37960.0000    0.70716
38000.0000    0.67423
38040.0000    0.27411
38080.0000    0.35699
38120.0000    0.25198
38160.0000    0.47321
38200.0000    0.44493
38240.0000    0.27637
38280.0000    0.46058
38320.0000    0.26932
38360.0000    0.31917
38400.0000    0.26087
38440.0000    0.27517
38480.0000    0.25123
38520.0000    0.33507
38560.0000    0.31343
38600.0000    0.57911
38640.0000    0.51706
38680.0000    0.48890
38720.0000    0.53743
38760.0000    0.45220
38800.0000    0.71516
38840.0000    0.52014
38880.0000    0.64081
38920.0000    0.76847
38960.0000    0.75261
39000.0000    0.84189
39040.0000    0.52532
39080.0000    0.63605
39120.0000    0.62990
39160.0000    0.52623
39200.0000    0.45134
39240.0000    0.49682
39280.0000    0.42638
39320.0000    0.63700
39360.0000    0.43763
39400.0000    0.48528
39440.0000    0.26111
39480.0000    0.55327
39520.0000    0.39228
39560.0000    0.63353
39600.0000    0.43380
39640.0000    0.56710
39680.0000    0.29278
39720.0000    0.38466
39760.0000    0.44753
39800.0000    0.48191
39840.0000    0.61749
39880.0000    0.36389
39920.0000    0.46979
39960.0000    0.18178
40000.0000    0.56060
40040.0000    0.56885
40080.0000    0.67492
40120.0000    0.64670
40160.0000    0.68456
40200.0000    0.43680
40240.0000    0.50179
40280.0000    0.64554
40320.0000    0.74566
40360.0000    0.46291
40400.0000    0.52336
40440.0000    0.43117
40480.0000    0.60991
40520.0000    0.47676
40560.0000    0.53818
40600.0000    0.68899
40640.0000    0.60908
40680.0000    0.51556
40720.0000    0.83488
40760.0000    0.61715
40800.0000   -0.23273
40840.0000    0.00065
40880.0000    0.04434
40920.0000    0.14169
40960.0000    0.25827
41000.0000    0.33469
41040.0000    0.48964
41080.0000    0.20502
41120.0000    0.64033
41160.0000    0.28677
41200.0000    0.42667
41240.0000    0.62043
41280.0000    0.57618
41320.0000    0.43217
41360.0000    0.45983
41400.0000    0.59138
41440.0000    0.60072
41480.0000    0.71011
41520.0000    0.77038
41560.0000    0.85077
41600.0000    0.55711
41640.0000    0.38813
41680.0000    0.59993
41720.0000    0.63482
41760.0000    0.49614
41800.0000    0.59168
41840.0000    0.71710
41880.0000    0.13711
41920.0000    0.28021
41960.0000    0.43503
42000.0000    0.39008
42040.0000    0.22006
42080.0000    0.38235
42120.0000    0.33995
42160.0000    0.37372
42200.0000    0.14099
42240.0000   -0.05833
42280.0000    0.02692
42320.0000    0.33899
42360.0000    0.35271
42400.0000    0.44115
42440.0000    0.71467
42480.0000    0.41706
42520.0000    0.67816
42560.0000    0.69929
42600.0000    0.96312
42640.0000    0.58271
42680.0000    0.63371
42720.0000    0.62040
42760.0000    0.56200
42800.0000    0.57641
42840.0000    0.22719
42880.0000    0.46714
42920.0000    0.37184
42960.0000    0.34743
43000.0000    0.25931
43040.0000    0.58789
43080.0000    0.58286
43120.0000    0.39853
43160.0000    0.51044
43200.0000    0.21153
43240.0000    0.31394
43280.0000    0.34796
43320.0000    0.62235
43360.0000    0.67140
43400.0000    0.38537
43440.0000    0.37708
43480.0000    0.25307
43520.0000    0.07277
43560.0000    0.33854
43600.0000    0.12985
43640.0000    0.23073
43680.0000    0.18985
43720.0000    0.25018
43760.0000    0.16169
43800.0000    0.39319
43840.0000    0.08567
43880.0000    0.21603
43920.0000    0.24425
43960.0000   -0.02441
44000.0000    0.04752
44040.0000    0.54396
44080.0000    0.43535
44120.0000    0.35394
44160.0000    0.48948
44200.0000    0.37903
44240.0000    0.44303
44280.0000    0.48024
44320.0000    0.32131
44360.0000    0.50812
44400.0000    0.39597
44440.0000    0.49392
44480.0000    0.36653
44520.0000    0.45679
44560.0000    0.19943
44600.0000    0.28756
44640.0000   -0.01663
44680.0000    0.27609
44720.0000    0.27935
44760.0000    0.37247
44800.0000    0.45819
44840.0000    0.33560
44880.0000    0.36384
44920.0000    0.55838
44960.0000    0.34046
45000.0000    0.25294
45040.0000    0.28997
45080.0000    0.09592
45120.0000    0.18652
45160.0000    0.21684
45200.0000    0.20554
45240.0000    0.23643
45280.0000    0.11774
45320.0000    0.28481
45360.0000    0.46623
45400.0000    0.24954
45440.0000    0.54562
45480.0000    0.46728
45520.0000    0.50032
45560.0000    0.46717
45600.0000    0.47913
45640.0000    0.35868
45680.0000    0.38663
45720.0000    0.29506
45760.0000    0.40644
45800.0000    0.67433
45840.0000    0.34898
45880.0000    0.44374
45920.0000    0.37738
45960.0000    0.50758
46000.0000    0.33543
46040.0000    0.18265
46080.0000    0.26371
46120.0000    0.30093
46160.0000    0.43164
46200.0000    0.28187
46240.0000    0.38913
46280.0000    0.26930
46320.0000    0.50417
46360.0000    0.35636
46400.0000    0.21991
46440.0000    0.72258
46480.0000    0.25546
46520.0000    0.53515
46560.0000    0.37984
46600.0000    0.49808
46640.0000    0.21670
46680.0000    0.34793
46720.0000    0.32757
46760.0000    0.39461
46800.0000    0.36983
46840.0000    0.68099
46880.0000    0.31144
46920.0000    0.54860
46960.0000    0.16006
47000.0000    0.27560
47040.0000    0.33791
47080.0000    0.47728
47120.0000    0.41584
47160.0000    0.24668
47200.0000    0.22720
47240.0000    0.42287
47280.0000    0.51099
47320.0000    0.36110
47360.0000    0.44118
47400.0000    0.51620
47440.0000    0.46668
47480.0000    0.42961
47520.0000    0.53471
47560.0000    0.43608
47600.0000    0.52734
47640.0000    0.50215
47680.0000    0.57068
47720.0000    0.50659
47760.0000    0.57800
47800.0000    0.31911
47840.0000    0.28271
47880.0000    0.78909
47920.0000    0.46186
47960.0000    0.44901
48000.0000    0.51451
48040.0000    0.62837
48080.0000    0.72478
48120.0000    0.37227
48160.0000    0.42820
48200.0000    0.54821
48240.0000    0.81279
48280.0000    0.61325
48320.0000    0.40222
48360.0000    0.44942
48400.0000    0.31499
48440.0000    0.58315
48480.0000    0.68247
48520.0000    0.58820
48560.0000    0.39610
48600.0000    0.50408
48640.0000    0.65599
48680.0000    0.64425
48720.0000    0.56455
48760.0000    0.55480
48800.0000    0.27866
48840.0000    0.33481
48880.0000    0.33138
48920.0000    0.40002
48960.0000    0.38900
49000.0000    0.62205
49040.0000    0.68296
49080.0000    0.26962
49120.0000    0.21089
49160.0000    0.60529
49200.0000    0.31315
49240.0000    0.08537
49280.0000    0.19305
49320.0000    0.25609
49360.0000    0.39676
49400.0000    0.28027
49440.0000    0.21125
49480.0000    0.28990
49520.0000    0.45191
49560.0000    0.50866
49600.0000    0.40494
49640.0000    0.22702
49680.0000    0.42970
49720.0000    0.54472
49760.0000    0.16198
49800.0000    0.46091
49840.0000   -0.05785
49880.0000    0.20203
49920.0000    0.36543
49960.0000    0.23712
50000.0000    0.20935
50040.0000    0.10961
50080.0000    0.30658
50120.0000    0.22348
50160.0000    0.30454
50200.0000    0.36538
50240.0000    0.33498
50280.0000    0.35037
50320.0000    0.03343
50360.0000    0.30646
50400.0000    0.34555
50440.0000    0.25740
50480.0000    0.34077
50520.0000    0.21716
50560.0000    0.24914
50600.0000    0.36040
50640.0000    0.33387
50680.0000    0.40934
50720.0000    0.29509
50760.0000    0.27186
50800.0000    0.26880
50840.0000    0.03406
50880.0000    0.30424
50920.0000    0.00856
50960.0000    0.14729
51000.0000    0.14439
51040.0000    0.25362
51080.0000    0.26455
51120.0000    0.53177
51160.0000    0.42413
51200.0000    0.26332
51240.0000    0.44284
51280.0000    0.65219
51320.0000    0.51000
51360.0000    0.66376
51400.0000    0.61555
51440.0000    0.45105
51480.0000    0.24120
51520.0000    0.29837
51560.0000    0.18332
51600.0000    0.30146
51640.0000    0.50111
51680.0000    0.17304
51720.0000    0.41071
51760.0000    0.21192
51800.0000    0.39875
51840.0000    0.39043
51880.0000    0.21814
51920.0000    0.21222
51960.0000    0.00915
52000.0000    0.38533
52040.0000    0.43656
52080.0000    0.54254
52120.0000    0.33747
52160.0000    0.55234
52200.0000   -0.02782
52240.0000    0.05605
52280.0000    0.19181
52320.0000   -0.15336
52360.0000    0.40341
52400.0000    0.22500
52440.0000    0.52957
52480.0000    0.63450
52520.0000    0.26065
52560.0000    0.18053
52600.0000    0.24902
52640.0000    0.22254
52680.0000    0.37763
52720.0000    0.14120
52760.0000    0.30975
52800.0000    0.11844
52840.0000   -0.09629
52880.0000   -0.21890
52920.0000   -0.22028
52960.0000   -0.49687
53000.0000   -0.18774
53040.0000   -0.87771
53080.0000   -0.49341
53120.0000   -0.78295
53160.0000   -0.75077
53200.0000   -0.70818
53240.0000   -0.79802
53280.0000   -0.84753
53320.0000   -0.88516
53360.0000    0.13196
53400.0000   -0.33287
53440.0000   -0.10708
53480.0000   -0.15520
53520.0000   -0.25856
53560.0000    0.01912
53600.0000    0.03893
53640.0000   -0.01253
53680.0000    0.08346
53720.0000   -0.05243
53760.0000   -0.00138
53800.0000   -0.13906
53840.0000   -0.43494
53880.0000   -0.27864
53920.0000   -0.23239
53960.0000   -0.29331
54000.0000   -0.39660
54040.0000   -0.69642
54080.0000   -0.36468
54120.0000   -0.61107
54160.0000   -0.26177
54200.0000   -0.50505
54240.0000   -0.49443
54280.0000   -0.39934
54320.0000   -0.54251
54360.0000   -0.24479
54400.0000   -0.63928
54440.0000   -0.64180
54480.0000   -0.46866
54520.0000   -0.41641
54560.0000   -0.35847
54600.0000   -0.44012
54640.0000   -0.60996
54680.0000   -0.56574
54720.0000   -0.75458
54760.0000   -0.89610
54800.0000   -0.64248
54840.0000   -0.37193
54880.0000   -0.44756
54920.0000   -0.62887
54960.0000   -0.41351
55000.0000   -0.66333
55040.0000   -0.41544
55080.0000   -0.41249
55120.0000   -0.34359
55160.0000   -0.35312
55200.0000   -0.30206
55240.0000   -0.53631
55280.0000   -0.33648
55320.0000   -0.23997
55360.0000   -0.12993
55400.0000   -0.21025
55440.0000   -0.29928
55480.0000   -0.48757
55520.0000   -0.52548
55560.0000   -0.67083
55600.0000   -0.16067
55640.0000    0.06422
55680.0000   -0.31877
55720.0000   -0.30168
55760.0000   -0.18595
55800.0000   -0.11747
55840.0000   -0.44471
55880.0000   -0.27851
55920.0000   -0.24012
55960.0000   -0.63305
56000.0000   -0.56985
56040.0000   -0.78224
56080.0000   -0.60269
56120.0000   -0.56631
56160.0000   -0.55105
56200.0000   -0.69585
56240.0000   -0.82468
56280.0000   -0.57871
56320.0000   -0.63641
56360.0000   -0.81463
56400.0000   -0.40648
56440.0000   -0.28136
56480.0000   -0.54605
56520.0000   -0.51223
56560.0000   -0.45906
56600.0000   -0.59438
56640.0000   -0.46200
56680.0000   -0.57349
56720.0000   -0.46344
56760.0000   -0.50503
56800.0000   -0.13185
56840.0000   -0.45696
56880.0000   -0.35663
56920.0000   -0.25282
56960.0000   -0.49117
57000.0000   -0.54991
57040.0000   -0.50764
57080.0000   -0.61857
57120.0000   -0.71321
57160.0000   -0.70895
57200.0000   -0.79410
57240.0000   -0.62051
57280.0000   -0.37889
57320.0000   -0.18008
57360.0000    0.11880
57400.0000   -0.21572
57440.0000   -0.34625
57480.0000   -0.23861
57520.0000   -0.36427
57560.0000   -0.27888
57600.0000   -0.50595
57640.0000   -0.40022
57680.0000   -0.38514
57720.0000   -0.15336
57760.0000   -0.49469
57800.0000   -0.80193
57840.0000   -0.70780
57880.0000   -0.65246
57920.0000   -0.54864
57960.0000   -0.67967
58000.0000   -0.71797
58040.0000   -0.37022
58080.0000   -0.46075
58120.0000   -0.47105
58160.0000   -0.41788
58200.0000   -0.54258
58240.0000   -0.73205
58280.0000   -0.56241
58320.0000   -0.55569
58360.0000   -0.55529
58400.0000   -0.44397
58440.0000   -0.45060
58480.0000   -0.56585
58520.0000   -0.75483
58560.0000   -0.72020
58600.0000   -0.53801
58640.0000   -0.60968
58680.0000   -0.29033
58720.0000   -0.50359
58760.0000   -0.56272
58800.0000   -0.27739
58840.0000   -0.50493
58880.0000   -0.32296
58920.0000   -0.07158
58960.0000   -0.11563
59000.0000    0.05533
59040.0000   -0.24817
59080.0000   -0.27897
59120.0000   -0.24711
59160.0000   -0.65704
59200.0000   -0.43779
59240.0000    0.02603
59280.0000   -0.32441
59320.0000   -0.58064
59360.0000   -0.38741
59400.0000   -0.01994
59440.0000   -0.10489
59480.0000   -0.25950
59520.0000   -0.32899
59560.0000   -0.10553
59600.0000    0.05462
59640.0000   -0.08468
59680.0000   -0.31628
59720.0000   -0.12704
59760.0000   -0.05730
59800.0000    0.06829
59840.0000   -0.54275
59880.0000   -0.78935
59920.0000   -0.38333
59960.0000   -0.62425
60000.0000   -0.33786
60040.0000   -0.40310
60080.0000   -0.15280
60120.0000   -0.38406
60160.0000    0.03267
60200.0000    0.04139
60240.0000   -0.20209
60280.0000   -0.25458
60320.0000   -0.28640
60360.0000   -0.42030
60400.0000   -0.06874
60440.0000   -0.29279
60480.0000   -0.72806
60520.0000   -0.48244
60560.0000   -0.15567
60600.0000   -0.16424
60640.0000   -0.06719
60680.0000    0.20013
60720.0000   -0.29653
60760.0000   -0.43272
60800.0000   -0.24712
60840.0000   -0.22085
60880.0000    0.12041
60920.0000    0.57842
60960.0000    0.56151
61000.0000    0.41080
61040.0000    0.13597
61080.0000    0.27550
61120.0000    0.17291
61160.0000    0.27945
61200.0000    0.25678
61240.0000    0.07490
61280.0000    0.38293
61320.0000    0.07859
61360.0000    0.47172
61400.0000    0.27760
61440.0000    0.24610
61480.0000    0.30595
61520.0000    0.29401
61560.0000    0.19840
61600.0000    0.22622
61640.0000   -0.11806
61680.0000    0.33522
61720.0000   -0.06190
61760.0000    0.18676
61800.0000   -0.12677
61840.0000   -0.38345
61880.0000   -0.24459
61920.0000   -0.08335
61960.0000   -0.40708
62000.0000   -0.36770
62040.0000   -0.61748
62080.0000   -1.01330
62120.0000   -0.67720
62160.0000   -1.02194
62200.0000   -0.83869
62240.0000   -0.70329
62280.0000   -0.69419
62320.0000   -0.86255
62360.0000   -0.24311
62400.0000   -0.21268
62440.0000    0.02836
62480.0000    0.04806
62520.0000    0.40126
62560.0000    0.37401
62600.0000    0.40568
62640.0000    0.23873
62680.0000    0.38304
62720.0000    0.28041
62760.0000    0.42779
62800.0000    0.20807
62840.0000    0.33010
62880.0000    0.31349
62920.0000    0.49812
62960.0000    0.40787
63000.0000    0.39961
63040.0000    0.40104
63080.0000    0.32667
63120.0000    0.39012
63160.0000    0.71967
63200.0000    0.48195
63240.0000    0.33840
63280.0000    0.32700
63320.0000    0.36825
63360.0000    0.57325
63400.0000    0.52099
63440.0000    0.38127
63480.0000    0.48867
63520.0000    0.43965
63560.0000    0.54345
63600.0000    0.55959
63640.0000    0.50861
63680.0000    0.44211
63720.0000    0.23995
63760.0000    0.45533
63800.0000    0.37518
63840.0000    0.28408
63880.0000    0.33923
63920.0000    0.42287
63960.0000    0.23675
64000.0000    0.12484
64040.0000    0.31132
64080.0000    0.45201
64120.0000   -0.00747
64160.0000    0.24354
64200.0000    0.38542
64240.0000    0.38392
64280.0000    0.40180
64320.0000    0.33257
64360.0000    0.42239
64400.0000    0.25334
64440.0000    0.28610
64480.0000    0.41292
64520.0000    0.40456
64560.0000    0.27361
64600.0000    0.40555
64640.0000    0.21009
64680.0000    0.28702
64720.0000    0.12848
64760.0000    0.48319
64800.0000    0.31640
64840.0000    0.52324
64880.0000    0.43162
64920.0000    0.12750
64960.0000    0.30776
65000.0000    0.42817
65040.0000    0.45012
65080.0000    0.14460
65120.0000    0.55523
65160.0000    0.17400
65200.0000    0.33333
65240.0000    0.34528
65280.0000    0.24607
65320.0000    0.40812
65360.0000    0.25168
65400.0000    0.41808
65440.0000    0.42459
65480.0000    0.44595
65520.0000    0.49343
65560.0000    0.14285
65600.0000    0.39455
65640.0000    0.28364
65680.0000    0.34398
65720.0000    0.31824
65760.0000    0.35732
65800.0000    0.49398
65840.0000    0.49660
65880.0000    0.39193
65920.0000    0.24252
65960.0000    0.41296
66000.0000    0.46495
66040.0000    0.62798
66080.0000    0.60024
66120.0000    0.73241
66160.0000    0.78310
66200.0000    0.48507
66240.0000    0.58974
66280.0000    0.59641
66320.0000    0.37164
66360.0000    0.21513
66400.0000    0.11850
66440.0000    0.46525
66480.0000    0.58578
66520.0000    0.46658
66560.0000    0.19470
66600.0000    0.67790
66640.0000    0.63683
66680.0000    0.37174
66720.0000    0.17902
66760.0000    0.45210
66800.0000    0.25932
66840.0000    0.30307
66880.0000    0.35295
66920.0000    0.28958
66960.0000    0.24656
67000.0000    0.26097
67040.0000    0.40001
67080.0000    0.36331
67120.0000    0.00803
67160.0000    0.01707
67200.0000    0.36381
67240.0000    0.12320
67280.0000    0.28942
67320.0000    0.54326
67360.0000    0.32406
67400.0000    0.25904
67440.0000    0.42628
67480.0000    0.44335
67520.0000    0.14426
67560.0000    0.20792
67600.0000    0.49904
67640.0000    0.49078
67680.0000    0.31381
67720.0000    0.21777
67760.0000    0.40672
67800.0000    0.33672
67840.0000    0.26947
67880.0000    0.23304
67920.0000    0.25631
67960.0000    0.33287
68000.0000    0.30025
68040.0000    0.55494
68080.0000    0.13294
68120.0000    0.52183
68160.0000    0.58650
68200.0000    0.66087
68240.0000    0.57909
68280.0000    0.49281
68320.0000    0.71008
68360.0000    0.55334
68400.0000    0.60807
68440.0000    0.49613
68480.0000    0.55242
68520.0000    0.40468
68560.0000    0.49611
68600.0000    0.27730
68640.0000    0.34487
68680.0000    0.39413
68720.0000    0.61956
68760.0000    0.63544
68800.0000    0.65548
68840.0000    0.36412
68880.0000    0.23740
68920.0000    0.38072
68960.0000    0.37331
69000.0000    0.32089
69040.0000    0.34594
69080.0000    0.45352
69120.0000    0.38128
69160.0000    0.34217
69200.0000    0.55249
69240.0000    0.36620
69280.0000    0.13593
69320.0000    0.18488
69360.0000    0.44076
69400.0000    0.10248
69440.0000    0.02746
69480.0000    0.46431
69520.0000    0.44216
69560.0000    0.81504
69600.0000    0.51349
69640.0000    0.29901
69680.0000    0.18386
69720.0000    0.51251
69760.0000    0.56821
69800.0000    0.26266
69840.0000    0.36471
69880.0000    0.38961
69920.0000    0.43006
69960.0000    0.50081
70000.0000    0.37292
70040.0000    0.52620
70080.0000    0.48188
70120.0000    0.47784
70160.0000    0.42681
70200.0000    0.52456
70240.0000    0.33943
70280.0000    0.58450
70320.0000    0.45742
70360.0000    0.39953
70400.0000    0.39324
70440.0000    0.34100
70480.0000    0.45528
70520.0000    0.45224
70560.0000    0.45797
70600.0000    0.53495
70640.0000    0.48949
70680.0000    0.25914
70720.0000    0.26630
70760.0000    0.42622
70800.0000    0.44109
70840.0000    0.43165
70880.0000    0.40967
70920.0000    0.39506
70960.0000    0.54219
71000.0000    0.58641
71040.0000    0.44736
71080.0000    0.31357
71120.0000    0.06940
71160.0000    0.36112
71200.0000   -0.01513
71240.0000    0.27657
71280.0000    0.26236
71320.0000    0.11111
71360.0000    0.45828
71400.0000    0.25345
71440.0000    0.56482
71480.0000    0.11469
71520.0000   -0.12947
71560.0000    0.41248
71600.0000    0.58335
71640.0000    0.57714
71680.0000    0.76375
71720.0000    0.05965
71760.0000    0.46091
71800.0000    0.46193
71840.0000    0.39787
71880.0000    0.60115
71920.0000    0.46291
71960.0000    0.26556
72000.0000    0.68684
72040.0000    0.42617
72080.0000    0.37021
72120.0000    0.45181
72160.0000    0.34563
72200.0000    0.52991
72240.0000    0.63472
72280.0000    0.41400
72320.0000    0.38587
72360.0000    0.48199
72400.0000    0.32229
72440.0000    0.56186
72480.0000    0.55465
72520.0000    0.54142
72560.0000    0.30670
72600.0000    0.41587
72640.0000    0.35774
72680.0000    0.51812
72720.0000    0.13409
72760.0000    0.47561
72800.0000    0.31889
72840.0000    0.20674
72880.0000    0.45784
72920.0000    0.35792
72960.0000    0.46485
73000.0000    0.29310
73040.0000    0.34371
73080.0000    0.34036
73120.0000    0.37609
73160.0000    0.25769
73200.0000    0.48110
73240.0000    0.58617
73280.0000    0.36623
73320.0000    0.45240
73360.0000    0.63471
73400.0000    0.69477
73440.0000    0.58852
73480.0000    0.45595
73520.0000    0.63377
73560.0000    0.33572
73600.0000    0.43734
73640.0000    0.25159
73680.0000    0.30885
73720.0000   -0.10300
73760.0000    0.12121
73800.0000    0.21138
73840.0000    0.25477
73880.0000    0.05444
73920.0000   -0.00690
73960.0000    0.18162
74000.0000   -0.03108
74040.0000   -0.07550
74080.0000   -0.00954
74120.0000   -0.00484
74160.0000    0.22555
74200.0000   -0.05815
74240.0000   -0.03913
74280.0000   -0.28926
74320.0000    0.02802
74360.0000   -0.10947
74400.0000    0.18789
74440.0000    0.07622
74480.0000    0.15473
74520.0000   -0.03134
74560.0000   -0.19881
74600.0000    0.02735
74640.0000   -0.00399
74680.0000   -0.05118
74720.0000   -0.37432
74760.0000   -0.34051
74800.0000   -0.50180
74840.0000   -0.68433
74880.0000   -0.67739
74920.0000   -0.39615
74960.0000   -0.44300
75000.0000   -0.70830
75040.0000   -0.58423
75080.0000   -0.59099
75120.0000   -0.67855
75160.0000   -0.52325
75200.0000   -0.62758
75240.0000   -0.74163
75280.0000   -0.61537
75320.0000   -0.73164
75360.0000   -0.70052
75400.0000   -0.76830
75440.0000   -0.70426
75480.0000   -0.54270
75520.0000   -0.52550
75560.0000   -0.47897
75600.0000   -0.72404
75640.0000   -0.84102
75680.0000   -0.50700
75720.0000   -0.56060
75760.0000   -0.48798
75800.0000   -0.55663
75840.0000   -0.45004
75880.0000   -0.45031
75920.0000   -0.64143
75960.0000   -0.51752
76000.0000   -0.17474
76040.0000   -0.30429
76080.0000   -0.49123
76120.0000   -0.47341
76160.0000   -0.52197
76200.0000   -0.36217
76240.0000   -0.48168
76280.0000   -0.41547
76320.0000    0.03134
76360.0000   -0.14722
76400.0000    0.20793
76440.0000   -0.00312
76480.0000   -0.25896
76520.0000    0.09522
76560.0000   -0.00181
76600.0000   -0.06091
76640.0000   -0.20557
76680.0000    0.09187
76720.0000    0.02673
76760.0000   -0.25311
76800.0000   -0.46653
76840.0000   -0.20646
76880.0000    0.16052
76920.0000    0.13320
76960.0000   -0.05890
77000.0000   -0.05459
77040.0000   -0.41015
77080.0000   -0.02373
77120.0000   -0.04141
77160.0000   -0.02927
77200.0000    0.04918
77240.0000    0.03196
77280.0000   -0.52784
77320.0000    0.24247
77360.0000    0.40461
77400.0000    0.59662
77440.0000    0.48282
77480.0000    0.37933
77520.0000    0.38366
77560.0000    0.24139
77600.0000    0.12283
77640.0000    0.37539
77680.0000    0.37379
77720.0000    0.45888
77760.0000    0.60907
77800.0000    0.16930
77840.0000    0.26459
77880.0000    0.10324
77920.0000    0.10232
77960.0000    0.07711
78000.0000   -0.02146
78040.0000    0.23231
78080.0000    0.24380
78120.0000    0.18150
78160.0000    0.33935
78200.0000    0.50511
78240.0000    0.30780
78280.0000    0.22559
78320.0000    0.42350
78360.0000    0.40896
78400.0000    0.31507
78440.0000    0.31181
78480.0000    0.70976
78520.0000    0.33106
78560.0000    0.32938
78600.0000    0.48309
78640.0000    0.30291
78680.0000    0.22442
78720.0000    0.22835
78760.0000    0.16763
78800.0000    0.33290
78840.0000    0.21132
78880.0000    0.29508
78920.0000   -0.14864
78960.0000   -0.29381
79000.0000   -0.22935
79040.0000   -0.23819
79080.0000   -0.30946
79120.0000   -0.37014
79160.0000   -0.19182
79200.0000   -0.69245
79240.0000   -0.10713
79280.0000   -0.38603
79320.0000   -0.23498
79360.0000    0.31185
79400.0000    0.11005
79440.0000   -0.05805
79480.0000   -0.11529
79520.0000   -0.27717
79560.0000   -0.36551
79600.0000   -0.13918
79640.0000   -0.32369
79680.0000   -0.37908
79720.0000   -0.31124
79760.0000   -0.14547
79800.0000   -0.11418
79840.0000   -0.36220
79880.0000   -0.28132
79920.0000   -0.23687
79960.0000   -0.22459
80000.0000   -0.30820
80040.0000   -0.31651
80080.0000   -0.48437
80120.0000   -0.46375
80160.0000   -0.32687
80200.0000   -0.00022
80240.0000   -0.12075
80280.0000   -0.22547
80320.0000   -0.24072
80360.0000   -0.01517
80400.0000    0.30622
80440.0000    0.18063
80480.0000    0.47217
80520.0000    0.33064
80560.0000    0.31505
80600.0000    0.47264
80640.0000    0.20587
80680.0000   -0.07112
80720.0000    0.39477
80760.0000   -0.03600
80800.0000    0.46758
80840.0000    0.31408
80880.0000    0.34973
80920.0000    0.47194
80960.0000    0.48604
81000.0000    0.48574
81040.0000    0.28506
81080.0000    0.31034
81120.0000    0.14278
81160.0000    0.38422
81200.0000    0.54544
81240.0000    0.39473
81280.0000    0.38862
81320.0000    0.29026
81360.0000    0.26993
81400.0000    0.25905
81440.0000    0.27778
81480.0000    0.34256
81520.0000    0.36576
81560.0000    0.39464
81600.0000    0.46088
81640.0000    0.60927
81680.0000    0.34937
81720.0000    0.21001
81760.0000    0.30237
81800.0000    0.29966
81840.0000    0.28309
81880.0000    0.34034
81920.0000    0.33849
81960.0000    0.23765
82000.0000    0.35921
82040.0000    0.41907
82080.0000    0.25859
82120.0000    0.49249
82160.0000    0.31115
82200.0000    0.26997
82240.0000    0.31516
82280.0000    0.26090
82320.0000    0.27651
82360.0000    0.31483
82400.0000    0.21738
82440.0000    0.48682
82480.0000    0.34031
82520.0000    0.23905
82560.0000    0.63915
82600.0000    0.53544
82640.0000    0.60737
82680.0000    0.45013
82720.0000    0.57049
82760.0000    0.17282
82800.0000    0.24367
82840.0000    0.24854
82880.0000    0.29719
82920.0000    0.53816
82960.0000    0.39519
83000.0000    0.19856
83040.0000    0.26542
83080.0000    0.36666
83120.0000    0.25716
83160.0000    0.42577
83200.0000    0.44594
83240.0000    0.33918
83280.0000    0.46632
83320.0000    0.22377
83360.0000    0.31914
83400.0000    0.16954
83440.0000    0.08446
83480.0000    0.36118
83520.0000    0.34364
83560.0000   -0.20382
83600.0000   -0.64657
83640.0000   -0.47052
83680.0000   -0.01983
83720.0000    0.37005
83760.0000    0.25051
83800.0000    0.10891
83840.0000    0.40656
83880.0000   -0.18790
83920.0000    0.02590
83960.0000   -0.33218
84000.0000   -0.12560
84040.0000   -0.20093
84080.0000   -0.25930
84120.0000   -0.32942
84160.0000    0.12520
84200.0000    0.14969
84240.0000    0.43616
84280.0000    0.26337
84320.0000    0.31811
84360.0000    0.29765
84400.0000    0.34492
84440.0000    0.23013
84480.0000    0.50825
84520.0000    0.14982
84560.0000    0.44977
84600.0000    0.22266
84640.0000    0.26340
84680.0000   -0.22826
84720.0000   -0.38311
84760.0000   -0.22388
84800.0000   -0.32348
84840.0000   -0.40290
84880.0000   -0.38886
84920.0000   -0.62001
84960.0000   -0.39613
85000.0000   -0.10027
85040.0000   -0.10889
85080.0000   -0.74613
85120.0000   -0.07838
85160.0000   -0.28640
85200.0000   -0.49728
85240.0000   -0.56789
85280.0000   -0.64897
85320.0000   -0.51021
85360.0000   -0.22156
85400.0000   -0.42454
85440.0000   -0.14521
85480.0000   -0.22312
85520.0000   -0.41340
85560.0000   -0.13196
85600.0000   -0.14682
85640.0000   -0.30316
85680.0000   -0.47681
85720.0000   -0.48125
85760.0000   -0.37566
85800.0000   -0.52151
85840.0000   -0.23418
85880.0000   -0.49320
85920.0000   -0.55550
85960.0000   -0.33524
86000.0000   -0.52560
86040.0000   -0.35732
86080.0000   -0.62220
86120.0000   -0.57585
86160.0000   -0.20410
86200.0000   -0.53317
86240.0000   -0.57288
86280.0000   -0.71781
86320.0000   -0.56345
86360.0000   -0.60366
86400.0000   -0.38604
86440.0000   -0.14034
86480.0000   -0.66279
86520.0000   -0.52015
86560.0000   -0.32281
86600.0000   -0.28385
86640.0000   -0.70509
86680.0000   -0.40335
86720.0000   -0.63761
86760.0000   -0.53816
86800.0000   -0.70460
86840.0000   -0.22894
86880.0000   -0.18506
86920.0000   -0.15784
86960.0000    0.06343
87000.0000   -0.47668
87040.0000   -0.52265
87080.0000   -0.27667
87120.0000   -0.30731
87160.0000   -0.46106
87200.0000   -0.11160
87240.0000   -0.16353
87280.0000   -0.27640
87320.0000   -0.28251
87360.0000   -0.37035
87400.0000   -0.44925
87440.0000   -0.05412
87480.0000   -0.00772
87520.0000   -0.32373
87560.0000   -0.24175
87600.0000   -0.14081
87640.0000   -0.37822
87680.0000    0.06529
87720.0000   -0.01555
87760.0000    0.05798
87800.0000   -0.37923
87840.0000    0.06750
87880.0000   -0.02219
87920.0000   -0.00107
87960.0000    0.03534
88000.0000    0.08677
88040.0000   -0.22653
88080.0000    0.05718
88120.0000   -0.13351
88160.0000   -0.34472
88200.0000   -0.04074
88240.0000   -0.33467
88280.0000   -0.49660
88320.0000   -0.43796
88360.0000   -0.44558
88400.0000   -0.22306
88440.0000   -0.16090
88480.0000   -0.41053
88520.0000   -0.18961
88560.0000   -0.24232
88600.0000   -0.32085
88640.0000   -0.44563
88680.0000   -0.15678
88720.0000   -0.32396
88760.0000   -0.37143
88800.0000   -0.46953
88840.0000   -0.23963
88880.0000   -0.53146
88920.0000   -0.30127
88960.0000   -0.34853
89000.0000   -0.38349
89040.0000   -0.39649
89080.0000   -0.54145
89120.0000   -0.39436
89160.0000   -0.43539
89200.0000   -0.64567
89240.0000   -0.58857
89280.0000   -0.21571
89320.0000   -0.39431
89360.0000   -0.38748
89400.0000   -0.44193
89440.0000   -0.15245
89480.0000   -0.31822
89520.0000   -0.54370
89560.0000   -0.19726
89600.0000   -0.33236
89640.0000   -0.58626
89680.0000   -0.24491
89720.0000   -0.67367
89760.0000   -0.44071
89800.0000   -0.19246
89840.0000   -0.41814
89880.0000   -0.37174
89920.0000   -0.55512
89960.0000   -0.06624
90000.0000   -0.47147
90040.0000   -0.55361
90080.0000   -0.47103
90120.0000   -0.42263
90160.0000   -0.37830
90200.0000   -0.25217
90240.0000   -0.42688
90280.0000   -0.31870
90320.0000   -0.35849
90360.0000   -0.42682
90400.0000   -0.29897
90440.0000   -0.48372
90480.0000   -0.54787
90520.0000   -0.50873
90560.0000   -0.84685
90600.0000   -0.14941
90640.0000   -0.19394
90680.0000   -0.52099
90720.0000   -0.28816
90760.0000   -0.17964
90800.0000   -0.17427
90840.0000   -0.22195
90880.0000   -0.14318
90920.0000   -0.10381
90960.0000   -0.02243
91000.0000   -0.04090
91040.0000   -0.05678
91080.0000   -0.23757
91120.0000   -0.39685
91160.0000   -0.29578
91200.0000   -0.09050
91240.0000   -0.48026
91280.0000   -0.38733
91320.0000   -0.25568
91360.0000   -0.55431
91400.0000   -0.30879
91440.0000   -0.41302
91480.0000   -0.42991
91520.0000   -0.38616
91560.0000   -0.31578
91600.0000   -0.63225
91640.0000   -0.16329
91680.0000   -0.19227
91720.0000   -0.70053
91760.0000   -0.07153
91800.0000   -0.15321
91840.0000   -0.33433
91880.0000   -0.37502
91920.0000   -0.42371
91960.0000   -0.26818
92000.0000   -0.32346
92040.0000   -0.33394
92080.0000   -0.45824
92120.0000   -0.36662
92160.0000   -0.15956
92200.0000   -0.37317
92240.0000   -0.10421
92280.0000   -0.21200
92320.0000   -0.34592
92360.0000   -0.13256
92400.0000   -0.32250
92440.0000   -0.37508
92480.0000   -0.28845
92520.0000   -0.24481
92560.0000   -0.40934
92600.0000   -0.27854
92640.0000   -0.28366
92680.0000   -0.33214
92720.0000   -0.38651
92760.0000   -0.50328
92800.0000   -0.31590
92840.0000   -0.46246
92880.0000   -0.31074
92920.0000   -0.53368
92960.0000   -0.48980
93000.0000   -0.35290
93040.0000   -0.47972
93080.0000   -0.24305
93120.0000   -0.13631
93160.0000   -0.49434
93200.0000   -0.27120
93240.0000   -0.15336
93280.0000   -0.59474
93320.0000   -0.16492
93360.0000   -0.59970
93400.0000   -0.30189
93440.0000   -0.47897
93480.0000   -0.18792
93520.0000   -0.39659
93560.0000   -0.68910
93600.0000   -0.74536
93640.0000   -0.52715
93680.0000   -0.51194
93720.0000   -0.22922
93760.0000   -0.41567
93800.0000   -0.59057
93840.0000   -0.18810
93880.0000   -0.45641
93920.0000   -0.41740
93960.0000   -0.38853
94000.0000   -0.64841
94040.0000   -0.59407
94080.0000   -0.38196
94120.0000   -0.20021
94160.0000   -0.62779
94200.0000   -0.68762
94240.0000   -0.32860
94280.0000   -0.19006
94320.0000   -0.50916
94360.0000   -0.14734
94400.0000   -0.32387
94440.0000   -0.28921
94480.0000   -0.19223
94520.0000   -0.21564
94560.0000   -0.13610
94600.0000   -0.40109
94640.0000   -0.56612
94680.0000   -0.27275
94720.0000   -0.51584
94760.0000   -0.35077
94800.0000   -0.35109
94840.0000   -0.19336
94880.0000   -0.34816
94920.0000   -0.40963
94960.0000   -0.25078
95000.0000   -0.14876
95040.0000   -0.45434
95080.0000   -0.29992
95120.0000   -0.33939
95160.0000   -0.37327
95200.0000   -0.22516
95240.0000   -0.26657
95280.0000   -0.58909
95320.0000   -0.39599
95360.0000   -0.64639
95400.0000   -0.62687
95440.0000   -0.24188
95480.0000   -0.57692
95520.0000   -0.44068
95560.0000   -0.20151
95600.0000   -0.39261
95640.0000   -0.24431
95680.0000   -0.40596
95720.0000   -0.23038
95760.0000   -0.30548
95800.0000   -0.13523
95840.0000   -0.27235
95880.0000   -0.18603
95920.0000   -0.42811
95960.0000   -0.32446
96000.0000   -0.70789
96040.0000   -0.29592
96080.0000   -0.21341
96120.0000   -0.10041
96160.0000   -0.29733
96200.0000   -0.28126
96240.0000   -0.18859
96280.0000   -0.22970
96320.0000   -0.25334
96360.0000   -0.47767
96400.0000   -0.19126
96440.0000   -0.41014
96480.0000   -0.26684
96520.0000   -0.36067
96560.0000   -0.40348
96600.0000   -0.33013
96640.0000   -0.12277
96680.0000   -0.06123
96720.0000   -0.24102
96760.0000   -0.44460
96800.0000   -0.41721
96840.0000   -0.30366
96880.0000   -0.34173
96920.0000   -0.27457
96960.0000   -0.41405
97000.0000   -0.28440
97040.0000   -0.21619
97080.0000   -0.20473
97120.0000    0.01442
97160.0000   -0.29519
97200.0000   -0.28588
97240.0000   -0.28516
97280.0000   -0.10968
97320.0000   -0.13772
97360.0000   -0.03204
97400.0000   -0.05106
97440.0000   -0.30213
97480.0000   -0.42704
97520.0000   -0.44459
97560.0000   -0.46084
97600.0000   -0.55721
97640.0000   -0.29975
97680.0000   -0.48772
97720.0000   -0.63092
97760.0000   -0.17258
97800.0000   -0.53450
97840.0000   -0.08541
97880.0000   -0.05359
97920.0000   -0.18195
97960.0000   -0.06863
98000.0000   -0.10496
98040.0000   -0.21475
98080.0000   -0.27333
98120.0000   -0.45280
98160.0000   -0.54933
98200.0000   -0.85220
98240.0000   -0.34407
98280.0000   -0.10940
98320.0000   -0.26079
98360.0000   -0.09452
98400.0000   -0.07575
98440.0000   -0.18829
98480.0000   -0.25014
98520.0000   -0.24677
98560.0000   -0.27658
98600.0000   -0.17727
98640.0000   -0.14716
98680.0000   -0.15059
98720.0000    0.02599
98760.0000   -0.39645
98800.0000   -0.19946
98840.0000   -0.63255
98880.0000   -0.76526
98920.0000   -0.45290
98960.0000   -0.45945
99000.0000   -0.56266
99040.0000   -0.63685
99080.0000   -0.40953
99120.0000   -0.58947
99160.0000   -0.16294
99200.0000   -0.02775
99240.0000   -0.39115
99280.0000   -0.33725
99320.0000   -0.11249
99360.0000   -0.20257
99400.0000   -0.27358
99440.0000   -0.46875
99480.0000   -0.41169
99520.0000   -0.22423
99560.0000   -0.10017
99600.0000   -0.23324
99640.0000   -0.23949
99680.0000   -0.55914
99720.0000   -0.35989
99760.0000   -0.15217
99800.0000   -0.25563
99840.0000   -0.06967
99880.0000   -0.18437
99920.0000   -0.13212
99960.0000   -0.30376
100000.0000   -0.33323
100040.0000   -0.03715
100080.0000   -0.12180
100120.0000   -0.14320
100160.0000   -0.16262
100200.0000    0.02592
100240.0000   -0.18636
100280.0000    0.05451
100320.0000    0.02771
100360.0000   -0.03636
100400.0000   -0.42633
100440.0000   -0.11582
100480.0000    0.00415
100520.0000   -0.15548
100560.0000   -0.22173
100600.0000   -0.40329
100640.0000   -0.16710
100680.0000   -0.14724
100720.0000   -0.15874
100760.0000   -0.11001
100800.0000   -0.22106
100840.0000    0.00310
100880.0000    0.03762
100920.0000   -0.27714
100960.0000   -0.30379
101000.0000   -0.13511
101040.0000   -0.18380
101080.0000   -0.06081
101120.0000   -0.29457
101160.0000   -0.21423
101200.0000    0.00867
101240.0000   -0.38815
101280.0000   -0.49291
101320.0000   -0.42478
101360.0000    0.06022
101400.0000   -0.20867
101440.0000   -0.53060
101480.0000   -0.32025
101520.0000   -0.41743
101560.0000   -0.44734
101600.0000   -0.43084
101640.0000   -0.56090
101680.0000   -0.59571
101720.0000   -0.18654
101760.0000   -0.20047
101800.0000   -0.71629
101840.0000   -0.90671
101880.0000   -0.65058
101920.0000   -0.43641
101960.0000   -0.26886
102000.0000   -0.19064
102040.0000   -0.31933
102080.0000   -0.22709
102120.0000   -0.03608
102160.0000    0.07746
102200.0000    0.26704
102240.0000    0.23097
102280.0000    0.25460
102320.0000    0.19757
102360.0000    0.07607
102400.0000    0.02900
102440.0000    0.14269
102480.0000    0.20481
102520.0000    0.50517
102560.0000    0.29318
102600.0000    0.32015
102640.0000    0.54554
102680.0000    0.52059
102720.0000    0.39156
102760.0000    0.26251
102800.0000    0.43379
102840.0000    0.29655
102880.0000    0.47580
102920.0000    0.28584
102960.0000    0.66580
103000.0000    0.55765
103040.0000    0.57462
103080.0000    0.28023
103120.0000    0.25225
103160.0000    0.29188
103200.0000    0.58848
103240.0000    0.40671
103280.0000    0.51435
103320.0000    0.49701
103360.0000    0.31844
103400.0000    0.11751
103440.0000    0.23717
103480.0000    0.29732
103520.0000    0.27002
103560.0000   -0.20361
103600.0000   -0.56510
103640.0000   -0.59373
103680.0000   -0.56301
103720.0000   -0.34119
103760.0000   -0.38563
103800.0000   -0.26210
103840.0000   -0.55755
103880.0000   -0.51131
103920.0000   -0.54898
103960.0000   -0.58870
104000.0000   -0.53515
104040.0000   -0.60791
104080.0000   -0.38006
104120.0000   -0.39888
104160.0000   -0.40576
104200.0000   -0.02768
104240.0000   -0.40485
104280.0000   -0.18083
104320.0000   -0.16942
104360.0000    0.03829
104400.0000    0.19017
104440.0000   -0.00115
104480.0000   -0.04024
104520.0000    0.15825
104560.0000   -0.02796
104600.0000    0.15090
104640.0000   -0.07924
104680.0000   -0.05074
104720.0000    0.04990
104760.0000    0.01666
104800.0000    0.20407
104840.0000    0.01889
104880.0000    0.17749
104920.0000    0.07599
104960.0000    0.04137
105000.0000   -0.02098
105040.0000   -0.37421
105080.0000   -0.10431
105120.0000   -0.06392
105160.0000    0.16755
105200.0000    0.11855
105240.0000    0.11373
105280.0000    0.10355
105320.0000   -0.32377
105360.0000   -0.40756
105400.0000   -0.47531
105440.0000   -0.59419
105480.0000   -0.42022
105520.0000   -0.01082
105560.0000    0.21796
105600.0000   -0.08887
105640.0000    0.19358
105680.0000    0.11960
105720.0000    0.43139
105760.0000    0.15815
105800.0000    0.26070
105840.0000    0.51341
105880.0000    0.36570
105920.0000    0.43815
105960.0000    0.17414
106000.0000    0.36159
106040.0000    0.45959
106080.0000   -0.16784
106120.0000    0.10382
106160.0000   -0.21758
106200.0000   -0.03003
106240.0000    0.18722
106280.0000    0.15469
106320.0000   -0.10301
106360.0000    0.10248
106400.0000    0.02900
106440.0000    0.38424
106480.0000    0.00557
106520.0000    0.15899
106560.0000    0.25690
106600.0000    0.43428
106640.0000    0.38132
106680.0000    0.25110
106720.0000    0.14456
106760.0000    0.30211
106800.0000    0.29756
106840.0000    0.09015
106880.0000    0.30353
106920.0000    0.47098
106960.0000    0.27919
107000.0000    0.19006
107040.0000    0.29900
107080.0000    0.28362
107120.0000    0.19719
107160.0000    0.57422
107200.0000    0.10203
107240.0000    0.13873
107280.0000    0.26513
107320.0000    0.25196
107360.0000    0.19445
107400.0000    0.12028
107440.0000    0.21146
107480.0000    0.25896
107520.0000    0.12357
107560.0000    0.12274
107600.0000    0.17423
107640.0000    0.22038
107680.0000    0.12425
107720.0000    0.06185
107760.0000    0.36522
107800.0000    0.14117
107840.0000    0.11728
107880.0000    0.51948
107920.0000    0.45225
107960.0000    0.42127
108000.0000    0.32445
108040.0000    0.38387
108080.0000    0.24027
108120.0000    0.35855
108160.0000    0.45065
108200.0000    0.52810
108240.0000    0.49188
108280.0000    0.62551
108320.0000    0.60192
108360.0000    0.44810
108400.0000    0.62443
108440.0000    0.55733
108480.0000    0.57579
108520.0000    0.54331
108560.0000    0.45541
108600.0000    0.53488
108640.0000    0.47746
108680.0000    0.63142
108720.0000    0.45508
108760.0000    0.37874
108800.0000    0.60077
108840.0000    0.53236
108880.0000    0.39378
108920.0000    0.25018
108960.0000    0.42142
109000.0000    0.24347
109040.0000    0.59433
109080.0000    0.41994
109120.0000    0.58677
109160.0000    0.47046
109200.0000    0.23778
109240.0000    0.40345
109280.0000    0.25775
109320.0000    0.38421
109360.0000    0.44099
109400.0000    0.51728
109440.0000    0.50783
109480.0000    0.23315
109520.0000    0.30732
109560.0000    0.40514
109600.0000    0.29254
109640.0000    0.42004
109680.0000    0.26514
109720.0000    0.30336
109760.0000    0.37747
109800.0000    0.53273
109840.0000    0.39999
109880.0000    0.21399
109920.0000    0.46125
109960.0000    0.44995
110000.0000    0.38761
110040.0000    0.34215
110080.0000    0.24004
110120.0000    0.03027
110160.0000    0.34452
110200.0000    0.11195
110240.0000    0.51225
110280.0000    0.26462
110320.0000    0.32472
110360.0000    0.24153
110400.0000    0.24652
110440.0000    0.42437
110480.0000    0.24431
110520.0000    0.30429
110560.0000    0.29570
110600.0000    0.30060
110640.0000    0.20321
110680.0000    0.29959
110720.0000    0.14062
110760.0000    0.23928
110800.0000    0.38413
110840.0000    0.30754
110880.0000    0.47451
110920.0000    0.35507
110960.0000   -0.01995
111000.0000    0.21966
111040.0000    0.21591
111080.0000    0.23552
111120.0000    0.30835
111160.0000    0.33462
111200.0000    0.46706
111240.0000    0.09628
111280.0000    0.07662
111320.0000    0.36030
111360.0000    0.16157
111400.0000    0.46264
111440.0000    0.25474
111480.0000    0.15799
111520.0000    0.21174
111560.0000    0.41948
111600.0000    0.28539
111640.0000    0.25959
111680.0000    0.34232
111720.0000    0.34500
111760.0000    0.32890
111800.0000    0.33213
111840.0000    0.37619
111880.0000    0.21514
111920.0000    0.03575
111960.0000   -0.41027
112000.0000   -0.50389
112040.0000   -0.43412
112080.0000   -0.69839
112120.0000   -0.55561
112160.0000   -0.43894
112200.0000   -0.23271
112240.0000   -0.29706
112280.0000   -0.58895
112320.0000   -0.23157
112360.0000   -0.46942
112400.0000   -0.53457
112440.0000   -0.12309
112480.0000   -0.45053
112520.0000    0.06442
112560.0000   -0.29957
112600.0000   -0.39680
112640.0000   -0.47835
112680.0000   -0.74625
112720.0000   -0.28739
112760.0000    0.01882
112800.0000    0.05216
112840.0000    0.22815
112880.0000    0.01747
112920.0000   -0.14810
112960.0000   -0.04036
113000.0000   -0.12528
113040.0000   -0.34889
113080.0000   -0.14854
113120.0000   -0.24707
113160.0000   -0.25206
113200.0000   -0.20294
113240.0000   -0.02227
113280.0000   -0.26255
113320.0000   -0.02698
113360.0000   -0.10731
113400.0000   -0.39350
113440.0000   -0.04438
113480.0000   -0.46537
113520.0000   -0.06324
113560.0000   -0.17236
113600.0000   -0.08939
113640.0000    0.02516
113680.0000    0.25063
113720.0000    0.03743
113760.0000   -0.14649
113800.0000   -0.27666
113840.0000   -0.18040
113880.0000   -0.46864
113920.0000   -0.36942
113960.0000   -0.51495
114000.0000   -0.15864
114040.0000   -0.08114
114080.0000   -0.08845
114120.0000    0.08891
114160.0000   -0.16355
114200.0000   -0.12292
114240.0000   -0.23417
114280.0000   -0.23337
114320.0000    0.07500
114360.0000   -0.59061
114400.0000   -0.45167
114440.0000   -0.11021
114480.0000   -0.41190
114520.0000   -0.23522
114560.0000   -0.50341
114600.0000   -0.32710
114640.0000   -0.58134
114680.0000   -0.39219
114720.0000    0.10400
114760.0000    0.83872
114800.0000    0.66750
114840.0000    0.66106
114880.0000    0.40767
114920.0000    0.45028
114960.0000    0.39664
115000.0000    0.63568
115040.0000    0.30902
115080.0000    0.19654
115120.0000    0.30353
115160.0000    0.33260
115200.0000    0.39823
115240.0000    0.64262
115280.0000    0.63045
115320.0000    0.23952
115360.0000    0.22863
115400.0000    0.43074
115440.0000    0.36142
115480.0000    0.31599
115520.0000    0.18835
115560.0000    0.64126
115600.0000    0.33582
115640.0000    0.21942
115680.0000    0.24730
115720.0000    0.50624
115760.0000    0.32321
115800.0000    0.43692
115840.0000    0.43656
115880.0000    0.12329
115920.0000    0.08486
115960.0000    0.13630
116000.0000    0.39562
116040.0000    0.47714
116080.0000    0.09799
116120.0000    0.24212
116160.0000    0.35798
116200.0000    0.09183
116240.0000    0.08105
116280.0000    0.12347
116320.0000    0.11635
116360.0000   -0.08627
116400.0000    0.05058
116440.0000   -0.02580
116480.0000    0.06175
116520.0000   -0.08252
116560.0000   -0.12527
116600.0000    0.04916
116640.0000    0.06170
116680.0000    0.07530
116720.0000    0.15268
116760.0000   -0.14278
116800.0000    0.16520
116840.0000   -0.15535
116880.0000    0.04926
116920.0000   -0.19648
116960.0000   -0.05399
117000.0000    0.00862
117040.0000    0.22357
117080.0000    0.09722
117120.0000    0.27627
117160.0000    0.04120
117200.0000   -0.05195
117240.0000   -0.01237
117280.0000    0.12481
117320.0000   -0.02201
117360.0000    0.09832
117400.0000    0.30128
117440.0000    0.26099
117480.0000    0.44605
117520.0000   -0.08947
117560.0000   -0.00401
117600.0000   -0.14104
117640.0000   -0.13664
117680.0000    0.04089
117720.0000    0.04366
117760.0000   -0.51189
117800.0000   -0.82204
117840.0000   -0.56775
117880.0000   -0.27773
117920.0000    0.07850
117960.0000   -0.13775
118000.0000   -0.07729
118040.0000    0.00847
118080.0000   -0.06028
118120.0000   -0.32325
118160.0000   -0.21656
118200.0000   -0.28912
118240.0000   -0.20579
118280.0000    0.15050
118320.0000    0.47199
118360.0000    0.49262
118400.0000    0.21994
118440.0000    0.31170
118480.0000    0.38958
118520.0000    0.52083
118560.0000    0.59350
118600.0000    0.34165
118640.0000    0.46200
118680.0000    0.30475
118720.0000    0.40936
118760.0000    0.25232
118800.0000    0.26520
118840.0000    0.25280
118880.0000    0.30155
118920.0000    0.28735
118960.0000    0.20300
119000.0000    0.18693
119040.0000    0.28873
119080.0000    0.20318
119120.0000   -0.10597
119160.0000    0.40438
119200.0000    0.32963
119240.0000    0.43314
119280.0000    0.60414
119320.0000    0.51272
119360.0000    0.25918
119400.0000    0.43730
119440.0000    0.40746
119480.0000    0.34503
119520.0000    0.54405
119560.0000    0.19199
119600.0000    0.29062
119640.0000    0.10784
119680.0000    0.29620
119720.0000    0.34287
119760.0000    0.26257
119800.0000    0.35266
119840.0000    0.36493
119880.0000    0.33827
119920.0000    0.29237
119960.0000    0.06286
120000.0000    0.09178
120040.0000    0.33726
120080.0000    0.05543
120120.0000   -0.62120
120160.0000   -0.71221
120200.0000   -0.81849
120240.0000   -0.21298
120280.0000   -0.23682
120320.0000   -0.28950
120360.0000    0.23447
120400.0000    0.01406
120440.0000   -0.04834
120480.0000   -0.21120
120520.0000    0.00518
120560.0000   -0.33255
120600.0000   -0.48662
120640.0000    0.27559
120680.0000   -0.21990
120720.0000   -0.00236
120760.0000    0.10420
120800.0000    0.20373
120840.0000    0.08607
120880.0000   -0.05972
120920.0000    0.32543
120960.0000    0.38574
121000.0000    0.17350
121040.0000    0.50345
121080.0000    0.38213
121120.0000    0.25376
121160.0000    0.49203
121200.0000    0.50529
121240.0000    0.40221
121280.0000    0.40339
121320.0000    0.31298
121360.0000    0.33024
121400.0000    0.42212
121440.0000    0.28664
121480.0000    0.28434
121520.0000   -0.08515
121560.0000    0.22396
121600.0000    0.16493
121640.0000    0.34020
121680.0000    0.25814
121720.0000    0.28363
121760.0000    0.46064
121800.0000    0.48330
121840.0000    0.37413
121880.0000    0.41039
121920.0000    0.30980
121960.0000    0.17481
122000.0000    0.20397
122040.0000    0.36296
122080.0000    0.31762
122120.0000    0.58927
122160.0000    0.15032
122200.0000    0.33157
122240.0000    0.74207
122280.0000    0.33225
122320.0000    0.38238
122360.0000    0.31768
122400.0000    0.49352
122440.0000    0.47344
122480.0000    0.49729
122520.0000    0.22966
122560.0000    0.51250
122600.0000    0.71487
122640.0000    0.40725
122680.0000    0.46492
122720.0000    0.51230
122760.0000    0.39948
122800.0000    0.51159
122840.0000    0.27167
122880.0000    0.49281
122920.0000    0.52964
122960.0000    0.45170
123000.0000    0.56001
123040.0000    0.57317
123080.0000    0.58341
123120.0000    0.71741
123160.0000    0.26271
123200.0000    0.46738
123240.0000    0.29975
123280.0000    0.58388
123320.0000    0.45339
123360.0000    0.39821
123400.0000    0.25464
123440.0000    0.27655
123480.0000    0.37145
123520.0000    0.36312
123560.0000    0.27402
123600.0000    0.43092
123640.0000    0.23784
123680.0000    0.27830
123720.0000    0.36859
123760.0000    0.32196
123800.0000    0.27376
123840.0000    0.28326
123880.0000    0.39217
123920.0000    0.45112
123960.0000    0.26408
124000.0000    0.32380
124040.0000    0.43153
124080.0000    0.32010
124120.0000    0.47343
124160.0000    0.22414
124200.0000    0.43954
124240.0000    0.16634
124280.0000    0.15358
124320.0000    0.26720
124360.0000    0.12132
124400.0000    0.04393
124440.0000    0.12535
124480.0000   -0.10396
124520.0000    0.33967
124560.0000    0.34595
124600.0000    0.47655
124640.0000    0.47238
124680.0000    0.33547
124720.0000    0.60697
124760.0000    0.52698
124800.0000    0.41387
124840.0000    0.28477
124880.0000    0.46233
124920.0000    0.53846
124960.0000    0.34730
125000.0000    0.36527
125040.0000    0.38134
125080.0000    0.32580
125120.0000    0.52366
125160.0000    0.03195
125200.0000    0.57892
125240.0000    0.73588
125280.0000    0.28712
125320.0000    0.42483
125360.0000    0.15431
125400.0000    0.34190
125440.0000    0.32837
125480.0000    0.17372
125520.0000    0.12053
125560.0000    0.53926
125600.0000    0.46301
125640.0000    0.30428
125680.0000    0.37101
125720.0000    0.06632
125760.0000    0.33816
125800.0000    0.27782
125840.0000    0.43753
125880.0000    0.48270
125920.0000    0.33804
125960.0000    0.51977
126000.0000    0.27592
126040.0000    0.42131
126080.0000    0.40306
126120.0000    0.61503
126160.0000    0.51414
126200.0000    0.27830
126240.0000    0.24885
126280.0000    0.46247
126320.0000    0.21192
126360.0000    0.49628
126400.0000    0.42802
126440.0000    0.37261
126480.0000    0.25600
126520.0000    0.44474
126560.0000    0.32159
126600.0000    0.43770
126640.0000    0.54597
126680.0000    0.12831
126720.0000    0.30911
126760.0000    0.36804
126800.0000    0.20166
126840.0000    0.52123
126880.0000    0.48161
126920.0000    0.31477
126960.0000    0.31624
127000.0000    0.09584
127040.0000    0.46276
127080.0000    0.36006
127120.0000    0.30772
127160.0000    0.49530
127200.0000    0.36946
127240.0000    0.39961
127280.0000    0.27333
127320.0000    0.41027
127360.0000    0.41327
127400.0000    0.20404
127440.0000    0.16300
127480.0000    0.31094
127520.0000    0.19638
127560.0000    0.51435
127600.0000    0.28571
127640.0000    0.00477
127680.0000    0.15992
127720.0000    0.21594
127760.0000    0.06274
127800.0000    0.26454
127840.0000    0.48891
127880.0000    0.45270
127920.0000    0.28043
127960.0000    0.23682
128000.0000   -0.02328
128040.0000    0.37567
128080.0000   -0.02102
128120.0000    0.33094
128160.0000    0.04789
128200.0000    0.04902
128240.0000    0.05748
128280.0000    0.08947
128320.0000   -0.05152
128360.0000   -0.38812
128400.0000    0.06542
128440.0000   -0.02742
128480.0000    0.00425
128520.0000    0.53182
128560.0000    0.35597
128600.0000    0.28810
128640.0000    0.12625
128680.0000    0.01242
128720.0000    0.04125
128760.0000   -0.04858
128800.0000    0.14131
128840.0000    0.25660
128880.0000    0.21468
128920.0000    0.38937
128960.0000    0.38104
129000.0000    0.37861
129040.0000    0.37723
129080.0000    0.22824
129120.0000    0.36286
129160.0000    0.55831
129200.0000    0.20040
129240.0000    0.33052
129280.0000    0.22770
129320.0000    0.53948
129360.0000    0.66767
129400.0000    0.63597
129440.0000    0.68553
129480.0000    0.48741
129520.0000    0.37158
129560.0000    0.53342
129600.0000    0.56157
129640.0000    0.45155
129680.0000    0.37046
129720.0000    0.17756
129760.0000    0.43039
129800.0000    0.20550
129840.0000    0.44633
129880.0000    0.34705
129920.0000    0.46718
129960.0000    0.32439
130000.0000    0.28752
130040.0000    0.28109
130080.0000    0.21681
130120.0000    0.12187
130160.0000    0.18026
130200.0000    0.55183
130240.0000    0.52537
130280.0000    0.28303
130320.0000    0.34362
130360.0000    0.26549
130400.0000    0.36654
130440.0000    0.27426
130480.0000    0.10542
130520.0000    0.11460
130560.0000    0.24158
130600.0000    0.05145
130640.0000   -0.37695
130680.0000    0.20014
130720.0000    0.19595
130760.0000    0.22646
130800.0000    0.21761
130840.0000    0.33434
130880.0000   -0.10116
130920.0000    0.14328
130960.0000    0.17621
131000.0000    0.08736
131040.0000    0.12836
131080.0000   -0.52345
131120.0000   -0.29804
131160.0000   -0.66780
131200.0000   -0.32431
131240.0000   -0.49904
131280.0000   -0.07799
131320.0000   -0.15346
131360.0000    0.09494
131400.0000   -0.13015
131440.0000    0.02826
131480.0000    0.15221
131520.0000    0.57061
131560.0000    0.31004
131600.0000    0.38988
131640.0000    0.24601
131680.0000   -0.11623
131720.0000    0.32426
131760.0000    0.04555
131800.0000    0.14259
131840.0000    0.41360
131880.0000    0.61766
131920.0000    0.29936
131960.0000   -0.09261
132000.0000    0.32071
132040.0000    0.28541
132080.0000    0.22502
132120.0000    0.41147
132160.0000    0.23699
132200.0000    0.30225
132240.0000    0.31956
132280.0000    0.20044
132320.0000    0.31547
132360.0000    0.65396
132400.0000    0.18972
132440.0000    0.31382
132480.0000    0.56062
132520.0000    0.45008
132560.0000    0.28507
132600.0000    0.40116
132640.0000    0.07232
132680.0000    0.35818
132720.0000   -0.05130
132760.0000    0.10391
132800.0000   -0.05841
132840.0000   -0.05838
132880.0000    0.05013
132920.0000    0.09297
132960.0000   -0.12307
133000.0000   -0.24739
133040.0000    0.65967
133080.0000    0.22661
133120.0000    0.56523
133160.0000    0.51553
133200.0000    0.46715
133240.0000    0.30601
133280.0000    0.32432
133320.0000    0.07674
133360.0000    0.14248
133400.0000   -0.04104
133440.0000   -0.13549
133480.0000    0.33188
133520.0000   -0.16510
133560.0000    0.11418
133600.0000   -0.45279
133640.0000   -0.64400
133680.0000   -0.70380
133720.0000   -0.45701
133760.0000   -0.35107
133800.0000   -0.35912
133840.0000    0.28413
133880.0000    0.04665
133920.0000    0.31718
133960.0000    0.33938
134000.0000    0.29974
134040.0000    0.14175
134080.0000    0.14245
134120.0000    0.39010
134160.0000    0.51245
134200.0000    0.36146
134240.0000    0.61307
134280.0000    0.14840
134320.0000    0.29047
134360.0000    0.36304
134400.0000    0.31478
134440.0000    0.32571
134480.0000    0.33710
134520.0000    0.37639
134560.0000    0.20097
134600.0000    0.39398
134640.0000    0.35619
134680.0000    0.56248
134720.0000    0.46139
134760.0000    0.48038
134800.0000    0.60129
134840.0000    0.54605
134880.0000    0.36984
134920.0000    0.49942
134960.0000    0.59312
135000.0000    0.54023
135040.0000    0.54082
135080.0000    0.07583
135120.0000    0.27353
135160.0000    0.35718
135200.0000    0.24566
135240.0000    0.41773
135280.0000    0.11445
135320.0000    0.44778
135360.0000    0.16748
135400.0000    0.15844
135440.0000    0.04607
135480.0000   -0.05856
135520.0000    0.34867
135560.0000    0.33558
135600.0000    0.22043
135640.0000    0.01699
135680.0000   -0.26237
135720.0000   -0.28387
135760.0000   -0.28776
135800.0000   -0.30509
135840.0000   -0.41609
135880.0000   -0.11473
135920.0000   -0.01509
135960.0000   -0.41120
136000.0000   -0.65694
136040.0000   -0.61839
136080.0000   -0.67158
136120.0000   -0.37272
136160.0000   -0.61136
136200.0000   -0.44454
136240.0000   -0.36850
136280.0000   -0.45241
136320.0000   -0.40701
136360.0000   -0.39547
136400.0000   -0.19418
136440.0000   -0.30925
136480.0000   -0.33276
136520.0000    0.08186
136560.0000   -0.23626
136600.0000    0.10587
136640.0000   -0.17454
136680.0000   -0.09136
136720.0000   -0.15160
136760.0000   -0.00337
136800.0000   -0.29272
136840.0000   -0.24622
136880.0000    0.07228
136920.0000   -0.15558
136960.0000   -0.32800
137000.0000   -0.23282
137040.0000   -0.16053
137080.0000   -0.08082
137120.0000   -0.19489
137160.0000   -0.03629
137200.0000   -0.01090
137240.0000    0.01728
137280.0000   -0.29986
137320.0000   -0.11765
137360.0000    0.00638
137400.0000   -0.11687
137440.0000    0.02986
137480.0000   -0.15610
137520.0000   -0.20664
137560.0000   -0.22352
137600.0000   -0.35147
137640.0000   -0.30309
137680.0000   -0.22312
137720.0000   -0.42630
137760.0000   -0.07739
137800.0000   -0.12110
137840.0000   -0.37165
137880.0000   -0.27703
137920.0000   -0.30422
137960.0000   -0.11053
138000.0000   -0.28145
138040.0000   -0.07153
138080.0000   -0.06184
138120.0000   -0.28031
138160.0000   -0.19237
138200.0000   -0.20403
138240.0000   -0.09525
138280.0000   -0.14772
138320.0000   -0.29546
138360.0000   -0.19175
138400.0000   -0.33616
138440.0000   -0.62393
138480.0000   -0.44295
138520.0000   -0.22440
138560.0000   -0.15856
138600.0000   -0.40377
138640.0000   -0.19032
138680.0000   -0.24294
138720.0000   -0.24824
138760.0000   -0.15383
138800.0000   -0.35568
138840.0000   -0.35007
138880.0000    0.00608
138920.0000   -0.17789
138960.0000   -0.09194
139000.0000   -0.51106
139040.0000   -0.26115
139080.0000   -0.18085
139120.0000   -0.19461
139160.0000   -0.33713
139200.0000   -0.47915
139240.0000   -0.34897
139280.0000   -0.16958
139320.0000   -0.24636
139360.0000   -0.38941
139400.0000   -0.25551
139440.0000   -0.17889
139480.0000   -0.15617
139520.0000   -0.42196
139560.0000   -0.18280
139600.0000   -0.17973
139640.0000   -0.14722
139680.0000   -0.05693
139720.0000    0.00482
139760.0000    0.03906
139800.0000   -0.15975
139840.0000    0.00842
139880.0000   -0.13123
139920.0000   -0.15599
139960.0000   -0.13033
140000.0000   -0.15054
140040.0000   -0.52340
140080.0000   -0.27749
140120.0000   -0.19560
140160.0000   -0.30871
140200.0000   -0.20335
140240.0000    0.09675
140280.0000   -0.00695
140320.0000    0.06730
140360.0000   -0.07357
140400.0000   -0.00104
140440.0000   -0.01688
140480.0000   -0.02320
140520.0000   -0.13765
140560.0000   -0.03030
140600.0000   -0.19997
140640.0000   -0.41347
140680.0000    0.01462
140720.0000   -0.22707
140760.0000   -0.35486
140800.0000   -0.10298
140840.0000   -0.06072
140880.0000   -0.03539
140920.0000    0.01523
140960.0000    0.03262
141000.0000   -0.19339
141040.0000   -0.02489
141080.0000    0.37213
141120.0000   -0.04837
141160.0000    0.02689
141200.0000   -0.06626
141240.0000    0.04105
141280.0000   -0.18839
141320.0000   -0.25080
141360.0000   -0.04892
141400.0000   -0.17176
141440.0000   -0.10586
141480.0000   -0.21456
141520.0000   -0.25621
141560.0000   -0.32739
141600.0000    0.01485
141640.0000   -0.14588
141680.0000   -0.28307
141720.0000   -0.39331
141760.0000   -0.09074
141800.0000   -0.14448
141840.0000   -0.13636
141880.0000    0.07837
141920.0000   -0.20674
141960.0000   -0.08342
142000.0000    0.06801
142040.0000   -0.24607
142080.0000   -0.18128
142120.0000    0.01373
142160.0000    0.02887
142200.0000   -0.16916
142240.0000   -0.26052
142280.0000   -0.19602
142320.0000   -0.31704
142360.0000   -0.33762
142400.0000   -0.35325
142440.0000   -0.40063
142480.0000   -0.25265
142520.0000   -0.17967
142560.0000   -0.10130
142600.0000   -0.30605
142640.0000   -0.30307
142680.0000   -0.55851
142720.0000   -0.30298
142760.0000   -0.44197
142800.0000   -0.50725
142840.0000   -0.49765
142880.0000   -0.12563
142920.0000   -0.19044
142960.0000   -0.44757
143000.0000   -0.56750
143040.0000   -0.69550
143080.0000   -0.75694
143120.0000   -0.69599
143160.0000   -0.60133
143200.0000   -0.52256
143240.0000   -0.34508
143280.0000   -0.21100
143320.0000   -0.76080
143360.0000   -0.54861
143400.0000   -0.47209
143440.0000   -0.26085
143480.0000    0.07995
143520.0000   -0.13024
143560.0000    0.05795
143600.0000   -0.12809
143640.0000   -0.02281
143680.0000   -0.13853
143720.0000   -0.20262
143760.0000   -0.29666
143800.0000   -0.23460
143840.0000   -0.26487
143880.0000   -0.09367
143920.0000   -0.15209
143960.0000    0.03755
144000.0000   -0.06573
144040.0000   -0.51891
144080.0000   -0.53726
144120.0000   -0.56194
144160.0000   -0.65443
144200.0000   -0.41324
144240.0000   -0.56750
144280.0000   -0.31503
144320.0000   -0.35581
144360.0000   -0.15218
144400.0000   -0.25296
144440.0000   -0.22375
144480.0000   -0.11182
144520.0000   -0.11140
144560.0000   -0.12618
144600.0000   -0.27376
144640.0000   -0.10202
144680.0000   -0.10809
144720.0000   -0.34878
144760.0000   -0.35543
144800.0000   -0.43865
144840.0000   -0.20574
144880.0000   -0.44394
144920.0000   -0.39121
144960.0000   -0.65270
145000.0000   -0.49165
145040.0000   -0.49545
145080.0000   -0.64471
145120.0000   -0.32003
145160.0000   -0.37290
145200.0000   -0.47427
145240.0000   -0.25435
145280.0000   -0.13236
145320.0000   -0.11846
145360.0000   -0.11767
145400.0000   -0.19777
145440.0000    0.27888
145480.0000    0.26398
145520.0000    0.04297
145560.0000   -0.15333
145600.0000   -0.21288
145640.0000   -0.36807
145680.0000   -0.32858
145720.0000   -0.25993
145760.0000   -0.22056
145800.0000   -0.34436
145840.0000   -0.32862
145880.0000   -0.03223
145920.0000   -0.24138
145960.0000   -0.32813
146000.0000   -0.21033
146040.0000   -0.43572
146080.0000   -0.51676
146120.0000   -0.24550
146160.0000   -0.31965
146200.0000   -0.29353
146240.0000   -0.39229
146280.0000   -0.33241
146320.0000   -0.37309
146360.0000   -0.27273
146400.0000   -0.39966
146440.0000   -0.38039
146480.0000   -0.27131
146520.0000   -0.27662
146560.0000   -0.17339
146600.0000   -0.29876
146640.0000   -0.50215
146680.0000   -0.58200
146720.0000   -0.26064
146760.0000   -0.39675
146800.0000   -0.38269
146840.0000   -0.33427
146880.0000   -0.55856
146920.0000   -0.54345
146960.0000   -0.46972
147000.0000   -0.42526
147040.0000   -0.61709
147080.0000   -0.27387
147120.0000   -0.12588
147160.0000    0.02354
147200.0000   -0.19770
147240.0000   -0.18928
147280.0000   -0.41826
147320.0000   -0.22086
147360.0000   -0.41129
147400.0000   -0.40189
147440.0000   -0.42034
147480.0000   -0.44827
147520.0000   -0.22298
147560.0000   -0.19194
147600.0000   -0.48949
147640.0000   -0.23720
147680.0000   -0.23816
147720.0000   -0.31417
147760.0000   -0.21990
147800.0000   -0.49976
147840.0000   -0.42830
147880.0000   -0.12546
147920.0000   -0.24663
147960.0000   -0.33560
148000.0000   -0.01270
148040.0000    0.11094
148080.0000   -0.09972
148120.0000    0.16197
148160.0000   -0.42075
148200.0000   -0.18812
148240.0000   -0.23692
148280.0000   -0.18298
148320.0000   -0.25941
148360.0000   -0.36023
148400.0000   -0.27118
148440.0000   -0.17709
148480.0000   -0.12558
148520.0000   -0.20726
148560.0000   -0.38898
148600.0000   -0.07474
148640.0000    0.46736
148680.0000    0.31517
148720.0000    0.23993
148760.0000    0.12415
148800.0000    0.56843
148840.0000    0.31814
148880.0000   -0.39917
148920.0000   -0.34103
148960.0000   -0.08977
149000.0000   -0.40264
149040.0000   -0.43699
149080.0000   -0.33869
149120.0000   -0.10715
149160.0000   -0.32389
149200.0000   -0.34328
149240.0000   -0.44765
149280.0000   -0.50697
149320.0000   -0.15066
149360.0000   -0.15955
149400.0000   -0.31156
149440.0000   -0.10722
149480.0000   -0.45068
149520.0000   -0.40619
149560.0000   -0.31639
149600.0000   -0.31552
149640.0000   -0.42205
149680.0000   -0.45795
149720.0000   -0.53440
149760.0000   -0.35982
149800.0000   -0.31971
149840.0000   -0.00619
149880.0000   -0.23341
149920.0000   -0.50890
149960.0000   -0.19783
150000.0000   -0.43033
150040.0000   -0.21450
150080.0000    0.03036
150120.0000   -0.27616
150160.0000   -0.48122
150200.0000   -0.32932
150240.0000   -0.43555
150280.0000   -0.34770
150320.0000   -0.43743
150360.0000   -0.18875
150400.0000   -0.30937
150440.0000   -0.31112
150480.0000   -0.15442
150520.0000   -0.32375
150560.0000   -0.43300
150600.0000   -0.29340
150640.0000   -0.53622
150680.0000   -0.32441
150720.0000   -0.41684
150760.0000   -0.33884
150800.0000   -0.48666
150840.0000   -0.22692
150880.0000   -0.37023
150920.0000   -0.49433
150960.0000   -0.42330
151000.0000   -0.43526
151040.0000   -0.37054
151080.0000   -0.59128
151120.0000   -0.47736
151160.0000   -0.55044
151200.0000   -0.34470
151240.0000   -0.48503
151280.0000   -0.14594
151320.0000   -0.48287
151360.0000   -0.39257
151400.0000   -0.23025
151440.0000   -0.44654
151480.0000    0.00686
151520.0000   -0.12465
151560.0000   -0.00970
151600.0000    0.01046
151640.0000    0.04605
151680.0000   -0.27755
151720.0000   -0.25898
151760.0000   -0.39210
151800.0000   -0.23065
151840.0000   -0.24340
151880.0000   -0.29511
151920.0000   -0.16422
151960.0000   -0.32094
152000.0000   -0.47373
152040.0000   -0.30113
152080.0000   -0.15765
152120.0000   -0.34065
152160.0000    0.11028
152200.0000   -0.22210
152240.0000   -0.36977
152280.0000   -0.22633
152320.0000   -0.17709
152360.0000   -0.24369
152400.0000   -0.26078
152440.0000   -0.26256
152480.0000   -0.20606
152520.0000   -0.34839
152560.0000   -0.52154
152600.0000   -0.26387
152640.0000   -0.18438
152680.0000   -0.30385
152720.0000    0.21492
152760.0000   -0.04189
152800.0000    0.15060
152840.0000    0.10003
152880.0000   -0.07536
152920.0000   -0.29469
152960.0000   -0.40629
153000.0000   -0.17999
153040.0000   -0.28166
153080.0000   -0.18979
153120.0000    0.14100
153160.0000   -0.05932
153200.0000   -0.35857
153240.0000    0.01047
153280.0000    0.32325
153320.0000    0.31920
153360.0000   -0.24004
153400.0000   -0.11500
153440.0000   -0.25211
153480.0000   -0.49160
153520.0000   -0.12413
153560.0000    0.18110
153600.0000   -0.27761
153640.0000   -0.13305
153680.0000   -0.59771
153720.0000   -0.47171
153760.0000   -0.13093
153800.0000    0.23517
153840.0000    0.00499
153880.0000    0.06668
153920.0000    0.07264
153960.0000    0.27518
154000.0000    0.07541
154040.0000   -0.04404
154080.0000   -0.25366
154120.0000   -0.34297
154160.0000   -0.48235
154200.0000    0.08421
154240.0000    0.13737
154280.0000    0.19794
154320.0000    0.06029
154360.0000    0.10094
154400.0000    0.29889
154440.0000    0.10739
154480.0000    0.34734
154520.0000    0.39238
154560.0000    0.27075
154600.0000    0.20779
154640.0000    0.16005
154680.0000    0.17080
154720.0000    0.45437
154760.0000    0.33814
154800.0000    0.02331
154840.0000    0.37872
154880.0000    0.35269
154920.0000    0.35531
154960.0000    0.34688
155000.0000    0.45307
155040.0000    0.15909
155080.0000    0.06239
155120.0000    0.31630
155160.0000    0.53166
155200.0000    0.18899
155240.0000    0.15160
155280.0000    0.28658
155320.0000    0.32697
155360.0000    0.37397
155400.0000    0.32321
155440.0000    0.52792
155480.0000    0.56592
155520.0000    0.77617
155560.0000    0.39320
155600.0000    0.06920
155640.0000    0.08724
155680.0000    0.10790
155720.0000    0.27068
155760.0000    0.21447
155800.0000    0.16888
155840.0000    0.21042
155880.0000    0.27053
155920.0000    0.37833
155960.0000    0.21270
156000.0000    0.43071
156040.0000    0.45920
156080.0000    0.20742
156120.0000    0.34264
156160.0000    0.30351
156200.0000    0.33607
156240.0000    0.39525
156280.0000    0.25807
156320.0000    0.16665
156360.0000   -0.16189
156400.0000    0.17060
156440.0000    0.23063
156480.0000    0.44054
156520.0000    0.55366
156560.0000    0.52349
156600.0000    0.30363
156640.0000    0.30690
156680.0000   -0.10235
156720.0000   -0.04482
156760.0000    0.06883
156800.0000    0.19811
156840.0000    0.16192
156880.0000    0.38981
156920.0000    0.00197
156960.0000    0.05962
157000.0000    0.01249
157040.0000    0.18868
157080.0000    0.15577
157120.0000    0.26934
157160.0000    0.05956
157200.0000    0.04120
157240.0000    0.30626
157280.0000    0.18644
157320.0000   -0.03819
157360.0000    0.06533
157400.0000    0.40969
157440.0000    0.39877
157480.0000    0.51547
157520.0000    0.45676
157560.0000    0.78689
157600.0000    0.28720
157640.0000    0.45398
157680.0000    0.61586
157720.0000    0.66708
157760.0000    0.36390
157800.0000    0.21150
157840.0000    0.35423
157880.0000    0.25897
157920.0000    0.32496
157960.0000    0.50589
158000.0000    0.41555
158040.0000    0.43652
158080.0000    0.22700
158120.0000    0.44348
158160.0000    0.55320
158200.0000    0.26311
158240.0000    0.53791
158280.0000    0.46810
158320.0000    0.23387
158360.0000    0.20292
158400.0000    0.61189
158440.0000    0.54530
158480.0000    0.41524
158520.0000    0.44083
158560.0000    0.36043
158600.0000    0.25328
158640.0000    0.49198
158680.0000    0.33111
158720.0000    0.48040
158760.0000    0.37969
158800.0000    0.34583
158840.0000    0.46727
158880.0000    0.51832
158920.0000    0.51295
158960.0000    0.59046
159000.0000    0.70967
159040.0000    0.47854
159080.0000    0.66247
159120.0000    0.56963
159160.0000    0.33851
159200.0000    0.29269
159240.0000    0.49651
159280.0000    0.33353
159320.0000    0.26533
159360.0000    0.38282
159400.0000    0.46381
159440.0000    0.49749
159480.0000    0.52958
159520.0000    0.50872
159560.0000    0.43514
159600.0000    0.41428
159640.0000    0.53274
159680.0000    0.43640
159720.0000   -0.02156
159760.0000    0.13580
159800.0000    0.33643
159840.0000    0.40275
159880.0000    0.37111
159920.0000    0.35513
159960.0000    0.37558
160000.0000    0.37041
160040.0000    0.37116
160080.0000    0.37423
160120.0000    0.44003
160160.0000    0.45966
160200.0000    0.42770
160240.0000    0.35823
160280.0000    0.30861
160320.0000    0.17228
160360.0000    0.32066
160400.0000    0.71366
160440.0000    0.53587
160480.0000    0.40016
160520.0000    0.45014
160560.0000    0.41110
160600.0000    0.38987
160640.0000    0.48017
160680.0000    0.58964
160720.0000    0.42656
160760.0000    0.36891
160800.0000    0.42670
160840.0000    0.38514
160880.0000    0.28629
160920.0000    0.66675
160960.0000    0.24741
161000.0000    0.10332
161040.0000   -0.06363
161080.0000   -0.15556
161120.0000   -0.54121
161160.0000   -0.28795
161200.0000   -0.43490
161240.0000   -0.89291
161280.0000   -0.40661
161320.0000   -0.61814
161360.0000   -0.30927
161400.0000   -0.10310
161440.0000   -0.56296
161480.0000   -0.76311
161520.0000   -0.60575
161560.0000   -0.52662
161600.0000   -0.47476
161640.0000   -0.85356
161680.0000   -0.33196
161720.0000   -0.49684
161760.0000   -0.85034
161800.0000   -0.38271
161840.0000   -0.65146
161880.0000   -0.76112
161920.0000   -0.66261
161960.0000   -0.70647
162000.0000   -0.61036
162040.0000   -0.49349
162080.0000   -0.49821
162120.0000   -0.60772
162160.0000   -0.77417
162200.0000   -0.68323
162240.0000   -0.66994
162280.0000   -1.07718
162320.0000   -0.75148
162360.0000   -0.68453
162400.0000   -0.51264
162440.0000   -0.63811
162480.0000   -0.67467
162520.0000   -0.48420
162560.0000   -0.73174
162600.0000   -0.45978
162640.0000   -0.51702
162680.0000   -0.88929
162720.0000   -0.60593
162760.0000   -0.60535
162800.0000   -0.78842
162840.0000   -0.46520
162880.0000   -0.44577
162920.0000   -0.59526
162960.0000   -0.63684
163000.0000   -0.55629
163040.0000   -0.81570
163080.0000   -0.48271
163120.0000   -0.46442
163160.0000   -0.52135
163200.0000   -0.67047
163240.0000   -1.06298
163280.0000   -0.66905
163320.0000   -0.67964
163360.0000   -0.82237
163400.0000   -0.43116
163440.0000   -0.16601
163480.0000   -0.16788
163520.0000   -0.13164
163560.0000   -0.28536
163600.0000   -0.52164
163640.0000   -0.32665
163680.0000   -0.43297
163720.0000   -0.46031
163760.0000   -0.47633
163800.0000   -0.10258
163840.0000   -0.80414
163880.0000   -0.58578
163920.0000   -0.62933
163960.0000   -0.71632
164000.0000   -0.37981
164040.0000   -0.63432
164080.0000   -0.61615
164120.0000   -0.39596
164160.0000   -0.60638
164200.0000   -0.47794
164240.0000   -0.44297
164280.0000   -0.73230
164320.0000   -0.54633
164360.0000   -0.61609
164400.0000   -0.51234
164440.0000   -0.27595
164480.0000   -0.28996
164520.0000   -0.69197
164560.0000   -0.22415
164600.0000   -0.33629
164640.0000   -0.59723
164680.0000   -0.21177
164720.0000   -0.35813
164760.0000   -0.29721
164800.0000   -0.37719
164840.0000   -0.36620
164880.0000   -0.26304
164920.0000   -0.37409
164960.0000   -0.51791
165000.0000   -0.38005
165040.0000   -0.40431
165080.0000   -0.47120
165120.0000   -0.75899
165160.0000   -0.47810
165200.0000   -0.42564
165240.0000   -0.58716
165280.0000   -0.57324
165320.0000   -0.56807
165360.0000   -0.61098
165400.0000   -0.38523
165440.0000   -0.35739
165480.0000   -0.40758
165520.0000   -0.75489
165560.0000   -0.67545
165600.0000   -0.66642
165640.0000   -0.74957
165680.0000   -0.52883
165720.0000   -0.27869
165760.0000   -0.69198
165800.0000   -0.70526
165840.0000   -0.49134
165880.0000   -0.77405
165920.0000   -0.25997
165960.0000   -0.51843
166000.0000   -0.66437
166040.0000   -0.62611
166080.0000   -0.71478
166120.0000   -0.51880
166160.0000   -0.78940
166200.0000   -0.76985
166240.0000   -0.74993
166280.0000   -0.67070
166320.0000   -0.71621
166360.0000   -0.63294
166400.0000   -0.59681
166440.0000   -0.94763
166480.0000   -0.82624
166520.0000   -0.85565
166560.0000   -0.75117
166600.0000   -0.42789
166640.0000   -0.32034
166680.0000   -0.69744
166720.0000   -0.48406
166760.0000   -0.24427
166800.0000   -0.10350
166840.0000   -0.20756
166880.0000   -0.22385
166920.0000   -0.34212
166960.0000   -0.42018
167000.0000   -0.52401
167040.0000   -0.72362
167080.0000    0.03510
167120.0000   -0.45922
167160.0000   -0.36170
167200.0000   -0.25850
167240.0000   -0.60111
167280.0000   -0.09712
167320.0000   -0.45447
167360.0000   -0.46763
167400.0000   -0.59216
167440.0000   -0.57395
167480.0000   -0.29255
167520.0000   -0.28941
167560.0000   -0.39349
167600.0000   -0.10587
167640.0000    0.09792
167680.0000   -0.17625
167720.0000   -0.13523
167760.0000   -0.84436
167800.0000   -0.88316
167840.0000   -0.58171
167880.0000   -0.43980
167920.0000   -0.66122
167960.0000   -0.63429
168000.0000   -0.72012
168040.0000   -0.72010
168080.0000   -0.43938
168120.0000   -0.50911
168160.0000   -0.74248
168200.0000   -0.57745
168240.0000   -0.42213
168280.0000   -0.80850
168320.0000   -0.51811
168360.0000   -0.56737
168400.0000   -0.65195
168440.0000   -0.84719
168480.0000   -0.42011
168520.0000   -0.37728
168560.0000   -0.41145
168600.0000   -0.50561
168640.0000   -0.59845
168680.0000   -0.85727
168720.0000   -0.49409
168760.0000   -0.68935
168800.0000   -0.77835
168840.0000   -0.62770
168880.0000   -0.50160
168920.0000   -0.61525
168960.0000   -0.83979
169000.0000   -0.59797
169040.0000   -0.57756
169080.0000   -0.39047
169120.0000   -0.51005
169160.0000   -0.67006
169200.0000   -0.60536
169240.0000   -0.66888
169280.0000   -0.44759
169320.0000   -0.35466
169360.0000   -0.66009
169400.0000   -0.74449
169440.0000   -0.89300
169480.0000   -0.79299
169520.0000   -0.78603
169560.0000   -0.19575
169600.0000   -0.74540
169640.0000   -0.62098
169680.0000   -0.50792
169720.0000   -0.47813
169760.0000   -0.51264
169800.0000   -0.63218
169840.0000   -0.42292
169880.0000   -0.58052
169920.0000   -0.51176
169960.0000   -0.22283
170000.0000   -0.33225
170040.0000   -0.02265
170080.0000   -0.08055
170120.0000   -0.49361
170160.0000   -0.67434
170200.0000   -0.20891
170240.0000   -0.46851
170280.0000   -0.53767
170320.0000   -0.32687
170360.0000   -0.41938
170400.0000   -0.22611
170440.0000   -0.21683
170480.0000   -0.29680
170520.0000   -0.30408
170560.0000   -0.32156
170600.0000   -0.33534
170640.0000   -0.36010
170680.0000   -0.31730
170720.0000   -0.36004
170760.0000   -0.25911
170800.0000   -0.33448
170840.0000   -0.17836
170880.0000   -0.12532
170920.0000   -0.19761
170960.0000   -0.32316
171000.0000   -0.10865
171040.0000   -0.27967
171080.0000   -0.35337
171120.0000   -0.46375
171160.0000   -0.35064
171200.0000   -0.27930
171240.0000   -0.20924
171280.0000   -0.49654
171320.0000   -0.24310
171360.0000   -0.21132
171400.0000   -0.67522
171440.0000   -0.58906
171480.0000   -0.57430
171520.0000   -0.77629
171560.0000   -0.59170
171600.0000   -0.44084
171640.0000   -0.37588
171680.0000   -0.27851
171720.0000   -0.44088
171760.0000   -0.32268
171800.0000   -0.50361
171840.0000   -0.34198
171880.0000   -0.56009
171920.0000   -0.65267
171960.0000   -0.51802
172000.0000   -0.59770
172040.0000   -0.44297
172080.0000   -0.49043
172120.0000   -0.68659
172160.0000   -0.72149
172200.0000   -0.74761
172240.0000   -0.50802
172280.0000   -0.77825
172320.0000   -0.80220
172360.0000   -0.45723
172400.0000   -0.61960
172440.0000   -0.69630
172480.0000   -0.37748
172520.0000   -0.75004
172560.0000   -0.51199
172600.0000   -0.50346
172640.0000   -0.62739
172680.0000   -0.50280
172720.0000   -0.86815
172760.0000   -0.50807
172800.0000   -1.03191
172840.0000   -0.65444
172880.0000   -1.02608
172920.0000   -0.83914
172960.0000   -0.58157
173000.0000   -0.54336
173040.0000   -0.26524
173080.0000   -0.54158
173120.0000   -0.40817
173160.0000   -0.91762
173200.0000   -0.84163
173240.0000   -0.88161
173280.0000   -0.57540
173320.0000   -0.59869
173360.0000   -0.71683
173400.0000   -0.82549
173440.0000   -0.68036
173480.0000   -0.70154
173520.0000   -0.56312
173560.0000   -0.49422
173600.0000   -0.52426
173640.0000   -0.67058
173680.0000   -0.42818
173720.0000   -0.40377
173760.0000   -0.30917
173800.0000   -0.15724
173840.0000   -0.35519
173880.0000   -0.38596
173920.0000   -0.33925
173960.0000   -0.80058
174000.0000   -0.50148
174040.0000   -0.19374
174080.0000   -0.34922
174120.0000   -0.81829
174160.0000   -0.68879
174200.0000   -0.74875
174240.0000   -0.75095
174280.0000   -0.56628
174320.0000   -0.74158
174360.0000   -0.49864
174400.0000   -0.33563
174440.0000   -0.52717
174480.0000   -0.64518
174520.0000   -0.76393
174560.0000   -0.57459
174600.0000   -0.61839
174640.0000   -0.66429
174680.0000   -0.20157
174720.0000   -0.25536
174760.0000   -0.41481
174800.0000   -0.58459
174840.0000   -0.34865
174880.0000   -0.08325
174920.0000   -0.05834
174960.0000    0.41883
175000.0000   -0.03233
175040.0000   -0.33691
175080.0000   -0.29037
175120.0000   -0.23363
175160.0000   -0.50053
175200.0000   -0.18727
175240.0000   -0.42193
175280.0000   -0.54306
175320.0000   -0.22437
175360.0000   -0.55897
175400.0000   -0.54982
175440.0000   -0.73966
175480.0000   -0.34392
175520.0000   -0.48129
175560.0000   -0.46754
175600.0000   -0.63531
175640.0000   -0.43356
175680.0000   -0.64439
175720.0000   -0.52909
175760.0000   -0.61170
175800.0000   -0.40483
175840.0000   -0.55633
175880.0000   -0.70512
175920.0000   -0.37950
175960.0000   -0.31342
176000.0000   -0.56037
176040.0000   -0.47550
176080.0000   -0.56164
176120.0000   -0.39727
176160.0000   -0.43619
176200.0000   -0.48430
176240.0000   -0.23316
176280.0000   -0.12507
176320.0000   -0.43534
176360.0000   -0.19538
176400.0000   -0.02344
176440.0000   -0.24007
176480.0000   -0.16229
176520.0000   -0.59632
176560.0000   -0.45839
176600.0000   -0.49068
176640.0000   -0.53130
176680.0000   -0.34951
176720.0000   -0.30733
176760.0000   -0.10864
176800.0000   -0.10831
176840.0000   -0.30219
176880.0000   -0.56759
176920.0000   -0.72546
176960.0000   -0.53239
177000.0000   -0.73536
177040.0000   -0.65617
177080.0000   -0.52836
177120.0000   -0.78980
177160.0000   -0.50269
177200.0000   -0.48181
177240.0000   -0.59024
177280.0000   -0.69102
177320.0000   -0.44225
177360.0000   -0.32384
177400.0000   -0.22724
177440.0000   -0.32036
177480.0000   -0.06967
177520.0000   -0.22296
177560.0000   -0.12333
177600.0000   -0.16320
177640.0000    0.08385
177680.0000   -0.21081
177720.0000    0.03474
177760.0000   -0.32297
177800.0000   -0.19321
177840.0000   -0.36152
177880.0000   -0.08638
177920.0000   -0.23590
177960.0000   -0.02895
178000.0000   -0.12350
178040.0000   -0.16187
178080.0000   -0.10435
178120.0000   -0.25116
178160.0000   -0.08981
178200.0000   -0.46831
178240.0000   -0.52514
178280.0000   -0.32606
178320.0000   -0.26658
178360.0000   -0.58241
178400.0000   -0.47651
178440.0000   -0.61910
178480.0000   -0.66020
178520.0000   -0.55922
178560.0000   -0.63870
178600.0000   -0.75172
178640.0000   -0.76217
178680.0000   -0.61158
178720.0000   -0.57615
178760.0000   -0.44784
178800.0000   -0.63771
178840.0000   -0.53830
178880.0000   -0.55389
178920.0000   -0.79832
178960.0000   -0.55959
179000.0000   -0.59970
179040.0000   -0.51276
179080.0000   -0.29385
179120.0000   -0.76792
179160.0000   -0.68601
179200.0000   -0.25495
179240.0000   -0.50540
179280.0000   -0.37155
179320.0000   -0.33144
179360.0000   -0.50027
179400.0000   -0.56591
179440.0000   -0.66131
179480.0000   -0.65649
179520.0000   -0.39399
179560.0000   -0.80102
179600.0000   -0.60465
179640.0000   -0.55541
179680.0000   -0.67297
179720.0000   -0.68089
179760.0000   -0.71093
179800.0000   -0.73516
179840.0000   -0.87604
179880.0000   -0.67305
179920.0000   -0.62062
179960.0000   -0.66039
180000.0000   -0.75653
180040.0000   -0.66345
180080.0000   -1.04660
180120.0000   -0.66511
180160.0000   -0.46767
180200.0000   -0.41498
180240.0000   -0.51103
180280.0000   -0.81885
180320.0000   -0.60862
180360.0000   -0.70930
180400.0000   -0.66428
180440.0000   -0.34856
180480.0000   -0.16021
180520.0000   -0.48632
180560.0000   -0.80914
180600.0000   -0.50781
180640.0000   -0.51239
180680.0000   -0.35374
180720.0000   -0.24943
180760.0000   -0.16893
180800.0000   -0.59475
180840.0000   -0.33971
180880.0000   -0.40508
180920.0000   -0.10120
180960.0000   -0.32154
181000.0000   -0.30677
181040.0000   -0.50288
181080.0000   -0.37663
181120.0000   -0.66211
181160.0000   -0.60897
181200.0000   -0.61257
181240.0000   -0.62654
181280.0000   -0.46461
181320.0000   -0.39085
181360.0000   -0.70086
181400.0000   -0.64105
181440.0000   -0.65101
181480.0000   -0.65053
181520.0000   -0.53874
181560.0000   -0.67973
181600.0000   -0.40622
181640.0000   -0.48538
181680.0000   -0.56575
181720.0000   -0.39479
181760.0000   -0.54931
181800.0000   -0.27914
181840.0000   -0.81414
181880.0000   -0.40903
181920.0000   -0.63764
181960.0000   -0.44833
182000.0000   -0.43354
182040.0000   -0.65545
182080.0000   -0.67039
182120.0000   -0.60467
182160.0000   -0.71544
182200.0000   -0.42318
182240.0000   -0.35085
182280.0000   -0.70076
182320.0000   -0.47973
182360.0000   -0.71235
182400.0000   -0.52776
182440.0000   -0.56573
182480.0000   -0.57468
182520.0000   -0.36862
182560.0000   -0.12972
182600.0000   -0.36551
182640.0000   -0.64495
182680.0000   -0.26308
182720.0000   -0.12549
182760.0000   -0.59890
182800.0000   -0.71503
182840.0000   -0.60471
182880.0000   -0.73380
182920.0000   -0.36888
182960.0000   -0.39417
183000.0000   -0.23382
183040.0000   -0.18092
183080.0000   -0.30604
183120.0000   -0.50301
183160.0000   -0.20688
183200.0000   -0.09325
183240.0000   -0.40996
183280.0000   -0.29286
183320.0000   -0.05577
183360.0000   -0.09536
183400.0000   -0.41312
183440.0000   -0.57506
183480.0000   -0.53675
183520.0000   -0.16425
183560.0000   -0.63292
183600.0000   -0.27789
183640.0000   -0.58712
183680.0000   -0.51104
183720.0000   -0.46522
183760.0000   -0.47610
183800.0000   -0.46257
183840.0000   -0.40104
183880.0000   -0.44883
183920.0000   -0.59900
183960.0000   -0.44530
184000.0000   -0.28966
184040.0000   -0.34961
184080.0000   -0.58245
184120.0000   -0.67818
184160.0000   -0.62454
184200.0000   -0.58229
184240.0000   -0.34605
184280.0000   -0.02003
184320.0000   -0.12051
184360.0000   -0.00641
184400.0000   -0.79843
184440.0000   -0.30025
184480.0000   -0.27801
184520.0000   -0.14749
184560.0000   -0.55147
184600.0000   -0.29190
184640.0000   -0.60670
184680.0000   -0.39813
184720.0000   -0.44614
184760.0000   -0.08231
184800.0000   -0.40169
184840.0000   -0.52790
184880.0000   -0.58837
184920.0000    0.00929
184960.0000   -0.32450
185000.0000   -0.38104
185040.0000   -0.51821
185080.0000   -0.50797
185120.0000   -0.58204
185160.0000   -0.46680
185200.0000   -0.28958
185240.0000   -0.06745
185280.0000   -0.28593
185320.0000   -0.13156
185360.0000   -0.11256
185400.0000   -0.09427
185440.0000   -0.19738
185480.0000   -0.10201
185520.0000   -0.00551
185560.0000   -0.19387
185600.0000   -0.24140
185640.0000   -0.11318
185680.0000   -0.38649
185720.0000   -0.21691
185760.0000   -0.04320
185800.0000   -0.14831
185840.0000   -0.06837
185880.0000    0.02398
185920.0000   -0.28518
185960.0000   -0.01809
186000.0000   -0.14231
186040.0000   -0.32541
186080.0000   -0.21072
186120.0000   -0.17164
186160.0000   -0.28769
186200.0000   -0.05972
186240.0000   -0.50221
186280.0000   -0.22709
186320.0000   -0.18490
186360.0000   -0.52778
186400.0000   -0.66366
186440.0000   -0.62119
186480.0000   -0.73837
186520.0000   -0.81778
186560.0000   -0.75058
186600.0000   -0.99839
186640.0000   -0.93561
186680.0000   -0.82866
186720.0000   -0.48770
186760.0000   -0.56878
186800.0000   -0.65131
186840.0000   -0.53913
186880.0000   -0.49700
186920.0000   -0.43277
186960.0000   -0.40241
187000.0000   -0.76819
187040.0000   -0.54829
187080.0000   -0.66706
187120.0000   -0.53843
187160.0000   -0.43380
187200.0000   -0.76656
187240.0000   -0.46970
187280.0000   -0.67179
187320.0000   -0.74907
187360.0000   -0.69999
187400.0000   -0.33404
187440.0000   -0.50488
187480.0000   -0.36548
187520.0000   -0.68679
187560.0000   -0.69096
187600.0000   -0.49587
187640.0000   -0.53107
187680.0000   -0.44843
187720.0000   -0.53846
187760.0000   -0.68265
187800.0000   -0.72014
187840.0000   -0.70855
187880.0000   -0.40520
187920.0000   -0.64466
187960.0000   -0.56699
188000.0000   -0.64867
188040.0000   -0.79281
188080.0000   -0.84863
188120.0000   -0.56948
188160.0000   -0.82676
188200.0000   -0.45926
188240.0000   -0.84200
188280.0000   -0.62840
188320.0000   -0.89004
188360.0000   -0.63561
188400.0000   -0.58069
188440.0000   -0.70340
188480.0000   -0.64995
188520.0000   -0.98447
188560.0000   -0.74346
188600.0000   -0.78955
188640.0000   -0.43774
188680.0000   -0.38157
188720.0000   -0.16456
188760.0000   -0.21033
188800.0000   -0.26932
188840.0000   -0.10486
188880.0000   -0.02761
188920.0000   -0.26340
188960.0000   -0.36464
189000.0000   -0.08801
189040.0000    0.02118
189080.0000   -0.19925
189120.0000    0.05744
189160.0000   -0.04400
189200.0000   -0.11856
189240.0000   -0.22298
189280.0000   -0.18059
189320.0000    0.00658
189360.0000    0.07576
189400.0000   -0.23524
189440.0000    0.04927
189480.0000   -0.07184
189520.0000    0.17476
189560.0000    0.07183
189600.0000   -0.24798
189640.0000   -0.03297
189680.0000    0.09544
189720.0000   -0.11652
189760.0000   -0.13791
189800.0000   -0.01472
189840.0000    0.14516
189880.0000   -0.10754
189920.0000    0.00290
189960.0000    0.09801
190000.0000   -0.26464
190040.0000   -0.07654
190080.0000   -0.40306
190120.0000   -0.47512
190160.0000   -0.50490
190200.0000   -0.10086
190240.0000   -0.27488
190280.0000   -0.37824
190320.0000   -0.42190
190360.0000   -0.36911
190400.0000   -0.40705
190440.0000   -0.20316
190480.0000   -0.56433
190520.0000   -0.61370
190560.0000   -0.57566
190600.0000   -0.64347
190640.0000   -0.62341
190680.0000   -0.81854
190720.0000   -0.98656
190760.0000   -0.64279
190800.0000   -0.77809
190840.0000   -0.45815
190880.0000   -0.48277
190920.0000   -0.87519
190960.0000   -0.75623
191000.0000   -0.54601
191040.0000   -0.40175
191080.0000   -0.22148
191120.0000   -0.59161
191160.0000   -0.63937
191200.0000   -0.92610
191240.0000   -0.18856
191280.0000   -0.54084
191320.0000    0.04286
191360.0000   -0.13441
191400.0000   -0.50382
191440.0000   -0.65142
191480.0000   -0.57400
191520.0000   -0.41629
191560.0000   -0.74933
191600.0000   -0.75955
191640.0000   -0.80126
191680.0000   -0.83183
191720.0000   -0.61328
191760.0000   -0.45900
191800.0000   -0.60463
191840.0000   -0.92413
191880.0000   -0.23784
191920.0000   -0.44058
191960.0000   -0.72166
192000.0000   -0.38527
192040.0000   -0.63105
192080.0000   -0.20278
192120.0000   -0.59328
192160.0000   -0.67281
192200.0000   -0.34186
192240.0000   -0.63093
192280.0000   -0.11542
192320.0000   -0.55216
192360.0000   -0.29137
192400.0000   -0.51746
192440.0000   -0.55924
192480.0000   -0.61424
192520.0000   -0.85616
192560.0000   -0.59375
192600.0000   -0.46814
192640.0000   -0.43624
192680.0000   -0.40478
192720.0000   -0.54160
192760.0000   -0.60034
192800.0000   -0.54868
192840.0000   -0.41305
192880.0000   -0.68988
192920.0000   -0.80075
192960.0000   -0.54424
193000.0000   -0.53820
193040.0000   -0.57271
193080.0000   -0.46322
193120.0000   -0.61583
193160.0000   -0.57654
193200.0000   -0.39844
193240.0000   -0.58940
193280.0000   -0.79246
193320.0000   -0.38783
193360.0000   -0.44311
193400.0000   -0.61085
193440.0000   -0.38715
193480.0000   -0.42615
193520.0000   -0.37666
193560.0000   -0.29973
193600.0000   -0.50474
193640.0000   -0.32511
193680.0000   -0.23497
193720.0000   -0.45861
193760.0000   -0.42860
193800.0000   -0.56108
193840.0000   -0.47936
193880.0000   -0.64437
193920.0000   -0.82787
193960.0000   -0.66195
194000.0000   -0.72386
194040.0000   -0.79774
194080.0000   -1.18160
194120.0000   -0.87151
194160.0000   -0.88360
194200.0000   -0.75236
194240.0000   -0.88437
194280.0000   -0.66119
194320.0000   -0.83859
194360.0000   -1.22707
194400.0000   -1.06152
194440.0000   -0.75461
194480.0000   -0.67433
194520.0000   -0.93862
194560.0000   -1.05832
194600.0000   -0.49617
194640.0000   -0.69629
194680.0000   -0.68770
194720.0000   -0.35515
194760.0000   -0.58513
194800.0000   -0.81282
194840.0000   -0.67054
194880.0000   -0.70188
194920.0000   -0.57987
194960.0000   -0.51767
195000.0000   -0.19737
195040.0000   -0.07691
195080.0000   -0.24225
195120.0000   -0.11125
195160.0000   -0.25361
195200.0000   -0.42204
195240.0000   -0.18046
195280.0000    0.06498
195320.0000   -0.33156
195360.0000   -0.45368
195400.0000   -0.30589
195440.0000   -0.37281
195480.0000   -0.68435
195520.0000   -0.54788
195560.0000   -0.58098
195600.0000   -0.73072
195640.0000   -0.51889
195680.0000   -0.46234
195720.0000   -0.43932
195760.0000   -0.23123
195800.0000   -0.66153
195840.0000   -0.62596
195880.0000   -0.40556
195920.0000   -0.79690
195960.0000   -0.63244
196000.0000   -0.48829
196040.0000   -0.78912
196080.0000   -0.56173
196120.0000    0.27336
196160.0000    0.13048
196200.0000    0.24605
196240.0000    0.47069
196280.0000    0.53024
196320.0000    0.32593
196360.0000   -0.33588
196400.0000   -0.28529
196440.0000   -0.11480
196480.0000    0.10297
196520.0000    0.26484
196560.0000    0.18851
196600.0000    0.07259
196640.0000    0.07985
196680.0000    0.39841
196720.0000    0.42784
196760.0000    0.47122
196800.0000    0.61694
196840.0000    0.54009
196880.0000    0.39498
196920.0000    0.34800
196960.0000    0.24618
197000.0000    0.31097
197040.0000    0.43054
197080.0000    0.32194
197120.0000    0.10887
197160.0000    0.11155
197200.0000    0.07314
197240.0000    0.07514
197280.0000    0.30107
197320.0000    0.26661
197360.0000   -0.20372
197400.0000   -0.37880
197440.0000   -0.39865
197480.0000    0.37627
197520.0000    0.32811
197560.0000    0.07562
197600.0000    0.33818
197640.0000    0.63837
197680.0000    0.63994
197720.0000    0.18691
197760.0000   -0.14762
197800.0000   -0.08346
197840.0000   -0.41520
197880.0000   -0.44049
197920.0000    0.03219
197960.0000    0.06444
198000.0000    0.21087
198040.0000    0.33360
198080.0000    0.50917
198120.0000    0.06541
198160.0000    0.29825
198200.0000    0.25076
198240.0000    0.14298
198280.0000    0.09602
198320.0000    0.28635
198360.0000    0.01092
198400.0000    0.38933
198440.0000    0.12806
198480.0000   -0.00335
198520.0000    0.46863
198560.0000    0.38918
198600.0000    0.41681
198640.0000    0.20508
198680.0000    0.22222
198720.0000    0.15363
198760.0000    0.31909
198800.0000    0.55016
198840.0000    0.16065
198880.0000    0.29122
198920.0000    0.41551
198960.0000    0.53880
199000.0000    0.60729
199040.0000    0.37626
199080.0000    0.11965
199120.0000    0.19667
199160.0000    0.49604
199200.0000    0.20651
199240.0000    0.15345
199280.0000    0.34203
199320.0000    0.30083
199360.0000    0.26501
199400.0000    0.34542
199440.0000    0.31045
199480.0000    0.28528
199520.0000    0.05215
199560.0000    0.32581
199600.0000    0.33494
199640.0000    0.49977
199680.0000    0.37072
199720.0000    0.31277
199760.0000    0.49017
199800.0000    0.44584
199840.0000    0.50474
199880.0000    0.47595
199920.0000    0.21724
199960.0000    0.46953
200000.0000    0.35416
200040.0000    0.12899
200080.0000    0.01897
200120.0000    0.34980
200160.0000    0.38036
200200.0000    0.18171
200240.0000    0.54208
200280.0000    0.58917
200320.0000    0.35837
200360.0000    0.42679
200400.0000    0.57576
200440.0000    0.46650
200480.0000    0.55575
200520.0000    0.23384
200560.0000    0.35442
200600.0000    0.11170
200640.0000   -0.03923
200680.0000    0.37588
200720.0000    0.46446
200760.0000    0.45025
200800.0000    0.48246
200840.0000    0.11828
200880.0000    0.33318
200920.0000    0.43855
200960.0000    0.20140
201000.0000    0.22500
201040.0000    0.23946
201080.0000    0.23519
201120.0000    0.00065
201160.0000    0.28380
201200.0000    0.20182
201240.0000    0.37915
201280.0000    0.38930
201320.0000    0.36742
201360.0000    0.42358
201400.0000    0.38514
201440.0000    0.53079
201480.0000    0.31253
201520.0000    0.43962
201560.0000    0.48228
201600.0000    0.61738
201640.0000    0.49332
201680.0000    0.43976
201720.0000    0.37705
201760.0000    0.50590
201800.0000    0.37036
201840.0000    0.45789
201880.0000    0.05795
201920.0000   -0.14242
201960.0000   -0.04613
202000.0000   -0.09303
202040.0000    0.09875
202080.0000    0.42340
202120.0000    0.47314
202160.0000    0.08057
202200.0000    0.29228
202240.0000    0.27600
202280.0000    0.05336
202320.0000    0.02553
202360.0000    0.23552
202400.0000   -0.01731
202440.0000    0.17958
202480.0000    0.22221
202520.0000    0.18966
202560.0000    0.29552
202600.0000    0.37519
202640.0000    0.67307
202680.0000    0.57041
202720.0000    0.38196
202760.0000    0.49171
202800.0000    0.52172
202840.0000    0.32203
202880.0000    0.39977
202920.0000    0.36234
202960.0000    0.77280
203000.0000    0.26662
203040.0000    0.25070
203080.0000    0.38410
203120.0000    0.33598
203160.0000    0.23138
203200.0000    0.16630
203240.0000    0.44333
203280.0000    0.30703
203320.0000    0.40214
203360.0000    0.49432
203400.0000    0.23395
203440.0000    0.18336
203480.0000    0.24805
203520.0000    0.41372
203560.0000    0.04065
203600.0000   -0.13583
203640.0000   -0.14071
203680.0000   -0.49696
203720.0000   -0.10569
203760.0000   -0.35421
203800.0000   -0.06176
203840.0000   -0.18344
203880.0000   -0.18110
203920.0000   -0.00572
203960.0000   -0.12264
204000.0000   -0.18902
204040.0000   -0.47073
204080.0000   -0.31489
204120.0000   -0.46075
204160.0000   -0.56599
204200.0000   -0.73099
204240.0000   -0.57374
204280.0000   -0.88765
204320.0000   -0.67628
204360.0000   -1.01555
204400.0000   -0.56622
204440.0000   -0.60759
204480.0000   -0.86994
204520.0000   -0.79626
204560.0000   -0.82468
204600.0000   -0.94430
204640.0000   -0.62012
204680.0000   -0.68646
204720.0000   -0.53458
204760.0000   -0.37150
204800.0000    0.07914
204840.0000   -0.30014
204880.0000   -0.34233
204920.0000   -0.12081
204960.0000    0.18003
205000.0000   -0.15818
205040.0000   -0.12187
205080.0000   -0.01533
205120.0000   -0.04010
205160.0000    0.39631
205200.0000    0.58683
205240.0000    0.37647
205280.0000    0.48854
205320.0000    0.47747
205360.0000    0.51596
205400.0000    0.25591
205440.0000    0.34289
205480.0000    0.45091
205520.0000    0.43609
205560.0000    0.43274
205600.0000    0.19664
205640.0000    0.65222
205680.0000    0.51158
205720.0000    0.55787
205760.0000    0.54568
205800.0000    0.55099
205840.0000    0.42518
205880.0000    0.61965
205920.0000    0.59104
205960.0000    0.69655
206000.0000    0.31155
206040.0000    0.46741
206080.0000    0.16096
206120.0000    0.47673
206160.0000    0.28767
206200.0000    0.40286
206240.0000    0.44078
206280.0000    0.17517
206320.0000    0.23721
206360.0000    0.43414
206400.0000    0.31398
206440.0000    0.37229
206480.0000    0.26563
206520.0000    0.33574
206560.0000    0.25788
206600.0000    0.34090
206640.0000    0.51626
206680.0000    0.51473
206720.0000    0.16838
206760.0000    0.43582
206800.0000    0.34043
206840.0000    0.21079
206880.0000    0.30029
206920.0000    0.39584
206960.0000    0.19440
207000.0000    0.50069
207040.0000    0.33736
207080.0000    0.46035
207120.0000    0.29105
207160.0000    0.42255
207200.0000    0.37168
207240.0000    0.24473
207280.0000    0.47153
207320.0000    0.28092
207360.0000    0.48118
207400.0000    0.19515
207440.0000    0.43685
207480.0000    0.35910
207520.0000    0.69458
207560.0000    0.50948
207600.0000    0.55413
207640.0000    0.57397
207680.0000    0.45191
207720.0000    0.40478
207760.0000    0.58436
207800.0000    0.20331
207840.0000    0.59093
207880.0000    0.63173
207920.0000    0.40392
207960.0000    0.68209
208000.0000    0.38599
208040.0000    0.45079
208080.0000    0.74293
208120.0000    0.50504
208160.0000    0.48807
208200.0000    0.47361
208240.0000    0.21002
208280.0000    0.33943
208320.0000    0.38732
208360.0000    0.58739
208400.0000    0.44196
208440.0000    0.31298
208480.0000    0.28418
208520.0000    0.37536
208560.0000    0.46269
208600.0000    0.56830
208640.0000    0.30191
208680.0000    0.02580
208720.0000    0.39121
208760.0000    0.37372
208800.0000    0.56893
208840.0000    0.14321
208880.0000    0.27135
208920.0000    0.52302
208960.0000    0.31063
209000.0000    0.38318
209040.0000    0.22050
209080.0000    0.56293
209120.0000    0.28380
209160.0000    0.17220
209200.0000   -0.00215
209240.0000    0.37069
209280.0000    0.35862
209320.0000    0.35816
209360.0000    0.29941
209400.0000    0.40585
209440.0000    0.20618
209480.0000    0.27294
209520.0000    0.35878
209560.0000    0.17643
209600.0000    0.07477
209640.0000   -0.11415
209680.0000   -0.02413
209720.0000   -0.03121
209760.0000    0.10980
209800.0000    0.55416
209840.0000    0.51728
209880.0000    0.07552
209920.0000   -0.00852
209960.0000   -0.05277
210000.0000    0.09732
210040.0000    0.27627
210080.0000    0.29875
210120.0000    0.04537
210160.0000    0.35496
210200.0000    0.35752
210240.0000    0.30932
210280.0000    0.25645
210320.0000    0.19543
210360.0000    0.24046
210400.0000    0.38053
210440.0000    0.27693
210480.0000    0.52279
210520.0000    0.50807
210560.0000    0.32813
210600.0000    0.29386
210640.0000    0.17213
210680.0000    0.29185
210720.0000    0.44274
210760.0000    0.17932
210800.0000    0.27851
210840.0000    0.25073
210880.0000    0.41514
210920.0000    0.36870
210960.0000    0.34556
211000.0000    0.52533
211040.0000    0.31141
211080.0000    0.26709
211120.0000    0.47763
211160.0000    0.44756
211200.0000    0.29055
211240.0000    0.30540
211280.0000    0.05829
211320.0000    0.04247
211360.0000    0.05437
211400.0000    0.21372
211440.0000    0.11770
211480.0000    0.20479
211520.0000    0.41571
211560.0000    0.26537
211600.0000    0.26771
211640.0000    0.50688
211680.0000   -0.02341
211720.0000    0.31738
211760.0000    0.18725
211800.0000    0.36040
211840.0000    0.22913
211880.0000    0.22686
211920.0000    0.03123
211960.0000    0.15818
212000.0000    0.35826
212040.0000    0.20094
212080.0000    0.04650
212120.0000    0.23490
212160.0000    0.40549
212200.0000    0.39124
212240.0000    0.55780
212280.0000    0.37173
212320.0000    0.13230
212360.0000    0.58215
212400.0000    0.21604
212440.0000   -0.06147
212480.0000    0.04229
212520.0000    0.28312
212560.0000    0.25642
212600.0000    0.31202
212640.0000    0.20219
212680.0000    0.38062
212720.0000    0.31259
212760.0000    0.27641
212800.0000    0.23871
212840.0000    0.34820
212880.0000    0.14658
212920.0000    0.17270
212960.0000    0.19252
213000.0000    0.30614
213040.0000    0.43106
213080.0000    0.46505
213120.0000    0.30615
213160.0000    0.31417
213200.0000    0.22340
213240.0000    0.51568
213280.0000    0.24345
213320.0000    0.16096
213360.0000    0.34791
213400.0000    0.32214
213440.0000    0.32333
213480.0000    0.39270
213520.0000    0.49668
213560.0000    0.51874
213600.0000    0.40831
213640.0000    0.34469
213680.0000    0.02827
213720.0000    0.48195
213760.0000    0.52001
213800.0000    0.59833
213840.0000    0.43363
213880.0000    0.16862
213920.0000    0.21544
213960.0000    0.00686
214000.0000    0.22813
214040.0000    0.30593
214080.0000    0.22925
214120.0000    0.50369
214160.0000    0.34068
214200.0000    0.39441
214240.0000    0.25571
214280.0000    0.32879
214320.0000    0.41172
214360.0000    0.23995
214400.0000    0.42912
214440.0000    0.38083
214480.0000    0.61239
214520.0000   -0.01493
214560.0000    0.38124
214600.0000    0.05101
214640.0000    0.10825
214680.0000    0.42076
214720.0000    0.41736
214760.0000    0.45253
214800.0000    0.41028
214840.0000    0.40616
214880.0000    0.36049
214920.0000    0.31369
214960.0000    0.23678
215000.0000    0.36209
215040.0000    0.17249
215080.0000    0.28211
215120.0000    0.54424
215160.0000    0.65638
215200.0000    0.52216
215240.0000    0.37278
215280.0000    0.59162
215320.0000    0.24038
215360.0000    0.17553
215400.0000    0.50155
215440.0000    0.36541
215480.0000    0.29003
215520.0000    0.42704
215560.0000    0.39713
215600.0000    0.38071
215640.0000    0.41283
215680.0000    0.10781
215720.0000    0.28107
215760.0000    0.33646
215800.0000    0.44272
215840.0000    0.32435
215880.0000    0.34507
215920.0000    0.30454
215960.0000    0.19107
216000.0000    0.40742
216040.0000    0.14723
216080.0000    0.36083
216120.0000    0.37199
216160.0000    0.31727
216200.0000    0.41543
216240.0000    0.17189
216280.0000    0.44084
216320.0000    0.37248
216360.0000    0.22222
216400.0000    0.41317
216440.0000    0.17170
216480.0000    0.39731
216520.0000    0.24216
216560.0000    0.34817
216600.0000    0.45744
216640.0000    0.38382
216680.0000    0.31829
216720.0000    0.29874
216760.0000    0.30536
216800.0000    0.30065
216840.0000    0.40561
216880.0000    0.28522
216920.0000    0.28604
216960.0000    0.16612
217000.0000    0.34797
217040.0000    0.20239
217080.0000    0.27046
217120.0000    0.25024
217160.0000    0.20165
217200.0000    0.27725
217240.0000    0.29215
217280.0000    0.37663
217320.0000    0.25603
217360.0000    0.28819
217400.0000    0.42430
217440.0000    0.44500
217480.0000    0.21880
217520.0000    0.44600
217560.0000    0.33074
217600.0000    0.31803
217640.0000    0.38496
217680.0000    0.35178
217720.0000    0.25689
217760.0000    0.40132
217800.0000    0.50348
217840.0000    0.24036
217880.0000    0.30094
217920.0000    0.20285
217960.0000    0.34907
218000.0000    0.24442
218040.0000    0.42047
218080.0000    0.27971
218120.0000    0.18908
218160.0000    0.27765
218200.0000    0.20034
218240.0000    0.35267
218280.0000    0.10501
218320.0000    0.27014
218360.0000    0.44183
218400.0000    0.59677
218440.0000    0.30560
218480.0000    0.36856
218520.0000    0.34637
218560.0000    0.50139
218600.0000    0.20964
218640.0000    0.16651
218680.0000    0.40598
218720.0000    0.05450
218760.0000    0.31995
218800.0000    0.31845
218840.0000    0.12840
218880.0000    0.32173
218920.0000    0.45035
218960.0000    0.47409
219000.0000    0.57387
219040.0000    0.18102
219080.0000    0.22204
219120.0000    0.27794
219160.0000    0.29914
219200.0000    0.18803
219240.0000    0.17738
219280.0000    0.40634
219320.0000    0.19609
219360.0000    0.20217
219400.0000    0.35112
219440.0000    0.02601
219480.0000    0.25007
219520.0000    0.11668
219560.0000    0.22259
219600.0000    0.28027
219640.0000    0.20211
219680.0000    0.34405
219720.0000    0.36142
219760.0000    0.37028
219800.0000    0.39383
219840.0000    0.28553
219880.0000    0.40809
219920.0000    0.27894
219960.0000    0.08916
220000.0000    0.37668
220040.0000    0.37340
220080.0000    0.51395
220120.0000    0.45740
220160.0000    0.53411
220200.0000    0.38209
220240.0000    0.56260
220280.0000    0.42587
220320.0000    0.26274
220360.0000    0.42194
220400.0000    0.37642
220440.0000    0.20987
220480.0000    0.24623
220520.0000    0.50909
220560.0000   -0.01851
220600.0000    0.30699
220640.0000    0.36690
220680.0000    0.19746
220720.0000    0.39823
220760.0000    0.37379
220800.0000    0.55716
220840.0000    0.56227
220880.0000    0.66399
220920.0000    0.68342
220960.0000    0.71587
221000.0000    0.71940
221040.0000    0.51311
221080.0000    0.66739
221120.0000    0.77910
221160.0000    0.87062
221200.0000    0.72756
221240.0000    0.79795
221280.0000    0.79772
221320.0000    0.69462
221360.0000    0.61515
221400.0000    0.70092
221440.0000    0.76015
221480.0000    0.55934
221520.0000    0.71546
221560.0000    0.73542
221600.0000    0.83944
221640.0000    0.63163
221680.0000    0.89503
221720.0000    0.62093
221760.0000    0.68692
221800.0000    0.60313
221840.0000    0.51004
221880.0000    0.71882
221920.0000    0.69724
221960.0000    0.80315
222000.0000    0.85481
222040.0000    0.72202
222080.0000    0.67583
222120.0000    0.67355
222160.0000    0.66109
222200.0000    0.90891
222240.0000    0.76117
222280.0000    0.73616
222320.0000    0.73513
222360.0000    0.73874
222400.0000    0.74400
222440.0000    0.70693
222480.0000    0.69287
222520.0000    0.70395
222560.0000    0.75208
222600.0000    0.82127
222640.0000    0.77944
222680.0000    0.89317
222720.0000    0.65728
222760.0000    0.54146
222800.0000    0.77165
222840.0000    0.86325
222880.0000    0.83771
222920.0000    0.74656
222960.0000    0.72946
223000.0000    0.65336
223040.0000    0.83195
223080.0000    0.71861
223120.0000    0.82064
223160.0000    0.78877
223200.0000    0.70608
223240.0000    0.73283
223280.0000    0.77648
223320.0000    0.81125
223360.0000    0.78763
223400.0000    0.82323
223440.0000    0.70332
223480.0000    0.66983
223520.0000    0.81253
223560.0000    0.64776
223600.0000    0.59364
223640.0000    0.76506
223680.0000    0.64593
223720.0000    0.58969
223760.0000    0.65546
223800.0000    0.54621
223840.0000    0.58385
223880.0000    0.56231
223920.0000    0.58043
223960.0000    0.75210
224000.0000    0.53913
224040.0000    0.65111
224080.0000    0.39792
224120.0000    0.48871
224160.0000    0.31382
224200.0000    0.44824
224240.0000    0.56186
224280.0000    0.43230
224320.0000    0.44044
224360.0000    0.52999
224400.0000    0.43994
224440.0000    0.66489
224480.0000    0.78930
224520.0000    0.63223
224560.0000    0.80983
224600.0000    0.53405
224640.0000    0.48954
224680.0000    0.56417
224720.0000    0.60963
224760.0000    0.35021
224800.0000    0.71741
224840.0000    0.57271
224880.0000    0.60370
224920.0000    0.44680
224960.0000    0.52920
225000.0000    0.52062
225040.0000    0.75102
225080.0000    0.74619
225120.0000    0.59074
225160.0000    0.80685
225200.0000    0.87063
225240.0000    0.68046
225280.0000    0.75554
225320.0000    0.93412
225360.0000    0.73533
225400.0000    0.85353
225440.0000    0.70765
225480.0000    0.77303
225520.0000    0.67197
225560.0000    0.77867
225600.0000    0.67913
225640.0000    0.62403
225680.0000    0.66528
225720.0000    0.67869
225760.0000    1.04558
225800.0000    0.76246
225840.0000    0.67655
225880.0000    0.76492
225920.0000    0.69968
225960.0000    0.70310
226000.0000    0.72357
226040.0000    0.73978
226080.0000    0.75930
226120.0000    0.65695
226160.0000    0.80796
226200.0000    0.85330
226240.0000    0.86320
226280.0000    0.77566
226320.0000    0.76085
226360.0000    0.76472
226400.0000    0.80758
226440.0000    0.83852
226480.0000    0.87905
226520.0000    0.71662
226560.0000    0.78914
226600.0000    0.75235
226640.0000    0.73437
226680.0000    0.87837
226720.0000    0.73510
226760.0000    0.51223
226800.0000    0.45814
226840.0000    0.64766
226880.0000    0.19884
226920.0000    0.60171
226960.0000    0.49900
227000.0000    0.44370
227040.0000    0.38069
227080.0000    0.53944
227120.0000    0.57244
227160.0000    0.68897
227200.0000    0.56112
227240.0000    0.70165
227280.0000    0.62982
227320.0000    0.50121
227360.0000    0.48340
227400.0000    0.52237
227440.0000    0.63248
227480.0000    0.64755
227520.0000    0.65845
227560.0000    0.77015
227600.0000    0.83068
227640.0000    0.71132
227680.0000    0.58506
227720.0000    0.44822
227760.0000    0.70195
227800.0000    0.47037
227840.0000    0.50398
227880.0000    0.49850
227920.0000    0.78434
227960.0000    0.73619
228000.0000    0.54828
228040.0000    0.22484
228080.0000    0.66025
228120.0000    0.76110
228160.0000    0.73798
228200.0000    0.76859
228240.0000    0.72984
228280.0000    0.63869
228320.0000    0.55639
228360.0000    0.70793
228400.0000    0.50916
228440.0000    0.63460
228480.0000    0.59845
228520.0000    0.55591
228560.0000    0.57162
228600.0000    0.64443
228640.0000    0.75600
228680.0000    0.74761
228720.0000    0.66205
228760.0000    0.59358
228800.0000    0.82577
228840.0000    0.70138
228880.0000    0.72573
228920.0000    0.69763
228960.0000    0.62042
229000.0000    0.50510
229040.0000    0.47895
229080.0000    0.58587
229120.0000    0.82687
229160.0000    0.80617
229200.0000    0.69009
229240.0000    0.65988
229280.0000    0.58613
229320.0000    0.81245
229360.0000    0.69102
229400.0000    0.74920
229440.0000    0.59423
229480.0000    0.41667
229520.0000    0.38170
229560.0000    0.35469
229600.0000    0.23961
229640.0000    0.13856
229680.0000    0.21868
229720.0000    0.07583
229760.0000   -0.00422
229800.0000    0.22746
229840.0000    0.04763
229880.0000    0.33294
229920.0000    0.40778
229960.0000    0.39447
230000.0000    0.36135
230040.0000    0.20915
230080.0000    0.33135
230120.0000    0.40409
230160.0000    0.44531
230200.0000    0.57251
230240.0000    0.82525
230280.0000    0.48148
230320.0000    0.65307
230360.0000    0.77401
230400.0000    0.71782
230440.0000    0.79868
230480.0000    0.92623
230520.0000    0.65162
230560.0000    0.73912
230600.0000    0.72727
230640.0000    0.53743
230680.0000    0.59645
230720.0000    0.61224
230760.0000    0.80420
230800.0000    0.70468
230840.0000    0.77653
230880.0000    0.60629
230920.0000    0.49794
230960.0000    0.45155
231000.0000    0.57473
231040.0000    0.46854
231080.0000    0.45960
231120.0000    0.35711
231160.0000    0.39219
231200.0000    0.46405
231240.0000    0.37184
231280.0000    0.43228
231320.0000    0.24596
231360.0000    0.17082
231400.0000    0.03791
231440.0000    0.32439
231480.0000    0.20698
231520.0000    0.29197
231560.0000    0.25375
231600.0000    0.53220
231640.0000    0.09663
231680.0000    0.19991
231720.0000    0.15754
231760.0000    0.32631
231800.0000    0.43301
231840.0000    0.24155
231880.0000    0.38765
231920.0000    0.44766
231960.0000    0.45872
232000.0000    0.44293
232040.0000    0.51031
232080.0000    0.28814
232120.0000    0.48242
232160.0000    0.31511
232200.0000    0.34980
232240.0000    0.39347
232280.0000    0.29347
232320.0000    0.42889
232360.0000    0.24584
232400.0000    0.21653
232440.0000    0.39370
232480.0000    0.32028
232520.0000    0.32334
232560.0000    0.51580
232600.0000    0.23915
232640.0000    0.37368
232680.0000    0.37478
232720.0000    0.42265
232760.0000    0.28524
232800.0000    0.45718
232840.0000    0.29471
232880.0000    0.27290
232920.0000    0.31300
232960.0000    0.35496
233000.0000    0.42252
233040.0000    0.22942
233080.0000    0.45100
233120.0000    0.34275
233160.0000    0.37584
233200.0000    0.51648
233240.0000    0.09738
233280.0000    0.05816
233320.0000   -0.37293
233360.0000   -0.35115
233400.0000   -0.14009
233440.0000   -0.26445
233480.0000   -0.19740
233520.0000   -0.15249
233560.0000   -0.39455
233600.0000   -0.36915
233640.0000   -0.48664
233680.0000   -0.45680
233720.0000   -0.51897
233760.0000   -0.23350
233800.0000   -0.07008
233840.0000   -0.54514
233880.0000   -0.32107
233920.0000   -0.30805
233960.0000   -0.35174
234000.0000   -0.47629
234040.0000   -0.04628
234080.0000   -0.75647
234120.0000   -0.06622
234160.0000   -0.24747
234200.0000   -0.28733
234240.0000   -0.19438
234280.0000   -0.36981
234320.0000   -0.46905
234360.0000   -0.20545
234400.0000   -0.34986
234440.0000   -0.53088
234480.0000   -0.01439
234520.0000   -0.17947
234560.0000   -0.24706
234600.0000   -0.44012
234640.0000   -0.26736
234680.0000   -0.32050
234720.0000   -0.40051
234760.0000   -0.47727
234800.0000   -0.38304
234840.0000   -0.39427
234880.0000   -0.47810
234920.0000   -0.31357
234960.0000   -0.29196
235000.0000   -0.37332
235040.0000   -0.37370
235080.0000   -0.70002
235120.0000   -0.39397
235160.0000   -0.38057
235200.0000   -0.96151
235240.0000   -0.96305
235280.0000   -0.73412
235320.0000   -0.77692
235360.0000   -0.94124
235400.0000   -0.80970
235440.0000   -0.62186
235480.0000   -0.55842
235520.0000   -0.35582
235560.0000   -0.53205
235600.0000   -0.18118
235640.0000   -0.59652
235680.0000   -0.39041
235720.0000   -0.93213
235760.0000   -0.74037
235800.0000   -0.74115
235840.0000   -0.46826
235880.0000   -0.12691
235920.0000   -0.58054
235960.0000   -0.63862
236000.0000   -0.32054
236040.0000   -0.26198
236080.0000   -0.36511
236120.0000   -0.39407
236160.0000   -0.38666
236200.0000   -0.53903
236240.0000   -0.44874
236280.0000   -0.56287
236320.0000   -0.66369
236360.0000   -0.54648
236400.0000   -0.51376
236440.0000   -0.18069
236480.0000   -0.35269
236520.0000   -0.33983
236560.0000   -0.34669
236600.0000   -0.13665
236640.0000   -0.28024
236680.0000   -0.09823
236720.0000   -0.22498
236760.0000   -0.32009
236800.0000   -0.44265
236840.0000   -0.45962
236880.0000   -0.32285
236920.0000   -0.11155
236960.0000   -0.43383
237000.0000   -0.52083
237040.0000   -0.26077
237080.0000   -0.56264
237120.0000   -0.47143
237160.0000   -0.81695
237200.0000   -0.59094
237240.0000   -0.42082
237280.0000   -0.06704
237320.0000   -0.46422
237360.0000   -0.22919
237400.0000   -0.15109
237440.0000   -0.64611
237480.0000   -0.48753
237520.0000   -0.39303
237560.0000   -0.45001
237600.0000   -0.46019
237640.0000   -0.61604
237680.0000   -0.49693
237720.0000   -0.22271
237760.0000   -0.22612
237800.0000   -0.16060
237840.0000   -0.09076
237880.0000   -0.06806
237920.0000   -0.08732
237960.0000    0.20236
238000.0000   -0.15911
238040.0000   -0.12649
238080.0000   -0.06157
238120.0000   -0.04317
238160.0000   -0.11265
238200.0000   -0.28328
238240.0000   -0.11207
238280.0000   -0.36138
238320.0000   -0.24934
238360.0000   -0.69815
238400.0000   -0.24791
238440.0000   -0.41209
238480.0000   -0.31864
238520.0000   -0.08520
238560.0000    0.01599
238600.0000    0.45856
238640.0000    0.18361
238680.0000    0.26918
238720.0000    0.16986
238760.0000    0.44862
238800.0000    0.01300
238840.0000    0.38430
238880.0000    0.12438
238920.0000    0.40570
238960.0000    0.28602
239000.0000    0.15758
239040.0000    0.00268
239080.0000    0.31727
239120.0000    0.13087
239160.0000    0.28729
239200.0000    0.24542
239240.0000    0.40122
239280.0000    0.36866
239320.0000    0.41567
239360.0000    0.25812
239400.0000    0.10047
239440.0000    0.26933
239480.0000    0.41430
239520.0000    0.37458
239560.0000    0.21472
239600.0000    0.03470
239640.0000   -0.01186
239680.0000   -0.48914
239720.0000    0.19163
239760.0000    0.29667
239800.0000    0.21522
239840.0000    0.19141
239880.0000    0.05906
239920.0000    0.09080
239960.0000    0.09616
240000.0000    0.24577
240040.0000    0.26894
240080.0000    0.14212
240120.0000    0.39120
240160.0000    0.15769
240200.0000    0.32624
240240.0000    0.33909
240280.0000    0.30410
240320.0000    0.04509
240360.0000    0.07855
240400.0000   -0.09642
240440.0000   -0.39136
240480.0000   -0.51837
240520.0000   -0.23076
240560.0000   -0.70462
240600.0000   -0.51497
240640.0000    0.12084
240680.0000    0.25839
240720.0000    0.07743
240760.0000   -0.42364
240800.0000   -0.30945
240840.0000   -0.59159
240880.0000   -0.40429
240920.0000   -0.27832
240960.0000   -0.58607
241000.0000   -0.44981
241040.0000   -0.39303
241080.0000    0.02055
241120.0000    0.03003
241160.0000    0.02121
241200.0000   -0.24443
241240.0000   -0.01180
241280.0000    0.01240
241320.0000   -0.32106
241360.0000   -0.32041
241400.0000    0.28112
241440.0000    0.33862
241480.0000    0.42523
241520.0000    0.51324
241560.0000    0.21502
241600.0000    0.39883
241640.0000    0.35158
241680.0000    0.46719
241720.0000    0.41676
241760.0000    0.42723
241800.0000    0.15622
241840.0000    0.37621
241880.0000    0.57022
241920.0000    0.60039
241960.0000    0.58500
242000.0000    0.67481
242040.0000    0.72724
242080.0000    0.54958
242120.0000    0.53938
242160.0000    0.70733
242200.0000    0.48512
242240.0000    0.43309
242280.0000    0.39866
242320.0000    0.37385
242360.0000    0.65419
242400.0000    0.53077
242440.0000    0.65363
242480.0000    0.45405
242520.0000    0.58763
242560.0000    0.75923
242600.0000    0.33614
242640.0000    0.33841
242680.0000    0.54394
242720.0000    0.65122
242760.0000    0.54272
242800.0000    0.57734
242840.0000    0.44242
242880.0000    0.39867
242920.0000    0.43875
242960.0000    0.41415
243000.0000    0.41494
243040.0000    0.52893
243080.0000    0.61789
243120.0000    0.46384
243160.0000    0.31046
243200.0000    0.08222
243240.0000    0.45929
243280.0000    0.26179
243320.0000    0.33047
243360.0000    0.58289
243400.0000    0.41630
243440.0000    0.43849
243480.0000    0.37682
243520.0000    0.44469
243560.0000    0.37828
243600.0000    0.42422
243640.0000    0.43744
243680.0000    0.12165
243720.0000    0.46032
243760.0000    0.48752
243800.0000    0.40062
243840.0000    0.61179
243880.0000    0.42337
243920.0000    0.72160
243960.0000    0.36594
244000.0000    0.45602
244040.0000    0.34051
244080.0000    0.41163
244120.0000    0.68107
244160.0000    0.65679
244200.0000    0.61870
244240.0000    0.54562
244280.0000    0.70170
244320.0000    0.51770
244360.0000    0.44649
244400.0000    0.35939
244440.0000    0.30233
244480.0000    0.59932
244520.0000    0.36913
244560.0000    0.40692
244600.0000    0.49590
244640.0000    0.37033
244680.0000    0.23602
244720.0000    0.47002
244760.0000    0.52182
244800.0000    0.38872
244840.0000    0.63000
244880.0000    0.51225
244920.0000    0.67744
244960.0000    0.64965
245000.0000    0.52057
245040.0000    0.58141
245080.0000    0.59721
245120.0000    0.57769
245160.0000    0.73882
245200.0000    0.46945
245240.0000    0.51156
245280.0000    0.51962
245320.0000    0.50920
245360.0000    0.51354
245400.0000    0.51788
245440.0000    0.45158
245480.0000    0.43131
245520.0000    0.21792
245560.0000    0.67208
245600.0000    0.50117
245640.0000    0.38950
245680.0000    0.42675
245720.0000    0.33613
245760.0000    0.41684
245800.0000    0.43096
245840.0000    0.55323
245880.0000    0.39450
245920.0000    0.38066
245960.0000    0.44830
246000.0000    0.48339
246040.0000    0.57001
246080.0000    0.64612
246120.0000    0.41718
246160.0000    0.23361
246200.0000    0.22995
246240.0000    0.41071
246280.0000    0.60425
246320.0000    0.75161
246360.0000    0.68634
246400.0000    0.56481
246440.0000    0.55259
246480.0000    0.58947
246520.0000    0.45335
246560.0000    0.46314
246600.0000    0.44830
246640.0000    0.47583
246680.0000    0.20461
246720.0000    0.44854
246760.0000    0.46115
246800.0000    0.22486
246840.0000    0.44503
246880.0000    0.16118
246920.0000    0.35448
246960.0000    0.43845
247000.0000    0.51243
247040.0000    0.36772
247080.0000    0.58720
247120.0000    0.37049
247160.0000    0.45825
247200.0000    0.55169
247240.0000    0.20966
247280.0000    0.47232
247320.0000    0.21433
247360.0000    0.16520
247400.0000    0.28367
247440.0000    0.35655
247480.0000    0.05738
247520.0000    0.26326
247560.0000    0.34402
247600.0000    0.39301
247640.0000    0.47372
247680.0000    0.28502
247720.0000    0.06814
247760.0000   -0.04259
247800.0000    0.39744
247840.0000   -0.15975
247880.0000    0.04556
247920.0000    0.00718
247960.0000   -0.44494
248000.0000   -0.63109
248040.0000   -0.25853
248080.0000   -0.10276
248120.0000    0.32643
248160.0000    0.33900
248200.0000    0.26728
248240.0000    0.50210
248280.0000    0.41011
248320.0000    0.44461
248360.0000    0.52239
248400.0000    0.45613
248440.0000    0.53154
248480.0000    0.45112
248520.0000    0.44299
248560.0000    0.42682
248600.0000    0.16383
248640.0000    0.18660
248680.0000    0.20689
248720.0000    0.05858
248760.0000   -0.25948
248800.0000   -0.15067
248840.0000   -0.17001
248880.0000   -0.50283
248920.0000   -0.31625
248960.0000   -0.54174
249000.0000   -0.53476
249040.0000   -0.47718
249080.0000   -0.37937
249120.0000   -0.42475
249160.0000   -0.28154
249200.0000   -0.28490
249240.0000   -0.37550
249280.0000   -0.36105
249320.0000   -0.23951
249360.0000   -0.71487
249400.0000   -0.84323
249440.0000   -0.28729
249480.0000    0.00830
249520.0000   -0.32933
249560.0000   -0.30330
249600.0000   -0.59746
249640.0000    0.29206
249680.0000    0.49440
249720.0000    0.03015
249760.0000    0.18934
249800.0000    0.06396
249840.0000    0.30703
249880.0000    0.32829
249920.0000    0.38968
249960.0000    0.14143
250000.0000    0.27554
250040.0000    0.52594
250080.0000   -0.04944
250120.0000    0.32885
250160.0000    0.49151
250200.0000    0.32593
250240.0000    0.22427
250280.0000    0.47155
250320.0000    0.32931
250360.0000    0.25061
250400.0000    0.24187
250440.0000    0.37539
250480.0000    0.33637
250520.0000    0.21853
250560.0000    0.32121
250600.0000    0.40650
250640.0000    0.34453
250680.0000    0.22908
250720.0000    0.54455
250760.0000    0.55288
250800.0000    0.54431
250840.0000    0.47568
250880.0000    0.45654
250920.0000    0.38396
250960.0000    0.35291
251000.0000    0.46927
251040.0000    0.53712
251080.0000    0.30518
251120.0000    0.47744
251160.0000    0.32946
251200.0000    0.29226
251240.0000    0.42050
251280.0000    0.30420
251320.0000    0.51595
251360.0000    0.39286
251400.0000    0.46146
251440.0000    0.27264
251480.0000    0.43578
251520.0000    0.36427
251560.0000    0.42516
251600.0000    0.38066
251640.0000    0.31687
251680.0000    0.26551
251720.0000    0.40738
251760.0000    0.35174
251800.0000    0.44283
251840.0000    0.36773
251880.0000    0.42401
251920.0000    0.27753
251960.0000    0.10124
252000.0000    0.41416
252040.0000    0.72345
252080.0000    0.17979
252120.0000    0.48572
252160.0000    0.32938
252200.0000    0.49375
252240.0000    0.41841
252280.0000    0.36776
252320.0000    0.39104
252360.0000    0.42178
252400.0000    0.25769
252440.0000    0.39795
252480.0000    0.46431
252520.0000    0.48032
252560.0000    0.40517
252600.0000    0.58045
252640.0000    0.50396
252680.0000    0.35591
252720.0000    0.46899
252760.0000    0.40258
252800.0000    0.45213
252840.0000    0.39284
252880.0000    0.37356
252920.0000    0.66860
252960.0000    0.53171
253000.0000    0.80413
253040.0000    0.36214
253080.0000    0.25498
253120.0000    0.36483
253160.0000    0.35190
253200.0000    0.48637
253240.0000    0.37034
253280.0000    0.30035
253320.0000    0.38583
253360.0000    0.39774
253400.0000    0.33463
253440.0000    0.35138
253480.0000    0.36100
253520.0000    0.31642
253560.0000    0.37715
253600.0000    0.24534
253640.0000    0.11399
253680.0000    0.20163
253720.0000    0.44731
253760.0000    0.35275
253800.0000    0.19718
253840.0000    0.12142
253880.0000    0.30538
253920.0000    0.20203
253960.0000    0.21580
254000.0000    0.03988
254040.0000    0.31005
254080.0000    0.42657
254120.0000    0.64323
254160.0000    0.45501
254200.0000    0.52714
254240.0000    0.23238
254280.0000    0.16961
254320.0000    0.19461
254360.0000   -0.15302
254400.0000   -0.02768
254440.0000   -0.11032
254480.0000   -0.08278
254520.0000    0.32665
254560.0000    0.44122
254600.0000    0.24117
254640.0000    0.27116
254680.0000    0.36702
254720.0000    0.40825
254760.0000    0.14148
254800.0000    0.22492
254840.0000    0.27139
254880.0000    0.25143
254920.0000    0.31919
254960.0000    0.33599
255000.0000    0.42115
255040.0000    0.09384
255080.0000    0.30805
255120.0000    0.41200
255160.0000    0.08916
255200.0000    0.11770
255240.0000    0.08273
255280.0000    0.33379
255320.0000    0.36665
255360.0000    0.37557
255400.0000    0.19603
255440.0000    0.30152
255480.0000    0.18643
255520.0000    0.41765
255560.0000    0.32307
255600.0000    0.32203
255640.0000    0.19864
255680.0000    0.26593
255720.0000    0.10133
255760.0000    0.42883
255800.0000    0.23363
255840.0000    0.43144
255880.0000    0.21949
255920.0000    0.20653
255960.0000    0.34140
256000.0000    0.45015
256040.0000    0.40057
256080.0000    0.36397
256120.0000    0.27063
256160.0000    0.38488
256200.0000    0.21195
256240.0000    0.40131
256280.0000    0.44853
256320.0000    0.27730
256360.0000    0.55535
256400.0000    0.34100
256440.0000    0.20241
256480.0000    0.64110
256520.0000    0.47541
256560.0000    0.14652
256600.0000    0.27903
256640.0000    0.23033
256680.0000    0.31169
256720.0000    0.31080
256760.0000    0.28746
256800.0000    0.36957
256840.0000    0.45600
256880.0000   -0.00326
256920.0000    0.28246
256960.0000    0.30907
257000.0000    0.43259
257040.0000    0.48161
257080.0000    0.18451
257120.0000    0.26847
257160.0000    0.26308
257200.0000    0.38529
257240.0000    0.44252
257280.0000    0.41770
257320.0000    0.51811
257360.0000    0.50499
257400.0000    0.19208
257440.0000    0.33035
257480.0000    0.27143
257520.0000    0.20823
257560.0000    0.68289
257600.0000    0.29091
257640.0000    0.13793
257680.0000    0.39920
257720.0000    0.28988
257760.0000    0.32831
257800.0000    0.26705
257840.0000    0.08951
257880.0000    0.39184
257920.0000    0.20629
257960.0000    0.47799
258000.0000    0.23755
258040.0000    0.25985
258080.0000    0.48914
258120.0000    0.57042
258160.0000    0.35197
258200.0000    0.44824
258240.0000    0.37270
258280.0000    0.22799
258320.0000    0.16190
258360.0000    0.31407
258400.0000    0.39373
258440.0000    0.42281
258480.0000    0.37969
258520.0000    0.27773
258560.0000    0.36793
258600.0000    0.28348
258640.0000    0.44995
258680.0000    0.35723
258720.0000    0.36517
258760.0000    0.44770
258800.0000    0.38213
258840.0000    0.38759
258880.0000    0.42301
258920.0000    0.37895
258960.0000    0.60822
259000.0000    0.42171
259040.0000    0.30326
259080.0000    0.31602
259120.0000    0.35677
259160.0000    0.62208
259200.0000    0.30980
259240.0000    0.60013
259280.0000    0.50623
259320.0000   -0.01533
259360.0000    0.09079
259400.0000    0.34919
259440.0000    0.38425
259480.0000    0.29168
259520.0000    0.14692
259560.0000    0.21077
259600.0000    0.44932
259640.0000    0.29649
259680.0000    0.08444
259720.0000    0.16308
259760.0000    0.32463
259800.0000    0.34361
259840.0000    0.02267
259880.0000   -0.03229
259920.0000   -0.09682
259960.0000   -0.77616
260000.0000   -0.44968
260040.0000   -0.69817
260080.0000   -0.57313
260120.0000   -0.59756
260160.0000   -0.74381
260200.0000   -0.78299
260240.0000   -0.79283
260280.0000   -0.72633
260320.0000   -0.63793
260360.0000   -0.76511
260400.0000   -0.62023
260440.0000   -0.67691
260480.0000   -0.69424
260520.0000   -0.69432
260560.0000   -0.58616
260600.0000   -0.65353
260640.0000   -0.60817
260680.0000   -0.88853
260720.0000   -0.54438
260760.0000   -0.59139
260800.0000   -0.62243
260840.0000   -0.47296
260880.0000   -0.41634
260920.0000   -0.38677
260960.0000   -0.45532
261000.0000   -0.52477
261040.0000   -0.41009
261080.0000   -0.56640
261120.0000   -0.79150
261160.0000   -0.80130
261200.0000   -0.70369
261240.0000   -0.81050
261280.0000   -0.65420
261320.0000   -0.90754
261360.0000   -0.86862
261400.0000   -1.07696
261440.0000   -1.07666
261480.0000   -1.05156
261520.0000   -1.10903
261560.0000   -0.94107
261600.0000   -0.69279
261640.0000   -0.49711
261680.0000   -0.79016
261720.0000   -0.73123
261760.0000   -0.91683
261800.0000   -0.87506
261840.0000   -0.70248
261880.0000   -0.59956
261920.0000   -0.62205
261960.0000   -0.56900
262000.0000   -0.50132
262040.0000   -0.62550
262080.0000   -0.81265
262120.0000   -0.58589
262160.0000   -0.52040
262200.0000   -0.77500
262240.0000   -0.73846
262280.0000   -0.61365
262320.0000   -0.34419
262360.0000   -0.44333
262400.0000   -0.76140
262440.0000   -0.59774
262480.0000   -0.49501
262520.0000   -0.49028
262560.0000   -0.40347
262600.0000   -0.20039
262640.0000   -0.59391
262680.0000   -0.55592
262720.0000   -0.37894
262760.0000   -0.43056
262800.0000   -0.38754
262840.0000   -0.69036
262880.0000   -0.39098
262920.0000   -0.42990
262960.0000   -0.15204
263000.0000   -0.18231
263040.0000   -0.18992
263080.0000   -0.62712
263120.0000   -0.81215
263160.0000   -0.20416
263200.0000   -0.43655
263240.0000   -0.11389
263280.0000    0.34809
263320.0000   -0.10319
263360.0000   -0.03335
263400.0000   -0.35141
263440.0000   -0.46364
263480.0000   -0.14675
263520.0000   -0.36516
263560.0000   -0.26273
263600.0000    0.06101
263640.0000   -0.06056
263680.0000   -0.39171
263720.0000   -0.58889
263760.0000   -0.15569
263800.0000   -0.04842
263840.0000   -0.28636
263880.0000   -0.25858
263920.0000   -0.33490
263960.0000   -0.31344
264000.0000   -0.14365
264040.0000   -0.23510
264080.0000   -0.27938
264120.0000   -0.21498
264160.0000   -0.21989
264200.0000   -0.12736
264240.0000   -0.21049
264280.0000    0.08717
264320.0000   -0.63679
264360.0000   -0.28560
264400.0000   -0.53597
264440.0000   -0.24165
264480.0000   -0.43298
264520.0000   -0.16260
264560.0000   -0.38115
264600.0000   -0.29062
264640.0000   -0.30346
264680.0000   -0.50908
264720.0000   -0.16625
264760.0000   -0.28561
264800.0000   -0.58918
264840.0000   -0.50103
264880.0000   -0.66133
264920.0000   -0.81090
264960.0000   -0.86085
265000.0000   -0.63042
265040.0000   -0.89932
265080.0000   -0.95359
265120.0000   -0.82120
265160.0000   -0.95534
265200.0000   -0.33544
265240.0000   -0.23140
265280.0000   -0.59170
265320.0000   -0.42267
265360.0000   -0.58032
265400.0000   -0.56871
265440.0000   -0.75565
265480.0000   -0.60118
265520.0000   -0.33544
265560.0000   -0.45080
265600.0000   -0.62031
265640.0000   -0.45067
265680.0000   -0.55355
265720.0000   -0.42240
265760.0000   -0.24950
265800.0000   -0.45684
265840.0000   -0.30946
265880.0000   -0.40005
265920.0000   -0.26328
265960.0000   -0.63752
266000.0000   -0.34801
266040.0000   -0.37518
266080.0000   -0.39115
266120.0000   -0.39197
266160.0000   -0.47714
266200.0000   -0.41688
266240.0000   -0.30831
266280.0000   -0.33892
266320.0000   -0.13493
266360.0000   -0.41982
266400.0000    0.07195
266440.0000    0.04732
266480.0000    0.38053
266520.0000    0.27783
266560.0000    0.30757
266600.0000    0.44093
266640.0000    0.46494
266680.0000    0.50904
266720.0000    0.39947
266760.0000    0.43039
266800.0000    0.27770
266840.0000    0.41661
266880.0000    0.23088
266920.0000    0.45525
266960.0000    0.69898
267000.0000    0.36877
267040.0000    0.47664
267080.0000    0.36338
267120.0000    0.40779
267160.0000    0.32538
267200.0000    0.10698
267240.0000    0.41110
267280.0000    0.43105
267320.0000    0.55856
267360.0000    0.46428
267400.0000    0.45558
267440.0000    0.30835
267480.0000    0.42449
267520.0000    0.60160
267560.0000    0.50730
267600.0000    0.61305
267640.0000    0.68743
267680.0000    0.62397
267720.0000    0.57944
267760.0000    0.48986
267800.0000    0.62086
267840.0000    0.60422
267880.0000    0.62599
267920.0000    0.56444
267960.0000    0.62833
268000.0000    0.57355
268040.0000    0.30594
268080.0000    0.54580
268120.0000    0.68941
268160.0000    0.56580
268200.0000    0.40725
268240.0000    0.59305
268280.0000    0.46313
268320.0000    0.45907
268360.0000    0.19459
268400.0000    0.41678
268440.0000    0.13192
268480.0000    0.33491
268520.0000    0.59432
268560.0000    0.46524
268600.0000    0.60141
268640.0000    0.26364
268680.0000    0.41210
268720.0000    0.50410
268760.0000    0.21892
268800.0000    0.47097
268840.0000    0.56394
268880.0000    0.54692
268920.0000    0.57516
268960.0000    0.56233
269000.0000    0.33615
269040.0000    0.61120
269080.0000    0.48440
269120.0000    0.37986
269160.0000    0.32045
269200.0000    0.61160
269240.0000    0.41432
269280.0000    0.44627
269320.0000    0.58209
269360.0000    0.41023
269400.0000    0.53951
269440.0000    0.48901
269480.0000    0.44839
269520.0000    0.38524
269560.0000    0.63399
269600.0000    0.67762
269640.0000    0.53042
269680.0000    0.50580
269720.0000    0.48271
269760.0000    0.47485
269800.0000    0.40777
269840.0000    0.45147
269880.0000    0.61239
269920.0000    0.46628
269960.0000    0.70217
270000.0000    0.57656
270040.0000    0.38042
270080.0000    0.70394
270120.0000    0.65617
270160.0000    0.78874
270200.0000    0.62474
270240.0000    0.42832
270280.0000    0.40880
270320.0000    0.68476
270360.0000    0.58705
270400.0000    0.29454
270440.0000    0.57936
270480.0000    0.47256
270520.0000    0.38019
270560.0000    0.36603
270600.0000    0.43817
270640.0000    0.61610
270680.0000    0.65486
270720.0000    0.21425
270760.0000    0.43266
270800.0000    0.15687
270840.0000    0.36570
270880.0000    0.51821
270920.0000    0.46400
270960.0000    0.45732
271000.0000    0.29458
271040.0000    0.16262
271080.0000    0.09967
271120.0000    0.11833
271160.0000    0.29709
271200.0000    0.22416
271240.0000    0.13597
271280.0000    0.51385
271320.0000    0.46244
271360.0000    0.44928
271400.0000    0.42144
271440.0000    0.35090
271480.0000    0.38997
271520.0000    0.61440
271560.0000    0.27713
271600.0000    0.31873
271640.0000    0.32422
271680.0000    0.22877
271720.0000    0.38524
271760.0000    0.47631
271800.0000    0.34511
271840.0000    0.29734
271880.0000    0.45366
271920.0000    0.31907
271960.0000    0.46875
272000.0000    0.54674
272040.0000    0.42118
272080.0000    0.40552
272120.0000    0.31558
272160.0000    0.24944
272200.0000    0.37803
272240.0000    0.48321
272280.0000    0.29504
272320.0000    0.26709
272360.0000    0.42585
272400.0000    0.25812
272440.0000    0.32553
272480.0000    0.25445
272520.0000    0.24551
272560.0000    0.25266
272600.0000    0.28249
272640.0000    0.31826
272680.0000    0.18057
272720.0000    0.35185
272760.0000    0.20321
272800.0000    0.36480
272840.0000    0.18774
272880.0000    0.36893
272920.0000    0.20605
272960.0000    0.39593
273000.0000    0.32296
273040.0000    0.19654
273080.0000    0.59879
273120.0000    0.27243
273160.0000    0.31902
273200.0000    0.32945
273240.0000    0.37810
273280.0000    0.47597
273320.0000    0.38470
273360.0000    0.45770
273400.0000    0.35515
273440.0000    0.48394
273480.0000    0.22878
273520.0000    0.32183
273560.0000    0.54940
273600.0000    0.61812
273640.0000    0.40251
273680.0000    0.39158
273720.0000    0.39280
273760.0000    0.35595
273800.0000    0.23552
273840.0000    0.26906
273880.0000    0.33203
273920.0000    0.43242
273960.0000    0.51500
274000.0000    0.30509
274040.0000    0.34439
274080.0000    0.25828
274120.0000    0.17465
274160.0000    0.10620
274200.0000    0.16897
274240.0000    0.27666
274280.0000    0.46869
274320.0000    0.28734
274360.0000    0.44370
274400.0000    0.34868
274440.0000    0.25564
274480.0000    0.24482
274520.0000    0.40207
274560.0000    0.56036
274600.0000    0.37787
274640.0000    0.20189
274680.0000    0.36290
274720.0000    0.53559
274760.0000    0.09075
274800.0000    0.32252
274840.0000    0.46689
274880.0000    0.48835
274920.0000    0.45042
274960.0000    0.22839
275000.0000    0.35496
275040.0000    0.65179
275080.0000   -0.01568
275120.0000   -0.00509
275160.0000    0.29006
275200.0000   -0.28564
275240.0000    0.09518
275280.0000   -0.17136
275320.0000   -0.68610
275360.0000   -0.04251
275400.0000   -0.20672
275440.0000    0.45540
275480.0000    0.52602
275520.0000    0.26247
275560.0000    0.36432
275600.0000    0.32843
275640.0000    0.43311
275680.0000    0.26274
275720.0000    0.25751
275760.0000    0.29629
275800.0000    0.57686
275840.0000    0.26595
275880.0000    0.41384
275920.0000    0.55471
275960.0000    0.59618
276000.0000    0.37555
276040.0000    0.51493
276080.0000    0.53612
276120.0000    0.42107
276160.0000    0.28374
276200.0000    0.23419
276240.0000    0.07728
276280.0000    0.37618
276320.0000    0.42560
276360.0000    0.34209
276400.0000    0.40158
276440.0000    0.55950
276480.0000    0.47039
276520.0000    0.33982
276560.0000   -0.04151
276600.0000    0.22198
276640.0000    0.37391
276680.0000    0.44524
276720.0000    0.54153
276760.0000    0.45795
276800.0000    0.32802
276840.0000    0.53515
276880.0000    0.20303
276920.0000    0.40058
276960.0000    0.40729
277000.0000    0.26093
277040.0000    0.16173
277080.0000    0.49584
277120.0000    0.42488
277160.0000    0.24704
277200.0000    0.40806
277240.0000    0.74194
277280.0000    0.24356
277320.0000    0.46077
277360.0000    0.29524
277400.0000    0.30977
277440.0000    0.59074
277480.0000    0.38458
277520.0000    0.35941
277560.0000    0.21516
277600.0000    0.19857
277640.0000   -0.01574
277680.0000    0.34064
277720.0000    0.47531
277760.0000    0.50006
277800.0000    0.30820
277840.0000    0.64320
277880.0000    0.53608
277920.0000    0.47294
277960.0000    0.34824
278000.0000    0.43349
278040.0000    0.52652
278080.0000    0.26680
278120.0000    0.59474
278160.0000    0.32148
278200.0000    0.51386
278240.0000    0.05076
278280.0000   -0.06526
278320.0000    0.08777
278360.0000    0.45361
278400.0000    0.31154
278440.0000    0.39486
278480.0000    0.43360
278520.0000    0.27702
278560.0000    0.17660
278600.0000    0.30780
278640.0000    0.45457
278680.0000    0.35677
278720.0000    0.50501
278760.0000    0.37343
278800.0000    0.42596
278840.0000    0.27990
278880.0000    0.40853
278920.0000    0.32366
278960.0000    0.44300
279000.0000    0.53123
279040.0000    0.02896
279080.0000    0.26066
279120.0000    0.16577
279160.0000    0.31798
279200.0000    0.25418
279240.0000    0.28955
279280.0000    0.28644
279320.0000    0.30397
279360.0000    0.21473
279400.0000    0.36664
279440.0000    0.32598
279480.0000    0.21683
279520.0000    0.33087
279560.0000    0.34243
279600.0000    0.35477
279640.0000    0.36258
279680.0000    0.41350
279720.0000    0.24595
279760.0000    0.18254
279800.0000    0.37821
279840.0000    0.37232
279880.0000    0.44187
279920.0000    0.34489
279960.0000    0.39962
280000.0000    0.37711
280040.0000    0.45689
280080.0000    0.45086
280120.0000    0.36994
280160.0000    0.44112
280200.0000    0.37434
280240.0000    0.31442
280280.0000    0.58956
280320.0000    0.09534
280360.0000    0.37027
280400.0000    0.33582
280440.0000    0.34701
280480.0000    0.29165
280520.0000    0.30746
280560.0000    0.50258
280600.0000    0.31721
280640.0000    0.36776
280680.0000    0.36465
280720.0000    0.44913
280760.0000    0.20850
280800.0000    0.47474
280840.0000    0.10307
280880.0000    0.25363
280920.0000   -0.17181
280960.0000    0.20929
281000.0000    0.53167
281040.0000    0.46652
281080.0000    0.64333
281120.0000    0.64629
281160.0000    0.54996
281200.0000    0.41342
281240.0000    0.61042
281280.0000    0.48103
281320.0000    0.30814
281360.0000    0.51409
281400.0000    0.49752
281440.0000    0.15189
281480.0000    0.28461
281520.0000    0.51349
281560.0000    0.58416
281600.0000    0.44478
281640.0000    0.52841
281680.0000    0.60180
281720.0000    0.54648
281760.0000    0.61152
281800.0000    0.47969
281840.0000    0.45330
281880.0000    0.42985
281920.0000    0.12503
281960.0000    0.38406
282000.0000    0.23046
282040.0000    0.15844
282080.0000    0.19167
282120.0000    0.35464
282160.0000    0.30735
282200.0000    0.18450
282240.0000    0.32105
282280.0000    0.41758
282320.0000    0.21037
282360.0000    0.29815
282400.0000    0.32306
282440.0000    0.30280
282480.0000    0.30525
282520.0000    0.30174
282560.0000    0.24681
282600.0000    0.11084
282640.0000   -0.10572
282680.0000    0.34170
282720.0000    0.26822
282760.0000    0.38026
282800.0000    0.32474
282840.0000    0.65783
282880.0000    0.59998
282920.0000    0.49267
282960.0000    0.49631
283000.0000    0.34670
283040.0000    0.45852
283080.0000    0.58689
283120.0000    0.49209
283160.0000    0.39208
283200.0000    0.43095
283240.0000    0.05767
283280.0000    0.35960
283320.0000    0.42250
283360.0000    0.17992
283400.0000    0.48028
283440.0000    0.23031
283480.0000    0.26108
283520.0000   -0.02270
283560.0000    0.32957
283600.0000    0.32339
283640.0000    0.11984
283680.0000   -0.09262
283720.0000   -0.05427
283760.0000    0.00885
283800.0000    0.19765
283840.0000    0.14940
283880.0000    0.43116
283920.0000    0.17309
283960.0000    0.22401
284000.0000    0.15088
284040.0000    0.19304
284080.0000    0.09050
284120.0000    0.28213
284160.0000    0.26074
284200.0000    0.08020
284240.0000    0.48044
284280.0000    0.43766
284320.0000    0.37285
284360.0000    0.39889
284400.0000    0.20928
284440.0000    0.49301
284480.0000    0.30206
284520.0000    0.15031
284560.0000    0.29855
284600.0000    0.33418
284640.0000    0.37227
284680.0000    0.35995
284720.0000    0.16176
284760.0000    0.36801
284800.0000    0.37201
284840.0000    0.47310
284880.0000    0.28865
284920.0000    0.26119
284960.0000    0.50546
285000.0000    0.51416
285040.0000    0.23946
285080.0000    0.19185
285120.0000    0.14271
285160.0000    0.37299
285200.0000    0.64561
285240.0000    0.27815
285280.0000    0.05402
285320.0000    0.41077
285360.0000    0.27329
285400.0000    0.31529
285440.0000    0.41371
285480.0000    0.31951
285520.0000    0.36688
285560.0000    0.28830
285600.0000    0.17198
285640.0000    0.12612
285680.0000    0.49186
285720.0000    0.26780
285760.0000    0.32101
285800.0000    0.21631
285840.0000    0.00712
285880.0000    0.03190
285920.0000    0.34638
285960.0000    0.18467
286000.0000    0.20040
286040.0000    0.19916
286080.0000    0.40779
286120.0000    0.41214
286160.0000    0.44023
286200.0000    0.24170
286240.0000    0.18221
286280.0000    0.30395
286320.0000    0.56697
286360.0000    0.25300
286400.0000    0.39334
286440.0000    0.36897
286480.0000    0.18372
286520.0000    0.29837
286560.0000    0.23024
286600.0000    0.20611
286640.0000    0.24797
286680.0000    0.53579
286720.0000    0.28529
286760.0000    0.28978
286800.0000    0.19910
286840.0000    0.27646
286880.0000    0.40100
286920.0000    0.58157
286960.0000    0.39470
287000.0000    0.57228
287040.0000    0.69418
287080.0000    0.51154
287120.0000    0.55479
287160.0000    0.43567
287200.0000    0.35370
287240.0000    0.49553
287280.0000    0.66868
287320.0000    0.36151
287360.0000    0.46435
287400.0000    0.40561
287440.0000    0.39032
287480.0000    0.38213
287520.0000    0.36771
287560.0000    0.16106
287600.0000    0.55465
287640.0000    0.53554
287680.0000    0.44074
287720.0000    0.40784
287760.0000    0.29744
287800.0000    0.36211
287840.0000    0.25676
287880.0000    0.60315
287920.0000    0.67504
287960.0000    0.48887
288000.0000    0.46769
288040.0000    0.62012
288080.0000    0.25318
288120.0000    0.51286
288160.0000    0.39578
288200.0000    0.32371
288240.0000    0.26707
288280.0000    0.53293
288320.0000    0.39957
288360.0000    0.34307
288400.0000    0.26193
288440.0000    0.39352
288480.0000    0.35908
288520.0000    0.63093
288560.0000    0.24807
288600.0000    0.41426
288640.0000    0.37036
288680.0000    0.52657
288720.0000    0.36963
288760.0000    0.52095
288800.0000    0.59015
288840.0000    0.33568
288880.0000    0.45443
288920.0000    0.34610
288960.0000    0.47791
289000.0000    0.10143
289040.0000    0.38152
289080.0000    0.37723
289120.0000    0.22018
289160.0000    0.45331
289200.0000    0.30621
289240.0000    0.27439
289280.0000    0.40310
289320.0000    0.32075
289360.0000    0.40977
289400.0000    0.43931
289440.0000    0.57323
289480.0000    0.48925
289520.0000    0.51445
289560.0000    0.55068
289600.0000    0.65069
289640.0000    0.52569
289680.0000    0.51631
289720.0000    0.48655
289760.0000    0.54844
289800.0000    0.33156
289840.0000    0.48697
289880.0000    0.39188
289920.0000    0.42755
289960.0000    0.46624
290000.0000    0.24805
290040.0000    0.20101
290080.0000    0.39807
290120.0000    0.33465
290160.0000    0.61451
290200.0000    0.49805
290240.0000    0.48816
290280.0000    0.42003
290320.0000    0.38599
290360.0000    0.34748
290400.0000    0.41996
290440.0000    0.33330
290480.0000    0.49983
290520.0000    0.54380
290560.0000    0.16242
290600.0000    0.50591
290640.0000    0.45600
290680.0000    0.37112
290720.0000    0.43864
290760.0000    0.57863
290800.0000    0.02410
290840.0000    0.58902
290880.0000    0.31218
290920.0000    0.53137
290960.0000    0.41403
291000.0000    0.56683
291040.0000    0.23102
291080.0000    0.34348
291120.0000    0.23596
291160.0000    0.22243
291200.0000    0.17969
291240.0000    0.12699
291280.0000    0.45045
291320.0000    0.62728
291360.0000    0.30139
291400.0000    0.33722
291440.0000    0.29347
291480.0000    0.31696
291520.0000    0.30708
291560.0000    0.38129
291600.0000    0.25393
291640.0000    0.33694
291680.0000    0.43982
291720.0000    0.46991
291760.0000    0.51887
291800.0000    0.53694
291840.0000    0.57221
291880.0000    0.67483
291920.0000    0.60949
291960.0000    0.57340
292000.0000    0.58165
292040.0000    0.38907
292080.0000    0.44839
292120.0000    0.43724
292160.0000    0.30920
292200.0000    0.36749
292240.0000    0.51481
292280.0000    0.02025
292320.0000    0.46793
292360.0000    0.35186
292400.0000    0.54579
292440.0000    0.60629
292480.0000    0.49158
292520.0000    0.50292
292560.0000    0.58115
292600.0000    0.32425
292640.0000    0.58010
292680.0000    0.65212
292720.0000    0.58524
292760.0000    0.62910
292800.0000    0.63160
292840.0000    0.52842
292880.0000    0.41071
292920.0000    0.62903
292960.0000    0.54015
293000.0000    0.17661
293040.0000    0.26767
293080.0000   -0.17433
293120.0000   -0.00670
293160.0000   -0.01444
293200.0000    0.22097
293240.0000   -0.05517
293280.0000    0.29160
293320.0000    0.36798
293360.0000    0.32000
293400.0000    0.20876
293440.0000    0.17627
293480.0000    0.13126
293520.0000    0.29607
293560.0000    0.26456
293600.0000    0.37507
293640.0000    0.43923
293680.0000    0.16487
293720.0000    0.29946
293760.0000    0.44476
293800.0000    0.43605
293840.0000    0.44055
293880.0000    0.43675
293920.0000    0.19599
293960.0000    0.23849
294000.0000    0.29099
294040.0000    0.34407
294080.0000    0.04770
294120.0000    0.28145
294160.0000    0.51555
294200.0000    0.27291
294240.0000    0.32990
294280.0000    0.30982
294320.0000    0.17712
294360.0000    0.31460
294400.0000    0.14616
294440.0000    0.13004
294480.0000    0.35441
294520.0000    0.27115
294560.0000    0.36541
294600.0000    0.21265
294640.0000    0.58680
294680.0000    0.44488
294720.0000    0.37022
294760.0000    0.16018
294800.0000    0.36871
294840.0000    0.38482
294880.0000    0.33843
294920.0000    0.41246
294960.0000    0.36790
295000.0000    0.09149
295040.0000    0.37814
295080.0000    0.30478
295120.0000    0.04338
295160.0000    0.21743
295200.0000    0.20046
295240.0000    0.14423
295280.0000    0.26604
295320.0000    0.43059
295360.0000    0.48524
295400.0000    0.34748
295440.0000    0.16166
295480.0000    0.30898
295520.0000    0.26553
295560.0000    0.13227
295600.0000    0.15419
295640.0000   -0.04062
295680.0000    0.25649
295720.0000    0.16159
295760.0000    0.46156
295800.0000    0.25886
295840.0000    0.19935
295880.0000    0.45388
295920.0000    0.29499
295960.0000    0.37728
296000.0000    0.39802
296040.0000    0.29039
296080.0000    0.33729
296120.0000    0.17346
296160.0000    0.29376
296200.0000    0.40327
296240.0000    0.41743
296280.0000    0.48805
296320.0000    0.12867
296360.0000    0.30092
296400.0000    0.36747
296440.0000    0.57840
296480.0000    0.34541
296520.0000    0.51478
296560.0000    0.29689
296600.0000    0.32732
296640.0000    0.32520
296680.0000    0.32848
296720.0000    0.55930
296760.0000    0.28820
296800.0000    0.49089
296840.0000    0.45535
296880.0000    0.46819
296920.0000    0.37527
296960.0000    0.42566
297000.0000    0.38237
297040.0000    0.21767
297080.0000    0.49709
297120.0000    0.19552
297160.0000    0.47270
297200.0000    0.38586
297240.0000    0.41113
297280.0000    0.55308
297320.0000    0.35248
297360.0000    0.64397
297400.0000    0.45962
297440.0000    0.34592
297480.0000    0.36091
297520.0000    0.47830
297560.0000    0.54622
297600.0000    0.64365
297640.0000    0.68647
297680.0000    0.24273
297720.0000    0.25654
297760.0000    0.44167
297800.0000    0.44712
297840.0000    0.43289
297880.0000    0.51598
297920.0000    0.45287
297960.0000    0.43314
298000.0000    0.25364
298040.0000    0.30763
298080.0000    0.28186
298120.0000    0.40515
298160.0000    0.60516
298200.0000    0.26190
298240.0000    0.52477
298280.0000    0.53608
298320.0000    0.64448
298360.0000    0.22349
298400.0000    0.37123
298440.0000    0.24242
298480.0000    0.27098
298520.0000    0.37109
298560.0000    0.12804
298600.0000    0.23919
298640.0000    0.06004
298680.0000    0.15183
298720.0000    0.23551
298760.0000    0.21029
298800.0000    0.25580
298840.0000    0.20046
298880.0000    0.55905
298920.0000    0.44245
298960.0000    0.22460
299000.0000    0.38745
299040.0000    0.12224
299080.0000   -0.07055
299120.0000    0.18473
299160.0000    0.26969
299200.0000    0.27221
299240.0000    0.16950
299280.0000    0.45152
299320.0000    0.58140
299360.0000    0.27992
299400.0000    0.35242
299440.0000    0.38012
299480.0000    0.36418
299520.0000    0.12774
299560.0000    0.09483
299600.0000    0.35234
299640.0000    0.41433
299680.0000    0.39782
299720.0000    0.06279
299760.0000    0.31524
299800.0000    0.48204
299840.0000    0.46505
299880.0000    0.23066
299920.0000    0.63846
299960.0000    0.21380
300000.0000    0.29955
300040.0000    0.01757
300080.0000    0.11228
300120.0000    0.32965
300160.0000    0.46388
300200.0000    0.39890
300240.0000    0.43180
300280.0000    0.40596
300320.0000    0.32028
300360.0000    0.11282
300400.0000    0.38387
300440.0000    0.53982
300480.0000    0.27800
300520.0000    0.14862
300560.0000    0.57082
300600.0000    0.14401
300640.0000    0.24425
300680.0000    0.40337
300720.0000    0.37601
300760.0000    0.34063
300800.0000    0.15137
300840.0000    0.32418
300880.0000    0.24940
300920.0000    0.33880
300960.0000    0.37689
301000.0000    0.39652
301040.0000    0.40958
301080.0000    0.02277
301120.0000    0.34692
301160.0000    0.40724
301200.0000    0.44159
301240.0000    0.24881
301280.0000    0.50949
301320.0000    0.35658
301360.0000    0.33447
301400.0000    0.46976
301440.0000    0.41844
301480.0000    0.38090
301520.0000    0.40936
301560.0000    0.13356
301600.0000    0.69223
301640.0000    0.65535
301680.0000    0.54598
301720.0000    0.46521
301760.0000    0.47922
301800.0000    0.41518
301840.0000    0.48454
301880.0000    0.34405
301920.0000    0.42168
301960.0000    0.44086
302000.0000    0.32146
302040.0000    0.29241
302080.0000    0.42108
302120.0000    0.35564
302160.0000    0.37837
302200.0000    0.44347
302240.0000    0.41861
302280.0000    0.43248
302320.0000    0.17778
302360.0000    0.40748
302400.0000    0.58647
302440.0000    0.20422
302480.0000    0.17913
302520.0000    0.19011
302560.0000    0.26563
302600.0000    0.23832
302640.0000    0.37631
302680.0000    0.19275
302720.0000    0.43566
302760.0000    0.29849
302800.0000    0.34774
302840.0000    0.45922
302880.0000    0.44649
302920.0000    0.39155
302960.0000    0.42702
303000.0000    0.33122
303040.0000    0.38521
303080.0000    0.32627
303120.0000    0.40896
303160.0000    0.17637
303200.0000    0.17213
303240.0000    0.10334
303280.0000    0.53550
303320.0000    0.26914
303360.0000    0.41578
303400.0000    0.29515
303440.0000    0.31800
303480.0000    0.57568
303520.0000    0.64061
303560.0000    0.52900
303600.0000    0.37488
303640.0000    0.39842
303680.0000    0.57351
303720.0000    0.49012
303760.0000    0.31534
303800.0000    0.28296
303840.0000    0.34011
303880.0000    0.29233
303920.0000    0.34643
303960.0000    0.17735
304000.0000    0.28152
304040.0000    0.35422
304080.0000    0.19293
304120.0000    0.46728
304160.0000    0.14862
304200.0000    0.42241
304240.0000    0.37290
304280.0000    0.20993
304320.0000    0.48579
304360.0000    0.44198
304400.0000    0.34553
304440.0000    0.14893
304480.0000   -0.07915
304520.0000   -0.00756
304560.0000   -0.44454
304600.0000    0.18903
304640.0000   -0.01651
304680.0000   -0.07941
304720.0000    0.43474
304760.0000    0.21969
304800.0000    0.46056
304840.0000    0.42208
304880.0000    0.24161
304920.0000    0.34219
304960.0000    0.26504
305000.0000    0.21447
305040.0000    0.52124
305080.0000    0.32518
305120.0000    0.50914
305160.0000    0.44867
305200.0000    0.51572
305240.0000    0.68723
305280.0000    0.24436
305320.0000    0.30571
305360.0000    0.32530
305400.0000    0.36031
305440.0000    0.35945
305480.0000    0.54047
305520.0000    0.32352
305560.0000    0.37655
305600.0000    0.26651
305640.0000    0.41570
305680.0000    0.40843
305720.0000    0.30377
305760.0000    0.36023
305800.0000    0.40454
305840.0000    0.30598
305880.0000    0.22407
305920.0000    0.31248
305960.0000   -0.01749
306000.0000    0.29278
306040.0000    0.35251
306080.0000    0.48156
306120.0000    0.27185
306160.0000    0.51686
306200.0000    0.25805
306240.0000    0.25917
306280.0000   -0.03333
306320.0000    0.16604
306360.0000    0.15093
306400.0000    0.21973
306440.0000    0.26346
306480.0000    0.34761
306520.0000    0.48524
306560.0000    0.42529
306600.0000   -0.05601
306640.0000    0.17990
306680.0000    0.21329
306720.0000    0.12467
306760.0000    0.24563
306800.0000    0.59702
306840.0000    0.25972
306880.0000    0.46464
306920.0000    0.51245
306960.0000    0.36605
307000.0000    0.29305
307040.0000    0.34817
307080.0000    0.48484
307120.0000    0.21091
307160.0000    0.41985
307200.0000    0.19591
307240.0000    0.32726
307280.0000    0.24014
307320.0000    0.43223
307360.0000    0.29173
307400.0000    0.13819
307440.0000    0.48946
307480.0000    0.35808
307520.0000   -0.04209
307560.0000    0.29587
307600.0000    0.26322
307640.0000    0.11756
307680.0000    0.47694
307720.0000    0.18490
307760.0000    0.36757
307800.0000    0.17007
307840.0000    0.14126
307880.0000    0.25323
307920.0000    0.00472
307960.0000    0.43013
308000.0000    0.41179
308040.0000    0.29469
308080.0000    0.48949
308120.0000    0.39632
308160.0000    0.06223
308200.0000    0.47459
308240.0000    0.37357
308280.0000    0.17707
308320.0000    0.28438
308360.0000    0.48458
308400.0000    0.37765
308440.0000    0.31289
308480.0000    0.41298
308520.0000    0.40715
308560.0000    0.32034
308600.0000    0.36801
308640.0000    0.28128
308680.0000    0.23087
308720.0000    0.16331
308760.0000    0.22416
308800.0000    0.35657
308840.0000    0.31182
308880.0000    0.37345
308920.0000    0.22935
308960.0000    0.43686
309000.0000    0.49856
309040.0000    0.47618
309080.0000    0.30121
309120.0000    0.55903
309160.0000    0.44626
309200.0000    0.51653
309240.0000    0.41481
309280.0000    0.34154
309320.0000    0.52748
309360.0000    0.51914
309400.0000    0.26591
309440.0000    0.56892
309480.0000    0.75560
309520.0000    0.34674
309560.0000    0.28783
309600.0000    0.46407
309640.0000    0.59040
309680.0000    0.69137
309720.0000    0.19877
309760.0000    0.46066
309800.0000    0.33825
309840.0000    0.30615
309880.0000    0.40540
309920.0000    0.59370
309960.0000    0.55771
310000.0000    0.43602
310040.0000    0.46752
310080.0000    0.42681
310120.0000    0.32448
310160.0000    0.28160
310200.0000    0.34777
310240.0000    0.44426
310280.0000    0.52444
310320.0000    0.34102
310360.0000    0.16687
310400.0000    0.47400
310440.0000    0.63801
310480.0000    0.29858
310520.0000    0.43273
310560.0000    0.46733
310600.0000    0.39932
310640.0000    0.33308
310680.0000    0.05528
310720.0000    0.34147
310760.0000    0.44123
310800.0000    0.46041
310840.0000    0.48976
310880.0000    0.24669
310920.0000    0.32409
310960.0000    0.43054
311000.0000    0.45500
311040.0000    0.24303
311080.0000    0.42899
311120.0000    0.44679
311160.0000    0.36588
311200.0000    0.24122
311240.0000    0.29313
311280.0000    0.25646
311320.0000    0.38130
311360.0000    0.10576
311400.0000    0.34962
311440.0000    0.34331
311480.0000    0.30184
311520.0000    0.25847
311560.0000    0.35342
311600.0000    0.42135
311640.0000    0.38133
311680.0000    0.30300
311720.0000    0.28953
311760.0000    0.41275
311800.0000    0.41778
311840.0000    0.41573
311880.0000    0.31547
311920.0000    0.31216
311960.0000    0.62441
312000.0000    0.60042
312040.0000    0.30336
312080.0000    0.36847
312120.0000    0.46525
312160.0000    0.73640
312200.0000    0.30966
312240.0000    0.35782
312280.0000    0.39420
312320.0000    0.31498
312360.0000    0.24992
312400.0000    0.45048
312440.0000    0.35761
312480.0000    0.51201
312520.0000    0.42960
312560.0000    0.44207
312600.0000    0.57876
312640.0000    0.50963
312680.0000    0.40066
312720.0000    0.29675
312760.0000    0.52001
312800.0000    0.40612
312840.0000    0.28976
312880.0000    0.43848
312920.0000    0.62683
312960.0000    0.67275
313000.0000    0.62808
313040.0000    0.20630
313080.0000    0.56184
313120.0000    0.35480
313160.0000   -0.08325
313200.0000    0.00149
313240.0000   -0.29099
313280.0000    0.11125
313320.0000   -0.13268
313360.0000   -0.35012
313400.0000    0.02307
313440.0000   -0.12152
313480.0000   -0.11513
313520.0000   -0.19348
313560.0000   -0.39982
313600.0000   -0.29391
313640.0000   -0.47815
313680.0000   -0.50920
313720.0000   -0.60638
313760.0000   -0.50394
313800.0000   -0.44107
313840.0000   -0.43150
313880.0000   -0.46258
313920.0000   -0.45860
313960.0000   -0.41478
314000.0000   -0.64992
314040.0000   -0.56251
314080.0000   -0.68275
314120.0000   -0.61759
314160.0000   -0.84951
314200.0000   -0.44471
314240.0000   -0.65347
314280.0000   -0.50793
314320.0000   -0.67161
314360.0000   -0.83148
314400.0000   -0.68342
314440.0000   -0.61744
314480.0000   -0.61207
314520.0000   -0.62029
314560.0000   -0.36304
314600.0000   -0.51959
314640.0000   -0.57041
314680.0000   -0.35373
314720.0000   -0.27504
314760.0000   -0.41182
314800.0000   -0.57884
314840.0000   -0.47658
314880.0000   -0.49831
314920.0000   -0.44109
314960.0000   -0.47233
315000.0000   -0.36871
315040.0000   -0.40641
315080.0000   -0.11983
315120.0000   -0.42050
315160.0000   -0.43433
315200.0000   -0.60463
315240.0000   -0.70717
315280.0000   -0.62369
315320.0000   -0.50703
315360.0000   -0.44862
315400.0000   -0.32317
315440.0000   -0.23795
315480.0000   -0.08797
315520.0000    0.07503
315560.0000    0.20271
315600.0000    0.38936
315640.0000    0.12827
315680.0000   -0.14359
315720.0000   -0.09621
315760.0000    0.24350
315800.0000    0.14950
315840.0000    0.25186
315880.0000    0.19616
315920.0000    0.36683
315960.0000    0.60353
316000.0000    0.65944
316040.0000    0.57699
316080.0000    0.35223
316120.0000    0.35515
316160.0000    0.52462
316200.0000    0.57858
316240.0000    0.13742
316280.0000    0.33634
316320.0000    0.50942
316360.0000    0.33704
316400.0000    0.46824
316440.0000    0.55276
316480.0000    0.30277
316520.0000    0.60943
316560.0000    0.33742
316600.0000    0.41573
316640.0000    0.32052
316680.0000    0.33291
316720.0000    0.36798
316760.0000    0.34486
316800.0000    0.29371
316840.0000    0.40120
316880.0000    0.02932
316920.0000    0.24483
316960.0000    0.12193
317000.0000    0.33464
317040.0000    0.46344
317080.0000    0.50335
317120.0000    0.25664
317160.0000    0.29764
317200.0000    0.45034
317240.0000    0.48066
317280.0000    0.38594
317320.0000    0.17996
317360.0000    0.33251
317400.0000    0.21326
317440.0000    0.01601
317480.0000   -0.21294
317520.0000    0.00782
317560.0000   -0.49177
317600.0000   -0.13400
317640.0000   -0.12677
317680.0000   -0.02209
317720.0000   -0.20673
317760.0000   -0.28472
317800.0000   -0.05986
317840.0000    0.08360
317880.0000   -0.08793
317920.0000   -0.07143
317960.0000    0.13058
318000.0000   -0.23787
318040.0000   -0.28504
318080.0000   -0.60437
318120.0000   -0.71751
318160.0000   -0.74055
318200.0000   -0.28900
318240.0000   -0.02835
318280.0000   -0.09167
318320.0000   -0.24598
318360.0000   -0.02240
318400.0000   -0.03231
318440.0000   -0.38275
318480.0000   -0.35048
318520.0000    0.12010
318560.0000   -0.00900
318600.0000   -0.10439
318640.0000    0.04286
318680.0000   -0.11393
318720.0000    0.13777
318760.0000   -0.30429
318800.0000   -0.39713
318840.0000   -0.64271
318880.0000   -0.52423
318920.0000   -0.63980
318960.0000   -0.33656
319000.0000   -0.21793
319040.0000   -0.46543
319080.0000   -0.43147
319120.0000   -0.16659
319160.0000   -0.30104
319200.0000   -0.06831
319240.0000   -0.35328
319280.0000   -0.61606
319320.0000   -0.57934
319360.0000   -0.98716
319400.0000   -0.21757
319440.0000   -0.59599
319480.0000   -0.69123
319520.0000   -0.46183
319560.0000   -0.21992
319600.0000   -0.43671
319640.0000   -0.52400
319680.0000   -0.22398
319720.0000   -0.31690
319760.0000   -0.15091
319800.0000    0.01697
319840.0000   -0.34645
319880.0000   -0.11710
319920.0000   -0.19795
319960.0000   -0.46505
320000.0000   -0.44601
320040.0000   -0.01086
320080.0000   -0.30351
320120.0000   -0.03080
320160.0000    0.12748
320200.0000   -0.01810
320240.0000   -0.14717
320280.0000    0.00716
320320.0000   -0.07833
320360.0000    0.02502
320400.0000   -0.35697
320440.0000   -0.14201
320480.0000   -0.22556
320520.0000   -0.35983
320560.0000   -0.27099
320600.0000   -0.23321
320640.0000   -0.66821
320680.0000   -0.41763
320720.0000   -0.60921
320760.0000   -0.65743
320800.0000   -0.48900
320840.0000   -0.56702
320880.0000   -0.07964
320920.0000   -0.06603
320960.0000   -0.25715
321000.0000   -0.25766
321040.0000   -0.56686
321080.0000   -0.36784
321120.0000   -0.31765
321160.0000   -0.22926
321200.0000   -0.46014
321240.0000   -0.46920
321280.0000   -0.25135
321320.0000   -0.31680
321360.0000   -0.17123
321400.0000   -0.16422
321440.0000   -0.16654
321480.0000   -0.28059
321520.0000   -0.30473
321560.0000   -0.25775
321600.0000   -0.54094
321640.0000   -0.54353
321680.0000   -0.56023
321720.0000   -0.66717
321760.0000   -0.28036
321800.0000   -0.26749
321840.0000   -0.69731
321880.0000   -0.49461
321920.0000   -0.64974
321960.0000   -0.22960
322000.0000   -0.32517
322040.0000   -0.27960
322080.0000   -0.55710
322120.0000   -0.49487
322160.0000   -0.48887
322200.0000   -0.42022
322240.0000   -0.52803
322280.0000   -0.46695
322320.0000   -0.46206
322360.0000   -0.69338
322400.0000   -0.35783
322440.0000   -0.32971
322480.0000   -0.24017
322520.0000   -0.24904
322560.0000   -0.67746
322600.0000   -0.58314
322640.0000   -0.38177
322680.0000   -0.45079
322720.0000   -0.68803
322760.0000   -0.57481
322800.0000   -0.72071
322840.0000   -0.58368
322880.0000   -0.68414
322920.0000   -0.65243
322960.0000   -0.55989
323000.0000   -0.64776
323040.0000   -0.56185
323080.0000   -0.57463
323120.0000   -0.49773
323160.0000   -0.81393
323200.0000   -0.54100
323240.0000   -0.40403
323280.0000   -0.43964
323320.0000   -0.57685
323360.0000   -0.48577
323400.0000   -0.20131
323440.0000   -0.00349
323480.0000   -0.60212
323520.0000   -0.20518
323560.0000   -0.35154
323600.0000   -0.20164
323640.0000   -0.54486
323680.0000   -0.41077
323720.0000   -0.35373
323760.0000   -0.29229
323800.0000   -0.14655
323840.0000   -0.39015
323880.0000   -0.07234
323920.0000   -0.21694
323960.0000   -0.32648
324000.0000   -0.34246
324040.0000   -0.39663
324080.0000   -0.72354
324120.0000   -0.55565
324160.0000   -0.47959
324200.0000   -0.74611
324240.0000   -0.79036
324280.0000   -0.76367
324320.0000   -0.33621
324360.0000   -0.54057
324400.0000   -0.51800
324440.0000   -0.82666
324480.0000   -0.72496
324520.0000   -0.51627
324560.0000   -0.61669
324600.0000   -0.81207
324640.0000   -0.74081
324680.0000   -0.59183
324720.0000   -0.31142
324760.0000   -0.21500
324800.0000   -0.59990
324840.0000   -0.67173
324880.0000   -0.63269
324920.0000   -0.26967
324960.0000   -0.46299
325000.0000   -0.37056
325040.0000   -0.56178
325080.0000   -0.32405
325120.0000   -0.35311
325160.0000   -0.49113
325200.0000   -0.44081
325240.0000   -0.14065
325280.0000   -0.35389
325320.0000   -0.68106
325360.0000   -0.40098
325400.0000   -0.15945
325440.0000   -0.14220
325480.0000    0.00217
325520.0000   -0.43964
325560.0000   -0.01784
325600.0000   -0.40471
325640.0000   -0.06192
325680.0000   -0.28790
325720.0000   -0.06027
325760.0000    0.08780
325800.0000   -0.37059
325840.0000   -0.16379
325880.0000   -0.50151
325920.0000   -0.36946
325960.0000    0.03357
326000.0000   -0.14943
326040.0000   -0.26396
326080.0000    0.30999
326120.0000    0.54766
326160.0000    0.46246
326200.0000    0.42027
326240.0000    0.43903
326280.0000    0.29595
326320.0000    0.28935
326360.0000    0.33816
326400.0000    0.47006
326440.0000    0.22519
326480.0000    0.43296
326520.0000    0.30751
326560.0000    0.29653
326600.0000    0.30411
326640.0000    0.37139
326680.0000    0.43479
326720.0000    0.51170
326760.0000    0.44369
326800.0000    0.46078
326840.0000    0.25040
326880.0000    0.41296
326920.0000    0.34034
326960.0000    0.25083
327000.0000    0.66376
327040.0000    0.25868
327080.0000    0.46431
327120.0000    0.41423
327160.0000   -0.01885
327200.0000    0.58322
327240.0000    0.22473
327280.0000    0.37916
327320.0000    0.30298
327360.0000    0.55297
327400.0000    0.86777
327440.0000    0.64741
327480.0000    0.45656
327520.0000    0.44766
327560.0000    0.31665
327600.0000    0.47102
327640.0000    0.38026
327680.0000    0.21371
327720.0000    0.15845
327760.0000    0.42219
327800.0000   -0.07538
327840.0000    0.13089
327880.0000    0.05514
327920.0000    0.46671
327960.0000    0.39151
328000.0000    0.39751
328040.0000    0.23506
328080.0000    0.38046
328120.0000    0.34483
328160.0000    0.31050
328200.0000    0.22487
328240.0000    0.38153
328280.0000    0.54252
328320.0000    0.41392
328360.0000    0.36549
328400.0000    0.36855
328440.0000    0.59117
328480.0000    0.49845
328520.0000    0.49078
328560.0000    0.67849
328600.0000    0.53905
328640.0000    0.29029
328680.0000    0.42127
328720.0000    0.43895
328760.0000    0.32279
328800.0000    0.49041
328840.0000    0.56770
328880.0000    0.30071
328920.0000    0.46081
328960.0000    0.35358
329000.0000    0.50664
329040.0000    0.27964
329080.0000    0.34273
329120.0000    0.34147
329160.0000    0.35208
329200.0000    0.43031
329240.0000    0.18619
329280.0000    0.52357
329320.0000    0.28984
329360.0000    0.38224
329400.0000    0.36423
329440.0000    0.54851
329480.0000    0.32716
329520.0000    0.42716
329560.0000    0.45110
329600.0000    0.58831
329640.0000    0.38781
329680.0000    0.35298
329720.0000    0.38357
329760.0000    0.59945
329800.0000    0.22237
329840.0000    0.34773
329880.0000    0.23044
329920.0000    0.29624
329960.0000    0.46333
330000.0000    0.52762
330040.0000    0.44680
330080.0000    0.48152
330120.0000   -0.24482
330160.0000   -0.44860
330200.0000   -0.44458
330240.0000   -0.36688
330280.0000   -0.57161
330320.0000   -0.47642
330360.0000   -0.09531
330400.0000   -0.81404
330440.0000   -0.41219
330480.0000   -0.66191
330520.0000   -0.45884
330560.0000   -0.16474
330600.0000   -0.35121
330640.0000   -0.14177
330680.0000   -0.58101
330720.0000   -0.33147
330760.0000   -0.02865
330800.0000   -0.43500
330840.0000   -0.48563
330880.0000   -0.57031
330920.0000   -0.25739
330960.0000   -0.23612
331000.0000   -0.23317
331040.0000   -0.07236
331080.0000   -0.43391
331120.0000   -0.35841
331160.0000   -0.43330
331200.0000   -0.25838
331240.0000   -0.16882
331280.0000   -0.22754
331320.0000   -0.01431
331360.0000   -0.37765
331400.0000   -0.30158
331440.0000   -0.30410
331480.0000   -0.21081
331520.0000   -0.51880
331560.0000   -0.58778
331600.0000   -0.65234
331640.0000   -0.12311
331680.0000   -0.22028
331720.0000    0.16950
331760.0000    0.24201
331800.0000    0.55522
331840.0000    0.21069
331880.0000    0.32255
331920.0000    0.42328
331960.0000    0.31869
332000.0000    0.32936
332040.0000    0.21322
332080.0000    0.33156
332120.0000    0.53202
332160.0000    0.37228
332200.0000    0.34319
332240.0000    0.35210
332280.0000    0.21905
332320.0000    0.11494
332360.0000    0.20290
332400.0000    0.38005
332440.0000    0.33851
332480.0000    0.33803
332520.0000    0.26964
332560.0000    0.56581
332600.0000    0.41637
332640.0000    0.22920
332680.0000    0.26160
332720.0000    0.27024
332760.0000    0.08371
332800.0000    0.29155
332840.0000    0.38126
332880.0000    0.32272
332920.0000    0.16531
332960.0000    0.28460
333000.0000    0.24002
333040.0000    0.14005
333080.0000    0.24971
333120.0000    0.18472
333160.0000    0.17592
333200.0000    0.35488
333240.0000    0.35682
333280.0000    0.34218
333320.0000    0.14867
333360.0000    0.30261
333400.0000    0.16206
333440.0000    0.44105
333480.0000    0.45984
333520.0000    0.25529
333560.0000    0.39157
333600.0000    0.15069
333640.0000    0.25660
333680.0000    0.19086
333720.0000    0.31792
333760.0000    0.25954
333800.0000    0.35824
333840.0000    0.40927
333880.0000    0.15739
333920.0000    0.45269
333960.0000    0.24368
334000.0000    0.39363
334040.0000    0.31796
334080.0000    0.58382
334120.0000    0.63216
334160.0000    0.36589
334200.0000    0.51266
334240.0000    0.44102
334280.0000    0.48385
334320.0000    0.30102
334360.0000    0.26102
334400.0000    0.35848
334440.0000    0.26993
334480.0000    0.43073
334520.0000    0.05673
334560.0000    0.22422
334600.0000    0.40941
334640.0000    0.33289
334680.0000    0.19592
334720.0000    0.41645
334760.0000    0.02520
334800.0000    0.36737
334840.0000    0.18136
334880.0000    0.27800
334920.0000    0.15303
334960.0000    0.25161
335000.0000    0.17958
335040.0000    0.18102
335080.0000    0.33242
335120.0000    0.09022
335160.0000    0.23183
335200.0000    0.25866
335240.0000    0.22059
335280.0000    0.13081
335320.0000    0.24402
335360.0000    0.34647
335400.0000    0.28154
335440.0000   -0.02876
335480.0000    0.55783
335520.0000    0.33456
335560.0000    0.32392
335600.0000    0.24577
335640.0000    0.10554
335680.0000    0.38386
335720.0000    0.41094
335760.0000    0.48433
335800.0000    0.58242
335840.0000    0.42391
335880.0000    0.41586
335920.0000    0.20424
335960.0000    0.42812
336000.0000    0.17662
336040.0000    0.28005
336080.0000    0.18225
336120.0000    0.37293
336160.0000    0.44918
336200.0000    0.32323
336240.0000    0.35745
336280.0000    0.58098
336320.0000    0.37801
336360.0000    0.47424
336400.0000    0.17622
336440.0000    0.47105
336480.0000    0.14065
336520.0000    0.33793
336560.0000    0.28403
336600.0000    0.20079
336640.0000    0.29756
336680.0000    0.20614
336720.0000    0.42320
336760.0000    0.41319
336800.0000    0.46081
336840.0000    0.09701
336880.0000    0.05393
336920.0000    0.49668
336960.0000    0.42154
337000.0000    0.32546
337040.0000    0.36647
337080.0000    0.37369
337120.0000    0.32473
337160.0000    1.05828
337200.0000    0.48464
337240.0000    0.42295
337280.0000    0.26665
337320.0000    0.22664
337360.0000    0.44335
337400.0000    0.12514
337440.0000    0.32840
337480.0000    0.33172
337520.0000    0.19543
337560.0000    0.54942
337600.0000    0.25884
337640.0000    0.45844
337680.0000    0.44461
337720.0000    0.31729
337760.0000    0.05778
337800.0000    0.08589
337840.0000    0.39624
337880.0000    0.10804
337920.0000   -0.10345
337960.0000   -0.03795
338000.0000    0.33097
338040.0000    0.14671
338080.0000    0.35662
338120.0000    0.13971
338160.0000    0.07889
338200.0000    0.11489
338240.0000    0.36958
338280.0000    0.22882
338320.0000    0.29197
338360.0000    0.34863
338400.0000    0.30331
338440.0000    0.05430
338480.0000    0.25943
338520.0000    0.39596
338560.0000    0.15042
338600.0000    0.44991
338640.0000    0.08697
338680.0000   -0.21492
338720.0000   -0.44855
338760.0000   -0.29155
338800.0000   -0.31252
338840.0000   -0.50619
338880.0000   -0.16663
338920.0000   -0.16614
338960.0000   -0.05664
339000.0000    0.05754
339040.0000   -0.26558
339080.0000   -0.25559
339120.0000   -0.21375
339160.0000   -0.13493
339200.0000    0.15739
339240.0000   -0.00043
339280.0000    0.15135
339320.0000   -0.19778
339360.0000   -0.28862
339400.0000   -0.31932
339440.0000   -0.21557
339480.0000   -0.18550
339520.0000   -0.21987
339560.0000   -0.43588
339600.0000   -0.56907
339640.0000   -0.35510
339680.0000   -0.29715
339720.0000   -0.27167
339760.0000   -0.06723
339800.0000   -0.60089
339840.0000   -0.22279
339880.0000   -0.37058
339920.0000   -0.52028
339960.0000   -0.20262
340000.0000   -0.25690
340040.0000   -0.21063
340080.0000   -0.05454
340120.0000   -0.33689
340160.0000   -0.57552
340200.0000   -0.17520
340240.0000   -0.29167
340280.0000   -0.26742
340320.0000   -0.39938
340360.0000   -0.25978
340400.0000   -0.24721
340440.0000   -0.27776
340480.0000   -0.24626
340520.0000   -0.32355
340560.0000   -0.21613
340600.0000   -0.07858
340640.0000   -0.37054
340680.0000   -0.17970
340720.0000   -0.27897
340760.0000   -0.23490
340800.0000   -0.16616
340840.0000   -0.23695
340880.0000   -0.45585
340920.0000   -0.34368
340960.0000   -0.55644
341000.0000   -0.24258
341040.0000   -0.05061
341080.0000   -0.33002
341120.0000   -0.36096
341160.0000   -0.34586
341200.0000   -0.47179
341240.0000   -0.44755
341280.0000   -0.48081
341320.0000   -0.50887
341360.0000   -0.40618
341400.0000   -0.38164
341440.0000   -0.53318
341480.0000   -0.34587
341520.0000   -0.19752
341560.0000   -0.57520
341600.0000   -0.47482
341640.0000   -0.29371
341680.0000   -0.54768
341720.0000   -0.31075
341760.0000   -0.50636
341800.0000   -0.28142
341840.0000   -0.25986
341880.0000   -0.27182
341920.0000   -0.54893
341960.0000   -0.40540
342000.0000   -0.35739
342040.0000   -0.47120
342080.0000   -0.43515
342120.0000   -0.13532
342160.0000   -0.26982
342200.0000   -0.32487
342240.0000   -0.23277
342280.0000   -0.41414
342320.0000   -0.47796
342360.0000   -0.16019
342400.0000   -0.44704
342440.0000   -0.52025
342480.0000   -0.58504
342520.0000   -0.61052
342560.0000    0.01398
342600.0000    0.06127
342640.0000   -0.12899
342680.0000   -0.01961
342720.0000    0.32751
342760.0000    0.28557
342800.0000    0.24676
342840.0000    0.16883
342880.0000   -0.13513
342920.0000   -0.52316
342960.0000   -0.25654
343000.0000   -0.22227
343040.0000   -0.12326
343080.0000   -0.34902
343120.0000   -0.52529
343160.0000   -0.43148
343200.0000   -0.22588
343240.0000   -0.23888
343280.0000   -0.18735
343320.0000   -0.09326
343360.0000   -0.16674
343400.0000   -0.19147
343440.0000   -0.31882
343480.0000   -0.24052
343520.0000   -0.36276
343560.0000   -0.27161
343600.0000   -0.12529
343640.0000   -0.27086
343680.0000   -0.15498
343720.0000   -0.34039
343760.0000   -0.39441
343800.0000   -0.31716
343840.0000   -0.97448
343880.0000   -0.64034
343920.0000   -0.49622
343960.0000   -0.33834
344000.0000   -0.27660
344040.0000   -0.81642
344080.0000   -0.25415
344120.0000   -0.71602
344160.0000   -0.69309
344200.0000   -0.72577
344240.0000   -0.61643
344280.0000   -0.52373
344320.0000   -0.52151
344360.0000   -0.29472
344400.0000   -0.63014
344440.0000   -0.50759
344480.0000   -0.44700
344520.0000   -0.78324
344560.0000   -0.90101
344600.0000   -0.81700
344640.0000   -0.56003
344680.0000   -0.62411
344720.0000   -0.63894
344760.0000   -0.10906
344800.0000   -0.11862
344840.0000   -0.65778
344880.0000   -0.44009
344920.0000   -0.18695
344960.0000    0.05500
345000.0000   -0.34549
345040.0000   -0.06318
345080.0000   -0.59373
345120.0000   -0.31924
345160.0000   -0.26011
345200.0000   -0.26119
345240.0000   -0.47955
345280.0000   -0.44661
345320.0000   -0.25125
345360.0000   -0.29328
345400.0000   -0.38896
345440.0000   -0.25402
345480.0000   -0.52408
345520.0000   -0.48229
345560.0000   -0.33690
345600.0000   -0.46482
345640.0000   -0.46260
345680.0000   -0.76317
345720.0000   -0.35768
345760.0000   -0.20912
345800.0000   -0.06205
345840.0000   -0.51295
345880.0000   -0.44506
345920.0000   -0.44363
345960.0000   -0.55027
346000.0000   -0.71821
346040.0000   -0.33102
346080.0000   -0.42673
346120.0000   -0.82986
346160.0000   -0.62156
346200.0000   -0.28218
346240.0000   -0.21897
346280.0000   -0.12363
346320.0000   -0.23359
346360.0000   -0.17423
346400.0000   -0.59455
346440.0000   -0.31362
346480.0000   -0.41708
346520.0000   -0.29127
346560.0000   -0.39748
346600.0000   -0.43135
346640.0000   -0.75744
346680.0000   -0.61473
346720.0000   -0.61187
346760.0000   -0.40178
346800.0000   -0.51783
346840.0000   -0.64448
346880.0000   -0.46857
346920.0000   -0.82473
346960.0000   -0.53015
347000.0000   -0.73970
347040.0000    0.09128
347080.0000   -0.02673
347120.0000   -0.11197
347160.0000   -0.27418
347200.0000   -0.21818
347240.0000   -0.15792
347280.0000    0.13369
347320.0000   -0.31006
347360.0000   -0.49489
347400.0000   -0.30077
347440.0000   -0.65093
347480.0000   -0.27183
347520.0000   -0.37500
347560.0000   -0.40306
347600.0000   -0.52796
347640.0000   -1.03560
347680.0000   -0.37932
347720.0000   -0.65428
347760.0000   -0.56760
347800.0000   -0.59821
347840.0000   -0.56290
347880.0000   -0.43863
347920.0000   -0.66737
347960.0000   -0.58023
348000.0000   -0.73535
348040.0000   -0.30441
348080.0000   -0.19039
348120.0000   -0.22819
348160.0000   -0.35224
348200.0000   -0.19394
348240.0000   -0.20132
348280.0000   -0.73334
348320.0000   -0.47555
348360.0000   -0.46051
348400.0000   -0.49423
348440.0000   -0.55002
348480.0000   -0.18741
348520.0000   -0.61412
348560.0000   -0.54301
348600.0000   -0.39210
348640.0000   -0.55687
348680.0000   -0.57217
348720.0000   -0.35481
348760.0000   -0.38036
348800.0000   -0.38235
348840.0000   -0.23228
348880.0000   -0.20056
348920.0000   -0.32211
348960.0000   -0.39352
349000.0000   -0.26717
349040.0000   -0.34972
349080.0000   -0.48484
349120.0000   -0.19951
349160.0000   -0.33217
349200.0000   -0.36073
349240.0000   -0.11596
349280.0000   -0.30003
349320.0000   -0.35633
349360.0000   -0.59124
349400.0000   -0.51542
349440.0000   -0.41978
349480.0000   -0.21137
349520.0000   -0.00897
349560.0000   -0.67851
349600.0000   -0.54242
349640.0000   -0.51135
349680.0000   -0.27380
349720.0000   -0.33202
349760.0000   -0.50764
349800.0000   -0.33238
349840.0000   -0.23898
349880.0000    0.14500
349920.0000   -0.16110
349960.0000   -0.09909
350000.0000   -0.19935
350040.0000   -0.43185
350080.0000   -0.18690
350120.0000   -0.28792
350160.0000   -0.27056
350200.0000   -0.56786
350240.0000   -0.43940
350280.0000   -0.21830
350320.0000   -0.28044
350360.0000   -0.19863
350400.0000   -0.08699
350440.0000   -0.17594
350480.0000   -0.38558
350520.0000   -0.32280
350560.0000   -0.23990
350600.0000   -0.20792
350640.0000   -0.14794
350680.0000   -0.31409
350720.0000   -0.48235
350760.0000   -0.18461
350800.0000   -0.36643
350840.0000   -0.23892
350880.0000   -0.23616
350920.0000   -0.20275
350960.0000   -0.20059
351000.0000   -0.08556
351040.0000   -0.19281
351080.0000   -0.08148
351120.0000   -0.01547
351160.0000   -0.26796
351200.0000   -0.23498
351240.0000   -0.32039
351280.0000   -0.42234
351320.0000   -0.27875
351360.0000   -0.36826
351400.0000   -0.40703
351440.0000   -0.38185
351480.0000   -0.77922
351520.0000   -0.74308
351560.0000   -0.56130
351600.0000   -0.72180
351640.0000   -0.56842
351680.0000   -0.81272
351720.0000   -0.48736
351760.0000   -0.40779
351800.0000   -0.49750
351840.0000   -0.25955
351880.0000   -0.52856
351920.0000   -0.35796
351960.0000   -0.28788
352000.0000   -0.24581
352040.0000   -0.30061
352080.0000   -0.40294
352120.0000   -0.31057
352160.0000   -0.60210
352200.0000   -0.67968
352240.0000   -0.70357
352280.0000   -0.78290
352320.0000   -0.51559
352360.0000   -0.26967
352400.0000   -0.44277
352440.0000   -0.60930
352480.0000   -0.87820
352520.0000   -1.02810
352560.0000   -0.55425
352600.0000   -0.87202
352640.0000   -1.02192
352680.0000   -0.46753
352720.0000   -0.11546
352760.0000   -0.26576
352800.0000   -0.29841
352840.0000   -0.43484
352880.0000   -0.32372
352920.0000   -0.28966
352960.0000   -0.42542
353000.0000   -0.32576
353040.0000   -0.17704
353080.0000   -0.37362
353120.0000   -0.63194
353160.0000   -0.69164
353200.0000   -0.22241
353240.0000   -0.42984
353280.0000   -0.04673
353320.0000   -0.33006
353360.0000   -0.30906
353400.0000   -0.40719
353440.0000   -0.43092
353480.0000   -0.16696
353520.0000    0.15865
353560.0000    0.44956
353600.0000    0.26956
353640.0000    0.15793
353680.0000    0.20506
353720.0000    0.31979
353760.0000    0.20063
353800.0000    0.13514
353840.0000    0.14568
353880.0000    0.24310
353920.0000   -0.03746
353960.0000   -0.16783
354000.0000   -0.25397
354040.0000   -0.13049
354080.0000   -0.13843
354120.0000   -0.11558
354160.0000   -0.01585
354200.0000   -0.17950
354240.0000   -0.21004
354280.0000   -0.20180
354320.0000   -0.01791
354360.0000   -0.08070
354400.0000   -0.07051
354440.0000   -0.10362
354480.0000   -0.16961
354520.0000   -0.18618
354560.0000   -0.17620
354600.0000   -0.05281
354640.0000   -0.32285
354680.0000   -0.29266
354720.0000   -0.19686
354760.0000    0.02595
354800.0000   -0.16474
354840.0000   -0.36448
354880.0000   -0.11428
354920.0000   -0.13484
354960.0000   -0.21941
355000.0000   -0.03916
355040.0000   -0.20204
355080.0000   -0.17959
355120.0000   -0.23084
355160.0000   -0.15314
355200.0000   -0.15379
355240.0000   -0.18930
355280.0000   -0.51469
355320.0000   -0.44929
355360.0000   -0.40691
355400.0000   -0.39429
355440.0000   -0.13921
355480.0000    0.16218
355520.0000    0.36295
355560.0000    0.33626
355600.0000    0.19093
355640.0000    0.41822
355680.0000    0.32921
355720.0000    0.38188
355760.0000    0.28070
355800.0000    0.30873
355840.0000    0.23031
355880.0000    0.39010
355920.0000    0.18424
355960.0000    0.04759
356000.0000    0.35104
356040.0000    0.52951
356080.0000    0.12729
356120.0000    0.20465
356160.0000   -0.14791
356200.0000   -0.12685
356240.0000    0.00310
356280.0000    0.57063
356320.0000    0.55933
356360.0000    0.30625
356400.0000    0.36908
356440.0000    0.27589
356480.0000    0.49502
356520.0000    0.24885
356560.0000    0.22932
356600.0000    0.38580
356640.0000    0.34663
356680.0000    0.42295
356720.0000    0.42730
356760.0000    0.37305
356800.0000    0.43975
356840.0000    0.37675
356880.0000    0.46582
356920.0000    0.24285
356960.0000    0.41581
357000.0000    0.29367
357040.0000    0.36093
357080.0000    0.10995
357120.0000    0.03278
357160.0000    0.12639
357200.0000   -0.05610
357240.0000    0.04936
357280.0000   -0.05847
357320.0000   -0.17731
357360.0000    0.00863
357400.0000   -0.25914
357440.0000   -0.16863
357480.0000   -0.37596
357520.0000   -0.36418
357560.0000   -0.46119
357600.0000   -0.15264
357640.0000   -0.18793
357680.0000   -0.25317
357720.0000   -0.45238
357760.0000   -0.17972
357800.0000   -0.14734
357840.0000   -0.10563
357880.0000   -0.58116
357920.0000   -0.45978
357960.0000   -0.07625
358000.0000   -0.30525
358040.0000   -0.01020
358080.0000   -0.24269
358120.0000   -0.19372
358160.0000   -0.14934
358200.0000   -0.08361
358240.0000   -0.40697
358280.0000   -0.14550
358320.0000   -0.30898
358360.0000   -0.19593
358400.0000   -0.51152
358440.0000   -0.32393
358480.0000   -0.42237
358520.0000   -0.27809
358560.0000   -0.09575
358600.0000   -0.15197
358640.0000   -0.67131
358680.0000   -0.28984
358720.0000   -0.65915
358760.0000   -0.40448
358800.0000   -0.31570
358840.0000   -0.03350
358880.0000   -0.14820
358920.0000   -0.02052
358960.0000   -0.12556
359000.0000   -0.25468
359040.0000   -0.27644
359080.0000   -0.40635
359120.0000   -0.50352
359160.0000   -0.35069
359200.0000   -0.19601
359240.0000   -0.28106
359280.0000   -0.41022
359320.0000   -0.20763
359360.0000   -0.22352
359400.0000    0.03552
359440.0000    0.03712
359480.0000   -0.01230
359520.0000   -0.27702
359560.0000   -0.16021
359600.0000   -0.38660
359640.0000   -0.11275
359680.0000   -0.50059
359720.0000   -0.38543
359760.0000   -0.32332
359800.0000   -0.27549
359840.0000   -0.19621
359880.0000   -0.46128
359920.0000   -0.18226
359960.0000   -0.17554
360000.0000   -0.15970
360040.0000   -0.24295
360080.0000   -0.50563
360120.0000   -0.21957
360160.0000   -0.01846
360200.0000   -0.07513
360240.0000   -0.37438
360280.0000   -0.10966
360320.0000   -0.08840
360360.0000   -0.18976
360400.0000   -0.20629
360440.0000   -0.40442
360480.0000   -0.28012
360520.0000   -0.09778
360560.0000   -0.23616
360600.0000   -0.60114
360640.0000   -0.44872
360680.0000   -0.54168
360720.0000   -0.32817
360760.0000   -0.67088
360800.0000   -0.43537
360840.0000   -0.35033
360880.0000   -0.42717
360920.0000   -0.05988
360960.0000   -0.32874
361000.0000   -0.55148
361040.0000   -0.50269
361080.0000   -0.65104
361120.0000   -0.48378
361160.0000   -0.04427
361200.0000   -0.19655
361240.0000    0.05715
361280.0000   -0.15014
361320.0000   -0.22227
361360.0000   -0.46967
361400.0000   -0.39682
361440.0000   -0.54865
361480.0000   -0.61375
361520.0000   -0.60985
361560.0000   -0.37606
361600.0000   -0.16062
361640.0000   -0.43313
361680.0000   -0.66579
361720.0000   -0.43977
361760.0000   -0.41820
361800.0000   -0.55581
361840.0000   -0.39792
361880.0000   -0.38997
361920.0000   -0.30636
361960.0000   -0.46082
362000.0000   -0.28166
362040.0000   -0.21700
362080.0000   -0.33220
362120.0000   -0.30542
362160.0000   -0.19433
362200.0000   -0.23008
362240.0000   -0.41046
362280.0000   -0.16871
362320.0000   -0.36120
362360.0000   -0.19035
362400.0000   -0.31726
362440.0000   -0.17989
362480.0000   -0.30139
362520.0000   -0.23511
362560.0000   -0.66128
362600.0000   -0.27832
362640.0000   -0.54004
362680.0000   -0.40221
362720.0000   -0.50738
362760.0000   -0.43041
362800.0000   -0.49289
362840.0000   -0.14572
362880.0000   -0.51508
362920.0000   -0.41790
362960.0000   -0.42850
363000.0000   -0.33293
363040.0000   -0.21940
363080.0000   -0.65148
363120.0000   -0.41431
363160.0000   -0.51611
363200.0000   -0.23688
363240.0000   -0.52528
363280.0000   -0.48556
363320.0000   -0.39399
363360.0000   -0.37999
363400.0000   -0.36059
363440.0000   -0.24672
363480.0000   -0.58705
363520.0000   -0.33739
363560.0000   -0.47706
363600.0000   -0.72071
363640.0000   -0.47094
363680.0000   -0.54215
363720.0000   -0.21505
363760.0000   -0.40825
363800.0000   -0.46621
363840.0000   -0.18424
363880.0000   -0.28053
363920.0000   -0.73903
363960.0000   -0.45612
364000.0000   -0.60411
364040.0000   -0.47176
364080.0000   -0.37470
364120.0000   -0.34165
364160.0000   -0.51796
364200.0000   -0.46289
364240.0000   -0.52536
364280.0000   -0.47205
364320.0000   -0.80307
364360.0000   -0.28726
364400.0000   -0.68805
364440.0000   -0.41406
364480.0000   -0.25709
364520.0000   -0.41637
364560.0000   -0.29617
364600.0000   -0.80989
364640.0000   -0.63256
364680.0000   -0.24775
364720.0000   -0.29105
364760.0000   -0.44470
364800.0000   -0.21216
364840.0000   -0.27548
364880.0000   -0.32227
364920.0000   -0.27303
364960.0000   -0.41427
365000.0000   -0.44659
365040.0000   -0.28468
365080.0000   -0.36717
365120.0000   -0.71576
365160.0000   -0.20047
365200.0000   -0.11224
365240.0000   -0.22675
365280.0000   -0.38154
365320.0000   -0.38745
365360.0000   -0.22194
365400.0000   -0.14417
365440.0000   -0.35964
365480.0000   -0.23016
365520.0000   -0.34133
365560.0000   -0.25168
365600.0000   -0.32849
365640.0000   -0.29199
365680.0000   -0.22869
365720.0000   -0.46927
365760.0000   -0.23906
365800.0000   -0.63389
365840.0000   -0.58421
365880.0000   -0.62010
365920.0000   -0.55285
365960.0000   -0.64992
366000.0000   -0.46718
366040.0000   -0.34270
366080.0000   -0.47507
366120.0000   -0.63800
366160.0000   -0.39129
366200.0000   -0.45764
366240.0000   -0.23246
366280.0000   -0.24626
366320.0000   -0.32509
366360.0000   -0.46300
366400.0000   -0.36051
366440.0000   -0.30512
366480.0000   -0.44729
366520.0000   -0.49319
366560.0000   -0.51813
366600.0000   -0.09088
366640.0000   -0.23966
366680.0000   -0.56569
366720.0000   -0.27134
366760.0000   -0.44011
366800.0000   -0.23769
366840.0000   -0.24453
366880.0000   -0.28514
366920.0000   -0.50190
366960.0000   -0.46244
367000.0000   -0.65568
367040.0000   -0.51510
367080.0000   -0.54975
367120.0000   -0.72959
367160.0000   -0.30462
367200.0000   -0.28773
367240.0000   -0.19712
367280.0000   -0.33207
367320.0000   -0.07742
367360.0000   -0.15553
367400.0000   -0.06409
367440.0000   -0.17368
367480.0000   -0.01442
367520.0000   -0.11603
367560.0000   -0.42799
367600.0000   -0.28608
367640.0000   -0.54667
367680.0000   -0.50991
367720.0000   -0.24295
367760.0000   -0.34996
367800.0000   -0.47367
367840.0000   -0.31323
367880.0000   -0.41712
367920.0000   -0.62237
367960.0000   -0.27720
368000.0000   -0.47369
368040.0000   -0.43409
368080.0000   -0.40904
368120.0000   -0.42614
368160.0000   -0.45300
368200.0000   -0.45380
368240.0000   -0.75606
368280.0000   -0.30015
368320.0000   -0.43545
368360.0000   -0.72619
368400.0000   -0.50919
368440.0000   -0.49379
368480.0000   -0.60460
368520.0000   -0.32456
368560.0000   -0.64353
368600.0000   -0.50740
368640.0000   -0.28487
368680.0000   -0.28282
368720.0000   -0.41305
368760.0000   -0.45924
368800.0000   -0.45905
368840.0000   -0.54058
368880.0000   -0.68461
368920.0000   -0.49805
368960.0000   -0.62548
369000.0000   -0.82262
369040.0000   -0.49196
369080.0000   -0.67975
369120.0000   -0.31843
369160.0000   -0.76565
369200.0000   -0.53195
369240.0000   -0.63586
369280.0000   -0.62172
369320.0000   -0.74881
369360.0000   -0.52835
369400.0000   -0.60738
369440.0000   -0.44013
369480.0000   -0.63830
369520.0000   -0.59680
369560.0000   -0.53412
369600.0000   -0.74934
369640.0000   -0.64549
369680.0000   -0.37642
369720.0000   -0.47356
369760.0000   -0.55954
369800.0000   -0.61766
369840.0000   -0.53924
369880.0000   -0.62173
369920.0000   -0.70787
369960.0000   -0.47822
370000.0000   -0.67655
370040.0000   -0.36092
370080.0000   -0.49158
370120.0000   -0.82113
370160.0000   -0.69706
370200.0000   -0.74741
370240.0000   -0.31104
370280.0000   -0.56411
370320.0000   -0.68176
370360.0000   -0.52621
370400.0000   -0.47326
370440.0000   -0.60524
370480.0000   -0.30311
370520.0000   -0.62820
370560.0000   -0.39820
370600.0000   -0.21813
370640.0000   -0.29226
370680.0000   -0.13386
370720.0000   -0.51360
370760.0000   -0.60532
370800.0000   -0.55254
370840.0000   -0.78823
370880.0000   -0.55203
370920.0000   -0.53936
370960.0000   -0.41937
371000.0000   -0.65649
371040.0000   -0.71998
371080.0000   -0.52707
371120.0000   -0.65441
371160.0000   -0.58328
371200.0000   -0.53195
371240.0000   -0.22484
371280.0000   -0.32785
371320.0000   -0.55759
371360.0000   -0.66719
371400.0000   -0.79638
371440.0000   -0.51045
371480.0000   -0.45965
371520.0000   -0.40623
371560.0000   -0.10434
371600.0000   -0.48357
371640.0000   -0.26200
371680.0000   -0.51472
371720.0000   -0.42254
371760.0000   -0.38493
371800.0000   -0.56826
371840.0000   -0.31667
371880.0000   -0.28913
371920.0000   -0.51742
371960.0000   -0.43655
372000.0000   -0.37595
372040.0000   -0.32012
372080.0000   -0.57296
372120.0000   -0.40116
372160.0000   -0.43604
372200.0000   -0.49264
372240.0000   -0.23746
372280.0000   -0.56857
372320.0000   -0.49614
372360.0000   -0.65240
372400.0000   -0.28666
372440.0000   -0.42375
372480.0000   -0.40084
372520.0000   -0.48732
372560.0000   -0.52335
372600.0000   -0.63728
372640.0000   -0.49513
372680.0000   -0.67634
372720.0000   -0.49578
372760.0000   -0.19058
372800.0000   -0.21853
372840.0000   -0.18252
372880.0000   -0.05051
372920.0000   -0.32607
372960.0000   -0.40439
373000.0000   -0.60832
373040.0000   -0.54241
373080.0000   -0.71084
373120.0000   -0.63995
373160.0000   -0.51104
373200.0000   -0.51092
373240.0000   -0.63843
373280.0000   -0.74070
373320.0000   -0.56081
373360.0000   -0.74122
373400.0000   -0.81123
373440.0000   -0.49518
373480.0000   -0.46881
373520.0000   -0.84523
373560.0000   -0.64450
373600.0000   -0.83840
373640.0000   -0.58306
373680.0000   -0.70650
373720.0000   -0.64853
373760.0000   -0.64506
373800.0000   -0.39291
373840.0000   -0.21699
373880.0000   -0.38880
373920.0000   -0.50401
373960.0000   -0.86313
374000.0000   -0.46739
374040.0000   -0.87021
374080.0000   -0.14698
374120.0000   -0.34328
374160.0000   -0.62633
374200.0000   -0.45910
374240.0000   -0.59432
374280.0000   -0.66619
374320.0000   -0.47600
374360.0000   -0.39648
374400.0000   -0.42184
374440.0000   -0.54845
374480.0000   -0.53695
374520.0000   -1.05244
374560.0000   -0.86039
374600.0000   -0.53311
374640.0000   -0.30045
374680.0000   -0.57071
374720.0000   -0.42148
374760.0000   -0.79751
374800.0000   -0.74823
374840.0000   -0.85984
374880.0000   -0.49260
374920.0000   -0.55717
374960.0000   -0.83375
375000.0000   -0.90704
375040.0000   -0.93308
375080.0000   -0.87268
375120.0000   -0.67035
375160.0000   -1.26491
375200.0000   -0.95111
375240.0000   -0.76420
375280.0000   -1.05310
375320.0000   -1.07453
375360.0000   -1.10750
375400.0000   -0.95341
375440.0000   -1.02391
375480.0000   -0.85392
375520.0000   -0.67199
375560.0000   -1.05110
375600.0000   -0.52834
375640.0000   -0.98951
375680.0000   -1.07334
375720.0000   -0.60411
375760.0000   -1.19918
375800.0000   -0.46767
375840.0000   -0.78341
375880.0000   -0.18116
375920.0000    0.01996
375960.0000   -0.51444
376000.0000   -0.47501
376040.0000   -0.52773
376080.0000   -0.10299
376120.0000   -0.10953
376160.0000   -0.07431
376200.0000    0.13908
376240.0000   -0.10317
376280.0000   -0.56902
376320.0000   -0.52808
376360.0000   -0.60447
376400.0000   -0.77543
376440.0000   -0.49052
376480.0000   -0.69586
376520.0000   -0.83837
376560.0000   -0.62198
376600.0000   -0.62515
376640.0000   -0.51812
376680.0000   -0.86891
376720.0000   -0.78787
376760.0000   -0.80840
376800.0000   -0.63958
376840.0000   -0.69116
376880.0000   -0.70099
376920.0000   -0.72757
376960.0000   -0.63993
377000.0000   -0.48170
377040.0000   -0.62036
377080.0000   -0.51173
377120.0000   -0.51964
377160.0000   -0.58198
377200.0000   -0.37028
377240.0000   -0.42124
377280.0000   -0.16182
377320.0000   -0.59527
377360.0000   -0.21009
377400.0000   -0.33831
377440.0000   -0.29199
377480.0000   -0.22242
377520.0000    0.53163
377560.0000    0.44793
377600.0000    0.51404
377640.0000    0.03407
377680.0000    0.03334
377720.0000    0.19613
377760.0000   -0.09902
377800.0000   -0.08242
377840.0000   -0.20424
377880.0000   -0.39980
377920.0000   -0.18865
377960.0000   -0.14914
378000.0000    0.01682
378040.0000   -0.10749
378080.0000   -0.15259
378120.0000    0.40298
378160.0000    0.22216
378200.0000    0.47328
378240.0000    0.48872
378280.0000    0.42212
378320.0000    0.04627
378360.0000    0.25846
378400.0000    0.35641
378440.0000    0.30197
378480.0000    0.21516
378520.0000    0.38140
378560.0000    0.27080
378600.0000    0.13930
378640.0000    0.44476
378680.0000    0.40506
378720.0000    0.58916
378760.0000    0.26507
378800.0000    0.46257
378840.0000    0.44654
378880.0000    0.24773
378920.0000    0.45227
378960.0000    0.50787
379000.0000    0.26415
379040.0000    0.38832
379080.0000    0.61922
379120.0000    0.47741
379160.0000    0.58685
379200.0000    0.37879
379240.0000    0.48344
379280.0000    0.35547
379320.0000    0.53059
379360.0000    0.64009
379400.0000    0.44709
379440.0000    0.38095
379480.0000    0.40985
379520.0000    0.29855
379560.0000    0.44939
379600.0000    0.46658
379640.0000    0.34839
379680.0000    0.36822
379720.0000    0.53578
379760.0000    0.32882
379800.0000    0.14085
379840.0000    0.21297
379880.0000    0.37675
379920.0000    0.43833
379960.0000    0.36803
380000.0000    0.41263
380040.0000    0.29643
380080.0000    0.58568
380120.0000    0.50156
380160.0000    0.15621
380200.0000    0.28546
380240.0000    0.53415
380280.0000    0.17179
380320.0000    0.32220
380360.0000    0.35803
380400.0000    0.37196
380440.0000    0.46280
380480.0000    0.35379
380520.0000    0.46471
380560.0000    0.44651
380600.0000    0.15405
380640.0000    0.07887
380680.0000    0.46261
380720.0000    0.40524
380760.0000    0.53777
380800.0000    0.17408
380840.0000   -0.55489
380880.0000   -0.24504
380920.0000   -0.76459
380960.0000   -0.26632
381000.0000   -0.55714
381040.0000   -0.56254
381080.0000   -0.78166
381120.0000   -0.78757
381160.0000   -0.52704
381200.0000   -0.84468
381240.0000   -0.42147
381280.0000   -0.41025
381320.0000   -0.56431
381360.0000   -0.39400
381400.0000   -0.63710
381440.0000   -0.42471
381480.0000    0.04030
381520.0000   -0.19589
381560.0000   -0.66115
381600.0000   -0.69199
381640.0000   -0.22684
381680.0000   -0.47976
381720.0000   -0.39127
381760.0000   -0.06379
381800.0000   -0.31805
381840.0000    0.13669
381880.0000   -0.01059
381920.0000   -0.22746
381960.0000   -0.18420
382000.0000    0.04656
382040.0000   -0.15603
382080.0000   -0.26827
382120.0000   -0.58138
382160.0000   -0.72184
382200.0000   -0.55992
382240.0000   -0.41499
382280.0000   -0.54437
382320.0000   -0.39762
382360.0000   -0.38111
382400.0000   -0.39545
382440.0000   -0.25098
382480.0000   -0.18046
382520.0000    0.23057
382560.0000    0.21464
382600.0000    0.04623
382640.0000    0.36554
382680.0000   -0.06383
382720.0000   -0.08272
382760.0000   -0.19752
382800.0000   -0.13695
382840.0000   -0.14181
382880.0000   -0.29791
382920.0000   -0.22057
382960.0000   -0.33657
383000.0000    0.06140
383040.0000    0.30163
383080.0000    0.08687
383120.0000    0.50045
383160.0000    0.43921
383200.0000    0.48751
383240.0000    0.68801
383280.0000    0.52683
383320.0000    0.37374
383360.0000    0.44173
383400.0000    0.22642
383440.0000    0.39058
383480.0000    0.07830
383520.0000    0.18847
383560.0000    0.09711
383600.0000    0.44778
383640.0000    0.51386
383680.0000    0.49203
383720.0000    0.34982
383760.0000    0.25023
383800.0000    0.65935
383840.0000    0.74348
383880.0000    0.61376
383920.0000    0.31062
383960.0000    0.44646
384000.0000    0.28482
384040.0000    0.33039
384080.0000    0.21866
384120.0000    0.46306
384160.0000    0.30389
384200.0000    0.39997
384240.0000    0.64886
384280.0000    0.42607
384320.0000    0.46533
384360.0000    0.27855
384400.0000    0.33744
384440.0000    0.41778
384480.0000    0.78511
384520.0000    0.67211
384560.0000    0.59239
384600.0000    0.70391
384640.0000    0.76669
384680.0000    0.68641
384720.0000    0.63444
384760.0000    0.67015
384800.0000    0.68534
384840.0000    0.48354
384880.0000    0.67079
384920.0000    0.70929
384960.0000    0.49519
385000.0000    0.43182
385040.0000    0.27254
385080.0000    0.46589
385120.0000    0.27947
385160.0000   -0.05972
385200.0000    0.04321
385240.0000   -0.12167
385280.0000   -0.39325
385320.0000   -0.10415
385360.0000   -0.51032
385400.0000   -0.41214
385440.0000   -0.40951
385480.0000   -0.42454
385520.0000   -0.14080
385560.0000   -0.45503
385600.0000   -0.64187
385640.0000   -0.40808
385680.0000   -0.60378
385720.0000   -0.36764
385760.0000   -0.20380
385800.0000    0.13242
385840.0000   -0.26973
385880.0000    0.00411
385920.0000   -0.19160
385960.0000   -0.12363
386000.0000   -0.32524
386040.0000   -0.40805
386080.0000   -0.30188
386120.0000   -0.12365
386160.0000   -0.00805
386200.0000   -0.14390
386240.0000   -0.58024
386280.0000   -0.56204
386320.0000   -0.41612
386360.0000   -0.07050
386400.0000   -0.06001
386440.0000   -0.36652
386480.0000   -0.20971
386520.0000    0.15693
386560.0000    0.16054
386600.0000    0.13561
386640.0000    0.19976
386680.0000    0.06026
386720.0000   -0.01071
386760.0000    0.09111
386800.0000    0.00408
386840.0000    0.47346
386880.0000    0.38955
386920.0000    0.31987
386960.0000    0.41579
387000.0000    0.43156
387040.0000    0.30137
387080.0000    0.41139
387120.0000    0.39717
387160.0000    0.42148
387200.0000    0.42770
387240.0000    0.40299
387280.0000    0.30357
387320.0000    0.15277
387360.0000    0.15959
387400.0000    0.29298
387440.0000    0.42427
387480.0000    0.29278
387520.0000    0.34177
387560.0000    0.39753
387600.0000    0.38895
387640.0000    0.43666
387680.0000    0.32063
387720.0000    0.34558
387760.0000    0.06149
387800.0000    0.06494
387840.0000    0.30774
387880.0000    0.18134
387920.0000    0.22132
387960.0000    0.38420
388000.0000    0.38681
388040.0000    0.40284
388080.0000    0.28950
388120.0000    0.21420
388160.0000    0.43239
388200.0000    0.43828
388240.0000    0.30839
388280.0000    0.29436
388320.0000    0.30158
388360.0000    0.20032
388400.0000    0.20256
388440.0000    0.38903
388480.0000    0.46335
388520.0000    0.17754
388560.0000    0.46864
388600.0000    0.37789
388640.0000    0.15149
388680.0000    0.26522
388720.0000    0.34507
388760.0000    0.29591
388800.0000    0.38225
388840.0000    0.28443
388880.0000    0.29544
388920.0000    0.54863
388960.0000    0.47493
389000.0000    0.05702
389040.0000    0.33999
389080.0000    0.53391
389120.0000   -0.17977
389160.0000    0.35134
389200.0000    0.23826
389240.0000    0.12421
389280.0000    0.33485
389320.0000    0.09322
389360.0000    0.25714
389400.0000    0.31187
389440.0000    0.24366
389480.0000    0.00934
389520.0000    0.40896
389560.0000    0.44252
389600.0000    0.31361
389640.0000    0.37129
389680.0000    0.34396
389720.0000   -0.00787
389760.0000    0.01895
389800.0000    0.07832
389840.0000    0.19206
389880.0000   -0.02668
389920.0000    0.06960
389960.0000    0.25365
390000.0000    0.59512
390040.0000    0.41562
390080.0000    0.36111
390120.0000    0.43109
390160.0000    0.21067
390200.0000    0.49908
390240.0000    0.47964
390280.0000    0.23439
390320.0000   -0.07007
390360.0000    0.46393
390400.0000    0.44355
390440.0000    0.44284
390480.0000    0.31985
390520.0000    0.30771
390560.0000    0.27517
390600.0000    0.26072
390640.0000    0.69878
390680.0000    0.54778
390720.0000    0.47252
390760.0000    0.21655
390800.0000    0.05188
390840.0000    0.22259
390880.0000    0.47139
390920.0000    0.35488
390960.0000    0.40959
391000.0000    0.54437
391040.0000    0.69959
391080.0000    0.40935
391120.0000    0.59870
391160.0000    0.36131
391200.0000    0.53492
391240.0000    0.46539
391280.0000    0.63448
391320.0000    0.37517
391360.0000    0.42150
391400.0000    0.58904
391440.0000    0.57892
391480.0000    0.40729
391520.0000    0.43676
391560.0000    0.60080
391600.0000    0.69116
391640.0000    0.47634
391680.0000    0.61827
391720.0000    0.51834
391760.0000    0.51921
391800.0000    0.55005
391840.0000    0.35901
391880.0000    0.26792
391920.0000    0.45274
391960.0000    0.17720
392000.0000    0.19083
392040.0000    0.10978
392080.0000    0.49016
392120.0000    0.44033
392160.0000    0.33933
392200.0000    0.34242
392240.0000    0.30879
392280.0000    0.41992
392320.0000    0.40425
392360.0000    0.30866
392400.0000    0.59296
392440.0000    0.13447
392480.0000    0.40630
392520.0000    0.00911
392560.0000    0.24015
392600.0000    0.15884
392640.0000    0.17791
392680.0000    0.34532
392720.0000    0.29577
392760.0000    0.32216
392800.0000    0.60267
392840.0000    0.21043
392880.0000    0.18864
392920.0000    0.25330
392960.0000    0.28091
393000.0000    0.44715
393040.0000    0.33058
393080.0000    0.10088
393120.0000    0.42016
393160.0000   -0.01103
393200.0000    0.43041
393240.0000    0.33820
393280.0000    0.45616
393320.0000    0.15860
393360.0000    0.12001
393400.0000    0.23036
393440.0000    0.28157
393480.0000    0.14864
393520.0000    0.16189
393560.0000    0.06116
393600.0000    0.10802
393640.0000    0.24645
393680.0000    0.32500
393720.0000    0.64470
393760.0000    0.01131
393800.0000    0.04541
393840.0000    0.05213
393880.0000    0.15429
393920.0000    0.33702
393960.0000    0.48685
394000.0000    0.27791
394040.0000    0.33236
394080.0000    0.53972
394120.0000    0.42729
394160.0000    0.25359
394200.0000    0.39155
394240.0000    0.21876
394280.0000    0.47801
394320.0000    0.27346
394360.0000    0.29791
394400.0000    0.17612
394440.0000    0.24378
394480.0000    0.14623
394520.0000    0.21679
394560.0000    0.28628
394600.0000    0.34981
394640.0000    0.46476
394680.0000    0.29799
394720.0000    0.54387
394760.0000    0.44785
394800.0000    0.23772
394840.0000    0.14732
394880.0000    0.41364
394920.0000    0.22138
394960.0000    0.08101
395000.0000    0.45864
395040.0000    0.33811
395080.0000    0.53588
395120.0000    0.43411
395160.0000    0.28782
395200.0000    0.41811
395240.0000    0.19772
395280.0000    0.53478
395320.0000    0.30871
395360.0000    0.39913
395400.0000    0.46654
395440.0000    0.23330
395480.0000    0.50785
395520.0000    0.52756
395560.0000    0.46459
395600.0000    0.35688
395640.0000    0.22706
395680.0000    0.29710
395720.0000    0.30654
395760.0000    0.19707
395800.0000    0.31638
395840.0000    0.06875
395880.0000    0.02115
395920.0000    0.03951
395960.0000    0.11792
396000.0000    0.02923
396040.0000    0.09363
396080.0000    0.25749
396120.0000   -0.00353
396160.0000    0.01104
396200.0000    0.12067
396240.0000   -0.11141
396280.0000   -0.13554
396320.0000   -0.28253
396360.0000   -0.35170
396400.0000   -0.18447
396440.0000   -0.27134
396480.0000   -0.33776
396520.0000   -0.30189
396560.0000   -0.55411
396600.0000   -0.75049
396640.0000   -0.75646
396680.0000   -0.42323
396720.0000   -0.29135
396760.0000   -0.17815
396800.0000   -0.64369
396840.0000   -0.15479
396880.0000   -0.09484
396920.0000   -0.03900
396960.0000    0.07398
397000.0000    0.02104
397040.0000   -0.05149
397080.0000   -0.35091
397120.0000   -0.06613
397160.0000   -0.14139
397200.0000   -0.37797
397240.0000   -0.40990
397280.0000   -0.75696
397320.0000   -0.56873
397360.0000   -0.70785
397400.0000   -0.39081
397440.0000   -0.17822
397480.0000   -0.47453
397520.0000   -0.42140
397560.0000   -0.50179
397600.0000   -0.68421
397640.0000   -0.60488
397680.0000   -0.69233
397720.0000   -0.60533
397760.0000   -0.53373
397800.0000   -0.88689
397840.0000   -0.62474
397880.0000   -0.60377
397920.0000   -0.78066
397960.0000   -0.77278
398000.0000   -0.83103
398040.0000   -0.86583
398080.0000   -0.69287
398120.0000   -0.89121
398160.0000   -0.75482
398200.0000   -0.57050
398240.0000   -0.67163
398280.0000   -0.70958
398320.0000   -0.51703
398360.0000   -0.68407
398400.0000   -0.61864
398440.0000   -0.55422
398480.0000   -1.02119
398520.0000   -0.52755
398560.0000   -0.70521
398600.0000   -0.83751
398640.0000   -0.51020
398680.0000   -0.52850
398720.0000   -0.70246
398760.0000   -0.66859
398800.0000   -0.64453
398840.0000   -0.56293
398880.0000   -0.70290
398920.0000   -0.54801
398960.0000   -0.58407
399000.0000   -0.58247
399040.0000   -0.46239
399080.0000   -0.76071
399120.0000   -0.34266
399160.0000   -0.54716
399200.0000   -0.28492
399240.0000   -0.14149
399280.0000   -0.46335
399320.0000   -0.41465
399360.0000   -0.37581
399400.0000   -0.46191
399440.0000   -0.42973
399480.0000   -0.56221
399520.0000   -0.51437
399560.0000   -0.40156
399600.0000   -0.33061
399640.0000   -0.44781
399680.0000   -0.49520
399720.0000   -0.48170
399760.0000   -0.45424
399800.0000   -0.37830
399840.0000   -0.55000
399880.0000   -0.66232
399920.0000   -0.53424
399960.0000   -0.43423
400000.0000   -0.60485
400040.0000   -0.52755
400080.0000   -0.44848
400120.0000   -0.47310
400160.0000   -0.25196
400200.0000   -0.41226
400240.0000   -0.23890
400280.0000   -0.38199
400320.0000   -0.34422
400360.0000   -0.35239
400400.0000   -0.47889
400440.0000   -0.50329
400480.0000   -0.13548
400520.0000   -0.13854
400560.0000   -0.01860
400600.0000   -0.36224
400640.0000   -0.35938
400680.0000   -0.52687
400720.0000   -0.45146
400760.0000   -0.56855
400800.0000   -0.55552
400840.0000   -0.60231
400880.0000   -0.15249
400920.0000   -0.32997
400960.0000   -0.16564
401000.0000   -0.18786
401040.0000   -0.26026
401080.0000   -0.22089
401120.0000   -0.66598
401160.0000   -0.51900
401200.0000   -0.40677
401240.0000   -0.44980
401280.0000   -0.47111
401320.0000   -0.53379
401360.0000   -0.41648
401400.0000   -0.38845
401440.0000   -0.18312
401480.0000   -0.23527
401520.0000    0.14993
401560.0000   -0.29429
401600.0000   -0.35657
401640.0000   -0.43248
401680.0000   -0.15585
401720.0000   -0.36924
401760.0000   -0.55984
401800.0000   -0.54567
401840.0000   -0.25190
401880.0000   -0.84819
401920.0000   -0.67227
401960.0000   -0.67487
402000.0000   -0.54095
402040.0000   -0.56715
402080.0000   -0.73138
402120.0000   -0.64179
402160.0000   -0.67544
402200.0000   -0.56348
402240.0000   -0.57356
402280.0000   -0.61855
402320.0000   -0.64153
402360.0000   -0.39793
402400.0000   -0.45103
402440.0000   -0.77917
402480.0000   -0.60118
402520.0000   -0.69145
402560.0000   -0.57911
402600.0000   -0.58377
402640.0000   -0.62060
402680.0000   -0.59256
402720.0000   -0.80421
402760.0000   -0.80804
402800.0000   -0.80367
402840.0000   -0.72516
402880.0000   -0.78037
402920.0000   -1.01016
402960.0000   -0.89749
403000.0000   -0.79346
403040.0000   -0.75738
403080.0000   -0.83190
403120.0000   -0.71758
403160.0000   -0.75495
403200.0000   -0.77137
403240.0000   -0.62943
403280.0000   -0.62155
403320.0000   -0.47860
403360.0000   -0.58507
403400.0000   -0.62899
403440.0000   -0.64229
403480.0000   -0.57919
403520.0000   -0.62362
403560.0000   -0.77182
403600.0000   -0.57975
403640.0000   -0.60387
403680.0000   -0.39916
403720.0000   -0.34067
403760.0000   -0.47399
403800.0000   -0.36825
403840.0000   -0.48645
403880.0000   -0.55693
403920.0000   -0.24004
403960.0000   -0.42214
404000.0000   -0.43550
404040.0000   -0.31086
404080.0000   -0.13084
404120.0000   -0.07546
404160.0000   -0.54096
404200.0000   -0.55617
404240.0000   -0.23790
404280.0000   -0.51510
404320.0000   -0.51343
404360.0000   -0.05873
404400.0000   -0.23933
404440.0000   -0.31310
404480.0000   -0.39013
404520.0000   -0.22236
404560.0000   -0.15932
404600.0000   -0.51040
404640.0000   -0.91884
404680.0000   -0.53417
404720.0000   -0.69923
404760.0000   -0.55434
404800.0000   -0.36852
404840.0000   -0.51641
404880.0000   -0.59606
404920.0000   -0.49178
404960.0000   -0.51728
405000.0000   -0.44698
405040.0000   -0.57244
405080.0000   -0.69821
405120.0000   -0.67691
405160.0000   -0.55179
405200.0000   -0.54217
405240.0000   -0.70032
405280.0000   -0.30105
405320.0000   -0.26255
405360.0000   -0.14761
405400.0000   -0.27968
405440.0000   -0.24832
405480.0000   -0.15849
405520.0000   -0.57037
405560.0000   -0.23910
405600.0000   -0.11479
405640.0000   -0.42742
405680.0000   -0.01424
405720.0000   -0.18835
405760.0000   -0.45662
405800.0000   -0.40551
405840.0000   -0.39825
405880.0000   -0.27658
405920.0000   -0.44975
405960.0000   -0.14357
406000.0000   -0.41863
406040.0000   -0.53167
406080.0000   -0.83771
406120.0000   -0.54111
406160.0000   -0.32106
406200.0000   -0.59975
406240.0000   -0.51566
406280.0000   -0.83965
406320.0000   -0.37463
406360.0000   -0.48817
406400.0000   -0.60353
406440.0000   -0.61364
406480.0000   -0.82416
406520.0000   -0.68254
406560.0000   -0.61840
406600.0000   -0.29835
406640.0000   -0.34667
406680.0000   -0.46719
406720.0000   -0.64662
406760.0000   -0.47913
406800.0000   -0.35953
406840.0000   -0.50377
406880.0000   -0.64231
406920.0000   -0.22589
406960.0000   -0.38205
407000.0000   -0.48720
407040.0000   -0.70673
407080.0000   -0.55326
407120.0000   -0.25663
407160.0000   -0.17853
407200.0000   -0.37100
407240.0000   -0.47385
407280.0000   -0.45770
407320.0000   -0.39696
407360.0000   -0.31867
407400.0000   -0.33036
407440.0000   -0.52668
407480.0000   -0.20104
407520.0000   -0.55581
407560.0000   -0.61790
407600.0000   -0.28615
407640.0000   -0.32267
407680.0000   -0.39739
407720.0000   -0.67479
407760.0000   -0.59511
407800.0000   -0.49383
407840.0000   -0.49792
407880.0000   -0.50738
407920.0000   -0.51829
407960.0000   -0.52249
408000.0000   -0.86661
408040.0000   -0.76001
408080.0000   -0.73055
408120.0000   -1.02874
408160.0000   -0.94827
408200.0000   -0.82423
408240.0000   -0.59947
408280.0000   -0.52599
408320.0000   -0.74855
408360.0000   -0.69361
408400.0000   -0.65679
408440.0000   -0.80795
408480.0000   -0.58697
408520.0000   -0.70549
408560.0000   -0.76197
408600.0000   -0.88404
408640.0000   -0.70074
408680.0000   -0.84869
408720.0000   -0.50534
408760.0000   -0.52254
408800.0000   -0.63819
408840.0000   -0.71747
408880.0000   -0.60744
408920.0000   -0.69786
408960.0000   -0.64507
409000.0000   -0.25499
409040.0000   -0.72738
409080.0000   -0.74678
409120.0000   -0.85226
409160.0000   -0.69886
409200.0000   -0.56724
409240.0000   -0.35182
409280.0000   -0.63889
409320.0000   -0.72544
409360.0000   -0.53449
409400.0000   -0.62228
409440.0000   -0.65796
409480.0000   -0.50117
409520.0000   -0.62317
409560.0000   -0.55910
409600.0000   -0.67918
409640.0000   -0.57051
409680.0000   -0.47711
409720.0000   -0.48258
409760.0000   -0.47537
409800.0000   -0.34829
409840.0000   -0.52769
409880.0000   -0.53873
409920.0000   -0.84425
409960.0000   -0.86370
410000.0000   -0.43609
410040.0000   -0.85584
410080.0000   -0.73947
410120.0000   -0.88768
410160.0000   -0.40857
410200.0000   -0.26456
410240.0000   -0.08375
410280.0000   -0.05282
410320.0000   -0.23962
410360.0000   -0.11325
410400.0000   -0.06289
410440.0000   -0.52281
410480.0000   -0.39395
410520.0000   -0.58052
410560.0000   -0.34769
410600.0000   -0.64822
410640.0000   -0.52020
410680.0000   -0.53214
410720.0000   -0.74680
410760.0000   -0.35104
410800.0000   -0.51745
410840.0000   -0.36824
410880.0000   -0.41879
410920.0000   -0.52979
410960.0000   -0.53048
411000.0000   -0.46033
411040.0000   -0.54795
411080.0000   -0.35174
411120.0000   -0.44746
411160.0000   -0.50494
411200.0000   -0.69214
411240.0000   -0.63809
411280.0000   -0.61133
411320.0000   -0.69542
411360.0000   -0.70466
411400.0000   -0.65951
411440.0000   -0.65955
411480.0000   -0.71029
411520.0000   -0.59336
411560.0000   -0.47361
411600.0000   -0.25041
411640.0000   -0.48771
411680.0000   -0.38801
411720.0000   -0.34477
411760.0000   -0.49754
411800.0000   -0.46168
411840.0000   -0.33099
411880.0000   -0.45575
411920.0000   -0.20796
411960.0000   -0.44896
412000.0000   -0.48602
412040.0000   -0.45764
412080.0000   -0.53557
412120.0000   -0.10352
412160.0000   -0.41265
412200.0000   -0.43853
412240.0000   -0.59347
412280.0000   -0.47308
412320.0000   -0.43318
412360.0000   -0.28430
412400.0000   -0.40825
412440.0000   -0.30550
412480.0000   -0.05940
412520.0000   -0.11131
412560.0000   -0.28243
412600.0000   -0.44767
412640.0000   -0.02391
412680.0000   -0.41264
412720.0000   -0.43315
412760.0000   -0.18508
412800.0000   -0.46509
412840.0000   -0.46838
412880.0000   -0.29659
412920.0000   -0.44277
412960.0000   -0.39049
413000.0000   -0.42694
413040.0000   -0.14028
413080.0000   -0.11286
413120.0000   -0.25520
413160.0000   -0.43110
413200.0000   -0.08194
413240.0000   -0.22306
413280.0000   -0.04312
413320.0000   -0.07904
413360.0000   -0.40424
413400.0000   -0.25699
413440.0000   -0.08111
413480.0000   -0.16049
413520.0000   -0.05566
413560.0000   -0.27771
413600.0000   -0.10713
413640.0000   -0.15111
413680.0000   -0.32482
413720.0000   -0.13274
413760.0000   -0.17863
413800.0000   -0.28757
413840.0000   -0.33058
413880.0000   -0.26045
413920.0000   -0.16671
413960.0000   -0.24512
414000.0000   -0.33660
414040.0000   -0.43422
414080.0000   -0.48250
414120.0000   -0.10256
414160.0000   -0.23638
414200.0000   -0.52761
414240.0000   -0.58394
414280.0000   -0.46448
414320.0000   -0.33262
414360.0000   -0.49823
414400.0000   -0.43100
414440.0000   -0.51009
414480.0000   -0.42485
414520.0000   -0.57298
414560.0000   -0.36904
414600.0000   -0.34293
414640.0000   -0.43600
414680.0000   -0.48700
414720.0000   -0.37940
414760.0000   -0.64356
414800.0000   -0.41624
414840.0000   -0.48163
414880.0000   -0.24461
414920.0000   -0.34480
414960.0000   -0.45937
415000.0000   -0.38402
415040.0000   -0.51893
415080.0000   -0.24004
415120.0000   -0.44738
415160.0000   -0.46130
415200.0000   -0.40127
415240.0000   -0.58557
415280.0000   -0.40230
415320.0000   -0.19650
415360.0000   -0.29280
415400.0000   -0.38568
415440.0000   -0.28232
415480.0000   -0.42610
415520.0000   -0.55761
415560.0000   -0.52464
415600.0000   -0.30356
415640.0000   -0.11648
415680.0000   -0.34818
415720.0000   -0.66831
415760.0000   -0.25411
415800.0000   -0.33777
415840.0000   -0.21414
415880.0000   -0.60608
415920.0000   -0.61877
415960.0000   -0.60673
416000.0000   -0.46779
416040.0000   -0.49155
416080.0000   -0.39038
416120.0000   -0.21075
416160.0000   -0.19882
416200.0000   -0.02712
416240.0000   -0.14724
416280.0000   -0.42717
416320.0000   -0.37112
416360.0000   -0.50177
416400.0000   -0.45568
416440.0000   -0.49445
416480.0000   -0.37796
416520.0000   -0.42121
416560.0000   -0.48733
416600.0000   -0.41436
416640.0000   -0.47596
416680.0000   -0.31747
416720.0000   -0.05998
416760.0000    0.10078
416800.0000   -0.05661
416840.0000   -0.16780
416880.0000   -0.03431
416920.0000   -0.12718
416960.0000   -0.34539
417000.0000   -0.14925
417040.0000    0.08944
417080.0000   -0.20585
417120.0000   -0.00920
417160.0000   -0.09674
417200.0000   -0.14622
417240.0000   -0.38625
417280.0000   -0.46281
417320.0000   -0.05510
417360.0000    0.04975
417400.0000   -0.16620
417440.0000   -0.19454
417480.0000   -0.02432
417520.0000   -0.04541
417560.0000   -0.01063
417600.0000   -0.15809
417640.0000    0.00467
417680.0000   -0.26926
417720.0000   -0.15043
417760.0000   -0.02777
417800.0000    0.05915
417840.0000   -0.56134
417880.0000   -0.35033
417920.0000   -0.37329
417960.0000   -0.21348
418000.0000   -0.24562
418040.0000    0.35913
418080.0000    0.44101
418120.0000    0.38714
418160.0000    0.30998
418200.0000    0.22244
418240.0000    0.32548
418280.0000    0.28418
418320.0000   -0.15925
418360.0000    0.03959
418400.0000   -0.00445
418440.0000    0.09782
418480.0000   -0.23256
418520.0000    0.05210
418560.0000   -0.37733
418600.0000   -0.75582
418640.0000   -0.46164
418680.0000   -0.30281
418720.0000   -0.05994
418760.0000   -0.47014
418800.0000   -0.40620
418840.0000   -0.47535
418880.0000   -0.62556
418920.0000   -0.55470
418960.0000   -0.65118
419000.0000   -0.44925
419040.0000   -0.49575
419080.0000   -0.62701
419120.0000   -0.81335
419160.0000   -0.55197
419200.0000   -0.44738
419240.0000   -0.56743
419280.0000   -0.41320
419320.0000   -0.78033
419360.0000   -0.35185
419400.0000   -0.60169
419440.0000   -0.55134
419480.0000   -0.74061
419520.0000   -0.45961
419560.0000   -0.63600
419600.0000   -0.51851
419640.0000   -0.51926
419680.0000   -0.46440
419720.0000   -0.41463
419760.0000   -0.34237
419800.0000   -0.34770
419840.0000   -0.33585
419880.0000   -0.43343
419920.0000   -0.64258
419960.0000   -0.40645
420000.0000   -0.55864
420040.0000   -0.61024
420080.0000   -0.43410
420120.0000   -0.57673
420160.0000   -0.48776
420200.0000   -0.46167
420240.0000   -0.33290
420280.0000   -0.25139
420320.0000   -0.53871
420360.0000   -0.36640
420400.0000   -0.49168
420440.0000   -0.26110
420480.0000   -0.66070
420520.0000   -0.58389
420560.0000   -0.45695
420600.0000   -0.15466
420640.0000   -0.10423
420680.0000   -0.33909
420720.0000   -0.34142
420760.0000   -0.59716
420800.0000   -0.25917
420840.0000   -0.26267
420880.0000   -0.52451
420920.0000   -0.48497
420960.0000   -0.50147
421000.0000   -0.54234
421040.0000   -0.24153
421080.0000   -0.32638
421120.0000   -0.62003
421160.0000   -0.41272
421200.0000   -0.64130
421240.0000   -0.73870
421280.0000   -0.51857
421320.0000   -0.52181
421360.0000   -0.46200
421400.0000   -0.37471
421440.0000   -0.25562
421480.0000   -0.63779
421520.0000   -0.57467
421560.0000   -0.57709
421600.0000   -0.22359
421640.0000   -0.69688
421680.0000   -0.55747
421720.0000   -0.59679
421760.0000   -0.37764
421800.0000   -0.38194
421840.0000   -0.53772
421880.0000   -0.43219
421920.0000   -0.43651
421960.0000   -0.45237
422000.0000   -0.67219
422040.0000   -0.40583
422080.0000   -0.53734
422120.0000   -0.40414
422160.0000   -0.63853
422200.0000   -0.87823
422240.0000   -0.59321
422280.0000   -0.64680
422320.0000   -0.69864
422360.0000   -0.52140
422400.0000   -0.13654
422440.0000   -0.44563
422480.0000   -0.50592
422520.0000   -0.48702
422560.0000   -0.44249
422600.0000   -0.83712
422640.0000   -0.73933
422680.0000   -0.39255
422720.0000   -0.77962
422760.0000   -0.53751
422800.0000   -0.32347
422840.0000   -0.25209
422880.0000   -0.40951
422920.0000   -0.56226
422960.0000   -0.44234
423000.0000   -0.47362
423040.0000   -0.50412
423080.0000   -0.43147
423120.0000   -0.42946
423160.0000   -0.54202
423200.0000   -0.45074
423240.0000   -0.56223
423280.0000   -0.57311
423320.0000   -0.50657
423360.0000   -0.44641
423400.0000   -0.62905
423440.0000   -0.76650
423480.0000   -0.34016
423520.0000   -0.30615
423560.0000   -0.54211
423600.0000   -0.51201
423640.0000   -0.35509
423680.0000   -0.50768
423720.0000   -0.59245
423760.0000   -0.56048
423800.0000   -0.11219
423840.0000   -0.44478
423880.0000   -0.51866
423920.0000   -0.52039
423960.0000   -0.69235
424000.0000   -0.29993
424040.0000   -0.68162
424080.0000   -0.07974
424120.0000   -0.14562
424160.0000   -0.13878
424200.0000   -0.26761
424240.0000   -0.04245
424280.0000   -0.13496
424320.0000   -0.07005
424360.0000    0.05315
424400.0000    0.03881
424440.0000   -0.13535
424480.0000   -0.38701
424520.0000   -0.38009
424560.0000   -0.24761
424600.0000   -0.53446
424640.0000   -0.29922
424680.0000   -0.16846
424720.0000   -0.12687
424760.0000   -0.25415
424800.0000   -0.12700
424840.0000   -0.31562
424880.0000   -0.13449
424920.0000   -0.20993
424960.0000   -0.52384
425000.0000   -0.44828
425040.0000   -0.25978
425080.0000   -0.27048
425120.0000   -0.29096
425160.0000   -0.26884
425200.0000   -0.73772
425240.0000   -0.39456
425280.0000   -0.30976
425320.0000   -0.41364
425360.0000   -0.45109
425400.0000   -0.39423
425440.0000   -0.41455
425480.0000   -0.18751
425520.0000   -0.38875
425560.0000   -0.07410
425600.0000   -0.19707
425640.0000   -0.55482
425680.0000   -0.31979
425720.0000   -0.19376
425760.0000   -0.03261
425800.0000   -0.11293
425840.0000   -0.22048
425880.0000    0.06542
425920.0000   -0.33294
425960.0000   -0.18071
426000.0000   -0.53868
426040.0000   -0.36733
426080.0000   -0.46904
426120.0000   -0.20804
426160.0000   -0.43392
426200.0000   -0.55437
426240.0000   -0.56141
426280.0000   -0.51778
426320.0000   -0.49108
426360.0000   -0.46567
426400.0000   -0.17095
426440.0000   -0.63333
426480.0000   -0.54259
426520.0000   -0.60024
426560.0000   -0.52504
426600.0000   -0.04028
426640.0000   -0.06380
426680.0000   -0.11120
426720.0000   -0.12872
426760.0000   -0.20681
426800.0000   -0.15390
426840.0000   -0.33123
426880.0000   -0.52215
426920.0000   -0.49993
426960.0000   -0.62171
427000.0000    0.06215
427040.0000    0.03251
427080.0000   -0.15807
427120.0000   -0.35123
427160.0000   -0.19731
427200.0000   -0.24957
427240.0000   -0.28734
427280.0000   -0.44498
427320.0000   -0.45402
427360.0000   -0.14472
427400.0000   -0.14286
427440.0000   -0.19796
427480.0000   -0.15561
427520.0000   -0.13378
427560.0000   -0.42293
427600.0000    0.16718
427640.0000   -0.01278
427680.0000   -0.33940
427720.0000   -0.13891
427760.0000   -0.38897
427800.0000   -0.54950
427840.0000   -0.29080
427880.0000   -0.16801
427920.0000   -0.30584
427960.0000   -0.26898
428000.0000   -0.62163
428040.0000   -0.16731
428080.0000   -0.15841
428120.0000    0.03224
428160.0000   -0.33523
428200.0000   -0.34219
428240.0000    0.04370
428280.0000   -0.13317
428320.0000    0.00007
428360.0000    0.09190
428400.0000   -0.23707
428440.0000    0.01760
428480.0000   -0.02660
428520.0000   -0.33869
428560.0000   -0.38409
428600.0000   -0.48207
428640.0000   -0.27287
428680.0000   -0.17836
428720.0000   -0.16514
428760.0000   -0.39133
428800.0000   -0.24220
428840.0000   -0.47194
428880.0000   -0.22574
428920.0000   -0.52556
428960.0000   -0.23848
429000.0000   -0.34772
429040.0000   -0.34656
429080.0000   -0.30905
429120.0000   -0.22878
429160.0000   -0.20714
429200.0000   -0.42135
429240.0000   -0.38394
429280.0000   -0.12244
429320.0000   -0.34218
429360.0000   -0.22641
429400.0000   -0.25449
429440.0000   -0.44364
429480.0000   -0.16092
429520.0000   -0.53607
429560.0000   -0.30393
429600.0000   -0.45468
429640.0000   -0.17290
429680.0000   -0.36572
429720.0000   -0.20848
429760.0000   -0.21303
429800.0000   -0.05661
429840.0000   -0.27782
429880.0000   -0.14382
429920.0000   -0.15750
429960.0000   -0.37215
430000.0000   -0.36357
430040.0000   -0.31104
430080.0000   -0.32993
430120.0000    0.08096
430160.0000   -0.24502
430200.0000   -0.19279
430240.0000   -0.33733
430280.0000   -0.32941
430320.0000   -0.31194
430360.0000   -0.29921
430400.0000   -0.34292
430440.0000   -0.15618
430480.0000   -0.22377
430520.0000   -0.54685
430560.0000   -0.25522
430600.0000   -0.44556
430640.0000   -0.34378
430680.0000   -0.29881
430720.0000   -0.14237
430760.0000   -0.29204
430800.0000   -0.42617
430840.0000   -0.37955
430880.0000   -0.21419
430920.0000    0.10706
430960.0000   -0.08501
431000.0000    0.00036
431040.0000   -0.38895
431080.0000   -0.49360
431120.0000   -0.20126
431160.0000    0.11933
431200.0000   -0.00955
431240.0000   -0.13989
431280.0000   -0.38443
431320.0000   -0.23083
431360.0000   -0.30277
431400.0000    0.03529
431440.0000   -0.16608
431480.0000   -0.19332
431520.0000   -0.15809
431560.0000   -0.21874
431600.0000   -0.21738
431640.0000   -0.21970
431680.0000    0.04166
431720.0000   -0.24868
431760.0000    0.10062
431800.0000   -0.04776
431840.0000   -0.17036
431880.0000   -0.08625
431920.0000    0.15904
431960.0000    0.08370
432000.0000   -0.13426
432040.0000   -0.26085
432080.0000   -0.13057
432120.0000   -0.17628
432160.0000    0.04754
432200.0000   -0.38252
432240.0000   -0.28116
432280.0000    0.03428
432320.0000   -0.31703
432360.0000   -0.43345
432400.0000   -0.49035
432440.0000   -0.51577
432480.0000   -0.30799
432520.0000   -0.62197
432560.0000   -0.28189
432600.0000   -0.23018
432640.0000   -0.23951
432680.0000   -0.33801
432720.0000   -0.39826
432760.0000   -0.30291
432800.0000   -0.24299
432840.0000   -0.34330
432880.0000   -0.37085
432920.0000   -0.69370
432960.0000   -0.46632
433000.0000   -0.29992
433040.0000   -0.54057
433080.0000   -0.48839
433120.0000   -0.41008
433160.0000   -0.36299
433200.0000   -0.55059
433240.0000   -0.52880
433280.0000   -0.33527
433320.0000   -0.60187
433360.0000   -0.42788
433400.0000   -0.71534
433440.0000   -0.36581
433480.0000   -0.46051
433520.0000   -0.35432
433560.0000   -0.36086
433600.0000   -0.60876
433640.0000   -0.70096
433680.0000   -0.66865
433720.0000   -0.84426
433760.0000   -0.64266
433800.0000   -0.76109
433840.0000   -0.92734
433880.0000   -0.82546
433920.0000   -0.86759
433960.0000   -0.73216
434000.0000   -0.71681
434040.0000   -0.86368
434080.0000   -0.76358
434120.0000   -0.57100
434160.0000   -0.56478
434200.0000   -0.88726
434240.0000   -0.57259
434280.0000   -0.71095
434320.0000   -0.87747
434360.0000   -0.47278
434400.0000   -0.50642
434440.0000   -0.20079
434480.0000   -0.39131
434520.0000   -0.45836
434560.0000   -0.53213
434600.0000   -0.42342
434640.0000   -0.43211
434680.0000   -0.28792
434720.0000   -0.51113
434760.0000   -0.49598
434800.0000   -0.58438
434840.0000   -0.43119
434880.0000   -0.51818
434920.0000   -0.52226
434960.0000   -0.72249
435000.0000   -0.32209
435040.0000   -0.47819
435080.0000   -0.55758
435120.0000   -0.58483
435160.0000   -0.42792
435200.0000   -0.22709
435240.0000   -0.32276
435280.0000   -0.58589
435320.0000   -0.56639
435360.0000   -0.41182
435400.0000   -0.62581
435440.0000   -0.42760
435480.0000   -0.61493
435520.0000   -0.80922
435560.0000   -0.76396
435600.0000   -0.85597
435640.0000   -0.69658
435680.0000   -0.70449
435720.0000   -0.49261
435760.0000   -0.72798
435800.0000   -0.63361
435840.0000   -0.73989
435880.0000   -0.57293
435920.0000   -0.49891
435960.0000   -0.67653
436000.0000   -0.57113
436040.0000   -0.61306
436080.0000   -0.73301
436120.0000   -0.49087
436160.0000   -0.51585
436200.0000   -0.76811
436240.0000   -0.45376
436280.0000   -0.61276
436320.0000   -0.56775
436360.0000   -0.53372
436400.0000   -0.35598
436440.0000   -0.69382
436480.0000   -0.68680
436520.0000   -0.38519
436560.0000   -0.52135
436600.0000   -0.59562
436640.0000   -0.82815
436680.0000   -0.67934
436720.0000   -0.45989
436760.0000   -0.52017
436800.0000   -0.24398
436840.0000   -0.60272
436880.0000   -0.76562
436920.0000   -0.49655
436960.0000   -0.36255
437000.0000   -0.38658
437040.0000   -0.36335
437080.0000   -0.59109
437120.0000   -0.37767
437160.0000   -0.43117
437200.0000   -0.47055
437240.0000   -0.56327
437280.0000   -0.36334
437320.0000   -0.35278
437360.0000   -0.32766
437400.0000   -0.48344
437440.0000   -0.46226
437480.0000   -0.21216
437520.0000   -0.41925
437560.0000   -0.36450
437600.0000   -0.31375
437640.0000   -0.53816
437680.0000   -0.43175
437720.0000   -0.59209
437760.0000   -0.36100
437800.0000   -0.41195
437840.0000   -0.40495
437880.0000   -0.50612
437920.0000   -0.44659
437960.0000   -0.58915
438000.0000   -0.55605
438040.0000   -0.63198
438080.0000   -0.39655
438120.0000   -0.52344
438160.0000   -0.65337
438200.0000   -0.63242
438240.0000   -0.69277
438280.0000   -0.39789
438320.0000   -0.44145
438360.0000   -0.27436
438400.0000   -0.54194
438440.0000   -0.42661
438480.0000   -0.34600
438520.0000   -0.21697
438560.0000   -0.37194
438600.0000   -0.36691
438640.0000   -0.63597
438680.0000   -0.38974
438720.0000   -0.23185
438760.0000   -0.26879
438800.0000   -0.52209
438840.0000   -0.33089
438880.0000   -0.29133
438920.0000   -0.55091
438960.0000   -0.25734
439000.0000   -0.35367
439040.0000   -0.36427
439080.0000   -0.29430
439120.0000   -0.23473
439160.0000   -0.26033
439200.0000   -0.21882
439240.0000    0.02397
439280.0000   -0.33065
439320.0000   -0.17882
439360.0000   -0.05108
439400.0000    0.03411
439440.0000   -0.09217
439480.0000   -0.20044
439520.0000   -0.18429
439560.0000   -0.02629
439600.0000   -0.13635
439640.0000    0.09545
439680.0000   -0.29002
439720.0000   -0.18347
439760.0000   -0.34147
439800.0000   -0.36831
439840.0000   -0.56659
439880.0000   -0.61442
439920.0000   -0.39245
439960.0000   -0.15117
440000.0000   -0.19142
440040.0000   -0.29574
440080.0000   -0.37530
440120.0000   -0.27091
440160.0000   -0.55572
440200.0000   -0.53047
440240.0000   -0.61772
440280.0000   -0.70161
440320.0000   -0.58162
440360.0000   -0.63149
440400.0000   -0.42766
440440.0000   -0.36020
440480.0000   -0.28072
440520.0000   -0.28897
440560.0000   -0.24582
440600.0000   -0.32473
440640.0000   -0.27764
440680.0000   -0.26699
440720.0000   -0.23740
440760.0000   -0.22107
440800.0000   -0.25970
440840.0000   -0.09839
440880.0000   -0.05110
440920.0000   -0.16046
440960.0000   -0.39820
441000.0000   -0.15786
441040.0000   -0.34395
441080.0000   -0.50839
441120.0000   -0.22603
441160.0000   -0.09079
441200.0000   -0.17494
441240.0000   -0.33041
441280.0000   -0.10480
441320.0000   -0.09696
441360.0000   -0.23626
441400.0000   -0.22982
441440.0000   -0.15880
441480.0000   -0.24615
441520.0000   -0.31579
441560.0000   -0.32352
441600.0000   -0.02267
441640.0000    0.06706
441680.0000   -0.42981
441720.0000   -0.26317
441760.0000   -0.04528
441800.0000   -0.30974
441840.0000   -0.34211
441880.0000   -0.10984
441920.0000   -0.38811
441960.0000   -0.30179
442000.0000   -0.20406
442040.0000   -0.08490
442080.0000   -0.28899
442120.0000   -0.37938
442160.0000   -0.46941
442200.0000   -0.30130
442240.0000   -0.19862
442280.0000   -0.42094
442320.0000   -0.16946
442360.0000   -0.31906
442400.0000   -0.09388
442440.0000   -0.15052
442480.0000   -0.28016
442520.0000   -0.11899
442560.0000   -0.47884
442600.0000   -0.27365
442640.0000   -0.24912
442680.0000   -0.41867
442720.0000   -0.33748
442760.0000   -0.10966
442800.0000   -0.35855
442840.0000   -0.30841
442880.0000   -0.39502
442920.0000   -0.27493
442960.0000   -0.35936
443000.0000   -0.23367
443040.0000   -0.45996
443080.0000   -0.48913
443120.0000   -0.05094
443160.0000   -0.16176
443200.0000   -0.48592
443240.0000   -0.31140
443280.0000   -0.33434
443320.0000   -0.48478
443360.0000   -0.47596
443400.0000   -0.35430
443440.0000   -0.23160
443480.0000   -0.39974
443520.0000   -0.33742
443560.0000   -0.28536
443600.0000   -0.44699
443640.0000   -0.53111
443680.0000    0.01921
443720.0000   -0.45394
443760.0000   -0.22019
443800.0000   -0.17259
443840.0000   -0.45990
443880.0000   -0.44633
443920.0000   -0.42783
443960.0000   -0.29322
444000.0000   -0.55512
444040.0000   -0.01284
444080.0000   -0.18404
444120.0000   -0.50049
444160.0000   -0.45787
444200.0000   -0.41366
444240.0000   -0.69458
444280.0000   -0.60208
444320.0000   -0.71385
444360.0000   -0.46740
444400.0000   -0.40062
444440.0000   -0.50700
444480.0000   -0.73064
444520.0000   -0.73527
444560.0000   -0.25325
444600.0000   -0.36373
444640.0000   -0.54813
444680.0000   -0.54092
444720.0000   -0.34734
444760.0000   -0.42027
444800.0000   -0.25119
444840.0000   -0.55964
444880.0000   -0.51632
444920.0000   -0.55204
444960.0000   -0.48053
445000.0000   -0.61462
445040.0000   -0.78122
445080.0000   -0.39812
445120.0000   -0.67552
445160.0000   -0.74573
445200.0000   -0.74254
445240.0000   -0.63204
445280.0000   -0.48381
445320.0000   -0.17293
445360.0000   -0.24114
445400.0000   -0.30178
445440.0000   -0.36679
445480.0000   -0.24225
445520.0000   -0.33409
445560.0000   -0.14898
445600.0000   -0.18584
445640.0000   -0.30303
445680.0000   -0.27327
445720.0000   -0.40169
445760.0000   -0.34097
445800.0000   -0.15020
445840.0000   -0.46827
445880.0000   -0.27718
445920.0000   -0.64998
445960.0000   -0.49385
446000.0000   -0.06775
446040.0000   -0.32493
446080.0000   -0.61510
446120.0000   -0.51594
446160.0000   -0.79756
446200.0000   -0.27084
446240.0000   -0.31752
446280.0000   -0.28440
446320.0000   -0.38943
446360.0000   -0.24771
446400.0000   -0.32644
446440.0000   -0.35663
446480.0000   -0.28544
446520.0000   -0.06556
446560.0000   -0.09275
446600.0000   -0.19317
446640.0000   -0.41576
446680.0000   -0.43059
446720.0000   -0.17454
446760.0000   -0.60052
446800.0000   -0.70310
446840.0000   -0.58344
446880.0000   -0.28561
446920.0000   -0.25030
446960.0000   -0.21111
447000.0000   -0.23533
447040.0000   -0.26358
447080.0000   -0.30807
447120.0000   -0.48386
447160.0000   -0.35435
447200.0000   -0.33848
447240.0000   -0.60537
447280.0000   -0.43916
447320.0000   -0.39813
447360.0000   -0.31088
447400.0000   -0.58672
447440.0000   -0.45368
447480.0000   -0.68985
447520.0000   -0.66567
447560.0000   -0.12263
447600.0000   -0.24972
447640.0000   -0.07572
447680.0000   -0.39866
447720.0000   -0.28642
447760.0000   -0.52479
447800.0000   -0.10836
447840.0000   -0.11613
447880.0000   -0.11696
447920.0000   -0.40736
447960.0000   -0.29052
448000.0000   -0.55535
448040.0000   -0.50133
448080.0000   -0.58231
448120.0000   -0.36477
448160.0000   -0.52380
448200.0000   -0.63291
448240.0000   -0.22021
448280.0000    0.12366
448320.0000   -0.53867
448360.0000   -0.61637
448400.0000   -0.55682
448440.0000   -0.47963
448480.0000   -0.60098
448520.0000   -0.64448
448560.0000   -0.54833
448600.0000   -0.66677
448640.0000   -0.55760
448680.0000   -0.58488
448720.0000   -0.60996
448760.0000   -0.47709
448800.0000   -0.75998
448840.0000   -0.44794
448880.0000   -0.78946
448920.0000   -0.32690
448960.0000   -0.24805
449000.0000   -0.66848
449040.0000   -0.72863
449080.0000   -0.55922
449120.0000   -0.28744
449160.0000   -0.67811
449200.0000   -0.42868
449240.0000   -0.19290
449280.0000   -0.14132
449320.0000   -0.22013
449360.0000    0.46980
449400.0000    0.07333
449440.0000   -0.15879
449480.0000   -0.64305
449520.0000   -0.51646
449560.0000   -0.51888
449600.0000   -0.64566
449640.0000   -0.76420
449680.0000   -0.64595
449720.0000   -0.11101
449760.0000   -0.31683
449800.0000   -0.19893
449840.0000   -0.71683
449880.0000   -0.62359
449920.0000   -0.16136
449960.0000    0.10024
450000.0000   -0.38779
450040.0000   -0.23250
450080.0000   -0.45351
450120.0000   -0.42528
450160.0000   -0.60787
450200.0000   -0.52722
450240.0000   -0.18227
450280.0000   -0.29623
450320.0000   -0.46249
450360.0000   -0.21273
450400.0000   -0.02827
450440.0000   -0.10953
450480.0000   -0.72245
450520.0000   -0.84335
450560.0000   -0.58011
450600.0000   -0.53918
450640.0000   -0.21814
450680.0000   -0.66958
450720.0000   -0.29276
450760.0000   -0.19150
450800.0000   -0.17951
450840.0000   -0.49444
450880.0000   -0.68246
450920.0000   -0.34576
450960.0000   -0.35844
451000.0000   -0.34021
451040.0000   -0.57112
451080.0000   -0.47777
451120.0000    0.01910
451160.0000   -0.12502
451200.0000   -0.41253
451240.0000   -0.08460
451280.0000   -0.45540
451320.0000   -0.22310
451360.0000   -0.38635
451400.0000   -0.45747
451440.0000   -0.64007
451480.0000   -0.53771
451520.0000   -0.47965
451560.0000   -0.50380
451600.0000   -0.48383
451640.0000   -0.32465
451680.0000   -0.67107
451720.0000   -0.59602
451760.0000   -0.47023
451800.0000   -0.57081
451840.0000   -0.88938
451880.0000   -0.58015
451920.0000   -0.38434
451960.0000   -0.29883
452000.0000   -0.22027
452040.0000   -0.64425
452080.0000   -0.72726
452120.0000   -0.59927
452160.0000   -0.36708
452200.0000   -0.44440
452240.0000   -0.60762
452280.0000   -0.40391
452320.0000   -0.42147
452360.0000   -0.35076
452400.0000   -0.53141
452440.0000   -0.59087
452480.0000   -0.50797
452520.0000   -0.44433
452560.0000   -0.50502
452600.0000   -0.36338
452640.0000   -0.48688
452680.0000    0.01648
452720.0000   -0.24996
452760.0000   -0.16139
452800.0000   -0.34435
452840.0000   -0.24270
452880.0000   -0.10056
452920.0000   -0.08048
452960.0000    0.05579
453000.0000   -0.25367
453040.0000   -0.32950
453080.0000   -0.34570
453120.0000   -0.60043
453160.0000   -0.49344
453200.0000    0.23536
453240.0000    0.30446
453280.0000    0.30440
453320.0000    0.42968
453360.0000    0.41840
453400.0000    0.53150
453440.0000    0.30865
453480.0000    0.20912
453520.0000    0.03228
453560.0000    0.34504
453600.0000    0.56878
453640.0000    0.29295
453680.0000    0.34363
453720.0000    0.33521
453760.0000    0.29692
453800.0000    0.27091
453840.0000    0.43611
453880.0000    0.37733
453920.0000   -0.03234
453960.0000    0.43219
454000.0000    0.41343
454040.0000    0.26386
454080.0000    0.27039
454120.0000    0.31169
454160.0000    0.30679
454200.0000    0.14960
454240.0000    0.25819
454280.0000    0.22614
454320.0000    0.37567
454360.0000    0.26666
454400.0000    0.33062
454440.0000    0.41025
454480.0000    0.36381
454520.0000    0.10139
454560.0000    0.17345
454600.0000    0.19209
454640.0000    0.25669
454680.0000    0.39292
454720.0000    0.20274
454760.0000    0.18368
454800.0000    0.05638
454840.0000    0.39053
454880.0000    0.25706
454920.0000    0.17826
454960.0000    0.19493
455000.0000    0.34434
455040.0000    0.08807
455080.0000    0.21154
455120.0000    0.42914
455160.0000    0.17203
455200.0000    0.42402
455240.0000    0.27566
455280.0000    0.14686
455320.0000    0.23520
455360.0000    0.24711
455400.0000    0.27507
455440.0000    0.37374
455480.0000    0.45678
455520.0000    0.47998
455560.0000    0.36790
455600.0000    0.33404
455640.0000    0.45012
455680.0000    0.50221
455720.0000    0.41493
455760.0000    0.32433
455800.0000    0.62483
455840.0000    0.60782
455880.0000    0.31798
455920.0000    0.27347
455960.0000    0.19493
456000.0000    0.32219
456040.0000    0.17705
456080.0000    0.21476
456120.0000    0.21749
456160.0000    0.27192
456200.0000    0.21839
456240.0000    0.25991
456280.0000    0.26655
456320.0000    0.45759
456360.0000    0.34584
456400.0000    0.32095
456440.0000    0.27432
456480.0000    0.27716
456520.0000    0.20764
456560.0000    0.41802
456600.0000    0.44944
456640.0000    0.14424
456680.0000    0.13239
456720.0000    0.21601
456760.0000    0.02318
456800.0000   -0.05407
456840.0000   -0.07636
456880.0000    0.08867
456920.0000   -0.15730
456960.0000   -0.02870
457000.0000   -0.08091
457040.0000   -0.38047
457080.0000    0.08685
457120.0000    0.28489
457160.0000    0.03225
457200.0000    0.07997
457240.0000    0.11328
457280.0000    0.01430
457320.0000    0.30083
457360.0000    0.30729
457400.0000    0.21752
457440.0000    0.49874
457480.0000    0.54713
457520.0000    0.69107
457560.0000    0.72979
457600.0000    0.27925
457640.0000    0.23535
457680.0000    0.43410
457720.0000    0.46559
457760.0000    0.41655
457800.0000    0.41544
457840.0000    0.46480
457880.0000    0.25219
457920.0000    0.45993
457960.0000    0.30885
458000.0000    0.49012
458040.0000    0.60683
458080.0000    0.17349
458120.0000    0.14526
458160.0000    0.34931
458200.0000    0.40452
458240.0000    0.35029
458280.0000    0.36888
458320.0000    0.26428
458360.0000    0.30727
458400.0000    0.53939
458440.0000    0.34486
458480.0000    0.56236
458520.0000    0.28424
458560.0000    0.39709
458600.0000    0.22346
458640.0000    0.49804
458680.0000    0.38481
458720.0000    0.46650
458760.0000    0.31078
458800.0000    0.43120
458840.0000    0.02925
458880.0000    0.40014
458920.0000    0.21258
458960.0000    0.24819
459000.0000    0.35523
459040.0000    0.52061
459080.0000    0.37454
459120.0000    0.34679
459160.0000    0.47184
459200.0000    0.36220
459240.0000    0.50251
459280.0000    0.33989
459320.0000    0.13355
459360.0000    0.36067
459400.0000    0.47762
459440.0000    0.22360
459480.0000    0.38091
459520.0000    0.23024
459560.0000    0.40667
459600.0000    0.47297
459640.0000    0.64735
459680.0000    0.67704
459720.0000    0.53173
459760.0000    0.51243
459800.0000    0.44950
459840.0000    0.36923
459880.0000    0.51715
459920.0000    0.25636
459960.0000    0.50180
460000.0000    0.38145
460040.0000    0.67874
460080.0000    0.22609
460120.0000    0.72794
460160.0000    0.63284
460200.0000    0.52257
460240.0000    0.18912
460280.0000    0.27118
460320.0000    0.48711
460360.0000    0.31004
460400.0000    0.04977
460440.0000    0.32125
460480.0000    0.19861
460520.0000    0.32589
460560.0000    0.57800
460600.0000    0.53889
460640.0000    0.52896
460680.0000    0.24907
460720.0000    0.29232
460760.0000    0.31856
460800.0000    0.35662
460840.0000    0.50103
460880.0000    0.61825
460920.0000    0.19947
460960.0000    0.24230
461000.0000    0.25822
461040.0000    0.37857
461080.0000    0.40502
461120.0000    0.35758
461160.0000    0.36344
461200.0000    0.09196
461240.0000    0.33019
461280.0000    0.24722
461320.0000    0.18468
461360.0000    0.03123
461400.0000   -0.03712
461440.0000    0.22449
461480.0000   -0.11209
461520.0000   -0.43566
461560.0000   -0.28644
461600.0000    0.04505
461640.0000    0.16141
461680.0000    0.04887
461720.0000    0.05782
461760.0000   -0.31644
461800.0000    0.01840
461840.0000    0.07744
461880.0000    0.10437
461920.0000   -0.03908
461960.0000   -0.00149
462000.0000    0.12950
462040.0000   -0.48830
462080.0000   -0.48816
462120.0000   -0.17072
462160.0000   -0.05936
462200.0000   -0.05612
462240.0000   -0.09889
462280.0000   -0.11389
462320.0000    0.07912
462360.0000   -0.02860
462400.0000   -0.23011
462440.0000   -0.59778
462480.0000   -0.73414
462520.0000   -0.85419
462560.0000   -0.75992
462600.0000   -0.45820
462640.0000   -0.82640
462680.0000   -0.22594
462720.0000    0.16100
462760.0000    0.00918
462800.0000    0.29637
462840.0000    0.10579
462880.0000    0.25726
462920.0000    0.40831
462960.0000    0.40146
463000.0000    0.15823
463040.0000    0.19580
463080.0000    0.24330
463120.0000    0.20195
463160.0000    0.21831
463200.0000    0.18059
463240.0000    0.03701
463280.0000    0.24260
463320.0000    0.23771
463360.0000    0.30177
463400.0000    0.23367
463440.0000    0.15221
463480.0000    0.32562
463520.0000    0.20527
463560.0000    0.23650
463600.0000    0.18544
463640.0000   -0.30819
463680.0000   -0.13067
463720.0000    0.20397
463760.0000    0.28432
463800.0000    0.21594
463840.0000    0.16472
463880.0000    0.22020
463920.0000    0.37959
463960.0000    0.22071
464000.0000    0.35001
464040.0000    0.06585
464080.0000   -0.07516
464120.0000   -0.01721
464160.0000    0.36181
464200.0000    0.16834
464240.0000   -0.05135
464280.0000   -0.09826
464320.0000   -0.14291
464360.0000    0.40861
464400.0000   -0.04127
464440.0000    0.23471
464480.0000    0.12974
464520.0000   -0.06782
464560.0000    0.22175
464600.0000    0.13470
464640.0000   -0.03719
464680.0000   -0.18585
464720.0000   -0.13326
464760.0000    0.18351
464800.0000    0.05327
464840.0000    0.11120
464880.0000    0.20943
464920.0000    0.17046
464960.0000    0.34384
465000.0000    0.34307
465040.0000    0.10462
465080.0000    0.27785
465120.0000    0.35464
465160.0000    0.23369
465200.0000    0.43445
465240.0000    0.37889
465280.0000    0.09686
465320.0000    0.13606
465360.0000    0.48816
465400.0000    0.21570
465440.0000    0.46384
465480.0000    0.59559
465520.0000    0.50993
465560.0000    0.66435
465600.0000    0.41552
465640.0000    0.64650
465680.0000    0.39489
465720.0000    0.34115
465760.0000    0.25788
465800.0000    0.40354
465840.0000    0.15217
465880.0000    0.22727
465920.0000    0.33153
465960.0000    0.30725
466000.0000    0.32487
466040.0000    0.37873
466080.0000    0.37467
466120.0000    0.37819
466160.0000    0.37266
466200.0000    0.06809
466240.0000    0.39383
466280.0000    0.11849
466320.0000    0.06509
466360.0000    0.12898
466400.0000    0.32478
466440.0000    0.25866
466480.0000    0.24345
466520.0000    0.22954
466560.0000    0.22133
466600.0000    0.48007
466640.0000    0.27937
466680.0000    0.11709
466720.0000    0.27281
466760.0000    0.49124
466800.0000    0.18479
466840.0000    0.16062
466880.0000   -0.00150
466920.0000    0.02203
466960.0000    0.14380
467000.0000    0.20328
467040.0000    0.23255
467080.0000    0.10449
467120.0000    0.22649
467160.0000    0.13329
467200.0000    0.36291
467240.0000    0.13350
467280.0000    0.24207
467320.0000    0.18426
467360.0000   -0.22595
467400.0000    0.30833
467440.0000    0.00588
467480.0000    0.08491
467520.0000    0.16477
467560.0000    0.44963
467600.0000    0.16905
467640.0000    0.19629
467680.0000    0.14811
467720.0000    0.11195
467760.0000    0.21832
467800.0000    0.02455
467840.0000    0.46061
467880.0000    0.05403
467920.0000    0.58638
467960.0000    0.26597
468000.0000    0.15093
468040.0000   -0.01509
468080.0000   -0.16941
468120.0000   -0.05933
468160.0000    0.22320
468200.0000    0.03982
468240.0000    0.22871
468280.0000    0.08410
468320.0000   -0.44449
468360.0000   -0.20191
468400.0000   -0.08819
468440.0000   -0.01697
468480.0000    0.22220
468520.0000    0.17731
468560.0000    0.18664
468600.0000    0.71265
468640.0000    0.29818
468680.0000   -0.07181
468720.0000   -0.08166
468760.0000    0.03899
468800.0000    0.29957
468840.0000    0.33916
468880.0000   -0.01836
468920.0000    0.15677
468960.0000    0.05802
469000.0000   -0.04243
469040.0000   -0.19117
469080.0000   -0.08822
469120.0000   -0.07256
469160.0000    0.04221
469200.0000    0.10748
469240.0000    0.37525
469280.0000    0.09512
469320.0000    0.31026
469360.0000    0.11821
469400.0000    0.33790
469440.0000    0.34912
469480.0000    0.27308
469520.0000    0.33436
469560.0000    0.49879
469600.0000   -0.05252
469640.0000    0.38100
469680.0000    0.23577
469720.0000    0.07827
469760.0000    0.01575
469800.0000    0.31305
469840.0000    0.34130
469880.0000    0.24701
469920.0000    0.48949
469960.0000    0.18764
470000.0000    0.22141
470040.0000    0.50988
470080.0000    0.44834
470120.0000    0.34785
470160.0000    0.28490
470200.0000    0.32607
470240.0000    0.34353
470280.0000    0.22901
470320.0000    0.42738
470360.0000    0.50449
470400.0000    0.49943
470440.0000    0.34005
470480.0000    0.34823
470520.0000    0.55674
470560.0000    0.13278
470600.0000    0.22172
470640.0000    0.37493
470680.0000    0.57833
470720.0000    0.50623
470760.0000    0.24577
470800.0000    0.22033
470840.0000    0.42571
470880.0000    0.27876
470920.0000    0.13868
470960.0000    0.34493
471000.0000    0.33186
471040.0000    0.24163
471080.0000    0.22240
471120.0000    0.10134
471160.0000   -0.30449
471200.0000    0.38336
471240.0000    0.15747
471280.0000    0.23571
471320.0000    0.24172
471360.0000    0.14144
471400.0000    0.38825
471440.0000    0.29254
471480.0000    0.22409
471520.0000    0.00424
471560.0000   -0.01096
471600.0000    0.10463
471640.0000    0.29723
471680.0000    0.33408
471720.0000    0.45388
471760.0000    0.38508
471800.0000    0.58796
471840.0000    0.16047
471880.0000    0.06436
471920.0000    0.23154
471960.0000    0.61554
472000.0000    0.15827
472040.0000    0.32590
472080.0000    0.50297
472120.0000    0.21743
472160.0000    0.25918
472200.0000    0.44332
472240.0000    0.20000
472280.0000    0.52040
472320.0000    0.24520
472360.0000    0.30268
472400.0000    0.53563
472440.0000    0.59443
472480.0000    0.68693
472520.0000    0.02777
472560.0000    0.06751
472600.0000    0.44674
472640.0000    0.27956
472680.0000    0.26295
472720.0000    0.29434
472760.0000    0.35534
472800.0000    0.48854
472840.0000    0.29750
472880.0000    0.48103
472920.0000    0.25507
472960.0000    0.47818
473000.0000    0.22455
473040.0000    0.35367
473080.0000    0.28636
473120.0000    0.30923
473160.0000    0.31213
473200.0000    0.03487
473240.0000    0.41338
473280.0000    0.18402
473320.0000    0.24049
473360.0000    0.23902
473400.0000    0.20351
473440.0000    0.36147
473480.0000    0.17112
473520.0000    0.21566
473560.0000    0.21068
473600.0000    0.24877
473640.0000    0.28827
473680.0000    0.13010
473720.0000   -0.05012
473760.0000    0.38495
473800.0000    0.58919
473840.0000    0.24834
473880.0000    0.25083
473920.0000    0.22326
473960.0000    0.26771
474000.0000    0.22183
474040.0000    0.21849
474080.0000    0.28946
474120.0000    0.39253
474160.0000    0.28953
474200.0000    0.27016
474240.0000    0.60583
474280.0000    0.30670
474320.0000    0.17559
474360.0000    0.50931
474400.0000    0.36763
474440.0000    0.36250
474480.0000    0.25296
474520.0000    0.32282
474560.0000    0.29105
474600.0000    0.49104
474640.0000    0.16440
474680.0000   -0.06083
474720.0000    0.23490
474760.0000    0.23363
474800.0000   -0.02590
474840.0000    0.00356
474880.0000    0.31290
474920.0000    0.26546
474960.0000    0.43109
475000.0000    0.12580
475040.0000    0.33719
475080.0000   -0.12697
475120.0000    0.32687
475160.0000    0.19580
475200.0000    0.36571
475240.0000    0.12888
475280.0000    0.23551
475320.0000    0.31955
475360.0000    0.29664
475400.0000    0.23329
475440.0000    0.12603
475480.0000    0.06190
475520.0000    0.40575
475560.0000    0.15694
475600.0000    0.05970
475640.0000    0.31008
475680.0000    0.19159
475720.0000    0.41177
475760.0000    0.65844
475800.0000    0.45328
475840.0000    0.51928
475880.0000    0.33587
475920.0000    0.47882
475960.0000    0.05528
476000.0000    0.49138
476040.0000    0.49121
476080.0000    0.38664
476120.0000    0.43546
476160.0000    0.38096
476200.0000    0.18336
476240.0000    0.30176
476280.0000    0.40189
476320.0000    0.42143
476360.0000    0.31700
476400.0000    0.59772
476440.0000    0.38155
476480.0000    0.45291
476520.0000    0.01744
476560.0000    0.36433
476600.0000    0.31708
476640.0000    0.23532
476680.0000    0.41752
476720.0000    0.39309
476760.0000    0.21512
476800.0000    0.27867
476840.0000    0.62265
476880.0000    0.28598
476920.0000    0.37978
476960.0000    0.31580
477000.0000    0.24919
477040.0000    0.15902
477080.0000    0.43772
477120.0000   -0.07237
477160.0000    0.29152
477200.0000    0.44581
477240.0000    0.13783
477280.0000    0.25492
477320.0000    0.09912
477360.0000    0.07106
477400.0000    0.38787
477440.0000    0.27023
477480.0000    0.48395
477520.0000    0.19889
477560.0000    0.36253
477600.0000    0.22739
477640.0000    0.50113
477680.0000    0.35906
477720.0000    0.64209
477760.0000    0.61780
477800.0000    0.48275
477840.0000    0.45113
477880.0000    0.65315
477920.0000    0.41928
477960.0000    0.44585
478000.0000    0.50208
478040.0000    0.76160
478080.0000    0.42298
478120.0000    0.18252
478160.0000    0.46099
478200.0000    0.16761
478240.0000    0.50586
478280.0000    0.37987
478320.0000    0.45894
478360.0000    0.35575
478400.0000    0.43014
478440.0000    0.22922
478480.0000    0.54090
478520.0000    0.51332
478560.0000    0.58974
478600.0000    0.43179
478640.0000    0.64389
478680.0000    0.54727
478720.0000    0.47237
478760.0000    0.68178
478800.0000    0.48187
478840.0000    0.37395
478880.0000    0.38619
478920.0000    0.52262
478960.0000    0.44231
479000.0000    0.47713
479040.0000    0.28950
479080.0000    0.22361
479120.0000    0.34878
479160.0000    0.04805
479200.0000    0.23375
479240.0000    0.39361
479280.0000    0.17117
479320.0000   -0.18950
479360.0000    0.14618
479400.0000    0.39242
479440.0000    0.42954
479480.0000    0.22624
479520.0000    0.32455
479560.0000    0.52149
479600.0000    0.10418
479640.0000    0.16995
479680.0000    0.29182
479720.0000    0.38923
479760.0000    0.25122
479800.0000    0.25253
479840.0000    0.39802
479880.0000    0.11248
479920.0000    0.25811
479960.0000    0.18922
480000.0000    0.36622
480040.0000    0.41951
480080.0000    0.25108
480120.0000    0.22570
480160.0000    0.35395
480200.0000    0.39221
480240.0000    0.32169
480280.0000    0.58251
480320.0000    0.56994
480360.0000    0.45852
480400.0000    0.60314
480440.0000    0.60996
480480.0000    0.51622
480520.0000    0.18048
480560.0000    0.20812
480600.0000    0.11788
480640.0000    0.16821
480680.0000   -0.06017
480720.0000    0.02995
480760.0000    0.04529
480800.0000    0.11688
480840.0000    0.13004
480880.0000    0.03461
480920.0000   -0.08695
480960.0000   -0.18630
481000.0000   -0.76279
481040.0000   -0.58403
481080.0000   -0.80993
481120.0000   -0.60102
481160.0000   -0.88108
481200.0000   -0.46910
481240.0000   -0.69409
481280.0000   -0.65027
481320.0000   -0.67969
481360.0000   -0.53296
481400.0000   -0.44399
481440.0000   -0.89662
481480.0000   -0.82286
481520.0000    0.07529
481560.0000   -0.31311
481600.0000   -0.17943
481640.0000   -0.30570
481680.0000   -0.55267
481720.0000   -0.57591
481760.0000   -0.44091
481800.0000   -0.66570
481840.0000   -0.53252
481880.0000   -0.94937
481920.0000   -0.92391
481960.0000   -0.60913
482000.0000   -0.67115
482040.0000   -0.60994
482080.0000    0.06852
482120.0000   -0.31264
482160.0000   -0.04861
482200.0000   -0.38736
482240.0000   -0.85869
482280.0000   -0.54504
482320.0000   -0.58647
482360.0000   -0.69401
482400.0000   -0.35044
482440.0000   -0.54180
482480.0000   -0.75283
482520.0000   -0.53962
482560.0000   -0.36968
482600.0000   -0.20398
482640.0000   -0.31708
482680.0000   -0.22098
482720.0000   -0.00974
482760.0000   -0.11413
482800.0000   -0.24398
482840.0000   -0.59902
482880.0000   -0.42686
482920.0000   -0.80422
482960.0000   -0.06901
483000.0000   -0.40003
483040.0000    0.06543
483080.0000   -0.38350
483120.0000   -0.36526
483160.0000   -0.28638
483200.0000   -0.29969
483240.0000   -0.19149
483280.0000    0.07640
483320.0000    0.09306
483360.0000   -0.01581
483400.0000    0.17397
483440.0000    0.20496
483480.0000   -0.00674
483520.0000   -0.17291
483560.0000   -0.13323
483600.0000   -0.05127
483640.0000   -0.07484
483680.0000   -0.61269
483720.0000   -0.34136
483760.0000   -0.48739
483800.0000   -0.59304
483840.0000   -0.55956
483880.0000   -0.68463
483920.0000   -0.17837
483960.0000   -0.13240
484000.0000   -0.36351
484040.0000   -0.02821
484080.0000   -0.37570
484120.0000   -0.62729
484160.0000   -0.61949
484200.0000   -0.68943
484240.0000   -0.89100
484280.0000   -0.88070
484320.0000   -0.82755
484360.0000   -0.46011
484400.0000   -0.49892
484440.0000   -0.65287
484480.0000   -0.81496
484520.0000   -0.79945
484560.0000   -0.44071
484600.0000   -0.50190
484640.0000   -0.60063
484680.0000   -0.60945
484720.0000   -0.61530
484760.0000   -0.79708
484800.0000   -0.61089
484840.0000   -0.60898
484880.0000   -0.64086
484920.0000   -0.85033
484960.0000   -0.66217
485000.0000   -0.61329
485040.0000   -0.31401
485080.0000   -0.52266
485120.0000   -0.59433
485160.0000   -0.61485
485200.0000   -0.81677
485240.0000   -0.57725
485280.0000   -0.58282
485320.0000   -0.06954
485360.0000   -0.60610
485400.0000   -0.95613
485440.0000   -0.38175
485480.0000   -0.74588
485520.0000   -0.49825
485560.0000   -0.31214
485600.0000   -0.51080
485640.0000   -0.43653
485680.0000   -0.05901
485720.0000   -0.63626
485760.0000   -0.39504
485800.0000   -0.65751
485840.0000   -0.63526
485880.0000   -0.64538
485920.0000   -0.69689
485960.0000   -0.48551
486000.0000   -0.65333
486040.0000   -0.69898
486080.0000   -0.64007
486120.0000   -0.79890
486160.0000   -0.60982
486200.0000   -0.54264
486240.0000   -0.54697
486280.0000   -0.54563
486320.0000   -0.49081
486360.0000   -0.68375
486400.0000   -0.77723
486440.0000   -0.61565
486480.0000   -0.78622
486520.0000   -0.89615
486560.0000   -0.98031
486600.0000   -0.66646
486640.0000   -0.57529
486680.0000   -0.35193
486720.0000   -0.52452
486760.0000   -0.41869
486800.0000   -0.55121
486840.0000   -0.33950
486880.0000   -0.31811
486920.0000   -0.37451
486960.0000   -0.56898
487000.0000   -0.50722
487040.0000   -0.30088
487080.0000   -0.50613
487120.0000   -0.49624
487160.0000   -0.59195
487200.0000   -0.40254
487240.0000   -0.24101
487280.0000   -0.21430
487320.0000   -0.24000
487360.0000   -0.36499
487400.0000    0.09041
487440.0000   -0.03257
487480.0000   -0.55971
487520.0000   -0.26637
487560.0000    0.04732
487600.0000   -0.28546
487640.0000   -0.22780
487680.0000   -0.13976
487720.0000   -0.51660
487760.0000   -0.60697
487800.0000   -0.42192
487840.0000    0.01874
487880.0000    0.06590
487920.0000   -0.18145
487960.0000   -0.29518
488000.0000   -0.18363
488040.0000   -0.51371
488080.0000   -0.23483
488120.0000   -0.53560
488160.0000   -0.41712
488200.0000   -0.45818
488240.0000   -0.34673
488280.0000   -0.42532
488320.0000   -0.63450
488360.0000   -0.61901
488400.0000   -0.77377
488440.0000   -0.65109
488480.0000   -0.47904
488520.0000   -0.65947
488560.0000   -0.40584
488600.0000   -0.31154
488640.0000   -0.11102
488680.0000   -0.46526
488720.0000   -0.17351
488760.0000   -0.55030
488800.0000   -0.62123
488840.0000   -0.36398
488880.0000   -0.23491
488920.0000   -0.55631
488960.0000   -0.52026
489000.0000   -0.32254
489040.0000   -0.44336
489080.0000   -0.45193
489120.0000   -0.50342
489160.0000   -0.54166
489200.0000   -0.53588
489240.0000   -0.47353
489280.0000   -0.33537
489320.0000   -0.38736
489360.0000   -0.40673
489400.0000   -0.29994
489440.0000   -0.39771
489480.0000   -0.41942
489520.0000   -0.44509
489560.0000   -0.60825
489600.0000   -0.60386
489640.0000   -0.13887
489680.0000   -0.72425
489720.0000   -0.57300
489760.0000   -0.77203
489800.0000   -0.53533
489840.0000   -0.17101
489880.0000    0.32091
489920.0000    0.27903
489960.0000    0.40981
490000.0000    0.14251
490040.0000    0.44624
490080.0000    0.17400
490120.0000    0.15228
490160.0000    0.33630
490200.0000    0.26637
490240.0000    0.31954
490280.0000    0.44985
490320.0000    0.27543
490360.0000    0.35668
490400.0000    0.24680
490440.0000    0.24655
490480.0000    0.05491
490520.0000    0.25885
490560.0000    0.24609
490600.0000    0.13608
490640.0000    0.28390
490680.0000    0.38439
490720.0000    0.53363
490760.0000    0.18042
490800.0000    0.22026
490840.0000    0.00357
490880.0000    0.11405
490920.0000    0.29301
490960.0000    0.02767
491000.0000    0.23697
491040.0000    0.36094
491080.0000    0.35422
491120.0000    0.35151
491160.0000    0.47791
491200.0000    0.16594
491240.0000    0.31212
491280.0000    0.31382
491320.0000    0.28240
491360.0000    0.39442
491400.0000    0.36733
491440.0000    0.50990
491480.0000    0.40711
491520.0000    0.37392
491560.0000    0.08894
491600.0000    0.42148
491640.0000    0.39749
491680.0000    0.42742
491720.0000    0.23527
491760.0000    0.43894
491800.0000    0.48801
491840.0000    0.42082
491880.0000    0.40689
491920.0000    0.47220
491960.0000    0.37929
492000.0000    0.13091
492040.0000    0.42397
492080.0000    0.52815
492120.0000    0.33851
492160.0000    0.32746
492200.0000    0.31177
492240.0000    0.41617
492280.0000    0.54086
492320.0000    0.49798
492360.0000    0.52542
492400.0000    0.35327
492440.0000    0.21697
492480.0000    0.18459
492520.0000    0.00394
492560.0000    0.27075
492600.0000    0.36667
492640.0000    0.33855
492680.0000    0.10577
492720.0000    0.17737
492760.0000    0.17500
492800.0000    0.10825
492840.0000    0.19362
492880.0000    0.38935
492920.0000    0.24090
492960.0000    0.49985
493000.0000    0.07245
493040.0000    0.22434
493080.0000    0.31636
493120.0000   -0.34439
493160.0000   -0.08051
493200.0000   -0.03507
493240.0000   -0.12528
493280.0000   -0.10955
493320.0000   -0.21331
493360.0000    0.07875
493400.0000   -0.02139
493440.0000   -0.07921
493480.0000   -0.11479
493520.0000   -0.14686
493560.0000   -0.19326
493600.0000   -0.09422
493640.0000    0.02056
493680.0000    0.12399
493720.0000   -0.01808
493760.0000   -0.25555
493800.0000    0.08186
493840.0000   -0.09763
493880.0000    0.06295
493920.0000    0.46403
493960.0000    0.32819
494000.0000    0.33535
494040.0000    0.32426
494080.0000    0.30336
494120.0000    0.34360
494160.0000    0.64593
494200.0000    0.47803
494240.0000    0.31574
494280.0000    0.39377
494320.0000    0.15073
494360.0000    0.09116
494400.0000   -0.06873
494440.0000    0.28541
494480.0000    0.31917
494520.0000    0.11974
494560.0000    0.25105
494600.0000    0.35250
494640.0000    0.14860
494680.0000    0.49255
494720.0000    0.18210
494760.0000    0.11675
494800.0000    0.21988
494840.0000    0.43219
494880.0000    0.18777
494920.0000    0.23555
494960.0000    0.09074
495000.0000    0.23322
495040.0000    0.32473
495080.0000    0.48278
495120.0000    0.43857
495160.0000   -0.07726
495200.0000    0.18349
495240.0000    0.03797
495280.0000   -0.06721
495320.0000    0.13949
495360.0000    0.11075
495400.0000    0.11216
495440.0000   -0.17310
495480.0000    0.04814
495520.0000    0.09120
495560.0000   -0.03705
495600.0000   -0.27368
495640.0000   -0.11399
495680.0000    0.07745
495720.0000   -0.10544
495760.0000    0.05679
495800.0000    0.22145
495840.0000   -0.08255
495880.0000    0.20187
495920.0000    0.16003
495960.0000   -0.20145
496000.0000   -0.46127
496040.0000   -0.32431
496080.0000   -0.54736
496120.0000   -0.36353
496160.0000   -0.10379
496200.0000    0.01803
496240.0000    0.17020
496280.0000    0.00695
496320.0000   -0.15066
496360.0000   -0.28706
496400.0000    0.05572
496440.0000    0.08867
496480.0000    0.02507
496520.0000   -0.03777
496560.0000    0.32027
496600.0000    0.18677
496640.0000    0.08627
496680.0000    0.19031
496720.0000    0.19703
496760.0000    0.09775
496800.0000    0.02988
496840.0000    0.05548
496880.0000    0.34954
496920.0000    0.25657
496960.0000    0.39995
497000.0000    0.37005
497040.0000    0.36493
497080.0000    0.28780
497120.0000    0.51999
497160.0000    0.28244
497200.0000    0.07600
497240.0000    0.50175
497280.0000    0.24180
497320.0000    0.36549
497360.0000    0.54093
497400.0000    0.45933
497440.0000    0.58042
497480.0000    0.70152
497520.0000    0.55819
497560.0000    0.31139
497600.0000    0.25260
497640.0000    0.23267
497680.0000    0.38109
497720.0000    0.23906
497760.0000    0.34960
497800.0000    0.45064
497840.0000    0.41129
497880.0000    0.20131
497920.0000    0.35611
497960.0000    0.31784
498000.0000    0.49954
498040.0000    0.38866
498080.0000    0.59694
498120.0000    0.29597
498160.0000    0.24869
498200.0000    0.37399
498240.0000    0.61019
498280.0000    0.38098
498320.0000    0.58221
498360.0000    0.59094
498400.0000    0.21413
498440.0000    0.45320
498480.0000    0.29798
498520.0000    0.36358
498560.0000    0.21215
498600.0000    0.56443
498640.0000    0.42328
498680.0000    0.41478
498720.0000    0.45280
498760.0000    0.48802
498800.0000    0.40095
498840.0000    0.34757
498880.0000    0.59129
498920.0000    0.41761
498960.0000    0.31512
499000.0000    0.37214
499040.0000    0.52877
499080.0000    0.48880
499120.0000    0.48982
499160.0000    0.36567
499200.0000    0.41852
499240.0000    0.34205
499280.0000    0.29593
499320.0000    0.41356
499360.0000    0.39046
499400.0000    0.41311
499440.0000    0.38900
499480.0000    0.39944
499520.0000    0.60445
499560.0000    0.59639
499600.0000    0.42607
499640.0000    0.39262
499680.0000    0.54243
499720.0000    0.45383
499760.0000    0.37748
499800.0000    0.38414
499840.0000    0.63474
499880.0000    0.42807
499920.0000    0.35215
499960.0000    0.50008
500000.0000    0.43350
500040.0000    0.36917
500080.0000    0.45194
500120.0000    0.44330
500160.0000    0.64338
500200.0000    0.36975
500240.0000    0.62439
500280.0000    0.44220
500320.0000    0.39723
500360.0000    0.57671
500400.0000    0.34906
500440.0000    0.42785
500480.0000    0.33187
500520.0000    0.52726
500560.0000    0.39937
500600.0000    0.49239
500640.0000    0.52231
500680.0000    0.55482
500720.0000    0.56265
500760.0000    0.46047
500800.0000    0.41113
500840.0000    0.56357
500880.0000    0.35153
500920.0000    0.39300
500960.0000    0.36271
501000.0000    0.48840
501040.0000    0.30263
501080.0000    0.50736
501120.0000    0.37394
501160.0000    0.62074
501200.0000    0.45355
501240.0000    0.43671
501280.0000    0.49035
501320.0000    0.44827
501360.0000    0.33349
501400.0000    0.16742
501440.0000    0.48720
501480.0000    0.37015
501520.0000    0.27801
501560.0000    0.39477
501600.0000    0.33595
501640.0000    0.35447
501680.0000    0.30265
501720.0000    0.31673
501760.0000    0.38865
501800.0000    0.31308
501840.0000    0.19078
501880.0000   -0.04111
501920.0000    0.33516
501960.0000   -0.02394
502000.0000    0.23175
502040.0000    0.43849
502080.0000    0.27999
502120.0000    0.31037
502160.0000    0.09737
502200.0000    0.20203
502240.0000    0.35355
502280.0000    0.09238
502320.0000    0.36688
502360.0000    0.37365
502400.0000    0.31499
502440.0000    0.34406
502480.0000    0.37382
502520.0000    0.44965
502560.0000    0.30933
502600.0000    0.32982
502640.0000    0.27501
502680.0000    0.30960
502720.0000    0.33885
502760.0000    0.29304
502800.0000    0.51894
502840.0000    0.19777
502880.0000    0.35008
502920.0000    0.41966
502960.0000    0.57608
503000.0000    0.39638
503040.0000    0.43859
503080.0000    0.11744
503120.0000   -0.14331
503160.0000   -0.04934
503200.0000   -0.37832
503240.0000   -0.07697
503280.0000   -0.10597
503320.0000   -0.35349
503360.0000    0.20015
503400.0000    0.21007
503440.0000    0.34281
503480.0000    0.35436
503520.0000    0.24371
503560.0000    0.33314
503600.0000   -0.18801
503640.0000    0.07234
503680.0000   -0.19049
503720.0000   -0.72376
503760.0000   -0.62979
503800.0000   -0.57612
503840.0000   -0.76896
503880.0000   -0.64861
503920.0000    0.10351
503960.0000   -0.14142
504000.0000    0.35164
504040.0000    0.31999
504080.0000    0.36400
504120.0000    0.15408
504160.0000    0.21587
504200.0000    0.00401
504240.0000    0.00594
504280.0000   -0.07007
504320.0000    0.01614
504360.0000    0.04355
504400.0000    0.34968
504440.0000    0.49052
504480.0000    0.27513
504520.0000    0.34188
504560.0000   -0.13940
504600.0000   -0.11096
504640.0000    0.35149
504680.0000    0.28514
504720.0000    0.28877
504760.0000    0.24449
504800.0000    0.15456
504840.0000    0.20317
504880.0000    0.34357
504920.0000    0.25893
504960.0000    0.09902
505000.0000    0.06431
505040.0000    0.21724
505080.0000    0.30154
505120.0000    0.14433
505160.0000    0.37637
505200.0000    0.14378
505240.0000    0.05188
505280.0000    0.05711
505320.0000    0.29301
505360.0000    0.16231
505400.0000    0.35350
505440.0000    0.20213
505480.0000    0.14654
505520.0000    0.15859
505560.0000    0.43076
505600.0000    0.29607
505640.0000    0.23760
505680.0000    0.43859
505720.0000    0.41968
505760.0000    0.41286
505800.0000    0.36470
505840.0000    0.34422
505880.0000    0.39703
505920.0000    0.78211
505960.0000    0.50296
506000.0000    0.25256
506040.0000    0.34320
506080.0000    0.18595
506120.0000    0.29336
506160.0000    0.36450
506200.0000    0.48789
506240.0000    0.42232
506280.0000    0.55884
506320.0000    0.37966
506360.0000    0.32057
506400.0000    0.52560
506440.0000    0.20985
506480.0000    0.29195
506520.0000    0.32112
506560.0000    0.35947
506600.0000    0.33876
506640.0000    0.55274
506680.0000    0.24616
506720.0000    0.29381
506760.0000    0.26458
506800.0000    0.25930
506840.0000    0.48694
506880.0000    0.24354
506920.0000    0.34104
506960.0000    0.26965
507000.0000    0.20610
507040.0000    0.43450
507080.0000   -0.03680
507120.0000   -0.34364
507160.0000   -0.18253
507200.0000   -0.18773
507240.0000   -0.12426
507280.0000   -0.09677
507320.0000   -0.15514
507360.0000   -0.36762
507400.0000   -0.03712
507440.0000   -0.11713
507480.0000   -0.35238
507520.0000   -0.49025
507560.0000   -0.30042
507600.0000   -0.24563
507640.0000   -0.47394
507680.0000   -0.55880
507720.0000   -0.32619
507760.0000   -0.58183
507800.0000   -0.56144
507840.0000   -0.37144
507880.0000   -0.38575
507920.0000   -0.59565
507960.0000   -0.60767
508000.0000   -0.55900
508040.0000   -0.53138
508080.0000   -0.48800
508120.0000   -0.81072
508160.0000   -0.40901
508200.0000   -0.38564
508240.0000   -0.56539
508280.0000   -0.18479
508320.0000   -0.68956
508360.0000   -0.22914
508400.0000   -0.38483
508440.0000   -0.14290
508480.0000    0.04033
508520.0000    0.12179
508560.0000    0.16263
508600.0000    0.10068
508640.0000   -0.15006
508680.0000    0.09041
508720.0000   -0.22631
508760.0000    0.06581
508800.0000   -0.00356
508840.0000   -0.36835
508880.0000   -0.26463
508920.0000   -0.04471
508960.0000    0.22506
509000.0000   -0.04698
509040.0000   -0.12969
509080.0000    0.01461
509120.0000    0.06379
509160.0000   -0.04901
509200.0000   -0.44581
509240.0000    0.07146
509280.0000    0.09365
509320.0000    0.08465
509360.0000   -0.22004
509400.0000    0.12190
509440.0000   -0.25476
509480.0000   -0.04729
509520.0000    0.10091
509560.0000    0.11010
509600.0000   -0.27823
509640.0000    0.13125
509680.0000   -0.16517
509720.0000   -0.32741
509760.0000   -0.08249
509800.0000   -0.50849
509840.0000   -0.28126
509880.0000   -0.24922
509920.0000   -0.37250
509960.0000   -0.55475
510000.0000   -0.11808
510040.0000   -0.18410
510080.0000   -0.22907
510120.0000   -0.02836
510160.0000   -0.35003
510200.0000   -0.21061
510240.0000   -0.65188
510280.0000   -0.20728
510320.0000   -0.36781
510360.0000   -0.23846
510400.0000   -0.03339
510440.0000    0.00527
510480.0000    0.02395
510520.0000   -0.13135
510560.0000   -0.21021
510600.0000   -0.20541
510640.0000    0.03046
510680.0000   -0.32281
510720.0000    0.00571
510760.0000   -0.05601
510800.0000   -0.17675
510840.0000   -0.27012
510880.0000   -0.47102
510920.0000   -0.22584
510960.0000   -0.33417
511000.0000   -0.39757
511040.0000   -0.21976
511080.0000   -0.27566
511120.0000   -0.47202
511160.0000   -0.49430
511200.0000   -0.27019
511240.0000   -0.71263
511280.0000   -0.32152
511320.0000   -0.62209
511360.0000   -0.39880
511400.0000   -0.34351
511440.0000   -0.52550
511480.0000   -0.82889
511520.0000   -0.94799
511560.0000   -0.52713
511600.0000   -0.72520
511640.0000   -0.06246
511680.0000   -0.39583
511720.0000   -0.28511
511760.0000   -0.49600
511800.0000   -0.34570
511840.0000   -0.40373
511880.0000   -0.59466
511920.0000   -0.54102
511960.0000   -0.51752
512000.0000   -0.62527
512040.0000   -0.47884
512080.0000   -0.49736
512120.0000   -0.48685
512160.0000   -0.49435
512200.0000   -0.71350
512240.0000   -0.51401
512280.0000   -0.32063
512320.0000   -0.42482
512360.0000   -0.58678
512400.0000   -0.53244
512440.0000   -0.65748
512480.0000   -0.46901
512520.0000   -0.31395
512560.0000   -0.33505
512600.0000   -0.32917
512640.0000   -0.53506
512680.0000   -0.31558
512720.0000   -0.28074
512760.0000   -0.26478
512800.0000   -0.61434
512840.0000   -0.64249
512880.0000   -0.33734
512920.0000   -0.61979
512960.0000   -0.46139
513000.0000   -0.15586
513040.0000   -0.39631
513080.0000   -0.60474
513120.0000   -0.41512
513160.0000   -0.53131
513200.0000   -0.32591
513240.0000   -0.39259
513280.0000   -0.29755
513320.0000   -0.39053
513360.0000   -0.35719
513400.0000   -0.69866
513440.0000   -0.22131
513480.0000   -0.31033
513520.0000   -0.36316
513560.0000   -0.34757
513600.0000   -0.21255
513640.0000   -0.38422
513680.0000   -0.37754
513720.0000   -0.64479
513760.0000   -0.45658
513800.0000   -0.56363
513840.0000   -0.51057
513880.0000   -0.33799
513920.0000   -0.12491
513960.0000   -0.30331
514000.0000   -0.32493
514040.0000   -0.14128
514080.0000   -0.18124
514120.0000   -0.02961
514160.0000   -0.19185
514200.0000   -0.29857
514240.0000   -0.25228
514280.0000   -0.11219
514320.0000   -0.11804
514360.0000    0.11433
514400.0000   -0.10461
514440.0000   -0.51451
514480.0000   -0.44427
514520.0000   -0.22947
514560.0000   -0.17356
514600.0000   -0.28705
514640.0000   -0.55896
514680.0000   -0.07200
514720.0000   -0.16526
514760.0000   -0.43192
514800.0000   -0.60436
514840.0000   -0.40269
514880.0000   -0.43238
514920.0000   -0.22212
514960.0000   -0.51299
515000.0000   -0.55895
515040.0000   -0.55255
515080.0000   -0.11906
515120.0000   -0.31174
515160.0000   -0.12515
515200.0000   -0.22535
515240.0000   -0.22955
515280.0000   -0.32036
515320.0000   -0.57334
515360.0000   -0.51476
515400.0000   -0.47655
515440.0000   -0.26400
515480.0000   -0.47566
515520.0000   -0.23478
515560.0000   -0.19004
515600.0000   -0.18385
515640.0000   -0.04707
515680.0000    0.01809
515720.0000   -0.48029
515760.0000   -0.24703
515800.0000   -0.57037
515840.0000   -0.28317
515880.0000   -0.08990
515920.0000   -0.26791
515960.0000   -0.21918
516000.0000   -0.08313
516040.0000   -0.14300
516080.0000   -0.23334
516120.0000   -0.08900
516160.0000   -0.14062
516200.0000   -0.15948
516240.0000   -0.22246
516280.0000   -0.50027
516320.0000   -0.44220
516360.0000   -0.38047
516400.0000   -0.49156
516440.0000   -0.27458
516480.0000   -0.36800
516520.0000   -0.32198
516560.0000   -0.54130
516600.0000   -0.65760
516640.0000   -0.45491
516680.0000   -0.52381
516720.0000   -0.50632
516760.0000   -0.62836
516800.0000   -0.24049
516840.0000   -0.52624
516880.0000   -0.45888
516920.0000   -0.49103
516960.0000   -0.64927
517000.0000   -0.33295
517040.0000   -0.59853
517080.0000   -0.62773
517120.0000   -0.35737
517160.0000   -0.67526
517200.0000   -0.78464
517240.0000   -0.53617
517280.0000   -0.60496
517320.0000   -0.39577
517360.0000   -0.56683
517400.0000   -0.55045
517440.0000   -0.29872
517480.0000   -0.35878
517520.0000   -0.28187
517560.0000   -0.25342
517600.0000    0.24858
517640.0000    0.11953
517680.0000    0.77453
517720.0000    0.58025
517760.0000    0.64221
517800.0000    0.57961
517840.0000    0.50892
517880.0000    0.74935
517920.0000    0.54421
517960.0000    0.59336
518000.0000    0.63035
518040.0000    0.46740
518080.0000    0.42244
518120.0000    0.68485
518160.0000    0.34010
518200.0000    0.28728
518240.0000    0.23476
518280.0000    0.57511
518320.0000    0.49554
518360.0000    0.27647
518400.0000    0.48869
518440.0000    0.41215
518480.0000    0.29843
518520.0000    0.10951
518560.0000    0.30184
518600.0000   -0.25004
518640.0000   -0.08519
518680.0000   -0.20271
518720.0000   -0.08191
518760.0000   -0.13341
518800.0000    0.02815
518840.0000   -0.07645
518880.0000    0.04833
518920.0000   -0.04966
518960.0000   -0.08362
519000.0000   -0.30392
519040.0000    0.01837
519080.0000    0.07186
519120.0000    0.06182
519160.0000   -0.25396
519200.0000   -0.04932
519240.0000   -0.01112
519280.0000   -0.18240
519320.0000   -0.27497
519360.0000   -0.17925
519400.0000   -0.26417
519440.0000   -0.24093
519480.0000    0.28065
519520.0000   -0.10288
519560.0000    0.07291
519600.0000    0.23524
519640.0000    0.17371
519680.0000    0.02627
519720.0000   -0.40933
519760.0000   -0.07177
519800.0000   -0.24969
519840.0000   -0.27450
519880.0000   -0.16322
519920.0000   -0.29331
519960.0000   -0.00993
520000.0000   -0.24589
520040.0000   -0.31803
520080.0000   -0.12329
520120.0000   -0.12063
520160.0000    0.16217
520200.0000   -0.15569
520240.0000   -0.19001
520280.0000   -0.15198
520320.0000   -0.24435
520360.0000   -0.07892
520400.0000   -0.24006
520440.0000   -0.22566
520480.0000   -0.25265
520520.0000   -0.18476
520560.0000   -0.10190
520600.0000   -0.29393
520640.0000   -0.14444
520680.0000   -0.29290
520720.0000   -0.20211
520760.0000   -0.18639
520800.0000   -0.27110
520840.0000   -0.24485
520880.0000   -0.08936
520920.0000    0.03346
520960.0000   -0.09001
521000.0000   -0.39165
521040.0000   -0.53824
521080.0000   -0.67627
521120.0000   -0.24615
521160.0000   -0.11476
521200.0000    0.40619
521240.0000   -0.29407
521280.0000   -0.09053
521320.0000   -0.23092
521360.0000    0.05441
521400.0000   -0.51909
521440.0000   -0.14178
521480.0000    0.06137
521520.0000    0.02055
521560.0000   -0.22348
521600.0000   -0.24352
521640.0000    0.06695
521680.0000   -0.35506
521720.0000   -0.23844
521760.0000   -0.77925
521800.0000   -0.31804
521840.0000   -0.50703
521880.0000   -0.16546
521920.0000   -0.29771
521960.0000   -0.27144
522000.0000   -0.87919
522040.0000   -0.78833
522080.0000   -0.30265
522120.0000   -0.25057
522160.0000   -0.18901
522200.0000   -0.28214
522240.0000   -0.24824
522280.0000   -0.19995
522320.0000   -0.27151
522360.0000   -0.31405
522400.0000   -0.69405
522440.0000   -0.52272
522480.0000   -0.35986
522520.0000   -0.31098
522560.0000   -0.23453
522600.0000   -0.15306
522640.0000   -0.16507
522680.0000   -0.52375
522720.0000   -0.42172
522760.0000   -0.26332
522800.0000   -0.37468
522840.0000   -0.16319
522880.0000   -0.20029
522920.0000   -0.51751
522960.0000   -0.38049
523000.0000   -0.57747
523040.0000   -0.42421
523080.0000   -0.30023
523120.0000   -0.34828
523160.0000   -0.42142
523200.0000   -0.35702
523240.0000   -0.77808
523280.0000   -0.49175
523320.0000   -0.41061
523360.0000   -0.65044
523400.0000   -0.33100
523440.0000   -0.58677
523480.0000   -0.54240
523520.0000   -0.75613
523560.0000   -0.57774
523600.0000   -0.16030
523640.0000   -0.63616
523680.0000   -0.59536
523720.0000   -0.29299
523760.0000   -0.37365
523800.0000   -0.57673
523840.0000   -0.16935
523880.0000   -0.37381
523920.0000   -0.23889
523960.0000   -0.15459
524000.0000   -0.78826
524040.0000   -0.49280
524080.0000   -0.38586
524120.0000   -0.45450
524160.0000   -0.62811
524200.0000   -0.66235
524240.0000   -0.58989
524280.0000   -0.20828
524320.0000   -0.49354
524360.0000   -0.24123
524400.0000   -0.31960
524440.0000   -0.17082
524480.0000   -0.22806
524520.0000   -0.28147
524560.0000   -0.15757
524600.0000   -0.34280
524640.0000   -0.18969
524680.0000   -0.24430
524720.0000   -0.53597
524760.0000   -0.44959
524800.0000   -0.35911
524840.0000   -0.39048
524880.0000   -0.16558
524920.0000   -0.63290
524960.0000   -0.77851
525000.0000   -0.57522
525040.0000   -0.56822
525080.0000   -0.38120
525120.0000   -0.29975
525160.0000   -0.49948
525200.0000   -0.33184
525240.0000   -0.29418
525280.0000   -0.18809
525320.0000   -0.32248
525360.0000   -0.44001
525400.0000   -0.14827
525440.0000   -0.01867
525480.0000   -0.52625
525520.0000   -0.43729
525560.0000   -0.56025
525600.0000   -0.34256
525640.0000   -0.62249
525680.0000   -0.54748
525720.0000   -0.24994
525760.0000   -0.69647
525800.0000   -0.55471
525840.0000   -0.37040
525880.0000   -0.42412
525920.0000   -0.31337
525960.0000   -0.43787
526000.0000   -0.46665
526040.0000   -0.53126
526080.0000   -0.52837
526120.0000   -0.49440
526160.0000   -0.55953
526200.0000   -0.48378
526240.0000   -0.67063
526280.0000   -0.43044
526320.0000   -0.63988
526360.0000   -0.53190
526400.0000   -0.54672
526440.0000   -0.47955
526480.0000   -0.40104
526520.0000   -0.49857
526560.0000   -0.68539
526600.0000   -0.31701
526640.0000   -0.12081
526680.0000   -0.36857
526720.0000   -0.37082
526760.0000   -0.72913
526800.0000   -0.29208
526840.0000   -0.54229
526880.0000   -0.59029
526920.0000   -0.32616
526960.0000   -0.28246
527000.0000   -0.17620
527040.0000   -0.41610
527080.0000   -0.39071
527120.0000   -0.34525
527160.0000   -0.03502
527200.0000   -0.28349
527240.0000   -0.45447
527280.0000   -0.62517
527320.0000   -0.78550
527360.0000   -0.55863
527400.0000   -0.52660
527440.0000   -0.64984
527480.0000   -0.48409
527520.0000   -0.47485
527560.0000   -0.51402
527600.0000   -0.57971
527640.0000   -0.77322
527680.0000   -0.65756
527720.0000   -0.65776
527760.0000   -0.55150
527800.0000   -0.42827
527840.0000   -0.55553
527880.0000   -0.52634
527920.0000   -0.47595
527960.0000   -0.24483
528000.0000   -0.44487
528040.0000   -0.46284
528080.0000   -0.55777
528120.0000   -0.61139
528160.0000   -0.72085
528200.0000   -0.53126
528240.0000   -0.40510
528280.0000   -0.31621
528320.0000   -0.74957
528360.0000   -1.06934
528400.0000   -0.99175
528440.0000   -0.75520
528480.0000   -0.70884
528520.0000   -0.04982
528560.0000   -0.07220
528600.0000   -0.23890
528640.0000    0.14410
528680.0000    0.07328
528720.0000   -0.03830
528760.0000   -0.03237
528800.0000    0.17140
528840.0000   -0.42108
528880.0000   -0.12743
528920.0000    0.18933
528960.0000   -0.17079
529000.0000    0.17163
529040.0000    0.01197
529080.0000   -0.15335
529120.0000   -0.27200
529160.0000   -0.29696
529200.0000   -0.35068
529240.0000    0.01325
529280.0000   -0.35467
529320.0000   -0.41679
529360.0000   -0.67213
529400.0000   -0.63619
529440.0000   -0.57363
529480.0000   -0.30159
529520.0000   -0.51152
529560.0000   -0.16994
529600.0000   -0.41828
529640.0000   -0.39301
529680.0000   -0.26417
529720.0000   -0.55854
529760.0000   -0.35413
529800.0000   -0.29661
529840.0000   -0.33911
529880.0000   -0.47652
529920.0000   -0.70521
529960.0000   -0.41311
530000.0000   -0.60257
530040.0000   -0.32180
530080.0000   -0.72729
530120.0000   -0.43967
530160.0000   -0.19208
530200.0000   -0.28571
530240.0000   -0.24908
530280.0000   -0.48670
530320.0000   -0.39800
530360.0000   -0.26561
530400.0000   -0.44719
530440.0000   -0.49072
530480.0000   -0.51708
530520.0000   -0.35793
530560.0000   -0.46920
530600.0000   -0.66074
530640.0000   -0.60378
530680.0000   -0.40308
530720.0000   -0.57501
530760.0000   -0.61371
530800.0000   -0.24481
530840.0000   -0.22595
530880.0000   -0.46763
530920.0000   -0.34557
530960.0000    0.01689
531000.0000   -0.21287
531040.0000   -0.48947
531080.0000   -0.35155
531120.0000   -0.42730
531160.0000   -0.57406
531200.0000   -0.64950
531240.0000   -0.61111
531280.0000   -0.66298
531320.0000   -0.64545
531360.0000   -0.48483
531400.0000   -0.78425
531440.0000   -0.59676
531480.0000   -0.40562
531520.0000   -0.22148
531560.0000   -0.08986
531600.0000   -0.55266
531640.0000   -0.51932
531680.0000   -0.64062
531720.0000   -0.82255
531760.0000   -0.49850
531800.0000   -0.46143
531840.0000   -0.54226
531880.0000   -0.53511
531920.0000   -0.40532
531960.0000   -0.52878
532000.0000   -0.58851
532040.0000   -0.94118
532080.0000   -0.76601
532120.0000   -0.42138
532160.0000   -0.43844
532200.0000   -0.08411
532240.0000   -0.55142
532280.0000   -0.18537
532320.0000   -0.71854
532360.0000   -0.72870
532400.0000   -0.68270
532440.0000   -0.66883
532480.0000   -0.48788
532520.0000   -0.19636
532560.0000   -0.12956
532600.0000   -0.29348
532640.0000   -0.22585
532680.0000   -0.22139
532720.0000   -0.17918
532760.0000   -0.37194
532800.0000   -0.34700
532840.0000   -0.37083
532880.0000   -0.13166
532920.0000   -0.45341
532960.0000   -0.45562
533000.0000   -0.35160
533040.0000   -0.60618
533080.0000   -0.72962
533120.0000   -0.54227
533160.0000   -0.53535
533200.0000   -0.67100
533240.0000   -0.47809
533280.0000   -0.79760
533320.0000   -0.50594
533360.0000   -0.54418
533400.0000   -0.49839
533440.0000   -0.46148
533480.0000   -0.34179
533520.0000   -0.36116
533560.0000   -0.23765
533600.0000   -0.01843
533640.0000   -0.12310
533680.0000   -0.10076
533720.0000   -0.18209
533760.0000   -0.52184
533800.0000   -0.25559
533840.0000   -0.11472
533880.0000   -0.25206
533920.0000    0.23464
533960.0000   -0.15266
534000.0000   -0.16318
534040.0000   -0.57848
534080.0000   -0.26412
534120.0000   -0.26955
534160.0000   -0.41044
534200.0000   -0.50816
534240.0000   -0.43206
534280.0000   -0.34708
534320.0000   -0.39581
534360.0000   -0.21038
534400.0000   -0.13644
534440.0000   -0.34879
534480.0000   -0.59988
534520.0000   -0.13130
534560.0000    0.09126
534600.0000   -0.01138
534640.0000   -0.07264
534680.0000   -0.10941
534720.0000   -0.00901
534760.0000    0.05964
534800.0000   -0.00042
534840.0000   -0.29284
534880.0000   -0.30269
534920.0000   -0.34430
534960.0000   -0.28642
535000.0000   -0.48468
535040.0000   -0.43523
535080.0000   -0.24131
535120.0000   -0.47113
535160.0000   -0.53821
535200.0000   -0.29230
535240.0000   -0.14584
535280.0000   -0.22545
535320.0000   -0.36397
535360.0000   -0.28847
535400.0000   -0.21273
535440.0000   -0.31869
535480.0000   -0.11136
535520.0000   -0.16521
535560.0000   -0.34062
535600.0000   -0.43182
535640.0000   -0.54017
535680.0000   -0.50764
535720.0000   -0.34292
535760.0000   -0.77280
535800.0000   -0.01992
535840.0000   -0.54138
535880.0000   -0.53204
535920.0000   -0.69370
535960.0000   -0.62996
536000.0000   -0.63638
536040.0000   -0.54940
536080.0000   -0.45884
536120.0000   -0.81624
536160.0000   -0.54937
536200.0000   -0.69483
536240.0000   -0.65702
536280.0000   -0.80739
536320.0000   -0.32482
536360.0000   -0.98156
536400.0000   -0.53582
536440.0000   -0.52041
536480.0000   -0.58441
536520.0000   -0.50910
536560.0000   -0.87271
536600.0000   -0.67322
536640.0000   -0.33147
536680.0000   -0.58281
536720.0000   -0.46838
536760.0000   -0.38132
536800.0000   -0.38387
536840.0000   -0.00508
536880.0000   -0.13857
536920.0000   -0.26177
536960.0000   -0.30963
537000.0000   -0.67180
537040.0000   -0.37605
537080.0000   -0.41463
537120.0000   -0.14772
537160.0000   -0.01885
537200.0000   -0.45542
537240.0000   -0.48753
537280.0000   -0.22542
537320.0000   -0.25535
537360.0000   -0.57729
537400.0000   -0.35775
537440.0000   -0.41482
537480.0000   -0.22741
537520.0000   -0.12652
537560.0000   -0.51226
537600.0000   -0.12586
537640.0000   -0.24385
537680.0000   -0.21952
537720.0000   -0.45886
537760.0000   -0.32666
537800.0000   -0.18191
537840.0000   -0.57221
537880.0000   -0.21735
537920.0000   -0.31761
537960.0000   -0.36743
538000.0000   -0.16936
538040.0000   -0.12680
538080.0000    0.06917
538120.0000   -0.07935
538160.0000   -0.08678
538200.0000   -0.19432
538240.0000   -0.28495
538280.0000   -0.35556
538320.0000   -0.50741
538360.0000   -0.28970
538400.0000   -0.41537
538440.0000   -0.30040
538480.0000   -0.38432
538520.0000   -0.56215
538560.0000   -0.50931
538600.0000   -0.20097
538640.0000   -0.23949
538680.0000   -0.08373
538720.0000   -0.26104
538760.0000   -0.23159
538800.0000   -0.33924
538840.0000   -0.52025
538880.0000   -0.34961
538920.0000   -0.27995
538960.0000   -0.27678
539000.0000   -0.39051
539040.0000   -0.20009
539080.0000   -0.32536
539120.0000   -0.29170
539160.0000   -0.04589
539200.0000   -0.26796
539240.0000   -0.29962
539280.0000   -0.15502
539320.0000   -0.53992
539360.0000   -0.40923
539400.0000   -0.29542
539440.0000   -0.33900
539480.0000   -0.17352
539520.0000   -0.12263
539560.0000   -0.53206
539600.0000   -0.22711
539640.0000   -0.42852
539680.0000   -0.84317
539720.0000   -0.56289
539760.0000   -0.58776
539800.0000   -0.47595
539840.0000   -0.52143
539880.0000   -0.39846
539920.0000   -0.79649
539960.0000   -0.56562
540000.0000   -0.99639
540040.0000   -0.63643
540080.0000   -0.70139
540120.0000   -0.50863
540160.0000   -0.31135
540200.0000   -0.52775
540240.0000   -0.60244
540280.0000   -0.42391
540320.0000   -0.55386
540360.0000   -0.88502
540400.0000   -0.70437
540440.0000   -0.35459
540480.0000   -0.31394
540520.0000   -0.49847
540560.0000   -0.29102
540600.0000   -0.31169
540640.0000   -0.21838
540680.0000   -0.80025
540720.0000   -0.35786
540760.0000   -0.45901
540800.0000   -0.63189
540840.0000   -0.72391
540880.0000   -0.55281
540920.0000   -0.57939
540960.0000   -0.59053
541000.0000   -0.81922
541040.0000   -0.55655
541080.0000   -0.45248
541120.0000   -0.55616
541160.0000   -0.38483
541200.0000   -0.73716
541240.0000   -0.59673
541280.0000   -0.26593
541320.0000   -0.53697
541360.0000   -0.56476
541400.0000   -0.37527
541440.0000   -0.36770
541480.0000   -0.48221
541520.0000   -0.32476
541560.0000   -0.78232
541600.0000   -0.03325
541640.0000   -0.26763
541680.0000   -0.17252
541720.0000   -0.44922
541760.0000   -0.34580
541800.0000   -0.66729
541840.0000   -0.18904
541880.0000   -0.32023
541920.0000   -0.70681
541960.0000   -0.40255
542000.0000   -0.49336
542040.0000   -0.64811
542080.0000   -0.42263
542120.0000   -0.36546
542160.0000   -0.63864
542200.0000   -0.41263
542240.0000   -0.39984
542280.0000   -0.61935
542320.0000   -0.31739
542360.0000   -0.27908
542400.0000   -0.69754
542440.0000   -0.51623
542480.0000   -0.79556
542520.0000   -0.53752
542560.0000   -0.56274
542600.0000   -0.34227
542640.0000   -0.62947
542680.0000   -0.84773
542720.0000   -0.58212
542760.0000   -0.48848
542800.0000   -0.71961
542840.0000   -0.34141
542880.0000   -0.56036
542920.0000   -0.75296
542960.0000   -0.80668
543000.0000   -0.79374
543040.0000   -0.84237
543080.0000   -0.48360
543120.0000   -0.54669
543160.0000   -0.85392
543200.0000   -0.49901
543240.0000   -0.59239
543280.0000   -0.51524
543320.0000   -0.68510
543360.0000   -0.50463
543400.0000   -0.67971
543440.0000   -0.69436
543480.0000   -0.67652
543520.0000   -0.60067
543560.0000   -0.55119
543600.0000   -0.52854
543640.0000   -0.56225
543680.0000   -0.51706
543720.0000   -0.54418
543760.0000   -0.44115
543800.0000   -0.56595
543840.0000   -0.54394
543880.0000   -0.60951
543920.0000   -0.62827
543960.0000   -0.60181
544000.0000   -0.62284
544040.0000   -0.56627
544080.0000   -0.35632
544120.0000   -0.74820
544160.0000   -0.81540
544200.0000   -0.73468
544240.0000   -0.80522
544280.0000   -0.80246
544320.0000   -0.86675
544360.0000   -0.64193
544400.0000   -0.76532
544440.0000   -0.53895
544480.0000   -0.70886
544520.0000   -0.59798
544560.0000   -0.96510
544600.0000   -0.80524
544640.0000   -0.64838
544680.0000   -0.65459
544720.0000   -0.87651
544760.0000   -0.79999
544800.0000   -0.66579
544840.0000   -0.74215
544880.0000   -0.99801
544920.0000   -0.38437
544960.0000   -0.68602
545000.0000   -0.45729
545040.0000   -0.39977
545080.0000   -0.61382
545120.0000   -0.34944
545160.0000   -0.80398
545200.0000   -0.50581
545240.0000   -0.57833
545280.0000   -0.37752
545320.0000   -0.44921
545360.0000   -0.21615
545400.0000   -0.11992
545440.0000   -0.30372
545480.0000   -0.18443
545520.0000   -0.11039
545560.0000   -0.02502
545600.0000   -0.19910
545640.0000   -0.23905
545680.0000   -0.06300
545720.0000   -0.14215
545760.0000   -0.17752
545800.0000   -0.15769
545840.0000   -0.13675
545880.0000   -0.32183
545920.0000   -0.09827
545960.0000   -0.13737
546000.0000    0.10876
546040.0000   -0.01118
546080.0000    0.00353
546120.0000   -0.14800
546160.0000   -0.11365
546200.0000    0.02507
546240.0000    0.19709
546280.0000    0.31024
546320.0000    0.26804
546360.0000   -0.22298
546400.0000   -0.52973
546440.0000   -0.70655
546480.0000   -0.55266
546520.0000   -0.36552
546560.0000   -0.66357
546600.0000   -0.66444
546640.0000   -0.57068
546680.0000   -0.65743
546720.0000   -0.71806
546760.0000   -0.65023
546800.0000   -0.69542
546840.0000   -0.39302
546880.0000   -0.30377
546920.0000   -0.58212
546960.0000   -0.49123
547000.0000   -0.73350
547040.0000   -0.49744
547080.0000   -0.67144
547120.0000   -0.56947
547160.0000   -0.74978
547200.0000   -0.49302
547240.0000   -0.59524
547280.0000   -0.60604
547320.0000   -0.66425
547360.0000   -0.40031
547400.0000   -0.61535
547440.0000   -0.51113
547480.0000   -0.90699
547520.0000   -0.49677
547560.0000   -0.18603
547600.0000   -0.47593
547640.0000   -0.00307
547680.0000   -0.08042
547720.0000   -0.17874
547760.0000   -0.05778
547800.0000   -0.61160
547840.0000   -0.56235
547880.0000   -0.36800
547920.0000   -0.56691
547960.0000   -1.06029
548000.0000   -0.56225
548040.0000   -0.72272
548080.0000   -0.75722
548120.0000   -1.01776
548160.0000   -0.70877
548200.0000   -0.57454
548240.0000   -0.36476
548280.0000   -0.31488
548320.0000   -0.31013
548360.0000    0.08689
548400.0000    0.15770
548440.0000    0.56012
548480.0000    0.56887
548520.0000    0.27907
548560.0000    0.28399
548600.0000    0.62821
548640.0000    0.68583
548680.0000    0.67969
548720.0000    0.34410
548760.0000    0.36516
548800.0000    0.50621
548840.0000    0.29043
548880.0000    0.39957
548920.0000    0.28612
548960.0000    0.35957
549000.0000    0.41932
549040.0000    0.35824
549080.0000    0.36133
549120.0000    0.20499
549160.0000    0.44042
549200.0000    0.18466
549240.0000    0.34049
549280.0000    0.22044
549320.0000    0.26322
549360.0000    0.33715
549400.0000    0.28237
549440.0000    0.19171
549480.0000    0.05267
549520.0000    0.29449
549560.0000    0.20549
549600.0000    0.52051
549640.0000    0.51027
549680.0000    0.56404
549720.0000    0.44051
549760.0000    0.56448
549800.0000    0.39272
549840.0000    0.13282
549880.0000    0.41502
549920.0000    0.40879
549960.0000    0.42861
550000.0000    0.38078
550040.0000    0.21560
550080.0000    0.45942
550120.0000    0.46188
550160.0000    0.42945
550200.0000    0.28046
550240.0000    0.37521
550280.0000    0.40601
550320.0000    0.50000
550360.0000    0.21699
550400.0000    0.52467
550440.0000    0.53544
550480.0000    0.62726
550520.0000    0.44206
550560.0000    0.37762
550600.0000    0.55605
550640.0000    0.19120
550680.0000    0.40304
550720.0000    0.40577
550760.0000    0.59775
550800.0000    0.48242
550840.0000    0.27350
550880.0000    0.40571
550920.0000    0.24458
550960.0000    0.09804
551000.0000    0.07593
551040.0000    0.33389
551080.0000    0.37781
551120.0000    0.39998
551160.0000    0.30747
551200.0000    0.39396
551240.0000    0.34479
551280.0000    0.11319
551320.0000    0.47187
551360.0000    0.25852
551400.0000    0.28424
551440.0000    0.17837
551480.0000    0.20812
551520.0000    0.22102
551560.0000    0.19107
551600.0000    0.01992
551640.0000    0.23479
551680.0000    0.32033
551720.0000    0.45115
551760.0000    0.27958
551800.0000    0.32206
551840.0000    0.17676
551880.0000    0.27589
551920.0000    0.29122
551960.0000    0.01125
552000.0000    0.22269
552040.0000    0.17979
552080.0000    0.39416
552120.0000    0.43204
552160.0000    0.36206
552200.0000    0.29296
552240.0000    0.46376
552280.0000    0.51986
552320.0000    0.25745
552360.0000    0.45973
552400.0000    0.43634
552440.0000    0.30770
552480.0000    0.26842
552520.0000    0.24949
552560.0000    0.47408
552600.0000    0.43630
552640.0000    0.60514
552680.0000    0.60961
552720.0000    0.36378
552760.0000    0.41159
552800.0000    0.27547
552840.0000    0.34991
552880.0000    0.23138
552920.0000    0.51922
552960.0000    0.25619
553000.0000    0.13542
553040.0000    0.16385
553080.0000    0.47752
553120.0000    0.21458
553160.0000    0.49141
553200.0000    0.49320
553240.0000    0.33515
553280.0000    0.49527
553320.0000    0.20237
553360.0000    0.25016
553400.0000    0.21491
553440.0000    0.33657
553480.0000    0.28355
553520.0000    0.31680
553560.0000    0.31340
553600.0000    0.44701
553640.0000    0.54672
553680.0000    0.48562
553720.0000    0.42117
553760.0000    0.47824
553800.0000    0.38144
553840.0000    0.51334
553880.0000    0.39109
553920.0000    0.39506
553960.0000    0.36407
554000.0000    0.31433
554040.0000    0.37350
554080.0000    0.61975
554120.0000    0.48486
554160.0000    0.38357
554200.0000    0.48564
554240.0000    0.54179
554280.0000    0.50873
554320.0000    0.35855
554360.0000    0.40787
554400.0000    0.15152
554440.0000    0.34115
554480.0000    0.38017
554520.0000    0.63927
554560.0000    0.61931
554600.0000    0.55063
554640.0000    0.45624
554680.0000    0.31312
554720.0000    0.39287
554760.0000    0.34759
554800.0000    0.53544
554840.0000    0.45283
554880.0000    0.53176
554920.0000    0.40956
554960.0000    0.51660
555000.0000    0.52804
555040.0000    0.62185
555080.0000    0.50994
555120.0000    0.45921
555160.0000    0.49297
555200.0000    0.53085
555240.0000    0.51924
555280.0000    0.49114
555320.0000    0.34352
555360.0000    0.40254
555400.0000    0.52518
555440.0000    0.64057
555480.0000    0.69525
555520.0000    0.42404
555560.0000    0.36952
555600.0000    0.46322
555640.0000    0.32723
555680.0000    0.43526
555720.0000    0.37233
555760.0000    0.46475
555800.0000    0.30061
555840.0000    0.40385
555880.0000    0.44112
555920.0000    0.32479
555960.0000    0.43487
556000.0000    0.71486
556040.0000    0.53392
556080.0000    0.40936
556120.0000    0.49345
556160.0000    0.30837
556200.0000    0.44847
556240.0000    0.42216
556280.0000    0.41200
556320.0000    0.44002
556360.0000    0.30883
556400.0000    0.35126
556440.0000    0.42349
556480.0000    0.40572
556520.0000    0.39656
556560.0000    0.42237
556600.0000    0.27610
556640.0000    0.41992
556680.0000    0.52535
556720.0000    0.29596
556760.0000    0.59003
556800.0000    0.34137
556840.0000    0.53553
556880.0000    0.43751
556920.0000    0.41069
556960.0000    0.53057
557000.0000    0.34872
557040.0000    0.41801
557080.0000    0.31967
557120.0000    0.54586
557160.0000    0.31104
557200.0000    0.54770
557240.0000    0.45290
557280.0000    0.45955
557320.0000    0.31808
557360.0000    0.32679
557400.0000    0.06399
557440.0000    0.34066
557480.0000    0.45257
557520.0000    0.36391
557560.0000    0.39138
557600.0000    0.52534
557640.0000    0.27053
557680.0000    0.42048
557720.0000    0.47799
557760.0000    0.30728
557800.0000    0.41908
557840.0000    0.45914
557880.0000    0.49988
557920.0000    0.55231
557960.0000    0.69128
558000.0000    0.60777
558040.0000    0.46222
558080.0000    0.41614
558120.0000    0.44529
558160.0000    0.25459
558200.0000    0.57907
558240.0000    0.44887
558280.0000    0.53155
558320.0000    0.49120
558360.0000    0.49476
558400.0000    0.23954
558440.0000    0.33162
558480.0000    0.15025
558520.0000    0.23931
558560.0000   -0.43278
558600.0000   -0.33266
558640.0000   -0.03539
558680.0000    0.01711
558720.0000   -0.15117
558760.0000   -0.14137
558800.0000   -0.15669
558840.0000   -0.12652
558880.0000   -0.09629
558920.0000   -0.05801
558960.0000   -0.26542
559000.0000   -0.27225
559040.0000   -0.23854
559080.0000   -0.46687
559120.0000    0.09454
559160.0000    0.05909
559200.0000   -0.11139
559240.0000    0.20522
559280.0000    0.11593
559320.0000    0.06838
559360.0000   -0.03829
559400.0000   -0.10452
559440.0000   -0.05104
559480.0000   -0.22056
559520.0000   -0.13277
559560.0000   -0.14327
559600.0000   -0.28309
559640.0000   -0.16482
559680.0000   -0.45098
559720.0000   -0.01739
559760.0000   -0.04088
559800.0000   -0.52084
559840.0000   -0.50669
559880.0000   -0.27150
559920.0000    0.07353
559960.0000    0.17307
560000.0000   -0.50103
560040.0000    0.06859
560080.0000   -0.06241
560120.0000    0.06019
560160.0000    0.08869
560200.0000   -0.14643
560240.0000   -0.08358
560280.0000    0.11050
560320.0000    0.38790
560360.0000    0.29158
560400.0000    0.33135
560440.0000    0.26462
560480.0000    0.30767
560520.0000    0.46153
560560.0000    0.28011
560600.0000    0.35038
560640.0000    0.32652
560680.0000    0.41469
560720.0000    0.60214
560760.0000    0.56689
560800.0000    0.43976
560840.0000    0.40580
560880.0000    0.33567
560920.0000    0.55350
560960.0000    0.23081
561000.0000    0.41966
561040.0000    0.54163
561080.0000    0.28975
561120.0000    0.13870
561160.0000    0.32000
561200.0000    0.39726
561240.0000    0.33893
561280.0000    0.38388
561320.0000    0.44821
561360.0000    0.49513
561400.0000    0.60616
561440.0000    0.32002
561480.0000    0.19800
561520.0000    0.38345
561560.0000    0.52527
561600.0000    0.32960
561640.0000    0.44201
561680.0000    0.32587
561720.0000    0.26068
561760.0000    0.15660
561800.0000    0.31204
561840.0000    0.20948
561880.0000    0.43111
561920.0000    0.56017
561960.0000    0.02225
562000.0000   -0.17375
562040.0000    0.08268
562080.0000   -0.02490
562120.0000    0.24744
562160.0000    0.26012
562200.0000   -0.05797
562240.0000    0.42794
562280.0000    0.19377
562320.0000    0.17344
562360.0000   -0.06656
562400.0000   -0.18876
562440.0000   -0.52568
562480.0000   -0.54858
562520.0000   -0.54832
562560.0000   -0.73848
562600.0000   -0.65353
562640.0000   -0.53265
562680.0000   -0.31261
562720.0000   -0.40561
562760.0000   -0.49042
562800.0000   -0.32302
562840.0000   -0.56768
562880.0000   -0.46538
562920.0000   -0.06160
562960.0000   -0.12806
563000.0000   -0.17889
563040.0000   -0.51415
563080.0000   -0.43064
563120.0000   -0.52297
563160.0000   -0.14678
563200.0000   -0.09023
563240.0000   -0.16483
563280.0000   -0.03947
563320.0000   -0.03737
563360.0000   -0.10583
563400.0000   -0.18539
563440.0000    0.24966
563480.0000    0.12062
563520.0000    0.24518
563560.0000    0.27117
563600.0000   -0.12632
563640.0000   -0.01959
563680.0000    0.11583
563720.0000    0.10993
563760.0000    0.15078
563800.0000   -0.13560
563840.0000   -0.21395
563880.0000    0.43215
563920.0000    0.13743
563960.0000    0.44907
564000.0000    0.33590
564040.0000    0.29564
564080.0000    0.26418
564120.0000    0.12398
564160.0000   -0.00598
564200.0000    0.16494
564240.0000   -0.00219
564280.0000   -0.09062
564320.0000   -0.34850
564360.0000   -0.20592
564400.0000   -0.38842
564440.0000   -0.10459
564480.0000   -0.18595
564520.0000   -0.01689
564560.0000   -0.10179
564600.0000    0.04916
564640.0000   -0.07515
564680.0000    0.05838
564720.0000   -0.20164
564760.0000   -0.08990
564800.0000   -0.39510
564840.0000   -0.11535
564880.0000    0.26625
564920.0000    0.18951
564960.0000    0.38414
565000.0000    0.26619
565040.0000   -0.13043
565080.0000    0.39926
565120.0000    0.57098
565160.0000    0.51870
565200.0000    0.39395
565240.0000    0.56450
565280.0000    0.48636
565320.0000    0.45770
565360.0000    0.64999
565400.0000    0.38474
565440.0000    0.09498
565480.0000    0.32382
565520.0000    0.46114
565560.0000    0.36277
565600.0000    0.19322
565640.0000    0.44160
565680.0000    0.43384
565720.0000    0.38617
565760.0000    0.59099
565800.0000    0.36167
565840.0000    0.61746
565880.0000    0.40815
565920.0000    0.56758
565960.0000    0.22011
566000.0000    0.67447
566040.0000    0.30671
566080.0000    0.27622
566120.0000    0.69674
566160.0000    0.34079
566200.0000    0.35479
566240.0000    0.30624
566280.0000    0.70863
566320.0000    0.76295
566360.0000    0.30732
566400.0000    0.32407
566440.0000    0.37817
566480.0000    0.28014
566520.0000    0.31221
566560.0000    0.31555
566600.0000    0.29232
566640.0000    0.36882
566680.0000    0.32182
566720.0000    0.16462
566760.0000    0.23201
566800.0000    0.27144
566840.0000    0.36578
566880.0000    0.42926
566920.0000    0.36011
566960.0000    0.41593
567000.0000    0.51714
567040.0000    0.46075
567080.0000    0.54601
567120.0000    0.11348
567160.0000    0.12588
567200.0000    0.30281
567240.0000    0.37281
567280.0000    0.37184
567320.0000    0.20390
567360.0000    0.46560
567400.0000    0.21166
567440.0000    0.51988
567480.0000    0.48716
567520.0000    0.35533
567560.0000    0.25047
567600.0000    0.44055
567640.0000    0.39546
567680.0000    0.47594
567720.0000    0.37839
567760.0000    0.47008
567800.0000    0.52444
567840.0000    0.35127
567880.0000    0.27714
567920.0000    0.32494
567960.0000    0.37178
568000.0000    0.32428
568040.0000    0.28793
568080.0000    0.39777
568120.0000    0.18205
568160.0000    0.66396
568200.0000    0.52505
568240.0000    0.35649
568280.0000    0.51224
568320.0000    0.36125
568360.0000    0.50739
568400.0000    0.59856
568440.0000    0.56432
568480.0000    0.01668
568520.0000   -0.12239
568560.0000   -0.19587
568600.0000   -0.16395
568640.0000    0.21169
568680.0000    0.03172
568720.0000   -0.00260
568760.0000   -0.26642
568800.0000   -0.05850
568840.0000   -0.11586
568880.0000    0.04784
568920.0000   -0.11085
568960.0000    0.06584
569000.0000   -0.06474
569040.0000   -0.00996
569080.0000    0.14374
569120.0000    0.04074
569160.0000    0.16593
569200.0000    0.13804
569240.0000   -0.42143
569280.0000   -0.43423
569320.0000   -0.29006
569360.0000   -0.14965
569400.0000   -0.04852
569440.0000    0.23012
569480.0000    0.19669
569520.0000   -0.24282
569560.0000    0.10955
569600.0000    0.09913
569640.0000    0.00563
569680.0000    0.02582
569720.0000   -0.05635
569760.0000    0.24992
569800.0000    0.29837
569840.0000    0.33561
569880.0000    0.53421
569920.0000    0.31793
569960.0000    0.34379
570000.0000    0.10604
570040.0000    0.38823
570080.0000   -0.03873
570120.0000    0.21595
570160.0000    0.21790
570200.0000    0.35925
570240.0000    0.02162
570280.0000   -0.03749
570320.0000    0.14170
570360.0000    0.07909
570400.0000    0.49092
570440.0000   -0.09913
570480.0000   -0.01132
570520.0000    0.17854
570560.0000    0.11487
570600.0000    0.11920
570640.0000    0.33300
570680.0000    0.09087
570720.0000   -0.01990
570760.0000    0.11629
570800.0000    0.14778
570840.0000   -0.03576
570880.0000    0.00171
570920.0000    0.03538
570960.0000   -0.13599
571000.0000   -0.07203
571040.0000    0.07942
571080.0000    0.06902
571120.0000   -0.21862
571160.0000   -0.50072
571200.0000    0.05711
571240.0000    0.10152
571280.0000    0.48883
571320.0000    0.47149
571360.0000   -0.07907
571400.0000   -0.03724
571440.0000   -0.17928
571480.0000   -0.28499
571520.0000    0.22624
571560.0000    0.17808
571600.0000   -0.23238
571640.0000   -0.29611
571680.0000   -0.23653
571720.0000   -0.23564
571760.0000    0.16880
571800.0000    0.06777
571840.0000   -0.02247
571880.0000    0.11178
571920.0000    0.21317
571960.0000   -0.30139
572000.0000    0.21322
572040.0000    0.18796
572080.0000   -0.07658
572120.0000   -0.09372
572160.0000   -0.20505
572200.0000   -0.35087
572240.0000   -0.18866
572280.0000   -0.18371
572320.0000   -0.17326
572360.0000    0.23785
572400.0000   -0.10328
572440.0000   -0.16272
572480.0000   -0.36364
572520.0000   -0.30465
572560.0000   -0.42606
572600.0000    0.15101
572640.0000    0.10665
572680.0000    0.16644
572720.0000    0.07600
572760.0000   -0.25996
572800.0000   -0.35947
572840.0000   -0.10436
572880.0000    0.34875
572920.0000    0.28951
572960.0000    0.16920
573000.0000   -0.36917
573040.0000    0.13154
573080.0000    0.23812
573120.0000    0.07915
573160.0000    0.32459
573200.0000    0.13151
573240.0000    0.18740
573280.0000    0.16199
573320.0000    0.03683
573360.0000    0.21803
573400.0000    0.12371
573440.0000   -0.01499
573480.0000    0.55814
573520.0000    0.30477
573560.0000    0.15184
573600.0000   -0.01737
573640.0000    0.40966
573680.0000    0.44656
573720.0000    0.32816
573760.0000    0.23118
573800.0000    0.31827
573840.0000    0.31059
573880.0000    0.57314
573920.0000    0.30780
573960.0000    0.53833
574000.0000    0.60793
574040.0000    0.59620
574080.0000    0.40895
574120.0000    0.36634
574160.0000    0.45103
574200.0000    0.44606
574240.0000    0.33875
574280.0000    0.26352
574320.0000    0.41874
574360.0000    0.44048
574400.0000    0.25182
574440.0000    0.23563
574480.0000    0.45567
574520.0000    0.24800
574560.0000    0.25537
574600.0000    0.31956
574640.0000    0.33664
574680.0000    0.52176
574720.0000    0.17983
574760.0000    0.47454
574800.0000    0.26507
574840.0000    0.19961
574880.0000    0.51150
574920.0000    0.33263
574960.0000    0.38873
575000.0000    0.39004
575040.0000    0.21953
575080.0000    0.43438
575120.0000    0.29442
575160.0000    0.40448
575200.0000    0.52062
575240.0000    0.15036
575280.0000    0.29132
575320.0000    0.59551
575360.0000    0.20111
575400.0000    0.42075
575440.0000    0.24992
575480.0000    0.30462
575520.0000    0.31292
575560.0000    0.28890
575600.0000    0.48235
575640.0000    0.27961
575680.0000    0.26432
575720.0000    0.39593
575760.0000    0.30017
575800.0000    0.48126
575840.0000    0.40382
575880.0000    0.35328
575920.0000    0.32673
575960.0000    0.33332
576000.0000    0.02105
576040.0000    0.01557
576080.0000   -0.17545
576120.0000    0.00899
576160.0000    0.06157
576200.0000   -0.10232
576240.0000    0.17054
576280.0000    0.17119
576320.0000    0.22430
576360.0000    0.14915
576400.0000    0.35651
576440.0000    0.48868
576480.0000    0.40798
576520.0000    0.61203
576560.0000   -0.08552
576600.0000    0.11199
576640.0000    0.03197
576680.0000    0.27435
576720.0000    0.32129
576760.0000    0.06372
576800.0000    0.22150
576840.0000    0.04986
576880.0000    0.37064
576920.0000    0.61803
576960.0000    0.58443
577000.0000    0.60106
577040.0000    0.49376
577080.0000    0.45294
577120.0000    0.40629
577160.0000    0.29470
577200.0000    0.32563
577240.0000    0.22440
577280.0000    0.18524
577320.0000   -0.00917
577360.0000    0.19059
577400.0000    0.17024
577440.0000    0.30117
577480.0000    0.14803
577520.0000   -0.07042
577560.0000    0.04512
577600.0000    0.07211
577640.0000    0.16557
577680.0000    0.19375
577720.0000    0.22348
577760.0000    0.05270
577800.0000   -0.15512
577840.0000    0.12412
577880.0000    0.14398
577920.0000    0.04883
577960.0000    0.07718
578000.0000    0.20311
578040.0000    0.14303
578080.0000   -0.03289
578120.0000    0.11767
578160.0000   -0.02958
578200.0000   -0.22654
578240.0000    0.11601
578280.0000    0.18861
578320.0000    0.16934
578360.0000   -0.20770
578400.0000   -0.10653
578440.0000   -0.00721
578480.0000    0.00547
578520.0000   -0.07224
578560.0000    0.02546
578600.0000    0.22993
578640.0000   -0.07201
578680.0000    0.05668
578720.0000    0.35815
578760.0000    0.55214
578800.0000    0.53226
578840.0000    0.52752
578880.0000    0.46364
578920.0000    0.57544
578960.0000    0.38037
579000.0000    0.63802
579040.0000    0.29025
579080.0000    0.53204
579120.0000    0.29485
579160.0000    0.21424
579200.0000    0.44408
579240.0000    0.58190
579280.0000    0.39054
579320.0000    0.61292
579360.0000    0.13169
579400.0000    0.41850
579440.0000    0.58493
579480.0000    0.55205
579520.0000    0.51340
579560.0000    0.33975
579600.0000    0.23609
579640.0000    0.24575
579680.0000    0.29075
579720.0000    0.31560
579760.0000    0.11548
579800.0000    0.31724
579840.0000    0.23537
579880.0000   -0.00315
579920.0000    0.42601
579960.0000    0.19869
580000.0000    0.47543
580040.0000    0.48178
580080.0000   -0.01452
580120.0000    0.06345
580160.0000    0.22648
580200.0000   -0.02929
580240.0000    0.47106
580280.0000    0.21467
580320.0000    0.00855
580360.0000    0.03975
580400.0000    0.24690
580440.0000    0.53458
580480.0000   -0.14120
580520.0000    0.06388
580560.0000    0.25724
580600.0000    0.28341
580640.0000    0.38659
580680.0000    0.48027
580720.0000    0.26235
580760.0000    0.37622
580800.0000    0.18171
580840.0000    0.10562
580880.0000    0.12061
580920.0000    0.34907
580960.0000    0.01034
581000.0000    0.31796
581040.0000    0.11366
581080.0000    0.34781
581120.0000   -0.01260
581160.0000    0.13757
581200.0000    0.09881
581240.0000   -0.02796
581280.0000    0.10607
581320.0000    0.13629
581360.0000    0.12389
581400.0000   -0.41638
581440.0000   -0.21744
581480.0000   -0.73220
581520.0000   -0.26309
581560.0000   -0.34245
581600.0000   -0.58490
581640.0000   -0.33159
581680.0000   -0.07213
581720.0000    0.32388
581760.0000    0.02489
581800.0000    0.17865
581840.0000    0.15746
581880.0000    0.64994
581920.0000    0.50689
581960.0000    0.57839
582000.0000    0.36912
582040.0000    0.38910
582080.0000    0.30214
582120.0000   -0.11170
582160.0000    0.31094
582200.0000    0.47353
582240.0000    0.36251
582280.0000    0.32580
582320.0000    0.77890
582360.0000    0.51214
582400.0000    0.55509
582440.0000    0.43946
582480.0000    0.39959
582520.0000    0.51634
582560.0000    0.19197
582600.0000    0.44924
582640.0000    0.36636
582680.0000    0.24167
582720.0000    0.23045
582760.0000    0.38124
582800.0000    0.29875
582840.0000    0.27684
582880.0000    0.36219
582920.0000    0.10630
582960.0000    0.36528
583000.0000    0.33168
583040.0000    0.42231
583080.0000    0.33005
583120.0000    0.52086
583160.0000    0.64183
583200.0000    0.61565
583240.0000    0.58781
583280.0000    0.49704
583320.0000    0.45504
583360.0000    0.34540
583400.0000    0.28872
583440.0000    0.51372
583480.0000    0.49445
583520.0000    0.40237
583560.0000    0.47245
583600.0000    0.63903
583640.0000    0.61016
583680.0000    0.22425
583720.0000    0.12431
583760.0000    0.28244
583800.0000    0.24659
583840.0000    0.54293
583880.0000    0.49060
583920.0000    0.44057
583960.0000    0.36859
584000.0000    0.31700
584040.0000    0.39234
584080.0000    0.38448
584120.0000    0.45367
584160.0000    0.29908
584200.0000    0.44019
584240.0000    0.50539
584280.0000    0.26497
584320.0000    0.41238
584360.0000    0.58209
584400.0000    0.39454
584440.0000    0.51135
584480.0000    0.32399
584520.0000    0.18834
584560.0000    0.57857
584600.0000    0.50669
584640.0000    0.71907
584680.0000    0.43172
584720.0000    0.44481
584760.0000    0.41756
584800.0000    0.38658
584840.0000    0.39329
584880.0000    0.36362
584920.0000    0.76115
584960.0000    0.63879
585000.0000    0.54914
585040.0000    0.45450
585080.0000    0.32445
585120.0000    0.37401
585160.0000    0.23883
585200.0000    0.25045
585240.0000    0.27634
585280.0000    0.48351
585320.0000    0.39134
585360.0000    0.32995
585400.0000    0.53810
585440.0000    0.53303
585480.0000    0.34280
585520.0000    0.49743
585560.0000    0.39118
585600.0000    0.09860
585640.0000    0.51460
585680.0000    0.33671
585720.0000    0.40865
585760.0000    0.60115
585800.0000    0.66579
585840.0000    0.39305
585880.0000    0.39830
585920.0000    0.31726
585960.0000    0.32719
586000.0000    0.29223
586040.0000    0.42002
586080.0000    0.40393
586120.0000    0.46262
586160.0000    0.36818
586200.0000    0.45278
586240.0000    0.38972
586280.0000    0.29472
586320.0000    0.47434
586360.0000    0.53291
586400.0000    0.59468
586440.0000    0.62477
586480.0000    0.30723
586520.0000    0.77287
586560.0000    0.72458
586600.0000    0.26451
586640.0000    0.34703
586680.0000    0.19747
586720.0000    0.20881
586760.0000    0.13327
586800.0000    0.26668
586840.0000    0.48902
586880.0000    0.40690
586920.0000    0.40643
586960.0000    0.49164
587000.0000    0.63266
587040.0000    0.48480
587080.0000    0.51667
587120.0000    0.40697
587160.0000    0.32581
587200.0000    0.33961
587240.0000    0.39502
587280.0000    0.13441
587320.0000    0.23953
587360.0000    0.51556
587400.0000    0.33560
587440.0000    0.16820
587480.0000    0.33302
587520.0000    0.37663
587560.0000    0.21545
587600.0000    0.37854
587640.0000    0.34820
587680.0000    0.28473
587720.0000    0.45460
587760.0000    0.27353
587800.0000    0.38808
587840.0000    0.49891
587880.0000    0.27307
587920.0000    0.36431
587960.0000    0.39735
588000.0000    0.30468
588040.0000    0.28987
588080.0000    0.22889
588120.0000    0.37032
588160.0000    0.29394
588200.0000    0.45370
588240.0000    0.20116
588280.0000    0.24644
588320.0000    0.49029
588360.0000    0.38595
588400.0000    0.38896
588440.0000    0.04966
588480.0000    0.25621
588520.0000    0.21237
588560.0000    0.56138
588600.0000    0.34468
588640.0000    0.33816
588680.0000    0.40120
588720.0000    0.27300
588760.0000    0.57503
588800.0000    0.26543
588840.0000    0.59064
588880.0000    0.52045
588920.0000    0.29670
588960.0000    0.25052
589000.0000    0.37308
589040.0000    0.60134
589080.0000    0.18605
589120.0000    0.39772
589160.0000    0.15554
589200.0000    0.40265
589240.0000    0.46127
589280.0000    0.38319
589320.0000    0.03015
589360.0000    0.43276
589400.0000    0.19494
589440.0000    0.38680
589480.0000    0.28076
589520.0000    0.30057
589560.0000    0.48508
589600.0000    0.37306
589640.0000    0.28633
589680.0000    0.45253
589720.0000    0.35116
589760.0000    0.32991
589800.0000    0.19798
589840.0000    0.21131
589880.0000    0.37490
589920.0000    0.25930
589960.0000    0.65675
590000.0000    0.27317
590040.0000    0.22239
590080.0000    0.35309
590120.0000    0.59008
590160.0000    0.51480
590200.0000    0.48939
590240.0000    0.47973
590280.0000    0.18981
590320.0000    0.08210
590360.0000    0.35423
590400.0000    0.14661
590440.0000    0.28858
590480.0000    0.28097
590520.0000    0.30206
590560.0000    0.27376
590600.0000    0.25299
590640.0000    0.06350
590680.0000    0.31979
590720.0000    0.34130
590760.0000    0.37189
590800.0000    0.32139
590840.0000    0.21419
590880.0000    0.12323
590920.0000    0.26465
590960.0000    0.24120
591000.0000    0.13677
591040.0000    0.29115
591080.0000    0.22795
591120.0000    0.21903
591160.0000    0.14544
591200.0000    0.20120
591240.0000    0.44229
591280.0000    0.24039
591320.0000    0.40758
591360.0000    0.41837
591400.0000    0.53012
591440.0000    0.35682
591480.0000    0.19307
591520.0000    0.34647
591560.0000    0.33886
591600.0000    0.07228
591640.0000    0.37378
591680.0000    0.19418
591720.0000    0.36837
591760.0000    0.39799
591800.0000    0.14551
591840.0000    0.41489
591880.0000    0.36394
591920.0000    0.25331
591960.0000   -0.05262
592000.0000    0.20653
592040.0000    0.32524
592080.0000    0.40098
592120.0000    0.26540
592160.0000    0.08382
592200.0000    0.48570
592240.0000    0.30228
592280.0000    0.35495
592320.0000    0.66074
592360.0000    0.07955
592400.0000    0.21828
592440.0000   -0.06838
592480.0000    0.35622
592520.0000    0.20500
592560.0000    0.30633
592600.0000    0.35184
592640.0000    0.15527
592680.0000    0.32141
592720.0000    0.23236
592760.0000    0.24703
592800.0000    0.37218
592840.0000    0.35519
592880.0000    0.28039
592920.0000    0.15476
592960.0000    0.41329
593000.0000    0.30362
593040.0000    0.36171
593080.0000    0.50897
593120.0000    0.22316
593160.0000    0.43130
593200.0000    0.09783
593240.0000    0.24531
593280.0000    0.47192
593320.0000    0.40308
593360.0000    0.36227
593400.0000    0.52850
593440.0000    0.42378
593480.0000    0.39349
593520.0000    0.22047
593560.0000    0.25782
593600.0000    0.43351
593640.0000    0.24010
593680.0000    0.29818
593720.0000    0.41453
593760.0000    0.56142
593800.0000    0.29630
593840.0000    0.39822
593880.0000    0.45277
593920.0000    0.43055
593960.0000    0.40861
594000.0000    0.31942
594040.0000    0.31620
594080.0000    0.43437
594120.0000    0.41395
594160.0000    0.38160
594200.0000    0.49356
594240.0000    0.34667
594280.0000    0.26536
594320.0000    0.38590
594360.0000    0.45707
594400.0000    0.22145
594440.0000    0.32714
594480.0000    0.17155
594520.0000    0.22979
594560.0000    0.23905
594600.0000    0.32596
594640.0000    0.48258
594680.0000    0.28053
594720.0000    0.46145
594760.0000    0.37742
594800.0000    0.31567
594840.0000    0.32104
594880.0000    0.12521
594920.0000    0.30822
594960.0000    0.37162
595000.0000    0.35324
595040.0000    0.46655
595080.0000    0.48217
595120.0000    0.27358
595160.0000    0.46332
595200.0000    0.46907
595240.0000    0.52408
595280.0000    0.17911
595320.0000    0.46436
595360.0000    0.35127
595400.0000    0.32567
595440.0000    0.49425
595480.0000    0.40317
595520.0000    0.45127
595560.0000    0.41151
595600.0000    0.35297
595640.0000    0.36024
595680.0000    0.35981
595720.0000    0.31123
595760.0000    0.21122
595800.0000    0.50153
595840.0000    0.54142
595880.0000    0.52478
595920.0000    0.74986
595960.0000    0.59900
596000.0000    0.66940
596040.0000    0.79533
596080.0000    0.76520
596120.0000    0.62454
596160.0000    0.64623
596200.0000    0.55318
596240.0000    0.75795
596280.0000    0.60274
596320.0000    0.46417
596360.0000    0.79047
596400.0000    0.73907
596440.0000    0.57602
596480.0000    0.76769
596520.0000    0.71586
596560.0000    0.78403
596600.0000    0.73965
596640.0000    0.30862
596680.0000    0.36610
596720.0000    0.41300
596760.0000    0.25919
596800.0000    0.58883
596840.0000    0.35687
596880.0000    0.38370
596920.0000    0.40665
596960.0000    0.48894
597000.0000    0.47702
597040.0000    0.41205
597080.0000    0.49745
597120.0000    0.56568
597160.0000    0.50525
597200.0000    0.52687
597240.0000    0.31080
597280.0000    0.39370
597320.0000    0.37713
597360.0000    0.49056
597400.0000    0.50608
597440.0000    0.45170
597480.0000    0.33880
597520.0000    0.50543
597560.0000    0.62170
597600.0000    0.60153
597640.0000    0.42042
597680.0000    0.50954
597720.0000    0.41454
597760.0000    0.34302
597800.0000    0.41889
597840.0000    0.43834
597880.0000    0.36967
597920.0000    0.47646
597960.0000    0.21555
598000.0000    0.27245
598040.0000    0.59005
598080.0000    0.49262
598120.0000    0.61961
598160.0000    0.68379
598200.0000    0.50072
598240.0000    0.45590
598280.0000    0.26869
598320.0000    0.22298
598360.0000    0.22138
598400.0000    0.37378
598440.0000    0.43521
598480.0000    0.44151
598520.0000    0.49221
598560.0000    0.40865
598600.0000    0.40755
598640.0000    0.53164
598680.0000    0.54846
598720.0000    0.65118
598760.0000    0.68646
598800.0000    0.56081
598840.0000    0.53644
598880.0000    0.43836
598920.0000    0.58198
598960.0000    0.50519
599000.0000    0.73638
599040.0000    0.51360
599080.0000    0.60185
599120.0000    0.52293
599160.0000    0.50887
599200.0000    0.32418
599240.0000   -0.06705
599280.0000   -0.14225
599320.0000    0.05892
599360.0000   -0.20856
599400.0000   -0.18672
599440.0000   -0.03949
599480.0000    0.02276
599520.0000   -0.01941
599560.0000   -0.10631
599600.0000    0.11281
599640.0000    0.07476
599680.0000   -0.32921
599720.0000    0.43316
599760.0000    0.52993
599800.0000    0.35792
599840.0000    0.26965
599880.0000    0.22872
599920.0000    0.31489
599960.0000    0.18309
600000.0000    0.38971
600040.0000    0.22790
600080.0000    0.29886
600120.0000    0.07474
600160.0000    0.13637
600200.0000   -0.12569
600240.0000   -0.10512
600280.0000   -0.09308
600320.0000   -0.11818
600360.0000   -0.09396
600400.0000    0.04873
600440.0000   -0.18464
600480.0000   -0.31570
600520.0000   -0.24725
600560.0000    0.00477
600600.0000   -0.14434
600640.0000   -0.29186
600680.0000   -0.32453
600720.0000   -0.06407
600760.0000   -0.06598
600800.0000   -0.18444
600840.0000   -0.08155
600880.0000   -0.26492
600920.0000    0.13096
600960.0000    0.17204
601000.0000    0.01508
601040.0000   -0.01123
601080.0000   -0.10798
601120.0000   -0.15568
601160.0000   -0.21658
601200.0000   -0.80069
601240.0000   -0.63316
601280.0000   -0.68694
601320.0000   -0.80284
601360.0000   -0.60661
601400.0000   -0.53092
601440.0000   -0.80875
601480.0000   -0.29198
601520.0000   -0.76741
601560.0000   -0.40808
601600.0000   -0.45765
601640.0000   -0.49919
601680.0000    0.04347
601720.0000   -0.27747
601760.0000   -0.33158
601800.0000   -0.10677
601840.0000    0.02220
601880.0000   -0.47082
601920.0000   -0.33931
601960.0000   -0.29957
602000.0000   -0.11927
602040.0000   -0.79669
602080.0000   -0.36874
602120.0000   -0.62952
602160.0000   -0.36601
602200.0000   -0.50281
602240.0000   -0.08343
602280.0000   -0.36846
602320.0000   -0.14047
602360.0000   -0.17784
602400.0000    0.08482
602440.0000   -0.22070
602480.0000    0.29724
602520.0000    0.35362
602560.0000    0.58823
602600.0000    0.25131
602640.0000    0.17071
602680.0000    0.26143
602720.0000    0.25936
602760.0000    0.30567
602800.0000    0.12211
602840.0000    0.31442
602880.0000    0.20689
602920.0000    0.51462
602960.0000    0.17116
603000.0000    0.33843
603040.0000    0.36301
603080.0000    0.50659
603120.0000    0.50095
603160.0000    0.52104
603200.0000    0.39273
603240.0000    0.36587
603280.0000    0.47891
603320.0000    0.40970
603360.0000    0.31386
603400.0000    0.53503
603440.0000    0.61700
603480.0000    0.10854
603520.0000    0.53054
603560.0000    0.37270
603600.0000    0.60661
603640.0000    0.25628
603680.0000    0.52310
603720.0000    0.29870
603760.0000    0.41158
603800.0000    0.38118
603840.0000    0.41472
603880.0000    0.10443
603920.0000    0.42253
603960.0000    0.43159
604000.0000    0.10964
604040.0000    0.26803
604080.0000    0.32853
604120.0000    0.33601
604160.0000    0.15821
604200.0000    0.23442
604240.0000    0.38511
604280.0000    0.28337
604320.0000    0.29958
604360.0000    0.46173
604400.0000    0.40001
604440.0000    0.62344
604480.0000    0.38484
604520.0000    0.51258
604560.0000    0.72198
604600.0000    0.73726
604640.0000    0.66007
604680.0000    0.23986
604720.0000    0.42694
604760.0000    0.54574
604800.0000    0.48403
604840.0000    0.45207
604880.0000    0.30104
604920.0000    0.32024
604960.0000    0.21374
605000.0000    0.28579
605040.0000   -0.02510
605080.0000    0.12896
605120.0000    0.34851
605160.0000    0.36607
605200.0000    0.15294
605240.0000    0.18081
605280.0000    0.31535
605320.0000    0.39975
605360.0000    0.39702
605400.0000    0.49005
605440.0000    0.23024
605480.0000    0.62496
605520.0000    0.50790
605560.0000    0.62290
605600.0000    0.59871
605640.0000    0.57190
605680.0000    0.32288
605720.0000    0.41359
605760.0000    0.58519
605800.0000    0.64379
605840.0000    0.67661
605880.0000    0.43245
605920.0000    0.50413
605960.0000    0.38313
606000.0000    0.59229
606040.0000    0.31547
606080.0000    0.40383
606120.0000    0.20640
606160.0000    0.44729
606200.0000    0.36585
606240.0000    0.58539
606280.0000    0.30170
606320.0000    0.54886
606360.0000    0.34811
606400.0000    0.55081
606440.0000    0.36672
606480.0000    0.57483
606520.0000    0.74427
606560.0000    0.40399
606600.0000    0.51876
606640.0000    0.47864
606680.0000    0.30949
606720.0000    0.80701
606760.0000    0.34844
606800.0000    0.36603
606840.0000    0.28301
606880.0000    0.27668
606920.0000    0.44694
606960.0000    0.53035
607000.0000    0.49964
607040.0000    0.26656
607080.0000    0.30045
607120.0000    0.19647
607160.0000    0.28713
607200.0000    0.37852
607240.0000    0.53720
607280.0000    0.37402
607320.0000    0.26540
607360.0000    0.13010
607400.0000    0.48645
607440.0000    0.30992
607480.0000    0.48378
607520.0000    0.23262
607560.0000    0.34058
607600.0000    0.30839
607640.0000    0.20116
607680.0000    0.46358
607720.0000    0.72361
607760.0000    0.35501
607800.0000    0.43430
607840.0000    0.31239
607880.0000    0.35394
607920.0000    0.38844
607960.0000    0.35592
608000.0000    0.35421
608040.0000    0.53578
608080.0000    0.63188
608120.0000    0.42113
608160.0000    0.56236
608200.0000    0.58803
608240.0000    0.30948
608280.0000    0.20315
608320.0000    0.18696
608360.0000    0.27293
608400.0000    0.19482
608440.0000    0.33514
608480.0000    0.36085
608520.0000    0.24010
608560.0000    0.16111
608600.0000    0.10681
608640.0000    0.26830
608680.0000    0.23990
608720.0000    0.35710
608760.0000    0.22762
608800.0000    0.25810
608840.0000   -0.12889
608880.0000    0.12370
608920.0000    0.25205
608960.0000    0.25646
609000.0000    0.18654
609040.0000    0.38845
609080.0000    0.30465
609120.0000    0.23582
609160.0000    0.35585
609200.0000    0.24611
609240.0000    0.37836
609280.0000    0.28718
609320.0000    0.15971
609360.0000    0.42246
609400.0000    0.37806
609440.0000    0.20233
609480.0000    0.20722
609520.0000    0.40781
609560.0000    0.31942
609600.0000   -0.05100
609640.0000    0.27445
609680.0000    0.22179
609720.0000    0.47565
609760.0000    0.54031
609800.0000    0.17872
609840.0000    0.25239
609880.0000    0.03544
609920.0000    0.21675
609960.0000    0.39535
610000.0000    0.12815
610040.0000    0.32673
610080.0000    0.28645
610120.0000    0.27766
610160.0000    0.49263
610200.0000    0.42409
610240.0000    0.22702
610280.0000    0.20344
610320.0000    0.17051
610360.0000    0.48271
610400.0000    0.31101
610440.0000    0.40669
610480.0000    0.47968
610520.0000    0.42395
610560.0000    0.43397
610600.0000    0.34747
610640.0000    0.42978
610680.0000    0.31243
610720.0000    0.28664
610760.0000    0.30991
610800.0000    0.13619
610840.0000    0.10707
610880.0000    0.29334
610920.0000    0.44670
610960.0000    0.31480
611000.0000    0.57010
611040.0000    0.30087
611080.0000    0.30246
611120.0000    0.32093
611160.0000    0.32489
611200.0000    0.09788
611240.0000    0.27703
611280.0000    0.35806
611320.0000    0.19173
611360.0000    0.30445
611400.0000    0.14182
611440.0000    0.30690
611480.0000    0.10041
611520.0000    0.50188
611560.0000    0.16299
611600.0000    0.32309
611640.0000    0.47758
611680.0000    0.50393
611720.0000    0.31064
611760.0000    0.27614
611800.0000    0.16909
611840.0000    0.33206
611880.0000    0.38042
611920.0000    0.25910
611960.0000    0.31843
612000.0000    0.29634
612040.0000    0.33437
612080.0000    0.33341
612120.0000    0.32015
612160.0000    0.10744
612200.0000    0.14009
612240.0000    0.04383
612280.0000    0.30064
612320.0000    0.20277
612360.0000   -0.02137
612400.0000    0.33459
612440.0000    0.37142
612480.0000    0.29875
612520.0000    0.21838
612560.0000    0.36621
612600.0000    0.29696
612640.0000    0.38204
612680.0000   -0.31781
612720.0000   -0.46886
612760.0000   -0.14238
612800.0000   -0.13457
612840.0000   -0.09160
612880.0000   -0.47554
612920.0000   -0.27688
612960.0000   -0.37464
613000.0000   -0.18419
613040.0000   -0.33779
613080.0000   -0.30541
613120.0000   -0.10811
613160.0000   -0.51778
613200.0000   -0.33474
613240.0000   -0.45285
613280.0000   -0.25593
613320.0000   -0.48127
613360.0000   -0.39769
613400.0000   -0.27118
613440.0000   -0.34194
613480.0000   -0.37450
613520.0000   -0.60012
613560.0000   -0.44727
613600.0000   -0.23715
613640.0000   -0.39600
613680.0000   -0.62362
613720.0000   -1.03261
613760.0000   -0.49724
613800.0000   -0.59588
613840.0000   -0.18321
613880.0000   -0.35011
613920.0000   -0.26130
613960.0000   -0.19560
614000.0000   -0.11411
614040.0000   -0.41172
614080.0000   -0.63611
614120.0000   -0.53539
614160.0000   -0.17962
614200.0000   -0.61936
614240.0000   -0.38678
614280.0000   -0.34784
614320.0000   -0.44536
614360.0000   -0.65413
614400.0000   -0.43337
614440.0000   -0.51169
614480.0000   -0.27191
614520.0000   -0.29661
614560.0000   -0.12904
614600.0000   -0.33031
614640.0000   -0.44322
614680.0000    0.00871
614720.0000   -0.16600
614760.0000    0.00179
614800.0000   -0.51857
614840.0000   -0.09209
614880.0000   -0.17730
614920.0000   -0.34948
614960.0000   -0.26138
615000.0000   -0.57756
615040.0000   -0.51380
615080.0000   -0.25388
615120.0000   -0.00740
615160.0000   -0.07591
615200.0000    0.14274
615240.0000    0.04764
615280.0000    0.04762
615320.0000    0.08635
615360.0000    0.06727
615400.0000    0.16297
615440.0000    0.23739
615480.0000    0.05280
615520.0000    0.25789
615560.0000   -0.07663
615600.0000    0.17445
615640.0000   -0.10792
615680.0000   -0.26124
615720.0000   -0.57317
615760.0000   -0.51299
615800.0000   -0.29763
615840.0000   -0.08011
615880.0000   -0.37952
615920.0000   -0.13020
615960.0000   -0.00941
616000.0000   -0.40961
616040.0000   -0.32867
616080.0000   -0.36603
616120.0000   -0.66368
616160.0000   -0.57816
616200.0000   -0.71663
616240.0000   -0.52914
616280.0000   -0.46439
616320.0000   -0.47246
616360.0000   -0.30420
616400.0000   -0.24693
616440.0000   -0.35089
616480.0000   -0.07446
616520.0000   -0.20071
616560.0000   -0.72113
616600.0000   -0.27184
616640.0000   -0.05428
616680.0000   -0.58164
616720.0000   -0.29423
616760.0000   -0.51549
616800.0000   -0.48115
616840.0000   -0.75813
616880.0000   -0.46914
616920.0000    0.00912
616960.0000    0.00574
617000.0000    0.08299
617040.0000   -0.01105
617080.0000    0.16558
617120.0000   -0.25298
617160.0000   -0.12871
617200.0000   -0.09713
617240.0000   -0.09877
617280.0000   -0.16869
617320.0000   -0.56599
617360.0000   -0.40213
617400.0000   -0.39845
617440.0000   -0.34811
617480.0000   -0.54513
617520.0000   -0.52954
617560.0000   -0.80794
617600.0000   -0.67640
617640.0000   -0.76654
617680.0000   -0.64338
617720.0000   -0.76536
617760.0000   -0.69109
617800.0000   -0.65317
617840.0000   -0.57255
617880.0000   -0.23052
617920.0000   -0.12110
617960.0000   -0.46319
618000.0000   -0.38305
618040.0000   -0.10789
618080.0000   -0.14318
618120.0000   -0.10542
618160.0000    0.02146
618200.0000   -0.11013
618240.0000   -0.01078
618280.0000   -0.35117
618320.0000   -0.11848
618360.0000   -0.43863
618400.0000   -0.72263
618440.0000   -0.34730
618480.0000   -0.39884
618520.0000   -0.57038
618560.0000   -0.56663
618600.0000   -0.60407
618640.0000   -0.41833
618680.0000   -0.55254
618720.0000   -0.54672
618760.0000   -0.38606
618800.0000   -0.34188
618840.0000   -0.46481
618880.0000    0.08362
618920.0000    0.09252
618960.0000    0.22938
619000.0000    0.00705
619040.0000    0.22869
619080.0000    0.14993
619120.0000   -0.09167
619160.0000    0.40568
619200.0000    0.23706
619240.0000    0.14404
619280.0000    0.24574
619320.0000    0.33654
619360.0000    0.34706
619400.0000   -0.13081
619440.0000   -0.32814
619480.0000   -0.25709
619520.0000   -0.04796
619560.0000   -0.19368
619600.0000   -0.35601
619640.0000   -0.33345
619680.0000   -0.25576
619720.0000   -0.05577
619760.0000   -0.11951
619800.0000   -0.08508
619840.0000   -0.14604
619880.0000   -0.06291
619920.0000    0.13499
619960.0000   -0.04939
620000.0000   -0.18132
620040.0000    0.10405
620080.0000   -0.14611
620120.0000   -0.13917
620160.0000   -0.01731
620200.0000   -0.28308
620240.0000    0.11053
620280.0000    0.35149
620320.0000    0.42919
620360.0000    0.34117
620400.0000    0.41023
620440.0000    0.22138
620480.0000   -0.02600
620520.0000    0.34396
620560.0000    0.04151
620600.0000    0.37065
620640.0000    0.10197
620680.0000    0.31517
620720.0000    0.36443
620760.0000    0.28350
620800.0000    0.32125
620840.0000    0.28391
620880.0000    0.37522
620920.0000    0.20630
620960.0000    0.25110
621000.0000    0.23704
621040.0000    0.17237
621080.0000    0.29144
621120.0000    0.43892
621160.0000    0.38613
621200.0000    0.50946
621240.0000    0.22749
621280.0000    0.49382
621320.0000    0.41536
621360.0000    0.61357
621400.0000    0.59491
621440.0000    0.17831
621480.0000    0.18946
621520.0000    0.33356
621560.0000    0.15245
621600.0000    0.16489
621640.0000    0.31133
621680.0000    0.46304
621720.0000    0.32100
621760.0000    0.30271
621800.0000    0.18717
621840.0000    0.42039
621880.0000    0.11235
621920.0000    0.39466
621960.0000    0.42805
622000.0000    0.34653
622040.0000    0.27054
622080.0000    0.38900
622120.0000    0.51796
622160.0000    0.32302
622200.0000    0.24802
622240.0000    0.32651
622280.0000    0.19058
622320.0000    0.44058
622360.0000    0.36254
622400.0000    0.16926
622440.0000    0.22675
622480.0000    0.17792
622520.0000    0.33657
622560.0000    0.50422
622600.0000    0.40949
622640.0000    0.26352
622680.0000    0.43158
622720.0000    0.19067
622760.0000    0.45449
622800.0000    0.41986
622840.0000    0.70505
622880.0000    0.31801
622920.0000    0.29833
622960.0000    0.10880
623000.0000    0.36624
623040.0000    0.34405
623080.0000    0.26727
623120.0000    0.32240
623160.0000    0.21601
623200.0000    0.30187
623240.0000    0.14063
623280.0000    0.01951
623320.0000    0.35319
623360.0000    0.32082
623400.0000    0.41238
623440.0000    0.56492
623480.0000    0.12651
623520.0000    0.31737
623560.0000    0.39441
623600.0000    0.30079
623640.0000    0.45384
623680.0000    0.48826
623720.0000    0.45453
623760.0000    0.58467
623800.0000    0.44487
623840.0000    0.44447
623880.0000    0.75413
623920.0000    0.36453
623960.0000    0.35694
624000.0000    0.37806
624040.0000    0.48226
624080.0000    0.30177
624120.0000    0.23603
624160.0000    0.14034
624200.0000    0.38590
624240.0000    0.22380
624280.0000    0.64373
624320.0000    0.23864
624360.0000   -0.10329
624400.0000    0.14013
624440.0000    0.04961
624480.0000    0.31641
624520.0000    0.52125
624560.0000    0.54574
624600.0000    0.45334
624640.0000    0.71902
624680.0000    0.71427
624720.0000    0.53397
624760.0000    0.58183
624800.0000    0.37577
624840.0000    0.39744
624880.0000    0.33755
624920.0000    0.45491
624960.0000    0.39713
625000.0000    0.21015
625040.0000    0.22635
625080.0000    0.36497
625120.0000    0.30379
625160.0000    0.44477
625200.0000    0.29746
625240.0000    0.59188
625280.0000    0.36996
625320.0000    0.40836
625360.0000    0.28734
625400.0000    0.34785
625440.0000    0.50002
625480.0000    0.34125
625520.0000    0.28747
625560.0000    0.33544
625600.0000    0.39679
625640.0000    0.21609
625680.0000    0.13536
625720.0000    0.35343
625760.0000    0.28980
625800.0000    0.43752
625840.0000    0.30713
625880.0000    0.08555
625920.0000    0.22906
625960.0000    0.19355
626000.0000    0.41339
626040.0000    0.27663
626080.0000    0.35360
626120.0000    0.21408
626160.0000    0.49510
626200.0000    0.42955
626240.0000    0.17921
626280.0000    0.19100
626320.0000    0.33876
626360.0000    0.25805
626400.0000    0.12302
626440.0000    0.15440
626480.0000    0.22481
626520.0000    0.12260
626560.0000    0.25687
626600.0000    0.14403
626640.0000    0.30333
626680.0000    0.18812
626720.0000    0.19223
626760.0000    0.37989
626800.0000    0.31446
626840.0000    0.19530
626880.0000    0.20671
626920.0000    0.29353
626960.0000    0.25025
627000.0000   -0.00006
627040.0000    0.24555
627080.0000    0.41519
627120.0000    0.11788
627160.0000    0.32447
627200.0000    0.28423
627240.0000    0.43635
627280.0000    0.19166
627320.0000    0.59605
627360.0000    0.32178
627400.0000    0.32245
627440.0000    0.33368
627480.0000    0.06241
627520.0000    0.07899
627560.0000    0.44424
627600.0000    0.38843
627640.0000    0.31860
627680.0000    0.29840
627720.0000    0.25611
627760.0000    0.32501
627800.0000    0.37554
627840.0000    0.47973
627880.0000    0.26705
627920.0000    0.24027
627960.0000    0.24452
628000.0000    0.17374
628040.0000    0.21466
628080.0000    0.26899
628120.0000    0.07979
628160.0000    0.39067
628200.0000    0.34797
628240.0000    0.44218
628280.0000    0.29047
628320.0000    0.26104
628360.0000    0.31541
628400.0000    0.18896
628440.0000    0.38544
628480.0000    0.05581
628520.0000    0.38010
628560.0000    0.34644
628600.0000    0.07563
628640.0000    0.35626
628680.0000    0.19140
628720.0000    0.29005
628760.0000    0.52174
628800.0000    0.38100
628840.0000    0.31812
628880.0000    0.49861
628920.0000    0.45745
628960.0000    0.54535
629000.0000    0.49033
629040.0000    0.37649
629080.0000    0.04989
629120.0000    0.37325
629160.0000    0.41454
629200.0000    0.19070
629240.0000    0.39984
629280.0000    0.22408
629320.0000    0.26797
629360.0000    0.11995
629400.0000    0.28490
629440.0000    0.32821
629480.0000    0.04513
629520.0000    0.50497
629560.0000    0.20921
629600.0000    0.17854
629640.0000    0.16050
629680.0000    0.35855
629720.0000    0.24109
629760.0000    0.03361
629800.0000    0.22139
629840.0000    0.24634
629880.0000    0.21798
629920.0000    0.37300
629960.0000    0.24027
630000.0000    0.35662
630040.0000    0.15732
630080.0000    0.82967
630120.0000    0.44945
630160.0000    0.23602
630200.0000    0.56541
630240.0000    0.36826
630280.0000    0.36935
630320.0000    0.26669
630360.0000    0.44163
630400.0000    0.39280
630440.0000    0.27982
630480.0000    0.69727
630520.0000    0.40477
630560.0000    0.22015
630600.0000    0.53772
630640.0000    0.14111
630680.0000    0.35483
630720.0000    0.44807
630760.0000    0.49184
630800.0000    0.45348
630840.0000    0.35044
630880.0000    0.25696
630920.0000    0.28329
630960.0000    0.35125
631000.0000    0.40119
631040.0000    0.43868
631080.0000    0.27124
631120.0000    0.15033
631160.0000    0.57887
631200.0000    0.30550
631240.0000    0.33936
631280.0000    0.37096
631320.0000    0.40322
631360.0000    0.21963
631400.0000    0.02608
631440.0000    0.30689
631480.0000    0.40574
631520.0000    0.37580
631560.0000    0.40769
631600.0000    0.07605
631640.0000    0.11743
631680.0000    0.36023
631720.0000    0.41269
631760.0000    0.24386
631800.0000    0.09826
631840.0000    0.07391
631880.0000   -0.13743
631920.0000    0.07000
631960.0000    0.04299
632000.0000    0.01670
632040.0000    0.07333
632080.0000    0.20449
632120.0000    0.22181
632160.0000    0.26849
632200.0000    0.34949
632240.0000    0.39806
632280.0000    0.43068
632320.0000    0.14013
632360.0000    0.52009
632400.0000    0.50186
632440.0000    0.25375
632480.0000    0.44456
632520.0000    0.25615
632560.0000    0.29895
632600.0000    0.34815
632640.0000    0.07450
632680.0000    0.40895
632720.0000    0.35343
632760.0000    0.29144
632800.0000    0.27334
632840.0000    0.21406
632880.0000    0.12086
632920.0000    0.29333
632960.0000    0.46655
633000.0000    0.38272
633040.0000    0.31112
633080.0000    0.31261
633120.0000    0.48444
633160.0000    0.38189
633200.0000    0.36798
633240.0000    0.33005
633280.0000    0.47682
633320.0000    0.33384
633360.0000    0.17941
633400.0000    0.23401
633440.0000    0.24466
633480.0000    0.27530
633520.0000    0.29028
633560.0000    0.28666
633600.0000    0.46009
633640.0000    0.46076
633680.0000    0.30899
633720.0000    0.38318
633760.0000    0.47414
633800.0000    0.38137
633840.0000    0.31753
633880.0000    0.25903
633920.0000    0.37188
633960.0000    0.31424
634000.0000    0.16469
634040.0000   -0.08251
634080.0000    0.01239
634120.0000    0.45982
634160.0000    0.25723
634200.0000    0.35968
634240.0000    0.34554
634280.0000    0.28962
634320.0000    0.52649
634360.0000    0.45025
634400.0000    0.35328
634440.0000    0.18717
634480.0000    0.16178
634520.0000    0.22993
634560.0000    0.46295
634600.0000    0.34768
634640.0000    0.34200
634680.0000    0.41212
634720.0000    0.44613
634760.0000    0.39340
634800.0000    0.29412
634840.0000    0.39857
634880.0000    0.38255
634920.0000    0.26055
634960.0000    0.33487
635000.0000    0.43972
635040.0000    0.63671
635080.0000    0.42068
635120.0000    0.34821
635160.0000    0.36825
635200.0000    0.40954
635240.0000    0.56053
635280.0000    0.38267
635320.0000    0.29302
635360.0000    0.45777
635400.0000    0.37316
635440.0000    0.71060
635480.0000    0.53859
635520.0000    0.19435
635560.0000    0.37924
635600.0000    0.44521
635640.0000    0.42107
635680.0000    0.49956
635720.0000    0.49167
635760.0000    0.35408
635800.0000    0.65212
635840.0000    0.58035
635880.0000    0.49474
635920.0000    0.49440
635960.0000    0.58372
636000.0000    0.30931
636040.0000    0.49817
636080.0000    0.62932
636120.0000    0.57417
636160.0000    0.44042
636200.0000    0.62558
636240.0000    0.68757
636280.0000    0.58808
636320.0000    0.55201
636360.0000    0.51128
636400.0000    0.59940
636440.0000    0.62440
636480.0000    0.70789
636520.0000    0.69140
636560.0000    0.53450
636600.0000    0.58740
636640.0000    0.37036
636680.0000    0.58064
636720.0000    0.54341
636760.0000    0.53368
636800.0000    0.46473
636840.0000    0.36929
636880.0000    0.54995
636920.0000    0.28464
636960.0000    0.46827
637000.0000    0.39757
637040.0000    0.58099
637080.0000    0.61566
637120.0000    0.53558
637160.0000    0.48457
637200.0000    0.49923
637240.0000    0.56213
637280.0000    0.63136
637320.0000    0.48018
637360.0000    0.40509
637400.0000    0.48470
637440.0000    0.43224
637480.0000    0.52341
637520.0000    0.48394
637560.0000    0.43146
637600.0000    0.50998
637640.0000    0.54885
637680.0000    0.45546
637720.0000    0.55748
637760.0000    0.40836
637800.0000    0.34709
637840.0000    0.77544
637880.0000    0.49893
637920.0000    0.54881
637960.0000    0.48181
638000.0000    0.57329
638040.0000    0.56940
638080.0000    0.56352
638120.0000    0.69159
638160.0000    0.47014
638200.0000    0.56065
638240.0000    0.46311
638280.0000    0.65189
638320.0000    0.44755
638360.0000    0.23675
638400.0000    0.14685
638440.0000    0.43157
638480.0000    0.32641
638520.0000    0.40384
638560.0000    0.64226
638600.0000    0.54920
638640.0000    0.42365
638680.0000    0.64224
638720.0000    0.48152
638760.0000    0.62768
638800.0000    0.84985
638840.0000    0.48011
638880.0000    0.53969
638920.0000    0.30281
638960.0000    0.59697
639000.0000    0.57650
639040.0000    0.30930
639080.0000    0.31203
639120.0000    0.39121
639160.0000    0.44630
639200.0000    0.30112
639240.0000    0.37549
639280.0000    0.25733
639320.0000    0.71817
639360.0000    0.34049
639400.0000    0.49289
639440.0000    0.57755
639480.0000    0.44276
639520.0000    0.53096
639560.0000    0.58971
639600.0000    0.68343
639640.0000    0.40394
639680.0000    0.66528
639720.0000    0.55526
639760.0000    0.58101
639800.0000    0.38667
639840.0000    0.55926
639880.0000    0.37554
639920.0000    0.48343
639960.0000    0.48792
640000.0000    0.49444
640040.0000    0.31181
640080.0000    0.30153
640120.0000    0.70492
640160.0000    0.31375
640200.0000    0.49475
640240.0000    0.67493
640280.0000    0.62784
640320.0000    0.55238
640360.0000    0.58833
640400.0000    0.53139
640440.0000    0.58047
640480.0000    0.68605
640520.0000    0.58237
640560.0000    0.60955
640600.0000    0.62441
640640.0000    0.52349
640680.0000    0.80880
640720.0000    0.59639
640760.0000    0.62429
640800.0000    0.73685
640840.0000    0.66937
640880.0000    0.58234
640920.0000    0.15823
640960.0000    0.21290
641000.0000   -0.28260
641040.0000   -0.39305
641080.0000    0.45056
641120.0000    0.25590
641160.0000    0.35821
641200.0000    0.27181
641240.0000    0.46333
641280.0000    0.41488
641320.0000    0.47347
641360.0000    0.45872
641400.0000    0.47758
641440.0000    0.31760
641480.0000    0.47882
641520.0000    0.39141
641560.0000    0.45525
641600.0000    0.24588
641640.0000    0.36741
641680.0000    0.64805
641720.0000    0.28243
641760.0000    0.30284
641800.0000    0.36483
641840.0000    0.50905
641880.0000    0.39847
641920.0000    0.11396
641960.0000    0.37543
642000.0000    0.58962
642040.0000    0.55256
642080.0000    0.46546
642120.0000    0.23873
642160.0000    0.51703
642200.0000    0.32155
642240.0000    0.28793
642280.0000    0.33114
642320.0000    0.35202
642360.0000    0.06341
642400.0000    0.18755
642440.0000    0.20410
642480.0000    0.39911
642520.0000    0.48762
642560.0000    0.43177
642600.0000    0.38736
642640.0000    0.52517
642680.0000    0.38626
642720.0000    0.36040
642760.0000    0.20565
642800.0000    0.40677
642840.0000    0.50978
642880.0000    0.41585
642920.0000    0.28306
642960.0000    0.14268
643000.0000    0.46652
643040.0000    0.56841
643080.0000    0.30294
643120.0000    0.56053
643160.0000    0.56173
643200.0000    0.57443
643240.0000    0.43889
643280.0000    0.53656
643320.0000    0.57305
643360.0000    0.55438
643400.0000    0.53573
643440.0000    0.48705
643480.0000    0.39529
643520.0000    0.48377
643560.0000    0.44397
643600.0000    0.17645
643640.0000    0.25658
643680.0000    0.39516
643720.0000    0.22492
643760.0000   -0.01285
643800.0000    0.13390
643840.0000   -0.11878
643880.0000    0.14617
643920.0000    0.26849
643960.0000   -0.02365
644000.0000    0.01062
644040.0000   -0.02838
644080.0000   -0.00248
644120.0000    0.31232
644160.0000    0.14876
644200.0000   -0.12363
644240.0000    0.02779
644280.0000    0.18923
644320.0000    0.37247
644360.0000   -0.09601
644400.0000    0.35342
644440.0000    0.25839
644480.0000    0.28356
644520.0000    0.22303
644560.0000    0.25142
644600.0000    0.28862
644640.0000    0.23265
644680.0000    0.50953
644720.0000    0.14240
644760.0000    0.23130
644800.0000    0.22539
644840.0000    0.13569
644880.0000    0.18133
644920.0000    0.19975
644960.0000    0.43147
645000.0000    0.27667
645040.0000    0.49006
645080.0000    0.51759
645120.0000    0.24259
645160.0000    0.38256
645200.0000    0.14775
645240.0000    0.22356
645280.0000    0.38634
645320.0000    0.24063
645360.0000    0.19013
645400.0000    0.32958
645440.0000    0.25029
645480.0000    0.38419
645520.0000    0.26039
645560.0000    0.26470
645600.0000    0.46703
645640.0000    0.55934
645680.0000    0.54667
645720.0000    0.33911
645760.0000    0.44095
645800.0000    0.42561
645840.0000    0.44831
645880.0000    0.35241
645920.0000    0.47891
645960.0000    0.48170
646000.0000    0.26893
646040.0000    0.47323
646080.0000    0.37437
646120.0000    0.38348
646160.0000    0.21916
646200.0000    0.23922
646240.0000    0.31525
646280.0000    0.28742
646320.0000    0.21804
646360.0000    0.35909
646400.0000    0.43788
646440.0000    0.15394
646480.0000    0.16330
646520.0000    0.34213
646560.0000    0.08342
646600.0000    0.31213
646640.0000    0.25845
646680.0000    0.00727
646720.0000    0.12922
646760.0000    0.39091
646800.0000    0.56557
646840.0000    0.27043
646880.0000    0.02200
646920.0000    0.32124
646960.0000    0.28498
647000.0000    0.22550
647040.0000    0.37722
647080.0000    0.51882
647120.0000    0.74010
647160.0000    0.75705
647200.0000    0.63170
647240.0000    0.74043
647280.0000    0.60960
647320.0000    0.71890
647360.0000    0.70463
647400.0000    0.64122
647440.0000    0.57310
647480.0000    0.66813
647520.0000    0.43004
647560.0000    0.36179
647600.0000    0.59047
647640.0000    0.71670
647680.0000    0.23960
647720.0000    0.32539
647760.0000    0.30000
647800.0000    0.08027
647840.0000    0.46539
647880.0000    0.49352
647920.0000    0.28196
647960.0000    0.24051
648000.0000    0.14477
648040.0000    0.24916
648080.0000    0.32667
648120.0000    0.40122
648160.0000    0.40532
648200.0000    0.35419
648240.0000    0.37930
648280.0000    0.35901
648320.0000   -0.14705
648360.0000    0.34228
648400.0000    0.34830
648440.0000    0.32685
648480.0000    0.30984
648520.0000    0.27793
648560.0000    0.43996
648600.0000    0.51624
648640.0000    0.50447
648680.0000    0.29503
648720.0000    0.24525
648760.0000    0.11297
648800.0000    0.30837
648840.0000    0.26465
648880.0000    0.31605
648920.0000    0.14185
648960.0000    0.34449
649000.0000    0.32104
649040.0000    0.26429
649080.0000    0.38742
649120.0000    0.31948
649160.0000    0.30449
649200.0000    0.51162
649240.0000    0.54738
649280.0000    0.42905
649320.0000    0.34204
649360.0000    0.07270
649400.0000    0.41117
649440.0000    0.49935
649480.0000    0.61017
649520.0000    0.61673
649560.0000    0.46390
649600.0000    0.54565
649640.0000    0.53992
649680.0000    0.53866
649720.0000    0.63035
649760.0000    0.48046
649800.0000    0.40445
649840.0000    0.09302
649880.0000    0.52627
649920.0000    0.42364
649960.0000    0.49058
650000.0000    0.59443
650040.0000    0.52146
650080.0000    0.66629
650120.0000    0.57353
650160.0000    0.70098
650200.0000    0.67952
650240.0000    0.47377
650280.0000    0.34628
650320.0000    0.38579
650360.0000    0.41736
650400.0000    0.60280
650440.0000    0.38814
650480.0000    0.18395
650520.0000    0.36321
650560.0000    0.24991
650600.0000    0.49229
650640.0000    0.27245
650680.0000    0.38847
650720.0000    0.39246
650760.0000    0.04995
650800.0000    0.34007
650840.0000    0.33926
650880.0000    0.28287
650920.0000    0.32051
650960.0000    0.31995
651000.0000    0.46422
651040.0000    0.37182
651080.0000    0.49360
651120.0000    0.35337
651160.0000    0.36429
651200.0000    0.34217
651240.0000    0.62259
651280.0000   -0.29423
651320.0000   -0.12710
651360.0000   -0.16289
651400.0000   -0.17939
651440.0000   -0.14273
651480.0000   -0.03638
651520.0000    0.16200
651560.0000    0.17719
651600.0000    0.14278
651640.0000    0.67148
651680.0000    0.44709
651720.0000    0.29235
651760.0000    0.36553
651800.0000    0.55259
651840.0000    0.26949
651880.0000    0.46804
651920.0000    0.41463
651960.0000    0.43426
652000.0000    0.51492
652040.0000    0.66994
652080.0000    0.50366
652120.0000    0.25327
652160.0000    0.23054
652200.0000    0.43583
652240.0000    0.37925
652280.0000    0.24498
652320.0000    0.31596
652360.0000    0.47635
652400.0000    0.32374
652440.0000    0.18855
652480.0000    0.13479
652520.0000    0.24130
652560.0000   -0.01184
652600.0000    0.13520
652640.0000    0.29748
652680.0000    0.26109
652720.0000    0.18683
652760.0000    0.25470
652800.0000    0.20010
652840.0000    0.34582
652880.0000    0.48510
652920.0000    0.36757
652960.0000    0.20976
653000.0000    0.33956
653040.0000    0.30635
653080.0000    0.27142
653120.0000    0.38523
653160.0000    0.46830
653200.0000    0.18156
653240.0000    0.36278
653280.0000    0.29296
653320.0000    0.29980
653360.0000    0.22448
653400.0000    0.31502
653440.0000    0.19243
653480.0000    0.39240
653520.0000    0.34477
653560.0000    0.24691
653600.0000    0.53547
653640.0000    0.13025
653680.0000    0.31181
653720.0000    0.29348
653760.0000    0.21859
653800.0000    0.29289
653840.0000    0.18119
653880.0000    0.33574
653920.0000    0.30480
653960.0000    0.24449
654000.0000    0.29795
654040.0000    0.25167
654080.0000    0.34820
654120.0000    0.40183
654160.0000    0.18873
654200.0000    0.25900
654240.0000    0.21644
654280.0000    0.38645
654320.0000    0.51111
654360.0000    0.52830
654400.0000    0.21175
654440.0000    0.63068
654480.0000    0.40961
654520.0000    0.29140
654560.0000    0.45912
654600.0000    0.47688
654640.0000    0.36196
654680.0000    0.38017
654720.0000    0.38383
654760.0000    0.62450
654800.0000    0.52737
654840.0000    0.37344
654880.0000    0.37614
654920.0000    0.39122
654960.0000    0.54158
655000.0000   -0.02953
655040.0000    0.18922
655080.0000    0.49320
655120.0000    0.55410
655160.0000    0.26446
655200.0000    0.23808
655240.0000    0.24449
655280.0000    0.19274
655320.0000    0.26210
655360.0000    0.40294
655400.0000    0.27524
655440.0000    0.30699
655480.0000    0.60983
655520.0000    0.46870
655560.0000    0.35579
655600.0000    0.39952
655640.0000    0.05741
655680.0000    0.39031
655720.0000    0.39111
655760.0000    0.60763
655800.0000    0.43276
655840.0000    0.48363
655880.0000    0.28426
655920.0000    0.43673
655960.0000    0.51211
656000.0000    0.58594
656040.0000    0.37855
656080.0000    0.49736
656120.0000    0.54584
656160.0000    0.54677
656200.0000    0.51453
656240.0000    0.49532
656280.0000    0.21565
656320.0000    0.44674
656360.0000    0.37011
656400.0000    0.48013
656440.0000    0.00517
656480.0000   -0.28003
656520.0000    0.45736
656560.0000    0.56882
656600.0000    0.13416
656640.0000    0.30871
656680.0000    0.37873
656720.0000    0.21420
656760.0000    0.35617
656800.0000    0.32029
656840.0000    0.15159
656880.0000    0.27539
656920.0000    0.16309
656960.0000    0.37793
657000.0000    0.41241
657040.0000    0.08327
657080.0000    0.22700
657120.0000    0.24328
657160.0000    0.40151
657200.0000    0.21924
657240.0000    0.32266
657280.0000    0.31234
657320.0000    0.15450
657360.0000    0.27940
657400.0000    0.16904
657440.0000    0.36446
657480.0000    0.35361
657520.0000    0.42640
657560.0000    0.20657
657600.0000    0.36528
657640.0000    0.32651
657680.0000    0.67114
657720.0000    0.61301
657760.0000    0.51128
657800.0000    0.33276
657840.0000    0.43306
657880.0000    0.30745
657920.0000    0.17488
657960.0000    0.29261
658000.0000    0.51378
658040.0000    0.27495
658080.0000    0.39740
658120.0000    0.47598
658160.0000    0.17770
658200.0000    0.15901
658240.0000    0.11996
658280.0000    0.09181
658320.0000    0.19687
658360.0000    0.26318
658400.0000    0.31362
658440.0000    0.35456
658480.0000    0.29050
658520.0000    0.33278
658560.0000    0.12017
658600.0000    0.23639
658640.0000    0.13556
658680.0000    0.09317
658720.0000    0.27056
658760.0000    0.18585
658800.0000    0.32014
658840.0000    0.40213
658880.0000    0.35268
658920.0000    0.19729
658960.0000    0.28411
659000.0000    0.43167
659040.0000    0.56369
659080.0000    0.46375
659120.0000    0.32926
659160.0000    0.43482
659200.0000    0.55991
659240.0000    0.33271
659280.0000    0.20538
659320.0000    0.41303
659360.0000    0.35260
659400.0000    0.38434
659440.0000    0.03721
659480.0000    0.05834
659520.0000    0.24774
659560.0000    0.31727
659600.0000    0.38524
659640.0000    0.17920
659680.0000    0.19776
659720.0000    0.19180
659760.0000    0.37030
659800.0000    0.29174
659840.0000    0.41601
659880.0000    0.38153
659920.0000    0.34296
659960.0000    0.30414
660000.0000    0.48428
660040.0000    0.15384
660080.0000    0.27158
660120.0000    0.45885
660160.0000    0.31426
660200.0000    0.29970
660240.0000    0.35188
660280.0000    0.35997
660320.0000    0.30480
660360.0000    0.22408
660400.0000    0.28216
660440.0000    0.33522
660480.0000    0.25352
660520.0000    0.26239
660560.0000    0.25177
660600.0000    0.36372
660640.0000    0.22268
660680.0000    0.42620
660720.0000    0.47667
660760.0000    0.60496
660800.0000    0.60666
660840.0000    0.68164
660880.0000    0.56229
660920.0000    0.51216
660960.0000    0.58640
661000.0000    0.58153
661040.0000    0.57436
661080.0000    0.56428
661120.0000    0.45544
661160.0000    0.17667
661200.0000    0.27478
661240.0000    0.53339
661280.0000    0.00814
661320.0000    0.38457
661360.0000    0.40306
661400.0000    0.23504
661440.0000    0.27767
661480.0000    0.26834
661520.0000    0.47816
661560.0000    0.37669
661600.0000    0.45049
661640.0000    0.36465
661680.0000    0.32056
661720.0000    0.51662
661760.0000    0.39771
661800.0000    0.28811
661840.0000    0.19320
661880.0000    0.36625
661920.0000    0.24280
661960.0000    0.34864
662000.0000    0.27411
662040.0000    0.33459
662080.0000    0.16141
662120.0000    0.30658
662160.0000    0.24265
662200.0000    0.27999
662240.0000    0.15359
662280.0000    0.34545
662320.0000    0.40794
662360.0000    0.39577
662400.0000    0.42241
662440.0000    0.34031
662480.0000    0.25896
662520.0000    0.05551
662560.0000    0.48404
662600.0000    0.31159
662640.0000    0.16807
662680.0000    0.29926
662720.0000    0.18772
662760.0000    0.34892
662800.0000    0.34373
662840.0000    0.30612
662880.0000    0.21388
662920.0000    0.35622
662960.0000    0.06631
663000.0000    0.25570
663040.0000    0.21166
663080.0000    0.18988
663120.0000    0.35112
663160.0000    0.29902
663200.0000    0.35451
663240.0000    0.22980
663280.0000    0.23267
663320.0000    0.40205
663360.0000    0.43952
663400.0000    0.41388
663440.0000    0.23215
663480.0000    0.13379
663520.0000    0.26475
663560.0000    0.57970
663600.0000    0.20102
663640.0000    0.18819
663680.0000    0.38106
663720.0000    0.28727
663760.0000    0.26358
663800.0000    0.37449
663840.0000    0.34948
663880.0000    0.05759
663920.0000    0.26784
663960.0000    0.26689
664000.0000    0.25247
664040.0000    0.61893
664080.0000    0.33170
664120.0000    0.16080
664160.0000    0.26557
664200.0000    0.34065
664240.0000    0.31777
664280.0000    0.22124
664320.0000    0.35866
664360.0000    0.34363
664400.0000    0.36726
664440.0000    0.43713
664480.0000    0.02050
664520.0000    0.63370
664560.0000    0.29604
664600.0000    0.13033
664640.0000    0.26444
664680.0000    0.38805
664720.0000    0.39442
664760.0000    0.27218
664800.0000    0.30551
664840.0000    0.32191
664880.0000    0.41565
664920.0000    0.37738
664960.0000    0.28797
665000.0000    0.33479
665040.0000    0.36733
665080.0000    0.39880
665120.0000    0.12341
665160.0000    0.34020
665200.0000    0.21402
665240.0000    0.38379
665280.0000    0.19675
665320.0000    0.20802
665360.0000    0.10752
665400.0000    0.20324
665440.0000    0.27259
665480.0000    0.44642
665520.0000    0.41772
665560.0000    0.14544
665600.0000    0.33186
665640.0000    0.22189
665680.0000    0.27650
665720.0000    0.39481
665760.0000    0.44682
665800.0000    0.23783
665840.0000    0.28516
665880.0000    0.29805
665920.0000    0.33464
665960.0000    0.27288
666000.0000    0.10724
666040.0000    0.25357
666080.0000    0.23938
666120.0000    0.50807
666160.0000    0.36446
666200.0000    0.10483
666240.0000    0.37926
666280.0000    0.30865
666320.0000    0.37157
666360.0000    0.30118
666400.0000    0.37192
666440.0000    0.26359
666480.0000    0.22873
666520.0000    0.30013
666560.0000    0.23110
666600.0000    0.33015
666640.0000    0.38349
666680.0000    0.35760
666720.0000    0.31888
666760.0000    0.33909
666800.0000    0.07884
666840.0000    0.23443
666880.0000    0.11595
666920.0000    0.22153
666960.0000   -0.03924
667000.0000   -0.40322
667040.0000   -0.63590
667080.0000   -0.38973
667120.0000   -0.40524
667160.0000   -0.44296
667200.0000   -0.22282
667240.0000   -0.42483
667280.0000   -0.49530
667320.0000   -0.37684
667360.0000   -0.36684
667400.0000   -0.31506
667440.0000   -0.64538
667480.0000   -0.57496
667520.0000    0.01738
667560.0000   -0.16301
667600.0000   -0.11528
667640.0000    0.12390
667680.0000    0.19943
667720.0000    0.04162
667760.0000    0.35879
667800.0000    0.18067
667840.0000   -0.22683
667880.0000    0.15306
667920.0000    0.14804
667960.0000    0.16841
668000.0000    0.05046
668040.0000    0.35958
668080.0000    0.19888
668120.0000    0.49738
668160.0000    0.60029
668200.0000    0.51355
668240.0000    0.26042
668280.0000    0.43620
668320.0000    0.26298
668360.0000    0.63148
668400.0000    0.46983
668440.0000    0.53784
668480.0000    0.50985
668520.0000    0.44895
668560.0000    0.31140
668600.0000    0.27831
668640.0000    0.18131
668680.0000    0.06894
668720.0000   -0.41419
668760.0000   -0.64416
668800.0000   -0.17098
668840.0000   -0.55123
668880.0000   -0.25257
668920.0000   -0.52619
668960.0000   -0.57273
669000.0000   -0.70587
669040.0000   -0.12866
669080.0000   -0.44816
669120.0000    0.00159
669160.0000    0.14056
669200.0000    0.27562
669240.0000    0.13757
669280.0000    0.22691
669320.0000    0.29297
669360.0000    0.23574
669400.0000    0.18775
669440.0000    0.22860
669480.0000    0.19712
669520.0000    0.31156
669560.0000    0.37572
669600.0000    0.21074
669640.0000    0.31598
669680.0000    0.26380
669720.0000    0.19660
669760.0000    0.14140
669800.0000    0.02018
669840.0000    0.25895
669880.0000    0.09519
669920.0000    0.28908
669960.0000    0.26895
670000.0000    0.30556
670040.0000    0.33416
670080.0000    0.33205
670120.0000    0.22306
670160.0000   -0.46800
670200.0000   -0.15800
670240.0000    0.14877
670280.0000    0.28753
670320.0000    0.40032
670360.0000    0.33041
670400.0000    0.18366
670440.0000    0.38520
670480.0000    0.36921
670520.0000    0.15413
670560.0000    0.26935
670600.0000    0.22924
670640.0000    0.30630
670680.0000    0.45732
670720.0000    0.40475
670760.0000    0.48172
670800.0000    0.25903
670840.0000    0.17533
670880.0000    0.41789
670920.0000    0.35610
670960.0000    0.41015
671000.0000    0.38410
671040.0000    0.45118
671080.0000    0.50145
671120.0000    0.20129
671160.0000    0.20083
671200.0000    0.28700
671240.0000    0.27050
671280.0000    0.34176
671320.0000    0.21713
671360.0000    0.22545
671400.0000    0.39475
671440.0000    0.24345
671480.0000    0.30667
671520.0000    0.25226
671560.0000    0.38934
671600.0000    0.43453
671640.0000    0.33460
671680.0000    0.40967
671720.0000    0.49693
671760.0000    0.26276
671800.0000    0.40921
671840.0000    0.05403
671880.0000    0.40416
671920.0000    0.27830
671960.0000    0.32757
672000.0000    0.14949
672040.0000    0.63538
672080.0000    0.55130
672120.0000    0.35395
672160.0000    0.54689
672200.0000    0.34566
672240.0000    0.40376
672280.0000    0.31173
672320.0000    0.56677
672360.0000    0.44346
672400.0000    0.61160
672440.0000    0.53768
672480.0000    0.58410
672520.0000    0.41613
672560.0000    0.40725
672600.0000    0.11547
672640.0000    0.43197
672680.0000    0.42421
672720.0000    0.39510
672760.0000    0.47580
672800.0000    0.48835
672840.0000    0.51053
672880.0000    0.52951
672920.0000    0.48361
672960.0000    0.47088
673000.0000    0.42531
673040.0000    0.23081
673080.0000    0.29967
673120.0000    0.39043
673160.0000    0.29126
673200.0000    0.37968
673240.0000    0.40179
673280.0000    0.33288
673320.0000    0.27172
673360.0000    0.35789
673400.0000    0.40435
673440.0000    0.22371
673480.0000    0.37055
673520.0000    0.32503
673560.0000    0.18457
673600.0000    0.32238
673640.0000    0.03405
673680.0000    0.23348
673720.0000    0.16243
673760.0000    0.02702
673800.0000    0.14713
673840.0000    0.43810
673880.0000   -0.06445
673920.0000    0.17226
673960.0000    0.05863
674000.0000    0.28228
674040.0000    0.23505
674080.0000    0.31838
674120.0000    0.65457
674160.0000    0.61316
674200.0000    0.48807
674240.0000    0.53547
674280.0000    0.52995
674320.0000    0.44387
674360.0000    0.17314
674400.0000    0.14624
674440.0000    0.44853
674480.0000    0.40323
674520.0000    0.49826
674560.0000    0.60750
674600.0000    0.54873
674640.0000    0.16239
674680.0000    0.26009
674720.0000    0.32726
674760.0000    0.40176
674800.0000    0.16836
674840.0000    0.16046
674880.0000    0.23033
674920.0000    0.56142
674960.0000    0.22555
675000.0000    0.14024
675040.0000    0.20470
675080.0000    0.20175
675120.0000    0.19286
675160.0000    0.36555
675200.0000    0.22755
675240.0000    0.32112
675280.0000    0.20874
675320.0000    0.42923
675360.0000    0.52383
675400.0000    0.60502
675440.0000    0.38949
675480.0000    0.47523
675520.0000    0.57201
675560.0000    0.29357
675600.0000    0.28677
675640.0000    0.50410
675680.0000    0.61276
675720.0000    0.70509
675760.0000    0.63530
675800.0000    0.73901
675840.0000    0.68875
675880.0000    0.58131
675920.0000    0.66884
675960.0000    0.79854
676000.0000    0.68926
676040.0000    0.58926
676080.0000    0.56174
676120.0000    0.68079
676160.0000    0.59713
676200.0000    0.56500
676240.0000    0.52638
676280.0000    0.43986
676320.0000    0.65131
676360.0000    0.55790
676400.0000    0.53173
676440.0000    0.46782
676480.0000    0.82539
676520.0000    0.59358
676560.0000    0.57550
676600.0000    0.55643
676640.0000    0.67302
676680.0000    0.63750
676720.0000    0.36822
676760.0000    0.34210
676800.0000    0.22283
676840.0000    0.29292
676880.0000    0.34754
676920.0000    0.23767
676960.0000    0.09924
677000.0000    0.37824
677040.0000    0.49922
677080.0000    0.30089
677120.0000    0.62158
677160.0000    0.50075
677200.0000    0.61421
677240.0000    0.30153
677280.0000    0.24172
677320.0000    0.31948
677360.0000    0.47871
677400.0000    0.39312
677440.0000    0.11868
677480.0000    0.21571
677520.0000    0.31169
677560.0000    0.27686
677600.0000    0.21863
677640.0000    0.23180
677680.0000    0.29028
677720.0000    0.30063
677760.0000    0.06370
677800.0000    0.07673
677840.0000    0.45430
677880.0000    0.34030
677920.0000    0.46946
677960.0000    0.31233
678000.0000    0.36823
678040.0000    0.39067
678080.0000    0.48267
678120.0000    0.33560
678160.0000    0.29516
678200.0000    0.60627
678240.0000    0.43975
678280.0000    0.19504
678320.0000    0.20145
678360.0000    0.37488
678400.0000    0.38099
678440.0000    0.53994
678480.0000    0.63355
678520.0000    0.37771
678560.0000    0.20636
678600.0000    0.37079
678640.0000    0.35580
678680.0000    0.18019
678720.0000    0.51734
678760.0000    0.29705
678800.0000    0.54506
678840.0000    0.47262
678880.0000    0.25516
678920.0000    0.52059
678960.0000    0.49768
679000.0000    0.33322
679040.0000    0.31264
679080.0000    0.29056
679120.0000    0.37309
679160.0000    0.20416
679200.0000    0.33202
679240.0000    0.40035
679280.0000    0.50360
679320.0000    0.25338
679360.0000    0.13070
679400.0000    0.48484
679440.0000    0.58017
679480.0000    0.42287
679520.0000   -0.05624
679560.0000    0.58797
679600.0000    0.71131
679640.0000    0.44759
679680.0000    0.51183
679720.0000    0.61868
679760.0000    0.58957
679800.0000    0.63099
679840.0000    0.56309
679880.0000    0.43926
679920.0000    0.47979
679960.0000    0.22314
680000.0000    0.25092
680040.0000    0.38224
680080.0000    0.27052
680120.0000    0.37406
680160.0000    0.42578
680200.0000    0.45633
680240.0000    0.19888
680280.0000    0.26804
680320.0000    0.29913
680360.0000    0.36975
680400.0000    0.60842
680440.0000    0.35507
680480.0000    0.31150
680520.0000    0.31373
680560.0000    0.09285
680600.0000    0.01915
680640.0000    0.26260
680680.0000    0.70662
680720.0000    0.63897
680760.0000    0.30049
680800.0000    0.52392
680840.0000    0.41715
680880.0000    0.51838
680920.0000    0.64819
680960.0000    0.56312
681000.0000    0.73744
681040.0000    0.48366
681080.0000    0.30871
681120.0000    0.26820
681160.0000    0.45866
681200.0000    0.49660
681240.0000    0.43944
681280.0000    0.38564
681320.0000    0.32084
681360.0000    0.30630
681400.0000    0.56236
681440.0000    0.53484
681480.0000    0.49708
681520.0000    0.60841
681560.0000    0.69057
681600.0000    0.63793
681640.0000    0.56798
681680.0000    0.60845
681720.0000    0.47082
681760.0000    0.66154
681800.0000    0.60306
681840.0000    0.61951
681880.0000    0.60624
681920.0000    0.45114
681960.0000    0.40527
682000.0000    0.64451
682040.0000    0.33873
682080.0000    0.47400
682120.0000    0.39142
682160.0000    0.42376
682200.0000    0.40635
682240.0000    0.50055
682280.0000    0.36935
682320.0000    0.71322
682360.0000    0.54555
682400.0000    0.47696
682440.0000    0.48052
682480.0000    0.18701
682520.0000    0.27188
682560.0000    0.15365
682600.0000    0.32200
682640.0000    0.27337
682680.0000    0.59633
682720.0000    0.22147
682760.0000    0.07936
682800.0000    0.18761
682840.0000    0.37245
682880.0000    0.50259
682920.0000    0.60077
682960.0000    0.46103
683000.0000    0.42629
683040.0000    0.25892
683080.0000    0.59454
683120.0000    0.65537
683160.0000    0.44743
683200.0000    0.44350
683240.0000    0.60888
683280.0000    0.50040
683320.0000    0.48185
683360.0000    0.60529
683400.0000    0.39946
683440.0000    0.17845
683480.0000    0.53331
683520.0000    0.14369
683560.0000    0.20439
683600.0000    0.38598
683640.0000    0.16610
683680.0000    0.42013
683720.0000    0.31918
683760.0000    0.37106
683800.0000    0.52480
683840.0000    0.55332
683880.0000    0.57315
683920.0000    0.55927
683960.0000    0.50999
684000.0000    0.40356
684040.0000    0.65728
684080.0000    0.57204
684120.0000    0.35751
684160.0000    0.46153
684200.0000    0.33943
684240.0000    0.36285
684280.0000    0.42221
684320.0000    0.32099
684360.0000    0.52628
684400.0000    0.17851
684440.0000    0.28118
684480.0000    0.34003
684520.0000    0.44542
684560.0000    0.31233
684600.0000    0.27837
684640.0000    0.27926
684680.0000    0.43171
684720.0000    0.27945
684760.0000    0.01456
684800.0000    0.31237
684840.0000    0.14605
684880.0000    0.17461
684920.0000    0.30990
684960.0000    0.29015
685000.0000    0.20555
685040.0000    0.17140
685080.0000    0.46511
685120.0000    0.31394
685160.0000    0.33428
685200.0000    0.27018
685240.0000    0.03074
685280.0000    0.56323
685320.0000    0.30389
685360.0000    0.42975
685400.0000    0.24489
685440.0000    0.42675
685480.0000    0.34580
685520.0000    0.45642
685560.0000    0.13890
685600.0000    0.22890
685640.0000    0.30205
685680.0000    0.33313
685720.0000    0.39014
685760.0000    0.61470
685800.0000    0.23251
685840.0000    0.43088
685880.0000    0.26034
685920.0000    0.33531
685960.0000    0.28395
686000.0000    0.46167
686040.0000    0.39473
686080.0000    0.43043
686120.0000    0.39490
686160.0000    0.40972
686200.0000    0.60707
686240.0000    0.48242
686280.0000    0.60080
686320.0000    0.36459
686360.0000    0.49900
686400.0000    0.57832
686440.0000    0.29527
686480.0000    0.24647
686520.0000    0.44996
686560.0000    0.42589
686600.0000    0.44426
686640.0000    0.20436
686680.0000    0.35056
686720.0000    0.30082
686760.0000    0.28521
686800.0000    0.31034
686840.0000    0.53111
686880.0000    0.35518
686920.0000    0.49374
686960.0000    0.23342
687000.0000    0.42569
687040.0000    0.42611
687080.0000    0.44717
687120.0000    0.16581
687160.0000    0.42377
687200.0000    0.43463
687240.0000    0.32458
687280.0000    0.24513
687320.0000    0.28889
687360.0000    0.38872
687400.0000    0.29394
687440.0000    0.26541
687480.0000    0.34827
687520.0000    0.39189
687560.0000    0.41157
687600.0000    0.46933
687640.0000    0.50591
687680.0000    0.39336
687720.0000    0.54460
687760.0000    0.59658
687800.0000    0.57965
687840.0000    0.32099
687880.0000    0.43620
687920.0000    0.60011
687960.0000    0.47194
688000.0000    0.32412
688040.0000    0.37150
688080.0000    0.17047
688120.0000    0.42006
688160.0000    0.41983
688200.0000    0.83369
688240.0000    0.47882
688280.0000    0.25818
688320.0000    0.37876
688360.0000    0.28921
688400.0000    0.33186
688440.0000    0.40285
688480.0000    0.31266
688520.0000    0.25189
688560.0000    0.33538
688600.0000    0.14796
688640.0000    0.48793
688680.0000   -0.04719
688720.0000    0.25855
688760.0000    0.12447
688800.0000    0.16727
688840.0000    0.24668
688880.0000    0.24939
688920.0000    0.27033
688960.0000    0.31074
689000.0000    0.39389
689040.0000    0.27029
689080.0000    0.42611
689120.0000    0.38033
689160.0000    0.11718
689200.0000    0.48200
689240.0000    0.41252
689280.0000    0.38871
689320.0000    0.26623
689360.0000   -0.09559
689400.0000    0.14653
689440.0000    0.30585
689480.0000    0.35127
689520.0000    0.25086
689560.0000    0.35560
689600.0000    0.33169
689640.0000    0.21782
689680.0000    0.33213
689720.0000    0.43245
689760.0000    0.40090
689800.0000    0.56866
689840.0000    0.37182
689880.0000    0.46776
689920.0000    0.45062
689960.0000    0.48251
690000.0000    0.32208
690040.0000    0.33208
690080.0000    0.57306
690120.0000    0.55297
690160.0000    0.62639
690200.0000    0.61819
690240.0000    0.52989
690280.0000    0.50219
690320.0000    0.44551
690360.0000    0.47241
690400.0000    0.54300
690440.0000    0.32690
690480.0000    0.60841
690520.0000    0.52232
690560.0000    0.54276
690600.0000    0.46359
690640.0000    0.17000
690680.0000    0.35844
690720.0000    0.44937
690760.0000    0.14188
690800.0000   -0.04511
690840.0000   -0.01393
690880.0000   -0.07961
690920.0000   -0.07453
690960.0000    0.19714
691000.0000    0.07584
691040.0000    0.25685
691080.0000    0.69652
691120.0000    0.54925
691160.0000    0.68110
691200.0000    0.57749
691240.0000    0.50078
691280.0000    0.35997
691320.0000    0.38325
691360.0000    0.54506
691400.0000    0.26014
691440.0000    0.09861
691480.0000    0.36345
691520.0000    0.49507
691560.0000    0.31513
691600.0000    0.35879
691640.0000    0.15972
691680.0000    0.24471
691720.0000   -0.00307
691760.0000   -0.13745
691800.0000   -0.19467
691840.0000   -0.33386
691880.0000   -0.17438
691920.0000   -0.14355
691960.0000    0.00026
692000.0000   -0.12986
692040.0000   -0.30565
692080.0000   -0.14615
692120.0000   -0.25069
692160.0000   -0.31150
692200.0000   -0.33512
692240.0000   -0.29944
692280.0000   -0.16163
692320.0000    0.20283
692360.0000   -0.10053
692400.0000   -0.13169
692440.0000   -0.19498
692480.0000   -0.26310
692520.0000   -0.36950
692560.0000   -0.11509
692600.0000   -0.35902
692640.0000    0.09727
692680.0000    0.33409
692720.0000    0.49689
692760.0000    0.14021
692800.0000    0.26034
692840.0000    0.31668
692880.0000    0.31234
692920.0000    0.34439
692960.0000    0.35962
693000.0000    0.29971
693040.0000    0.24230
693080.0000    0.35253
693120.0000    0.38768
693160.0000    0.38864
693200.0000    0.55053
693240.0000    0.61913
693280.0000    0.62490
693320.0000    0.54083
693360.0000    0.44636
693400.0000    0.39769
693440.0000    0.29438
693480.0000    0.39018
693520.0000    0.46993
693560.0000    0.41383
693600.0000    0.18517
693640.0000    0.12185
693680.0000    0.10697
693720.0000    0.24754
693760.0000    0.19773
693800.0000    0.07493
693840.0000    0.56577
693880.0000    0.63390
693920.0000    0.29853
693960.0000    0.44017
694000.0000    0.37407
694040.0000    0.55814
694080.0000    0.58829
694120.0000    0.67312
694160.0000    0.76588
694200.0000    0.76483
694240.0000    0.57259
694280.0000    0.47215
694320.0000    0.56654
694360.0000    0.57823
694400.0000    0.66895
694440.0000    0.51159
694480.0000    0.40106
694520.0000    0.52775
694560.0000    0.52801
694600.0000    0.63474
694640.0000    0.54243
694680.0000    0.48138
694720.0000    0.57364
694760.0000    0.52360
694800.0000    0.68433
694840.0000    0.55239
694880.0000    0.30255
694920.0000   -0.17183
694960.0000   -0.16060
695000.0000   -0.26706
695040.0000   -0.01558
695080.0000   -0.01221
695120.0000   -0.31345
695160.0000    0.11631
695200.0000   -0.23651
695240.0000    0.08470
695280.0000   -0.08399
695320.0000   -0.07874
695360.0000   -0.08385
695400.0000    0.08472
695440.0000   -0.06375
695480.0000   -0.61153
695520.0000   -0.39099
695560.0000   -0.35734
695600.0000   -0.27700
695640.0000   -0.05725
695680.0000    0.20949
695720.0000    0.44736
695760.0000    0.34720
695800.0000    0.45918
695840.0000    0.12655
695880.0000    0.39422
695920.0000    0.47129
695960.0000   -0.02101
696000.0000    0.19424
696040.0000    0.34725
696080.0000    0.18372
696120.0000    0.10900
696160.0000    0.28808
696200.0000    0.19199
696240.0000    0.11443
696280.0000    0.35820
696320.0000    0.00521
696360.0000    0.15801
696400.0000    0.39193
696440.0000    0.05023
696480.0000    0.18614
696520.0000    0.42684
696560.0000    0.32921
696600.0000    0.01896
696640.0000    0.42089
696680.0000    0.02169
696720.0000    0.00434
696760.0000    0.09181
696800.0000    0.50392
696840.0000    0.10731
696880.0000    0.30125
696920.0000   -0.06040
696960.0000    0.36040
697000.0000    0.00343
697040.0000    0.28935
697080.0000    0.45602
697120.0000    0.26178
697160.0000    0.36622
697200.0000    0.33197
697240.0000    0.33828
697280.0000    0.26899
697320.0000    0.16704
697360.0000    0.21844
697400.0000    0.51449
697440.0000    0.20361
697480.0000    0.26513
697520.0000    0.23525
697560.0000    0.08395
697600.0000    0.07660
697640.0000    0.55382
697680.0000    0.76254
697720.0000   -0.04588
697760.0000    0.12806
697800.0000    0.29797
697840.0000    0.38232
697880.0000    0.35853
697920.0000    0.22122
697960.0000    0.35189
698000.0000    0.17904
698040.0000    0.30858
698080.0000    0.28644
698120.0000    0.27399
698160.0000    0.31285
698200.0000    0.40001
698240.0000    0.32747
698280.0000    0.36007
698320.0000    0.21082
698360.0000    0.38023
698400.0000    0.31514
698440.0000    0.30222
698480.0000    0.14938
698520.0000    0.13278
698560.0000    0.12352
698600.0000    0.35369
698640.0000    0.55290
698680.0000    0.54804
698720.0000    0.20176
698760.0000    0.31209
698800.0000    0.20295
698840.0000    0.28525
698880.0000   -0.11768
698920.0000    0.30466
698960.0000    0.25641
699000.0000    0.30707
699040.0000    0.24840
699080.0000    0.12493
699120.0000    0.67114
699160.0000    0.38480
699200.0000    0.19928
699240.0000    0.31890
699280.0000    0.42615
699320.0000    0.37827
699360.0000    0.29937
699400.0000    0.41571
699440.0000    0.30800
699480.0000    0.24683
699520.0000    0.23776
699560.0000    0.25349
699600.0000    0.10107
699640.0000    0.55196
699680.0000    0.40539
699720.0000    0.40927
699760.0000    0.30843
699800.0000    0.62582
699840.0000    0.32160
699880.0000    0.30959
699920.0000    0.32912
699960.0000    0.35665
700000.0000    0.24987
700040.0000    0.12299
700080.0000    0.29511
700120.0000    0.57684
700160.0000    0.48489
700200.0000    0.34147
700240.0000    0.57322
700280.0000    0.62131
700320.0000    0.39195
700360.0000    0.55360
700400.0000    0.32824
700440.0000    0.30849
700480.0000    0.37848
700520.0000    0.33924
700560.0000    0.34968
700600.0000    0.46040
700640.0000    0.44085
700680.0000    0.44115
700720.0000    0.52772
700760.0000    0.35619
700800.0000    0.49618
700840.0000    0.53385
700880.0000    0.43751
700920.0000    0.24359
700960.0000    0.33516
701000.0000    0.47480
701040.0000    0.38382
701080.0000    0.40475
701120.0000    0.61389
701160.0000    0.65952
701200.0000    0.37698
701240.0000    0.38128
701280.0000    0.40965
701320.0000    0.46054
701360.0000    0.47613
701400.0000    0.45031
701440.0000    0.31032
701480.0000    0.52762
701520.0000    0.40814
701560.0000    0.41126
701600.0000    0.26565
701640.0000    0.10478
701680.0000    0.33187
701720.0000    0.39539
701760.0000    0.43938
701800.0000    0.34455
701840.0000    0.37129
701880.0000    0.49918
701920.0000    0.29562
701960.0000    0.71236
702000.0000    0.57424
702040.0000    0.53044
702080.0000    0.16000
702120.0000    0.48945
702160.0000    0.28058
702200.0000    0.21754
702240.0000    0.42175
702280.0000    0.13309
702320.0000    0.34651
702360.0000    0.39316
702400.0000    0.39645
702440.0000    0.49427
702480.0000    0.30156
702520.0000    0.36064
702560.0000    0.36053
702600.0000    0.01295
702640.0000    0.34650
702680.0000    0.34040
702720.0000    0.37432
702760.0000    0.29210
702800.0000    0.12215
702840.0000    0.30540
702880.0000    0.32899
702920.0000    0.18179
702960.0000    0.38743
703000.0000    0.28849
703040.0000    0.38158
703080.0000    0.52522
703120.0000    0.35305
703160.0000    0.37542
703200.0000    0.24076
703240.0000    0.11879
703280.0000    0.22615
703320.0000    0.37435
703360.0000    0.46996
703400.0000    0.08868
703440.0000    0.25724
703480.0000    0.18875
703520.0000    0.13080
703560.0000    0.32672
703600.0000    0.30211
703640.0000    0.42252
703680.0000    0.26303
703720.0000    0.30530
703760.0000    0.28894
703800.0000    0.23749
703840.0000    0.12002
703880.0000    0.28047
703920.0000    0.29897
703960.0000    0.18082
704000.0000    0.26439
704040.0000    0.33521
704080.0000    0.48805
704120.0000    0.67862
704160.0000    0.26805
704200.0000    0.27822
704240.0000    0.32583
704280.0000    0.38084
704320.0000    0.45683
704360.0000    0.39958
704400.0000    0.56650
704440.0000    0.28895
704480.0000    0.20393
704520.0000    0.17697
704560.0000    0.08451
704600.0000    0.26971
704640.0000    0.22191
704680.0000    0.38422
704720.0000    0.41681
704760.0000    0.27395
704800.0000    0.47714
704840.0000    0.48836
704880.0000    0.57791
704920.0000    0.28322
704960.0000    0.59013
705000.0000    0.50794
705040.0000    0.55700
705080.0000    0.29907
705120.0000    0.33674
705160.0000    0.41597
705200.0000    0.41510
705240.0000    0.45524
705280.0000    0.59037
705320.0000    0.63691
705360.0000    0.58837
705400.0000    0.43001
705440.0000    0.29509
705480.0000    0.54608
705520.0000    0.44492
705560.0000    0.28071
705600.0000    0.50792
705640.0000    0.72669
705680.0000    0.44554
705720.0000    0.54742
705760.0000    0.79224
705800.0000    0.51841
705840.0000    0.52130
705880.0000    0.58696
705920.0000    0.51789
705960.0000    0.62891
706000.0000    0.59616
706040.0000    0.68014
706080.0000    0.42606
706120.0000    0.50629
706160.0000    0.50943
706200.0000    0.41536
706240.0000    0.46015
706280.0000    0.10708
706320.0000    0.29101
706360.0000    0.37662
706400.0000    0.54076
706440.0000    0.40719
706480.0000    0.53531
706520.0000    0.43835
706560.0000    0.69801
706600.0000    0.46687
706640.0000    0.21575
706680.0000    0.28976
706720.0000    0.58550
706760.0000    0.58380
706800.0000    0.47868
706840.0000    0.66147
706880.0000    0.28981
706920.0000    0.60242
706960.0000    0.47893
707000.0000    0.43591
707040.0000    0.50676
707080.0000    0.48467
707120.0000    0.51862
707160.0000    0.35243
707200.0000    0.54233
707240.0000    0.83815
707280.0000    0.66667
707320.0000    0.61728
707360.0000    0.68768
707400.0000    0.68077
707440.0000    0.51657
707480.0000    0.60300
707520.0000    0.63758
707560.0000    0.80670
707600.0000    0.72440
707640.0000    0.65022
707680.0000    0.73654
707720.0000    0.70649
707760.0000    0.47056
707800.0000    0.62242
707840.0000    0.53530
707880.0000    0.57215
707920.0000    0.34615
707960.0000    0.24892
708000.0000    0.25902
708040.0000    0.61879
708080.0000    0.45541
708120.0000    0.40644
708160.0000    0.57950
708200.0000    0.66036
708240.0000    0.69366
708280.0000    0.63039
708320.0000    0.53458
708360.0000    0.38024
708400.0000    0.41560
708440.0000    0.45097
708480.0000    0.37388
708520.0000    0.54586
708560.0000    0.50905
708600.0000    0.33427
708640.0000    0.19465
708680.0000    0.46566
708720.0000    0.40421
708760.0000    0.29897
708800.0000    0.27445
708840.0000    0.14701
708880.0000    0.02422
708920.0000    0.50578
708960.0000    0.54473
709000.0000    0.12007
709040.0000    0.37452
709080.0000    0.43523
709120.0000    0.33610
709160.0000    0.32349
709200.0000    0.34805
709240.0000    0.34293
709280.0000    0.40542
709320.0000    0.29426
709360.0000    0.13195
709400.0000    0.35890
709440.0000    0.23725
709480.0000    0.22457
709520.0000    0.49288
709560.0000    0.29588
709600.0000    0.21830
709640.0000    0.19748
709680.0000    0.30475
709720.0000    0.41157
709760.0000    0.25309
709800.0000    0.07121
709840.0000    0.14793
709880.0000    0.52374
709920.0000    0.01630
709960.0000    0.33652
710000.0000    0.21373
710040.0000    0.53468
710080.0000    0.32291
710120.0000    0.46478
710160.0000    0.59447
710200.0000    0.66377
710240.0000    0.72568
710280.0000    0.10061
710320.0000    0.30871
710360.0000    0.56833
710400.0000    0.70472
710440.0000    0.78385
710480.0000    0.72591
710520.0000    0.46102
710560.0000    0.43824
710600.0000    0.47485
710640.0000    0.26200
710680.0000    0.61172
710720.0000    0.68507
710760.0000    0.69965
710800.0000    0.42587
710840.0000    0.52023
710880.0000    0.46124
710920.0000    0.48366
710960.0000    0.48908
711000.0000    0.43324
711040.0000    0.21818
711080.0000    0.25619
711120.0000    0.24923
711160.0000    0.28364
711200.0000    0.30622
711240.0000    0.36400
711280.0000    0.59917
711320.0000    0.63045
711360.0000    0.52156
711400.0000    0.58498
711440.0000    0.31691
711480.0000    0.45887
711520.0000    0.31290
711560.0000    0.31730
711600.0000    0.36547
711640.0000    0.62116
711680.0000    0.41933
711720.0000    0.36690
711760.0000    0.47679
711800.0000    0.43322
711840.0000    0.44498
711880.0000    0.53669
711920.0000    0.35999
711960.0000    0.43036
712000.0000    0.52237
712040.0000    0.63708
712080.0000    0.58055
712120.0000    0.33692
712160.0000    0.61901
712200.0000    0.56621
712240.0000    0.61015
712280.0000    0.63976
712320.0000    0.74210
712360.0000    0.52033
712400.0000    0.55538
712440.0000    0.33994
712480.0000    0.37669
712520.0000    0.38705
712560.0000    0.38017
712600.0000    0.36360
712640.0000    0.30942
712680.0000    0.40886
712720.0000    0.22683
712760.0000    0.43387
712800.0000    0.40288
712840.0000    0.20323
712880.0000    0.32958
712920.0000    0.41277
712960.0000    0.15492
713000.0000    0.40877
713040.0000    0.42670
713080.0000    0.42805
713120.0000    0.52058
713160.0000    0.56534
713200.0000    0.48991
713240.0000    0.54597
713280.0000    0.57307
713320.0000    0.57458
713360.0000    0.37526
713400.0000    0.42163
713440.0000    0.39155
713480.0000    0.28687
713520.0000    0.45935
713560.0000    0.41592
713600.0000    0.61466
713640.0000    0.57782
713680.0000    0.46499
713720.0000    0.54239
713760.0000    0.45082
713800.0000    0.46761
713840.0000    0.60223
713880.0000    0.24725
713920.0000    0.26280
713960.0000    0.34130
714000.0000    0.21342
714040.0000    0.41676
714080.0000    0.29978
714120.0000    0.50636
714160.0000    0.27550
714200.0000    0.45552
714240.0000    0.47286
714280.0000    0.57354
714320.0000    0.32110
714360.0000    0.51020
714400.0000    0.17949
714440.0000    0.45854
714480.0000    0.39865
714520.0000    0.41259
714560.0000    0.60628
714600.0000    0.57613
714640.0000    0.65697
714680.0000    0.47283
714720.0000    0.44057
714760.0000    0.36176
714800.0000    0.26031
714840.0000    0.31036
714880.0000    0.12321
714920.0000    0.25845
714960.0000    0.36468
715000.0000    0.28476
715040.0000    0.36128
715080.0000    0.22816
715120.0000    0.42816
715160.0000    0.31602
715200.0000    0.39351
715240.0000    0.54387
715280.0000    0.63551
715320.0000    0.45953
715360.0000    0.79906
715400.0000    0.61799
715440.0000    0.51063
715480.0000    0.65664
715520.0000    0.67805
715560.0000    0.73739
715600.0000    0.50544
715640.0000    0.60323
715680.0000    0.50365
715720.0000    0.74292
715760.0000    0.70627
715800.0000    0.66750
715840.0000    0.63100
715880.0000    0.72643
715920.0000    0.63130
715960.0000    0.59894
716000.0000    0.42612
716040.0000    0.74625
716080.0000    0.64559
716120.0000    0.75606
716160.0000    0.56146
716200.0000    0.74121
716240.0000    0.63870
716280.0000    0.65840
716320.0000    0.58510
716360.0000    0.64341
716400.0000    0.57124
716440.0000    0.49627
716480.0000    0.41416
716520.0000    0.47997
716560.0000    0.42437
716600.0000    0.48024
716640.0000    0.49737
716680.0000    0.46451
716720.0000    0.43714
716760.0000    0.33658
716800.0000    0.40290
716840.0000    0.59477
716880.0000    0.41843
716920.0000    0.48781
716960.0000    0.51051
717000.0000    0.61764
717040.0000    0.42882
717080.0000    0.72643
717120.0000    0.46149
717160.0000    0.73708
717200.0000    0.60205
717240.0000    0.55086
717280.0000    0.51661
717320.0000    0.50777
717360.0000    0.63101
717400.0000    0.57553
717440.0000    0.49575
717480.0000    0.66038
717520.0000    0.50616
717560.0000    0.57489
717600.0000    0.69155
717640.0000    0.66964
717680.0000    0.64695
717720.0000    0.59354
717760.0000    0.66447
717800.0000    0.48687
717840.0000    0.56645
717880.0000    0.53274
717920.0000    0.31547
717960.0000    0.61525
718000.0000    0.48292
718040.0000    0.57605
718080.0000    0.66133
718120.0000    0.55699
718160.0000    0.27640
718200.0000    0.30932
718240.0000    0.23112
718280.0000    0.26621
718320.0000    0.37755
718360.0000    0.44622
718400.0000    0.59921
718440.0000    0.51349
718480.0000    0.35776
718520.0000    0.33371
718560.0000    0.39005
718600.0000    0.50894
718640.0000    0.34533
718680.0000    0.23197
718720.0000    0.22991
718760.0000    0.47503
718800.0000    0.45391
718840.0000    0.48464
718880.0000    0.56882
718920.0000    0.66760
718960.0000    0.53862
719000.0000    0.43334
719040.0000    0.50996
719080.0000    0.35872
719120.0000    0.30682
719160.0000    0.47040
719200.0000    0.23514
719240.0000    0.23746
719280.0000    0.27018
719320.0000    0.38990
719360.0000    0.32130
719400.0000    0.54484
719440.0000    0.61690
719480.0000    0.48074
719520.0000    0.65751
719560.0000    0.54971
719600.0000    0.49484
719640.0000    0.59311
719680.0000    0.49419
719720.0000    0.47328
719760.0000    0.38660
719800.0000    0.39753
719840.0000    0.37083
719880.0000    0.45332
719920.0000    0.46232
719960.0000    0.27670
720000.0000    0.37572
720040.0000    0.51708
720080.0000    0.23738
720120.0000    0.19809
720160.0000    0.06062
720200.0000    0.12422
720240.0000    0.25072
720280.0000    0.03432
720320.0000    0.30254
720360.0000   -0.00977
720400.0000    0.11271
720440.0000    0.08298
720480.0000    0.26917
720520.0000    0.33017
720560.0000    0.22712
720600.0000   -0.06329
720640.0000    0.64508
720680.0000    0.28924
720720.0000    0.61122
720760.0000    0.64622
720800.0000    0.46164
720840.0000    0.59747
720880.0000    0.48713
720920.0000    0.67468
720960.0000    0.56386
721000.0000    0.38604
721040.0000    0.66481
721080.0000    0.22012
721120.0000    0.52388
721160.0000    0.47976
721200.0000    0.53675
721240.0000    0.54975
721280.0000    0.57953
721320.0000    0.56372
721360.0000    0.63619
721400.0000    0.74795
721440.0000    0.59090
721480.0000    0.52556
721520.0000    0.66154
721560.0000    0.71816
721600.0000    0.59925
721640.0000    0.45559
721680.0000    0.33269
721720.0000    0.49933
721760.0000    0.63969
721800.0000    0.62676
721840.0000    0.66391
721880.0000    0.11312
721920.0000    0.29320
721960.0000    0.55043
722000.0000    0.49948
722040.0000    0.50675
722080.0000    0.40212
722120.0000    0.51557
722160.0000    0.50613
722200.0000    0.66527
722240.0000    0.59743
722280.0000    0.63731
722320.0000    0.66891
722360.0000    0.44454
722400.0000    0.60415
722440.0000    0.58149
722480.0000    0.43022
722520.0000    0.43144
722560.0000    0.40689
722600.0000    0.53039
722640.0000    0.63091
722680.0000    0.63241
722720.0000    0.52202
722760.0000    0.56004
722800.0000    0.48730
722840.0000    0.65790
722880.0000    0.59812
722920.0000    0.59759
722960.0000    0.47267
723000.0000    0.64670
723040.0000    0.38659
723080.0000    0.30743
723120.0000    0.56723
723160.0000    0.51741
723200.0000    0.49667
723240.0000    0.27742
723280.0000    0.24780
723320.0000    0.49674
723360.0000    0.49457
723400.0000    0.38955
723440.0000    0.31632
723480.0000    0.38920
723520.0000    0.39096
723560.0000    0.32835
723600.0000    0.33879
723640.0000    0.23367
723680.0000    0.27681
723720.0000    0.24890
723760.0000    0.39785
723800.0000    0.07785
723840.0000    0.34781
[truncated: 158,795 more chars]
