# Supplementary material for: Comment on 'Valid molecular dynamics simulations of human hemoglobin require a surprisingly large box size'
Source: eLife. 2019 Jun 20;8:e44718. doi: 10.7554/eLife.44718 (PMC6586461; doi:10.7554/eLife.44718)
Supplement: Figure 4—source data 1. — The zip archive contains a README file describing which source files correspond to the different panels. [file elife-44718-fig4-data1.zip › figure4/panels_EF/amber/box2/eq7/proj.xvg]

25000.0000    0.54441
25040.0000    0.59181
25080.0000    0.45634
25120.0000    0.56560
25160.0000    0.60215
25200.0000    0.65624
25240.0000    0.69049
25280.0000    0.64747
25320.0000    0.61194
25360.0000    0.67443
25400.0000    0.67669
25440.0000    0.64364
25480.0000    0.44447
25520.0000    0.39376
25560.0000    0.47752
25600.0000    0.57251
25640.0000    0.36549
25680.0000    0.39009
25720.0000    0.51486
25760.0000    0.04595
25800.0000    0.07083
25840.0000    0.04166
25880.0000    0.12283
25920.0000    0.27987
25960.0000    0.17563
26000.0000    0.28197
26040.0000    0.59957
26080.0000    0.41645
26120.0000   -0.09039
26160.0000    0.31675
26200.0000    0.18423
26240.0000   -0.03575
26280.0000    0.00615
26320.0000   -0.00151
26360.0000   -0.09638
26400.0000   -0.06109
26440.0000    0.08273
26480.0000    0.10807
26520.0000    0.07787
26560.0000    0.05979
26600.0000    0.12603
26640.0000    0.02890
26680.0000    0.09170
26720.0000   -0.00888
26760.0000   -0.03800
26800.0000   -0.14348
26840.0000   -0.18179
26880.0000    0.11714
26920.0000    0.06735
26960.0000    0.01353
27000.0000    0.13688
27040.0000    0.19518
27080.0000    0.30051
27120.0000    0.03012
27160.0000   -0.02607
27200.0000    0.09146
27240.0000    0.00752
27280.0000    0.08888
27320.0000    0.15586
27360.0000    0.08360
27400.0000   -0.07239
27440.0000   -0.31103
27480.0000   -0.22080
27520.0000   -0.03807
27560.0000    0.16964
27600.0000   -0.11839
27640.0000   -0.01814
27680.0000    0.01285
27720.0000   -0.05075
27760.0000   -0.03806
27800.0000   -0.18285
27840.0000   -0.10353
27880.0000   -0.40318
27920.0000   -0.17701
27960.0000   -0.04267
28000.0000   -0.21537
28040.0000   -0.04868
28080.0000   -0.14060
28120.0000    0.08668
28160.0000   -0.15361
28200.0000   -0.27544
28240.0000   -0.06111
28280.0000    0.04792
28320.0000   -0.07585
28360.0000   -0.38531
28400.0000    0.02098
28440.0000    0.00132
28480.0000    0.08871
28520.0000    0.02535
28560.0000   -0.18077
28600.0000   -0.37203
28640.0000    0.04861
28680.0000   -0.08970
28720.0000    0.07280
28760.0000   -0.43232
28800.0000   -0.33998
28840.0000   -0.12216
28880.0000   -0.12972
28920.0000   -0.02435
28960.0000   -0.11541
29000.0000   -0.23216
29040.0000    0.12449
29080.0000    0.07654
29120.0000   -0.01942
29160.0000    0.05762
29200.0000    0.18574
29240.0000    0.10502
29280.0000    0.06064
29320.0000    0.00196
29360.0000   -0.06595
29400.0000   -0.09012
29440.0000   -0.33098
29480.0000   -0.06537
29520.0000   -0.21582
29560.0000    0.04107
29600.0000   -0.11310
29640.0000   -0.02312
29680.0000   -0.06165
29720.0000    0.17162
29760.0000    0.10028
29800.0000    0.25989
29840.0000    0.15438
29880.0000    0.02497
29920.0000    0.13412
29960.0000   -0.08049
30000.0000   -0.07941
30040.0000    0.03928
30080.0000    0.05250
30120.0000   -0.05260
30160.0000   -0.16215
30200.0000   -0.01407
30240.0000   -0.02540
30280.0000   -0.02565
30320.0000    0.22428
30360.0000   -0.08642
30400.0000    0.00448
30440.0000   -0.04043
30480.0000    0.08870
30520.0000    0.18209
30560.0000    0.01971
30600.0000   -0.03147
30640.0000    0.00368
30680.0000   -0.10766
30720.0000    0.03105
30760.0000   -0.14834
30800.0000    0.00498
30840.0000   -0.10423
30880.0000   -0.07163
30920.0000    0.07048
30960.0000   -0.08887
31000.0000   -0.03731
31040.0000   -0.24028
31080.0000    0.00361
31120.0000   -0.12665
31160.0000   -0.00786
31200.0000   -0.00668
31240.0000   -0.30223
31280.0000   -0.12700
31320.0000   -0.07096
31360.0000    0.01396
31400.0000   -0.03869
31440.0000    0.05693
31480.0000   -0.12461
31520.0000   -0.00735
31560.0000   -0.09712
31600.0000   -0.02660
31640.0000   -0.21138
31680.0000   -0.18521
31720.0000   -0.37301
31760.0000   -0.22412
31800.0000   -0.12909
31840.0000   -0.15610
31880.0000   -0.03539
31920.0000   -0.16214
31960.0000    0.00337
32000.0000   -0.15055
32040.0000   -0.30800
32080.0000   -0.10767
32120.0000    0.01160
32160.0000    0.12590
32200.0000    0.04587
32240.0000   -0.14321
32280.0000   -0.01615
32320.0000   -0.03526
32360.0000   -0.14988
32400.0000   -0.03029
32440.0000    0.08426
32480.0000   -0.13112
32520.0000    0.04573
32560.0000   -0.08081
32600.0000    0.05064
32640.0000   -0.33890
32680.0000    0.14004
32720.0000   -0.35176
32760.0000   -0.09222
32800.0000    0.01351
32840.0000    0.05377
32880.0000    0.04966
32920.0000   -0.06228
32960.0000    0.03760
33000.0000    0.12858
33040.0000    0.06542
33080.0000    0.10618
33120.0000    0.10885
33160.0000    0.02059
33200.0000   -0.03052
33240.0000   -0.01313
33280.0000    0.02847
33320.0000   -0.01355
33360.0000    0.10837
33400.0000   -0.17338
33440.0000   -0.26520
33480.0000   -0.19825
33520.0000   -0.16761
33560.0000    0.04433
33600.0000   -0.12846
33640.0000   -0.17128
33680.0000   -0.19779
33720.0000   -0.14735
33760.0000    0.01359
33800.0000   -0.20176
33840.0000   -0.27439
33880.0000   -0.00099
33920.0000   -0.04964
33960.0000   -0.13428
34000.0000   -0.23342
34040.0000   -0.09525
34080.0000    0.04381
34120.0000   -0.08685
34160.0000   -0.18630
34200.0000   -0.04775
34240.0000   -0.06012
34280.0000   -0.02135
34320.0000   -0.23220
34360.0000   -0.06885
34400.0000   -0.01694
34440.0000   -0.07028
34480.0000   -0.15579
34520.0000   -0.00350
34560.0000   -0.15049
34600.0000   -0.03261
34640.0000   -0.09611
34680.0000   -0.00206
34720.0000   -0.11395
34760.0000   -0.00987
34800.0000   -0.07843
34840.0000   -0.04517
34880.0000    0.01222
34920.0000   -0.11508
34960.0000    0.04608
35000.0000   -0.15379
35040.0000    0.00811
35080.0000    0.01096
35120.0000   -0.16949
35160.0000   -0.30843
35200.0000   -0.11501
35240.0000   -0.01681
35280.0000   -0.13946
35320.0000   -0.24335
35360.0000    0.04764
35400.0000   -0.12010
35440.0000   -0.04769
35480.0000   -0.11985
35520.0000   -0.15555
35560.0000    0.03913
35600.0000   -0.24988
35640.0000   -0.19508
35680.0000   -0.18430
35720.0000   -0.30786
35760.0000   -0.04313
35800.0000   -0.12692
35840.0000   -0.24115
35880.0000   -0.10881
35920.0000   -0.00723
35960.0000   -0.29464
36000.0000   -0.35130
36040.0000   -0.42367
36080.0000   -0.32697
36120.0000   -0.21577
36160.0000   -0.35993
36200.0000   -0.02912
36240.0000   -0.16342
36280.0000   -0.26245
36320.0000   -0.08946
36360.0000   -0.05809
36400.0000   -0.39994
36440.0000   -0.02628
36480.0000   -0.40849
36520.0000   -0.18450
36560.0000   -0.07914
36600.0000   -0.25753
36640.0000   -0.20485
36680.0000   -0.17944
36720.0000   -0.32398
36760.0000   -0.25118
36800.0000    0.02786
36840.0000    0.03037
36880.0000   -0.04384
36920.0000   -0.24186
36960.0000   -0.28970
37000.0000   -0.16647
37040.0000   -0.04183
37080.0000   -0.17374
37120.0000   -0.16185
37160.0000   -0.36447
37200.0000   -0.23778
37240.0000   -0.20903
37280.0000    0.05502
37320.0000    0.15634
37360.0000   -0.20820
37400.0000   -0.06631
37440.0000   -0.30019
37480.0000   -0.27407
37520.0000   -0.17288
37560.0000    0.01586
37600.0000   -0.49167
37640.0000   -0.23438
37680.0000   -0.26755
37720.0000   -0.21439
37760.0000   -0.37459
37800.0000    0.03176
37840.0000   -0.46254
37880.0000   -0.22551
37920.0000   -0.16165
37960.0000   -0.39072
38000.0000   -0.09563
38040.0000   -0.30892
38080.0000   -0.34453
38120.0000   -0.17250
38160.0000   -0.28580
38200.0000   -0.04537
38240.0000   -0.21743
38280.0000   -0.24192
38320.0000   -0.05618
38360.0000   -0.18924
38400.0000   -0.11958
38440.0000   -0.35296
38480.0000   -0.21902
38520.0000   -0.58140
38560.0000   -0.47937
38600.0000   -0.35233
38640.0000   -0.13135
38680.0000   -0.19806
38720.0000   -0.04249
38760.0000   -0.35687
38800.0000    0.02279
38840.0000   -0.20357
38880.0000   -0.32617
38920.0000    0.00730
38960.0000   -0.27987
39000.0000   -0.10393
39040.0000   -0.19586
39080.0000    0.07972
39120.0000   -0.35708
39160.0000   -0.15918
39200.0000   -0.21458
39240.0000   -0.26358
39280.0000   -0.03513
39320.0000   -0.12454
39360.0000   -0.17703
39400.0000   -0.24997
39440.0000   -0.24793
39480.0000   -0.39438
39520.0000   -0.02688
39560.0000    0.00570
39600.0000    0.06003
39640.0000   -0.23097
39680.0000   -0.09513
39720.0000    0.01815
39760.0000    0.12988
39800.0000   -0.35374
39840.0000   -0.12062
39880.0000   -0.40480
39920.0000   -0.10451
39960.0000   -0.31885
40000.0000   -0.26575
40040.0000   -0.25854
40080.0000   -0.11581
40120.0000   -0.08901
40160.0000   -0.11578
40200.0000   -0.17591
40240.0000   -0.14134
40280.0000   -0.05378
40320.0000    0.12455
40360.0000    0.04045
40400.0000   -0.04064
40440.0000   -0.33115
40480.0000   -0.18868
40520.0000   -0.09777
40560.0000   -0.41961
40600.0000   -0.07228
40640.0000   -0.22263
40680.0000   -0.32721
40720.0000   -0.17997
40760.0000   -0.03034
40800.0000    0.02215
40840.0000    0.10665
40880.0000   -0.21065
40920.0000   -0.01390
40960.0000   -0.09202
41000.0000   -0.12364
41040.0000    0.08641
41080.0000   -0.10477
41120.0000    0.16522
41160.0000    0.05348
41200.0000   -0.12043
41240.0000    0.00860
41280.0000    0.30118
41320.0000    0.11276
41360.0000    0.19901
41400.0000    0.14552
41440.0000   -0.09506
41480.0000    0.15491
41520.0000   -0.10671
41560.0000    0.17312
41600.0000   -0.32018
41640.0000   -0.49691
41680.0000   -0.28000
41720.0000   -0.21398
41760.0000   -0.37070
41800.0000   -0.41494
41840.0000   -0.18957
41880.0000   -0.18267
41920.0000   -0.09651
41960.0000   -0.18986
42000.0000   -0.12448
42040.0000   -0.06744
42080.0000   -0.15964
42120.0000   -0.16146
42160.0000   -0.33670
42200.0000   -0.41949
42240.0000    0.02560
42280.0000   -0.11044
42320.0000   -0.12579
42360.0000   -0.19064
42400.0000   -0.11225
42440.0000   -0.34459
42480.0000   -0.26682
42520.0000   -0.38546
42560.0000   -0.18555
42600.0000   -0.35811
42640.0000   -0.05232
42680.0000    0.04262
42720.0000   -0.21538
42760.0000   -0.07050
42800.0000    0.25145
42840.0000    0.31878
42880.0000   -0.01782
42920.0000   -0.10583
42960.0000   -0.19283
43000.0000   -0.14918
43040.0000   -0.03423
43080.0000   -0.10272
43120.0000   -0.31708
43160.0000   -0.11728
43200.0000   -0.18622
43240.0000   -0.03196
43280.0000    0.00279
43320.0000   -0.34809
43360.0000   -0.34583
43400.0000    0.02477
43440.0000   -0.10503
43480.0000   -0.04155
43520.0000   -0.13986
43560.0000   -0.12291
43600.0000   -0.27734
43640.0000   -0.04915
43680.0000    0.02503
43720.0000   -0.09896
43760.0000   -0.22730
43800.0000   -0.30321
43840.0000   -0.12738
43880.0000   -0.24916
43920.0000    0.00241
43960.0000    0.23784
44000.0000    0.17387
44040.0000    0.31277
44080.0000    0.14481
44120.0000   -0.02550
44160.0000    0.11760
44200.0000    0.03037
44240.0000   -0.17113
44280.0000   -0.09657
44320.0000    0.15653
44360.0000   -0.09724
44400.0000    0.15357
44440.0000    0.13290
44480.0000    0.00884
44520.0000   -0.18145
44560.0000   -0.09401
44600.0000    0.01966
44640.0000   -0.14914
44680.0000   -0.15394
44720.0000    0.03212
44760.0000    0.03985
44800.0000   -0.08888
44840.0000    0.20626
44880.0000    0.08655
44920.0000    0.00253
44960.0000    0.12142
45000.0000   -0.02850
45040.0000   -0.13074
45080.0000   -0.10474
45120.0000   -0.09764
45160.0000    0.18747
45200.0000    0.20739
45240.0000    0.24100
45280.0000    0.25993
45320.0000    0.19199
45360.0000    0.31646
45400.0000    0.16638
45440.0000   -0.00764
45480.0000   -0.00281
45520.0000    0.01670
45560.0000    0.21518
45600.0000   -0.13880
45640.0000   -0.11217
45680.0000    0.05320
45720.0000   -0.23226
45760.0000    0.01983
45800.0000    0.08290
45840.0000    0.06612
45880.0000    0.14609
45920.0000    0.17549
45960.0000    0.11926
46000.0000    0.24985
46040.0000   -0.11283
46080.0000   -0.03638
46120.0000    0.02213
46160.0000    0.16282
46200.0000    0.05504
46240.0000   -0.19762
46280.0000   -0.01106
46320.0000    0.08075
46360.0000   -0.06330
46400.0000   -0.16907
46440.0000   -0.24539
46480.0000   -0.33434
46520.0000    0.02653
46560.0000   -0.16003
46600.0000   -0.12094
46640.0000   -0.17817
46680.0000    0.03487
46720.0000   -0.20490
46760.0000   -0.11719
46800.0000   -0.28293
46840.0000   -0.04230
46880.0000    0.18833
46920.0000    0.14617
46960.0000    0.02711
47000.0000   -0.17274
47040.0000   -0.03275
47080.0000   -0.25419
47120.0000   -0.16510
47160.0000   -0.04730
47200.0000   -0.36685
47240.0000   -0.00031
47280.0000   -0.28374
47320.0000   -0.13398
47360.0000    0.15878
47400.0000   -0.27273
47440.0000   -0.35537
47480.0000    0.06666
47520.0000   -0.06702
47560.0000    0.03721
47600.0000   -0.13514
47640.0000    0.19660
47680.0000    0.15483
47720.0000    0.20610
47760.0000    0.27793
47800.0000    0.17286
47840.0000    0.25549
47880.0000    0.45820
47920.0000    0.15170
47960.0000    0.03601
48000.0000    0.08858
48040.0000   -0.08769
48080.0000   -0.19152
48120.0000    0.16562
48160.0000    0.06068
48200.0000    0.24271
48240.0000    0.12072
48280.0000    0.29914
48320.0000   -0.04257
48360.0000    0.00239
48400.0000    0.05633
48440.0000   -0.02283
48480.0000    0.16640
48520.0000    0.10617
48560.0000    0.14200
48600.0000    0.19570
48640.0000    0.00419
48680.0000   -0.20161
48720.0000   -0.30063
48760.0000   -0.02683
48800.0000    0.11938
48840.0000   -0.05512
48880.0000    0.12020
48920.0000   -0.08957
48960.0000    0.18376
49000.0000   -0.16669
49040.0000    0.08152
49080.0000    0.02274
49120.0000   -0.12213
49160.0000    0.25357
49200.0000   -0.01300
49240.0000    0.22055
49280.0000    0.16669
49320.0000   -0.10144
49360.0000   -0.21167
49400.0000    0.23884
49440.0000    0.02641
49480.0000    0.04077
49520.0000   -0.12422
49560.0000   -0.19463
49600.0000   -0.24872
49640.0000   -0.32389
49680.0000   -0.41027
49720.0000   -0.23113
49760.0000    0.09209
49800.0000   -0.29979
49840.0000    0.02095
49880.0000    0.12945
49920.0000   -0.18870
49960.0000    0.01453
50000.0000    0.20476
50040.0000    0.11216
50080.0000    0.20983
50120.0000    0.00590
50160.0000    0.09998
50200.0000    0.14410
50240.0000    0.15860
50280.0000    0.05939
50320.0000    0.23095
50360.0000    0.29068
50400.0000   -0.16512
50440.0000    0.21286
50480.0000    0.15117
50520.0000    0.20533
50560.0000    0.21303
50600.0000    0.34055
50640.0000    0.24679
50680.0000    0.17861
50720.0000    0.13637
50760.0000    0.27551
50800.0000    0.15443
50840.0000    0.08260
50880.0000    0.20563
50920.0000   -0.13382
50960.0000   -0.11662
51000.0000   -0.00013
51040.0000   -0.21414
51080.0000   -0.18785
51120.0000   -0.07255
51160.0000   -0.16360
51200.0000   -0.18594
51240.0000   -0.36010
51280.0000   -0.27180
51320.0000   -0.43755
51360.0000   -0.23909
51400.0000    0.25604
51440.0000    0.04177
51480.0000    0.10504
51520.0000    0.35249
51560.0000    0.30077
51600.0000    0.33264
51640.0000    0.34810
51680.0000    0.31679
51720.0000    0.08297
51760.0000    0.18644
51800.0000    0.19199
51840.0000    0.11530
51880.0000    0.08691
51920.0000    0.13078
51960.0000    0.41474
52000.0000    0.21289
52040.0000    0.22937
52080.0000   -0.14065
52120.0000    0.28425
52160.0000    0.31512
52200.0000    0.09484
52240.0000    0.05557
52280.0000    0.25160
52320.0000    0.03308
52360.0000   -0.07328
52400.0000   -0.05576
52440.0000    0.05511
52480.0000    0.16308
52520.0000    0.05630
52560.0000   -0.00495
52600.0000    0.18833
52640.0000   -0.09048
52680.0000    0.22834
52720.0000    0.08253
52760.0000   -0.10414
52800.0000   -0.02027
52840.0000    0.38130
52880.0000   -0.22372
52920.0000    0.03267
52960.0000   -0.25462
53000.0000   -0.09041
53040.0000    0.03153
53080.0000   -0.04014
53120.0000   -0.15414
53160.0000   -0.41504
53200.0000   -0.46565
53240.0000   -0.40723
53280.0000   -0.15367
53320.0000   -0.11420
53360.0000    0.00967
53400.0000   -0.39132
53440.0000   -0.20138
53480.0000   -0.06000
53520.0000    0.13334
53560.0000    0.19987
53600.0000    0.32235
53640.0000    0.00300
53680.0000    0.24560
53720.0000    0.13408
53760.0000    0.20559
53800.0000    0.36107
53840.0000    0.09133
53880.0000    0.26440
53920.0000    0.21690
53960.0000    0.17825
54000.0000    0.08747
54040.0000    0.48993
54080.0000    0.07503
54120.0000    0.17047
54160.0000    0.26088
54200.0000   -0.17285
54240.0000    0.14449
54280.0000    0.07944
54320.0000    0.13392
54360.0000    0.07061
54400.0000    0.11940
54440.0000    0.19612
54480.0000    0.35962
54520.0000    0.29134
54560.0000    0.44422
54600.0000    0.36449
54640.0000    0.36801
54680.0000    0.44292
54720.0000    0.25815
54760.0000    0.29346
54800.0000    0.33832
54840.0000    0.29032
54880.0000    0.23097
54920.0000   -0.11335
54960.0000    0.22952
55000.0000    0.35947
55040.0000    0.34582
55080.0000    0.36840
55120.0000    0.30385
55160.0000    0.34408
55200.0000    0.31410
55240.0000    0.20973
55280.0000    0.21492
55320.0000    0.19494
55360.0000    0.18907
55400.0000    0.25280
55440.0000    0.14454
55480.0000    0.12147
55520.0000    0.03537
55560.0000    0.19874
55600.0000    0.03609
55640.0000    0.09716
55680.0000    0.16506
55720.0000    0.31419
55760.0000    0.13419
55800.0000    0.21587
55840.0000    0.26805
55880.0000    0.22633
55920.0000    0.15253
55960.0000    0.27159
56000.0000    0.14943
56040.0000    0.28886
56080.0000    0.34089
56120.0000    0.32947
56160.0000    0.13447
56200.0000    0.09286
56240.0000    0.44482
56280.0000    0.30111
56320.0000    0.35615
56360.0000    0.24018
56400.0000    0.26495
56440.0000    0.28873
56480.0000    0.22457
56520.0000    0.26993
56560.0000    0.23216
56600.0000   -0.08058
56640.0000    0.07365
56680.0000   -0.11372
56720.0000    0.19011
56760.0000   -0.02967
56800.0000    0.25029
56840.0000    0.05771
56880.0000    0.07561
56920.0000    0.04032
56960.0000    0.17154
57000.0000    0.07975
57040.0000   -0.03587
57080.0000    0.13438
57120.0000    0.00444
57160.0000    0.15293
57200.0000    0.10125
57240.0000    0.12289
57280.0000   -0.29066
57320.0000    0.19831
57360.0000    0.18763
57400.0000    0.10903
57440.0000    0.14153
57480.0000    0.23177
57520.0000   -0.33964
57560.0000   -0.14627
57600.0000   -0.02366
57640.0000   -0.29679
57680.0000   -0.20252
57720.0000   -0.14500
57760.0000   -0.03507
57800.0000    0.01505
57840.0000    0.15535
57880.0000   -0.05080
57920.0000   -0.12860
57960.0000   -0.00961
58000.0000   -0.08202
58040.0000    0.21660
58080.0000    0.25597
58120.0000   -0.07996
58160.0000    0.13758
58200.0000    0.24844
58240.0000   -0.07921
58280.0000   -0.18658
58320.0000   -0.21047
58360.0000    0.23156
58400.0000    0.08446
58440.0000    0.20466
58480.0000    0.05045
58520.0000    0.14431
58560.0000   -0.09556
58600.0000    0.21031
58640.0000    0.05602
58680.0000    0.02531
58720.0000    0.09295
58760.0000   -0.17438
58800.0000   -0.05382
58840.0000    0.21653
58880.0000    0.07794
58920.0000    0.10280
58960.0000    0.10663
59000.0000    0.02127
59040.0000   -0.39158
59080.0000   -0.39544
59120.0000   -0.11168
59160.0000   -0.12459
59200.0000   -0.34669
59240.0000   -0.02586
59280.0000   -0.29452
59320.0000    0.03937
59360.0000    0.08461
59400.0000    0.10885
59440.0000    0.07093
59480.0000    0.25838
59520.0000    0.25426
59560.0000    0.17826
59600.0000    0.08739
59640.0000    0.21291
59680.0000    0.29884
59720.0000    0.19196
59760.0000    0.28483
59800.0000   -0.24438
59840.0000    0.10950
59880.0000   -0.22548
59920.0000   -0.23149
59960.0000   -0.01324
60000.0000   -0.00466
60040.0000   -0.03572
60080.0000   -0.02829
60120.0000   -0.29850
60160.0000   -0.52577
60200.0000   -0.07338
60240.0000    0.06987
60280.0000   -0.16191
60320.0000    0.06467
60360.0000    0.23864
60400.0000    0.32328
60440.0000    0.10224
60480.0000    0.32806
60520.0000    0.39095
60560.0000    0.10467
60600.0000    0.06704
60640.0000    0.00883
60680.0000    0.21719
60720.0000    0.19326
60760.0000    0.36036
60800.0000    0.27347
60840.0000    0.18279
60880.0000    0.10073
60920.0000    0.30423
60960.0000   -0.03450
61000.0000    0.04510
61040.0000    0.26899
61080.0000    0.13496
61120.0000    0.38812
61160.0000    0.20398
61200.0000    0.26102
61240.0000    0.27971
61280.0000    0.17293
61320.0000    0.27044
61360.0000    0.27917
61400.0000    0.17747
61440.0000    0.32896
61480.0000    0.34438
61520.0000    0.20758
61560.0000    0.41562
61600.0000    0.46992
61640.0000    0.40445
61680.0000    0.32992
61720.0000    0.26123
61760.0000    0.32281
61800.0000    0.02835
61840.0000    0.17106
61880.0000    0.34323
61920.0000    0.27684
61960.0000    0.14884
62000.0000    0.33918
62040.0000    0.42065
62080.0000    0.42914
62120.0000    0.39072
62160.0000    0.39252
62200.0000    0.30327
62240.0000    0.26490
62280.0000    0.17484
62320.0000    0.43942
62360.0000    0.24068
62400.0000    0.36972
62440.0000    0.27440
62480.0000    0.15545
62520.0000    0.16318
62560.0000    0.23771
62600.0000    0.23088
62640.0000    0.33303
62680.0000    0.08805
62720.0000    0.05081
62760.0000    0.20615
62800.0000    0.06439
62840.0000   -0.10986
62880.0000   -0.00747
62920.0000    0.10526
62960.0000    0.14907
63000.0000    0.05923
63040.0000    0.02011
63080.0000    0.07515
63120.0000   -0.01303
63160.0000   -0.26600
63200.0000    0.02330
63240.0000    0.17071
63280.0000    0.08131
63320.0000    0.02402
63360.0000    0.10640
63400.0000    0.11366
63440.0000    0.07258
63480.0000    0.01900
63520.0000   -0.09773
63560.0000   -0.08738
63600.0000    0.20175
63640.0000   -0.40754
63680.0000   -0.19548
63720.0000   -0.02816
63760.0000   -0.00712
63800.0000   -0.07482
63840.0000    0.11288
63880.0000    0.03438
63920.0000   -0.02262
63960.0000    0.00003
64000.0000   -0.02564
64040.0000   -0.28267
64080.0000   -0.06541
64120.0000   -0.14094
64160.0000    0.24777
64200.0000    0.01871
64240.0000    0.16241
64280.0000    0.32059
64320.0000    0.06860
64360.0000    0.03461
64400.0000    0.06966
64440.0000    0.13153
64480.0000    0.24709
64520.0000    0.01097
64560.0000    0.14736
64600.0000    0.26647
64640.0000    0.12360
64680.0000   -0.20321
64720.0000   -0.07474
64760.0000   -0.07170
64800.0000   -0.07440
64840.0000   -0.00021
64880.0000    0.09742
64920.0000   -0.00520
64960.0000    0.39714
65000.0000    0.12302
65040.0000    0.06500
65080.0000    0.03975
65120.0000    0.02229
65160.0000   -0.20555
65200.0000   -0.08602
65240.0000    0.22092
65280.0000   -0.04424
65320.0000   -0.06278
65360.0000    0.01079
65400.0000   -0.11870
65440.0000   -0.16792
65480.0000   -0.11323
65520.0000   -0.10391
65560.0000   -0.10429
65600.0000    0.13217
65640.0000    0.02059
65680.0000    0.07019
65720.0000    0.12258
65760.0000    0.15653
65800.0000    0.20192
65840.0000   -0.06612
65880.0000   -0.09139
65920.0000   -0.08944
65960.0000    0.00381
66000.0000   -0.02480
66040.0000   -0.12718
66080.0000   -0.04289
66120.0000   -0.04577
66160.0000   -0.03045
66200.0000    0.05494
66240.0000    0.05613
66280.0000    0.12823
66320.0000    0.05207
66360.0000    0.05039
66400.0000    0.04486
66440.0000   -0.08166
66480.0000    0.02834
66520.0000    0.19291
66560.0000    0.16167
66600.0000    0.08522
66640.0000    0.17370
66680.0000    0.30209
66720.0000    0.22220
66760.0000    0.42250
66800.0000    0.17853
66840.0000    0.17790
66880.0000    0.30530
66920.0000    0.27027
66960.0000    0.23374
67000.0000    0.25373
67040.0000    0.26527
67080.0000    0.25500
67120.0000    0.14320
67160.0000    0.44851
67200.0000    0.24951
67240.0000    0.43420
67280.0000    0.35020
67320.0000    0.35561
67360.0000    0.30611
67400.0000    0.01160
67440.0000   -0.16214
67480.0000    0.17747
67520.0000   -0.03119
67560.0000    0.24966
67600.0000    0.27370
67640.0000   -0.00868
67680.0000    0.15898
67720.0000    0.16929
67760.0000    0.15934
67800.0000    0.31120
67840.0000    0.29408
67880.0000    0.13394
67920.0000    0.20084
67960.0000    0.00655
68000.0000    0.20475
68040.0000    0.28450
68080.0000    0.40887
68120.0000    0.15597
68160.0000    0.36317
68200.0000    0.12934
68240.0000    0.06179
68280.0000    0.01861
68320.0000    0.22342
68360.0000    0.13943
68400.0000    0.02837
68440.0000    0.20117
68480.0000    0.32048
68520.0000    0.17764
68560.0000    0.07549
68600.0000    0.17862
68640.0000    0.24259
68680.0000   -0.12403
68720.0000    0.35172
68760.0000    0.15440
68800.0000    0.26259
68840.0000    0.07839
68880.0000    0.37159
68920.0000    0.27366
68960.0000    0.24004
69000.0000    0.13649
69040.0000    0.30087
69080.0000    0.18265
69120.0000    0.29387
69160.0000    0.17395
69200.0000    0.26576
69240.0000    0.23532
69280.0000    0.23252
69320.0000    0.23306
69360.0000    0.35296
69400.0000    0.12616
69440.0000    0.18021
69480.0000    0.10485
69520.0000    0.29097
69560.0000    0.34371
69600.0000    0.12586
69640.0000    0.10457
69680.0000    0.18427
69720.0000    0.28248
69760.0000    0.12827
69800.0000    0.18717
69840.0000    0.34474
69880.0000    0.29179
69920.0000    0.39753
69960.0000    0.33306
70000.0000    0.24347
70040.0000    0.27781
70080.0000    0.14051
70120.0000    0.18949
70160.0000    0.19314
70200.0000    0.32955
70240.0000    0.20516
70280.0000    0.24468
70320.0000    0.45757
70360.0000    0.29775
70400.0000    0.32535
70440.0000    0.10219
70480.0000    0.38145
70520.0000    0.29667
70560.0000    0.39271
70600.0000    0.15988
70640.0000    0.31944
70680.0000    0.04615
70720.0000    0.07866
70760.0000    0.17915
70800.0000    0.15391
70840.0000    0.34461
70880.0000    0.21721
70920.0000    0.05017
70960.0000    0.25402
71000.0000    0.24566
71040.0000    0.02329
71080.0000    0.25599
71120.0000    0.35013
71160.0000   -0.01200
71200.0000   -0.18380
71240.0000    0.20504
71280.0000   -0.03013
71320.0000   -0.05164
71360.0000   -0.05854
71400.0000    0.20423
71440.0000    0.37066
71480.0000    0.05627
71520.0000    0.29796
71560.0000    0.21266
71600.0000    0.32802
71640.0000    0.48276
71680.0000    0.16649
71720.0000    0.01198
71760.0000   -0.16240
71800.0000    0.11368
71840.0000   -0.02863
71880.0000    0.11127
71920.0000    0.20385
71960.0000   -0.02533
72000.0000   -0.01775
72040.0000    0.14376
72080.0000   -0.00738
72120.0000   -0.01398
72160.0000    0.19000
72200.0000    0.00500
72240.0000    0.09613
72280.0000   -0.03176
72320.0000    0.32611
72360.0000   -0.13544
72400.0000    0.00734
72440.0000   -0.20493
72480.0000   -0.14165
72520.0000   -0.09424
72560.0000   -0.15875
72600.0000   -0.23880
72640.0000   -0.24151
72680.0000   -0.04482
72720.0000   -0.17342
72760.0000   -0.03778
72800.0000   -0.15384
72840.0000   -0.21904
72880.0000   -0.28577
72920.0000   -0.21564
72960.0000   -0.24534
73000.0000   -0.01412
73040.0000    0.08481
73080.0000    0.24478
73120.0000    0.14064
73160.0000    0.01128
73200.0000    0.23745
73240.0000    0.18462
73280.0000    0.14762
73320.0000    0.33006
73360.0000    0.26053
73400.0000    0.25573
73440.0000   -0.03655
73480.0000    0.17970
73520.0000   -0.00366
73560.0000   -0.10822
73600.0000    0.37579
73640.0000    0.10242
73680.0000   -0.03582
73720.0000   -0.11500
73760.0000   -0.08987
73800.0000   -0.19801
73840.0000   -0.24780
73880.0000   -0.47740
73920.0000   -0.13767
73960.0000   -0.26039
74000.0000   -0.08925
74040.0000   -0.44099
74080.0000   -0.36638
74120.0000   -0.12254
74160.0000   -0.27689
74200.0000   -0.15114
74240.0000    0.08977
74280.0000   -0.01313
74320.0000    0.18423
74360.0000    0.34689
74400.0000   -0.13118
74440.0000    0.05884
74480.0000    0.14375
74520.0000    0.15205
74560.0000    0.23124
74600.0000    0.01555
74640.0000    0.39852
74680.0000    0.19867
74720.0000   -0.04707
74760.0000   -0.36857
74800.0000   -0.19973
74840.0000    0.12244
74880.0000   -0.09982
74920.0000    0.06950
74960.0000   -0.17306
75000.0000    0.03910
75040.0000   -0.02175
75080.0000   -0.04148
75120.0000   -0.11397
75160.0000    0.05450
75200.0000   -0.00278
75240.0000   -0.01632
75280.0000   -0.30115
75320.0000   -0.18559
75360.0000    0.16546
75400.0000   -0.17863
75440.0000    0.06846
75480.0000   -0.06802
75520.0000    0.32400
75560.0000   -0.22966
75600.0000   -0.13149
75640.0000   -0.22467
75680.0000   -0.31919
75720.0000   -0.14068
75760.0000    0.09738
75800.0000    0.17416
75840.0000   -0.14923
75880.0000   -0.38028
75920.0000   -0.20744
75960.0000   -0.19685
76000.0000    0.00316
76040.0000   -0.24740
76080.0000   -0.04499
76120.0000   -0.01929
76160.0000    0.03777
76200.0000   -0.00247
76240.0000   -0.21608
76280.0000   -0.25688
76320.0000   -0.17843
76360.0000   -0.13998
76400.0000   -0.07505
76440.0000    0.23634
76480.0000    0.22425
76520.0000   -0.03178
76560.0000   -0.04594
76600.0000    0.15922
76640.0000   -0.01916
76680.0000   -0.29866
76720.0000   -0.40549
76760.0000   -0.20659
76800.0000    0.09922
76840.0000   -0.14729
76880.0000   -0.09884
76920.0000    0.10240
76960.0000   -0.07775
77000.0000    0.36113
77040.0000   -0.01461
77080.0000    0.02232
77120.0000    0.03093
77160.0000   -0.13043
77200.0000   -0.10199
77240.0000    0.13673
77280.0000    0.26410
77320.0000    0.17482
77360.0000    0.45533
77400.0000    0.16544
77440.0000    0.21547
77480.0000    0.25892
77520.0000    0.36915
77560.0000    0.12756
77600.0000    0.15230
77640.0000    0.33559
77680.0000    0.26026
77720.0000   -0.02022
77760.0000    0.30350
77800.0000    0.28619
77840.0000   -0.03738
77880.0000    0.19113
77920.0000    0.30845
77960.0000    0.18373
78000.0000    0.10124
78040.0000   -0.31503
78080.0000   -0.09568
78120.0000   -0.26140
78160.0000   -0.24973
78200.0000   -0.08406
78240.0000    0.12194
78280.0000   -0.18388
78320.0000   -0.09513
78360.0000    0.05958
78400.0000   -0.25297
78440.0000    0.12531
78480.0000   -0.14458
78520.0000   -0.09975
78560.0000   -0.07902
78600.0000   -0.11887
78640.0000   -0.17992
78680.0000   -0.00170
78720.0000    0.07783
78760.0000    0.19397
78800.0000    0.05883
78840.0000   -0.14658
78880.0000    0.18029
78920.0000    0.00857
78960.0000   -0.24418
79000.0000    0.17403
79040.0000    0.17426
79080.0000    0.01167
79120.0000   -0.07830
79160.0000   -0.18246
79200.0000    0.17806
79240.0000    0.04758
79280.0000   -0.35380
79320.0000    0.12874
79360.0000    0.25917
79400.0000    0.08712
79440.0000    0.23481
79480.0000    0.05829
79520.0000   -0.02602
79560.0000    0.05960
79600.0000   -0.16155
79640.0000    0.24955
79680.0000    0.25782
79720.0000    0.12859
79760.0000    0.09135
79800.0000    0.24977
79840.0000    0.23479
79880.0000   -0.00119
79920.0000    0.09301
79960.0000    0.09118
80000.0000   -0.13046
80040.0000   -0.02246
80080.0000    0.21296
80120.0000   -0.01957
80160.0000   -0.03707
80200.0000   -0.18667
80240.0000    0.05696
80280.0000   -0.01912
80320.0000   -0.11753
80360.0000    0.06548
80400.0000    0.05350
80440.0000    0.44710
80480.0000    0.33377
80520.0000    0.01533
80560.0000    0.10633
80600.0000    0.29214
80640.0000    0.14839
80680.0000    0.11502
80720.0000    0.02215
80760.0000    0.18199
80800.0000    0.09903
80840.0000    0.09078
80880.0000    0.22224
80920.0000    0.25914
80960.0000    0.28029
81000.0000   -0.01719
81040.0000    0.05391
81080.0000    0.18687
81120.0000    0.19008
81160.0000    0.11932
81200.0000    0.04437
81240.0000    0.18262
81280.0000    0.06895
81320.0000    0.12325
81360.0000    0.16093
81400.0000    0.02105
81440.0000    0.08572
81480.0000   -0.01369
81520.0000    0.07742
81560.0000    0.26043
81600.0000    0.04327
81640.0000    0.20326
81680.0000    0.15696
81720.0000    0.11510
81760.0000   -0.04256
81800.0000   -0.00960
81840.0000   -0.07974
81880.0000   -0.08791
81920.0000   -0.23836
81960.0000   -0.04110
82000.0000    0.10799
82040.0000    0.02873
82080.0000    0.05333
82120.0000    0.21104
82160.0000   -0.05956
82200.0000    0.40851
82240.0000   -0.24726
82280.0000   -0.00262
82320.0000    0.01339
82360.0000    0.34953
82400.0000    0.30123
82440.0000    0.06140
82480.0000    0.17315
82520.0000    0.17205
82560.0000    0.18462
82600.0000   -0.09676
82640.0000   -0.24832
82680.0000   -0.00771
82720.0000    0.11394
82760.0000    0.31722
82800.0000    0.08131
82840.0000    0.08797
82880.0000   -0.05521
82920.0000    0.11929
82960.0000    0.15818
83000.0000   -0.01523
83040.0000   -0.09208
83080.0000   -0.19831
83120.0000   -0.13982
83160.0000    0.21441
83200.0000    0.15344
83240.0000    0.24565
83280.0000   -0.03093
83320.0000    0.05072
83360.0000    0.08662
83400.0000    0.30493
83440.0000    0.19329
83480.0000    0.22755
83520.0000    0.24600
83560.0000    0.02404
83600.0000    0.18073
83640.0000    0.25506
83680.0000   -0.01048
83720.0000   -0.05536
83760.0000    0.02760
83800.0000    0.11109
83840.0000   -0.20011
83880.0000    0.07087
83920.0000    0.20338
83960.0000    0.18590
84000.0000    0.04651
84040.0000    0.20504
84080.0000   -0.00420
84120.0000    0.04884
84160.0000   -0.04795
84200.0000    0.14512
84240.0000    0.09898
84280.0000    0.21512
84320.0000    0.24505
84360.0000    0.07132
84400.0000    0.16510
84440.0000    0.14852
84480.0000   -0.39774
84520.0000   -0.05310
84560.0000   -0.11423
84600.0000   -0.03721
84640.0000    0.07067
84680.0000    0.03818
84720.0000    0.02894
84760.0000    0.08351
84800.0000   -0.15691
84840.0000   -0.00688
84880.0000    0.13713
84920.0000   -0.08291
84960.0000   -0.19032
85000.0000   -0.03458
85040.0000   -0.16515
85080.0000    0.06686
85120.0000   -0.01068
85160.0000   -0.08749
85200.0000    0.04721
85240.0000    0.01409
85280.0000    0.00455
85320.0000    0.13645
85360.0000   -0.05628
85400.0000    0.25293
85440.0000   -0.16190
85480.0000   -0.09840
85520.0000   -0.07778
85560.0000   -0.05530
85600.0000   -0.05687
85640.0000    0.11032
85680.0000    0.00341
85720.0000    0.13686
85760.0000   -0.09910
85800.0000   -0.20895
85840.0000   -0.17989
85880.0000   -0.00531
85920.0000    0.03370
85960.0000    0.06952
86000.0000    0.18453
86040.0000   -0.00993
86080.0000   -0.13953
86120.0000    0.07478
86160.0000    0.01014
86200.0000    0.37688
86240.0000    0.08975
86280.0000   -0.06527
86320.0000    0.05989
86360.0000    0.30723
86400.0000    0.21166
86440.0000    0.12861
86480.0000    0.21575
86520.0000    0.12161
86560.0000    0.19970
86600.0000   -0.05766
86640.0000    0.32159
86680.0000    0.34747
86720.0000   -0.03470
86760.0000   -0.00793
86800.0000    0.20606
86840.0000    0.15166
86880.0000    0.17081
86920.0000    0.16960
86960.0000   -0.01980
87000.0000   -0.11701
87040.0000   -0.05457
87080.0000   -0.02993
87120.0000   -0.09670
87160.0000    0.11484
87200.0000    0.10869
87240.0000    0.15663
87280.0000    0.07668
87320.0000   -0.16800
87360.0000    0.01099
87400.0000    0.48950
87440.0000    0.02156
87480.0000   -0.01515
87520.0000   -0.09114
87560.0000   -0.14634
87600.0000   -0.09071
87640.0000    0.08910
87680.0000    0.09127
87720.0000   -0.13230
87760.0000   -0.11431
87800.0000    0.11389
87840.0000    0.14936
87880.0000    0.13150
87920.0000    0.21929
87960.0000    0.19468
88000.0000    0.09586
88040.0000    0.10311
88080.0000    0.15743
88120.0000    0.12421
88160.0000    0.03410
88200.0000    0.43450
88240.0000    0.25892
88280.0000    0.42072
88320.0000    0.11567
88360.0000    0.24215
88400.0000    0.26727
88440.0000    0.16277
88480.0000    0.23562
88520.0000    0.28535
88560.0000    0.21540
88600.0000    0.17107
88640.0000    0.18746
88680.0000    0.12474
88720.0000    0.09489
88760.0000    0.10046
88800.0000    0.14949
88840.0000   -0.14410
88880.0000    0.07922
88920.0000    0.15744
88960.0000    0.00946
89000.0000    0.23495
89040.0000    0.21281
89080.0000   -0.01270
89120.0000    0.13554
89160.0000    0.37845
89200.0000    0.23489
89240.0000    0.25300
89280.0000    0.31287
89320.0000   -0.00007
89360.0000    0.28947
89400.0000    0.09141
89440.0000    0.14283
89480.0000   -0.04143
89520.0000    0.02154
89560.0000    0.14507
89600.0000    0.02068
89640.0000   -0.01304
89680.0000    0.13147
89720.0000    0.13734
89760.0000    0.12712
89800.0000    0.12887
89840.0000    0.08567
89880.0000    0.19736
89920.0000    0.51488
89960.0000    0.58993
90000.0000    0.44156
90040.0000    0.58615
90080.0000    0.64248
90120.0000    0.42122
90160.0000    0.44737
90200.0000    0.56527
90240.0000    0.63196
90280.0000    0.53504
90320.0000    0.36230
90360.0000    0.49753
90400.0000    0.34091
90440.0000    0.23057
90480.0000    0.06893
90520.0000    0.18417
90560.0000    0.15279
90600.0000    0.10878
90640.0000    0.03050
90680.0000    0.14976
90720.0000    0.14041
90760.0000    0.08444
90800.0000    0.07328
90840.0000   -0.04582
90880.0000    0.11858
90920.0000    0.07393
90960.0000    0.06714
91000.0000    0.03209
91040.0000    0.02774
91080.0000    0.00213
91120.0000    0.31590
91160.0000    0.16585
91200.0000    0.21922
91240.0000    0.15967
91280.0000    0.59270
91320.0000    0.50117
91360.0000    0.50147
91400.0000    0.45827
91440.0000    0.34935
91480.0000    0.51064
91520.0000    0.38021
91560.0000    0.38395
91600.0000    0.29193
91640.0000    0.24911
91680.0000    0.20791
91720.0000    0.28048
91760.0000    0.29552
91800.0000    0.15988
91840.0000    0.28484
91880.0000    0.14032
91920.0000    0.02269
91960.0000   -0.05612
92000.0000    0.35356
92040.0000    0.03752
92080.0000    0.28595
92120.0000    0.23838
92160.0000    0.05888
92200.0000    0.11101
92240.0000    0.10033
92280.0000    0.09600
92320.0000    0.02808
92360.0000    0.09599
92400.0000    0.06364
92440.0000    0.05897
92480.0000   -0.03889
92520.0000   -0.02550
92560.0000    0.12315
92600.0000    0.18731
92640.0000    0.16868
92680.0000   -0.01401
92720.0000    0.00767
92760.0000   -0.02226
92800.0000    0.02525
92840.0000    0.15875
92880.0000   -0.06231
92920.0000   -0.10575
92960.0000   -0.26008
93000.0000    0.11523
93040.0000    0.32405
93080.0000    0.02711
93120.0000    0.26273
93160.0000    0.06501
93200.0000    0.25295
93240.0000    0.26436
93280.0000    0.50030
93320.0000    0.17242
93360.0000    0.40560
93400.0000    0.13325
93440.0000    0.01687
93480.0000    0.08529
93520.0000   -0.07784
93560.0000   -0.07921
93600.0000    0.05074
93640.0000    0.05943
93680.0000   -0.06324
93720.0000    0.08959
93760.0000    0.09349
93800.0000    0.09541
93840.0000    0.09393
93880.0000    0.14991
93920.0000   -0.24585
93960.0000   -0.10778
94000.0000   -0.03505
94040.0000    0.08613
94080.0000   -0.10137
94120.0000   -0.14330
94160.0000   -0.09182
94200.0000   -0.10288
94240.0000   -0.31765
94280.0000    0.03045
94320.0000   -0.12171
94360.0000    0.06821
94400.0000   -0.07181
94440.0000   -0.07305
94480.0000   -0.14550
94520.0000   -0.01354
94560.0000   -0.18533
94600.0000    0.09254
94640.0000   -0.26773
94680.0000   -0.17772
94720.0000   -0.25041
94760.0000    0.01858
94800.0000   -0.08266
94840.0000   -0.10427
94880.0000   -0.02970
94920.0000   -0.06232
94960.0000    0.01822
95000.0000   -0.07705
95040.0000    0.07345
95080.0000   -0.02686
95120.0000   -0.33731
95160.0000   -0.35899
95200.0000   -0.41600
95240.0000   -0.39248
95280.0000   -0.17189
95320.0000    0.06873
95360.0000   -0.11076
95400.0000   -0.11233
95440.0000   -0.16430
95480.0000   -0.06680
95520.0000   -0.08695
95560.0000   -0.43988
95600.0000   -0.22767
95640.0000   -0.23249
95680.0000    0.01639
95720.0000   -0.05696
95760.0000   -0.10159
95800.0000   -0.41138
95840.0000   -0.15255
95880.0000   -0.06866
95920.0000    0.06617
95960.0000   -0.24794
96000.0000   -0.14090
96040.0000   -0.28014
96080.0000   -0.30366
96120.0000   -0.19197
96160.0000    0.04344
96200.0000    0.18009
96240.0000    0.01135
96280.0000    0.02361
96320.0000    0.21424
96360.0000   -0.05000
96400.0000    0.33162
96440.0000    0.11304
96480.0000    0.24344
96520.0000    0.16017
96560.0000    0.05015
96600.0000    0.02767
96640.0000   -0.14607
96680.0000    0.03751
96720.0000   -0.27227
96760.0000   -0.14531
96800.0000    0.05055
96840.0000   -0.35641
96880.0000   -0.00398
96920.0000   -0.22225
96960.0000   -0.06095
97000.0000    0.04067
97040.0000   -0.08087
97080.0000   -0.21927
97120.0000   -0.29527
97160.0000    0.20486
97200.0000   -0.10795
97240.0000   -0.16781
97280.0000   -0.14876
97320.0000   -0.59954
97360.0000   -0.33868
97400.0000   -0.48377
97440.0000   -0.07756
97480.0000   -0.29842
97520.0000   -0.34119
97560.0000   -0.30753
97600.0000   -0.37717
97640.0000   -0.21728
97680.0000   -0.00989
97720.0000   -0.18262
97760.0000   -0.41668
97800.0000    0.05423
97840.0000   -0.28634
97880.0000   -0.09577
97920.0000   -0.35581
97960.0000   -0.11185
98000.0000    0.11895
98040.0000    0.09339
98080.0000   -0.03505
98120.0000    0.24366
98160.0000    0.35121
98200.0000    0.44292
98240.0000    0.41586
98280.0000    0.21366
98320.0000    0.29869
98360.0000    0.12885
98400.0000    0.20827
98440.0000    0.09926
98480.0000   -0.07410
98520.0000    0.00182
98560.0000   -0.00336
98600.0000   -0.10417
98640.0000    0.06990
98680.0000   -0.08353
98720.0000   -0.06241
98760.0000    0.19690
98800.0000    0.10577
98840.0000    0.20631
98880.0000    0.06976
98920.0000    0.25613
98960.0000    0.21419
99000.0000   -0.05378
99040.0000    0.24423
99080.0000    0.14975
99120.0000    0.02338
99160.0000    0.16708
99200.0000    0.13043
99240.0000   -0.00246
99280.0000    0.29657
99320.0000    0.15425
99360.0000    0.37487
99400.0000    0.21756
99440.0000    0.11324
99480.0000    0.16134
99520.0000    0.22812
99560.0000    0.19887
99600.0000    0.11507
99640.0000    0.11740
99680.0000    0.07122
99720.0000    0.25071
99760.0000    0.17668
99800.0000    0.10322
99840.0000    0.12205
99880.0000    0.27551
99920.0000    0.27504
99960.0000    0.26780
100000.0000    0.17189
100040.0000    0.02652
100080.0000   -0.14642
100120.0000   -0.05566
100160.0000   -0.13281
100200.0000   -0.26199
100240.0000   -0.17227
100280.0000    0.01680
100320.0000    0.17918
100360.0000    0.17416
100400.0000    0.18667
100440.0000    0.13369
100480.0000    0.24920
100520.0000    0.07074
100560.0000    0.13743
100600.0000    0.16531
100640.0000    0.05076
100680.0000    0.18872
100720.0000    0.25155
100760.0000    0.02728
100800.0000    0.18795
100840.0000    0.05235
100880.0000    0.05854
100920.0000    0.11677
100960.0000    0.24702
101000.0000    0.12355
101040.0000    0.05850
101080.0000    0.05054
101120.0000    0.12637
101160.0000   -0.14925
101200.0000    0.08117
101240.0000   -0.09979
101280.0000    0.00475
101320.0000    0.14900
101360.0000    0.15218
101400.0000    0.10430
101440.0000   -0.14568
101480.0000    0.12658
101520.0000    0.08081
101560.0000    0.23854
101600.0000   -0.02197
101640.0000   -0.14565
101680.0000   -0.01809
101720.0000    0.28711
101760.0000    0.20545
101800.0000    0.15735
101840.0000    0.08167
101880.0000    0.14751
101920.0000   -0.03438
101960.0000    0.17415
102000.0000    0.05443
102040.0000   -0.07993
102080.0000    0.10554
102120.0000    0.14406
102160.0000   -0.02640
102200.0000    0.24993
102240.0000    0.22899
102280.0000    0.24118
102320.0000    0.05640
102360.0000   -0.10413
102400.0000   -0.07373
102440.0000    0.25590
102480.0000    0.12901
102520.0000    0.20370
102560.0000   -0.07362
102600.0000    0.28889
102640.0000    0.04969
102680.0000    0.16191
102720.0000    0.03254
102760.0000   -0.00175
102800.0000    0.25999
102840.0000    0.15200
102880.0000    0.17825
102920.0000    0.16522
102960.0000    0.24954
103000.0000    0.04069
103040.0000    0.25306
103080.0000    0.08330
103120.0000    0.24788
103160.0000    0.33822
103200.0000    0.17236
103240.0000   -0.00709
103280.0000    0.33125
103320.0000    0.16037
103360.0000    0.27268
103400.0000    0.13999
103440.0000    0.12045
103480.0000    0.14836
103520.0000    0.12475
103560.0000    0.29810
103600.0000    0.08975
103640.0000    0.20219
103680.0000   -0.16513
103720.0000    0.04024
103760.0000    0.04455
103800.0000   -0.01454
103840.0000   -0.17529
103880.0000   -0.06386
103920.0000    0.09831
103960.0000    0.21550
104000.0000    0.15024
104040.0000    0.14461
104080.0000    0.10399
104120.0000    0.30067
104160.0000    0.11321
104200.0000    0.08379
104240.0000    0.08065
104280.0000    0.19221
104320.0000    0.23262
104360.0000    0.32783
104400.0000    0.22963
104440.0000   -0.03547
104480.0000   -0.16288
104520.0000   -0.03606
104560.0000    0.27647
104600.0000    0.20004
104640.0000   -0.03445
104680.0000   -0.04814
104720.0000   -0.14333
104760.0000    0.12670
104800.0000    0.21832
104840.0000    0.10934
104880.0000    0.15252
104920.0000    0.07375
104960.0000   -0.00967
105000.0000    0.13158
105040.0000    0.15825
105080.0000    0.03270
105120.0000    0.12029
105160.0000    0.34816
105200.0000    0.24127
105240.0000   -0.00864
105280.0000    0.05855
105320.0000    0.17462
105360.0000    0.21160
105400.0000    0.20197
105440.0000   -0.02106
105480.0000    0.24669
105520.0000    0.20412
105560.0000    0.16551
105600.0000    0.10714
105640.0000    0.18132
105680.0000    0.10707
105720.0000    0.07802
105760.0000   -0.05109
105800.0000   -0.05669
105840.0000   -0.00155
105880.0000    0.06595
105920.0000   -0.07666
105960.0000   -0.01636
106000.0000   -0.04917
106040.0000   -0.04599
106080.0000   -0.05899
106120.0000    0.01705
106160.0000    0.02523
106200.0000   -0.01021
106240.0000    0.02181
106280.0000   -0.05134
106320.0000    0.27491
106360.0000    0.14258
106400.0000    0.01315
106440.0000   -0.11002
106480.0000    0.33806
106520.0000    0.03145
106560.0000    0.12340
106600.0000    0.07920
106640.0000   -0.02649
106680.0000   -0.07432
106720.0000    0.10025
106760.0000   -0.00515
106800.0000   -0.17089
106840.0000    0.02281
106880.0000    0.03501
106920.0000   -0.02411
106960.0000    0.15150
107000.0000    0.07740
107040.0000   -0.06391
107080.0000    0.19392
107120.0000    0.21349
107160.0000   -0.04939
107200.0000    0.03640
107240.0000    0.18648
107280.0000    0.35517
107320.0000    0.29654
107360.0000    0.15687
107400.0000    0.23855
107440.0000   -0.12361
107480.0000    0.22912
107520.0000    0.05498
107560.0000    0.18567
107600.0000    0.10226
107640.0000    0.11015
107680.0000    0.08153
107720.0000   -0.02106
107760.0000    0.18138
107800.0000    0.06294
107840.0000    0.30806
107880.0000    0.15820
107920.0000    0.13060
107960.0000    0.24233
108000.0000    0.22856
108040.0000    0.07298
108080.0000    0.06358
108120.0000    0.17089
108160.0000   -0.08872
108200.0000    0.18671
108240.0000    0.04492
108280.0000    0.17007
108320.0000    0.21624
108360.0000   -0.06937
108400.0000    0.16692
108440.0000   -0.07519
108480.0000    0.10427
108520.0000    0.28430
108560.0000   -0.03900
108600.0000    0.25748
108640.0000    0.09079
108680.0000   -0.09747
108720.0000    0.08218
108760.0000    0.09996
108800.0000    0.20637
108840.0000    0.11900
108880.0000    0.25091
108920.0000    0.12340
108960.0000    0.04926
109000.0000   -0.03689
109040.0000    0.04104
109080.0000    0.16224
109120.0000    0.07084
109160.0000   -0.00477
109200.0000    0.00174
109240.0000    0.11412
109280.0000   -0.10807
109320.0000    0.17746
109360.0000    0.14469
109400.0000    0.15333
109440.0000    0.07352
109480.0000    0.20689
109520.0000    0.28240
109560.0000   -0.08990
109600.0000    0.01733
109640.0000    0.16805
109680.0000    0.15589
109720.0000   -0.06750
109760.0000   -0.04316
109800.0000    0.14276
109840.0000    0.02921
109880.0000    0.10383
109920.0000    0.08945
109960.0000    0.02926
110000.0000    0.33189
110040.0000    0.17398
110080.0000    0.05040
110120.0000    0.03729
110160.0000    0.12166
110200.0000    0.25778
110240.0000    0.17309
110280.0000   -0.42660
110320.0000   -0.09490
110360.0000   -0.16227
110400.0000   -0.19964
110440.0000   -0.15883
110480.0000   -0.14986
110520.0000   -0.16778
110560.0000   -0.31543
110600.0000   -0.49068
110640.0000   -0.08210
110680.0000    0.07158
110720.0000   -0.02413
110760.0000    0.05005
110800.0000   -0.17959
110840.0000   -0.15708
110880.0000   -0.14364
110920.0000   -0.22501
110960.0000   -0.29904
111000.0000    0.03838
111040.0000    0.11788
111080.0000   -0.05125
111120.0000   -0.27529
111160.0000    0.19645
111200.0000   -0.10303
111240.0000   -0.08725
111280.0000   -0.12306
111320.0000    0.07853
111360.0000    0.09450
111400.0000    0.17772
111440.0000   -0.03078
111480.0000    0.09563
111520.0000    0.08464
111560.0000   -0.19314
111600.0000    0.26504
111640.0000    0.18169
111680.0000    0.11854
111720.0000    0.19289
111760.0000    0.04868
111800.0000    0.21780
111840.0000    0.04246
111880.0000   -0.25446
111920.0000   -0.02839
111960.0000   -0.00655
112000.0000    0.01733
112040.0000   -0.03402
112080.0000    0.03149
112120.0000    0.18866
112160.0000    0.25483
112200.0000    0.06089
112240.0000    0.05706
112280.0000    0.23784
112320.0000    0.24668
112360.0000    0.07560
112400.0000    0.19160
112440.0000    0.05801
112480.0000    0.15489
112520.0000    0.11546
112560.0000    0.00167
112600.0000    0.13810
112640.0000    0.03806
112680.0000    0.15298
112720.0000    0.03604
112760.0000    0.10610
112800.0000    0.14495
112840.0000   -0.05154
112880.0000   -0.04552
112920.0000    0.18679
112960.0000    0.15252
113000.0000   -0.02729
113040.0000   -0.03342
113080.0000   -0.09569
113120.0000    0.05311
113160.0000    0.11270
113200.0000    0.18909
113240.0000    0.06015
113280.0000   -0.05050
113320.0000    0.07047
113360.0000    0.23690
113400.0000    0.11911
113440.0000    0.19162
113480.0000    0.06196
113520.0000   -0.03192
113560.0000   -0.03116
113600.0000   -0.08135
113640.0000   -0.20276
113680.0000    0.05942
113720.0000   -0.02064
113760.0000    0.05543
113800.0000    0.10992
113840.0000   -0.27196
113880.0000    0.00162
113920.0000   -0.10013
113960.0000    0.04332
114000.0000   -0.00002
114040.0000    0.30777
114080.0000   -0.20487
114120.0000   -0.08084
114160.0000   -0.26343
114200.0000   -0.22155
114240.0000    0.07441
114280.0000    0.00375
114320.0000   -0.12912
114360.0000    0.03322
114400.0000    0.13997
114440.0000    0.14449
114480.0000    0.05717
114520.0000    0.01826
114560.0000    0.09061
114600.0000    0.02696
114640.0000    0.14425
114680.0000   -0.12732
114720.0000   -0.00337
114760.0000   -0.31517
114800.0000   -0.02311
114840.0000   -0.01693
114880.0000    0.25258
114920.0000    0.03957
114960.0000    0.12608
115000.0000   -0.07187
115040.0000    0.07006
115080.0000   -0.04207
115120.0000   -0.07744
115160.0000    0.07103
115200.0000    0.13060
115240.0000   -0.03215
115280.0000   -0.00483
115320.0000    0.15774
115360.0000    0.17169
115400.0000    0.06137
115440.0000    0.08091
115480.0000    0.16212
115520.0000    0.17204
115560.0000    0.36753
115600.0000    0.13204
115640.0000    0.17679
115680.0000    0.21662
115720.0000    0.15774
115760.0000    0.18690
115800.0000    0.16474
115840.0000   -0.05839
115880.0000    0.17260
115920.0000    0.15406
115960.0000    0.02795
116000.0000    0.23505
116040.0000    0.17787
116080.0000    0.02637
116120.0000    0.12075
116160.0000    0.13328
116200.0000    0.10721
116240.0000   -0.07659
116280.0000   -0.09094
116320.0000    0.13154
116360.0000    0.00180
116400.0000   -0.08557
116440.0000   -0.07634
116480.0000    0.09780
116520.0000   -0.01093
116560.0000   -0.04682
116600.0000    0.01023
116640.0000   -0.21101
116680.0000   -0.24217
116720.0000   -0.13464
116760.0000    0.03618
116800.0000    0.02846
116840.0000    0.09790
116880.0000    0.22699
116920.0000   -0.02529
116960.0000    0.09629
117000.0000    0.00016
117040.0000    0.12714
117080.0000    0.24221
117120.0000    0.17220
117160.0000    0.25570
117200.0000    0.24836
117240.0000    0.11051
117280.0000   -0.04680
117320.0000    0.07198
117360.0000    0.03212
117400.0000    0.00054
117440.0000    0.00341
117480.0000    0.00905
117520.0000    0.02039
117560.0000   -0.02838
117600.0000   -0.13702
117640.0000   -0.00495
117680.0000    0.12662
117720.0000   -0.08622
117760.0000    0.03998
117800.0000    0.04170
117840.0000    0.11966
117880.0000   -0.18111
117920.0000    0.11296
117960.0000   -0.05477
118000.0000   -0.09370
118040.0000   -0.02195
118080.0000   -0.04988
118120.0000    0.01520
118160.0000   -0.09014
118200.0000   -0.01966
118240.0000    0.07960
118280.0000    0.05605
118320.0000   -0.11472
118360.0000    0.10134
118400.0000    0.04518
118440.0000   -0.10534
118480.0000   -0.13501
118520.0000    0.10509
118560.0000   -0.09722
118600.0000   -0.01008
118640.0000   -0.06935
118680.0000   -0.13752
118720.0000   -0.07736
118760.0000   -0.17619
118800.0000   -0.19698
118840.0000   -0.11334
118880.0000   -0.28067
118920.0000   -0.07682
118960.0000   -0.01381
119000.0000   -0.26676
119040.0000   -0.07927
119080.0000   -0.11359
119120.0000   -0.08854
119160.0000   -0.05247
119200.0000   -0.46258
119240.0000   -0.17785
119280.0000    0.01033
119320.0000   -0.00945
119360.0000   -0.10952
119400.0000   -0.19279
119440.0000   -0.18139
119480.0000   -0.00316
119520.0000   -0.14037
119560.0000    0.02785
119600.0000   -0.08595
119640.0000   -0.36925
119680.0000   -0.36047
119720.0000   -0.61730
119760.0000   -0.34497
119800.0000    0.08429
119840.0000    0.02085
119880.0000    0.02227
119920.0000   -0.14994
119960.0000    0.10915
120000.0000    0.13025
120040.0000   -0.13141
120080.0000    0.03256
120120.0000   -0.41900
120160.0000   -0.21593
120200.0000   -0.10702
120240.0000   -0.36083
120280.0000   -0.17255
120320.0000   -0.07347
120360.0000   -0.00522
120400.0000   -0.15599
120440.0000    0.18246
120480.0000    0.10771
120520.0000   -0.04224
120560.0000    0.00303
120600.0000   -0.24071
120640.0000    0.03996
120680.0000    0.06294
120720.0000   -0.04510
120760.0000   -0.05809
120800.0000    0.01069
120840.0000   -0.18064
120880.0000   -0.23416
120920.0000   -0.13936
120960.0000   -0.00850
121000.0000    0.00063
121040.0000   -0.00908
121080.0000    0.09968
121120.0000   -0.19979
121160.0000   -0.00248
121200.0000   -0.05724
121240.0000   -0.02743
121280.0000   -0.02251
121320.0000    0.00517
121360.0000   -0.23473
121400.0000   -0.14144
121440.0000   -0.01572
121480.0000    0.04810
121520.0000   -0.04700
121560.0000   -0.04946
121600.0000   -0.13047
121640.0000   -0.05157
121680.0000    0.02497
121720.0000   -0.27333
121760.0000   -0.27207
121800.0000   -0.19822
121840.0000   -0.21448
121880.0000    0.03565
121920.0000   -0.23321
121960.0000   -0.06641
122000.0000   -0.17326
122040.0000   -0.34978
122080.0000   -0.36620
122120.0000   -0.34623
122160.0000   -0.29012
122200.0000   -0.40262
122240.0000   -0.15555
122280.0000   -0.21292
122320.0000   -0.22254
122360.0000   -0.17606
122400.0000   -0.17273
122440.0000   -0.15948
122480.0000   -0.18463
122520.0000   -0.24628
122560.0000   -0.35847
122600.0000   -0.20534
122640.0000   -0.27008
122680.0000   -0.08814
122720.0000   -0.24936
122760.0000   -0.04284
122800.0000   -0.20638
122840.0000    0.03036
122880.0000   -0.29818
122920.0000   -0.35109
122960.0000   -0.20422
123000.0000   -0.00452
123040.0000    0.07135
123080.0000    0.04908
123120.0000    0.08254
123160.0000   -0.24379
123200.0000   -0.23726
123240.0000   -0.27348
123280.0000   -0.09628
123320.0000   -0.07239
123360.0000    0.15207
123400.0000    0.04136
123440.0000    0.13627
123480.0000    0.20154
123520.0000    0.02746
123560.0000   -0.06705
123600.0000    0.06789
123640.0000    0.03539
123680.0000    0.04730
123720.0000    0.06528
123760.0000    0.24240
123800.0000    0.01453
123840.0000   -0.00562
123880.0000   -0.02200
123920.0000   -0.20672
123960.0000   -0.01752
124000.0000   -0.13236
124040.0000    0.00715
124080.0000    0.09376
124120.0000    0.04736
124160.0000   -0.02647
124200.0000    0.02884
124240.0000   -0.07796
124280.0000    0.32904
124320.0000    0.11300
124360.0000    0.00457
124400.0000    0.08077
124440.0000    0.03678
124480.0000   -0.04156
124520.0000   -0.09556
124560.0000   -0.03128
124600.0000    0.05875
124640.0000   -0.13772
124680.0000    0.02028
124720.0000   -0.12539
124760.0000   -0.10536
124800.0000   -0.14150
124840.0000   -0.02525
124880.0000    0.12324
124920.0000    0.09708
124960.0000   -0.02463
125000.0000   -0.00429
125040.0000   -0.34990
125080.0000   -0.04611
125120.0000   -0.05885
125160.0000   -0.05491
125200.0000    0.17998
125240.0000    0.11283
125280.0000   -0.04900
125320.0000   -0.23792
125360.0000   -0.18651
125400.0000   -0.17309
125440.0000   -0.30099
125480.0000    0.03371
125520.0000   -0.23980
125560.0000   -0.32750
125600.0000   -0.26779
125640.0000   -0.22012
125680.0000   -0.12872
125720.0000   -0.34553
125760.0000   -0.04649
125800.0000   -0.09045
125840.0000   -0.09959
125880.0000   -0.03925
125920.0000    0.09414
125960.0000    0.01171
126000.0000   -0.06157
126040.0000   -0.05941
126080.0000   -0.12575
126120.0000   -0.17364
126160.0000    0.07432
126200.0000   -0.08249
126240.0000    0.08356
126280.0000   -0.09179
126320.0000    0.00044
126360.0000   -0.09876
126400.0000    0.00427
126440.0000    0.08856
126480.0000    0.02783
126520.0000   -0.00699
126560.0000   -0.03899
126600.0000    0.00904
126640.0000    0.03240
126680.0000   -0.06795
126720.0000    0.04147
126760.0000   -0.02293
126800.0000    0.16807
126840.0000   -0.00248
126880.0000    0.08515
126920.0000   -0.34288
126960.0000   -0.25530
127000.0000   -0.11328
127040.0000    0.08404
127080.0000   -0.01463
127120.0000    0.09652
127160.0000    0.17980
127200.0000    0.05173
127240.0000   -0.06380
127280.0000    0.06634
127320.0000   -0.04415
127360.0000   -0.04657
127400.0000    0.06363
127440.0000   -0.01216
127480.0000    0.17420
127520.0000    0.18823
127560.0000    0.22003
127600.0000   -0.02173
127640.0000   -0.22319
127680.0000   -0.10745
127720.0000    0.23594
127760.0000   -0.16875
127800.0000    0.09471
127840.0000    0.04584
127880.0000    0.04794
127920.0000    0.18016
127960.0000   -0.06349
128000.0000    0.20530
128040.0000   -0.00999
128080.0000   -0.25140
128120.0000    0.17535
128160.0000   -0.04547
128200.0000   -0.02134
128240.0000   -0.08379
128280.0000   -0.22791
128320.0000   -0.15732
128360.0000    0.14648
128400.0000    0.05627
128440.0000   -0.05620
128480.0000   -0.25071
128520.0000    0.01240
128560.0000   -0.03501
128600.0000   -0.08523
128640.0000   -0.06125
128680.0000   -0.08758
128720.0000   -0.09575
128760.0000    0.04462
128800.0000   -0.36826
128840.0000   -0.07172
128880.0000   -0.14845
128920.0000    0.10419
128960.0000    0.05302
129000.0000    0.03643
129040.0000    0.04098
129080.0000    0.05522
129120.0000    0.18054
129160.0000    0.05876
129200.0000    0.39250
129240.0000    0.38324
129280.0000    0.35603
129320.0000    0.45435
129360.0000    0.43425
129400.0000    0.52089
129440.0000    0.43395
129480.0000    0.41388
129520.0000    0.30010
129560.0000    0.39875
129600.0000    0.39461
129640.0000    0.46681
129680.0000    0.01920
129720.0000    0.11992
129760.0000    0.05337
129800.0000    0.08584
129840.0000    0.18241
129880.0000    0.32533
129920.0000    0.31700
129960.0000    0.33436
130000.0000    0.07766
130040.0000    0.18540
130080.0000    0.11523
130120.0000    0.06260
130160.0000    0.31844
130200.0000    0.14973
130240.0000    0.22409
130280.0000    0.15366
130320.0000    0.21362
130360.0000    0.27707
130400.0000    0.00491
130440.0000    0.05824
130480.0000    0.13867
130520.0000    0.24284
130560.0000    0.06687
130600.0000    0.03772
130640.0000    0.01751
130680.0000   -0.24225
130720.0000    0.07730
130760.0000    0.04839
130800.0000    0.17046
130840.0000    0.09613
130880.0000    0.16218
130920.0000    0.10712
130960.0000    0.05731
131000.0000    0.04607
131040.0000   -0.10712
131080.0000    0.04116
131120.0000    0.10406
131160.0000   -0.00052
131200.0000   -0.02119
131240.0000    0.08011
131280.0000    0.06281
131320.0000    0.20881
131360.0000    0.09561
131400.0000    0.14355
131440.0000    0.15145
131480.0000   -0.13842
131520.0000   -0.01036
131560.0000   -0.00603
131600.0000   -0.02365
131640.0000    0.09066
131680.0000   -0.02761
131720.0000    0.16432
131760.0000    0.07210
131800.0000    0.04814
131840.0000    0.35217
131880.0000    0.15088
131920.0000    0.02792
131960.0000   -0.03104
132000.0000   -0.08087
132040.0000    0.07595
132080.0000    0.02043
132120.0000   -0.22512
132160.0000   -0.21645
132200.0000   -0.17232
132240.0000   -0.30344
132280.0000   -0.16939
132320.0000   -0.24530
132360.0000   -0.11453
132400.0000    0.10277
132440.0000    0.33751
132480.0000    0.09574
132520.0000    0.21137
132560.0000    0.14071
132600.0000    0.00812
132640.0000    0.31773
132680.0000    0.09140
132720.0000    0.11116
132760.0000   -0.06520
132800.0000    0.12945
132840.0000   -0.09867
132880.0000   -0.00956
132920.0000    0.12114
132960.0000   -0.06573
133000.0000   -0.15127
133040.0000   -0.30095
133080.0000    0.11793
133120.0000    0.09395
133160.0000   -0.11303
133200.0000    0.03893
133240.0000    0.15784
133280.0000   -0.05029
133320.0000    0.01366
133360.0000    0.08313
133400.0000   -0.06781
133440.0000   -0.19218
133480.0000   -0.19770
133520.0000    0.02444
133560.0000   -0.22122
133600.0000    0.04952
133640.0000   -0.27879
133680.0000   -0.18266
133720.0000   -0.10455
133760.0000   -0.05034
133800.0000   -0.00129
133840.0000   -0.19525
133880.0000   -0.20915
133920.0000   -0.03769
133960.0000    0.10123
134000.0000   -0.11901
134040.0000    0.03209
134080.0000   -0.00942
134120.0000   -0.19888
134160.0000    0.03150
134200.0000   -0.05170
134240.0000    0.06638
134280.0000   -0.00343
134320.0000   -0.03540
134360.0000   -0.09778
134400.0000   -0.05527
134440.0000   -0.01581
134480.0000   -0.05772
134520.0000   -0.14767
134560.0000   -0.03900
134600.0000   -0.09739
134640.0000   -0.12807
134680.0000   -0.16227
134720.0000   -0.14724
134760.0000    0.00308
134800.0000   -0.10500
134840.0000   -0.21330
134880.0000   -0.07571
134920.0000   -0.06921
134960.0000   -0.05830
135000.0000   -0.42082
135040.0000   -0.03967
135080.0000   -0.09056
135120.0000   -0.11320
135160.0000   -0.34867
135200.0000   -0.00436
135240.0000    0.11461
135280.0000    0.00497
135320.0000   -0.14855
135360.0000   -0.17408
135400.0000   -0.18565
135440.0000   -0.07138
135480.0000   -0.41396
135520.0000   -0.15216
135560.0000    0.19161
135600.0000    0.02912
135640.0000   -0.23125
135680.0000   -0.12291
135720.0000   -0.19494
135760.0000   -0.43475
135800.0000   -0.31099
135840.0000   -0.09377
135880.0000   -0.05445
135920.0000   -0.20465
135960.0000   -0.04341
136000.0000    0.19609
136040.0000    0.04591
136080.0000    0.03658
136120.0000    0.18613
136160.0000    0.03996
136200.0000   -0.12269
136240.0000   -0.01061
136280.0000   -0.07546
136320.0000   -0.25465
136360.0000   -0.19468
136400.0000   -0.01960
136440.0000    0.04898
136480.0000   -0.21877
136520.0000   -0.05784
136560.0000    0.12163
136600.0000    0.01596
136640.0000   -0.06906
136680.0000    0.18018
136720.0000    0.09490
136760.0000   -0.00458
136800.0000   -0.07144
136840.0000   -0.02082
136880.0000    0.05957
136920.0000    0.11341
136960.0000    0.15402
137000.0000    0.13201
137040.0000   -0.11014
137080.0000    0.02817
137120.0000    0.14445
137160.0000    0.03183
137200.0000    0.16017
137240.0000    0.05396
137280.0000    0.07927
137320.0000    0.20593
137360.0000    0.16030
137400.0000    0.12330
137440.0000   -0.11584
137480.0000   -0.15101
137520.0000   -0.10853
137560.0000    0.13808
137600.0000    0.21640
137640.0000    0.07377
137680.0000    0.15924
137720.0000    0.17992
137760.0000    0.09991
137800.0000   -0.27306
137840.0000    0.07753
137880.0000   -0.16058
137920.0000    0.22624
137960.0000    0.02504
138000.0000    0.10800
138040.0000    0.13136
138080.0000    0.27526
138120.0000    0.09030
138160.0000    0.24212
138200.0000    0.10076
138240.0000    0.17803
138280.0000    0.04686
138320.0000    0.37409
138360.0000    0.07936
138400.0000    0.04886
138440.0000    0.24847
138480.0000    0.15895
138520.0000   -0.14684
138560.0000   -0.03929
138600.0000    0.12762
138640.0000   -0.11433
138680.0000   -0.05907
138720.0000    0.19576
138760.0000    0.07077
138800.0000    0.13349
138840.0000   -0.11924
138880.0000   -0.10298
138920.0000   -0.05732
138960.0000    0.08968
139000.0000   -0.13723
139040.0000   -0.08315
139080.0000    0.11092
139120.0000    0.06943
139160.0000    0.03824
139200.0000    0.01596
139240.0000    0.01211
139280.0000    0.23863
139320.0000   -0.06564
139360.0000   -0.04641
139400.0000    0.11480
139440.0000   -0.24835
139480.0000    0.02627
139520.0000    0.02962
139560.0000   -0.26242
139600.0000    0.10342
139640.0000    0.01817
139680.0000   -0.26378
139720.0000   -0.08521
139760.0000    0.00545
139800.0000    0.04664
139840.0000   -0.04632
139880.0000   -0.01592
139920.0000   -0.02479
139960.0000    0.20175
140000.0000    0.22066
140040.0000   -0.10258
140080.0000   -0.17595
140120.0000    0.03800
140160.0000    0.06159
140200.0000    0.10187
140240.0000    0.20862
140280.0000   -0.05388
140320.0000    0.37728
140360.0000    0.21802
140400.0000    0.38468
140440.0000    0.18874
140480.0000   -0.15413
140520.0000    0.18343
140560.0000    0.41453
140600.0000    0.31849
140640.0000    0.03030
140680.0000    0.27567
140720.0000    0.23047
140760.0000    0.12713
140800.0000   -0.19078
140840.0000    0.01597
140880.0000    0.20133
140920.0000   -0.05094
140960.0000   -0.07823
141000.0000    0.01127
141040.0000   -0.24753
141080.0000   -0.11185
141120.0000   -0.22378
141160.0000   -0.11998
141200.0000   -0.28967
141240.0000   -0.10946
141280.0000   -0.12806
141320.0000   -0.28447
141360.0000   -0.46001
141400.0000   -0.31021
141440.0000   -0.13964
141480.0000   -0.19738
141520.0000   -0.10741
141560.0000    0.11589
141600.0000   -0.15122
141640.0000   -0.24544
141680.0000   -0.12991
141720.0000   -0.17957
141760.0000   -0.04716
141800.0000   -0.06213
141840.0000   -0.29920
141880.0000    0.04139
141920.0000    0.08343
141960.0000   -0.31362
142000.0000   -0.17703
142040.0000    0.05395
142080.0000   -0.36601
142120.0000   -0.01900
142160.0000   -0.30300
142200.0000   -0.39132
142240.0000   -0.37392
142280.0000   -0.15826
142320.0000   -0.00585
142360.0000   -0.44383
142400.0000   -0.39268
142440.0000   -0.02818
142480.0000   -0.00271
142520.0000   -0.23005
142560.0000    0.21081
142600.0000    0.10444
142640.0000   -0.13409
142680.0000   -0.18672
142720.0000   -0.24089
142760.0000   -0.03010
142800.0000   -0.20102
142840.0000   -0.38064
142880.0000   -0.27490
142920.0000   -0.04169
142960.0000   -0.42175
143000.0000   -0.23089
143040.0000   -0.42887
143080.0000   -0.26907
143120.0000   -0.59717
143160.0000   -0.50370
143200.0000   -0.25328
143240.0000   -0.69399
143280.0000   -0.23530
143320.0000   -0.32578
143360.0000   -0.56164
143400.0000   -0.30549
143440.0000   -0.20699
143480.0000   -0.16364
143520.0000   -0.49210
143560.0000   -0.18633
143600.0000    0.05628
143640.0000    0.00067
143680.0000   -0.26561
143720.0000   -0.19998
143760.0000   -0.27113
143800.0000   -0.00690
143840.0000   -0.07948
143880.0000   -0.01651
143920.0000   -0.19432
143960.0000   -0.05555
144000.0000    0.19380
144040.0000    0.18740
144080.0000    0.11692
144120.0000    0.17225
144160.0000    0.16225
144200.0000    0.25480
144240.0000    0.33113
144280.0000    0.19871
144320.0000    0.30777
144360.0000    0.40759
144400.0000    0.29584
144440.0000    0.45557
144480.0000    0.34430
144520.0000    0.38023
144560.0000    0.36412
144600.0000    0.39715
144640.0000    0.35510
144680.0000    0.39766
144720.0000    0.33154
144760.0000    0.46658
144800.0000    0.27143
144840.0000    0.41933
144880.0000    0.50200
144920.0000    0.47976
144960.0000    0.56763
145000.0000    0.39566
145040.0000    0.34044
145080.0000    0.45282
145120.0000    0.32621
145160.0000    0.45064
145200.0000    0.37508
145240.0000    0.26426
145280.0000    0.23306
145320.0000    0.34805
145360.0000    0.05245
145400.0000    0.14311
145440.0000    0.23828
145480.0000    0.06127
145520.0000    0.07599
145560.0000    0.41088
145600.0000    0.17752
145640.0000    0.31184
145680.0000   -0.09792
145720.0000   -0.12922
145760.0000    0.07377
145800.0000   -0.05658
145840.0000    0.02117
145880.0000    0.04777
145920.0000    0.01887
145960.0000   -0.06888
146000.0000    0.15119
146040.0000    0.28766
146080.0000   -0.01538
146120.0000    0.06035
146160.0000    0.10855
146200.0000    0.22704
146240.0000   -0.11317
146280.0000   -0.71925
146320.0000   -0.19087
146360.0000   -0.06925
146400.0000   -0.09592
146440.0000   -0.25180
146480.0000   -0.11764
146520.0000    0.05766
146560.0000    0.02105
146600.0000   -0.25782
146640.0000   -0.17110
146680.0000    0.05249
146720.0000   -0.19446
146760.0000   -0.25916
146800.0000    0.03409
146840.0000   -0.64634
146880.0000   -0.58684
146920.0000   -0.47135
146960.0000   -0.46337
147000.0000   -0.37927
147040.0000   -0.03985
147080.0000    0.05079
147120.0000    0.01621
147160.0000    0.06466
147200.0000    0.09911
147240.0000   -0.11201
147280.0000   -0.27887
147320.0000    0.00126
147360.0000   -0.34825
147400.0000   -0.38974
147440.0000   -0.46285
147480.0000   -0.26454
147520.0000   -0.29922
147560.0000   -0.26442
147600.0000   -0.09748
147640.0000   -0.08327
147680.0000   -0.23450
147720.0000    0.21811
147760.0000    0.02674
147800.0000   -0.01050
147840.0000   -0.15248
147880.0000    0.02310
147920.0000    0.09321
147960.0000    0.07438
148000.0000   -0.08458
148040.0000   -0.00681
148080.0000    0.19578
148120.0000    0.25493
148160.0000   -0.07569
148200.0000   -0.03268
148240.0000    0.11530
148280.0000    0.15830
148320.0000    0.19157
148360.0000    0.17413
148400.0000    0.04798
148440.0000   -0.24072
148480.0000   -0.17787
148520.0000   -0.45275
148560.0000   -0.17364
148600.0000   -0.31490
148640.0000   -0.12940
148680.0000    0.02569
148720.0000   -0.07215
148760.0000   -0.18072
148800.0000   -0.09938
148840.0000   -0.11708
148880.0000    0.09883
148920.0000    0.22527
148960.0000    0.25586
149000.0000    0.17578
149040.0000    0.25675
149080.0000    0.31380
149120.0000    0.04974
149160.0000    0.11712
149200.0000    0.23690
149240.0000   -0.01615
149280.0000   -0.17111
149320.0000    0.03895
149360.0000   -0.04893
149400.0000   -0.24084
149440.0000   -0.21299
149480.0000   -0.62016
149520.0000   -0.39799
149560.0000   -0.00358
149600.0000   -0.06631
149640.0000    0.15175
149680.0000   -0.01695
149720.0000    0.01663
149760.0000   -0.27865
149800.0000   -0.30481
149840.0000   -0.12852
149880.0000   -0.30566
149920.0000   -0.16978
149960.0000   -0.28598
150000.0000    0.02254
150040.0000   -0.00612
150080.0000    0.05341
150120.0000   -0.40962
150160.0000   -0.42757
150200.0000   -0.08929
150240.0000   -0.11148
150280.0000   -0.14753
150320.0000    0.03636
150360.0000    0.06060
150400.0000    0.28235
150440.0000    0.32718
150480.0000    0.22546
150520.0000    0.35661
150560.0000    0.30259
150600.0000    0.31141
150640.0000    0.22453
150680.0000    0.33101
150720.0000    0.19941
150760.0000    0.38499
150800.0000    0.03535
150840.0000   -0.17156
150880.0000    0.01950
150920.0000    0.12245
150960.0000    0.11962
151000.0000   -0.15547
151040.0000   -0.18663
151080.0000   -0.16075
151120.0000   -0.16787
151160.0000   -0.24469
151200.0000   -0.25071
151240.0000   -0.15392
151280.0000    0.00162
151320.0000   -0.05675
151360.0000    0.01986
151400.0000   -0.05878
151440.0000   -0.06742
151480.0000   -0.04554
151520.0000   -0.08060
151560.0000   -0.21690
151600.0000    0.03894
151640.0000   -0.25610
151680.0000    0.06238
151720.0000   -0.07292
151760.0000   -0.09515
151800.0000   -0.03913
151840.0000    0.04453
151880.0000   -0.21455
151920.0000   -0.02201
151960.0000   -0.06049
152000.0000    0.07770
152040.0000    0.07238
152080.0000    0.00653
152120.0000   -0.00962
152160.0000   -0.07165
152200.0000    0.13334
152240.0000   -0.09764
152280.0000   -0.11327
152320.0000    0.02736
152360.0000    0.07902
152400.0000    0.00453
152440.0000    0.06503
152480.0000   -0.07987
152520.0000    0.14882
152560.0000   -0.14633
152600.0000   -0.04473
152640.0000   -0.09708
152680.0000    0.12250
152720.0000   -0.07423
152760.0000    0.00482
152800.0000   -0.17143
152840.0000   -0.01438
152880.0000   -0.12102
152920.0000   -0.09652
152960.0000    0.05873
153000.0000   -0.11551
153040.0000    0.13755
153080.0000    0.01355
153120.0000    0.03178
153160.0000    0.20795
153200.0000   -0.21389
153240.0000   -0.00744
153280.0000    0.13717
153320.0000    0.19288
153360.0000    0.29212
153400.0000    0.00524
153440.0000   -0.21458
153480.0000    0.07564
153520.0000   -0.22545
153560.0000    0.31664
153600.0000    0.17271
153640.0000    0.00259
153680.0000    0.01798
153720.0000   -0.01723
153760.0000   -0.03494
153800.0000   -0.15780
153840.0000   -0.14975
153880.0000   -0.26169
153920.0000    0.01245
153960.0000    0.23310
154000.0000    0.14304
154040.0000    0.05647
154080.0000   -0.14056
154120.0000   -0.10823
154160.0000    0.05079
154200.0000   -0.05252
154240.0000    0.05015
154280.0000    0.17525
154320.0000    0.00180
154360.0000    0.05156
154400.0000    0.02355
154440.0000   -0.03766
154480.0000    0.19124
154520.0000   -0.06164
154560.0000    0.14782
154600.0000    0.07768
154640.0000   -0.00217
154680.0000    0.15096
154720.0000    0.09071
154760.0000   -0.02591
154800.0000    0.08465
154840.0000   -0.20170
154880.0000    0.07699
154920.0000    0.05746
154960.0000    0.15099
155000.0000    0.18352
155040.0000    0.19188
155080.0000   -0.17293
155120.0000    0.15607
155160.0000    0.01183
155200.0000   -0.19475
155240.0000    0.01893
155280.0000   -0.10626
155320.0000   -0.05445
155360.0000   -0.02586
155400.0000   -0.15159
155440.0000   -0.00899
155480.0000   -0.09329
155520.0000   -0.23077
155560.0000   -0.04462
155600.0000    0.01160
155640.0000    0.02828
155680.0000   -0.11866
155720.0000   -0.03778
155760.0000    0.13550
155800.0000    0.02848
155840.0000   -0.05371
155880.0000    0.01156
155920.0000   -0.18160
155960.0000    0.07514
156000.0000   -0.03910
156040.0000   -0.16204
156080.0000   -0.04766
156120.0000   -0.02942
156160.0000    0.08239
156200.0000    0.13184
156240.0000    0.26029
156280.0000    0.19911
156320.0000    0.20923
156360.0000   -0.09034
156400.0000    0.12585
156440.0000   -0.16567
156480.0000    0.15896
156520.0000   -0.01345
156560.0000    0.01447
156600.0000    0.03567
156640.0000    0.00458
156680.0000    0.03158
156720.0000   -0.15377
156760.0000   -0.13241
156800.0000   -0.07303
156840.0000   -0.00555
156880.0000   -0.04290
156920.0000    0.01352
156960.0000    0.00406
157000.0000    0.07379
157040.0000    0.09441
157080.0000   -0.12069
157120.0000    0.18756
157160.0000    0.02417
157200.0000    0.11883
157240.0000   -0.18613
157280.0000   -0.00301
157320.0000   -0.04357
157360.0000   -0.03800
157400.0000    0.12784
157440.0000    0.09556
157480.0000   -0.03552
157520.0000    0.12447
157560.0000   -0.05293
157600.0000   -0.04453
157640.0000   -0.01274
157680.0000    0.11434
157720.0000   -0.11576
157760.0000    0.12209
157800.0000    0.05434
157840.0000   -0.07531
157880.0000    0.02225
157920.0000   -0.10578
157960.0000    0.06261
158000.0000   -0.11746
158040.0000    0.00946
158080.0000   -0.24619
158120.0000    0.01726
158160.0000   -0.05786
158200.0000    0.03771
158240.0000   -0.26853
158280.0000    0.02603
158320.0000    0.01187
158360.0000    0.06339
158400.0000    0.17504
158440.0000    0.13715
158480.0000    0.19043
158520.0000    0.11236
158560.0000    0.23808
158600.0000    0.17130
158640.0000    0.08524
158680.0000   -0.10739
158720.0000    0.08191
158760.0000   -0.00910
158800.0000    0.01399
158840.0000    0.08844
158880.0000    0.01893
158920.0000   -0.02889
158960.0000    0.18636
159000.0000   -0.01319
159040.0000   -0.14555
159080.0000    0.02624
159120.0000   -0.10938
159160.0000   -0.12420
159200.0000   -0.00865
159240.0000   -0.10253
159280.0000    0.16051
159320.0000   -0.12377
159360.0000   -0.07488
159400.0000    0.02496
159440.0000   -0.05833
159480.0000   -0.11293
159520.0000   -0.08948
159560.0000    0.26498
159600.0000    0.11295
159640.0000    0.08972
159680.0000    0.12878
159720.0000   -0.02116
159760.0000   -0.08871
159800.0000    0.01666
159840.0000   -0.16702
159880.0000   -0.08686
159920.0000   -0.01452
159960.0000   -0.02423
160000.0000    0.02820
160040.0000    0.02160
160080.0000    0.17088
160120.0000    0.16527
160160.0000    0.10687
160200.0000   -0.00255
160240.0000   -0.06361
160280.0000    0.10361
160320.0000    0.02395
160360.0000    0.10321
160400.0000    0.05675
160440.0000   -0.03826
160480.0000    0.05976
160520.0000   -0.00608
160560.0000    0.01027
160600.0000    0.17649
160640.0000   -0.30553
160680.0000   -0.10964
160720.0000   -0.10992
160760.0000    0.09814
160800.0000   -0.20992
160840.0000   -0.03890
160880.0000   -0.18501
160920.0000   -0.38898
160960.0000   -0.20460
161000.0000   -0.04038
161040.0000   -0.00740
161080.0000    0.34547
161120.0000   -0.00867
161160.0000   -0.10366
161200.0000    0.10104
161240.0000    0.08573
161280.0000   -0.04848
161320.0000    0.08684
161360.0000    0.15567
161400.0000    0.04215
161440.0000   -0.02149
161480.0000   -0.01683
161520.0000   -0.24016
161560.0000    0.11961
161600.0000   -0.28804
161640.0000   -0.47089
161680.0000   -0.04288
161720.0000   -0.14748
161760.0000   -0.08235
161800.0000    0.01026
161840.0000   -0.14081
161880.0000   -0.15367
161920.0000   -0.21287
161960.0000   -0.11981
162000.0000   -0.40507
162040.0000    0.13552
162080.0000    0.18341
162120.0000   -0.10810
162160.0000    0.11703
162200.0000   -0.00710
162240.0000   -0.08743
162280.0000   -0.16864
162320.0000   -0.01415
162360.0000   -0.11063
162400.0000   -0.20599
162440.0000   -0.19545
162480.0000    0.01398
162520.0000   -0.18855
162560.0000    0.08075
162600.0000   -0.09092
162640.0000   -0.05958
162680.0000   -0.43489
162720.0000   -0.03940
162760.0000   -0.11096
162800.0000   -0.08788
162840.0000   -0.16535
162880.0000   -0.19695
162920.0000   -0.32214
162960.0000   -0.20501
163000.0000   -0.20090
163040.0000   -0.06176
163080.0000    0.09982
163120.0000   -0.07433
163160.0000   -0.10796
163200.0000    0.10614
163240.0000    0.21198
163280.0000    0.20555
163320.0000   -0.19147
163360.0000    0.21450
163400.0000    0.11086
163440.0000    0.08987
163480.0000   -0.35105
163520.0000   -0.11323
163560.0000   -0.18146
163600.0000   -0.25767
163640.0000   -0.02952
163680.0000    0.10720
163720.0000    0.22568
163760.0000    0.17639
163800.0000   -0.18292
163840.0000   -0.18760
163880.0000   -0.13277
163920.0000   -0.11971
163960.0000    0.09506
164000.0000    0.05675
164040.0000    0.01184
164080.0000    0.13117
164120.0000    0.23317
164160.0000    0.12020
164200.0000   -0.28440
164240.0000    0.04819
164280.0000   -0.11057
164320.0000    0.03916
164360.0000    0.11829
164400.0000   -0.08988
164440.0000    0.07963
164480.0000   -0.21673
164520.0000   -0.10372
164560.0000   -0.03097
164600.0000    0.01552
164640.0000   -0.10323
164680.0000    0.04986
164720.0000   -0.01770
164760.0000    0.04444
164800.0000    0.09295
164840.0000   -0.12782
164880.0000    0.04865
164920.0000    0.06882
164960.0000    0.08522
165000.0000    0.10305
165040.0000    0.01998
165080.0000    0.15859
165120.0000    0.09384
165160.0000    0.14308
165200.0000    0.23872
165240.0000    0.10253
165280.0000   -0.02091
165320.0000    0.27742
165360.0000   -0.39883
165400.0000    0.10664
165440.0000    0.06275
165480.0000   -0.21911
165520.0000    0.19418
165560.0000    0.14192
165600.0000   -0.22280
165640.0000    0.07394
165680.0000    0.02651
165720.0000    0.02861
165760.0000   -0.14576
165800.0000   -0.42189
165840.0000   -0.08481
165880.0000   -0.45659
165920.0000   -0.23315
165960.0000    0.01297
166000.0000    0.01922
166040.0000   -0.22824
166080.0000   -0.26352
166120.0000   -0.03903
166160.0000   -0.05242
166200.0000   -0.10752
166240.0000   -0.31620
166280.0000   -0.19641
166320.0000    0.01992
166360.0000   -0.39275
166400.0000   -0.34745
166440.0000   -0.58064
166480.0000   -0.09269
166520.0000   -0.07960
166560.0000   -0.19875
166600.0000   -0.01808
166640.0000   -0.20635
166680.0000   -0.11759
166720.0000   -0.07297
166760.0000   -0.23019
166800.0000   -0.00923
166840.0000   -0.18874
166880.0000    0.00538
166920.0000   -0.15756
166960.0000   -0.03322
167000.0000    0.01222
167040.0000   -0.18763
167080.0000   -0.05390
167120.0000    0.10538
167160.0000   -0.03592
167200.0000    0.17663
167240.0000    0.25842
167280.0000    0.21223
167320.0000    0.11755
167360.0000    0.22868
167400.0000    0.19986
167440.0000    0.07211
167480.0000   -0.03513
167520.0000   -0.18047
167560.0000    0.02480
167600.0000   -0.26795
167640.0000    0.03935
167680.0000    0.08946
167720.0000   -0.00496
167760.0000   -0.03709
167800.0000   -0.22552
167840.0000   -0.04878
167880.0000   -0.21034
167920.0000   -0.13342
167960.0000   -0.00631
168000.0000   -0.17325
168040.0000    0.01173
168080.0000   -0.06900
168120.0000    0.07189
168160.0000    0.15826
168200.0000    0.12538
168240.0000    0.07546
168280.0000   -0.12762
168320.0000   -0.09033
168360.0000   -0.03685
168400.0000   -0.08765
168440.0000   -0.01258
168480.0000    0.30361
168520.0000   -0.35229
168560.0000    0.00489
168600.0000   -0.07680
168640.0000   -0.12445
168680.0000   -0.20726
168720.0000    0.03272
168760.0000    0.26049
168800.0000   -0.02637
168840.0000   -0.34616
168880.0000   -0.12733
168920.0000   -0.16560
168960.0000   -0.22861
169000.0000   -0.21533
169040.0000    0.07821
169080.0000    0.21608
169120.0000    0.11246
169160.0000    0.25615
169200.0000   -0.03339
169240.0000   -0.17119
169280.0000   -0.11599
169320.0000   -0.04568
169360.0000    0.15559
169400.0000    0.28787
169440.0000    0.06841
169480.0000    0.12357
169520.0000   -0.08815
169560.0000   -0.09944
169600.0000    0.16700
169640.0000    0.02861
169680.0000    0.04973
169720.0000    0.03921
169760.0000    0.09225
169800.0000   -0.01244
169840.0000   -0.02676
169880.0000    0.13590
169920.0000    0.17665
169960.0000    0.08208
170000.0000    0.05913
170040.0000    0.09051
170080.0000    0.12975
170120.0000    0.07294
170160.0000    0.10826
170200.0000    0.14026
170240.0000    0.08535
170280.0000    0.11385
170320.0000    0.15178
170360.0000   -0.01200
170400.0000    0.16272
170440.0000    0.05981
170480.0000   -0.03374
170520.0000    0.06847
170560.0000    0.06709
170600.0000    0.22830
170640.0000    0.43029
170680.0000   -0.05349
170720.0000    0.22126
170760.0000    0.14092
170800.0000    0.00045
170840.0000    0.15383
170880.0000    0.05167
170920.0000   -0.02086
170960.0000   -0.08045
171000.0000    0.00191
171040.0000    0.05416
171080.0000   -0.01751
171120.0000    0.06530
171160.0000   -0.01600
171200.0000    0.05452
171240.0000    0.14207
171280.0000    0.07681
171320.0000   -0.25594
171360.0000   -0.12754
171400.0000    0.11358
171440.0000    0.07674
171480.0000    0.15912
171520.0000   -0.04478
171560.0000    0.03435
171600.0000   -0.06192
171640.0000   -0.03490
171680.0000   -0.30253
171720.0000   -0.33647
171760.0000   -0.06797
171800.0000   -0.14373
171840.0000   -0.11623
171880.0000    0.07736
171920.0000   -0.11269
171960.0000    0.05114
172000.0000   -0.19345
172040.0000   -0.34965
172080.0000   -0.07605
172120.0000    0.02056
172160.0000   -0.13791
172200.0000    0.16970
172240.0000   -0.00307
172280.0000    0.00997
172320.0000   -0.01144
172360.0000   -0.16321
172400.0000   -0.02202
172440.0000   -0.01137
172480.0000    0.05846
172520.0000    0.32841
172560.0000   -0.04953
172600.0000   -0.26038
172640.0000    0.09859
172680.0000   -0.17963
172720.0000   -0.28424
172760.0000   -0.02734
172800.0000   -0.01294
172840.0000    0.29584
172880.0000   -0.00312
172920.0000   -0.04378
172960.0000   -0.21682
173000.0000    0.09719
173040.0000   -0.07385
173080.0000    0.04317
173120.0000   -0.04315
173160.0000   -0.00063
173200.0000   -0.10963
173240.0000    0.02731
173280.0000    0.25806
173320.0000   -0.23315
173360.0000   -0.07864
173400.0000   -0.10745
173440.0000    0.19384
173480.0000    0.11963
173520.0000   -0.25019
173560.0000   -0.14929
173600.0000   -0.10312
173640.0000   -0.05561
173680.0000   -0.06706
173720.0000   -0.09630
173760.0000   -0.13679
173800.0000   -0.05344
173840.0000   -0.27510
173880.0000    0.19480
173920.0000    0.12517
173960.0000    0.12945
174000.0000   -0.13107
174040.0000   -0.08520
174080.0000    0.03953
174120.0000   -0.14456
174160.0000   -0.08009
174200.0000    0.08184
174240.0000   -0.04074
174280.0000    0.06238
174320.0000    0.01500
174360.0000   -0.07764
174400.0000   -0.03718
174440.0000   -0.02981
174480.0000    0.00624
174520.0000   -0.22875
174560.0000   -0.04613
174600.0000   -0.18588
174640.0000   -0.31223
174680.0000   -0.27765
174720.0000   -0.19191
174760.0000   -0.15216
174800.0000   -0.20216
174840.0000   -0.25027
174880.0000   -0.16209
174920.0000   -0.07789
174960.0000   -0.25394
175000.0000   -0.06360
175040.0000   -0.17407
175080.0000   -0.26293
175120.0000   -0.27064
175160.0000   -0.21104
175200.0000   -0.06150
175240.0000   -0.19731
175280.0000   -0.16952
175320.0000   -0.25654
175360.0000   -0.11459
175400.0000   -0.19369
175440.0000   -0.04012
175480.0000    0.04690
175520.0000   -0.13011
175560.0000   -0.01069
175600.0000   -0.17594
175640.0000   -0.09751
175680.0000   -0.13102
175720.0000   -0.08236
175760.0000   -0.39785
175800.0000   -0.09125
175840.0000    0.16834
175880.0000    0.01567
175920.0000    0.07497
175960.0000   -0.04646
176000.0000    0.04252
176040.0000    0.07690
176080.0000   -0.38520
176120.0000   -0.18691
176160.0000   -0.18807
176200.0000    0.00272
176240.0000   -0.05336
176280.0000    0.00484
176320.0000    0.02187
176360.0000    0.04856
176400.0000    0.04072
176440.0000   -0.34844
176480.0000   -0.04280
176520.0000    0.02307
176560.0000    0.23972
176600.0000    0.10432
176640.0000    0.25160
176680.0000   -0.07241
176720.0000    0.13219
176760.0000    0.02443
176800.0000    0.24572
176840.0000   -0.16964
176880.0000   -0.04310
176920.0000    0.13784
176960.0000   -0.02649
177000.0000    0.19273
177040.0000    0.26543
177080.0000    0.20748
177120.0000    0.07429
177160.0000    0.17621
177200.0000    0.13570
177240.0000    0.18663
177280.0000   -0.09313
177320.0000    0.21174
177360.0000    0.11466
177400.0000   -0.29782
177440.0000   -0.23478
177480.0000   -0.27013
177520.0000    0.01071
177560.0000    0.16205
177600.0000    0.03628
177640.0000   -0.19069
177680.0000   -0.16951
177720.0000   -0.08432
177760.0000   -0.18601
177800.0000   -0.20471
177840.0000   -0.26610
177880.0000   -0.11032
177920.0000   -0.13853
177960.0000   -0.03479
178000.0000   -0.09240
178040.0000   -0.03832
178080.0000    0.12252
178120.0000   -0.06781
178160.0000   -0.27861
178200.0000   -0.03291
178240.0000    0.00956
178280.0000   -0.23384
178320.0000    0.07091
178360.0000   -0.29767
178400.0000   -0.03569
178440.0000    0.03921
178480.0000   -0.21619
178520.0000    0.11471
178560.0000   -0.11949
178600.0000   -0.00124
178640.0000   -0.01932
178680.0000    0.03522
178720.0000    0.03652
178760.0000    0.06255
178800.0000   -0.17616
178840.0000   -0.04325
178880.0000   -0.16647
178920.0000    0.10416
178960.0000   -0.12039
179000.0000    0.10160
179040.0000   -0.03524
179080.0000    0.00352
179120.0000   -0.29243
179160.0000    0.11628
179200.0000   -0.01087
179240.0000    0.15868
179280.0000    0.14240
179320.0000   -0.17779
179360.0000   -0.19006
179400.0000   -0.33086
179440.0000    0.06630
179480.0000   -0.26983
179520.0000   -0.13296
179560.0000   -0.04520
179600.0000    0.00533
179640.0000   -0.00963
179680.0000   -0.17680
179720.0000   -0.05646
179760.0000   -0.10565
179800.0000   -0.18939
179840.0000    0.05544
179880.0000   -0.24571
179920.0000   -0.07162
179960.0000    0.07893
180000.0000   -0.10040
180040.0000    0.03015
180080.0000   -0.08889
180120.0000   -0.26449
180160.0000    0.15275
180200.0000    0.09925
180240.0000    0.15816
180280.0000    0.07231
180320.0000    0.02351
180360.0000   -0.07692
180400.0000   -0.16468
180440.0000   -0.19578
180480.0000   -0.13300
180520.0000   -0.11381
180560.0000   -0.01727
180600.0000   -0.12959
180640.0000   -0.22970
180680.0000   -0.06555
180720.0000   -0.07244
180760.0000   -0.41053
180800.0000   -0.53562
180840.0000   -0.12150
180880.0000   -0.30109
180920.0000   -0.17392
180960.0000   -0.13577
181000.0000    0.01385
181040.0000   -0.03696
181080.0000    0.10490
181120.0000   -0.15191
181160.0000   -0.10161
181200.0000   -0.00703
181240.0000    0.09443
181280.0000    0.19116
181320.0000    0.00689
181360.0000   -0.24672
181400.0000   -0.23394
181440.0000   -0.29478
181480.0000   -0.01817
181520.0000   -0.12321
181560.0000    0.04787
181600.0000   -0.05436
181640.0000   -0.01662
181680.0000    0.14911
181720.0000    0.04659
181760.0000   -0.00513
181800.0000    0.08820
181840.0000    0.04750
181880.0000    0.32486
181920.0000    0.20414
181960.0000    0.04954
182000.0000    0.04357
182040.0000   -0.08372
182080.0000    0.06996
182120.0000    0.07051
182160.0000    0.09932
182200.0000    0.06759
182240.0000    0.20293
182280.0000   -0.11904
182320.0000    0.06932
182360.0000   -0.10809
182400.0000    0.04287
182440.0000    0.11790
182480.0000    0.00384
182520.0000   -0.11899
182560.0000    0.06434
182600.0000    0.02528
182640.0000    0.09944
182680.0000    0.12137
182720.0000    0.15259
182760.0000    0.18560
182800.0000    0.15018
182840.0000   -0.21397
182880.0000   -0.19364
182920.0000   -0.12931
182960.0000   -0.08515
183000.0000   -0.09401
183040.0000   -0.07181
183080.0000    0.03269
183120.0000   -0.34722
183160.0000   -0.03663
183200.0000   -0.08047
183240.0000    0.04750
183280.0000    0.01317
183320.0000   -0.12939
183360.0000   -0.22369
183400.0000    0.10813
183440.0000   -0.02660
183480.0000   -0.02841
183520.0000   -0.02578
183560.0000    0.11353
183600.0000    0.11222
183640.0000    0.15763
183680.0000   -0.04862
183720.0000   -0.17946
183760.0000    0.13395
183800.0000   -0.23301
183840.0000   -0.19355
183880.0000    0.02100
183920.0000    0.06408
183960.0000    0.01002
184000.0000   -0.13182
184040.0000    0.01422
184080.0000   -0.28671
184120.0000   -0.05985
184160.0000   -0.04772
184200.0000   -0.01159
184240.0000    0.01957
184280.0000   -0.02208
184320.0000   -0.03470
184360.0000    0.02975
184400.0000   -0.11611
184440.0000   -0.37527
184480.0000   -0.07471
184520.0000   -0.12090
184560.0000   -0.26878
184600.0000   -0.04813
184640.0000   -0.14830
184680.0000    0.06713
184720.0000    0.12007
184760.0000    0.08462
184800.0000   -0.02896
184840.0000    0.21273
184880.0000   -0.06130
184920.0000    0.10407
184960.0000   -0.10345
185000.0000    0.08829
185040.0000   -0.14106
185080.0000    0.14823
185120.0000    0.06812
185160.0000    0.18709
185200.0000    0.15067
185240.0000    0.06808
185280.0000    0.16039
185320.0000    0.18916
185360.0000   -0.02810
185400.0000    0.04749
185440.0000    0.13590
185480.0000    0.08110
185520.0000    0.07593
185560.0000    0.09717
185600.0000   -0.03836
185640.0000    0.11487
185680.0000    0.09237
185720.0000    0.10306
185760.0000    0.04321
185800.0000    0.03653
185840.0000    0.00635
185880.0000    0.12832
185920.0000    0.03469
185960.0000    0.05364
186000.0000   -0.05995
186040.0000    0.20141
186080.0000   -0.01625
186120.0000   -0.00615
186160.0000   -0.13480
186200.0000    0.13857
186240.0000    0.08816
186280.0000    0.18486
186320.0000    0.05410
186360.0000    0.30772
186400.0000   -0.02778
186440.0000    0.08563
186480.0000    0.22973
186520.0000    0.08510
186560.0000    0.21120
186600.0000    0.10119
186640.0000   -0.02152
186680.0000   -0.00444
186720.0000    0.02980
186760.0000   -0.23838
186800.0000   -0.32211
186840.0000   -0.09131
186880.0000   -0.07691
186920.0000   -0.05595
186960.0000   -0.08062
187000.0000   -0.20465
187040.0000   -0.41419
187080.0000    0.21604
187120.0000    0.05580
187160.0000   -0.12296
187200.0000   -0.08509
187240.0000   -0.19286
187280.0000   -0.01818
187320.0000   -0.00164
187360.0000   -0.00238
187400.0000   -0.03491
187440.0000   -0.02073
187480.0000    0.12894
187520.0000    0.07633
187560.0000   -0.03487
187600.0000    0.14433
187640.0000   -0.12353
187680.0000   -0.16438
187720.0000    0.04415
187760.0000    0.08889
187800.0000   -0.05693
187840.0000    0.20691
187880.0000    0.16560
187920.0000    0.10385
187960.0000    0.12854
188000.0000   -0.02809
188040.0000   -0.10700
188080.0000    0.27421
188120.0000    0.24109
188160.0000    0.01348
188200.0000    0.07558
188240.0000    0.07971
188280.0000    0.06090
188320.0000    0.07103
188360.0000    0.04702
188400.0000    0.27181
188440.0000    0.19776
188480.0000    0.19105
188520.0000    0.12959
188560.0000    0.10376
188600.0000    0.09302
188640.0000    0.23083
188680.0000   -0.07268
188720.0000    0.24836
188760.0000    0.09975
188800.0000   -0.03210
188840.0000    0.15075
188880.0000    0.06333
188920.0000    0.02522
188960.0000    0.15298
189000.0000   -0.06260
189040.0000   -0.07617
189080.0000    0.01996
189120.0000    0.02930
189160.0000    0.09027
189200.0000   -0.10291
189240.0000    0.23720
189280.0000   -0.16334
189320.0000   -0.19416
189360.0000   -0.09720
189400.0000   -0.09223
189440.0000   -0.02626
189480.0000   -0.23924
189520.0000   -0.10522
189560.0000   -0.17918
189600.0000   -0.21223
189640.0000   -0.08312
189680.0000   -0.14690
189720.0000   -0.35881
189760.0000   -0.17975
189800.0000   -0.15365
189840.0000   -0.11117
189880.0000   -0.27346
189920.0000   -0.07764
189960.0000    0.04653
190000.0000    0.01504
190040.0000   -0.15004
190080.0000    0.07989
190120.0000    0.06024
190160.0000   -0.17375
190200.0000   -0.19027
190240.0000   -0.31727
190280.0000   -0.23020
190320.0000    0.08777
190360.0000    0.01196
190400.0000    0.01892
190440.0000    0.07981
190480.0000    0.22326
190520.0000    0.07006
190560.0000    0.11083
190600.0000    0.09766
190640.0000    0.18250
190680.0000    0.18949
190720.0000   -0.06707
190760.0000    0.24186
190800.0000    0.15329
190840.0000    0.25075
190880.0000   -0.37655
190920.0000   -0.07676
190960.0000   -0.18937
191000.0000   -0.06957
191040.0000   -0.27797
191080.0000   -0.23946
191120.0000   -0.16232
191160.0000   -0.03682
191200.0000    0.05152
191240.0000    0.18428
191280.0000    0.03380
191320.0000    0.38247
191360.0000    0.37973
191400.0000    0.38132
191440.0000   -0.02851
191480.0000    0.19645
191520.0000    0.08546
191560.0000    0.33773
191600.0000    0.47638
191640.0000    0.11488
191680.0000    0.18739
191720.0000    0.32447
191760.0000    0.27274
191800.0000    0.33239
191840.0000   -0.16044
191880.0000    0.09088
191920.0000    0.11961
191960.0000    0.08089
192000.0000   -0.03256
192040.0000    0.09193
192080.0000    0.02216
192120.0000    0.14612
192160.0000   -0.20339
192200.0000    0.05225
192240.0000    0.13018
192280.0000    0.21666
192320.0000    0.11604
192360.0000    0.12195
192400.0000    0.05514
192440.0000    0.14401
192480.0000    0.11275
192520.0000    0.06612
192560.0000   -0.03120
192600.0000    0.26343
192640.0000    0.22316
192680.0000    0.23034
192720.0000    0.22377
192760.0000    0.08542
192800.0000    0.04011
192840.0000   -0.22036
192880.0000    0.08715
192920.0000    0.07755
192960.0000    0.20084
193000.0000    0.10223
193040.0000    0.32146
193080.0000    0.01605
193120.0000    0.01488
193160.0000    0.06582
193200.0000    0.06846
193240.0000    0.22426
193280.0000    0.46485
193320.0000    0.46178
193360.0000    0.39982
193400.0000    0.09004
193440.0000    0.29105
193480.0000    0.13018
193520.0000    0.28578
193560.0000    0.05770
193600.0000    0.11280
193640.0000   -0.11206
193680.0000    0.00430
193720.0000   -0.01679
193760.0000   -0.24378
193800.0000   -0.08799
193840.0000   -0.03624
193880.0000   -0.11447
193920.0000   -0.09878
193960.0000    0.00084
194000.0000    0.13625
194040.0000    0.06562
194080.0000   -0.14524
194120.0000    0.05009
194160.0000   -0.19609
194200.0000   -0.09151
194240.0000   -0.11534
194280.0000   -0.13092
194320.0000   -0.06277
194360.0000   -0.18144
194400.0000   -0.19937
194440.0000   -0.09544
194480.0000   -0.09084
194520.0000    0.03720
194560.0000    0.04682
194600.0000   -0.11843
194640.0000   -0.04242
194680.0000   -0.17550
194720.0000    0.02180
194760.0000   -0.21277
194800.0000    0.05931
194840.0000    0.15082
194880.0000    0.18230
194920.0000    0.02283
194960.0000    0.03712
195000.0000    0.21628
195040.0000    0.34850
195080.0000    0.37104
195120.0000    0.35971
195160.0000    0.33668
195200.0000    0.27255
195240.0000    0.41625
195280.0000   -0.09366
195320.0000   -0.04313
195360.0000   -0.03794
195400.0000   -0.05010
195440.0000    0.04171
195480.0000    0.05217
195520.0000   -0.17424
195560.0000   -0.01067
195600.0000    0.21318
195640.0000   -0.00315
195680.0000   -0.12142
195720.0000    0.05891
195760.0000   -0.12583
195800.0000    0.03918
195840.0000   -0.02901
195880.0000    0.03487
195920.0000   -0.00006
195960.0000    0.00024
196000.0000    0.13072
196040.0000    0.28590
196080.0000    0.08635
196120.0000    0.15347
196160.0000    0.25119
196200.0000    0.14578
196240.0000    0.14516
196280.0000    0.07735
196320.0000    0.12362
196360.0000    0.30049
196400.0000   -0.09863
196440.0000   -0.17939
196480.0000   -0.12691
196520.0000   -0.09192
196560.0000   -0.06151
196600.0000   -0.15493
196640.0000    0.14025
196680.0000    0.03499
196720.0000   -0.01695
196760.0000    0.14650
196800.0000    0.12947
196840.0000    0.06374
196880.0000    0.08968
196920.0000    0.14232
196960.0000    0.06507
197000.0000    0.12026
197040.0000    0.05175
197080.0000    0.30827
197120.0000   -0.00306
197160.0000    0.17314
197200.0000   -0.01091
197240.0000    0.06572
197280.0000    0.11057
197320.0000    0.08720
197360.0000    0.13343
197400.0000   -0.13582
197440.0000   -0.00787
197480.0000    0.04620
197520.0000    0.16039
197560.0000   -0.02762
197600.0000    0.02527
197640.0000    0.15896
197680.0000    0.11119
197720.0000    0.03413
197760.0000   -0.09106
197800.0000    0.09496
197840.0000    0.09031
197880.0000    0.02462
197920.0000    0.01684
197960.0000    0.08260
198000.0000   -0.15031
198040.0000   -0.01010
198080.0000    0.04826
198120.0000   -0.11836
198160.0000    0.09931
198200.0000    0.13709
198240.0000    0.17369
198280.0000    0.24765
198320.0000    0.21797
198360.0000    0.33990
198400.0000    0.21197
198440.0000    0.33189
198480.0000    0.18583
198520.0000    0.11747
198560.0000    0.24720
198600.0000    0.18744
198640.0000    0.15605
198680.0000    0.14743
198720.0000    0.17161
198760.0000    0.31197
198800.0000   -0.17793
198840.0000    0.09395
198880.0000    0.42957
198920.0000    0.04558
198960.0000   -0.03948
199000.0000   -0.00307
199040.0000    0.12104
199080.0000    0.10589
199120.0000    0.09712
199160.0000    0.25368
199200.0000    0.22849
199240.0000    0.31425
199280.0000    0.22594
199320.0000    0.06761
199360.0000   -0.05762
199400.0000    0.19822
199440.0000    0.22571
199480.0000    0.23023
199520.0000    0.00410
199560.0000    0.07611
199600.0000    0.19826
199640.0000    0.20444
199680.0000    0.02186
199720.0000    0.07969
199760.0000    0.11742
199800.0000    0.02267
199840.0000    0.12028
199880.0000    0.25913
199920.0000    0.04365
199960.0000    0.14736
200000.0000    0.16064
200040.0000    0.02478
200080.0000    0.16523
200120.0000    0.05701
200160.0000    0.15180
200200.0000    0.08705
200240.0000    0.37229
200280.0000    0.13236
200320.0000    0.06103
200360.0000   -0.04746
200400.0000    0.05729
200440.0000    0.03613
200480.0000    0.01026
200520.0000   -0.15130
200560.0000    0.02247
200600.0000   -0.22055
200640.0000   -0.10115
200680.0000    0.03443
200720.0000    0.01688
200760.0000   -0.01901
200800.0000   -0.10395
200840.0000    0.17938
200880.0000    0.07192
200920.0000    0.25581
200960.0000    0.27867
201000.0000    0.31685
201040.0000    0.15299
201080.0000    0.15531
201120.0000    0.08224
201160.0000    0.21126
201200.0000    0.18423
201240.0000   -0.21320
201280.0000   -0.03238
201320.0000    0.13161
201360.0000    0.15615
201400.0000    0.12218
201440.0000    0.12678
201480.0000    0.07314
201520.0000    0.06475
201560.0000    0.07535
201600.0000   -0.11345
201640.0000    0.11157
201680.0000    0.04440
201720.0000    0.05719
201760.0000   -0.10042
201800.0000   -0.32221
201840.0000    0.03162
201880.0000    0.17476
201920.0000    0.03189
201960.0000   -0.05285
202000.0000    0.17860
202040.0000    0.25836
202080.0000    0.03122
202120.0000    0.18215
202160.0000    0.26228
202200.0000    0.19307
202240.0000    0.13952
202280.0000    0.17706
202320.0000    0.18130
202360.0000    0.14691
202400.0000   -0.02181
202440.0000    0.41825
202480.0000    0.14552
202520.0000    0.09567
202560.0000    0.32737
202600.0000    0.27950
202640.0000    0.15446
202680.0000    0.15533
202720.0000    0.41708
202760.0000    0.19744
202800.0000   -0.10281
202840.0000    0.06213
202880.0000    0.28075
202920.0000   -0.06720
202960.0000    0.03256
203000.0000    0.06931
203040.0000    0.14482
203080.0000    0.06583
203120.0000    0.12387
203160.0000    0.23189
203200.0000    0.07182
203240.0000   -0.14841
203280.0000   -0.03142
203320.0000   -0.15804
203360.0000   -0.21882
203400.0000   -0.05362
203440.0000    0.09966
203480.0000    0.06609
203520.0000   -0.37820
203560.0000    0.03807
203600.0000   -0.14800
203640.0000    0.05086
203680.0000    0.13441
203720.0000    0.07293
203760.0000   -0.14904
203800.0000   -0.24950
203840.0000    0.01356
203880.0000   -0.16384
203920.0000    0.17003
203960.0000    0.07364
204000.0000   -0.04024
204040.0000    0.15616
204080.0000   -0.02613
204120.0000    0.27422
204160.0000   -0.00990
204200.0000    0.03140
204240.0000    0.22393
204280.0000    0.02003
204320.0000    0.18200
204360.0000    0.17447
204400.0000    0.03740
204440.0000    0.15601
204480.0000    0.06837
204520.0000    0.04911
204560.0000   -0.22493
204600.0000   -0.09765
204640.0000   -0.22285
204680.0000   -0.09403
204720.0000   -0.03394
204760.0000   -0.17373
204800.0000   -0.08800
204840.0000   -0.06536
204880.0000   -0.01765
204920.0000   -0.02502
204960.0000   -0.23200
205000.0000   -0.10711
205040.0000    0.06172
205080.0000   -0.02360
205120.0000    0.15806
205160.0000    0.09619
205200.0000    0.07546
205240.0000   -0.12796
205280.0000   -0.12213
205320.0000    0.04697
205360.0000   -0.22087
205400.0000   -0.06387
205440.0000    0.06297
205480.0000    0.08431
205520.0000    0.25134
205560.0000    0.39896
205600.0000    0.20098
205640.0000    0.29255
205680.0000    0.40339
205720.0000    0.41398
205760.0000    0.44293
205800.0000    0.29352
205840.0000    0.15262
205880.0000    0.21447
205920.0000    0.23831
205960.0000    0.31337
206000.0000    0.20944
206040.0000    0.43448
206080.0000    0.24562
206120.0000    0.47438
206160.0000    0.22236
206200.0000    0.26571
206240.0000    0.20569
206280.0000    0.24530
206320.0000    0.27587
206360.0000   -0.08266
206400.0000    0.07785
206440.0000    0.12201
206480.0000    0.14343
206520.0000    0.05265
206560.0000    0.06683
206600.0000    0.06502
206640.0000    0.01258
206680.0000   -0.13971
206720.0000   -0.10170
206760.0000    0.03890
206800.0000    0.24096
206840.0000    0.33327
206880.0000    0.12246
206920.0000    0.06366
206960.0000    0.11126
207000.0000    0.22700
207040.0000    0.18479
207080.0000    0.10928
207120.0000    0.18159
207160.0000    0.18476
207200.0000   -0.03500
207240.0000   -0.02127
207280.0000   -0.11972
207320.0000   -0.02125
207360.0000    0.05045
207400.0000   -0.02471
207440.0000   -0.11023
207480.0000    0.34897
207520.0000    0.11502
207560.0000    0.08666
207600.0000   -0.07220
207640.0000    0.25969
207680.0000    0.06041
207720.0000    0.06886
207760.0000   -0.01594
207800.0000    0.10997
207840.0000    0.11055
207880.0000    0.09271
207920.0000   -0.01300
207960.0000    0.12379
208000.0000   -0.08724
208040.0000   -0.08488
208080.0000    0.14097
208120.0000    0.34502
208160.0000   -0.05487
208200.0000    0.12903
208240.0000   -0.05767
208280.0000    0.18133
208320.0000   -0.03695
208360.0000    0.03809
208400.0000    0.03141
208440.0000    0.06963
208480.0000   -0.18401
208520.0000   -0.26620
208560.0000   -0.16570
208600.0000   -0.04230
208640.0000   -0.00455
208680.0000   -0.09255
208720.0000    0.08268
208760.0000   -0.17034
208800.0000    0.02197
208840.0000   -0.15972
208880.0000    0.11243
208920.0000   -0.11299
208960.0000   -0.17228
209000.0000   -0.07260
209040.0000    0.11465
209080.0000   -0.14104
209120.0000   -0.10419
209160.0000   -0.10376
209200.0000   -0.19896
209240.0000   -0.09175
209280.0000   -0.05396
209320.0000   -0.20430
209360.0000   -0.24076
209400.0000   -0.23368
209440.0000   -0.21017
209480.0000   -0.34667
209520.0000   -0.50295
209560.0000   -0.01401
209600.0000   -0.15054
209640.0000   -0.14816
209680.0000   -0.26331
209720.0000    0.01421
209760.0000    0.04602
209800.0000    0.23811
209840.0000    0.18217
209880.0000   -0.25329
209920.0000   -0.06887
209960.0000   -0.01181
210000.0000    0.02014
210040.0000    0.13642
210080.0000   -0.03076
210120.0000   -0.37595
210160.0000   -0.35161
210200.0000   -0.20481
210240.0000   -0.57964
210280.0000    0.16072
210320.0000   -0.32454
210360.0000   -0.14193
210400.0000   -0.23412
210440.0000   -0.05415
210480.0000   -0.10238
210520.0000   -0.36522
210560.0000   -0.18952
210600.0000    0.01205
210640.0000   -0.06453
210680.0000    0.13308
210720.0000   -0.01439
210760.0000   -0.17876
210800.0000   -0.41379
210840.0000   -0.28308
210880.0000   -0.00292
210920.0000   -0.11966
210960.0000   -0.03247
211000.0000    0.01764
211040.0000   -0.09502
211080.0000   -0.04332
211120.0000   -0.31317
211160.0000   -0.35455
211200.0000   -0.12074
211240.0000   -0.37336
211280.0000   -0.16047
211320.0000   -0.51568
211360.0000   -0.06905
211400.0000   -0.24937
211440.0000   -0.28869
211480.0000   -0.16813
211520.0000   -0.01491
211560.0000   -0.35873
211600.0000   -0.42363
211640.0000   -0.25118
211680.0000   -0.31850
211720.0000   -0.06624
211760.0000   -0.05665
211800.0000   -0.30281
211840.0000   -0.09954
211880.0000    0.06063
211920.0000   -0.16660
211960.0000    0.02738
212000.0000   -0.16709
212040.0000   -0.41455
212080.0000   -0.25761
212120.0000   -0.07908
212160.0000   -0.20154
212200.0000   -0.33938
212240.0000   -0.21926
212280.0000   -0.56680
212320.0000   -0.53580
212360.0000    0.01516
212400.0000    0.09572
212440.0000    0.09255
212480.0000   -0.12611
212520.0000    0.02118
212560.0000    0.14639
212600.0000   -0.07913
212640.0000    0.00941
212680.0000    0.17318
212720.0000   -0.13199
212760.0000   -0.26112
212800.0000   -0.08105
212840.0000   -0.01239
212880.0000    0.01443
212920.0000    0.00072
212960.0000    0.12895
213000.0000    0.14489
213040.0000   -0.08208
213080.0000   -0.11612
213120.0000    0.03358
213160.0000   -0.17557
213200.0000   -0.20826
213240.0000   -0.16409
213280.0000   -0.25701
213320.0000   -0.11156
213360.0000   -0.19153
213400.0000   -0.20688
213440.0000    0.15530
213480.0000   -0.57711
213520.0000   -0.31203
213560.0000   -0.10211
213600.0000   -0.45937
213640.0000   -0.27143
213680.0000   -0.18515
213720.0000   -0.22206
213760.0000    0.13585
213800.0000    0.20613
213840.0000    0.13149
213880.0000    0.01580
213920.0000    0.23130
213960.0000    0.26987
214000.0000   -0.04811
214040.0000    0.09406
214080.0000   -0.02537
214120.0000   -0.12751
214160.0000   -0.29448
214200.0000   -0.13886
214240.0000   -0.36220
214280.0000   -0.24174
214320.0000   -0.38953
214360.0000   -0.13164
214400.0000   -0.27584
214440.0000   -0.22338
214480.0000   -0.46974
214520.0000   -0.11765
214560.0000   -0.27437
214600.0000   -0.40149
214640.0000   -0.12487
214680.0000   -0.09225
214720.0000    0.12651
214760.0000   -0.40983
214800.0000    0.01968
214840.0000   -0.24096
214880.0000    0.00606
214920.0000   -0.24298
214960.0000   -0.29116
215000.0000   -0.19956
215040.0000   -0.31527
215080.0000   -0.11433
215120.0000   -0.23566
215160.0000   -0.17298
215200.0000   -0.36363
215240.0000   -0.25259
215280.0000    0.12225
215320.0000   -0.37043
215360.0000   -0.29989
215400.0000   -0.25597
215440.0000   -0.23898
215480.0000   -0.39374
215520.0000   -0.31912
215560.0000    0.02752
215600.0000   -0.08763
215640.0000   -0.33156
215680.0000   -0.48668
215720.0000   -0.30244
215760.0000   -0.38437
215800.0000    0.10457
215840.0000    0.02716
215880.0000   -0.17474
215920.0000    0.01241
215960.0000   -0.09651
216000.0000    0.01685
216040.0000   -0.02307
216080.0000    0.08377
216120.0000   -0.10851
216160.0000    0.05385
216200.0000   -0.11333
216240.0000    0.06996
216280.0000    0.33755
216320.0000    0.25410
216360.0000   -0.08348
216400.0000    0.40915
216440.0000    0.14031
216480.0000   -0.05831
216520.0000    0.09395
216560.0000   -0.07063
216600.0000   -0.00714
216640.0000    0.18184
216680.0000    0.12968
216720.0000    0.03822
216760.0000    0.00966
216800.0000    0.24210
216840.0000    0.19273
216880.0000    0.04754
216920.0000    0.22885
216960.0000    0.43548
217000.0000    0.14765
217040.0000    0.19211
217080.0000    0.34596
217120.0000    0.01973
217160.0000    0.13820
217200.0000    0.17156
217240.0000    0.16593
217280.0000    0.27740
217320.0000    0.21351
217360.0000    0.01810
217400.0000   -0.03574
217440.0000    0.05377
217480.0000    0.06523
217520.0000   -0.00624
217560.0000    0.06093
217600.0000    0.27432
217640.0000   -0.21497
217680.0000    0.11853
217720.0000    0.02205
217760.0000    0.11449
217800.0000    0.14260
217840.0000    0.25498
217880.0000    0.23481
217920.0000    0.29935
217960.0000   -0.08363
218000.0000    0.02494
218040.0000   -0.14173
218080.0000    0.20116
218120.0000   -0.17850
218160.0000    0.23797
218200.0000    0.36997
218240.0000    0.27108
218280.0000   -0.03499
218320.0000    0.07863
218360.0000    0.36228
218400.0000    0.34442
218440.0000    0.07633
218480.0000    0.00765
218520.0000    0.12657
218560.0000    0.05384
218600.0000    0.22081
218640.0000    0.23788
218680.0000    0.34376
218720.0000   -0.16367
218760.0000    0.28360
218800.0000   -0.07843
218840.0000   -0.20216
218880.0000    0.18877
218920.0000    0.07115
218960.0000    0.06126
219000.0000    0.12849
219040.0000   -0.04813
219080.0000    0.09533
219120.0000    0.26042
219160.0000    0.04669
219200.0000    0.14421
219240.0000    0.05457
219280.0000    0.25880
219320.0000    0.14665
219360.0000    0.32520
219400.0000    0.23429
219440.0000    0.15098
219480.0000   -0.09592
219520.0000    0.37633
219560.0000    0.19433
219600.0000    0.17828
219640.0000   -0.07159
219680.0000   -0.10767
219720.0000   -0.13501
219760.0000   -0.03703
219800.0000    0.00315
219840.0000   -0.03758
219880.0000   -0.09093
219920.0000   -0.01775
219960.0000    0.21257
220000.0000    0.05764
220040.0000   -0.02028
220080.0000   -0.04417
220120.0000    0.10142
220160.0000   -0.20741
220200.0000   -0.19493
220240.0000   -0.16683
220280.0000    0.13990
220320.0000   -0.31746
220360.0000    0.03519
220400.0000   -0.06312
220440.0000    0.18854
220480.0000    0.21643
220520.0000    0.31797
220560.0000    0.35658
220600.0000    0.35545
220640.0000    0.36442
220680.0000    0.33367
220720.0000    0.02210
220760.0000    0.17261
220800.0000   -0.02945
220840.0000   -0.01061
220880.0000   -0.08673
220920.0000   -0.05314
220960.0000    0.20602
221000.0000   -0.15611
221040.0000   -0.08584
221080.0000    0.09281
221120.0000   -0.19822
221160.0000   -0.02992
221200.0000    0.07849
221240.0000   -0.06528
221280.0000    0.00161
221320.0000    0.14083
221360.0000   -0.18589
221400.0000   -0.04048
221440.0000   -0.25985
221480.0000    0.02283
221520.0000    0.10506
221560.0000   -0.01151
221600.0000    0.21722
221640.0000    0.13530
221680.0000    0.00518
221720.0000    0.16331
221760.0000    0.16318
221800.0000   -0.14470
221840.0000   -0.03778
221880.0000    0.02022
221920.0000    0.09660
221960.0000    0.09856
222000.0000    0.15952
222040.0000    0.20100
222080.0000    0.26071
222120.0000    0.03821
222160.0000   -0.13185
222200.0000    0.08163
222240.0000    0.01089
222280.0000   -0.22776
222320.0000    0.15342
222360.0000   -0.08009
222400.0000   -0.02264
222440.0000    0.03032
222480.0000    0.07844
222520.0000   -0.18273
222560.0000    0.16349
222600.0000    0.22451
222640.0000    0.08148
222680.0000    0.20780
222720.0000    0.03759
222760.0000    0.11516
222800.0000   -0.03576
222840.0000   -0.27984
222880.0000    0.03064
222920.0000    0.07338
222960.0000    0.17283
223000.0000    0.22702
223040.0000    0.03490
223080.0000   -0.04311
223120.0000    0.04132
223160.0000   -0.12633
223200.0000   -0.16465
223240.0000   -0.03023
223280.0000    0.14512
223320.0000   -0.05818
223360.0000   -0.32045
223400.0000    0.34035
223440.0000    0.03903
223480.0000    0.11721
223520.0000   -0.03458
223560.0000    0.06933
223600.0000    0.17212
223640.0000    0.18449
223680.0000   -0.02102
223720.0000    0.01846
223760.0000    0.30634
223800.0000   -0.04134
223840.0000    0.01342
223880.0000   -0.08370
223920.0000    0.18206
223960.0000    0.13144
224000.0000    0.08270
224040.0000   -0.10026
224080.0000    0.06799
224120.0000   -0.05096
224160.0000    0.00394
224200.0000    0.17293
224240.0000    0.20545
224280.0000    0.13078
224320.0000    0.23021
224360.0000    0.17371
224400.0000    0.14073
224440.0000   -0.00360
224480.0000    0.14275
224520.0000    0.19959
224560.0000   -0.05695
224600.0000    0.19778
224640.0000    0.02745
224680.0000   -0.11461
224720.0000   -0.13178
224760.0000    0.13484
224800.0000    0.04687
224840.0000    0.02476
224880.0000   -0.11402
224920.0000    0.06366
224960.0000    0.00983
225000.0000   -0.06390
225040.0000    0.01693
225080.0000    0.09172
225120.0000    0.16541
225160.0000    0.29727
225200.0000   -0.10739
225240.0000    0.15810
225280.0000   -0.10700
225320.0000    0.10348
225360.0000   -0.05732
225400.0000    0.04531
225440.0000   -0.06791
225480.0000    0.03014
225520.0000    0.15745
225560.0000    0.11912
225600.0000    0.10822
225640.0000   -0.00280
225680.0000    0.28114
225720.0000    0.34944
225760.0000    0.11316
225800.0000    0.12128
225840.0000    0.19430
225880.0000   -0.02281
225920.0000    0.04070
225960.0000    0.17150
226000.0000    0.09199
226040.0000    0.21930
226080.0000    0.13667
226120.0000    0.24018
226160.0000    0.20429
226200.0000   -0.01465
226240.0000   -0.16269
226280.0000    0.20379
226320.0000    0.05677
226360.0000    0.08858
226400.0000   -0.13248
226440.0000   -0.01074
226480.0000    0.02363
226520.0000   -0.11980
226560.0000    0.04158
226600.0000    0.16024
226640.0000   -0.21239
226680.0000   -0.02091
226720.0000   -0.43548
226760.0000   -0.17480
226800.0000    0.09179
226840.0000   -0.17909
226880.0000    0.01007
226920.0000   -0.11683
226960.0000    0.07688
227000.0000   -0.02045
227040.0000   -0.15946
227080.0000   -0.03580
227120.0000   -0.04719
227160.0000    0.05584
227200.0000   -0.15054
227240.0000    0.11473
227280.0000    0.21951
227320.0000    0.20345
227360.0000    0.12493
227400.0000    0.23460
227440.0000    0.08592
227480.0000    0.07622
227520.0000    0.04125
227560.0000    0.06829
227600.0000    0.06811
227640.0000    0.10092
227680.0000   -0.30439
227720.0000    0.00353
227760.0000   -0.02243
227800.0000    0.14765
227840.0000    0.01763
227880.0000    0.18114
227920.0000    0.08475
227960.0000    0.05761
228000.0000   -0.04542
228040.0000    0.12078
228080.0000   -0.21404
228120.0000   -0.28994
228160.0000   -0.02728
228200.0000    0.02441
228240.0000   -0.04776
228280.0000   -0.01144
228320.0000   -0.07776
228360.0000   -0.10724
228400.0000    0.04470
228440.0000   -0.28498
228480.0000    0.02146
228520.0000    0.09564
228560.0000    0.06305
228600.0000    0.06757
228640.0000    0.27770
228680.0000    0.19982
228720.0000    0.07907
228760.0000    0.10979
228800.0000    0.00985
228840.0000   -0.11391
228880.0000    0.02433
228920.0000    0.00764
228960.0000    0.03790
229000.0000    0.10306
229040.0000    0.14654
229080.0000   -0.12400
229120.0000    0.08055
229160.0000    0.19453
229200.0000    0.12764
229240.0000    0.15568
229280.0000    0.22099
229320.0000    0.18038
229360.0000    0.10040
229400.0000    0.24140
229440.0000    0.04839
229480.0000    0.27705
229520.0000   -0.09703
229560.0000    0.01689
229600.0000    0.13261
229640.0000    0.01086
229680.0000    0.23224
229720.0000    0.27007
229760.0000    0.18072
229800.0000    0.16773
229840.0000    0.02969
229880.0000    0.10011
229920.0000    0.21221
229960.0000    0.05738
230000.0000    0.20747
230040.0000    0.12360
230080.0000    0.25585
230120.0000    0.02774
230160.0000    0.14699
230200.0000    0.19499
230240.0000    0.27844
230280.0000   -0.03902
230320.0000    0.10736
230360.0000    0.00678
230400.0000    0.21558
230440.0000    0.12153
230480.0000    0.25603
230520.0000    0.17388
230560.0000    0.29978
230600.0000    0.20846
230640.0000    0.13651
230680.0000    0.13662
230720.0000    0.10123
230760.0000    0.16787
230800.0000    0.10605
230840.0000    0.28300
230880.0000    0.36348
230920.0000    0.28517
230960.0000    0.17218
231000.0000    0.35189
231040.0000    0.22099
231080.0000    0.38756
231120.0000    0.39221
231160.0000    0.19098
231200.0000    0.09753
231240.0000    0.32329
231280.0000    0.27440
231320.0000    0.25698
231360.0000    0.33575
231400.0000    0.16551
231440.0000    0.24004
231480.0000    0.39171
231520.0000    0.41576
231560.0000    0.15401
231600.0000    0.11521
231640.0000    0.33226
231680.0000    0.29886
231720.0000    0.25975
231760.0000    0.19158
231800.0000    0.40544
231840.0000    0.20028
231880.0000    0.34728
231920.0000    0.20573
231960.0000    0.29519
232000.0000    0.32485
232040.0000    0.40359
232080.0000    0.25632
232120.0000    0.32598
232160.0000    0.24832
232200.0000    0.26153
232240.0000    0.39220
232280.0000    0.36212
232320.0000    0.23569
232360.0000    0.02730
232400.0000    0.36417
232440.0000    0.09969
232480.0000    0.21019
232520.0000    0.27615
232560.0000    0.17250
232600.0000    0.27083
232640.0000    0.30422
232680.0000    0.27097
232720.0000    0.19511
232760.0000    0.15356
232800.0000    0.20392
232840.0000    0.30700
232880.0000    0.21750
232920.0000    0.16516
232960.0000    0.01408
233000.0000   -0.01272
233040.0000    0.06990
233080.0000   -0.27196
233120.0000    0.04506
233160.0000   -0.07586
233200.0000   -0.01248
233240.0000    0.23944
233280.0000    0.26977
233320.0000    0.30671
233360.0000    0.37005
233400.0000    0.18904
233440.0000    0.30479
233480.0000    0.16619
233520.0000    0.15943
233560.0000   -0.05208
233600.0000   -0.07261
233640.0000    0.14520
233680.0000    0.01631
233720.0000    0.10866
233760.0000   -0.01825
233800.0000    0.12476
233840.0000    0.12357
233880.0000    0.22827
233920.0000   -0.08556
233960.0000    0.19641
234000.0000    0.05690
234040.0000    0.03190
234080.0000    0.22619
234120.0000   -0.08422
234160.0000    0.32866
234200.0000    0.27935
234240.0000    0.27624
234280.0000    0.20885
234320.0000    0.36442
234360.0000    0.05594
234400.0000    0.26035
234440.0000    0.01271
234480.0000    0.07331
234520.0000   -0.08590
234560.0000    0.03256
234600.0000    0.36032
234640.0000    0.28782
234680.0000   -0.04971
234720.0000    0.28487
234760.0000    0.49581
234800.0000    0.27456
234840.0000    0.23103
234880.0000    0.11725
234920.0000    0.28560
234960.0000    0.44361
235000.0000    0.34712
235040.0000    0.29344
235080.0000    0.34653
235120.0000    0.18321
235160.0000    0.37840
235200.0000    0.34736
235240.0000    0.26902
235280.0000    0.31224
235320.0000    0.25620
235360.0000    0.33615
235400.0000    0.42060
235440.0000    0.34216
235480.0000    0.36247
235520.0000    0.25777
235560.0000    0.09619
235600.0000    0.41913
235640.0000    0.21582
235680.0000    0.35793
235720.0000    0.41349
235760.0000    0.33985
235800.0000    0.19882
235840.0000    0.29024
235880.0000    0.28807
235920.0000    0.59249
235960.0000    0.33549
236000.0000    0.33787
236040.0000    0.31620
236080.0000    0.31275
236120.0000    0.32538
236160.0000   -0.13725
236200.0000   -0.06411
236240.0000   -0.04548
236280.0000   -0.02736
236320.0000   -0.18744
236360.0000    0.05990
236400.0000   -0.06650
236440.0000   -0.14375
236480.0000   -0.11131
236520.0000    0.01482
236560.0000   -0.01744
236600.0000   -0.08276
236640.0000   -0.00796
236680.0000   -0.20194
236720.0000   -0.23383
236760.0000   -0.12788
236800.0000    0.17102
236840.0000   -0.14773
236880.0000    0.18376
236920.0000    0.00363
236960.0000    0.04776
237000.0000    0.31084
237040.0000   -0.05533
237080.0000    0.39440
237120.0000    0.30919
237160.0000    0.23954
237200.0000    0.15622
237240.0000    0.23245
237280.0000    0.34715
237320.0000    0.26373
237360.0000    0.24768
237400.0000    0.36363
237440.0000    0.12567
237480.0000    0.09416
237520.0000    0.29514
237560.0000    0.09658
237600.0000    0.00249
237640.0000    0.00258
237680.0000    0.12390
237720.0000    0.31373
237760.0000    0.18764
237800.0000    0.35386
237840.0000    0.12094
237880.0000    0.05381
237920.0000   -0.03964
237960.0000    0.07668
238000.0000    0.55619
238040.0000    0.18410
238080.0000    0.13477
238120.0000    0.17768
238160.0000    0.10855
238200.0000   -0.05050
238240.0000    0.03675
238280.0000   -0.15127
238320.0000   -0.21281
238360.0000   -0.15425
238400.0000    0.04667
238440.0000    0.28427
238480.0000    0.40971
238520.0000    0.39452
238560.0000    0.45162
238600.0000    0.22899
238640.0000    0.01957
238680.0000   -0.10575
238720.0000    0.01873
238760.0000   -0.06122
238800.0000   -0.02543
238840.0000    0.30054
238880.0000    0.24365
238920.0000    0.16285
238960.0000    0.11188
239000.0000   -0.17233
239040.0000   -0.06817
239080.0000    0.06381
239120.0000    0.07524
239160.0000    0.11035
239200.0000    0.27229
239240.0000    0.30109
239280.0000    0.02382
239320.0000    0.12460
239360.0000    0.28660
239400.0000    0.22109
239440.0000    0.07565
239480.0000   -0.02690
239520.0000    0.23610
239560.0000   -0.06557
239600.0000   -0.08548
239640.0000   -0.19154
239680.0000   -0.01154
239720.0000    0.05276
239760.0000    0.06616
239800.0000   -0.00714
239840.0000    0.06264
239880.0000    0.24573
239920.0000   -0.06458
239960.0000    0.01932
240000.0000    0.18091
240040.0000   -0.00946
240080.0000    0.21845
240120.0000    0.27296
240160.0000    0.26569
240200.0000    0.15630
240240.0000    0.10412
240280.0000    0.02312
240320.0000    0.07435
240360.0000    0.11683
240400.0000    0.16031
240440.0000   -0.01702
240480.0000   -0.11461
240520.0000   -0.26408
240560.0000    0.00518
240600.0000    0.04205
240640.0000    0.07186
240680.0000   -0.10248
240720.0000   -0.18533
240760.0000   -0.08329
240800.0000   -0.25261
240840.0000   -0.26955
240880.0000   -0.02203
240920.0000   -0.05951
240960.0000   -0.49191
241000.0000   -0.26570
241040.0000   -0.13562
241080.0000    0.18271
241120.0000   -0.02701
241160.0000    0.15698
241200.0000   -0.12454
241240.0000   -0.04912
241280.0000   -0.15973
241320.0000   -0.04111
241360.0000    0.15599
241400.0000   -0.19741
241440.0000   -0.20412
241480.0000   -0.00825
241520.0000   -0.01411
241560.0000    0.33285
241600.0000    0.40933
241640.0000    0.29114
241680.0000    0.11890
241720.0000    0.02315
241760.0000   -0.07274
241800.0000    0.28678
241840.0000    0.07661
241880.0000    0.06827
241920.0000    0.37461
241960.0000    0.19957
242000.0000    0.10961
242040.0000    0.37043
242080.0000    0.29161
242120.0000    0.09089
242160.0000    0.28313
242200.0000    0.10859
242240.0000   -0.11046
242280.0000    0.19584
242320.0000    0.09895
242360.0000    0.10146
242400.0000    0.13602
242440.0000    0.32267
242480.0000    0.16736
242520.0000    0.47116
242560.0000    0.12466
242600.0000    0.28570
242640.0000    0.18478
242680.0000    0.23104
242720.0000    0.05129
242760.0000   -0.05249
242800.0000   -0.08241
242840.0000   -0.15515
242880.0000    0.20156
242920.0000    0.34374
242960.0000    0.35063
243000.0000    0.21449
243040.0000    0.21781
243080.0000    0.34326
243120.0000    0.45085
243160.0000    0.22672
243200.0000    0.20641
243240.0000    0.29632
243280.0000    0.34623
243320.0000   -0.22983
243360.0000   -0.02301
243400.0000    0.19857
243440.0000    0.20806
243480.0000    0.47482
243520.0000    0.04058
243560.0000    0.12482
243600.0000    0.20919
243640.0000    0.00244
243680.0000   -0.01309
243720.0000    0.08405
243760.0000    0.45021
243800.0000    0.00344
243840.0000    0.17683
243880.0000    0.07523
243920.0000    0.10453
243960.0000    0.06245
244000.0000   -0.00695
244040.0000   -0.02335
244080.0000   -0.24626
244120.0000    0.03550
244160.0000    0.03808
244200.0000   -0.01515
244240.0000   -0.12520
244280.0000    0.01279
244320.0000   -0.15529
244360.0000    0.12974
244400.0000    0.18817
244440.0000   -0.04424
244480.0000    0.12635
244520.0000   -0.10625
244560.0000    0.32146
244600.0000    0.03327
244640.0000    0.07771
244680.0000    0.22146
244720.0000    0.29199
244760.0000    0.21278
244800.0000    0.13655
244840.0000    0.21620
244880.0000    0.21583
244920.0000    0.38169
244960.0000   -0.12853
245000.0000   -0.07156
245040.0000   -0.02211
245080.0000    0.03192
245120.0000    0.33023
245160.0000    0.33248
245200.0000   -0.05743
245240.0000   -0.06177
245280.0000   -0.16904
245320.0000   -0.31266
245360.0000   -0.18621
245400.0000   -0.27020
245440.0000   -0.08101
245480.0000   -0.41666
245520.0000    0.07034
245560.0000   -0.23408
245600.0000    0.05597
245640.0000    0.10446
245680.0000    0.22334
245720.0000    0.16582
245760.0000    0.18415
245800.0000    0.17592
245840.0000    0.19471
245880.0000    0.53111
245920.0000    0.27621
245960.0000    0.30802
246000.0000    0.21475
246040.0000    0.06977
246080.0000   -0.06656
246120.0000    0.43220
246160.0000    0.37193
246200.0000    0.16694
246240.0000    0.23341
246280.0000    0.09110
246320.0000    0.30870
246360.0000    0.31445
246400.0000    0.28011
246440.0000    0.53419
246480.0000   -0.01719
246520.0000    0.09799
246560.0000    0.34078
246600.0000    0.42101
246640.0000    0.16103
246680.0000    0.34936
246720.0000    0.36981
246760.0000    0.11757
246800.0000   -0.04810
246840.0000   -0.07464
246880.0000    0.10400
246920.0000    0.06533
246960.0000    0.25128
247000.0000    0.16878
247040.0000    0.26517
247080.0000    0.10710
247120.0000    0.03091
247160.0000    0.39406
247200.0000    0.34451
247240.0000    0.22689
247280.0000    0.08620
247320.0000    0.25362
247360.0000    0.20142
247400.0000    0.09858
247440.0000    0.11107
247480.0000   -0.16144
247520.0000    0.26216
247560.0000    0.31908
247600.0000    0.17042
247640.0000   -0.12501
247680.0000   -0.03898
247720.0000   -0.02322
247760.0000   -0.09808
247800.0000    0.03124
247840.0000    0.21455
247880.0000   -0.20601
247920.0000    0.15354
247960.0000    0.07088
248000.0000    0.25588
248040.0000    0.35168
248080.0000    0.43394
248120.0000    0.31216
248160.0000   -0.05991
248200.0000    0.16190
248240.0000    0.16661
248280.0000    0.21014
248320.0000    0.33269
248360.0000    0.22053
248400.0000    0.16613
248440.0000    0.29271
248480.0000    0.26256
248520.0000    0.13088
248560.0000   -0.03478
248600.0000    0.12881
248640.0000    0.20253
248680.0000    0.22579
248720.0000    0.15332
248760.0000    0.33746
248800.0000    0.25726
248840.0000    0.33416
248880.0000    0.25443
248920.0000    0.22324
248960.0000    0.13780
249000.0000    0.25778
249040.0000    0.16125
249080.0000    0.17340
249120.0000    0.40266
249160.0000    0.38012
249200.0000    0.28258
249240.0000    0.17678
249280.0000   -0.03564
249320.0000    0.49099
249360.0000    0.26222
249400.0000    0.32625
249440.0000    0.09333
249480.0000    0.31306
249520.0000    0.14524
249560.0000    0.00982
249600.0000    0.25257
249640.0000    0.40866
249680.0000    0.31745
249720.0000    0.23802
249760.0000    0.24892
249800.0000    0.33074
249840.0000   -0.00364
249880.0000    0.32869
249920.0000    0.35336
249960.0000    0.21108
250000.0000    0.32565
250040.0000    0.36471
250080.0000    0.31254
250120.0000    0.23538
250160.0000    0.38888
250200.0000    0.32967
250240.0000    0.28327
250280.0000    0.50797
250320.0000    0.49554
250360.0000    0.34221
250400.0000    0.29869
250440.0000    0.27306
250480.0000    0.28703
250520.0000    0.30410
250560.0000    0.28820
250600.0000    0.52554
250640.0000    0.40410
250680.0000    0.30132
250720.0000    0.36985
250760.0000    0.03338
250800.0000    0.38942
250840.0000    0.14198
250880.0000    0.33704
250920.0000    0.27494
250960.0000    0.17500
251000.0000    0.25963
251040.0000    0.13971
251080.0000    0.13976
251120.0000    0.27038
251160.0000    0.30036
251200.0000    0.28157
251240.0000    0.16951
251280.0000    0.50244
251320.0000    0.33404
251360.0000    0.30382
251400.0000    0.14246
251440.0000    0.07519
251480.0000    0.14571
251520.0000    0.40156
251560.0000    0.19074
251600.0000    0.39223
251640.0000    0.40072
251680.0000    0.28794
251720.0000    0.47174
251760.0000    0.38890
251800.0000    0.38170
251840.0000    0.02388
251880.0000    0.14417
251920.0000   -0.00688
251960.0000    0.11645
252000.0000    0.16014
252040.0000    0.00006
252080.0000    0.15109
252120.0000    0.07703
252160.0000    0.14749
252200.0000    0.23106
252240.0000   -0.00785
252280.0000    0.33742
252320.0000    0.13180
252360.0000    0.08271
252400.0000    0.04238
252440.0000   -0.05665
252480.0000    0.20112
252520.0000    0.08954
252560.0000    0.00636
252600.0000   -0.22144
252640.0000    0.06769
252680.0000    0.18334
252720.0000    0.08790
252760.0000    0.33592
252800.0000    0.08263
252840.0000    0.10029
252880.0000    0.19663
252920.0000    0.11305
252960.0000    0.15233
253000.0000   -0.01214
253040.0000    0.21725
253080.0000    0.28807
253120.0000    0.06876
253160.0000    0.18841
253200.0000    0.12043
253240.0000    0.25706
253280.0000    0.32667
253320.0000    0.03085
253360.0000    0.05553
253400.0000   -0.07120
253440.0000    0.04280
253480.0000    0.14688
253520.0000    0.02096
253560.0000   -0.00993
253600.0000    0.14526
253640.0000    0.31532
253680.0000    0.36472
253720.0000    0.14274
253760.0000    0.29657
253800.0000    0.28783
253840.0000    0.02638
253880.0000    0.13479
253920.0000   -0.19737
253960.0000    0.07588
254000.0000    0.27773
254040.0000    0.08243
254080.0000    0.15009
254120.0000   -0.00523
254160.0000    0.02269
254200.0000    0.06655
254240.0000    0.35913
254280.0000    0.18993
254320.0000    0.08540
254360.0000    0.12401
254400.0000   -0.16222
254440.0000   -0.33736
254480.0000   -0.33291
254520.0000   -0.31645
254560.0000   -0.34114
254600.0000    0.01508
254640.0000    0.24722
254680.0000    0.23868
254720.0000    0.01062
254760.0000    0.31401
254800.0000    0.24557
254840.0000    0.21666
254880.0000    0.05107
254920.0000    0.20785
254960.0000    0.18597
255000.0000    0.18069
255040.0000    0.04374
255080.0000    0.02545
255120.0000    0.07339
255160.0000    0.09813
255200.0000   -0.06120
255240.0000    0.23088
255280.0000    0.32816
255320.0000    0.01407
255360.0000    0.19189
255400.0000    0.20585
255440.0000    0.42627
255480.0000    0.40442
255520.0000    0.26066
255560.0000    0.29738
255600.0000    0.01727
255640.0000   -0.02473
255680.0000   -0.05667
255720.0000    0.15650
255760.0000    0.23257
255800.0000   -0.02005
255840.0000   -0.02194
255880.0000   -0.01003
255920.0000    0.06045
255960.0000   -0.12059
256000.0000    0.02935
256040.0000    0.14620
256080.0000    0.17973
256120.0000   -0.15008
256160.0000    0.09475
256200.0000    0.10332
256240.0000    0.14585
256280.0000    0.04756
256320.0000    0.37790
256360.0000    0.39766
256400.0000    0.07517
256440.0000    0.00881
256480.0000    0.17903
256520.0000    0.13379
256560.0000    0.11373
256600.0000    0.11735
256640.0000    0.20188
256680.0000    0.23963
256720.0000    0.29425
256760.0000    0.17884
256800.0000    0.12957
256840.0000    0.34736
256880.0000    0.00455
256920.0000    0.03141
256960.0000    0.01080
257000.0000    0.17107
257040.0000    0.08671
257080.0000    0.33141
257120.0000    0.34171
257160.0000    0.41734
257200.0000    0.43710
257240.0000    0.46516
257280.0000    0.31601
257320.0000    0.41979
257360.0000    0.48064
257400.0000    0.24028
257440.0000    0.22403
257480.0000    0.37486
257520.0000    0.34860
257560.0000    0.34141
257600.0000   -0.03869
257640.0000   -0.09194
257680.0000   -0.03926
257720.0000    0.17849
257760.0000    0.04159
257800.0000    0.05490
257840.0000    0.10121
257880.0000    0.12093
257920.0000    0.15869
257960.0000    0.03295
258000.0000   -0.01215
258040.0000    0.05803
258080.0000    0.19347
258120.0000    0.03955
258160.0000   -0.01508
258200.0000   -0.02434
258240.0000    0.30761
258280.0000    0.18022
258320.0000    0.04329
258360.0000    0.16074
258400.0000   -0.02791
258440.0000    0.09039
258480.0000    0.07160
258520.0000    0.06887
258560.0000   -0.01783
258600.0000   -0.06816
258640.0000   -0.07145
258680.0000    0.05907
258720.0000   -0.01245
258760.0000    0.06025
258800.0000    0.14293
258840.0000    0.26132
258880.0000   -0.00338
258920.0000    0.17989
258960.0000    0.08653
259000.0000    0.17809
259040.0000    0.16234
259080.0000    0.17577
259120.0000   -0.04320
259160.0000   -0.05699
259200.0000   -0.06703
259240.0000    0.14332
259280.0000    0.09983
259320.0000    0.08151
259360.0000   -0.07838
259400.0000   -0.03670
259440.0000    0.35148
259480.0000   -0.01570
259520.0000    0.12950
259560.0000   -0.01539
259600.0000   -0.05916
259640.0000    0.16271
259680.0000    0.16722
259720.0000    0.07923
259760.0000    0.02304
259800.0000    0.16776
259840.0000    0.08942
259880.0000   -0.07069
259920.0000    0.19432
259960.0000    0.03223
260000.0000    0.23835
260040.0000    0.05750
260080.0000    0.20601
260120.0000    0.01719
260160.0000    0.06783
260200.0000    0.22096
260240.0000    0.11091
260280.0000    0.05039
260320.0000    0.22580
260360.0000    0.02345
260400.0000    0.04222
260440.0000    0.06260
260480.0000    0.07748
260520.0000    0.05714
260560.0000    0.05277
260600.0000   -0.11377
260640.0000    0.16447
260680.0000    0.01059
260720.0000    0.17382
260760.0000   -0.05634
260800.0000    0.14305
260840.0000    0.16198
260880.0000    0.13953
260920.0000    0.18352
260960.0000    0.08418
261000.0000    0.13956
261040.0000    0.06795
261080.0000   -0.00105
261120.0000   -0.02001
261160.0000    0.06649
261200.0000   -0.07318
261240.0000   -0.05416
261280.0000    0.13488
261320.0000   -0.06298
261360.0000    0.26668
261400.0000    0.08280
261440.0000    0.19545
261480.0000   -0.08766
261520.0000    0.04032
261560.0000    0.51222
261600.0000    0.32182
261640.0000    0.41980
261680.0000    0.32017
261720.0000    0.34041
261760.0000    0.31999
261800.0000    0.40197
261840.0000    0.13926
261880.0000    0.33338
261920.0000    0.32057
261960.0000    0.16866
262000.0000    0.48911
262040.0000    0.40395
262080.0000    0.37321
262120.0000    0.28526
262160.0000    0.44369
262200.0000    0.41879
262240.0000    0.41094
262280.0000    0.19246
262320.0000    0.45821
262360.0000    0.33070
262400.0000    0.42423
262440.0000    0.50961
262480.0000    0.45063
262520.0000    0.28346
262560.0000    0.45336
262600.0000    0.31554
262640.0000    0.40597
262680.0000    0.38137
262720.0000    0.29561
262760.0000    0.31412
262800.0000    0.32586
262840.0000    0.21971
262880.0000    0.30792
262920.0000    0.32286
262960.0000    0.31553
263000.0000    0.24813
263040.0000    0.40583
263080.0000    0.30949
263120.0000    0.35875
263160.0000    0.42556
263200.0000    0.46348
263240.0000    0.42878
263280.0000    0.09074
263320.0000    0.20656
263360.0000    0.19108
263400.0000    0.01004
263440.0000    0.12125
263480.0000    0.06003
263520.0000    0.14118
263560.0000    0.15613
263600.0000    0.01082
263640.0000   -0.05762
263680.0000    0.15931
263720.0000   -0.04017
263760.0000    0.00303
263800.0000   -0.03932
263840.0000   -0.00003
263880.0000    0.17311
263920.0000    0.20916
263960.0000    0.00458
264000.0000    0.01110
264040.0000    0.05331
264080.0000   -0.00167
264120.0000    0.11532
264160.0000    0.19006
264200.0000    0.04332
264240.0000    0.05743
264280.0000   -0.09985
264320.0000   -0.05424
264360.0000   -0.05239
264400.0000    0.06708
264440.0000   -0.04303
264480.0000   -0.08124
264520.0000    0.20380
264560.0000   -0.17871
264600.0000   -0.08226
264640.0000   -0.01813
264680.0000    0.06222
264720.0000   -0.00515
264760.0000   -0.02147
264800.0000   -0.19708
264840.0000   -0.36034
264880.0000   -0.22828
264920.0000   -0.03861
264960.0000   -0.10981
265000.0000   -0.39083
265040.0000    0.00583
265080.0000    0.15575
265120.0000    0.13090
265160.0000   -0.01624
265200.0000    0.06335
265240.0000    0.01459
265280.0000    0.09768
265320.0000    0.09967
265360.0000    0.10434
265400.0000   -0.02426
265440.0000    0.11301
265480.0000    0.17419
265520.0000    0.14669
265560.0000    0.18414
265600.0000    0.01151
265640.0000    0.28344
265680.0000    0.11700
265720.0000   -0.02036
265760.0000   -0.10920
265800.0000    0.12429
265840.0000    0.05025
265880.0000    0.13535
265920.0000    0.16904
265960.0000   -0.13529
266000.0000    0.29747
266040.0000    0.14087
266080.0000    0.18019
266120.0000    0.22585
266160.0000    0.07216
266200.0000    0.14433
266240.0000    0.27865
266280.0000   -0.00855
266320.0000    0.03061
266360.0000    0.21291
266400.0000    0.05873
266440.0000    0.18938
266480.0000    0.09198
266520.0000    0.07902
266560.0000    0.03435
266600.0000    0.18234
266640.0000    0.10330
266680.0000    0.00103
266720.0000    0.17310
266760.0000   -0.07197
266800.0000    0.07540
266840.0000    0.07820
266880.0000   -0.01993
266920.0000    0.15798
266960.0000    0.01513
267000.0000    0.04721
267040.0000    0.00737
267080.0000   -0.19205
267120.0000    0.06417
267160.0000   -0.05747
267200.0000   -0.06879
267240.0000    0.00920
267280.0000    0.07780
267320.0000   -0.10201
267360.0000    0.00770
267400.0000   -0.08903
267440.0000   -0.05436
267480.0000   -0.01267
267520.0000    0.09859
267560.0000   -0.18149
267600.0000    0.08427
267640.0000    0.09998
267680.0000   -0.23491
267720.0000    0.00666
267760.0000   -0.01715
267800.0000   -0.06670
267840.0000    0.16004
267880.0000   -0.05308
267920.0000    0.07424
267960.0000   -0.08133
268000.0000   -0.05415
268040.0000    0.10059
268080.0000    0.15599
268120.0000   -0.10326
268160.0000   -0.09296
268200.0000    0.12861
268240.0000    0.13379
268280.0000    0.04925
268320.0000    0.13277
268360.0000   -0.06984
268400.0000    0.00149
268440.0000    0.08629
268480.0000    0.12713
268520.0000    0.11352
268560.0000    0.15152
268600.0000    0.22103
268640.0000    0.03997
268680.0000    0.08335
268720.0000    0.28744
268760.0000    0.09549
268800.0000    0.36585
268840.0000    0.03631
268880.0000   -0.03185
268920.0000   -0.15899
268960.0000   -0.12227
269000.0000    0.04508
269040.0000    0.04576
269080.0000    0.06648
269120.0000    0.08454
269160.0000    0.06837
269200.0000   -0.02827
269240.0000    0.11431
269280.0000   -0.03013
269320.0000    0.04721
269360.0000    0.06827
269400.0000    0.03136
269440.0000   -0.12336
269480.0000    0.02105
269520.0000    0.09178
269560.0000   -0.09555
269600.0000   -0.02008
269640.0000    0.05760
269680.0000   -0.09334
269720.0000    0.00673
269760.0000   -0.01264
269800.0000    0.19147
269840.0000    0.12603
269880.0000    0.15618
269920.0000   -0.16713
269960.0000   -0.10727
270000.0000   -0.06673
270040.0000   -0.05627
270080.0000    0.23146
270120.0000    0.10752
270160.0000    0.21855
270200.0000    0.15758
270240.0000    0.07907
270280.0000    0.25535
270320.0000    0.06092
270360.0000   -0.12963
270400.0000    0.18160
270440.0000    0.14043
270480.0000    0.13755
270520.0000    0.02871
270560.0000    0.14238
270600.0000    0.07430
270640.0000    0.13115
270680.0000    0.10220
270720.0000    0.08246
270760.0000    0.02607
270800.0000    0.02282
270840.0000    0.10147
270880.0000    0.02722
270920.0000    0.19677
270960.0000   -0.35656
271000.0000   -0.15365
271040.0000   -0.30296
271080.0000    0.05696
271120.0000   -0.01963
271160.0000    0.17893
271200.0000    0.36353
271240.0000    0.12624
271280.0000   -0.02722
271320.0000   -0.22368
271360.0000    0.02906
271400.0000    0.10249
271440.0000    0.16336
271480.0000    0.13784
271520.0000    0.03339
271560.0000    0.12859
271600.0000    0.13743
271640.0000    0.08084
271680.0000    0.18289
271720.0000    0.07985
271760.0000    0.14044
271800.0000    0.01441
271840.0000    0.10277
271880.0000    0.23663
271920.0000    0.21848
271960.0000    0.06514
272000.0000    0.17685
272040.0000    0.12002
272080.0000    0.05337
272120.0000    0.30005
272160.0000    0.18151
272200.0000    0.13232
272240.0000    0.19720
272280.0000    0.21091
272320.0000    0.25654
272360.0000   -0.30239
272400.0000    0.18852
272440.0000    0.10650
272480.0000    0.25014
272520.0000    0.13870
272560.0000    0.19170
272600.0000    0.17436
272640.0000   -0.21006
272680.0000   -0.09937
272720.0000   -0.37703
272760.0000   -0.12409
272800.0000   -0.16509
272840.0000    0.30907
272880.0000    0.20697
272920.0000    0.23320
272960.0000    0.09391
273000.0000    0.15725
273040.0000    0.12129
273080.0000   -0.09122
273120.0000   -0.11673
273160.0000    0.22113
273200.0000   -0.14375
273240.0000   -0.11547
273280.0000    0.12609
273320.0000    0.02970
273360.0000    0.27568
273400.0000    0.26792
273440.0000    0.11538
273480.0000    0.10734
273520.0000    0.21187
273560.0000   -0.20735
273600.0000    0.22473
273640.0000    0.15229
273680.0000    0.10182
273720.0000    0.14715
273760.0000   -0.03745
273800.0000    0.04311
273840.0000   -0.02409
273880.0000    0.04662
273920.0000   -0.10562
273960.0000   -0.08205
274000.0000    0.16672
274040.0000   -0.00407
274080.0000   -0.04900
274120.0000    0.17896
274160.0000    0.11600
274200.0000   -0.01857
274240.0000    0.18273
274280.0000    0.05916
274320.0000    0.05270
274360.0000    0.07590
274400.0000   -0.04173
274440.0000    0.05385
274480.0000    0.20047
274520.0000    0.02754
274560.0000    0.02468
274600.0000    0.10505
274640.0000   -0.05036
274680.0000    0.17825
274720.0000    0.19902
274760.0000    0.04312
274800.0000   -0.02403
274840.0000    0.24644
274880.0000    0.13081
274920.0000    0.13839
274960.0000    0.25768
275000.0000    0.22864
275040.0000    0.12751
275080.0000    0.22950
275120.0000    0.03885
275160.0000    0.04776
275200.0000   -0.04097
275240.0000   -0.10287
275280.0000    0.16732
275320.0000    0.08630
275360.0000    0.04637
275400.0000   -0.13786
275440.0000    0.17189
275480.0000    0.03986
275520.0000    0.11446
275560.0000    0.03677
275600.0000    0.42861
275640.0000    0.03873
275680.0000   -0.04450
275720.0000   -0.14476
275760.0000   -0.17649
275800.0000    0.06246
275840.0000   -0.29673
275880.0000   -0.02552
275920.0000   -0.11789
275960.0000   -0.28835
276000.0000    0.05013
276040.0000   -0.07036
276080.0000    0.04232
276120.0000   -0.17855
276160.0000   -0.05515
276200.0000    0.08054
276240.0000   -0.24795
276280.0000   -0.13999
276320.0000   -0.15790
276360.0000    0.06762
276400.0000   -0.14472
276440.0000   -0.05011
276480.0000   -0.19158
276520.0000    0.02675
276560.0000   -0.29023
276600.0000   -0.05111
276640.0000    0.06568
276680.0000    0.05022
276720.0000    0.12132
276760.0000   -0.18819
276800.0000    0.07553
276840.0000    0.09682
276880.0000    0.13544
276920.0000    0.08891
276960.0000   -0.18499
277000.0000    0.00259
277040.0000    0.21386
277080.0000   -0.07437
277120.0000    0.31743
277160.0000    0.20314
277200.0000   -0.16406
277240.0000   -0.28948
277280.0000   -0.12573
277320.0000    0.02684
277360.0000    0.31518
277400.0000    0.02585
277440.0000    0.02628
277480.0000    0.06734
277520.0000    0.25884
277560.0000   -0.00743
277600.0000    0.17136
277640.0000    0.10085
277680.0000    0.17654
277720.0000    0.12411
277760.0000    0.08787
277800.0000    0.10000
277840.0000   -0.13166
277880.0000   -0.01136
277920.0000    0.01089
277960.0000   -0.09712
278000.0000    0.10212
278040.0000    0.09914
278080.0000   -0.13725
278120.0000   -0.17209
278160.0000    0.17497
278200.0000    0.08816
278240.0000    0.15441
278280.0000   -0.16323
278320.0000   -0.17140
278360.0000    0.01956
278400.0000    0.03255
278440.0000   -0.16819
278480.0000    0.11515
278520.0000    0.17010
278560.0000    0.10960
278600.0000    0.03367
278640.0000   -0.12184
278680.0000   -0.19947
278720.0000    0.02726
278760.0000    0.06365
278800.0000    0.13522
278840.0000   -0.00275
278880.0000   -0.02526
278920.0000    0.04067
278960.0000    0.24110
279000.0000   -0.06109
279040.0000    0.04460
279080.0000    0.04976
279120.0000   -0.02420
279160.0000   -0.15705
279200.0000   -0.01553
279240.0000    0.01825
279280.0000    0.09873
279320.0000    0.26129
279360.0000   -0.08234
279400.0000   -0.11206
279440.0000   -0.48161
279480.0000   -0.14863
279520.0000   -0.09432
279560.0000   -0.19925
279600.0000    0.02253
279640.0000    0.11540
279680.0000   -0.16698
279720.0000   -0.03847
279760.0000    0.11964
279800.0000    0.11779
279840.0000   -0.16389
279880.0000   -0.06046
279920.0000   -0.19472
279960.0000   -0.33562
280000.0000   -0.34719
280040.0000   -0.31522
280080.0000   -0.15478
280120.0000   -0.12740
280160.0000   -0.22353
280200.0000   -0.39757
280240.0000   -0.43777
280280.0000   -0.31804
280320.0000   -0.19117
280360.0000   -0.02336
280400.0000   -0.26178
280440.0000   -0.47301
280480.0000   -0.13967
280520.0000   -0.11937
280560.0000   -0.11420
280600.0000   -0.40129
280640.0000   -0.37423
280680.0000   -0.42976
280720.0000   -0.21332
280760.0000   -0.25153
280800.0000   -0.23271
280840.0000   -0.22903
280880.0000   -0.08846
280920.0000   -0.36261
280960.0000   -0.41496
281000.0000   -0.23161
281040.0000   -0.11423
281080.0000   -0.36527
281120.0000   -0.35997
281160.0000   -0.53781
281200.0000   -0.16916
281240.0000   -0.25045
281280.0000   -0.36952
281320.0000   -0.19777
281360.0000   -0.08941
281400.0000   -0.18207
281440.0000   -0.20668
281480.0000   -0.37898
281520.0000   -0.15801
281560.0000   -0.28518
281600.0000   -0.21100
281640.0000   -0.36466
281680.0000    0.02944
281720.0000   -0.43893
281760.0000   -0.28828
281800.0000   -0.02472
281840.0000   -0.22251
281880.0000   -0.01336
281920.0000   -0.31269
281960.0000   -0.31377
282000.0000   -0.29873
282040.0000   -0.31746
282080.0000   -0.28838
282120.0000    0.06481
282160.0000   -0.23395
282200.0000    0.02848
282240.0000   -0.13150
282280.0000   -0.12195
282320.0000   -0.38826
282360.0000    0.02291
282400.0000   -0.44444
282440.0000   -0.20047
282480.0000   -0.11157
282520.0000   -0.31258
282560.0000    0.00607
282600.0000   -0.41901
282640.0000   -0.39942
282680.0000   -0.11226
282720.0000   -0.14300
282760.0000   -0.06615
282800.0000   -0.27390
282840.0000   -0.20772
282880.0000   -0.32729
282920.0000   -0.28049
282960.0000   -0.15987
283000.0000    0.02895
283040.0000   -0.19115
283080.0000   -0.04059
283120.0000   -0.21655
283160.0000   -0.26591
283200.0000   -0.20466
283240.0000   -0.09770
283280.0000    0.08294
283320.0000   -0.32098
283360.0000   -0.26971
283400.0000   -0.03527
283440.0000   -0.27333
283480.0000   -0.05939
283520.0000    0.00076
283560.0000    0.05618
283600.0000   -0.15835
283640.0000   -0.24894
283680.0000   -0.37836
283720.0000    0.14228
283760.0000   -0.23286
283800.0000   -0.25244
283840.0000   -0.31262
283880.0000   -0.16632
283920.0000   -0.36274
283960.0000    0.11897
284000.0000   -0.03208
284040.0000   -0.22891
284080.0000   -0.05765
284120.0000   -0.11650
284160.0000   -0.22543
284200.0000   -0.25197
284240.0000   -0.36349
284280.0000   -0.41770
284320.0000   -0.16955
284360.0000   -0.09683
284400.0000   -0.19570
284440.0000   -0.23133
284480.0000   -0.17082
284520.0000   -0.09445
284560.0000   -0.00150
284600.0000   -0.04360
284640.0000   -0.17361
284680.0000   -0.22644
284720.0000   -0.43920
284760.0000    0.00961
284800.0000   -0.26480
284840.0000   -0.23109
284880.0000   -0.25214
284920.0000   -0.04507
284960.0000   -0.10067
285000.0000   -0.35785
285040.0000   -0.11775
285080.0000   -0.08220
285120.0000   -0.39797
285160.0000   -0.11956
285200.0000   -0.06348
285240.0000   -0.15920
285280.0000   -0.26576
285320.0000   -0.17702
285360.0000   -0.06194
285400.0000   -0.18744
285440.0000   -0.28763
285480.0000   -0.14549
285520.0000   -0.09574
285560.0000   -0.13735
285600.0000   -0.24755
285640.0000   -0.04001
285680.0000   -0.17424
285720.0000   -0.17867
285760.0000   -0.25176
285800.0000   -0.07761
285840.0000   -0.12744
285880.0000   -0.13917
285920.0000    0.07443
285960.0000   -0.09911
286000.0000    0.03429
286040.0000    0.24010
286080.0000    0.09756
286120.0000   -0.04857
286160.0000   -0.20776
286200.0000   -0.43721
286240.0000   -0.13427
286280.0000   -0.11649
286320.0000   -0.32372
286360.0000    0.14965
286400.0000    0.11669
286440.0000    0.08497
286480.0000    0.14123
286520.0000    0.00918
286560.0000    0.05927
286600.0000   -0.01124
286640.0000   -0.10854
286680.0000   -0.24031
286720.0000   -0.10821
286760.0000    0.12040
286800.0000    0.04108
286840.0000   -0.05865
286880.0000   -0.15011
286920.0000   -0.05821
286960.0000   -0.18066
287000.0000   -0.36479
287040.0000    0.10335
287080.0000   -0.29545
287120.0000   -0.05871
287160.0000   -0.08175
287200.0000   -0.28951
287240.0000   -0.26082
287280.0000   -0.17654
287320.0000   -0.01890
287360.0000   -0.01298
287400.0000    0.04095
287440.0000    0.13472
287480.0000    0.16229
287520.0000   -0.07648
287560.0000   -0.00010
287600.0000    0.11458
287640.0000   -0.10127
287680.0000   -0.17479
287720.0000   -0.11812
287760.0000   -0.28592
287800.0000   -0.13054
287840.0000    0.14220
287880.0000   -0.20763
287920.0000   -0.16445
287960.0000   -0.13663
288000.0000   -0.04249
288040.0000   -0.01846
288080.0000   -0.00660
288120.0000   -0.00891
288160.0000   -0.14655
288200.0000    0.02200
288240.0000    0.00309
288280.0000    0.05890
288320.0000   -0.13965
288360.0000   -0.00909
288400.0000   -0.16491
288440.0000   -0.18844
288480.0000    0.02585
288520.0000   -0.13974
288560.0000    0.02709
288600.0000   -0.08845
288640.0000    0.02919
288680.0000   -0.13238
288720.0000    0.08211
288760.0000    0.04164
288800.0000    0.04387
288840.0000    0.20319
288880.0000    0.09803
288920.0000    0.09390
288960.0000    0.06565
289000.0000    0.07358
289040.0000   -0.08566
289080.0000    0.07043
289120.0000    0.10696
289160.0000    0.09388
289200.0000    0.20157
289240.0000   -0.10830
289280.0000   -0.11880
289320.0000   -0.32874
289360.0000   -0.15138
289400.0000    0.14321
289440.0000   -0.00271
289480.0000   -0.02943
289520.0000   -0.03783
289560.0000   -0.04718
289600.0000   -0.17341
289640.0000    0.02427
289680.0000   -0.04569
289720.0000    0.13322
289760.0000   -0.06989
289800.0000    0.07666
289840.0000    0.12834
289880.0000    0.09370
289920.0000    0.01320
289960.0000   -0.35183
290000.0000   -0.45052
290040.0000    0.06853
290080.0000   -0.11038
290120.0000   -0.05144
290160.0000   -0.17476
290200.0000   -0.01484
290240.0000    0.01571
290280.0000    0.09063
290320.0000   -0.15694
290360.0000   -0.12718
290400.0000   -0.10812
290440.0000   -0.02292
290480.0000    0.10468
290520.0000    0.13803
290560.0000    0.03491
290600.0000    0.05631
290640.0000   -0.05851
290680.0000    0.03073
290720.0000   -0.01029
290760.0000   -0.07937
290800.0000   -0.07735
290840.0000    0.00135
290880.0000    0.15849
290920.0000    0.11998
290960.0000    0.14773
291000.0000    0.06475
291040.0000   -0.04899
291080.0000    0.07055
291120.0000    0.10483
291160.0000   -0.08346
291200.0000   -0.08994
291240.0000   -0.15647
291280.0000   -0.03826
291320.0000   -0.00922
291360.0000   -0.02514
291400.0000    0.04907
291440.0000    0.04089
291480.0000   -0.07050
291520.0000   -0.04913
291560.0000   -0.13269
291600.0000    0.07285
291640.0000   -0.30678
291680.0000   -0.06409
291720.0000   -0.19760
291760.0000   -0.18907
291800.0000   -0.00877
291840.0000    0.02418
291880.0000   -0.05497
291920.0000   -0.08481
291960.0000    0.09087
292000.0000   -0.06456
292040.0000    0.02748
292080.0000    0.09628
292120.0000   -0.00247
292160.0000    0.02945
292200.0000    0.16993
292240.0000    0.16390
292280.0000    0.04905
292320.0000   -0.00680
292360.0000    0.10907
292400.0000    0.05596
292440.0000    0.09846
292480.0000    0.10474
292520.0000   -0.16420
292560.0000    0.02844
292600.0000   -0.20300
292640.0000   -0.04328
292680.0000   -0.12052
292720.0000    0.15036
292760.0000   -0.12513
292800.0000   -0.11763
292840.0000    0.01249
292880.0000   -0.16542
292920.0000    0.04814
292960.0000   -0.17791
293000.0000   -0.02016
293040.0000   -0.07680
293080.0000    0.00079
293120.0000   -0.16833
293160.0000   -0.14617
293200.0000   -0.09971
293240.0000   -0.31196
293280.0000    0.05509
293320.0000   -0.15345
293360.0000   -0.02798
293400.0000    0.07499
293440.0000   -0.15994
293480.0000   -0.18883
293520.0000    0.01328
293560.0000   -0.03531
293600.0000   -0.19837
293640.0000    0.06189
293680.0000    0.02835
293720.0000   -0.05188
293760.0000   -0.10707
293800.0000   -0.15457
293840.0000   -0.00113
293880.0000    0.03182
293920.0000    0.17126
293960.0000    0.00521
294000.0000    0.00920
294040.0000    0.13173
294080.0000   -0.04557
294120.0000    0.11695
294160.0000    0.06467
294200.0000   -0.03802
294240.0000    0.00872
294280.0000   -0.01662
294320.0000   -0.14918
294360.0000    0.03225
294400.0000   -0.06987
294440.0000   -0.05175
294480.0000   -0.12147
294520.0000   -0.17336
294560.0000    0.03013
294600.0000    0.09753
294640.0000    0.12678
294680.0000   -0.06674
294720.0000   -0.04981
294760.0000    0.18071
294800.0000    0.09635
294840.0000    0.25410
294880.0000   -0.05666
294920.0000    0.08192
294960.0000    0.03761
295000.0000    0.12385
295040.0000    0.03635
295080.0000    0.05007
295120.0000    0.19514
295160.0000    0.11148
295200.0000    0.01053
295240.0000   -0.13434
295280.0000   -0.09665
295320.0000   -0.22151
295360.0000   -0.19069
295400.0000   -0.18725
295440.0000   -0.23054
295480.0000   -0.10353
295520.0000   -0.00470
295560.0000    0.08370
295600.0000    0.09531
295640.0000   -0.15796
295680.0000   -0.07186
295720.0000   -0.18251
295760.0000   -0.42538
295800.0000   -0.22262
295840.0000   -0.26098
295880.0000   -0.33268
295920.0000   -0.16500
295960.0000   -0.18310
296000.0000   -0.33802
296040.0000   -0.06565
296080.0000   -0.20270
296120.0000   -0.03309
296160.0000   -0.40195
296200.0000   -0.33507
296240.0000   -0.25043
296280.0000   -0.27167
296320.0000   -0.12926
296360.0000   -0.22798
296400.0000   -0.17027
296440.0000   -0.22746
296480.0000    0.14390
296520.0000    0.45921
296560.0000    0.10282
296600.0000    0.07402
296640.0000    0.00576
296680.0000    0.13920
296720.0000   -0.03228
296760.0000    0.03112
296800.0000   -0.17680
296840.0000   -0.01829
296880.0000   -0.31935
296920.0000   -0.15782
296960.0000   -0.02691
297000.0000   -0.21605
297040.0000   -0.06231
297080.0000   -0.05993
297120.0000   -0.09267
297160.0000   -0.25564
297200.0000   -0.16327
297240.0000   -0.27026
297280.0000   -0.18943
297320.0000   -0.23825
297360.0000    0.01615
297400.0000    0.01753
297440.0000    0.12131
297480.0000    0.09431
297520.0000    0.13434
297560.0000    0.02364
297600.0000    0.05555
297640.0000   -0.10981
297680.0000   -0.10279
297720.0000    0.05412
297760.0000   -0.17463
297800.0000   -0.12780
297840.0000   -0.30923
297880.0000   -0.05079
297920.0000   -0.13021
297960.0000   -0.24224
298000.0000   -0.18666
298040.0000   -0.31050
298080.0000   -0.37715
298120.0000   -0.30986
298160.0000   -0.22466
298200.0000   -0.16138
298240.0000   -0.13114
298280.0000   -0.21311
298320.0000   -0.07318
298360.0000   -0.08778
298400.0000   -0.26947
298440.0000   -0.14908
298480.0000    0.09938
298520.0000    0.01782
298560.0000   -0.17866
298600.0000   -0.19732
298640.0000   -0.00046
298680.0000   -0.10282
298720.0000   -0.15798
298760.0000   -0.17484
298800.0000   -0.14735
298840.0000    0.03255
298880.0000   -0.07403
298920.0000   -0.33847
298960.0000   -0.29960
299000.0000   -0.32565
299040.0000   -0.06390
299080.0000   -0.23851
299120.0000   -0.19585
299160.0000    0.07803
299200.0000   -0.17756
299240.0000   -0.04555
299280.0000    0.15268
299320.0000   -0.08816
299360.0000   -0.03649
299400.0000   -0.32722
299440.0000   -0.17150
299480.0000   -0.29409
299520.0000   -0.14820
299560.0000   -0.41415
299600.0000   -0.39372
299640.0000   -0.28021
299680.0000   -0.23114
299720.0000   -0.16778
299760.0000   -0.16241
299800.0000    0.02214
299840.0000   -0.04725
299880.0000   -0.09364
299920.0000   -0.19345
299960.0000   -0.24928
300000.0000   -0.01478
300040.0000    0.07690
300080.0000    0.20450
300120.0000   -0.02133
300160.0000    0.07602
300200.0000    0.02800
300240.0000   -0.13217
300280.0000    0.01929
300320.0000   -0.07587
300360.0000   -0.23108
300400.0000   -0.40201
300440.0000   -0.14847
300480.0000   -0.11577
300520.0000   -0.21968
300560.0000   -0.38325
300600.0000   -0.08624
300640.0000   -0.22349
300680.0000   -0.22949
300720.0000   -0.14901
300760.0000    0.05475
300800.0000   -0.07684
300840.0000   -0.02813
300880.0000   -0.07614
300920.0000   -0.12831
300960.0000   -0.12963
301000.0000   -0.04722
301040.0000   -0.11271
301080.0000   -0.00895
301120.0000   -0.03756
301160.0000   -0.14626
301200.0000   -0.46046
301240.0000   -0.10398
301280.0000   -0.40522
301320.0000   -0.49007
301360.0000   -0.12853
301400.0000   -0.09335
301440.0000   -0.14331
301480.0000   -0.08632
301520.0000   -0.30038
301560.0000   -0.05200
301600.0000   -0.08966
301640.0000   -0.08098
301680.0000   -0.36654
301720.0000   -0.27492
301760.0000    0.04803
301800.0000    0.06306
301840.0000   -0.17137
301880.0000   -0.15269
301920.0000   -0.48028
301960.0000   -0.14039
302000.0000   -0.01010
302040.0000    0.08685
302080.0000    0.17172
302120.0000    0.06187
302160.0000    0.09007
302200.0000    0.16743
302240.0000   -0.03817
302280.0000   -0.04009
302320.0000   -0.11891
302360.0000   -0.03840
302400.0000   -0.25329
302440.0000   -0.36490
302480.0000   -0.02464
302520.0000    0.04404
302560.0000   -0.11219
302600.0000   -0.01934
302640.0000   -0.19328
302680.0000   -0.10514
302720.0000   -0.06509
302760.0000   -0.12471
302800.0000   -0.15230
302840.0000   -0.32016
302880.0000   -0.23857
302920.0000   -0.65051
302960.0000   -0.45562
303000.0000   -0.43305
303040.0000   -0.07685
303080.0000   -0.30617
303120.0000   -0.29867
303160.0000    0.24203
303200.0000    0.09294
303240.0000   -0.19743
303280.0000   -0.00626
303320.0000   -0.24587
303360.0000   -0.18414
303400.0000   -0.39984
303440.0000   -0.34477
303480.0000    0.09191
303520.0000    0.13671
303560.0000    0.11753
303600.0000   -0.00540
303640.0000    0.13771
303680.0000    0.09304
303720.0000   -0.02123
303760.0000   -0.08811
303800.0000    0.06201
303840.0000    0.01581
303880.0000   -0.12471
303920.0000   -0.25109
303960.0000   -0.11066
304000.0000   -0.03242
304040.0000   -0.01244
304080.0000   -0.00776
304120.0000   -0.17517
304160.0000   -0.29124
304200.0000   -0.22930
304240.0000   -0.22250
304280.0000   -0.33497
304320.0000   -0.13134
304360.0000   -0.26637
304400.0000   -0.31799
304440.0000   -0.23692
304480.0000   -0.52122
304520.0000   -0.47691
304560.0000   -0.14166
304600.0000   -0.17656
304640.0000   -0.15360
304680.0000   -0.18040
304720.0000   -0.03053
304760.0000   -0.11952
304800.0000   -0.05169
304840.0000   -0.03056
304880.0000    0.00348
304920.0000    0.07597
304960.0000   -0.05193
305000.0000    0.10985
305040.0000   -0.01229
305080.0000   -0.16518
305120.0000    0.01376
305160.0000    0.24918
305200.0000    0.18571
305240.0000    0.01161
305280.0000    0.04595
305320.0000   -0.01721
305360.0000    0.09478
305400.0000   -0.01483
305440.0000    0.06480
305480.0000    0.04985
305520.0000    0.10299
305560.0000    0.20954
305600.0000    0.02046
305640.0000    0.15400
305680.0000   -0.15660
305720.0000   -0.11771
305760.0000    0.03013
305800.0000   -0.02012
305840.0000    0.04640
305880.0000   -0.05078
305920.0000   -0.30589
305960.0000   -0.01902
306000.0000   -0.02410
306040.0000    0.14342
306080.0000    0.13161
306120.0000   -0.04608
306160.0000    0.01120
306200.0000    0.03875
306240.0000   -0.15673
306280.0000    0.08804
306320.0000    0.19952
306360.0000    0.05397
306400.0000    0.27721
306440.0000    0.11715
306480.0000    0.19437
306520.0000    0.08238
306560.0000    0.04188
306600.0000    0.13099
306640.0000    0.07623
306680.0000    0.08755
306720.0000   -0.18269
306760.0000    0.11411
306800.0000    0.05901
306840.0000   -0.09476
306880.0000    0.01305
306920.0000   -0.10948
306960.0000    0.02971
307000.0000    0.08847
307040.0000   -0.02720
307080.0000    0.21082
307120.0000   -0.09725
307160.0000    0.15519
307200.0000    0.16280
307240.0000    0.15006
307280.0000    0.15481
307320.0000    0.06629
307360.0000    0.05720
307400.0000   -0.08067
307440.0000    0.22078
307480.0000    0.20714
307520.0000    0.02653
307560.0000    0.10185
307600.0000    0.13304
307640.0000    0.02714
307680.0000   -0.01400
307720.0000   -0.12451
307760.0000    0.01450
307800.0000   -0.17986
307840.0000   -0.20024
307880.0000   -0.06510
307920.0000   -0.04535
307960.0000   -0.01486
308000.0000    0.16318
308040.0000    0.07088
308080.0000    0.07104
308120.0000   -0.00690
308160.0000   -0.06374
308200.0000   -0.23918
308240.0000   -0.28944
308280.0000   -0.26190
308320.0000    0.23801
308360.0000    0.06264
308400.0000   -0.13082
308440.0000    0.11609
308480.0000   -0.57033
308520.0000   -0.51790
308560.0000   -0.31146
308600.0000   -0.16417
308640.0000   -0.45762
308680.0000   -0.42397
308720.0000   -0.56661
308760.0000   -0.49835
308800.0000   -0.45086
308840.0000   -0.57666
308880.0000   -0.09683
308920.0000    0.07296
308960.0000   -0.17239
309000.0000    0.01705
309040.0000   -0.10946
309080.0000    0.00574
309120.0000    0.07490
309160.0000   -0.04099
309200.0000   -0.27716
309240.0000   -0.35943
309280.0000   -0.40820
309320.0000   -0.42885
309360.0000   -0.41852
309400.0000   -0.45769
309440.0000   -0.39199
309480.0000   -0.30944
309520.0000   -0.28575
309560.0000   -0.42566
309600.0000   -0.39885
309640.0000   -0.52962
309680.0000   -0.24060
309720.0000   -0.21924
309760.0000   -0.65544
309800.0000   -0.55924
309840.0000   -0.45147
309880.0000   -0.34512
309920.0000   -0.33361
309960.0000   -0.20974
310000.0000    0.07850
310040.0000    0.15446
310080.0000    0.22933
310120.0000    0.05988
310160.0000   -0.01171
310200.0000    0.09829
310240.0000   -0.15111
310280.0000   -0.40225
310320.0000   -0.18197
310360.0000   -0.13226
310400.0000   -0.24726
310440.0000   -0.13652
310480.0000   -0.33474
310520.0000   -0.27362
310560.0000    0.16969
310600.0000   -0.05583
310640.0000   -0.05981
310680.0000    0.19136
310720.0000    0.28259
310760.0000    0.12923
310800.0000   -0.01413
310840.0000    0.08257
310880.0000   -0.06458
310920.0000   -0.23658
310960.0000   -0.05443
311000.0000    0.11415
311040.0000    0.17173
311080.0000    0.19235
311120.0000    0.24760
311160.0000    0.32199
311200.0000    0.06391
311240.0000    0.21522
311280.0000    0.14179
311320.0000    0.10177
311360.0000   -0.13450
311400.0000    0.03700
311440.0000    0.00324
311480.0000    0.13757
311520.0000    0.08074
311560.0000    0.34093
311600.0000    0.01593
311640.0000   -0.07237
311680.0000    0.22851
311720.0000    0.00188
311760.0000    0.11310
311800.0000    0.24523
311840.0000    0.33564
311880.0000    0.17205
311920.0000    0.17352
311960.0000   -0.02301
312000.0000    0.12835
312040.0000   -0.05551
312080.0000    0.08196
312120.0000    0.05224
312160.0000   -0.01016
312200.0000    0.05525
312240.0000    0.04934
312280.0000    0.15864
312320.0000    0.08362
312360.0000    0.19473
312400.0000    0.26799
312440.0000    0.09041
312480.0000    0.15611
312520.0000    0.29243
312560.0000    0.11849
312600.0000    0.09066
312640.0000    0.10285
312680.0000    0.18384
312720.0000    0.07336
312760.0000    0.11184
312800.0000    0.04036
312840.0000   -0.02569
312880.0000   -0.09926
312920.0000   -0.13401
312960.0000   -0.10190
313000.0000    0.05926
313040.0000   -0.02827
313080.0000   -0.01816
313120.0000    0.00702
313160.0000   -0.13968
313200.0000    0.12129
313240.0000    0.04366
313280.0000    0.03550
313320.0000   -0.18876
313360.0000   -0.09836
313400.0000   -0.20336
313440.0000   -0.01539
313480.0000    0.05160
313520.0000   -0.03808
313560.0000    0.03938
313600.0000   -0.02595
313640.0000   -0.16039
313680.0000   -0.01469
313720.0000   -0.12181
313760.0000   -0.23962
313800.0000   -0.10966
313840.0000    0.02180
313880.0000   -0.04428
313920.0000    0.10138
313960.0000   -0.10250
314000.0000   -0.21778
314040.0000   -0.07919
314080.0000   -0.20310
314120.0000   -0.15202
314160.0000   -0.14316
314200.0000   -0.02869
314240.0000    0.05085
314280.0000   -0.23425
314320.0000   -0.33605
314360.0000    0.02894
314400.0000   -0.05805
314440.0000   -0.02804
314480.0000   -0.12949
314520.0000   -0.09495
314560.0000   -0.14821
314600.0000   -0.20019
314640.0000   -0.09259
314680.0000   -0.31158
314720.0000   -0.40168
314760.0000   -0.07752
314800.0000   -0.02345
314840.0000    0.15308
314880.0000    0.01423
314920.0000    0.07848
314960.0000    0.05076
315000.0000   -0.00262
315040.0000   -0.09630
315080.0000    0.08000
315120.0000    0.03838
315160.0000   -0.03096
315200.0000   -0.21682
315240.0000   -0.29871
315280.0000   -0.17021
315320.0000   -0.29712
315360.0000    0.10323
315400.0000    0.05269
315440.0000    0.22660
315480.0000   -0.28542
315520.0000   -0.06190
315560.0000   -0.13478
315600.0000    0.02634
315640.0000   -0.18807
315680.0000   -0.00347
315720.0000   -0.22200
315760.0000   -0.01700
315800.0000    0.23312
315840.0000    0.08564
315880.0000    0.10130
315920.0000   -0.02098
315960.0000    0.15521
316000.0000    0.12493
316040.0000    0.10620
316080.0000    0.06207
316120.0000    0.10040
316160.0000   -0.12340
316200.0000    0.09251
316240.0000    0.09183
316280.0000    0.10607
316320.0000   -0.07547
316360.0000    0.14674
316400.0000    0.06082
316440.0000    0.07718
316480.0000   -0.09311
316520.0000    0.06082
316560.0000   -0.03079
316600.0000    0.14244
316640.0000    0.15261
316680.0000    0.14041
316720.0000   -0.17006
316760.0000   -0.01643
316800.0000    0.01727
316840.0000   -0.08685
316880.0000    0.13201
316920.0000    0.02238
316960.0000   -0.11058
317000.0000    0.04014
317040.0000   -0.11154
317080.0000    0.05407
317120.0000   -0.12724
317160.0000    0.05071
317200.0000    0.05197
317240.0000   -0.00996
317280.0000    0.04501
317320.0000    0.12021
317360.0000    0.06814
317400.0000    0.19259
317440.0000    0.03514
317480.0000   -0.06772
317520.0000    0.07336
317560.0000    0.04780
317600.0000   -0.09845
317640.0000    0.11905
317680.0000    0.10591
317720.0000    0.03227
317760.0000    0.08361
317800.0000    0.16097
317840.0000   -0.03228
317880.0000   -0.00073
317920.0000    0.25820
317960.0000    0.05063
318000.0000    0.16523
318040.0000    0.24805
318080.0000    0.17805
318120.0000    0.22500
318160.0000    0.19029
318200.0000    0.13102
318240.0000   -0.03058
318280.0000   -0.13500
318320.0000    0.29015
318360.0000    0.17568
318400.0000    0.10716
318440.0000   -0.12054
318480.0000   -0.20810
318520.0000    0.04658
318560.0000   -0.44264
318600.0000    0.07905
318640.0000    0.21270
318680.0000    0.03008
318720.0000    0.07470
318760.0000    0.23970
318800.0000    0.29317
318840.0000    0.11311
318880.0000    0.43038
318920.0000    0.22918
318960.0000   -0.26848
319000.0000    0.03274
319040.0000   -0.13639
319080.0000   -0.13735
319120.0000    0.00922
319160.0000   -0.23605
319200.0000    0.03548
319240.0000   -0.33198
319280.0000   -0.16532
319320.0000   -0.15727
319360.0000   -0.07477
319400.0000    0.14609
319440.0000    0.02410
319480.0000    0.02131
319520.0000   -0.20357
319560.0000   -0.14048
319600.0000   -0.14496
319640.0000   -0.05608
319680.0000   -0.11269
319720.0000   -0.11873
319760.0000   -0.10721
319800.0000   -0.18354
319840.0000   -0.31702
319880.0000   -0.11605
319920.0000   -0.10576
319960.0000   -0.15832
320000.0000   -0.18898
320040.0000   -0.27289
320080.0000   -0.07589
320120.0000   -0.26447
320160.0000   -0.27614
320200.0000   -0.11746
320240.0000   -0.22448
320280.0000   -0.32034
320320.0000   -0.26306
320360.0000   -0.16606
320400.0000    0.03851
320440.0000    0.04606
320480.0000    0.13448
320520.0000   -0.00214
320560.0000   -0.18356
320600.0000    0.07483
320640.0000    0.13382
320680.0000    0.04839
320720.0000   -0.07743
320760.0000    0.00615
320800.0000   -0.17807
320840.0000   -0.06753
320880.0000    0.05496
320920.0000    0.12865
320960.0000    0.19810
321000.0000   -0.02976
321040.0000   -0.01299
321080.0000   -0.13285
321120.0000   -0.03291
321160.0000   -0.44322
321200.0000   -0.06715
321240.0000   -0.02951
321280.0000    0.03458
321320.0000   -0.14015
321360.0000   -0.24356
321400.0000   -0.31111
321440.0000   -0.05984
321480.0000    0.10829
321520.0000    0.34088
321560.0000    0.13230
321600.0000    0.05877
321640.0000    0.11894
321680.0000    0.07799
321720.0000    0.16256
321760.0000    0.20129
321800.0000    0.15320
321840.0000   -0.17340
321880.0000   -0.29186
321920.0000   -0.08541
321960.0000    0.19817
322000.0000   -0.46452
322040.0000    0.06881
322080.0000    0.13066
322120.0000   -0.21118
322160.0000   -0.06407
322200.0000    0.17554
322240.0000   -0.20096
322280.0000    0.01042
322320.0000   -0.36402
322360.0000   -0.25256
322400.0000   -0.23949
322440.0000   -0.26745
322480.0000   -0.20322
322520.0000   -0.07456
322560.0000   -0.16731
322600.0000   -0.57148
322640.0000   -0.33868
322680.0000   -0.34238
322720.0000   -0.20769
322760.0000   -0.19651
322800.0000   -0.05707
322840.0000   -0.13561
322880.0000   -0.16790
322920.0000   -0.16685
322960.0000   -0.07537
323000.0000   -0.31512
323040.0000   -0.26548
323080.0000   -0.23273
323120.0000   -0.32921
323160.0000   -0.24668
323200.0000   -0.24912
323240.0000   -0.26639
323280.0000   -0.13630
323320.0000   -0.14881
323360.0000   -0.21989
323400.0000   -0.19888
323440.0000   -0.13982
323480.0000    0.17621
323520.0000   -0.18028
323560.0000   -0.20926
323600.0000   -0.00710
323640.0000    0.06938
323680.0000   -0.19416
323720.0000    0.02200
323760.0000   -0.07836
323800.0000   -0.28983
323840.0000   -0.02875
323880.0000   -0.11203
323920.0000   -0.23718
323960.0000   -0.13959
324000.0000   -0.16574
324040.0000   -0.16833
324080.0000   -0.17286
324120.0000   -0.22758
324160.0000   -0.11919
324200.0000   -0.15287
324240.0000   -0.32797
324280.0000   -0.30365
324320.0000   -0.26582
324360.0000   -0.27600
324400.0000   -0.42920
324440.0000   -0.44100
324480.0000   -0.35322
324520.0000   -0.25221
324560.0000   -0.24742
324600.0000   -0.07576
324640.0000    0.00458
324680.0000   -0.18525
324720.0000   -0.10253
324760.0000    0.04933
324800.0000   -0.10261
324840.0000   -0.13449
324880.0000   -0.07356
324920.0000   -0.04642
324960.0000   -0.13345
325000.0000    0.14888
325040.0000   -0.20725
325080.0000   -0.05094
325120.0000   -0.08795
325160.0000   -0.02958
325200.0000   -0.08771
325240.0000   -0.00351
325280.0000   -0.23655
325320.0000    0.05385
325360.0000   -0.00420
325400.0000   -0.28540
325440.0000    0.08590
325480.0000    0.05580
325520.0000    0.21267
325560.0000    0.02286
325600.0000   -0.12912
325640.0000    0.08831
325680.0000    0.02296
325720.0000   -0.02911
325760.0000   -0.12666
325800.0000   -0.15518
325840.0000   -0.10550
325880.0000   -0.30920
325920.0000    0.06867
325960.0000   -0.25658
326000.0000    0.03346
326040.0000    0.00783
326080.0000   -0.09531
326120.0000    0.09820
326160.0000   -0.06280
326200.0000   -0.15698
326240.0000    0.05895
326280.0000   -0.09320
326320.0000    0.02595
326360.0000   -0.02657
326400.0000    0.00571
326440.0000    0.03148
326480.0000    0.03557
326520.0000   -0.02703
326560.0000   -0.10360
326600.0000    0.08473
326640.0000   -0.29860
326680.0000   -0.11076
326720.0000   -0.05625
326760.0000   -0.11556
326800.0000   -0.06467
326840.0000   -0.04284
326880.0000   -0.17447
326920.0000   -0.08838
326960.0000   -0.09932
327000.0000   -0.08337
327040.0000   -0.08944
327080.0000   -0.07271
327120.0000    0.02952
327160.0000   -0.31332
327200.0000    0.05374
327240.0000   -0.07397
327280.0000    0.02333
327320.0000    0.03415
327360.0000   -0.01049
327400.0000   -0.03640
327440.0000   -0.15341
327480.0000   -0.12424
327520.0000   -0.15780
327560.0000    0.05591
327600.0000   -0.22967
327640.0000   -0.04924
327680.0000   -0.05914
327720.0000   -0.08727
327760.0000   -0.17977
327800.0000    0.08656
327840.0000   -0.02124
327880.0000   -0.29820
327920.0000   -0.27182
327960.0000   -0.16317
328000.0000   -0.21079
328040.0000   -0.60863
328080.0000   -0.25554
328120.0000   -0.68241
328160.0000   -0.54801
328200.0000   -0.36721
328240.0000    0.16278
328280.0000    0.18783
328320.0000   -0.38071
328360.0000    0.01485
328400.0000   -0.12312
328440.0000   -0.14174
328480.0000   -0.38877
328520.0000   -0.28320
328560.0000   -0.10691
328600.0000   -0.00380
328640.0000   -0.37147
328680.0000   -0.10905
328720.0000   -0.15441
328760.0000   -0.08212
328800.0000   -0.30166
328840.0000   -0.27879
328880.0000   -0.95638
328920.0000   -0.48958
328960.0000   -0.57673
329000.0000   -0.50494
329040.0000   -0.24548
329080.0000   -0.18224
329120.0000   -0.31882
329160.0000   -0.19874
329200.0000   -0.52764
329240.0000   -0.45956
329280.0000   -0.56690
329320.0000   -0.69819
329360.0000   -0.35610
329400.0000   -0.50975
329440.0000   -0.37251
329480.0000   -0.42291
329520.0000   -0.36542
329560.0000   -0.06012
329600.0000   -0.26775
329640.0000   -0.26690
329680.0000    0.04801
329720.0000   -0.19994
329760.0000   -0.34719
329800.0000   -0.38070
329840.0000   -0.23190
329880.0000   -0.03117
329920.0000   -0.30353
329960.0000   -0.28584
330000.0000    0.05756
330040.0000   -0.43634
330080.0000    0.02831
330120.0000   -0.37975
330160.0000   -0.38898
330200.0000    0.25491
330240.0000   -0.30006
330280.0000   -0.34819
330320.0000   -0.08352
330360.0000   -0.37379
330400.0000   -0.30930
330440.0000   -0.22796
330480.0000    0.09356
330520.0000    0.36194
330560.0000    0.26569
330600.0000   -0.02743
330640.0000    0.21859
330680.0000   -0.13916
330720.0000    0.11362
330760.0000    0.07017
330800.0000   -0.08352
330840.0000   -0.27221
330880.0000   -0.02472
330920.0000   -0.12092
330960.0000   -0.26176
331000.0000   -0.10831
331040.0000    0.11675
331080.0000    0.06987
331120.0000    0.13673
331160.0000    0.09797
331200.0000    0.09122
331240.0000    0.09262
331280.0000    0.02871
331320.0000    0.12416
331360.0000    0.17382
331400.0000    0.03779
331440.0000    0.17085
331480.0000    0.24308
331520.0000    0.00279
331560.0000    0.25548
331600.0000    0.03027
331640.0000    0.00807
331680.0000    0.04899
331720.0000   -0.10915
331760.0000   -0.06568
331800.0000    0.14526
331840.0000    0.12835
331880.0000   -0.25565
331920.0000   -0.04173
331960.0000   -0.15436
332000.0000   -0.10513
332040.0000    0.35041
332080.0000    0.14677
332120.0000   -0.12717
332160.0000    0.44621
332200.0000    0.43919
332240.0000    0.30416
332280.0000    0.51765
332320.0000    0.58328
332360.0000    0.56954
332400.0000    0.45325
332440.0000    0.39645
332480.0000    0.39882
332520.0000    0.36072
332560.0000    0.42875
332600.0000    0.27755
332640.0000   -0.24699
332680.0000   -0.07062
332720.0000   -0.18006
332760.0000    0.04456
332800.0000   -0.30105
332840.0000   -0.37058
332880.0000   -0.00137
332920.0000   -0.19801
332960.0000   -0.20607
333000.0000   -0.39526
333040.0000   -0.29309
333080.0000   -0.51116
333120.0000   -0.02792
333160.0000   -0.13972
333200.0000   -0.07819
333240.0000    0.07396
333280.0000    0.06143
333320.0000   -0.10233
333360.0000   -0.22532
333400.0000   -0.32157
333440.0000   -0.08916
333480.0000   -0.46113
333520.0000   -0.65609
333560.0000   -0.54050
333600.0000   -0.60377
333640.0000   -0.23562
333680.0000   -0.23994
333720.0000   -0.13487
333760.0000    0.08201
333800.0000   -0.14111
333840.0000   -0.35797
333880.0000   -0.21471
333920.0000   -0.03349
333960.0000   -0.18664
334000.0000   -0.09322
334040.0000   -0.15590
334080.0000   -0.30448
334120.0000   -0.16934
334160.0000   -0.39473
334200.0000   -0.18335
334240.0000    0.26071
334280.0000    0.20005
334320.0000    0.04558
334360.0000   -0.12796
334400.0000   -0.01170
334440.0000   -0.10248
334480.0000    0.05072
334520.0000    0.03043
334560.0000   -0.07928
334600.0000   -0.62933
334640.0000   -0.44128
334680.0000   -0.38663
334720.0000   -0.36036
334760.0000   -0.29390
334800.0000   -0.28116
334840.0000   -0.08204
334880.0000   -0.12893
334920.0000    0.18033
334960.0000   -0.29767
335000.0000   -0.23350
335040.0000   -0.54896
335080.0000    0.04403
335120.0000   -0.08655
335160.0000   -0.25335
335200.0000   -0.48989
335240.0000   -0.43971
335280.0000   -0.43893
335320.0000   -0.55435
335360.0000   -0.17116
335400.0000   -0.29453
335440.0000   -0.54489
335480.0000   -0.56622
335520.0000   -0.23250
335560.0000   -0.15931
335600.0000   -0.16681
335640.0000   -0.60776
335680.0000   -0.34475
335720.0000   -0.29258
335760.0000   -0.35433
335800.0000   -0.21021
335840.0000   -0.30846
335880.0000   -0.39493
335920.0000   -0.31024
335960.0000   -0.17129
336000.0000   -0.29463
336040.0000   -0.59692
336080.0000   -0.10736
336120.0000   -0.16095
336160.0000   -0.33057
336200.0000   -0.14745
336240.0000   -0.09239
336280.0000   -0.29379
336320.0000   -0.04666
336360.0000   -0.13250
336400.0000   -0.02553
336440.0000   -0.42136
336480.0000   -0.34814
336520.0000   -0.44009
336560.0000   -0.51507
336600.0000   -0.38399
336640.0000   -0.31047
336680.0000    0.04194
336720.0000   -0.10041
336760.0000   -0.42418
336800.0000    0.06092
336840.0000   -0.13396
336880.0000    0.16552
336920.0000   -0.12608
336960.0000   -0.22986
337000.0000   -0.18254
337040.0000   -0.00536
337080.0000   -0.06913
337120.0000    0.39366
337160.0000    0.57541
337200.0000    0.43115
337240.0000    0.28289
337280.0000    0.29839
337320.0000   -0.20854
337360.0000    0.06009
337400.0000    0.10259
337440.0000    0.12590
337480.0000   -0.11712
337520.0000    0.06748
337560.0000    0.10025
337600.0000    0.21992
337640.0000    0.33589
337680.0000   -0.18535
337720.0000   -0.13598
337760.0000   -0.35937
337800.0000   -0.22458
337840.0000   -0.16954
337880.0000   -0.34221
337920.0000   -0.14240
337960.0000   -0.13931
338000.0000    0.02933
338040.0000   -0.00756
338080.0000   -0.02794
338120.0000   -0.18472
338160.0000   -0.18473
338200.0000   -0.30275
338240.0000   -0.41559
338280.0000   -0.34710
338320.0000   -0.27608
338360.0000   -0.43810
338400.0000   -0.25030
338440.0000   -0.29157
338480.0000   -0.00270
338520.0000   -0.12904
338560.0000   -0.24376
338600.0000    0.18769
338640.0000   -0.23722
338680.0000   -0.04305
338720.0000    0.03861
338760.0000   -0.23038
338800.0000    0.12379
338840.0000   -0.10946
338880.0000   -0.22969
338920.0000    0.13149
338960.0000   -0.16762
339000.0000   -0.26477
339040.0000   -0.12280
339080.0000   -0.52720
339120.0000   -0.24085
339160.0000    0.11288
339200.0000    0.22913
339240.0000   -0.15647
339280.0000   -0.01456
339320.0000   -0.03495
339360.0000   -0.09740
339400.0000   -0.11436
339440.0000   -0.09860
339480.0000    0.09548
339520.0000    0.04363
339560.0000    0.27973
339600.0000    0.15023
339640.0000    0.05493
339680.0000    0.22101
339720.0000    0.11912
339760.0000    0.37715
339800.0000    0.10166
339840.0000    0.27845
339880.0000    0.41433
339920.0000    0.32502
339960.0000    0.39551
340000.0000    0.36182
340040.0000    0.29977
340080.0000    0.38877
340120.0000    0.17557
340160.0000    0.52235
340200.0000    0.38107
340240.0000    0.73325
340280.0000    0.42795
340320.0000    0.25174
340360.0000    0.21168
340400.0000    0.16820
340440.0000    0.45350
340480.0000    0.27337
340520.0000    0.43793
340560.0000    0.11021
340600.0000   -0.01856
340640.0000    0.03663
340680.0000    0.17691
340720.0000   -0.13270
340760.0000    0.38194
340800.0000    0.17091
340840.0000    0.25104
340880.0000    0.26117
340920.0000    0.13365
340960.0000   -0.10381
341000.0000    0.08329
341040.0000    0.25151
341080.0000    0.20543
341120.0000    0.19587
341160.0000    0.07575
341200.0000    0.09318
341240.0000    0.33469
341280.0000   -0.00366
341320.0000    0.16143
341360.0000    0.17256
341400.0000    0.09421
341440.0000    0.03950
341480.0000    0.12824
341520.0000    0.06474
341560.0000   -0.00768
341600.0000    0.01913
341640.0000   -0.31624
341680.0000   -0.16384
341720.0000   -0.27718
341760.0000   -0.26424
341800.0000   -0.02714
341840.0000   -0.03757
341880.0000   -0.09753
341920.0000   -0.32834
341960.0000    0.02906
342000.0000   -0.20742
342040.0000    0.00345
342080.0000   -0.00811
342120.0000   -0.10687
342160.0000   -0.08629
342200.0000   -0.01777
342240.0000   -0.05803
342280.0000   -0.02962
342320.0000   -0.09925
342360.0000   -0.01905
342400.0000   -0.13693
342440.0000   -0.13617
342480.0000   -0.25673
342520.0000   -0.29727
342560.0000   -0.26547
342600.0000   -0.33466
342640.0000   -0.19140
342680.0000    0.20521
342720.0000   -0.19901
342760.0000   -0.32517
342800.0000   -0.05232
342840.0000   -0.33998
342880.0000   -0.11820
342920.0000   -0.21658
342960.0000   -0.06020
343000.0000   -0.00045
343040.0000    0.04585
343080.0000    0.10377
343120.0000   -0.27021
343160.0000   -0.25598
343200.0000   -0.42113
343240.0000   -0.47139
343280.0000   -0.13273
343320.0000   -0.57799
343360.0000   -0.30262
343400.0000   -0.50222
343440.0000   -0.14463
343480.0000   -0.36574
343520.0000   -0.32272
343560.0000   -0.16061
343600.0000   -0.43670
343640.0000   -0.35496
343680.0000   -0.41005
343720.0000   -0.32830
343760.0000   -0.29567
343800.0000   -0.37753
343840.0000   -0.37330
343880.0000   -0.54945
343920.0000   -0.16837
343960.0000   -0.20440
344000.0000   -0.23246
344040.0000   -0.06131
344080.0000   -0.16750
344120.0000   -0.02697
344160.0000   -0.29889
344200.0000   -0.16897
344240.0000   -0.14037
344280.0000   -0.04001
344320.0000   -0.12359
344360.0000   -0.06352
344400.0000   -0.38162
344440.0000   -0.06774
344480.0000   -0.44428
344520.0000   -0.00610
344560.0000   -0.16339
344600.0000    0.16173
344640.0000   -0.20916
344680.0000   -0.23930
344720.0000   -0.22055
344760.0000   -0.04086
344800.0000   -0.15455
344840.0000   -0.10191
344880.0000   -0.31107
344920.0000   -0.25846
344960.0000   -0.49564
345000.0000   -0.26050
345040.0000   -0.05594
345080.0000   -0.19491
345120.0000   -0.26128
345160.0000   -0.14358
345200.0000   -0.16579
345240.0000    0.02977
345280.0000    0.13605
345320.0000   -0.26803
345360.0000   -0.35892
345400.0000   -0.25384
345440.0000   -0.15960
345480.0000   -0.09793
345520.0000   -0.05772
345560.0000    0.07748
345600.0000   -0.24402
345640.0000   -0.07034
345680.0000   -0.02716
345720.0000    0.07887
345760.0000    0.12603
345800.0000    0.16294
345840.0000    0.16832
345880.0000    0.19370
345920.0000    0.12287
345960.0000    0.19791
346000.0000    0.26321
346040.0000    0.09281
346080.0000   -0.00023
346120.0000    0.16680
346160.0000   -0.10540
346200.0000    0.17979
346240.0000   -0.09101
346280.0000    0.01783
346320.0000    0.08789
346360.0000   -0.03926
346400.0000   -0.07005
346440.0000   -0.03166
346480.0000   -0.16333
346520.0000   -0.00713
346560.0000   -0.06538
346600.0000   -0.07553
346640.0000    0.07502
346680.0000   -0.08557
346720.0000    0.11048
346760.0000    0.08153
346800.0000    0.03698
346840.0000   -0.08423
346880.0000   -0.08280
346920.0000   -0.09880
346960.0000   -0.17469
347000.0000   -0.03581
347040.0000   -0.13613
347080.0000    0.03492
347120.0000   -0.16788
347160.0000    0.02573
347200.0000   -0.21364
347240.0000   -0.12433
347280.0000   -0.25257
347320.0000    0.08433
347360.0000   -0.04642
347400.0000    0.21351
347440.0000    0.03538
347480.0000    0.37805
347520.0000   -0.08366
347560.0000    0.05444
347600.0000    0.48927
347640.0000    0.29069
347680.0000   -0.20193
347720.0000    0.20007
347760.0000    0.08677
347800.0000    0.05374
347840.0000   -0.03233
347880.0000    0.13750
347920.0000    0.25350
347960.0000    0.20708
348000.0000    0.12935
348040.0000    0.11170
348080.0000    0.27029
348120.0000    0.01640
348160.0000    0.24058
348200.0000   -0.00266
348240.0000    0.26579
348280.0000    0.19245
348320.0000   -0.05600
348360.0000    0.21652
348400.0000    0.31238
348440.0000    0.27847
348480.0000    0.27594
348520.0000   -0.01965
348560.0000    0.07283
348600.0000    0.26975
348640.0000    0.27104
348680.0000    0.15165
348720.0000    0.09257
348760.0000    0.09283
348800.0000    0.25681
348840.0000    0.12813
348880.0000    0.40196
348920.0000    0.32237
348960.0000    0.33185
349000.0000    0.40372
349040.0000    0.35479
349080.0000    0.46146
349120.0000    0.37095
349160.0000    0.52622
349200.0000    0.45433
349240.0000    0.47635
349280.0000    0.37176
349320.0000    0.56226
349360.0000    0.27036
349400.0000    0.29369
349440.0000    0.16583
349480.0000    0.10201
349520.0000    0.12068
349560.0000    0.17556
349600.0000    0.09470
349640.0000    0.28635
349680.0000    0.07190
349720.0000   -0.04057
349760.0000   -0.24622
349800.0000   -0.19907
349840.0000   -0.15884
349880.0000   -0.26178
349920.0000    0.01769
349960.0000   -0.29343
350000.0000   -0.16123
350040.0000   -0.03569
350080.0000   -0.36177
350120.0000   -0.43700
350160.0000    0.01106
350200.0000   -0.20613
350240.0000   -0.01787
350280.0000   -0.29693
350320.0000    0.31563
350360.0000   -0.26384
350400.0000   -0.07645
350440.0000    0.42694
350480.0000    0.03024
350520.0000   -0.18595
350560.0000   -0.22452
350600.0000   -0.18423
350640.0000   -0.07512
350680.0000    0.12698
350720.0000   -0.10374
350760.0000   -0.22583
350800.0000   -0.18565
350840.0000   -0.09810
350880.0000   -0.00748
350920.0000    0.02856
350960.0000   -0.20404
351000.0000   -0.05330
351040.0000   -0.10918
351080.0000    0.00265
351120.0000   -0.16769
351160.0000   -0.08897
351200.0000   -0.32400
351240.0000   -0.33284
351280.0000   -0.15070
351320.0000   -0.40778
351360.0000   -0.14029
351400.0000   -0.37316
351440.0000   -0.01597
351480.0000   -0.08732
351520.0000   -0.01568
351560.0000    0.11824
351600.0000    0.15527
351640.0000   -0.02306
351680.0000    0.12103
351720.0000   -0.03998
351760.0000   -0.07434
351800.0000   -0.16023
351840.0000   -0.33976
351880.0000   -0.18417
351920.0000   -0.01500
351960.0000   -0.11437
352000.0000   -0.21476
352040.0000   -0.07027
352080.0000   -0.18004
352120.0000   -0.15695
352160.0000    0.06126
352200.0000   -0.08822
352240.0000   -0.28242
352280.0000   -0.07009
352320.0000    0.14237
352360.0000   -0.02447
352400.0000    0.06254
352440.0000    0.02341
352480.0000   -0.35869
352520.0000   -0.14109
352560.0000   -0.01143
352600.0000    0.39699
352640.0000    0.47182
352680.0000    0.17351
352720.0000    0.34889
352760.0000    0.08855
352800.0000    0.01452
352840.0000   -0.08484
352880.0000   -0.08584
352920.0000    0.01272
352960.0000   -0.00156
353000.0000    0.06874
353040.0000   -0.01605
353080.0000   -0.08033
353120.0000   -0.03951
353160.0000   -0.33399
353200.0000   -0.11342
353240.0000    0.36137
353280.0000    0.28730
353320.0000    0.26700
353360.0000    0.43767
353400.0000    0.35467
353440.0000    0.29114
353480.0000    0.36506
353520.0000    0.31275
353560.0000    0.45733
353600.0000    0.25213
353640.0000    0.33963
353680.0000    0.30653
353720.0000    0.54268
353760.0000    0.29955
353800.0000   -0.01200
353840.0000    0.17058
353880.0000   -0.20272
353920.0000   -0.41560
353960.0000   -0.36151
354000.0000   -0.16085
354040.0000   -0.02706
354080.0000    0.03071
354120.0000    0.13709
354160.0000    0.00127
354200.0000   -0.12977
354240.0000   -0.00296
354280.0000    0.00097
354320.0000   -0.17838
354360.0000    0.11103
354400.0000   -0.02235
354440.0000   -0.13559
354480.0000   -0.24431
354520.0000   -0.25255
354560.0000   -0.29829
354600.0000   -0.22775
354640.0000   -0.02250
354680.0000   -0.11034
354720.0000   -0.16953
354760.0000   -0.67385
354800.0000   -0.45738
354840.0000   -0.31811
354880.0000   -0.31193
354920.0000   -0.53734
354960.0000   -0.09995
355000.0000   -0.11833
355040.0000   -0.12066
355080.0000   -0.19458
355120.0000    0.11230
355160.0000    0.08370
355200.0000    0.01816
355240.0000    0.09648
355280.0000    0.04142
355320.0000    0.04628
355360.0000    0.07217
355400.0000   -0.03059
355440.0000   -0.03184
355480.0000   -0.06071
355520.0000    0.05387
355560.0000    0.11923
355600.0000   -0.01810
355640.0000   -0.08291
355680.0000   -0.07791
355720.0000    0.10422
355760.0000   -0.11940
355800.0000    0.16674
355840.0000    0.06814
355880.0000    0.04537
355920.0000    0.27952
355960.0000    0.00078
356000.0000    0.18115
356040.0000   -0.11191
356080.0000   -0.27128
356120.0000   -0.24870
356160.0000   -0.40027
356200.0000   -0.05260
356240.0000   -0.23085
356280.0000   -0.12450
356320.0000   -0.16758
356360.0000   -0.14083
356400.0000    0.00229
356440.0000   -0.12406
356480.0000   -0.20713
356520.0000   -0.07678
356560.0000   -0.37361
356600.0000   -0.47030
356640.0000   -0.28734
356680.0000   -0.33405
356720.0000   -0.15325
356760.0000   -0.30776
356800.0000   -0.52041
356840.0000   -0.41417
356880.0000   -0.45262
356920.0000   -0.43636
356960.0000   -0.35926
357000.0000   -0.39118
357040.0000   -0.14088
357080.0000   -0.41625
357120.0000   -0.36627
357160.0000   -0.42223
357200.0000   -0.12716
357240.0000   -0.30250
357280.0000   -0.36012
357320.0000   -0.56111
357360.0000   -0.71554
357400.0000   -0.44768
357440.0000   -0.56378
357480.0000   -0.49488
357520.0000   -0.44520
357560.0000   -0.65578
357600.0000   -0.67499
357640.0000   -0.45729
357680.0000   -0.39657
357720.0000   -0.45314
357760.0000   -0.31429
357800.0000   -0.30999
357840.0000    0.03438
357880.0000   -0.15244
357920.0000   -0.00248
357960.0000   -0.12806
358000.0000   -0.30313
358040.0000   -0.45382
358080.0000   -0.29505
358120.0000   -0.29966
358160.0000   -0.29622
358200.0000   -0.06279
358240.0000   -0.19912
358280.0000    0.04358
358320.0000   -0.15932
358360.0000   -0.10134
358400.0000    0.10746
358440.0000    0.11830
358480.0000    0.04484
358520.0000   -0.24239
358560.0000   -0.10864
358600.0000   -0.03983
358640.0000    0.02733
358680.0000   -0.09329
358720.0000   -0.05545
358760.0000   -0.05842
358800.0000   -0.22392
358840.0000   -0.20899
358880.0000   -0.23874
358920.0000   -0.40746
358960.0000   -0.27589
359000.0000   -0.62648
359040.0000   -0.42545
359080.0000   -0.37342
359120.0000   -0.12069
359160.0000   -0.31486
359200.0000   -0.24879
359240.0000   -0.18452
359280.0000   -0.09491
359320.0000   -0.12035
359360.0000   -0.18282
359400.0000   -0.07420
359440.0000   -0.26146
359480.0000   -0.27809
359520.0000    0.09134
359560.0000    0.14431
359600.0000    0.12476
359640.0000   -0.16505
359680.0000   -0.21482
359720.0000   -0.42390
359760.0000   -0.05879
359800.0000   -0.16157
359840.0000   -0.06531
359880.0000   -0.04499
359920.0000   -0.51108
359960.0000   -0.40925
360000.0000   -0.51474
360040.0000   -0.55936
360080.0000   -0.08323
360120.0000    0.09835
360160.0000    0.11916
360200.0000   -0.21385
360240.0000   -0.02281
360280.0000   -0.12215
360320.0000   -0.15524
360360.0000   -0.29044
360400.0000   -0.40599
360440.0000   -0.37933
360480.0000   -0.30104
360520.0000   -0.62867
360560.0000   -0.51566
360600.0000   -0.38764
360640.0000   -0.55375
360680.0000   -0.85757
360720.0000   -0.40034
360760.0000   -0.35802
360800.0000   -0.50510
360840.0000   -0.32711
360880.0000   -0.46565
360920.0000   -0.27353
360960.0000   -0.32204
361000.0000   -0.11216
361040.0000   -0.08369
361080.0000   -0.02517
361120.0000   -0.81041
361160.0000   -0.12535
361200.0000   -0.02803
361240.0000    0.03129
361280.0000    0.00922
361320.0000   -0.01712
361360.0000    0.13403
361400.0000   -0.11402
361440.0000   -0.39759
361480.0000    0.02652
361520.0000   -0.09756
361560.0000    0.06727
361600.0000   -0.06256
361640.0000   -0.05035
361680.0000   -0.04012
361720.0000   -0.06114
361760.0000    0.13794
361800.0000    0.09301
361840.0000    0.14237
361880.0000   -0.22687
361920.0000   -0.02430
361960.0000   -0.05475
362000.0000    0.04640
362040.0000   -0.14410
362080.0000    0.07474
362120.0000   -0.15767
362160.0000    0.16930
362200.0000    0.01254
362240.0000    0.04108
362280.0000    0.10278
362320.0000    0.17516
362360.0000   -0.13058
362400.0000   -0.16352
362440.0000    0.03059
362480.0000   -0.09709
362520.0000    0.03099
362560.0000    0.10056
362600.0000    0.21765
362640.0000    0.07142
362680.0000   -0.27413
362720.0000   -0.28802
362760.0000   -0.28278
362800.0000   -0.28974
362840.0000   -0.25434
362880.0000   -0.08232
362920.0000   -0.32923
362960.0000   -0.17610
363000.0000   -0.38968
363040.0000   -0.03933
363080.0000   -0.14937
363120.0000   -0.00117
363160.0000   -0.04577
363200.0000    0.09493
363240.0000    0.13519
363280.0000    0.11705
363320.0000    0.01948
363360.0000   -0.06636
363400.0000    0.11775
363440.0000   -0.25929
363480.0000    0.13991
363520.0000    0.01269
363560.0000    0.33008
363600.0000    0.24506
363640.0000    0.26762
363680.0000    0.45550
363720.0000    0.42625
363760.0000    0.42829
363800.0000   -0.11770
363840.0000    0.04174
363880.0000    0.07337
363920.0000   -0.06774
363960.0000   -0.25217
364000.0000   -0.12533
364040.0000   -0.17327
364080.0000   -0.23711
364120.0000   -0.35721
364160.0000   -0.21245
364200.0000   -0.40795
364240.0000   -0.30656
364280.0000    0.33845
364320.0000    0.53760
364360.0000   -0.05729
364400.0000   -0.12485
364440.0000   -0.11430
364480.0000   -0.19193
364520.0000    0.11947
364560.0000   -0.21228
364600.0000   -0.07730
364640.0000   -0.07741
364680.0000   -0.29474
364720.0000   -0.17226
364760.0000   -0.28658
364800.0000   -0.15254
364840.0000   -0.08439
364880.0000   -0.12682
364920.0000    0.06810
364960.0000   -0.03405
365000.0000   -0.10985
365040.0000   -0.07355
365080.0000   -0.13050
365120.0000   -0.21334
365160.0000   -0.38462
365200.0000   -0.31890
365240.0000    0.13661
365280.0000    0.15714
365320.0000   -0.11695
365360.0000    0.20243
365400.0000   -0.02314
365440.0000    0.13064
365480.0000    0.28262
365520.0000   -0.08836
365560.0000    0.18187
365600.0000   -0.04319
365640.0000   -0.05703
365680.0000    0.19032
365720.0000    0.27133
365760.0000    0.11265
365800.0000    0.27369
365840.0000   -0.09865
365880.0000    0.14741
365920.0000    0.09207
365960.0000   -0.35939
366000.0000   -0.17014
366040.0000   -0.18434
366080.0000    0.02930
366120.0000    0.22624
366160.0000    0.06142
366200.0000    0.21938
366240.0000    0.20583
366280.0000    0.06766
366320.0000    0.19300
366360.0000    0.29050
366400.0000    0.11831
366440.0000    0.07712
366480.0000    0.18501
366520.0000    0.20207
366560.0000    0.26603
366600.0000   -0.03099
366640.0000   -0.07601
366680.0000    0.07409
366720.0000   -0.04667
366760.0000    0.13812
366800.0000   -0.18463
366840.0000    0.23898
366880.0000    0.31971
366920.0000   -0.00513
366960.0000    0.21849
367000.0000   -0.04628
367040.0000   -0.07022
367080.0000    0.03425
367120.0000   -0.08900
367160.0000   -0.14506
367200.0000   -0.17445
367240.0000    0.04356
367280.0000    0.04482
367320.0000   -0.01397
367360.0000   -0.24284
367400.0000    0.16903
367440.0000    0.15945
367480.0000   -0.07837
367520.0000   -0.08907
367560.0000   -0.13651
367600.0000   -0.07223
367640.0000   -0.05336
367680.0000   -0.17070
367720.0000   -0.00236
367760.0000   -0.03731
367800.0000    0.08647
367840.0000   -0.14924
367880.0000   -0.06889
367920.0000    0.00460
367960.0000   -0.04765
368000.0000   -0.13752
368040.0000   -0.01879
368080.0000   -0.14829
368120.0000   -0.13003
368160.0000   -0.33206
368200.0000   -0.05379
368240.0000   -0.00535
368280.0000   -0.14239
368320.0000   -0.37932
368360.0000   -0.18574
368400.0000    0.01317
368440.0000   -0.29888
368480.0000   -0.32836
368520.0000   -0.33350
368560.0000   -0.10954
368600.0000   -0.19120
368640.0000   -0.24811
368680.0000   -0.39210
368720.0000   -0.22157
368760.0000   -0.05012
368800.0000   -0.15099
368840.0000   -0.13484
368880.0000   -0.10721
368920.0000   -0.11141
368960.0000   -0.05490
369000.0000   -0.17735
369040.0000   -0.24336
369080.0000   -0.10997
369120.0000    0.21161
369160.0000   -0.08524
369200.0000   -0.09082
369240.0000   -0.19725
369280.0000   -0.17145
369320.0000   -0.06589
369360.0000   -0.03962
369400.0000   -0.40595
369440.0000   -0.22051
369480.0000   -0.14929
369520.0000   -0.08680
369560.0000   -0.01716
369600.0000   -0.13111
369640.0000    0.04199
369680.0000   -0.25675
369720.0000   -0.12310
369760.0000   -0.16663
369800.0000   -0.07375
369840.0000   -0.04363
369880.0000   -0.06373
369920.0000    0.09170
369960.0000    0.04482
370000.0000    0.20493
370040.0000    0.29512
370080.0000    0.09046
370120.0000    0.05632
370160.0000    0.02837
370200.0000    0.13381
370240.0000    0.13315
370280.0000    0.21649
370320.0000   -0.04193
370360.0000   -0.09826
370400.0000    0.03737
370440.0000    0.18261
370480.0000    0.11508
370520.0000    0.07128
370560.0000   -0.07295
370600.0000   -0.02292
370640.0000   -0.12085
370680.0000   -0.13514
370720.0000   -0.03061
370760.0000   -0.05036
370800.0000   -0.17354
370840.0000   -0.19283
370880.0000   -0.43333
370920.0000   -0.24871
370960.0000   -0.21983
371000.0000    0.04524
371040.0000    0.12118
371080.0000   -0.06955
371120.0000   -0.08444
371160.0000    0.12591
371200.0000    0.16145
371240.0000   -0.11656
371280.0000   -0.28340
371320.0000   -0.43461
371360.0000   -0.26108
371400.0000   -0.00487
371440.0000   -0.30960
371480.0000   -0.43087
371520.0000   -0.34943
371560.0000   -0.57219
371600.0000   -0.21411
371640.0000   -0.11769
371680.0000   -0.45451
371720.0000   -0.25647
371760.0000   -0.24705
371800.0000   -0.21492
371840.0000   -0.21054
371880.0000   -0.08181
371920.0000   -0.37171
371960.0000   -0.22133
372000.0000   -0.06989
372040.0000   -0.20803
372080.0000   -0.06113
372120.0000   -0.10853
372160.0000   -0.29449
372200.0000   -0.19692
372240.0000   -0.24171
372280.0000   -0.04523
372320.0000   -0.06819
372360.0000   -0.05185
372400.0000   -0.29693
372440.0000   -0.10705
372480.0000   -0.00442
372520.0000   -0.29994
372560.0000   -0.14589
372600.0000   -0.15105
372640.0000    0.13266
372680.0000    0.26885
372720.0000    0.22470
372760.0000    0.34638
372800.0000    0.43851
372840.0000    0.35261
372880.0000    0.41355
372920.0000    0.24547
372960.0000    0.23515
373000.0000    0.07962
373040.0000   -0.10204
373080.0000   -0.17274
373120.0000   -0.14970
373160.0000   -0.00369
373200.0000   -0.10151
373240.0000   -0.17850
373280.0000   -0.06138
373320.0000   -0.10258
373360.0000   -0.14331
373400.0000   -0.18204
373440.0000    0.04160
373480.0000    0.22703
373520.0000    0.32036
373560.0000    0.18144
373600.0000    0.13574
373640.0000    0.00626
373680.0000    0.21336
373720.0000    0.03218
373760.0000   -0.01111
373800.0000    0.16178
373840.0000   -0.21878
373880.0000    0.14512
373920.0000    0.17051
373960.0000    0.04438
374000.0000    0.58841
374040.0000    0.49783
374080.0000    0.44411
374120.0000    0.47429
374160.0000    0.52015
374200.0000    0.42759
374240.0000    0.18710
374280.0000   -0.19847
374320.0000    0.16157
374360.0000    0.13115
374400.0000    0.12245
374440.0000    0.00087
374480.0000    0.03429
374520.0000   -0.04947
374560.0000   -0.01397
374600.0000    0.22080
374640.0000    0.45114
374680.0000    0.37450
374720.0000    0.31308
374760.0000    0.03138
374800.0000    0.12734
374840.0000    0.04729
374880.0000   -0.05580
374920.0000    0.08048
374960.0000    0.20164
375000.0000   -0.10391
375040.0000   -0.06800
375080.0000   -0.07525
375120.0000    0.06171
375160.0000   -0.14733
375200.0000    0.12136
375240.0000   -0.13178
375280.0000   -0.39329
375320.0000   -0.01876
375360.0000   -0.02244
375400.0000    0.11340
375440.0000    0.06488
375480.0000    0.10127
375520.0000    0.05510
375560.0000    0.04736
375600.0000    0.08387
375640.0000    0.05212
375680.0000    0.19165
375720.0000    0.23429
375760.0000    0.47786
375800.0000    0.52069
375840.0000    0.42341
375880.0000    0.35349
375920.0000    0.38587
375960.0000    0.46793
376000.0000    0.28408
376040.0000    0.32008
376080.0000    0.44757
376120.0000    0.46608
376160.0000    0.49967
376200.0000    0.29960
376240.0000    0.43431
376280.0000    0.56015
376320.0000    0.38951
376360.0000    0.42786
376400.0000    0.29449
376440.0000    0.42716
376480.0000    0.40909
376520.0000    0.43932
376560.0000    0.52540
376600.0000    0.37417
376640.0000    0.41448
376680.0000    0.45135
376720.0000    0.43559
376760.0000    0.34350
376800.0000    0.30166
376840.0000    0.39610
376880.0000    0.41879
376920.0000    0.48488
376960.0000    0.48164
377000.0000    0.43978
377040.0000    0.48007
377080.0000    0.30847
377120.0000    0.46602
377160.0000    0.52062
377200.0000    0.24158
377240.0000   -0.00465
377280.0000    0.15558
377320.0000    0.14883
377360.0000    0.13610
377400.0000    0.03341
377440.0000    0.38999
377480.0000    0.38051
377520.0000    0.52039
377560.0000    0.40709
377600.0000    0.50355
377640.0000    0.44980
377680.0000    0.51641
377720.0000    0.27560
377760.0000    0.47574
377800.0000    0.47350
377840.0000    0.32734
377880.0000    0.42261
377920.0000    0.48843
377960.0000    0.33147
378000.0000    0.48592
378040.0000    0.60676
378080.0000    0.38743
378120.0000    0.48917
378160.0000    0.43898
378200.0000    0.62197
378240.0000    0.57195
378280.0000    0.43430
378320.0000    0.52344
378360.0000    0.63369
378400.0000    0.48809
378440.0000    0.54549
378480.0000    0.60018
378520.0000    0.49650
378560.0000    0.49540
378600.0000    0.54362
378640.0000    0.55729
378680.0000    0.40681
378720.0000    0.47406
378760.0000    0.46464
378800.0000    0.53755
378840.0000    0.44706
378880.0000    0.43408
378920.0000    0.45439
378960.0000    0.41701
379000.0000    0.46467
379040.0000    0.49558
379080.0000    0.47479
379120.0000    0.51137
379160.0000    0.50517
379200.0000    0.49956
379240.0000    0.59511
379280.0000    0.42859
379320.0000    0.37053
379360.0000    0.48522
379400.0000    0.46161
379440.0000    0.43075
379480.0000    0.49955
379520.0000    0.29396
379560.0000    0.45992
379600.0000    0.54572
379640.0000    0.21376
379680.0000    0.23931
379720.0000    0.47693
379760.0000    0.35603
379800.0000    0.36340
379840.0000    0.19382
379880.0000    0.06776
379920.0000    0.30121
379960.0000    0.17509
380000.0000    0.18140
380040.0000    0.25167
380080.0000    0.16474
380120.0000    0.38167
380160.0000    0.18604
380200.0000    0.29769
380240.0000    0.31804
380280.0000    0.08456
380320.0000    0.21047
380360.0000   -0.13772
380400.0000    0.22924
380440.0000    0.25454
380480.0000    0.05985
380520.0000    0.47459
380560.0000    0.08024
380600.0000    0.27003
380640.0000    0.05505
380680.0000    0.34044
380720.0000    0.21375
380760.0000    0.31101
380800.0000    0.27491
380840.0000    0.41412
380880.0000    0.40296
380920.0000    0.26447
380960.0000    0.32520
381000.0000    0.18103
381040.0000    0.21592
381080.0000    0.40639
381120.0000    0.35860
381160.0000    0.07805
381200.0000    0.37236
381240.0000    0.24365
381280.0000    0.28223
381320.0000    0.20974
381360.0000    0.40030
381400.0000    0.03727
381440.0000    0.19098
381480.0000    0.20835
381520.0000    0.23815
381560.0000    0.26473
381600.0000    0.14529
381640.0000    0.36047
381680.0000    0.04953
381720.0000    0.22286
381760.0000    0.20464
381800.0000    0.06851
381840.0000    0.24932
381880.0000    0.40605
381920.0000    0.19088
381960.0000    0.10407
382000.0000    0.11893
382040.0000    0.07308
382080.0000    0.38604
382120.0000    0.21236
382160.0000    0.20369
382200.0000    0.16497
382240.0000    0.03619
382280.0000   -0.13929
382320.0000   -0.36645
382360.0000   -0.01832
382400.0000    0.16385
382440.0000    0.25553
382480.0000   -0.03540
382520.0000    0.21337
382560.0000    0.06564
382600.0000    0.29270
382640.0000    0.29172
382680.0000    0.34545
382720.0000    0.09060
382760.0000    0.21861
382800.0000    0.10971
382840.0000    0.29803
382880.0000    0.23845
382920.0000    0.12172
382960.0000    0.34255
383000.0000    0.43900
383040.0000    0.50506
383080.0000    0.08726
383120.0000    0.17870
383160.0000    0.00078
383200.0000    0.23921
383240.0000    0.21143
383280.0000    0.21342
383320.0000    0.33074
383360.0000    0.46228
383400.0000    0.29735
383440.0000    0.63908
383480.0000    0.43923
383520.0000    0.49633
383560.0000    0.44051
383600.0000    0.31944
383640.0000    0.43437
383680.0000    0.58963
383720.0000    0.41147
383760.0000    0.45760
383800.0000    0.44038
383840.0000    0.52394
383880.0000    0.51995
383920.0000    0.40965
383960.0000    0.40966
384000.0000    0.44186
384040.0000    0.41465
384080.0000    0.61739
384120.0000    0.48128
384160.0000    0.66199
384200.0000    0.40987
384240.0000    0.50928
384280.0000    0.56657
384320.0000    0.55890
384360.0000    0.46718
384400.0000    0.26651
384440.0000    0.40677
384480.0000    0.08195
384520.0000    0.17240
384560.0000    0.16826
384600.0000    0.06043
384640.0000    0.11830
384680.0000   -0.12153
384720.0000   -0.08048
384760.0000    0.33334
384800.0000    0.43127
384840.0000    0.04619
384880.0000    0.17440
384920.0000    0.25932
384960.0000    0.09427
385000.0000    0.19375
385040.0000   -0.08237
385080.0000   -0.21313
385120.0000   -0.47174
385160.0000    0.04866
385200.0000    0.08016
385240.0000   -0.01711
385280.0000   -0.14364
385320.0000    0.05633
385360.0000    0.03030
385400.0000   -0.06270
385440.0000    0.05644
385480.0000   -0.06296
385520.0000    0.08899
385560.0000   -0.12838
385600.0000   -0.22123
385640.0000   -0.15531
385680.0000   -0.16927
385720.0000   -0.22157
385760.0000   -0.17560
385800.0000   -0.16780
385840.0000   -0.35829
385880.0000   -0.05157
385920.0000   -0.14635
385960.0000   -0.02381
386000.0000    0.06810
386040.0000   -0.08660
386080.0000   -0.25811
386120.0000   -0.19655
386160.0000   -0.27048
386200.0000   -0.15664
386240.0000   -0.01356
386280.0000    0.08761
386320.0000   -0.08990
386360.0000   -0.13456
386400.0000   -0.02319
386440.0000    0.04949
386480.0000    0.05330
386520.0000   -0.29994
386560.0000    0.05981
386600.0000   -0.12754
386640.0000   -0.01117
386680.0000    0.10764
386720.0000    0.04356
386760.0000    0.12622
386800.0000   -0.07442
386840.0000    0.07902
386880.0000    0.23211
386920.0000    0.24859
386960.0000    0.06255
387000.0000   -0.16261
387040.0000    0.07208
387080.0000   -0.20571
387120.0000    0.08963
387160.0000   -0.06570
387200.0000   -0.20172
387240.0000   -0.30283
387280.0000   -0.27419
387320.0000   -0.01739
387360.0000   -0.24631
387400.0000   -0.47511
387440.0000   -0.19777
387480.0000   -0.15859
387520.0000   -0.20526
387560.0000    0.02212
387600.0000   -0.57870
387640.0000   -0.23294
387680.0000   -0.75745
387720.0000   -0.72807
387760.0000   -0.68651
387800.0000   -0.22729
387840.0000    0.03527
387880.0000   -0.34451
387920.0000   -0.36706
387960.0000   -0.19502
388000.0000   -0.29607
388040.0000   -0.20580
388080.0000   -0.16577
388120.0000   -0.26511
388160.0000   -0.20827
388200.0000   -0.48595
388240.0000   -0.18899
388280.0000   -0.36850
388320.0000   -0.26526
388360.0000   -0.21249
388400.0000   -0.43096
388440.0000   -0.40574
388480.0000   -0.31821
388520.0000   -0.24352
388560.0000   -0.28782
388600.0000   -0.29222
388640.0000   -0.03725
388680.0000   -0.31540
388720.0000   -0.15612
388760.0000   -0.02103
388800.0000   -0.16519
388840.0000   -0.36456
388880.0000   -0.24309
388920.0000   -0.06946
388960.0000   -0.13221
389000.0000   -0.09021
389040.0000   -0.08924
389080.0000   -0.25531
389120.0000   -0.17164
389160.0000   -0.18984
389200.0000   -0.18921
389240.0000   -0.01737
389280.0000   -0.24230
389320.0000   -0.25125
389360.0000   -0.19143
389400.0000   -0.22871
389440.0000   -0.17655
389480.0000   -0.25721
389520.0000   -0.31060
389560.0000   -0.06336
389600.0000   -0.25144
389640.0000   -0.04512
389680.0000   -0.09007
389720.0000   -0.18090
389760.0000   -0.12622
389800.0000   -0.18244
389840.0000   -0.15229
389880.0000   -0.35640
389920.0000   -0.37926
389960.0000   -0.28581
390000.0000   -0.33360
390040.0000    0.01499
390080.0000   -0.25783
390120.0000   -0.47119
390160.0000   -0.28068
390200.0000   -0.10321
390240.0000   -0.29709
390280.0000   -0.03377
390320.0000   -0.19489
390360.0000   -0.08711
390400.0000   -0.27256
390440.0000   -0.05947
390480.0000   -0.02929
390520.0000   -0.10347
390560.0000   -0.07591
390600.0000   -0.16994
390640.0000    0.00465
390680.0000   -0.30789
390720.0000   -0.09813
390760.0000   -0.20027
390800.0000   -0.11500
390840.0000    0.16073
390880.0000    0.10818
390920.0000    0.29396
390960.0000    0.27677
391000.0000    0.19477
391040.0000    0.25994
391080.0000    0.15930
391120.0000   -0.18078
391160.0000   -0.01589
391200.0000   -0.26593
391240.0000   -0.14767
391280.0000   -0.15590
391320.0000   -0.10919
391360.0000   -0.09275
391400.0000   -0.15188
391440.0000   -0.06439
391480.0000   -0.34030
391520.0000   -0.32838
391560.0000   -0.52060
391600.0000   -0.29810
391640.0000   -0.31325
391680.0000   -0.35140
391720.0000   -0.32554
391760.0000   -0.45179
391800.0000   -0.54009
391840.0000   -0.26532
391880.0000   -0.23323
391920.0000   -0.14124
391960.0000   -0.17005
392000.0000   -0.21026
392040.0000   -0.26386
392080.0000   -0.15699
392120.0000   -0.11890
392160.0000    0.05887
392200.0000   -0.01698
392240.0000   -0.00553
392280.0000   -0.08811
392320.0000   -0.32082
392360.0000   -0.05962
392400.0000   -0.05568
392440.0000   -0.10722
392480.0000    0.03465
392520.0000   -0.08133
392560.0000    0.22986
392600.0000   -0.19987
392640.0000   -0.08505
392680.0000   -0.21863
392720.0000   -0.29731
392760.0000   -0.14972
392800.0000   -0.11751
392840.0000   -0.27087
392880.0000   -0.14285
392920.0000   -0.14757
392960.0000    0.06068
393000.0000   -0.09410
393040.0000    0.24466
393080.0000   -0.00264
393120.0000    0.02920
393160.0000   -0.20733
393200.0000   -0.33306
393240.0000   -0.55011
393280.0000   -0.34091
393320.0000   -0.23370
393360.0000   -0.25988
393400.0000   -0.12586
393440.0000   -0.27451
393480.0000   -0.16270
393520.0000    0.02413
393560.0000    0.16752
393600.0000    0.11441
393640.0000    0.32873
393680.0000    0.19710
393720.0000    0.14217
393760.0000    0.14638
393800.0000   -0.12429
393840.0000    0.11162
393880.0000   -0.10355
393920.0000   -0.12980
393960.0000   -0.16925
394000.0000   -0.13033
394040.0000   -0.33962
394080.0000   -0.03170
394120.0000   -0.28378
394160.0000   -0.06858
394200.0000   -0.26582
394240.0000   -0.18523
394280.0000   -0.03981
394320.0000    0.01518
394360.0000   -0.22621
394400.0000   -0.19308
394440.0000   -0.12851
394480.0000   -0.08138
394520.0000   -0.13076
394560.0000   -0.01979
394600.0000    0.15686
394640.0000    0.12188
394680.0000    0.16647
394720.0000    0.33833
394760.0000    0.01022
394800.0000   -0.22411
394840.0000    0.17786
394880.0000    0.20040
394920.0000    0.00373
394960.0000   -0.29472
395000.0000   -0.06825
395040.0000   -0.07129
395080.0000   -0.09750
395120.0000    0.02929
395160.0000    0.19225
395200.0000    0.11121
395240.0000   -0.02076
395280.0000   -0.29672
395320.0000   -0.16990
395360.0000   -0.42395
395400.0000   -0.13004
395440.0000   -0.38251
395480.0000    0.02115
395520.0000   -0.13378
395560.0000   -0.50647
395600.0000   -0.17924
395640.0000    0.05177
395680.0000   -0.10714
395720.0000   -0.34441
395760.0000   -0.18907
395800.0000   -0.18279
395840.0000   -0.22236
395880.0000   -0.20251
395920.0000   -0.54358
395960.0000   -0.40993
396000.0000   -0.15662
396040.0000   -0.58698
396080.0000   -0.42978
396120.0000   -0.29438
396160.0000   -0.37359
396200.0000   -0.32708
396240.0000   -0.21947
396280.0000   -0.30011
396320.0000   -0.36966
396360.0000   -0.53090
396400.0000   -0.56308
396440.0000   -0.19156
396480.0000   -0.10303
396520.0000   -0.63581
396560.0000   -0.40289
396600.0000   -0.18805
396640.0000   -0.36414
396680.0000   -0.11179
396720.0000   -0.11203
396760.0000   -0.19008
396800.0000   -0.10195
396840.0000    0.22534
396880.0000    0.16922
396920.0000    0.16402
396960.0000   -0.15885
397000.0000   -0.08183
397040.0000   -0.12685
397080.0000   -0.21289
397120.0000   -0.19692
397160.0000    0.12491
397200.0000    0.33064
397240.0000    0.10302
397280.0000    0.31244
397320.0000    0.22371
397360.0000    0.27587
397400.0000    0.38982
397440.0000    0.35644
397480.0000    0.22969
397520.0000   -0.03173
397560.0000   -0.05081
397600.0000   -0.20237
397640.0000    0.05716
397680.0000   -0.04089
397720.0000    0.07372
397760.0000    0.06862
397800.0000   -0.14312
397840.0000   -0.29885
397880.0000   -0.11314
397920.0000   -0.04301
397960.0000   -0.11036
398000.0000    0.10895
398040.0000   -0.14790
398080.0000   -0.31678
398120.0000   -0.17254
398160.0000   -0.17255
398200.0000   -0.39199
398240.0000   -0.52034
398280.0000   -0.19151
398320.0000   -0.46590
398360.0000   -0.48726
398400.0000   -0.27200
398440.0000   -0.45641
398480.0000   -0.06592
398520.0000   -0.19516
398560.0000   -0.05640
398600.0000   -0.25828
398640.0000   -0.04422
398680.0000    0.01786
398720.0000   -0.14728
398760.0000   -0.12486
398800.0000   -0.12368
398840.0000   -0.30619
398880.0000   -0.20638
398920.0000   -0.27082
398960.0000   -0.46202
399000.0000   -0.61595
399040.0000   -0.81931
399080.0000   -0.49573
399120.0000   -0.44876
399160.0000   -0.33709
399200.0000   -0.30789
399240.0000   -0.24763
399280.0000   -0.41751
399320.0000   -0.23854
399360.0000   -0.14780
399400.0000   -0.21675
399440.0000   -0.08047
399480.0000   -0.38103
399520.0000   -0.64634
399560.0000   -0.15148
399600.0000   -0.26350
399640.0000   -0.27680
399680.0000    0.10307
399720.0000   -0.18024
399760.0000   -0.14818
399800.0000    0.06106
399840.0000   -0.33884
399880.0000    0.03156
399920.0000    0.10456
399960.0000    0.23750
400000.0000    0.04159
400040.0000   -0.05130
400080.0000   -0.14444
400120.0000   -0.09818
400160.0000   -0.15260
400200.0000   -0.08840
400240.0000   -0.25697
400280.0000   -0.18344
400320.0000   -0.23552
400360.0000    0.12598
400400.0000    0.35281
400440.0000    0.30893
400480.0000    0.32841
400520.0000    0.21459
400560.0000    0.22842
400600.0000    0.22346
400640.0000    0.24818
400680.0000    0.13734
400720.0000    0.35339
400760.0000    0.28237
400800.0000    0.36006
400840.0000    0.29600
400880.0000    0.41435
400920.0000    0.40200
400960.0000    0.23850
401000.0000    0.41103
401040.0000    0.33782
401080.0000   -0.17653
401120.0000    0.12886
401160.0000    0.35997
401200.0000    0.36154
401240.0000    0.30657
401280.0000    0.26019
401320.0000    0.32756
401360.0000    0.33805
401400.0000    0.41192
401440.0000    0.34450
401480.0000    0.33298
401520.0000    0.44587
401560.0000    0.42097
401600.0000    0.46405
401640.0000    0.40478
401680.0000    0.45515
401720.0000    0.34942
401760.0000    0.36985
401800.0000    0.45832
401840.0000    0.40489
401880.0000    0.40857
401920.0000    0.30934
401960.0000    0.37043
402000.0000    0.58186
402040.0000    0.36537
402080.0000    0.34973
402120.0000    0.30135
402160.0000    0.37523
402200.0000    0.32260
402240.0000    0.39107
402280.0000    0.41147
402320.0000    0.36122
402360.0000    0.28310
402400.0000    0.20509
402440.0000    0.26403
402480.0000    0.11009
402520.0000    0.21935
402560.0000   -0.07739
402600.0000   -0.26435
402640.0000    0.29405
402680.0000    0.35741
402720.0000    0.36865
402760.0000    0.29213
402800.0000    0.29418
402840.0000    0.44236
402880.0000    0.49493
402920.0000    0.41500
402960.0000    0.44013
403000.0000    0.41479
403040.0000    0.40256
403080.0000    0.35453
403120.0000    0.29492
403160.0000    0.38824
403200.0000    0.39379
403240.0000    0.39534
403280.0000    0.41816
403320.0000    0.26496
403360.0000    0.27348
403400.0000    0.27593
403440.0000    0.43404
403480.0000    0.43160
403520.0000    0.39170
403560.0000    0.46033
403600.0000    0.36423
403640.0000    0.27485
403680.0000    0.31785
403720.0000   -0.05451
403760.0000   -0.31654
403800.0000   -0.27381
403840.0000    0.03408
403880.0000   -0.08396
403920.0000   -0.20881
403960.0000   -0.26802
404000.0000   -0.11207
404040.0000   -0.31461
404080.0000   -0.19703
404120.0000   -0.24296
404160.0000   -0.01314
404200.0000   -0.25856
404240.0000   -0.33638
404280.0000   -0.31608
404320.0000   -0.27751
404360.0000   -0.32179
404400.0000   -0.35040
404440.0000   -0.37403
404480.0000    0.10919
404520.0000   -0.11102
404560.0000   -0.33208
404600.0000   -0.23215
404640.0000   -0.16956
404680.0000   -0.23737
404720.0000   -0.61498
404760.0000   -0.34086
404800.0000   -0.37095
404840.0000   -0.55671
404880.0000   -0.26893
404920.0000    0.17402
404960.0000   -0.01861
405000.0000   -0.34435
405040.0000   -0.17564
405080.0000   -0.06076
405120.0000   -0.51965
405160.0000   -0.49884
405200.0000   -0.32258
405240.0000   -0.41830
405280.0000   -0.68756
405320.0000   -0.78906
405360.0000   -0.10850
405400.0000   -0.28492
405440.0000   -0.17893
405480.0000   -0.29138
405520.0000   -0.52535
405560.0000   -0.30144
405600.0000   -0.38648
405640.0000   -0.60764
405680.0000   -0.29901
405720.0000   -0.02541
405760.0000   -0.18139
405800.0000   -0.16410
405840.0000   -0.02881
405880.0000   -0.02212
405920.0000   -0.24111
405960.0000   -0.25697
406000.0000   -0.00697
406040.0000    0.00321
406080.0000    0.32706
406120.0000    0.20098
406160.0000    0.18030
406200.0000    0.34233
406240.0000    0.23118
406280.0000    0.16970
406320.0000    0.24813
406360.0000    0.18283
406400.0000    0.15819
406440.0000   -0.19768
406480.0000   -0.22146
406520.0000   -0.25072
406560.0000   -0.10462
406600.0000   -0.00088
406640.0000   -0.17796
406680.0000   -0.30846
406720.0000   -0.14954
406760.0000   -0.12436
406800.0000   -0.13555
406840.0000   -0.79376
406880.0000   -0.22427
406920.0000   -0.44947
406960.0000   -0.22771
407000.0000   -0.14304
407040.0000   -0.06530
407080.0000    0.00009
407120.0000   -0.30719
407160.0000   -0.03568
407200.0000    0.03054
407240.0000    0.20972
407280.0000    0.22462
407320.0000    0.22409
407360.0000    0.33788
407400.0000    0.24626
407440.0000    0.01273
407480.0000    0.16308
407520.0000    0.30499
407560.0000    0.42760
407600.0000    0.38808
407640.0000    0.10050
407680.0000    0.25633
407720.0000   -0.02360
407760.0000   -0.00910
407800.0000    0.07772
407840.0000    0.30440
407880.0000    0.10642
407920.0000    0.20022
407960.0000    0.25304
408000.0000    0.17330
408040.0000    0.13810
408080.0000    0.26880
408120.0000    0.19926
408160.0000    0.11948
408200.0000    0.21025
408240.0000    0.12118
408280.0000   -0.13465
408320.0000    0.03279
408360.0000    0.08035
408400.0000    0.18149
408440.0000    0.14498
408480.0000   -0.31067
408520.0000   -0.13032
408560.0000   -0.05334
408600.0000   -0.14002
408640.0000   -0.03390
408680.0000   -0.02138
408720.0000    0.15259
408760.0000   -0.12201
408800.0000   -0.05454
408840.0000   -0.08346
408880.0000    0.08346
408920.0000    0.04007
408960.0000   -0.21588
409000.0000   -0.09808
409040.0000   -0.17415
409080.0000   -0.10496
409120.0000   -0.81843
409160.0000   -0.37600
409200.0000    0.07232
409240.0000   -0.05096
409280.0000    0.01406
409320.0000    0.27776
409360.0000   -0.18079
409400.0000   -0.22451
409440.0000    0.20454
409480.0000   -0.03534
409520.0000   -0.06772
409560.0000   -0.38245
409600.0000   -0.18963
409640.0000    0.07625
409680.0000    0.10003
409720.0000    0.18610
409760.0000    0.15538
409800.0000    0.17268
409840.0000    0.25422
409880.0000   -0.01586
409920.0000    0.01961
409960.0000    0.04509
410000.0000    0.14495
410040.0000    0.09588
410080.0000    0.05315
410120.0000   -0.01704
410160.0000   -0.18453
410200.0000    0.07787
410240.0000    0.20937
410280.0000    0.03569
410320.0000    0.09246
410360.0000    0.19732
410400.0000    0.02067
410440.0000    0.12740
410480.0000    0.05316
410520.0000    0.22218
410560.0000    0.13437
410600.0000    0.18597
410640.0000    0.06829
410680.0000    0.17818
410720.0000   -0.16836
410760.0000    0.20173
410800.0000    0.14072
410840.0000   -0.01127
410880.0000   -0.03239
410920.0000    0.21777
410960.0000    0.50444
411000.0000    0.37537
411040.0000    0.31451
411080.0000    0.14912
411120.0000    0.08858
411160.0000    0.02083
411200.0000    0.32038
411240.0000    0.18789
411280.0000   -0.03653
411320.0000    0.24954
411360.0000    0.21510
411400.0000    0.06201
411440.0000    0.19768
411480.0000    0.01520
411520.0000    0.13868
411560.0000   -0.00703
411600.0000    0.28853
411640.0000    0.16200
411680.0000    0.27937
411720.0000    0.21767
411760.0000    0.40572
411800.0000    0.33433
411840.0000    0.36259
411880.0000    0.32260
411920.0000    0.22816
411960.0000    0.28858
412000.0000    0.19270
412040.0000    0.48868
412080.0000    0.15022
412120.0000    0.34893
412160.0000    0.49039
412200.0000    0.48856
412240.0000    0.35168
412280.0000    0.31523
412320.0000    0.36677
412360.0000    0.25647
412400.0000    0.25335
412440.0000    0.32633
412480.0000    0.51915
412520.0000    0.20114
412560.0000    0.29780
412600.0000    0.42226
412640.0000    0.10848
412680.0000    0.23149
412720.0000    0.29679
412760.0000    0.29984
412800.0000    0.04490
412840.0000    0.13056
412880.0000    0.26721
412920.0000    0.36504
412960.0000    0.23291
413000.0000    0.30012
413040.0000    0.27716
413080.0000    0.25833
413120.0000    0.31675
413160.0000    0.30034
413200.0000    0.34040
413240.0000    0.44109
413280.0000    0.24019
413320.0000    0.26684
413360.0000    0.01423
413400.0000   -0.08106
413440.0000   -0.38349
413480.0000   -0.49357
413520.0000   -0.51044
413560.0000   -0.17349
413600.0000   -0.00313
413640.0000   -0.16713
413680.0000    0.14122
413720.0000    0.15529
413760.0000    0.15221
413800.0000    0.26351
413840.0000    0.22405
413880.0000    0.20514
413920.0000    0.25273
413960.0000    0.28433
414000.0000    0.22924
414040.0000    0.17349
414080.0000    0.30161
414120.0000    0.12697
414160.0000   -0.23699
414200.0000    0.24371
414240.0000   -0.25036
414280.0000    0.13835
414320.0000   -0.16592
414360.0000   -0.15091
414400.0000   -0.29419
414440.0000   -0.15927
414480.0000    0.02726
414520.0000   -0.26210
414560.0000    0.13916
414600.0000   -0.03323
414640.0000    0.00657
414680.0000   -0.16619
414720.0000    0.15397
414760.0000    0.11456
414800.0000    0.07206
414840.0000    0.09270
414880.0000    0.09319
414920.0000    0.16862
414960.0000    0.20574
415000.0000   -0.08017
415040.0000    0.10464
415080.0000    0.18681
415120.0000   -0.10947
415160.0000    0.01793
415200.0000    0.23124
415240.0000    0.09848
415280.0000    0.34494
415320.0000    0.24582
415360.0000    0.04570
415400.0000    0.23969
415440.0000    0.41567
415480.0000    0.09406
415520.0000    0.47784
415560.0000    0.41477
415600.0000    0.45235
415640.0000    0.40661
415680.0000    0.47756
415720.0000    0.33619
415760.0000    0.17360
415800.0000    0.23356
415840.0000    0.36810
415880.0000    0.15329
415920.0000    0.16826
415960.0000   -0.05467
416000.0000    0.00490
416040.0000    0.13128
416080.0000    0.15677
416120.0000    0.12921
416160.0000    0.15031
416200.0000    0.17171
416240.0000    0.11010
416280.0000    0.15697
416320.0000    0.04794
416360.0000    0.05841
416400.0000   -0.00931
416440.0000    0.09222
416480.0000    0.25279
416520.0000    0.17976
416560.0000    0.01599
416600.0000    0.05106
416640.0000    0.20114
416680.0000    0.38158
416720.0000    0.18168
416760.0000    0.10841
416800.0000    0.40318
416840.0000    0.15330
416880.0000    0.14190
416920.0000    0.48416
416960.0000    0.40925
417000.0000    0.25028
417040.0000    0.32051
417080.0000    0.25495
417120.0000    0.17143
417160.0000   -0.24162
417200.0000    0.27900
417240.0000    0.36055
417280.0000   -0.10409
417320.0000   -0.17178
417360.0000    0.05954
417400.0000    0.19051
417440.0000   -0.01656
417480.0000   -0.01676
417520.0000    0.26737
417560.0000    0.28854
417600.0000    0.43342
417640.0000   -0.02344
417680.0000    0.16490
417720.0000    0.26788
417760.0000   -0.09528
417800.0000   -0.00925
417840.0000    0.19469
417880.0000   -0.02463
417920.0000    0.09160
417960.0000   -0.18708
418000.0000    0.02232
418040.0000    0.09418
418080.0000    0.24490
418120.0000   -0.03259
418160.0000    0.04156
418200.0000    0.01444
418240.0000   -0.26377
418280.0000   -0.12266
418320.0000   -0.04730
418360.0000   -0.28230
418400.0000    0.11130
418440.0000   -0.01228
418480.0000    0.00721
418520.0000   -0.10858
418560.0000    0.04045
418600.0000    0.11563
418640.0000   -0.35601
418680.0000   -0.10903
418720.0000    0.13797
418760.0000    0.23621
418800.0000    0.00113
418840.0000    0.07485
418880.0000   -0.16638
418920.0000   -0.03331
418960.0000    0.25747
419000.0000    0.25115
419040.0000    0.16125
419080.0000    0.22023
419120.0000   -0.29770
419160.0000   -0.11621
419200.0000    0.03615
419240.0000    0.01512
419280.0000   -0.18977
419320.0000    0.12096
419360.0000    0.07823
419400.0000   -0.16241
419440.0000   -0.21431
419480.0000    0.40206
419520.0000    0.09682
419560.0000    0.09543
419600.0000    0.28354
419640.0000    0.16652
419680.0000   -0.19025
419720.0000    0.15748
419760.0000   -0.12260
419800.0000    0.04347
419840.0000   -0.13793
419880.0000   -0.23556
419920.0000   -0.29372
419960.0000   -0.37460
420000.0000   -0.06957
420040.0000   -0.21298
420080.0000   -0.06290
420120.0000   -0.52153
420160.0000   -0.30581
420200.0000   -0.14223
420240.0000   -0.33216
420280.0000   -0.37870
420320.0000   -0.43451
420360.0000   -0.46304
420400.0000   -0.03396
420440.0000   -0.18033
420480.0000    0.07067
420520.0000   -0.26870
420560.0000    0.11745
420600.0000    0.21493
420640.0000    0.02867
420680.0000   -0.08017
420720.0000   -0.04246
420760.0000    0.08396
420800.0000   -0.39540
420840.0000    0.08808
420880.0000    0.02568
420920.0000   -0.15684
420960.0000   -0.05602
421000.0000   -0.13275
421040.0000   -0.06610
421080.0000    0.16446
421120.0000   -0.41496
421160.0000   -0.01873
421200.0000   -0.27921
421240.0000   -0.11827
421280.0000    0.03702
421320.0000    0.10627
421360.0000   -0.02462
421400.0000   -0.02833
421440.0000    0.12591
421480.0000    0.11168
421520.0000    0.13642
421560.0000    0.32750
421600.0000    0.24540
421640.0000    0.19722
421680.0000   -0.21885
421720.0000   -0.20937
421760.0000   -0.45706
421800.0000   -0.51495
421840.0000   -0.46865
421880.0000   -0.49450
421920.0000   -0.39328
421960.0000   -0.05541
422000.0000   -0.22744
422040.0000   -0.11330
422080.0000   -0.34533
422120.0000   -0.13280
422160.0000    0.02183
422200.0000   -0.01304
422240.0000    0.26557
422280.0000   -0.33008
422320.0000   -0.03675
422360.0000    0.20631
422400.0000   -0.04521
422440.0000    0.11890
422480.0000    0.04876
422520.0000   -0.01652
422560.0000   -0.20534
422600.0000   -0.08880
422640.0000   -0.08718
422680.0000   -0.00584
422720.0000    0.08853
422760.0000   -0.02056
422800.0000   -0.05768
422840.0000   -0.07919
422880.0000   -0.06874
422920.0000    0.22749
422960.0000   -0.19554
423000.0000   -0.26415
423040.0000   -0.24530
423080.0000   -0.04009
423120.0000    0.04946
423160.0000   -0.01021
423200.0000    0.08068
423240.0000   -0.00817
423280.0000   -0.03771
423320.0000   -0.31196
423360.0000   -0.03184
423400.0000   -0.17852
423440.0000   -0.17982
423480.0000   -0.22053
423520.0000   -0.04625
423560.0000    0.08964
423600.0000   -0.05990
423640.0000   -0.03631
423680.0000   -0.21336
423720.0000   -0.08013
423760.0000   -0.40784
423800.0000   -0.07390
423840.0000   -0.02008
423880.0000   -0.12996
423920.0000    0.20258
423960.0000    0.06298
424000.0000    0.26961
424040.0000   -0.04994
424080.0000    0.02691
424120.0000    0.08008
424160.0000    0.08737
424200.0000    0.13044
424240.0000   -0.06807
424280.0000   -0.16260
424320.0000   -0.08973
424360.0000   -0.06050
424400.0000   -0.12331
424440.0000    0.23859
424480.0000   -0.09062
424520.0000   -0.08345
424560.0000    0.28216
424600.0000    0.32063
424640.0000    0.25383
424680.0000   -0.25943
424720.0000   -0.30792
424760.0000   -0.39748
424800.0000   -0.19357
424840.0000   -0.18937
424880.0000   -0.14347
424920.0000   -0.18505
424960.0000   -0.20197
425000.0000   -0.25903
425040.0000   -0.28352
425080.0000   -0.18257
425120.0000   -0.07238
425160.0000   -0.31296
425200.0000   -0.42961
425240.0000   -0.44279
425280.0000   -0.08191
425320.0000   -0.13846
425360.0000   -0.52095
425400.0000   -0.43562
425440.0000   -0.41420
425480.0000   -0.33424
425520.0000   -0.37888
425560.0000   -0.02587
425600.0000   -0.20564
425640.0000   -0.09062
425680.0000   -0.07038
425720.0000    0.22802
425760.0000   -0.11074
425800.0000   -0.09078
425840.0000   -0.14309
425880.0000    0.21626
425920.0000   -0.39514
425960.0000    0.07056
426000.0000   -0.03161
426040.0000   -0.03690
426080.0000    0.10777
426120.0000    0.08818
426160.0000    0.19828
426200.0000    0.15296
426240.0000    0.35255
426280.0000    0.24427
426320.0000   -0.03485
426360.0000    0.09129
426400.0000    0.08261
426440.0000    0.16188
426480.0000    0.12485
426520.0000    0.49904
426560.0000    0.44303
426600.0000    0.29395
426640.0000    0.35248
426680.0000    0.14429
426720.0000   -0.18326
426760.0000   -0.26879
426800.0000   -0.34650
426840.0000   -0.02279
426880.0000   -0.36649
426920.0000   -0.28260
426960.0000   -0.20276
427000.0000    0.23559
427040.0000    0.26653
427080.0000    0.42027
427120.0000    0.48625
427160.0000    0.39932
427200.0000    0.34604
427240.0000    0.44004
427280.0000    0.51653
427320.0000    0.29305
427360.0000    0.42485
427400.0000    0.31733
427440.0000    0.34666
427480.0000    0.15664
427520.0000    0.36062
427560.0000   -0.11004
427600.0000   -0.22794
427640.0000    0.05721
427680.0000    0.33399
427720.0000    0.30266
427760.0000   -0.01160
427800.0000   -0.14358
427840.0000    0.37983
427880.0000    0.45398
427920.0000    0.19448
427960.0000    0.07334
428000.0000    0.17679
428040.0000    0.07454
428080.0000    0.12172
428120.0000    0.09587
428160.0000    0.20862
428200.0000   -0.06272
428240.0000   -0.04948
428280.0000   -0.28672
428320.0000    0.00936
428360.0000   -0.34463
428400.0000   -0.56915
428440.0000   -0.15321
428480.0000   -0.17307
428520.0000   -0.26840
428560.0000   -0.48245
428600.0000   -0.61432
428640.0000   -0.57383
428680.0000   -0.30089
428720.0000   -0.48918
428760.0000   -0.48731
428800.0000   -0.35827
428840.0000   -0.48264
428880.0000   -0.08948
428920.0000    0.35657
428960.0000   -0.09860
429000.0000   -0.10847
429040.0000   -0.02166
429080.0000    0.02217
429120.0000   -0.24331
429160.0000   -0.19345
429200.0000   -0.11934
429240.0000    0.09744
429280.0000   -0.07449
429320.0000   -0.02841
429360.0000   -0.45933
429400.0000   -0.52479
429440.0000   -0.45742
429480.0000   -0.77626
429520.0000   -0.74914
429560.0000   -0.73856
429600.0000   -0.51881
429640.0000   -0.71635
429680.0000   -0.75300
429720.0000   -0.66665
429760.0000   -0.52415
429800.0000   -0.30263
429840.0000   -0.44331
429880.0000   -0.51990
429920.0000   -0.48775
429960.0000   -0.16605
430000.0000   -0.37955
430040.0000   -0.53053
430080.0000   -0.70642
430120.0000   -0.55455
430160.0000   -0.48085
430200.0000   -0.68451
430240.0000   -0.52916
430280.0000   -0.57803
430320.0000   -0.38007
430360.0000   -0.54525
430400.0000   -0.40918
430440.0000   -0.47581
430480.0000   -0.69714
430520.0000   -0.61555
430560.0000   -0.73418
430600.0000   -0.79839
430640.0000   -0.98869
430680.0000   -0.92782
430720.0000   -0.19719
430760.0000   -0.83529
430800.0000   -1.02394
430840.0000   -0.69244
430880.0000   -0.69442
430920.0000   -0.66260
430960.0000   -1.07158
431000.0000   -0.70537
431040.0000   -0.63088
431080.0000   -0.59116
431120.0000   -0.67497
431160.0000   -0.18372
431200.0000   -0.05730
431240.0000   -0.69754
431280.0000   -0.62650
431320.0000   -0.78122
431360.0000   -0.49438
431400.0000   -0.22418
431440.0000   -0.19352
431480.0000   -0.33346
431520.0000   -0.54021
431560.0000   -0.34323
431600.0000   -0.61041
431640.0000   -0.65602
431680.0000   -0.55867
431720.0000   -0.22923
431760.0000   -0.57116
431800.0000   -0.54850
431840.0000   -0.64668
431880.0000   -0.55294
431920.0000   -0.30612
431960.0000   -0.73717
432000.0000   -0.73124
432040.0000   -1.03263
432080.0000   -0.57219
432120.0000   -0.54015
432160.0000    0.06608
432200.0000   -0.00019
432240.0000   -0.06154
432280.0000    0.02210
432320.0000   -0.44597
432360.0000   -0.44015
432400.0000   -0.33791
432440.0000   -0.59901
432480.0000   -0.77663
432520.0000   -0.68343
432560.0000   -0.51263
432600.0000   -0.46891
432640.0000   -0.41781
432680.0000   -0.69451
432720.0000   -0.72389
432760.0000   -0.93433
432800.0000   -0.99341
432840.0000   -1.19437
432880.0000   -0.70035
432920.0000   -0.47608
432960.0000   -0.49472
433000.0000   -0.62494
433040.0000   -0.84745
433080.0000   -0.87452
433120.0000   -0.80989
433160.0000   -0.82002
433200.0000   -0.76354
433240.0000   -0.84897
433280.0000   -1.10080
433320.0000   -0.81361
433360.0000   -0.57155
433400.0000   -0.80075
433440.0000   -0.68865
433480.0000   -1.01869
433520.0000   -0.83561
433560.0000   -0.78866
433600.0000   -0.23739
433640.0000   -0.50245
433680.0000   -0.30001
433720.0000   -0.55982
433760.0000   -0.47868
433800.0000   -0.59403
433840.0000   -0.65464
433880.0000   -0.71429
433920.0000   -0.56726
433960.0000   -0.44794
434000.0000   -0.54407
434040.0000   -0.62339
434080.0000   -0.47641
434120.0000   -0.64351
434160.0000   -0.57386
434200.0000   -0.71863
434240.0000   -0.80247
434280.0000   -0.54687
434320.0000   -0.58940
434360.0000   -0.58404
434400.0000   -0.63050
434440.0000   -0.77912
434480.0000   -0.56725
434520.0000   -0.73539
434560.0000   -0.53457
434600.0000   -0.23361
434640.0000   -0.43100
434680.0000    0.02030
434720.0000    0.08468
434760.0000   -0.42523
434800.0000   -0.10416
434840.0000   -0.22357
434880.0000   -0.17154
434920.0000   -0.42380
434960.0000   -0.17078
435000.0000   -0.38202
435040.0000   -0.13476
435080.0000   -0.42494
435120.0000   -0.11945
435160.0000   -0.30975
435200.0000   -0.25115
435240.0000   -0.44211
435280.0000   -0.29605
435320.0000   -0.33426
435360.0000   -0.23789
435400.0000   -0.37864
435440.0000   -0.48421
435480.0000   -0.46041
435520.0000   -0.62805
435560.0000   -0.48224
435600.0000   -0.36271
435640.0000   -0.34638
435680.0000   -0.31822
435720.0000   -0.47394
435760.0000   -0.49779
435800.0000   -0.37216
435840.0000   -0.23300
435880.0000   -0.15487
435920.0000   -0.37749
435960.0000   -0.23054
436000.0000    0.02488
436040.0000   -0.13061
436080.0000   -0.26394
436120.0000   -0.23707
436160.0000   -0.34198
436200.0000   -0.49141
436240.0000   -0.44479
436280.0000   -0.17221
436320.0000   -0.33444
436360.0000   -0.25528
436400.0000   -0.55943
436440.0000   -0.52259
436480.0000   -0.46584
436520.0000   -0.27591
436560.0000   -0.39849
436600.0000   -0.16601
436640.0000   -0.22623
436680.0000   -0.34873
436720.0000   -0.18351
436760.0000   -0.67074
436800.0000   -0.54460
436840.0000   -0.39833
436880.0000   -0.42770
436920.0000   -0.48388
436960.0000   -0.60424
437000.0000   -0.57494
437040.0000   -0.67926
437080.0000   -0.47039
437120.0000   -0.30733
437160.0000    0.28924
437200.0000   -0.09614
437240.0000   -0.16864
437280.0000   -0.50457
437320.0000    0.10597
437360.0000    0.08748
437400.0000   -0.10089
437440.0000    0.07558
437480.0000   -0.01101
437520.0000   -0.10665
437560.0000    0.05353
437600.0000   -0.09746
437640.0000   -0.40709
437680.0000   -0.38394
437720.0000   -0.17029
437760.0000   -0.17348
437800.0000   -0.31820
437840.0000   -0.40068
437880.0000   -0.40203
437920.0000   -0.08502
437960.0000   -0.01142
438000.0000   -0.70270
438040.0000   -0.14914
438080.0000   -0.24319
438120.0000    0.20860
438160.0000   -0.17432
438200.0000    0.21995
438240.0000   -0.02577
438280.0000   -0.22762
438320.0000   -0.30906
438360.0000   -0.42929
438400.0000   -0.15013
438440.0000   -0.30641
438480.0000   -0.22218
438520.0000   -0.20392
438560.0000   -0.05635
438600.0000   -0.33073
438640.0000   -0.11549
438680.0000   -0.50231
438720.0000   -0.41030
438760.0000   -0.58840
438800.0000   -0.62392
438840.0000   -0.81420
438880.0000   -0.97580
438920.0000   -0.31587
438960.0000   -0.12123
439000.0000   -0.38823
439040.0000   -0.57789
439080.0000   -0.14143
439120.0000   -0.28425
439160.0000   -0.46164
439200.0000   -0.46202
439240.0000   -0.18252
439280.0000   -0.38791
439320.0000   -0.15148
439360.0000   -0.51244
439400.0000   -0.23328
439440.0000   -0.12251
439480.0000   -0.65382
439520.0000   -0.28770
439560.0000   -0.31136
439600.0000    0.12886
439640.0000   -0.17030
439680.0000   -0.34122
439720.0000   -1.01839
439760.0000   -0.50395
439800.0000   -0.53007
439840.0000   -0.65094
439880.0000   -0.44563
439920.0000   -0.69141
439960.0000   -0.46969
440000.0000   -0.57536
440040.0000   -0.38301
440080.0000   -0.02936
440120.0000   -0.17228
440160.0000   -0.42367
440200.0000   -0.15731
440240.0000    0.11805
440280.0000   -0.35833
440320.0000   -0.64957
440360.0000   -0.48350
440400.0000   -0.31080
440440.0000   -0.54822
440480.0000   -0.33109
440520.0000   -0.51179
440560.0000   -0.48681
440600.0000   -0.57217
440640.0000   -0.57207
440680.0000   -0.42014
440720.0000   -0.42774
440760.0000   -0.39055
440800.0000   -0.50170
440840.0000   -0.09415
440880.0000   -0.58240
440920.0000   -0.55593
440960.0000   -0.17733
441000.0000   -0.69979
441040.0000   -0.60098
441080.0000   -0.63453
441120.0000   -0.42485
441160.0000   -0.39481
441200.0000   -0.33515
441240.0000   -0.27590
441280.0000   -0.47935
441320.0000   -0.30547
441360.0000   -0.47957
441400.0000   -0.34036
441440.0000    0.04823
441480.0000   -0.41342
441520.0000   -0.41439
441560.0000   -0.40942
441600.0000   -0.28399
441640.0000   -0.24425
441680.0000    0.39977
441720.0000   -0.12476
441760.0000   -0.15428
441800.0000   -0.11710
441840.0000   -0.25475
441880.0000   -0.07400
441920.0000   -0.05233
441960.0000   -0.14079
442000.0000    0.13300
442040.0000    0.05289
442080.0000   -0.17150
442120.0000   -0.30292
442160.0000   -0.34571
442200.0000   -0.13503
442240.0000   -0.09331
442280.0000   -0.25020
442320.0000   -0.38429
442360.0000   -0.26384
442400.0000   -0.30797
442440.0000    0.10674
442480.0000   -0.31921
442520.0000   -0.10994
442560.0000   -0.40600
442600.0000   -0.19144
442640.0000   -0.35742
442680.0000   -0.29312
442720.0000   -0.38681
442760.0000   -0.47786
442800.0000   -0.67801
442840.0000   -0.64769
442880.0000   -0.51516
442920.0000   -0.41513
442960.0000   -0.49800
443000.0000   -0.39889
443040.0000   -0.31566
443080.0000   -0.22615
443120.0000   -0.23995
443160.0000   -0.18945
443200.0000   -0.39929
443240.0000   -0.22957
443280.0000   -0.00003
443320.0000    0.05775
443360.0000   -0.43622
443400.0000   -0.26924
443440.0000   -0.20415
443480.0000   -0.54075
443520.0000   -0.34517
443560.0000   -0.34153
443600.0000   -0.47594
443640.0000   -0.48521
443680.0000   -0.55635
443720.0000   -0.34881
443760.0000   -0.33628
443800.0000   -0.40777
443840.0000   -0.28423
443880.0000   -0.18996
443920.0000   -0.39840
443960.0000   -0.38796
444000.0000   -0.43664
444040.0000   -0.55652
444080.0000   -0.67479
444120.0000   -0.70342
444160.0000   -0.52954
444200.0000   -0.40233
444240.0000   -0.59641
444280.0000   -0.35420
444320.0000   -0.54463
444360.0000   -0.51585
444400.0000   -0.36985
444440.0000   -0.21597
444480.0000   -0.43722
444520.0000   -0.44702
444560.0000   -0.53995
444600.0000   -0.31807
444640.0000   -0.45014
444680.0000   -0.59552
444720.0000   -0.32370
444760.0000   -0.24238
444800.0000   -0.09036
444840.0000   -0.15225
444880.0000   -0.30686
444920.0000   -0.09616
444960.0000   -0.20758
445000.0000   -0.14614
445040.0000   -0.31631
445080.0000   -0.31668
445120.0000   -0.09290
445160.0000   -0.09262
445200.0000   -0.22586
445240.0000   -0.30878
445280.0000   -0.01593
445320.0000   -0.22785
445360.0000   -0.24806
445400.0000   -0.28305
445440.0000   -0.31379
445480.0000   -0.46605
445520.0000   -0.33472
445560.0000   -0.13588
445600.0000   -0.15102
445640.0000   -0.17782
445680.0000   -0.06137
445720.0000   -0.30072
445760.0000   -0.54641
445800.0000   -0.26564
445840.0000    0.01451
445880.0000   -0.13217
445920.0000   -0.30416
445960.0000   -0.27533
446000.0000   -0.25162
446040.0000   -0.32173
446080.0000   -0.61318
446120.0000   -0.43688
446160.0000   -0.37085
446200.0000   -0.22151
446240.0000   -0.32460
446280.0000   -0.41652
446320.0000   -0.22464
446360.0000   -0.49721
446400.0000   -0.52319
446440.0000   -0.32896
446480.0000   -0.53455
446520.0000   -0.49711
446560.0000   -0.60971
446600.0000   -0.51430
446640.0000   -0.39088
446680.0000   -0.37421
446720.0000   -0.60289
446760.0000   -0.46694
446800.0000   -0.56668
446840.0000   -0.68224
446880.0000   -0.52822
446920.0000   -0.49954
446960.0000   -0.49066
447000.0000   -0.52022
447040.0000   -0.61378
447080.0000   -0.28607
447120.0000   -0.37720
447160.0000   -0.34566
447200.0000   -0.29317
447240.0000   -0.46564
447280.0000   -0.52001
447320.0000   -0.51087
447360.0000   -0.06683
447400.0000   -0.44738
447440.0000   -0.56585
447480.0000   -0.62573
447520.0000   -0.50344
447560.0000   -0.38091
447600.0000   -0.62003
447640.0000   -0.46374
447680.0000   -0.47613
447720.0000   -0.25498
447760.0000   -0.56338
447800.0000   -0.41360
447840.0000    0.00392
447880.0000   -0.04883
447920.0000   -0.30101
447960.0000   -0.44363
448000.0000   -0.51190
448040.0000   -0.34596
448080.0000   -0.00398
448120.0000   -0.71856
448160.0000   -0.58575
448200.0000   -0.55715
448240.0000   -0.28078
448280.0000   -0.52111
448320.0000   -0.23267
448360.0000   -0.13414
448400.0000   -0.34421
448440.0000   -0.53161
448480.0000   -0.77296
448520.0000   -0.49743
448560.0000   -0.26380
448600.0000   -0.05693
448640.0000   -0.09440
448680.0000   -0.53833
448720.0000   -0.29021
448760.0000   -0.26448
448800.0000   -0.16406
448840.0000   -0.09651
448880.0000   -0.04650
448920.0000   -0.10605
448960.0000   -0.26275
449000.0000   -0.03624
449040.0000   -0.20956
449080.0000   -0.33152
449120.0000   -0.14848
449160.0000   -0.39526
449200.0000   -0.17859
449240.0000   -0.16016
449280.0000   -0.31284
449320.0000   -0.55270
449360.0000   -0.42877
449400.0000   -0.18702
449440.0000   -0.26965
449480.0000   -0.09923
449520.0000   -0.16102
449560.0000   -0.37692
449600.0000   -0.06195
449640.0000   -0.16068
449680.0000   -0.32333
449720.0000   -0.51034
449760.0000   -0.34672
449800.0000   -0.27518
449840.0000   -0.49906
449880.0000   -0.38549
449920.0000    0.13353
449960.0000   -0.38822
450000.0000   -0.52604
450040.0000   -0.51507
450080.0000   -0.50719
450120.0000   -0.33135
450160.0000   -0.41418
450200.0000   -0.21093
450240.0000   -0.15654
450280.0000   -0.45639
450320.0000   -0.37589
450360.0000   -0.10775
450400.0000   -0.13976
450440.0000    0.13627
450480.0000   -0.16881
450520.0000   -0.37544
450560.0000   -0.32363
450600.0000   -0.38869
450640.0000   -0.19015
450680.0000   -0.30033
450720.0000   -0.25623
450760.0000   -0.29901
450800.0000   -0.51684
450840.0000   -0.35927
450880.0000   -0.42160
450920.0000   -0.60531
450960.0000   -0.49835
451000.0000   -0.69956
451040.0000   -0.35596
451080.0000   -0.11596
451120.0000   -0.42988
451160.0000   -0.03518
451200.0000   -0.56739
451240.0000   -0.09776
451280.0000   -0.16616
451320.0000   -0.38028
451360.0000   -0.40397
451400.0000   -0.13256
451440.0000   -0.03746
451480.0000   -0.17233
451520.0000   -0.22871
451560.0000   -0.27995
451600.0000   -0.12734
451640.0000   -0.15997
451680.0000   -0.50339
451720.0000   -0.64944
451760.0000   -0.37671
451800.0000   -0.29112
451840.0000   -0.30575
451880.0000   -0.32464
451920.0000   -0.48930
451960.0000   -0.41229
452000.0000   -0.39359
452040.0000   -0.16905
452080.0000   -0.41345
452120.0000   -0.29723
452160.0000   -0.49798
452200.0000   -0.31504
452240.0000   -0.34593
452280.0000    0.01077
452320.0000   -0.64838
452360.0000   -0.43514
452400.0000   -0.33278
452440.0000   -0.44045
452480.0000   -0.48362
452520.0000   -0.36848
452560.0000   -0.54395
452600.0000   -0.36942
452640.0000   -0.27973
452680.0000   -0.36289
452720.0000   -0.21595
452760.0000   -0.44658
452800.0000    0.00026
452840.0000   -0.29452
452880.0000   -0.09699
452920.0000   -0.12905
452960.0000   -0.11483
453000.0000   -0.41460
453040.0000   -0.36916
453080.0000   -0.35637
453120.0000   -0.21433
453160.0000   -0.38817
453200.0000   -0.32868
453240.0000   -0.41646
453280.0000   -0.46714
453320.0000   -0.52069
453360.0000   -0.50028
453400.0000   -0.43981
453440.0000   -0.27099
453480.0000   -0.37513
453520.0000   -0.54635
453560.0000   -0.47274
453600.0000   -0.61440
453640.0000   -0.51802
453680.0000   -0.72322
453720.0000   -0.44135
453760.0000   -0.17921
453800.0000   -0.44381
453840.0000   -0.47999
453880.0000   -0.53692
453920.0000   -0.42272
453960.0000   -0.30871
454000.0000   -0.38024
454040.0000   -0.04800
454080.0000   -0.13275
454120.0000   -0.26446
454160.0000   -0.30606
454200.0000   -0.30132
454240.0000   -0.21421
454280.0000   -0.01531
454320.0000   -0.36084
454360.0000   -0.43258
454400.0000   -0.40654
454440.0000   -0.39713
454480.0000   -0.39080
454520.0000   -0.26800
454560.0000   -0.29577
454600.0000   -0.58083
454640.0000   -0.34869
454680.0000   -0.66400
454720.0000   -0.39987
454760.0000   -0.39636
454800.0000   -0.38760
454840.0000   -0.01561
454880.0000   -0.08204
454920.0000    0.10992
454960.0000   -0.50967
455000.0000    0.00643
455040.0000   -0.58580
455080.0000   -0.23707
455120.0000   -0.43300
455160.0000   -0.34523
455200.0000   -0.26506
455240.0000   -0.07114
455280.0000   -0.31753
455320.0000   -0.15419
455360.0000    0.41051
455400.0000    0.43521
455440.0000    0.27126
455480.0000    0.48741
455520.0000    0.34736
455560.0000    0.71304
455600.0000    0.43976
455640.0000    0.25039
455680.0000    0.51073
455720.0000    0.30622
455760.0000    0.31983
455800.0000    0.37442
455840.0000    0.43351
455880.0000    0.51917
455920.0000    0.52814
455960.0000    0.53480
456000.0000    0.49843
456040.0000    0.72637
456080.0000    0.54551
456120.0000    0.34141
456160.0000    0.29095
456200.0000    0.27961
456240.0000    0.27014
456280.0000    0.26005
456320.0000    0.43472
456360.0000    0.37284
456400.0000    0.45612
456440.0000    0.23336
456480.0000    0.30377
456520.0000    0.25898
456560.0000    0.47566
456600.0000    0.36714
456640.0000    0.27419
456680.0000    0.27696
456720.0000    0.44593
456760.0000    0.38571
456800.0000    0.49910
456840.0000    0.47174
456880.0000    0.49932
456920.0000    0.28377
456960.0000    0.35813
457000.0000    0.40469
457040.0000    0.06933
457080.0000    0.21361
457120.0000    0.02218
457160.0000    0.30561
457200.0000    0.31832
457240.0000    0.39082
457280.0000    0.40175
457320.0000    0.48847
457360.0000    0.29925
457400.0000    0.34703
457440.0000    0.40889
457480.0000    0.41174
457520.0000   -0.06534
457560.0000   -0.28939
457600.0000    0.34668
457640.0000    0.18509
457680.0000    0.35013
457720.0000    0.37371
457760.0000    0.39197
457800.0000    0.47171
457840.0000    0.46995
457880.0000    0.42609
457920.0000    0.39333
457960.0000    0.30344
458000.0000    0.36573
458040.0000    0.69181
458080.0000    0.36194
458120.0000    0.55370
458160.0000    0.43000
458200.0000    0.39966
458240.0000    0.50777
458280.0000   -0.07890
458320.0000    0.07156
458360.0000    0.16032
458400.0000    0.20116
458440.0000    0.37460
458480.0000    0.43062
458520.0000    0.23847
458560.0000    0.28155
458600.0000    0.30959
458640.0000    0.38160
458680.0000    0.32444
458720.0000    0.43711
458760.0000    0.28480
458800.0000    0.22271
458840.0000    0.34009
458880.0000    0.33164
458920.0000    0.01016
458960.0000    0.30992
459000.0000    0.34313
459040.0000    0.33506
459080.0000    0.67268
459120.0000    0.47940
459160.0000    0.37039
459200.0000    0.34163
459240.0000    0.34292
459280.0000    0.47472
459320.0000    0.42894
459360.0000    0.37259
459400.0000    0.34867
459440.0000    0.32229
459480.0000    0.33385
459520.0000    0.33829
459560.0000    0.38821
459600.0000    0.35339
459640.0000    0.43553
459680.0000    0.38490
459720.0000    0.50427
459760.0000    0.64600
459800.0000    0.42397
459840.0000    0.36341
459880.0000    0.46804
459920.0000    0.51472
459960.0000    0.41037
460000.0000    0.20674
460040.0000    0.14112
460080.0000    0.42955
460120.0000    0.14787
460160.0000    0.18727
460200.0000    0.03459
460240.0000    0.31273
460280.0000    0.29482
460320.0000    0.11099
460360.0000    0.26805
460400.0000    0.19201
460440.0000    0.22661
460480.0000    0.12998
460520.0000    0.58934
460560.0000    0.40614
460600.0000    0.19682
460640.0000    0.28809
460680.0000    0.30121
460720.0000    0.41096
460760.0000    0.37277
460800.0000    0.20472
460840.0000    0.15467
460880.0000    0.27856
460920.0000    0.40145
460960.0000    0.28039
461000.0000    0.33149
461040.0000    0.19302
461080.0000    0.11466
461120.0000    0.39678
461160.0000    0.10231
461200.0000    0.22963
461240.0000    0.06294
461280.0000   -0.05840
461320.0000    0.00310
461360.0000   -0.01529
461400.0000   -0.04024
461440.0000    0.45866
461480.0000    0.22131
461520.0000    0.31349
461560.0000    0.11187
461600.0000    0.09799
461640.0000    0.18757
461680.0000    0.15150
461720.0000    0.11434
461760.0000    0.37429
461800.0000    0.18167
461840.0000    0.19481
461880.0000    0.35786
461920.0000    0.18688
461960.0000    0.16372
462000.0000    0.12189
462040.0000    0.14383
462080.0000    0.35624
462120.0000    0.33465
462160.0000    0.34368
462200.0000    0.52729
462240.0000    0.35693
462280.0000    0.36488
462320.0000    0.59931
462360.0000    0.19719
462400.0000    0.43465
462440.0000    0.47055
462480.0000    0.46400
462520.0000    0.47935
462560.0000    0.17388
462600.0000    0.50489
462640.0000    0.35054
462680.0000    0.33412
462720.0000    0.17030
462760.0000    0.60234
462800.0000    0.51001
462840.0000    0.31582
462880.0000    0.26004
462920.0000    0.19684
462960.0000    0.32848
463000.0000    0.21641
463040.0000    0.43557
463080.0000    0.48067
463120.0000    0.51158
463160.0000    0.37928
463200.0000    0.46609
463240.0000    0.65295
463280.0000    0.58191
463320.0000    0.56220
463360.0000    0.69328
463400.0000    0.50029
463440.0000    0.20783
463480.0000    0.40275
463520.0000    0.58238
463560.0000    0.52594
463600.0000    0.40238
463640.0000    0.49102
463680.0000    0.48616
463720.0000    0.57850
463760.0000    0.68488
463800.0000    0.60793
463840.0000    0.43984
463880.0000    0.56200
463920.0000    0.54548
463960.0000    0.31865
464000.0000    0.52218
464040.0000    0.21000
464080.0000    0.16533
464120.0000    0.29895
464160.0000    0.08858
464200.0000    0.30990
464240.0000    0.17864
464280.0000    0.15247
464320.0000    0.26281
464360.0000   -0.28019
464400.0000   -0.19317
464440.0000   -0.28498
464480.0000   -0.12546
464520.0000   -0.09419
464560.0000   -0.30259
464600.0000   -0.32408
464640.0000   -0.35009
464680.0000   -0.47287
464720.0000   -0.05823
464760.0000   -0.17728
464800.0000   -0.24360
464840.0000   -0.28560
464880.0000   -0.18614
464920.0000   -0.01431
464960.0000   -0.19033
465000.0000   -0.05482
465040.0000   -0.02128
465080.0000   -0.37123
465120.0000   -0.33544
465160.0000   -0.28490
465200.0000   -0.45889
465240.0000   -0.46254
465280.0000   -0.18296
465320.0000   -0.29463
465360.0000   -0.20362
465400.0000   -0.39557
465440.0000   -0.44141
465480.0000   -0.24906
465520.0000   -0.06736
465560.0000    0.23262
465600.0000    0.21105
465640.0000    0.36752
465680.0000    0.29174
465720.0000    0.38411
465760.0000    0.06940
465800.0000    0.21745
465840.0000    0.38351
465880.0000    0.33666
465920.0000    0.39637
465960.0000    0.19767
466000.0000    0.44145
466040.0000    0.32806
466080.0000    0.17377
466120.0000    0.34549
466160.0000    0.28496
466200.0000    0.18490
466240.0000    0.42152
466280.0000    0.48686
466320.0000    0.28802
466360.0000    0.24603
466400.0000    0.08774
466440.0000    0.23812
466480.0000    0.11764
466520.0000    0.19956
466560.0000    0.26484
466600.0000    0.24023
466640.0000    0.13748
466680.0000    0.04371
466720.0000    0.23270
466760.0000    0.38770
466800.0000    0.27640
466840.0000    0.41281
466880.0000    0.25639
466920.0000    0.22987
466960.0000    0.24366
467000.0000    0.21648
467040.0000    0.29243
467080.0000    0.37550
467120.0000    0.33810
467160.0000    0.28664
467200.0000    0.41632
467240.0000    0.34048
467280.0000    0.71131
467320.0000    0.55045
467360.0000    0.41896
467400.0000    0.54569
467440.0000    0.54262
467480.0000    0.55416
467520.0000    0.46873
467560.0000    0.42826
467600.0000    0.54675
467640.0000    0.28499
467680.0000    0.05743
467720.0000    0.63148
467760.0000    0.31333
467800.0000    0.57050
467840.0000    0.41532
467880.0000    0.20522
467920.0000    0.22468
467960.0000    0.03604
468000.0000    0.28091
468040.0000    0.21302
468080.0000    0.30671
468120.0000    0.57854
468160.0000    0.50987
468200.0000    0.42216
468240.0000    0.35960
468280.0000    0.35890
468320.0000    0.31616
468360.0000    0.27075
468400.0000    0.26437
468440.0000    0.21482
468480.0000    0.23616
468520.0000    0.12902
468560.0000    0.08818
468600.0000    0.31843
468640.0000    0.24267
468680.0000    0.35114
468720.0000    0.13005
468760.0000    0.10097
468800.0000    0.35279
468840.0000    0.21308
468880.0000    0.32155
468920.0000    0.10233
468960.0000    0.35310
469000.0000    0.02693
469040.0000    0.06510
469080.0000    0.26407
469120.0000    0.23642
469160.0000    0.14304
469200.0000    0.25669
469240.0000    0.19235
469280.0000   -0.35822
469320.0000   -0.20328
469360.0000   -0.05491
469400.0000   -0.13949
469440.0000   -0.26384
469480.0000   -0.50163
469520.0000   -0.67700
469560.0000   -0.15114
469600.0000   -0.40152
469640.0000   -0.37903
469680.0000   -0.42936
469720.0000   -0.57888
469760.0000   -0.57130
469800.0000   -0.55762
469840.0000   -0.63690
469880.0000   -0.42038
469920.0000   -0.61615
469960.0000   -0.68395
470000.0000   -0.41948
470040.0000   -0.29928
470080.0000   -0.46866
470120.0000   -0.47091
470160.0000   -0.78457
470200.0000   -0.75771
470240.0000   -0.46653
470280.0000   -0.51748
470320.0000   -0.44547
470360.0000   -0.56827
470400.0000   -0.57535
470440.0000   -0.51802
470480.0000   -0.84295
470520.0000   -0.60789
470560.0000   -0.46577
470600.0000   -0.58012
470640.0000   -0.57934
470680.0000   -0.59819
470720.0000   -0.44277
470760.0000   -0.46251
470800.0000   -0.58218
470840.0000   -0.41659
470880.0000   -0.63559
470920.0000   -0.63752
470960.0000   -0.62427
471000.0000   -0.47791
471040.0000   -0.45665
471080.0000   -0.37090
471120.0000   -0.43411
471160.0000   -0.43916
471200.0000   -0.67366
471240.0000   -0.68512
471280.0000   -0.44214
471320.0000   -0.85063
471360.0000   -0.57032
471400.0000   -0.63910
471440.0000   -0.95315
471480.0000   -0.74226
471520.0000   -0.75881
471560.0000   -0.68088
471600.0000   -0.79187
471640.0000   -0.62249
471680.0000   -0.98626
471720.0000   -1.02231
471760.0000   -0.87452
471800.0000   -0.84217
471840.0000   -0.91508
471880.0000   -0.43602
471920.0000   -0.94233
471960.0000   -0.46924
472000.0000   -0.70600
472040.0000   -0.46798
472080.0000   -0.45650
472120.0000   -0.63556
472160.0000   -0.21741
472200.0000   -0.36539
472240.0000   -0.26355
472280.0000   -0.64671
472320.0000   -0.56802
472360.0000   -0.57574
472400.0000   -0.52313
472440.0000   -0.49903
472480.0000   -0.38087
472520.0000   -0.24422
472560.0000   -0.07009
472600.0000   -0.61714
472640.0000   -0.12089
472680.0000   -0.12377
472720.0000   -0.45299
472760.0000   -0.43104
472800.0000   -0.25755
472840.0000   -0.44173
472880.0000   -0.41885
472920.0000   -0.87797
472960.0000   -0.56352
473000.0000   -0.61314
473040.0000   -0.66083
473080.0000   -0.68128
473120.0000   -0.23332
473160.0000    0.10957
473200.0000   -0.37571
473240.0000   -0.53784
473280.0000   -0.53677
473320.0000   -0.24149
473360.0000   -0.62672
473400.0000   -0.52002
473440.0000   -0.45657
473480.0000   -0.53619
473520.0000   -0.65098
473560.0000   -0.48772
473600.0000   -0.55968
473640.0000   -0.52583
473680.0000   -0.46982
473720.0000   -0.32290
473760.0000   -0.32355
473800.0000   -0.42782
473840.0000   -0.68021
473880.0000   -0.59635
473920.0000   -0.38265
473960.0000   -0.33852
474000.0000   -0.41533
474040.0000   -0.46485
474080.0000   -0.54195
474120.0000   -0.45531
474160.0000   -0.29276
474200.0000   -0.43215
474240.0000   -0.00087
474280.0000   -0.28249
474320.0000   -0.33402
474360.0000   -0.19942
474400.0000   -0.52313
474440.0000   -0.14136
474480.0000   -0.40463
474520.0000   -0.22937
474560.0000   -0.42626
474600.0000   -0.57442
474640.0000   -0.03004
474680.0000   -0.27213
474720.0000   -0.41087
474760.0000   -0.40260
474800.0000   -0.62355
474840.0000   -0.81829
474880.0000   -0.80374
474920.0000   -0.56855
474960.0000   -0.54414
475000.0000   -0.67581
475040.0000   -0.64999
475080.0000   -0.56787
475120.0000   -0.68424
475160.0000   -0.62286
475200.0000   -0.51931
475240.0000   -0.62016
475280.0000   -0.45850
475320.0000   -0.68513
475360.0000   -0.26206
475400.0000   -0.67310
475440.0000   -0.42446
475480.0000   -0.46525
475520.0000   -0.38135
475560.0000   -0.48970
475600.0000   -1.11487
475640.0000   -1.12092
475680.0000   -1.07851
475720.0000   -1.03348
475760.0000   -0.68323
475800.0000   -0.57161
475840.0000   -0.84633
475880.0000   -0.77520
475920.0000   -0.85079
475960.0000   -0.67538
476000.0000   -0.71813
476040.0000   -0.86627
476080.0000   -0.75268
476120.0000   -0.66003
476160.0000   -0.75380
476200.0000   -0.37538
476240.0000   -0.90232
476280.0000   -0.77359
476320.0000   -0.78630
476360.0000   -0.58057
476400.0000   -0.63317
476440.0000   -0.66083
476480.0000   -0.56062
476520.0000   -0.63921
476560.0000   -0.39812
476600.0000   -0.27792
476640.0000   -0.41576
476680.0000   -0.45835
476720.0000   -0.64000
476760.0000   -0.55635
476800.0000   -0.37855
476840.0000   -0.44904
476880.0000   -0.81050
476920.0000   -0.51156
476960.0000   -0.65505
477000.0000   -0.35947
477040.0000   -0.32212
477080.0000   -0.40080
477120.0000   -0.42938
477160.0000   -0.11262
477200.0000   -0.35869
477240.0000   -0.19641
477280.0000   -0.35882
477320.0000   -0.35333
477360.0000   -0.96057
477400.0000   -0.69108
477440.0000   -1.00355
477480.0000   -0.74690
477520.0000   -0.65679
477560.0000   -0.59585
477600.0000   -0.50142
477640.0000   -0.67357
477680.0000   -0.65915
477720.0000   -0.50692
477760.0000   -0.48557
477800.0000   -0.55819
477840.0000   -0.44492
477880.0000   -0.58463
477920.0000   -0.42061
477960.0000   -0.13416
478000.0000   -0.41947
478040.0000   -0.47458
478080.0000   -0.52193
478120.0000   -0.17101
478160.0000   -0.40295
478200.0000   -0.77493
478240.0000   -0.54288
478280.0000   -0.22367
478320.0000   -0.39943
478360.0000   -0.52346
478400.0000   -0.48642
478440.0000   -0.57299
478480.0000   -0.74442
478520.0000   -0.50946
478560.0000   -0.71344
478600.0000   -0.63541
478640.0000   -0.52359
478680.0000   -0.52962
478720.0000   -0.60914
478760.0000   -0.63912
478800.0000   -0.58328
478840.0000   -0.52427
478880.0000   -0.40593
478920.0000   -0.21835
478960.0000   -0.24817
479000.0000   -0.71698
479040.0000   -0.41469
479080.0000   -0.24060
479120.0000   -0.58628
479160.0000   -0.62105
479200.0000   -0.31294
479240.0000   -0.68384
479280.0000   -0.71311
479320.0000   -0.77324
479360.0000   -0.48126
479400.0000   -0.47357
479440.0000    0.12019
479480.0000    0.13047
479520.0000   -0.14854
479560.0000   -0.24936
479600.0000   -0.24141
479640.0000   -0.25047
479680.0000   -0.41494
479720.0000   -0.49524
479760.0000   -0.47936
479800.0000   -0.40318
479840.0000   -0.52272
479880.0000   -0.40550
479920.0000   -0.29892
479960.0000   -0.35179
480000.0000   -0.51941
480040.0000   -0.32616
480080.0000   -0.01462
480120.0000    0.01504
480160.0000   -0.01573
480200.0000    0.06655
480240.0000   -0.07616
480280.0000   -0.26426
480320.0000   -0.06223
480360.0000   -0.11290
480400.0000   -0.13481
480440.0000    0.04967
480480.0000   -0.10508
480520.0000   -0.08713
480560.0000    0.14759
480600.0000    0.21086
480640.0000   -0.20487
480680.0000   -0.20520
480720.0000   -0.00800
480760.0000   -0.16006
480800.0000   -0.12488
480840.0000   -0.23389
480880.0000   -0.22113
480920.0000   -0.37759
480960.0000   -0.26113
481000.0000   -0.19671
481040.0000   -0.24778
481080.0000   -0.05035
481120.0000   -0.22751
481160.0000   -0.02418
481200.0000   -0.53894
481240.0000   -0.20194
481280.0000   -0.11122
481320.0000   -0.24085
481360.0000    0.02355
481400.0000   -0.27676
481440.0000   -0.27197
481480.0000    0.07742
481520.0000   -0.14976
481560.0000   -0.58954
481600.0000   -0.20511
481640.0000   -0.46203
481680.0000   -0.05973
481720.0000    0.18154
481760.0000    0.16063
481800.0000    0.36832
481840.0000    0.46111
481880.0000    0.00820
481920.0000    0.24539
481960.0000    0.19635
482000.0000   -0.09057
482040.0000    0.09147
482080.0000    0.08153
482120.0000    0.21753
482160.0000    0.24513
482200.0000    0.32693
482240.0000    0.22121
482280.0000    0.31546
482320.0000    0.30356
482360.0000    0.39930
482400.0000    0.06028
482440.0000    0.56343
482480.0000    0.51865
482520.0000    0.35758
482560.0000    0.40359
482600.0000    0.50363
482640.0000    0.45101
482680.0000    0.40837
482720.0000    0.25661
482760.0000    0.22312
482800.0000    0.19845
482840.0000    0.39153
482880.0000    0.26737
482920.0000    0.60797
482960.0000    0.34658
483000.0000    0.28896
483040.0000    0.26876
483080.0000    0.36331
483120.0000    0.31485
483160.0000    0.37578
483200.0000    0.32870
483240.0000    0.43039
483280.0000    0.02675
483320.0000    0.05331
483360.0000    0.45067
483400.0000    0.48518
483440.0000    0.28079
483480.0000    0.18262
483520.0000    0.06250
483560.0000    0.28935
483600.0000    0.42609
483640.0000    0.02257
483680.0000    0.17121
483720.0000    0.40078
483760.0000    0.26086
483800.0000    0.19289
483840.0000    0.18464
483880.0000    0.44967
483920.0000    0.59339
483960.0000    0.42681
484000.0000    0.04693
484040.0000    0.13444
484080.0000    0.16137
484120.0000    0.06345
484160.0000    0.17461
484200.0000    0.37676
484240.0000   -0.00516
484280.0000   -0.00301
484320.0000   -0.00667
484360.0000    0.26532
484400.0000    0.28479
484440.0000    0.07751
484480.0000   -0.33530
484520.0000   -0.38825
484560.0000   -0.59041
484600.0000   -0.64625
484640.0000   -0.47322
484680.0000   -0.68814
484720.0000   -0.44984
484760.0000   -0.68593
484800.0000   -0.44952
484840.0000   -0.13330
484880.0000   -0.11229
484920.0000   -0.19237
484960.0000   -0.44217
485000.0000   -0.40090
485040.0000   -0.52099
485080.0000   -0.48034
485120.0000   -0.70933
485160.0000   -0.55277
485200.0000   -0.64141
485240.0000   -0.30298
485280.0000   -0.39884
485320.0000   -0.36636
485360.0000   -0.19909
485400.0000   -0.13766
485440.0000   -0.53935
485480.0000   -0.74191
485520.0000   -0.93611
485560.0000   -0.71565
485600.0000   -0.66062
485640.0000   -0.70773
485680.0000   -0.62100
485720.0000   -0.39838
485760.0000   -0.53000
485800.0000   -0.88080
485840.0000   -0.89494
485880.0000   -0.69300
485920.0000   -0.79295
485960.0000   -0.73411
486000.0000   -0.86590
486040.0000   -0.60489
486080.0000   -0.48921
486120.0000   -0.59856
486160.0000   -0.67601
486200.0000   -0.69966
486240.0000   -0.66330
486280.0000   -0.12152
486320.0000   -0.39742
486360.0000   -0.67002
486400.0000   -0.72111
486440.0000   -0.45829
486480.0000   -0.56763
486520.0000   -0.43760
486560.0000   -0.63760
486600.0000   -0.41278
486640.0000   -0.68571
486680.0000   -0.54339
486720.0000   -0.46426
486760.0000   -0.57391
486800.0000   -0.43483
486840.0000   -0.77805
486880.0000   -0.73382
486920.0000   -0.63408
486960.0000   -0.46979
487000.0000   -0.54296
487040.0000   -0.61482
487080.0000   -0.42506
487120.0000   -0.87228
487160.0000   -0.67095
487200.0000   -0.70637
487240.0000   -0.61478
487280.0000   -0.34472
487320.0000   -0.53398
487360.0000   -0.38725
487400.0000   -0.52176
487440.0000   -0.61249
487480.0000   -0.58491
487520.0000   -0.47175
487560.0000   -0.65023
487600.0000   -0.59789
487640.0000   -0.82634
487680.0000   -0.76641
487720.0000   -0.53438
487760.0000   -0.42623
487800.0000   -0.22537
487840.0000   -0.35557
487880.0000   -0.27675
487920.0000   -0.47369
487960.0000   -0.39187
488000.0000   -0.68363
488040.0000   -0.73264
488080.0000   -0.54767
488120.0000   -0.52006
488160.0000   -0.58039
488200.0000   -0.36246
488240.0000   -0.71852
488280.0000   -0.42276
488320.0000   -0.51356
488360.0000   -0.59545
488400.0000   -0.22601
488440.0000   -0.70303
488480.0000   -0.72083
488520.0000   -0.58402
488560.0000   -0.62167
488600.0000   -0.59939
488640.0000   -0.60259
488680.0000   -0.63393
488720.0000   -0.54407
488760.0000   -0.62903
488800.0000   -0.73479
488840.0000   -0.28137
488880.0000   -0.52441
488920.0000   -0.59111
488960.0000   -0.83632
489000.0000   -0.48489
489040.0000   -0.72163
489080.0000   -0.70250
489120.0000   -1.04090
489160.0000   -0.66354
489200.0000   -0.88001
489240.0000   -0.62978
489280.0000   -0.77494
489320.0000   -0.54682
489360.0000   -0.49966
489400.0000   -0.23367
489440.0000   -0.32069
489480.0000   -0.35933
489520.0000   -0.58555
489560.0000   -0.19458
489600.0000   -0.67129
489640.0000   -0.66592
489680.0000   -0.58960
489720.0000   -0.83781
489760.0000   -0.86089
489800.0000   -0.67065
489840.0000   -0.60646
489880.0000   -0.80342
489920.0000   -0.72331
489960.0000   -0.68157
490000.0000   -0.67753
490040.0000   -0.52259
490080.0000   -0.61277
490120.0000   -0.53648
490160.0000   -0.76927
490200.0000   -0.64251
490240.0000   -0.83245
490280.0000   -1.00625
490320.0000   -0.63510
490360.0000   -0.48059
490400.0000   -0.48988
490440.0000   -0.64815
490480.0000   -0.40958
490520.0000   -0.47852
490560.0000   -0.70327
490600.0000   -0.46099
490640.0000   -0.54898
490680.0000   -0.87546
490720.0000   -0.59179
490760.0000   -0.70189
490800.0000   -0.66006
490840.0000   -0.30033
490880.0000   -0.23497
490920.0000   -0.49713
490960.0000   -0.36762
491000.0000   -0.62946
491040.0000   -0.37947
491080.0000   -0.50223
491120.0000   -0.68134
491160.0000   -0.50767
491200.0000   -0.43196
491240.0000   -0.47884
491280.0000   -0.55956
491320.0000   -0.47286
491360.0000   -0.60368
491400.0000   -0.63497
491440.0000   -0.43362
491480.0000   -0.55203
491520.0000   -0.30389
491560.0000   -0.21110
491600.0000   -0.43079
491640.0000   -0.30415
491680.0000   -0.64104
491720.0000   -0.43023
491760.0000   -0.36474
491800.0000   -0.42099
491840.0000   -0.64772
491880.0000   -0.60966
491920.0000   -0.79999
491960.0000   -0.47487
492000.0000   -0.47801
492040.0000   -0.40828
492080.0000   -0.50557
492120.0000   -0.42570
492160.0000   -0.77054
492200.0000   -0.50241
492240.0000   -0.46706
492280.0000   -0.53726
492320.0000   -0.56078
492360.0000   -0.41159
492400.0000   -0.37505
492440.0000   -0.71698
492480.0000   -0.58421
492520.0000   -0.83206
492560.0000   -0.49830
492600.0000   -0.45832
492640.0000   -0.43063
492680.0000   -0.54304
492720.0000   -0.47553
492760.0000   -0.62927
492800.0000   -0.65012
492840.0000   -0.52288
492880.0000   -0.61778
492920.0000   -0.47324
492960.0000   -0.61698
493000.0000   -0.45560
493040.0000   -0.49469
493080.0000   -0.60955
493120.0000   -0.71137
493160.0000   -0.86206
493200.0000   -0.14069
493240.0000   -0.69329
493280.0000   -0.50707
493320.0000   -0.94012
493360.0000   -0.55600
493400.0000   -0.76206
493440.0000   -0.50584
493480.0000   -0.57907
493520.0000   -0.50352
493560.0000   -0.55355
493600.0000   -0.42358
493640.0000   -0.49019
493680.0000   -0.18750
493720.0000   -0.13402
493760.0000   -0.73993
493800.0000   -1.18004
493840.0000   -0.90853
493880.0000   -0.71895
493920.0000   -0.46760
493960.0000   -0.55223
494000.0000   -0.41777
494040.0000   -0.15490
494080.0000   -0.40106
494120.0000   -0.23997
494160.0000   -0.27867
494200.0000   -0.49600
494240.0000   -0.51508
494280.0000   -0.47829
494320.0000   -0.67734
494360.0000   -0.61452
494400.0000   -0.37877
494440.0000   -0.43920
494480.0000   -0.49913
494520.0000   -0.25240
494560.0000   -0.13334
494600.0000   -0.55454
494640.0000   -0.21305
494680.0000   -0.02741
494720.0000    0.16365
494760.0000   -0.23549
494800.0000   -0.30813
494840.0000   -0.01544
494880.0000   -0.33321
494920.0000   -0.67194
494960.0000   -0.44061
495000.0000   -0.51582
495040.0000   -0.49774
495080.0000   -0.50686
495120.0000    0.07881
495160.0000   -0.10718
495200.0000   -0.29083
495240.0000   -0.08576
495280.0000   -0.45398
495320.0000   -0.54102
495360.0000   -0.20243
495400.0000   -0.39222
495440.0000   -0.33814
495480.0000   -0.19013
495520.0000   -0.00606
495560.0000   -0.48196
495600.0000   -0.16219
495640.0000   -0.29559
495680.0000   -0.27552
495720.0000   -0.35183
495760.0000   -0.19419
495800.0000   -0.18082
495840.0000   -0.19304
495880.0000   -0.16439
495920.0000   -0.12316
495960.0000   -0.18414
496000.0000   -0.30915
496040.0000   -0.29113
496080.0000    0.01026
496120.0000    0.09490
496160.0000    0.11320
496200.0000   -0.11950
496240.0000   -0.14512
496280.0000   -0.16423
496320.0000   -0.21206
496360.0000    0.04975
496400.0000   -0.08042
496440.0000   -0.27835
496480.0000   -0.52417
496520.0000   -0.18136
496560.0000   -0.15624
496600.0000   -0.24874
496640.0000    0.09945
496680.0000   -0.05806
496720.0000    0.02180
496760.0000   -0.09918
496800.0000   -0.33922
496840.0000    0.01619
496880.0000    0.01637
496920.0000   -0.00190
496960.0000    0.02328
497000.0000    0.02723
497040.0000    0.12616
497080.0000   -0.12003
497120.0000   -0.11997
497160.0000   -0.22672
497200.0000   -0.14655
497240.0000    0.10246
497280.0000   -0.03180
497320.0000   -0.08728
497360.0000   -0.17821
497400.0000   -0.13954
497440.0000   -0.04019
497480.0000   -0.04951
497520.0000   -0.01944
497560.0000   -0.11021
497600.0000   -0.00673
497640.0000   -0.17240
497680.0000   -0.08566
497720.0000    0.01960
497760.0000   -0.27688
497800.0000    0.05213
497840.0000    0.45418
497880.0000    0.56201
497920.0000   -0.16590
497960.0000   -0.27778
498000.0000   -0.13140
498040.0000   -0.13135
498080.0000   -0.13800
498120.0000   -0.16690
498160.0000   -0.03677
498200.0000    0.08869
498240.0000    0.04715
498280.0000    0.07747
498320.0000    0.06556
498360.0000   -0.18240
498400.0000    0.01370
498440.0000   -0.08788
498480.0000    0.03596
498520.0000    0.06868
498560.0000    0.14626
498600.0000   -0.01544
498640.0000   -0.07696
498680.0000   -0.03706
498720.0000   -0.03417
498760.0000   -0.03504
498800.0000   -0.04979
498840.0000   -0.05621
498880.0000   -0.23520
498920.0000   -0.32139
498960.0000   -0.11621
499000.0000   -0.27139
499040.0000   -0.16849
499080.0000   -0.14601
499120.0000   -0.15800
499160.0000   -0.05581
499200.0000   -0.25701
499240.0000   -0.16973
499280.0000   -0.22147
499320.0000   -0.12735
499360.0000   -0.18744
499400.0000   -0.21302
499440.0000   -0.18054
499480.0000   -0.24520
499520.0000   -0.18134
499560.0000   -0.09428
499600.0000   -0.05877
499640.0000   -0.01885
499680.0000   -0.01638
499720.0000    0.08781
499760.0000   -0.07541
499800.0000   -0.05460
499840.0000   -0.34505
499880.0000   -0.06028
499920.0000   -0.11417
499960.0000   -0.36859
500000.0000   -0.24340
500040.0000   -0.07139
500080.0000   -0.39528
500120.0000    0.13865
500160.0000   -0.02167
500200.0000   -0.01923
500240.0000   -0.28518
500280.0000   -0.21155
500320.0000   -0.17160
500360.0000   -0.26980
500400.0000   -0.29848
500440.0000   -0.15801
500480.0000   -0.11477
500520.0000   -0.22389
500560.0000   -0.16167
500600.0000   -0.15096
500640.0000   -0.21059
500680.0000   -0.21517
500720.0000   -0.19864
500760.0000   -0.15477
500800.0000   -0.15547
500840.0000   -0.43543
500880.0000   -0.48179
500920.0000   -0.19600
500960.0000   -0.21417
501000.0000   -0.14988
501040.0000   -0.04176
501080.0000   -0.02691
501120.0000   -0.06021
501160.0000   -0.40216
501200.0000   -0.23231
501240.0000   -0.18315
501280.0000   -0.64923
501320.0000   -0.34481
501360.0000   -0.37569
501400.0000   -0.27370
501440.0000   -0.22921
501480.0000   -0.17915
501520.0000   -0.21521
501560.0000    0.00370
501600.0000    0.12262
501640.0000    0.04673
501680.0000   -0.10300
501720.0000    0.13969
501760.0000    0.09648
501800.0000   -0.16302
501840.0000   -0.01855
501880.0000   -0.17368
501920.0000   -0.10690
501960.0000   -0.16139
502000.0000   -0.19249
502040.0000   -0.11471
502080.0000   -0.07399
502120.0000   -0.07939
502160.0000   -0.21724
502200.0000   -0.09897
502240.0000    0.08373
502280.0000   -0.04970
502320.0000   -0.24135
502360.0000   -0.19425
502400.0000   -0.14492
502440.0000   -0.24489
502480.0000   -0.14581
502520.0000   -0.31324
502560.0000   -0.04233
502600.0000   -0.16163
502640.0000   -0.19787
502680.0000   -0.24177
502720.0000   -0.43710
502760.0000   -0.37919
502800.0000   -0.42321
502840.0000   -0.28586
502880.0000   -0.10069
502920.0000    0.20782
502960.0000    0.08763
503000.0000    0.04431
503040.0000   -0.17954
503080.0000   -0.12732
503120.0000    0.02219
503160.0000   -0.18786
503200.0000   -0.31464
503240.0000    0.00056
503280.0000   -0.10007
503320.0000   -0.54424
503360.0000   -0.36321
503400.0000   -0.58422
503440.0000   -0.09771
503480.0000   -0.27252
503520.0000   -0.19957
503560.0000   -0.08302
503600.0000   -0.21495
503640.0000   -0.05255
503680.0000   -0.14450
503720.0000   -0.10252
503760.0000   -0.36835
503800.0000   -0.28350
503840.0000   -0.50183
503880.0000   -0.33001
503920.0000   -0.06692
503960.0000    0.11496
504000.0000   -0.02353
504040.0000    0.50140
504080.0000    0.25768
504120.0000    0.14690
504160.0000   -0.06408
504200.0000    0.08228
504240.0000   -0.17374
504280.0000   -0.34473
504320.0000   -0.15126
504360.0000   -0.40916
504400.0000   -0.49819
504440.0000   -0.40573
504480.0000   -0.25540
504520.0000   -0.45438
504560.0000   -0.54830
504600.0000   -0.92542
504640.0000   -0.56318
504680.0000   -0.47373
504720.0000   -0.10759
504760.0000   -0.35149
504800.0000   -0.41990
504840.0000   -0.22233
504880.0000   -0.29214
504920.0000   -0.13701
504960.0000   -0.34453
505000.0000   -0.48101
505040.0000   -0.38118
505080.0000   -0.39472
505120.0000   -0.34278
505160.0000   -0.30129
505200.0000   -0.18198
505240.0000   -0.53537
505280.0000   -0.33446
505320.0000   -0.20583
505360.0000   -0.31068
505400.0000   -0.09749
505440.0000   -0.38832
505480.0000   -0.27497
505520.0000   -0.12686
505560.0000   -0.19434
505600.0000   -0.10834
505640.0000   -0.15980
505680.0000   -0.03404
505720.0000   -0.17409
505760.0000   -0.12184
505800.0000   -0.05584
505840.0000   -0.05438
505880.0000    0.04304
505920.0000   -0.26598
505960.0000   -0.16542
506000.0000   -0.23659
506040.0000   -0.14510
506080.0000   -0.03528
506120.0000   -0.25211
506160.0000    0.05488
506200.0000   -0.16394
506240.0000   -0.05452
506280.0000   -0.15763
506320.0000   -0.08143
506360.0000   -0.16587
506400.0000   -0.00396
506440.0000    0.11549
506480.0000   -0.17108
506520.0000    0.07124
506560.0000    0.10715
506600.0000   -0.09878
506640.0000   -0.15455
506680.0000   -0.03552
506720.0000   -0.26535
506760.0000    0.08443
506800.0000   -0.11653
506840.0000   -0.13129
506880.0000   -0.15043
506920.0000   -0.05090
506960.0000    0.01283
507000.0000   -0.26071
507040.0000   -0.21907
507080.0000   -0.44604
507120.0000   -0.28678
507160.0000   -0.09766
507200.0000   -0.12456
507240.0000   -0.19033
507280.0000   -0.21371
507320.0000   -0.31198
507360.0000   -0.23447
507400.0000   -0.28307
507440.0000   -0.02559
507480.0000   -0.35575
507520.0000   -0.14613
507560.0000   -0.35530
507600.0000   -0.30143
507640.0000   -0.28980
507680.0000   -0.19310
507720.0000   -0.24247
507760.0000   -0.01189
507800.0000   -0.15614
507840.0000   -0.14658
507880.0000   -0.19129
507920.0000   -0.02847
507960.0000   -0.02231
508000.0000   -0.13291
508040.0000   -0.10352
508080.0000   -0.54967
508120.0000   -0.18773
508160.0000   -0.07664
508200.0000   -0.22638
508240.0000   -0.31685
508280.0000   -0.09945
508320.0000    0.04107
508360.0000   -0.07657
508400.0000   -0.03784
508440.0000   -0.13324
508480.0000    0.02667
508520.0000   -0.14241
508560.0000   -0.09366
508600.0000   -0.03527
508640.0000   -0.22604
508680.0000   -0.35019
508720.0000   -0.08010
508760.0000   -0.15586
508800.0000   -0.47311
508840.0000   -0.25916
508880.0000   -0.50250
508920.0000   -0.63438
508960.0000   -0.01033
509000.0000   -0.54103
509040.0000   -0.30866
509080.0000   -0.12807
509120.0000   -0.21963
509160.0000   -0.24910
509200.0000   -0.12933
509240.0000   -0.18681
509280.0000   -0.22207
509320.0000   -0.39525
509360.0000   -0.44153
509400.0000   -0.56221
509440.0000   -0.38080
509480.0000   -0.31633
509520.0000   -0.29246
509560.0000   -0.51507
509600.0000   -0.45900
509640.0000   -0.13130
509680.0000    0.00430
509720.0000    0.03500
509760.0000   -0.22003
509800.0000    0.06831
509840.0000   -0.01235
509880.0000   -0.01733
509920.0000   -0.06293
509960.0000    0.05440
510000.0000   -0.00839
510040.0000   -0.14047
510080.0000    0.14161
510120.0000    0.12766
510160.0000   -0.00274
510200.0000   -0.26808
510240.0000   -0.14283
510280.0000   -0.16901
510320.0000   -0.07976
510360.0000   -0.01523
510400.0000   -0.21153
510440.0000    0.00839
510480.0000   -0.10402
510520.0000   -0.07665
510560.0000   -0.19797
510600.0000   -0.04224
510640.0000   -0.05474
510680.0000   -0.10433
510720.0000   -0.05570
510760.0000    0.03787
510800.0000   -0.14630
510840.0000   -0.13686
510880.0000    0.03362
510920.0000   -0.07872
510960.0000    0.03514
511000.0000   -0.18393
511040.0000   -0.08286
511080.0000   -0.14039
511120.0000    0.02552
511160.0000    0.04287
511200.0000   -0.08491
511240.0000    0.02926
511280.0000    0.22237
511320.0000   -0.03982
511360.0000   -0.28498
511400.0000   -0.28956
511440.0000   -0.23775
511480.0000   -0.57502
511520.0000   -0.26362
511560.0000   -0.39421
511600.0000   -0.48031
511640.0000   -0.25265
511680.0000   -0.53276
511720.0000   -0.06282
511760.0000   -0.00357
511800.0000   -0.09773
511840.0000   -0.09782
511880.0000   -0.17562
511920.0000   -0.13398
511960.0000   -0.10824
512000.0000    0.06029
512040.0000    0.02832
512080.0000   -0.26939
512120.0000   -0.00829
512160.0000   -0.50240
512200.0000   -0.22855
512240.0000   -0.19449
512280.0000   -0.20914
512320.0000   -0.39130
512360.0000   -0.13864
512400.0000   -0.26226
512440.0000   -0.24242
512480.0000   -0.23993
512520.0000   -0.68355
512560.0000   -0.19149
512600.0000   -0.08870
512640.0000   -0.21286
512680.0000    0.07706
512720.0000   -0.22885
512760.0000   -0.21301
512800.0000   -0.09844
512840.0000   -0.18508
512880.0000   -0.14875
512920.0000   -0.40127
512960.0000   -0.67849
513000.0000   -0.75435
513040.0000   -0.40440
513080.0000   -0.28971
513120.0000   -0.44399
513160.0000   -0.36385
513200.0000   -0.50701
513240.0000   -0.50391
513280.0000   -0.18638
513320.0000   -0.33263
513360.0000   -0.11561
513400.0000   -0.21584
513440.0000    0.19324
513480.0000   -0.05005
513520.0000    0.09152
513560.0000   -0.09605
513600.0000   -0.24843
513640.0000   -0.28982
513680.0000   -0.30902
513720.0000   -0.12858
513760.0000   -0.15430
513800.0000   -0.60018
513840.0000   -0.46541
513880.0000   -0.69077
513920.0000   -0.23144
513960.0000   -0.36449
514000.0000   -0.69559
514040.0000   -0.47044
514080.0000   -0.55517
514120.0000   -0.36563
514160.0000   -0.49360
514200.0000   -0.35629
514240.0000   -0.60383
514280.0000   -0.36792
514320.0000   -0.79174
514360.0000   -0.18900
514400.0000   -0.29133
514440.0000   -0.43537
514480.0000   -0.34251
514520.0000   -0.31284
514560.0000   -0.14293
514600.0000   -0.18818
514640.0000   -0.37941
514680.0000   -0.46883
514720.0000   -0.47851
514760.0000   -0.22149
514800.0000   -0.23681
514840.0000   -0.17388
514880.0000   -0.15648
514920.0000   -0.48244
514960.0000   -0.32148
515000.0000   -0.46955
515040.0000   -0.42184
515080.0000   -0.19397
515120.0000   -0.46758
515160.0000   -0.34135
515200.0000   -0.27622
515240.0000   -0.48106
515280.0000   -0.51452
515320.0000   -0.42981
515360.0000   -0.12925
515400.0000   -0.34051
515440.0000   -0.51894
515480.0000   -0.24653
515520.0000   -0.32904
515560.0000   -0.34817
515600.0000   -0.41534
515640.0000   -0.20633
515680.0000   -0.14294
515720.0000   -0.18034
515760.0000   -0.21393
515800.0000   -0.33265
515840.0000   -0.26148
515880.0000   -0.26125
515920.0000   -0.04983
515960.0000   -0.07496
516000.0000   -0.24400
516040.0000   -0.17933
516080.0000    0.06422
516120.0000   -0.13552
516160.0000    0.00413
516200.0000   -0.17052
516240.0000   -0.11500
516280.0000   -0.09626
516320.0000    0.04115
516360.0000   -0.05632
516400.0000   -0.16464
516440.0000   -0.10209
516480.0000   -0.38121
516520.0000   -0.23866
516560.0000   -0.16587
516600.0000   -0.04061
516640.0000   -0.23260
516680.0000   -0.06689
516720.0000    0.00983
516760.0000   -0.11589
516800.0000   -0.38398
516840.0000   -0.27363
516880.0000   -0.39073
516920.0000   -0.53485
516960.0000   -0.42755
517000.0000   -0.55460
517040.0000   -0.01984
517080.0000    0.06774
517120.0000   -0.11893
517160.0000   -0.15621
517200.0000   -0.18879
517240.0000   -0.14201
517280.0000    0.07501
517320.0000   -0.19857
517360.0000   -0.43351
517400.0000   -0.55340
517440.0000   -0.41331
517480.0000   -0.56011
517520.0000   -0.70990
517560.0000   -0.54873
517600.0000   -0.45822
517640.0000   -0.66428
517680.0000   -0.62808
517720.0000   -0.63030
517760.0000   -0.46035
517800.0000   -0.74105
517840.0000   -0.49685
517880.0000   -0.43903
517920.0000   -0.59173
517960.0000   -0.56966
518000.0000   -0.46317
518040.0000   -0.53515
518080.0000   -0.39850
518120.0000   -0.70954
518160.0000   -0.52526
518200.0000   -0.52844
518240.0000   -0.52213
518280.0000   -0.43798
518320.0000   -0.20819
518360.0000   -0.34896
518400.0000   -0.09902
518440.0000   -0.22692
518480.0000   -0.25765
518520.0000   -0.37971
518560.0000   -0.26403
518600.0000   -0.12652
518640.0000   -0.18748
518680.0000    0.07347
518720.0000    0.01683
518760.0000    0.06476
518800.0000    0.04240
518840.0000   -0.17308
518880.0000   -0.29659
518920.0000   -0.50266
518960.0000   -0.55109
519000.0000   -0.23210
519040.0000   -0.29826
519080.0000   -0.32512
519120.0000   -0.26010
519160.0000   -0.09469
519200.0000   -0.30546
519240.0000   -0.41780
519280.0000   -0.50435
519320.0000   -0.32670
519360.0000   -0.15543
519400.0000   -0.28159
519440.0000   -0.41825
519480.0000   -0.08506
519520.0000   -0.30477
519560.0000   -0.31808
519600.0000   -0.11246
519640.0000   -0.05028
519680.0000   -0.20972
519720.0000   -0.29534
519760.0000   -0.50217
519800.0000   -0.44635
519840.0000   -0.41000
519880.0000   -0.61247
519920.0000   -0.74960
519960.0000   -0.63008
520000.0000   -0.52952
520040.0000   -0.77307
520080.0000   -0.46257
520120.0000   -0.52496
520160.0000   -0.85665
520200.0000   -0.28439
520240.0000   -0.36363
520280.0000    0.03138
520320.0000   -0.14153
520360.0000   -0.15585
520400.0000   -0.13724
520440.0000   -0.16301
520480.0000   -0.24827
520520.0000   -0.07109
520560.0000   -0.25019
520600.0000   -0.14888
520640.0000   -0.29589
520680.0000   -0.13346
520720.0000   -0.18002
520760.0000   -0.17043
520800.0000    0.05625
520840.0000   -0.04172
520880.0000   -0.14784
520920.0000   -0.10058
520960.0000   -0.43392
521000.0000   -0.25270
521040.0000   -0.22777
521080.0000   -0.06732
521120.0000   -0.39023
521160.0000   -0.36817
521200.0000   -0.22409
521240.0000   -0.19413
521280.0000   -0.10495
521320.0000   -0.24621
521360.0000   -0.10697
521400.0000   -0.29857
521440.0000   -0.32657
521480.0000   -0.26413
521520.0000   -0.31264
521560.0000    0.12016
521600.0000   -0.34171
521640.0000   -0.08363
521680.0000   -0.35847
521720.0000   -0.29844
521760.0000   -0.43124
521800.0000   -0.19784
521840.0000   -0.30988
521880.0000   -0.54420
521920.0000   -0.18981
521960.0000   -0.20619
522000.0000   -0.17425
522040.0000   -0.27276
522080.0000   -0.37356
522120.0000   -0.15456
522160.0000   -0.12001
522200.0000   -0.19381
522240.0000    0.05462
522280.0000   -0.29724
522320.0000   -0.11093
522360.0000   -0.30422
522400.0000   -0.23727
522440.0000    0.11692
522480.0000   -0.33368
522520.0000   -0.38252
522560.0000   -0.23823
522600.0000   -0.08880
522640.0000   -0.23393
522680.0000   -0.13705
522720.0000   -0.76789
522760.0000   -0.44690
522800.0000   -0.46499
522840.0000   -0.11040
522880.0000   -0.33928
522920.0000   -0.59444
522960.0000   -0.29395
523000.0000   -0.27705
523040.0000   -0.18225
523080.0000   -0.35970
523120.0000   -0.20967
523160.0000   -0.32263
523200.0000    0.12825
523240.0000   -0.15793
523280.0000   -0.09072
523320.0000    0.01780
523360.0000    0.01234
523400.0000    0.27250
523440.0000    0.33058
523480.0000    0.22504
523520.0000    0.07249
523560.0000    0.15023
523600.0000    0.01435
523640.0000    0.14763
523680.0000   -0.14027
523720.0000    0.14296
523760.0000   -0.23416
523800.0000   -0.19350
523840.0000    0.09763
523880.0000   -0.21453
523920.0000    0.01156
523960.0000    0.02582
524000.0000   -0.18604
524040.0000   -0.21047
524080.0000   -0.47641
524120.0000    0.09116
524160.0000   -0.22729
524200.0000    0.16656
524240.0000    0.08368
524280.0000   -0.02176
524320.0000   -0.06364
524360.0000    0.02011
524400.0000   -0.11295
524440.0000   -0.27377
524480.0000   -0.19493
524520.0000   -0.21738
524560.0000    0.14300
524600.0000   -0.05327
524640.0000   -0.18148
524680.0000   -0.08474
524720.0000   -0.16599
524760.0000    0.10630
524800.0000    0.08050
524840.0000   -0.19860
524880.0000   -0.06500
524920.0000   -0.12307
524960.0000   -0.38548
525000.0000   -0.10808
525040.0000   -0.23772
525080.0000   -0.17070
525120.0000   -0.01701
525160.0000   -0.01401
525200.0000    0.03562
525240.0000   -0.13304
525280.0000   -0.04011
525320.0000   -0.01812
525360.0000    0.02637
525400.0000   -0.03539
525440.0000   -0.03666
525480.0000   -0.02438
525520.0000    0.12395
525560.0000    0.42184
525600.0000    0.22213
525640.0000    0.25531
525680.0000   -0.25741
525720.0000   -0.12558
525760.0000   -0.11542
525800.0000   -0.28443
525840.0000    0.05342
525880.0000   -0.32903
525920.0000   -0.26946
525960.0000   -0.24166
526000.0000   -0.38600
526040.0000   -0.13143
526080.0000   -0.17146
526120.0000   -0.06255
526160.0000   -0.11142
526200.0000   -0.09423
526240.0000    0.09062
526280.0000    0.01850
526320.0000   -0.38692
526360.0000   -0.12101
526400.0000   -0.16039
526440.0000   -0.09985
526480.0000   -0.09066
526520.0000    0.09931
526560.0000   -0.30367
526600.0000   -0.10981
526640.0000   -0.02076
526680.0000   -0.08561
526720.0000   -0.11194
526760.0000    0.01697
526800.0000    0.02865
526840.0000    0.04346
526880.0000   -0.33244
526920.0000   -0.24097
526960.0000   -0.15056
527000.0000    0.03022
527040.0000   -0.12955
527080.0000   -0.23449
527120.0000    0.12766
527160.0000   -0.04394
527200.0000    0.09824
527240.0000    0.23878
527280.0000    0.05421
527320.0000   -0.17759
527360.0000   -0.03616
527400.0000   -0.27002
527440.0000   -0.12716
527480.0000   -0.10052
527520.0000   -0.36463
527560.0000   -0.37630
527600.0000   -0.17700
527640.0000   -0.02936
527680.0000   -0.15772
527720.0000   -0.08487
527760.0000   -0.33681
527800.0000   -0.06060
527840.0000   -0.27082
527880.0000   -0.47694
527920.0000   -0.32573
527960.0000   -0.02465
528000.0000    0.01021
528040.0000   -0.03055
528080.0000   -0.11442
528120.0000   -0.03737
528160.0000    0.13330
528200.0000    0.07869
528240.0000   -0.68221
528280.0000   -0.64577
528320.0000    0.07807
528360.0000   -0.06047
528400.0000   -0.56662
528440.0000   -0.76576
528480.0000   -0.69701
528520.0000   -0.87103
528560.0000   -0.69335
528600.0000   -0.70055
528640.0000   -0.65303
528680.0000   -0.65877
528720.0000   -0.77891
528760.0000   -0.79918
528800.0000   -0.98187
528840.0000   -1.05180
528880.0000   -1.04288
528920.0000   -0.69719
528960.0000   -0.83382
529000.0000   -0.85886
529040.0000   -0.98786
529080.0000   -0.77561
529120.0000   -0.94559
529160.0000   -0.51411
529200.0000   -1.00009
529240.0000   -0.79392
529280.0000   -0.79964
529320.0000   -0.49783
529360.0000   -0.67692
529400.0000   -0.51852
529440.0000   -0.62295
529480.0000   -0.90959
529520.0000   -0.81704
529560.0000   -0.62981
529600.0000   -0.72457
529640.0000   -0.50691
529680.0000   -0.66288
529720.0000   -0.56078
529760.0000   -1.08082
529800.0000   -0.92038
529840.0000   -0.55169
529880.0000   -0.94634
529920.0000   -0.18596
529960.0000   -0.02133
530000.0000    0.13660
530040.0000   -0.22492
530080.0000   -0.13018
530120.0000    0.03945
530160.0000   -0.05961
530200.0000    0.05973
530240.0000    0.32540
530280.0000    0.16964
530320.0000    0.38122
530360.0000    0.14925
530400.0000    0.50868
530440.0000    0.32190
530480.0000    0.57095
530520.0000    0.20496
530560.0000    0.22833
530600.0000    0.22079
530640.0000    0.17764
530680.0000    0.16345
530720.0000   -0.00410
530760.0000    0.44439
530800.0000    0.25940
530840.0000    0.34818
530880.0000    0.24144
530920.0000    0.12616
530960.0000    0.35673
531000.0000    0.27308
531040.0000    0.36025
531080.0000    0.19136
531120.0000    0.42061
531160.0000    0.34139
531200.0000    0.43283
531240.0000    0.34235
531280.0000    0.17500
531320.0000    0.30704
531360.0000    0.45962
531400.0000    0.20048
531440.0000    0.45981
531480.0000    0.14055
531520.0000    0.24197
531560.0000    0.34330
531600.0000    0.20585
531640.0000    0.13071
531680.0000    0.43063
531720.0000    0.32610
531760.0000    0.51280
531800.0000    0.58242
531840.0000    0.61773
531880.0000    0.51166
531920.0000    0.26521
531960.0000    0.44247
532000.0000    0.42321
532040.0000    0.26661
532080.0000    0.45126
532120.0000    0.38387
532160.0000    0.43934
532200.0000    0.34230
532240.0000    0.27293
532280.0000    0.27846
532320.0000    0.44788
532360.0000    0.14525
532400.0000    0.25399
532440.0000    0.38656
532480.0000    0.52305
532520.0000    0.30511
532560.0000    0.31455
532600.0000    0.36967
532640.0000    0.51153
532680.0000    0.22040
532720.0000    0.39696
532760.0000    0.35280
532800.0000    0.36078
532840.0000    0.20407
532880.0000    0.34587
532920.0000    0.26669
532960.0000    0.59266
533000.0000    0.37079
533040.0000    0.28579
533080.0000    0.47592
533120.0000    0.34113
533160.0000    0.41532
533200.0000    0.08393
533240.0000    0.23251
533280.0000    0.04032
533320.0000   -0.00734
533360.0000    0.44241
533400.0000    0.13620
533440.0000    0.34290
533480.0000   -0.00851
533520.0000    0.38475
533560.0000    0.40026
533600.0000    0.38736
533640.0000    0.24635
533680.0000    0.49057
533720.0000    0.63956
533760.0000    0.40366
533800.0000    0.46714
533840.0000    0.29880
533880.0000    0.45516
533920.0000    0.60781
533960.0000    0.64078
534000.0000    0.56022
534040.0000    0.46208
534080.0000    0.38268
534120.0000    0.26674
534160.0000    0.28511
534200.0000    0.34133
534240.0000    0.17913
534280.0000    0.28567
534320.0000    0.47844
534360.0000    0.02223
534400.0000    0.25773
534440.0000    0.29692
534480.0000    0.18065
534520.0000    0.32052
534560.0000    0.53840
534600.0000    0.57290
534640.0000    0.44325
534680.0000    0.23810
534720.0000    0.12230
534760.0000    0.37020
534800.0000    0.47583
534840.0000    0.39415
534880.0000    0.58168
534920.0000    0.60248
534960.0000    0.44891
535000.0000    0.46387
535040.0000    0.35233
535080.0000    0.38921
535120.0000    0.62092
535160.0000    0.40303
535200.0000    0.35571
535240.0000    0.38900
535280.0000    0.20699
535320.0000    0.26403
535360.0000    0.47706
535400.0000    0.19070
535440.0000    0.38642
535480.0000    0.33193
535520.0000    0.37462
535560.0000    0.27384
535600.0000    0.30377
535640.0000    0.25520
535680.0000    0.33153
535720.0000    0.29230
535760.0000    0.21036
535800.0000    0.21828
535840.0000    0.22642
535880.0000    0.28206
535920.0000    0.34486
535960.0000    0.36373
536000.0000    0.41159
536040.0000    0.34077
536080.0000    0.35677
536120.0000    0.39257
536160.0000    0.05984
536200.0000    0.40143
536240.0000    0.59490
536280.0000    0.37580
536320.0000    0.61015
536360.0000    0.39238
536400.0000    0.43707
536440.0000    0.38363
536480.0000    0.21507
536520.0000    0.11238
536560.0000    0.05805
536600.0000   -0.08327
536640.0000    0.32036
536680.0000    0.27799
536720.0000    0.11152
536760.0000   -0.02396
536800.0000    0.17364
536840.0000    0.27374
536880.0000    0.42002
536920.0000    0.43240
536960.0000    0.44413
537000.0000    0.44909
537040.0000    0.37949
537080.0000    0.43652
537120.0000    0.57352
537160.0000    0.46123
537200.0000    0.57068
537240.0000    0.63860
537280.0000    0.18000
537320.0000    0.30418
537360.0000    0.10163
537400.0000    0.33246
537440.0000    0.27443
537480.0000    0.34495
537520.0000    0.09553
537560.0000    0.28534
537600.0000    0.13792
537640.0000   -0.00100
537680.0000    0.29797
537720.0000    0.59175
537760.0000    0.31243
537800.0000    0.13078
537840.0000    0.20145
537880.0000    0.33974
537920.0000    0.40599
537960.0000    0.56220
538000.0000    0.61704
538040.0000    0.45263
538080.0000    0.39360
538120.0000    0.35807
538160.0000    0.37946
538200.0000    0.46821
538240.0000    0.37112
538280.0000    0.32824
538320.0000    0.28439
538360.0000    0.28580
538400.0000    0.27007
538440.0000    0.32205
538480.0000    0.32731
538520.0000    0.28665
538560.0000    0.41228
538600.0000    0.14417
538640.0000    0.46904
538680.0000    0.33424
538720.0000    0.27219
538760.0000    0.42270
538800.0000    0.45574
538840.0000    0.54503
538880.0000    0.44796
538920.0000    0.39152
538960.0000    0.17164
539000.0000    0.47789
539040.0000    0.16843
539080.0000    0.11150
539120.0000    0.31231
539160.0000    0.22469
539200.0000    0.25597
539240.0000    0.09231
539280.0000    0.37366
539320.0000    0.46024
539360.0000    0.36193
539400.0000    0.17887
539440.0000    0.21460
539480.0000    0.29703
539520.0000    0.43932
539560.0000    0.14391
539600.0000   -0.01148
539640.0000    0.05870
539680.0000    0.23971
539720.0000    0.12110
539760.0000    0.06404
539800.0000   -0.19781
539840.0000    0.07831
539880.0000   -0.18532
539920.0000   -0.44996
539960.0000   -0.54914
540000.0000   -0.47698
540040.0000   -0.56789
540080.0000   -0.75155
540120.0000   -0.44319
540160.0000   -0.25409
540200.0000   -0.47227
540240.0000   -0.56011
540280.0000   -0.28886
540320.0000    0.06549
540360.0000   -0.25336
540400.0000   -0.21683
540440.0000   -0.62294
540480.0000   -0.56405
540520.0000   -0.34693
540560.0000   -0.37895
540600.0000   -0.20310
540640.0000   -0.38544
540680.0000   -0.20256
540720.0000   -0.18913
540760.0000   -0.14127
540800.0000   -0.29522
540840.0000   -0.82601
540880.0000   -0.71944
540920.0000   -0.20081
540960.0000   -0.06121
541000.0000   -0.16628
541040.0000   -0.46440
541080.0000   -0.22442
541120.0000   -0.39934
541160.0000   -0.25757
541200.0000   -0.05475
541240.0000   -0.48633
541280.0000   -0.25285
541320.0000   -0.22330
541360.0000   -0.50134
541400.0000   -0.53847
541440.0000   -0.38303
541480.0000   -0.18414
541520.0000   -0.39303
541560.0000   -0.05600
541600.0000   -0.12334
541640.0000   -0.31766
541680.0000   -0.32818
541720.0000   -0.35308
541760.0000   -0.40531
541800.0000   -0.58068
541840.0000   -0.31514
541880.0000   -0.01050
541920.0000   -0.09045
541960.0000    0.19702
542000.0000    0.06028
542040.0000    0.04260
542080.0000    0.13574
542120.0000   -0.36480
542160.0000   -0.26798
542200.0000   -0.47490
542240.0000   -0.51017
542280.0000   -0.15798
542320.0000   -0.05714
542360.0000    0.13084
542400.0000   -0.06871
542440.0000    0.19165
542480.0000    0.28263
542520.0000    0.06084
542560.0000   -0.08504
542600.0000   -0.52566
542640.0000   -0.26570
542680.0000   -0.06373
542720.0000   -0.39913
542760.0000   -0.71356
542800.0000   -0.63520
542840.0000   -0.45998
542880.0000   -0.33812
542920.0000   -0.48615
542960.0000   -0.48708
543000.0000   -0.43195
543040.0000   -0.51093
543080.0000   -0.37724
543120.0000   -0.59639
543160.0000   -0.69583
543200.0000   -0.60782
543240.0000   -0.60555
543280.0000   -0.51037
543320.0000   -0.56648
543360.0000   -0.55596
543400.0000   -0.46277
543440.0000   -0.53289
543480.0000   -0.42649
543520.0000   -0.42710
543560.0000   -0.52742
543600.0000   -0.80504
543640.0000   -0.69789
543680.0000   -0.56616
543720.0000   -0.31184
543760.0000   -0.63994
543800.0000   -0.43779
543840.0000   -0.64868
543880.0000   -0.66030
543920.0000   -0.45387
543960.0000   -0.32669
544000.0000   -0.26645
544040.0000   -0.17970
544080.0000   -0.46102
544120.0000   -0.42401
544160.0000   -0.14977
544200.0000   -1.11722
544240.0000   -0.87400
544280.0000   -0.39274
544320.0000   -0.50697
544360.0000   -0.47121
544400.0000   -0.68672
544440.0000   -0.53982
544480.0000   -0.56018
544520.0000   -0.27625
544560.0000   -0.31912
544600.0000   -0.34660
544640.0000   -0.51656
544680.0000   -0.55157
544720.0000   -0.46214
544760.0000   -0.40662
544800.0000   -0.25465
544840.0000   -0.68655
544880.0000   -0.19169
544920.0000   -0.26251
544960.0000   -0.24719
545000.0000   -0.23802
545040.0000   -0.11403
545080.0000   -0.44204
545120.0000   -0.34401
545160.0000   -0.36911
545200.0000   -0.61100
545240.0000   -0.61812
545280.0000   -0.18720
545320.0000   -0.34226
545360.0000   -0.37842
545400.0000   -0.15970
545440.0000   -0.54028
545480.0000   -0.33576
545520.0000   -0.44693
545560.0000   -0.05328
545600.0000   -0.41114
545640.0000   -0.63590
545680.0000   -0.48627
545720.0000   -0.64538
545760.0000   -0.59149
545800.0000   -0.55306
545840.0000   -0.11259
545880.0000    0.24236
545920.0000   -0.08846
545960.0000   -0.26488
546000.0000   -0.06795
546040.0000   -0.50806
546080.0000   -0.36247
546120.0000    0.00417
546160.0000   -0.25733
546200.0000   -0.08528
546240.0000   -0.32257
546280.0000   -0.56279
546320.0000   -0.31046
546360.0000   -0.41317
546400.0000   -0.23641
546440.0000   -0.34044
546480.0000   -0.04143
546520.0000   -0.19084
546560.0000    0.00308
546600.0000   -0.13219
546640.0000   -0.38446
546680.0000   -0.63765
546720.0000   -0.68771
546760.0000   -0.56047
546800.0000   -0.90357
546840.0000   -0.50655
546880.0000   -0.43333
546920.0000   -0.68436
546960.0000   -0.58772
547000.0000   -0.55422
547040.0000   -0.72062
547080.0000   -0.69909
547120.0000   -0.68953
547160.0000   -0.34907
547200.0000   -0.64662
547240.0000   -0.32333
547280.0000   -0.46675
547320.0000   -0.76193
547360.0000   -0.51096
547400.0000   -0.62352
547440.0000   -0.51738
547480.0000   -0.87864
547520.0000   -0.61457
547560.0000   -0.70895
547600.0000   -0.76879
547640.0000   -0.77617
547680.0000   -0.89887
547720.0000   -0.56776
547760.0000   -0.69572
547800.0000   -0.62315
547840.0000   -0.53425
547880.0000   -0.50327
547920.0000   -0.27319
547960.0000   -0.42581
548000.0000   -0.59607
548040.0000   -0.38507
548080.0000   -0.49441
548120.0000   -0.54772
548160.0000   -0.39854
548200.0000   -0.72817
548240.0000   -0.40441
548280.0000   -0.54695
548320.0000   -0.60157
548360.0000   -0.50907
548400.0000   -0.16040
548440.0000   -0.62872
548480.0000   -0.38004
548520.0000   -0.53315
548560.0000   -0.46450
548600.0000   -0.50382
548640.0000   -0.42185
548680.0000   -0.32410
548720.0000   -0.57687
548760.0000   -0.52395
548800.0000   -0.49791
548840.0000   -0.33066
548880.0000   -0.34224
548920.0000   -0.50206
548960.0000   -0.55757
549000.0000   -0.68588
549040.0000   -0.02594
549080.0000   -0.64481
549120.0000   -0.44771
549160.0000   -0.59847
549200.0000   -0.43271
549240.0000   -0.55562
549280.0000   -0.43599
549320.0000   -0.25721
549360.0000   -0.16288
549400.0000   -0.30988
549440.0000   -0.49494
549480.0000   -0.55172
549520.0000   -0.39926
549560.0000   -0.42662
549600.0000   -0.00423
549640.0000    0.00682
549680.0000   -0.01079
549720.0000   -0.03369
549760.0000   -0.16309
549800.0000   -0.34697
549840.0000   -0.23622
549880.0000   -0.13465
549920.0000   -0.24586
549960.0000   -0.76476
550000.0000    0.09577
550040.0000    0.02147
550080.0000   -0.13013
550120.0000   -0.19825
550160.0000   -0.30233
550200.0000   -0.29435
550240.0000   -0.31698
550280.0000   -0.42060
550320.0000   -0.51573
550360.0000   -0.29655
550400.0000   -0.35394
550440.0000   -0.36964
550480.0000   -0.09938
550520.0000   -0.40065
550560.0000   -0.46996
550600.0000   -0.45630
550640.0000   -0.65615
550680.0000   -0.28293
550720.0000   -0.79520
550760.0000   -0.47750
550800.0000   -0.65660
550840.0000   -0.67421
550880.0000   -0.64221
550920.0000   -0.54798
550960.0000   -0.48706
551000.0000   -0.55855
551040.0000   -0.25423
551080.0000   -0.53565
551120.0000   -0.71539
551160.0000   -0.65549
551200.0000   -0.70050
551240.0000   -0.64863
551280.0000   -0.60652
551320.0000   -0.57124
551360.0000   -0.65098
551400.0000   -0.62074
551440.0000   -0.44058
551480.0000   -0.57905
551520.0000   -0.68806
551560.0000   -0.24955
551600.0000   -0.23726
551640.0000   -0.21475
551680.0000   -0.55486
551720.0000   -0.28460
551760.0000   -0.28992
551800.0000   -0.25231
551840.0000   -0.19321
551880.0000    0.04410
551920.0000   -0.07630
551960.0000    0.09605
552000.0000    0.48866
552040.0000    0.49263
552080.0000    0.14952
552120.0000    0.12662
552160.0000    0.17240
552200.0000   -0.05910
552240.0000    0.10366
552280.0000    0.14934
552320.0000    0.44424
552360.0000    0.34637
552400.0000    0.59848
552440.0000    0.29380
552480.0000   -0.04188
552520.0000    0.12684
552560.0000    0.27553
552600.0000    0.29659
552640.0000    0.23054
552680.0000    0.14196
552720.0000    0.49643
552760.0000    0.16742
552800.0000    0.10697
552840.0000    0.27943
552880.0000   -0.02811
552920.0000   -0.34488
552960.0000   -0.07461
553000.0000   -0.49819
553040.0000   -0.65313
553080.0000   -0.06842
553120.0000    0.07825
553160.0000    0.07502
553200.0000    0.20504
553240.0000    0.29498
553280.0000    0.24178
553320.0000    0.23672
553360.0000    0.27807
553400.0000    0.11159
553440.0000    0.51476
553480.0000    0.40059
553520.0000    0.89018
553560.0000    0.58261
553600.0000    0.29739
553640.0000    0.18985
553680.0000    0.54958
553720.0000    0.23480
553760.0000    0.25410
553800.0000    0.49289
553840.0000    0.60796
553880.0000    0.29834
553920.0000    0.41625
553960.0000    0.44458
554000.0000    0.43732
554040.0000    0.40268
554080.0000    0.30782
554120.0000    0.37985
554160.0000    0.54644
554200.0000    0.37251
554240.0000    0.21420
554280.0000    0.35444
554320.0000    0.40508
554360.0000    0.35762
554400.0000    0.35466
554440.0000    0.48797
554480.0000    0.38031
554520.0000    0.37614
554560.0000    0.30673
554600.0000   -0.07285
554640.0000    0.39454
554680.0000    0.11186
554720.0000    0.52471
554760.0000    0.64011
554800.0000    0.11969
554840.0000    0.34987
554880.0000    0.24519
554920.0000   -0.10234
554960.0000    0.07019
555000.0000   -0.04955
555040.0000    0.00412
555080.0000    0.01715
555120.0000    0.15583
555160.0000    0.38161
555200.0000    0.30975
555240.0000    0.60307
555280.0000    0.20713
555320.0000    0.55620
555360.0000    0.33517
555400.0000    0.07021
555440.0000    0.28380
555480.0000    0.39340
555520.0000    0.22261
555560.0000    0.31672
555600.0000    0.24185
555640.0000    0.38038
555680.0000    0.38393
555720.0000    0.19896
555760.0000    0.28324
555800.0000    0.09158
555840.0000    0.21593
555880.0000   -0.01961
555920.0000   -0.17717
555960.0000   -0.28978
556000.0000    0.15167
556040.0000    0.46251
556080.0000    0.28569
556120.0000    0.41950
556160.0000    0.34700
556200.0000    0.33664
556240.0000    0.35032
556280.0000    0.47248
556320.0000    0.25392
556360.0000    0.24811
556400.0000    0.32286
556440.0000    0.33871
556480.0000    0.27017
556520.0000    0.32420
556560.0000    0.33476
556600.0000    0.30438
556640.0000    0.16015
556680.0000    0.39676
556720.0000    0.36541
556760.0000    0.29693
556800.0000    0.22793
556840.0000    0.54110
556880.0000    0.57454
556920.0000    0.43827
556960.0000    0.16406
557000.0000    0.30122
557040.0000    0.29660
557080.0000    0.28062
557120.0000    0.29304
557160.0000    0.44655
557200.0000    0.59797
557240.0000    0.39899
557280.0000    0.27119
557320.0000    0.26301
557360.0000    0.33453
557400.0000    0.58444
557440.0000    0.66671
557480.0000    0.68506
557520.0000    0.52990
557560.0000    0.63829
557600.0000    0.48797
557640.0000    0.46492
557680.0000    0.58295
557720.0000    0.35027
557760.0000    0.51160
557800.0000    0.44308
557840.0000    0.33100
557880.0000    0.32447
557920.0000    0.12891
557960.0000    0.30506
558000.0000    0.60477
558040.0000    0.65001
558080.0000    0.47118
558120.0000    0.45510
558160.0000   -0.25963
558200.0000   -0.49447
558240.0000   -0.30992
558280.0000   -0.34014
558320.0000   -0.53261
558360.0000   -0.36274
558400.0000   -0.42738
558440.0000   -0.61312
558480.0000   -0.47136
558520.0000   -0.56684
558560.0000   -0.40704
558600.0000   -0.23753
558640.0000   -0.28422
558680.0000   -0.28511
558720.0000    0.08452
558760.0000   -0.07312
558800.0000   -0.12291
558840.0000   -0.15516
558880.0000    0.29221
558920.0000    0.11466
558960.0000    0.25715
559000.0000   -0.14999
559040.0000   -0.18431
559080.0000   -0.29292
559120.0000   -0.42787
559160.0000   -0.58974
559200.0000   -0.00889
559240.0000   -0.26988
559280.0000   -0.70322
559320.0000   -0.10097
559360.0000   -0.04493
559400.0000   -0.58063
559440.0000   -0.31123
559480.0000   -0.18977
559520.0000   -0.26237
559560.0000    0.06012
559600.0000   -0.52527
559640.0000   -0.02701
559680.0000   -0.41940
559720.0000   -0.70299
559760.0000   -0.30318
559800.0000   -0.09760
559840.0000   -0.47032
559880.0000   -0.21270
559920.0000   -0.54958
559960.0000   -0.40879
560000.0000   -0.26959
560040.0000   -0.43181
560080.0000   -0.52444
560120.0000   -0.03694
560160.0000   -0.16828
560200.0000   -0.07858
560240.0000   -0.34750
560280.0000   -0.26912
560320.0000   -0.22788
560360.0000   -0.01577
560400.0000   -0.29174
560440.0000    0.02347
560480.0000   -0.25036
560520.0000   -0.56892
560560.0000   -0.31917
560600.0000   -0.35259
560640.0000   -0.46634
560680.0000    0.20556
560720.0000    0.18228
560760.0000    0.11051
560800.0000    0.26604
560840.0000    0.38021
560880.0000    0.49275
560920.0000    0.50006
560960.0000    0.46243
561000.0000    0.35248
561040.0000    0.39789
561080.0000    0.29567
561120.0000    0.38794
561160.0000    0.51231
561200.0000    0.47613
561240.0000    0.41302
561280.0000    0.26607
561320.0000    0.43285
561360.0000    0.37289
561400.0000    0.45854
561440.0000    0.60693
561480.0000    0.58643
561520.0000    0.61065
561560.0000    0.54311
561600.0000    0.38197
561640.0000    0.32817
561680.0000    0.47741
561720.0000    0.43619
561760.0000    0.45115
561800.0000    0.40512
561840.0000    0.46286
561880.0000    0.37619
561920.0000    0.38604
561960.0000    0.31221
562000.0000    0.27252
562040.0000    0.24235
562080.0000    0.22235
562120.0000    0.23487
562160.0000    0.68170
562200.0000    0.52523
562240.0000    0.53748
562280.0000    0.50347
562320.0000    0.44050
562360.0000    0.51171
562400.0000    0.38357
562440.0000    0.44310
562480.0000    0.49143
562520.0000    0.38567
562560.0000    0.34395
562600.0000    0.31083
562640.0000    0.48749
562680.0000    0.48229
562720.0000    0.50310
562760.0000    0.68177
562800.0000    0.58228
562840.0000    0.74181
562880.0000    0.61112
562920.0000    0.59442
562960.0000    0.63727
563000.0000    0.49955
563040.0000    0.61918
563080.0000    0.55047
563120.0000    0.56544
563160.0000    0.51362
563200.0000    0.67542
563240.0000    0.53395
563280.0000    0.28484
563320.0000    0.65118
563360.0000    0.25407
563400.0000    0.43845
563440.0000    0.53097
563480.0000    0.58239
563520.0000    0.53746
563560.0000    0.33883
563600.0000    0.72095
563640.0000    0.41222
563680.0000    0.43729
563720.0000    0.38762
563760.0000    0.36513
563800.0000    0.34518
563840.0000    0.37132
563880.0000    0.48019
563920.0000    0.46761
563960.0000    0.38602
564000.0000    0.57936
564040.0000    0.40625
564080.0000    0.32523
564120.0000    0.34360
564160.0000    0.39053
564200.0000    0.35451
564240.0000    0.25308
564280.0000    0.47650
564320.0000    0.39286
564360.0000    0.33917
564400.0000    0.44567
564440.0000    0.39629
564480.0000    0.33407
564520.0000    0.26673
564560.0000    0.24557
564600.0000    0.66550
564640.0000    0.48342
564680.0000    0.36577
564720.0000    0.28877
564760.0000    0.26862
564800.0000    0.31916
564840.0000    0.31821
564880.0000    0.36290
564920.0000    0.46752
564960.0000    0.26803
565000.0000    0.41479
565040.0000    0.38300
565080.0000    0.41185
565120.0000    0.56719
565160.0000    0.42643
565200.0000    0.66281
565240.0000    0.28554
565280.0000    0.34897
565320.0000    0.36961
565360.0000    0.37490
565400.0000    0.34253
565440.0000    0.38175
565480.0000    0.35304
565520.0000    0.37656
565560.0000    0.18562
565600.0000    0.66553
565640.0000    0.36198
565680.0000    0.27036
565720.0000    0.13993
565760.0000    0.43130
565800.0000    0.77696
565840.0000    0.34384
565880.0000    0.31880
565920.0000    0.67067
565960.0000    0.79402
566000.0000    0.56919
566040.0000    0.34507
566080.0000    0.44791
566120.0000    0.15832
566160.0000    0.30106
566200.0000    0.20150
566240.0000    0.17645
566280.0000    0.29731
566320.0000    0.34747
566360.0000    0.22416
566400.0000    0.36342
566440.0000    0.23206
566480.0000    0.38242
566520.0000    0.42035
566560.0000    0.40138
566600.0000    0.46705
566640.0000    0.55426
566680.0000    0.52265
566720.0000    0.32620
566760.0000    0.48321
566800.0000    0.31017
566840.0000    0.34162
566880.0000    0.16757
566920.0000    0.35358
566960.0000    0.35108
567000.0000    0.12504
567040.0000    0.27857
567080.0000    0.34981
567120.0000    0.42714
567160.0000    0.25003
567200.0000    0.20433
567240.0000    0.46522
567280.0000    0.44365
567320.0000    0.51501
567360.0000    0.13301
567400.0000    0.48720
567440.0000    0.19610
567480.0000    0.39787
567520.0000    0.46486
567560.0000    0.28532
567600.0000    0.20642
567640.0000    0.46127
567680.0000    0.45907
567720.0000    0.33432
567760.0000    0.31988
567800.0000    0.21959
567840.0000    0.27870
567880.0000    0.16513
567920.0000    0.58174
567960.0000    0.33890
568000.0000    0.35840
568040.0000    0.29948
568080.0000    0.21499
568120.0000    0.32685
568160.0000    0.20210
568200.0000    0.54174
568240.0000    0.25002
568280.0000    0.35540
568320.0000    0.46796
568360.0000    0.40977
568400.0000    0.27722
568440.0000    0.27868
568480.0000    0.30863
568520.0000    0.40335
568560.0000    0.47158
568600.0000    0.44152
568640.0000    0.44775
568680.0000    0.23510
568720.0000    0.12863
568760.0000    0.40345
568800.0000    0.27565
568840.0000    0.15291
568880.0000    0.52308
568920.0000    0.59556
568960.0000    0.39753
569000.0000    0.33198
569040.0000    0.40123
569080.0000    0.38892
569120.0000    0.25740
569160.0000    0.33939
569200.0000    0.52463
569240.0000    0.39966
569280.0000    0.38296
569320.0000    0.47255
569360.0000    0.65653
569400.0000    0.54458
569440.0000    0.34765
569480.0000    0.35537
569520.0000    0.28054
569560.0000    0.39930
569600.0000    0.36609
569640.0000    0.42188
569680.0000    0.44514
569720.0000    0.61902
569760.0000    0.25702
569800.0000    0.32512
569840.0000    0.32385
569880.0000    0.31484
569920.0000    0.52243
569960.0000    0.52356
570000.0000    0.45188
570040.0000    0.36159
570080.0000    0.40402
570120.0000    0.43587
570160.0000    0.49698
570200.0000    0.30667
570240.0000    0.62302
570280.0000    0.42671
570320.0000    0.33660
570360.0000    0.47451
570400.0000    0.48208
570440.0000    0.29352
570480.0000    0.37990
570520.0000    0.40481
570560.0000    0.54020
570600.0000    0.17505
570640.0000    0.15182
570680.0000    0.40636
570720.0000    0.28339
570760.0000    0.41660
570800.0000    0.05897
570840.0000    0.17679
570880.0000    0.34777
570920.0000    0.54009
570960.0000    0.48121
571000.0000    0.41832
571040.0000    0.58529
571080.0000    0.52072
571120.0000    0.54995
571160.0000    0.22107
571200.0000    0.36143
571240.0000    0.46951
571280.0000    0.36117
571320.0000    0.60894
571360.0000    0.49698
571400.0000    0.38967
571440.0000    0.46640
571480.0000    0.58292
571520.0000    0.29130
571560.0000    0.43282
571600.0000    0.24169
571640.0000    0.36211
571680.0000    0.28660
571720.0000    0.31381
571760.0000    0.17843
571800.0000    0.25006
571840.0000    0.53171
571880.0000    0.40120
571920.0000    0.57342
571960.0000    0.56731
572000.0000    0.21009
572040.0000    0.21726
572080.0000    0.12822
572120.0000    0.40662
572160.0000    0.37540
572200.0000    0.28125
572240.0000    0.24281
572280.0000    0.46070
572320.0000    0.32743
572360.0000    0.27544
572400.0000    0.03001
572440.0000   -0.09017
572480.0000   -0.09528
572520.0000   -0.10041
572560.0000   -0.11222
572600.0000   -0.50678
572640.0000   -0.58441
572680.0000   -0.71665
572720.0000   -0.69197
572760.0000   -0.47172
572800.0000   -0.49913
572840.0000   -0.57929
572880.0000   -0.76447
572920.0000   -0.68385
572960.0000   -0.63339
573000.0000   -0.74402
573040.0000   -0.64937
573080.0000   -0.56449
573120.0000   -0.30397
573160.0000   -0.69709
573200.0000   -0.63801
573240.0000   -0.60560
573280.0000   -0.46669
573320.0000   -0.28504
573360.0000   -0.41177
573400.0000   -0.44018
573440.0000   -0.39067
573480.0000   -0.30898
573520.0000   -0.43946
573560.0000   -0.53053
573600.0000   -0.62183
573640.0000   -0.46192
573680.0000   -0.41325
573720.0000   -0.75436
573760.0000   -0.56181
573800.0000   -0.52729
573840.0000   -0.70899
573880.0000   -0.54281
573920.0000   -0.67241
573960.0000   -0.66293
574000.0000   -0.59172
574040.0000   -0.55599
574080.0000   -0.50926
574120.0000   -0.65643
574160.0000   -0.62563
574200.0000   -0.56798
574240.0000   -0.43702
574280.0000   -0.51735
574320.0000   -0.51050
574360.0000   -0.35982
574400.0000   -0.44722
574440.0000   -0.49279
574480.0000   -0.45537
574520.0000   -0.27823
574560.0000   -0.15341
574600.0000   -0.18488
574640.0000   -0.45513
574680.0000   -0.69361
574720.0000   -0.38612
574760.0000   -0.32740
574800.0000   -0.65356
574840.0000   -0.60753
574880.0000   -0.71425
574920.0000   -0.50470
574960.0000   -0.47951
575000.0000   -0.34042
575040.0000   -0.44294
575080.0000   -0.54468
575120.0000   -0.65714
575160.0000   -0.34662
575200.0000   -0.55434
575240.0000   -0.59032
575280.0000   -0.70526
575320.0000   -0.59686
575360.0000   -0.66088
575400.0000   -0.68979
575440.0000   -0.08139
575480.0000   -0.42779
575520.0000   -0.01251
575560.0000   -0.38183
575600.0000   -0.34751
575640.0000    0.17253
575680.0000   -0.15340
575720.0000   -0.55490
575760.0000   -0.59116
575800.0000   -0.38903
575840.0000   -0.31441
575880.0000   -0.45333
575920.0000   -0.49280
575960.0000   -0.43279
576000.0000   -0.35204
576040.0000   -0.61165
576080.0000   -0.62922
576120.0000   -0.17699
576160.0000   -0.52912
576200.0000   -0.79562
576240.0000   -0.82482
576280.0000   -0.66590
576320.0000   -0.59766
576360.0000   -0.52951
576400.0000   -0.28101
576440.0000   -0.23530
576480.0000   -0.30686
576520.0000   -0.43558
576560.0000   -0.51318
576600.0000   -0.54182
576640.0000   -0.51221
576680.0000   -0.81167
576720.0000   -0.66275
576760.0000   -0.70083
576800.0000   -0.45302
576840.0000   -0.66420
576880.0000   -0.51088
576920.0000   -0.77407
576960.0000   -0.35408
577000.0000   -0.16315
577040.0000   -0.56529
577080.0000   -0.39143
577120.0000   -0.26300
577160.0000   -0.63479
577200.0000   -0.54490
577240.0000   -0.45070
577280.0000   -0.61870
577320.0000   -0.37303
577360.0000   -0.30581
577400.0000   -0.33552
577440.0000   -0.54398
577480.0000   -0.42164
577520.0000   -0.61622
577560.0000   -0.45594
577600.0000   -0.61310
577640.0000   -0.34742
577680.0000   -0.29308
577720.0000   -0.55749
577760.0000   -0.52397
577800.0000   -0.52879
577840.0000   -0.58789
577880.0000   -0.04627
577920.0000   -0.18766
577960.0000   -0.42060
578000.0000   -0.48352
578040.0000   -0.60381
578080.0000   -0.28591
578120.0000   -0.59113
578160.0000   -0.57597
578200.0000   -0.47461
578240.0000   -0.70589
578280.0000   -0.49610
578320.0000   -0.36291
578360.0000   -0.69666
578400.0000   -0.55563
578440.0000   -0.37364
578480.0000   -0.06384
578520.0000   -0.17096
578560.0000   -0.24929
578600.0000   -0.36822
578640.0000   -0.26286
578680.0000   -0.35703
578720.0000   -0.03570
578760.0000   -0.14548
578800.0000   -0.70268
578840.0000   -0.71154
578880.0000   -0.48619
578920.0000   -0.47927
578960.0000   -0.45805
579000.0000   -0.38354
579040.0000   -0.38963
579080.0000   -0.23453
579120.0000   -0.27517
579160.0000   -0.44089
579200.0000   -0.47344
579240.0000   -0.35692
579280.0000   -0.28038
579320.0000   -0.48080
579360.0000   -0.13979
579400.0000    0.08574
579440.0000    0.10267
579480.0000   -0.23282
579520.0000   -0.42449
579560.0000   -0.20588
579600.0000   -0.49226
579640.0000   -0.34502
579680.0000    0.12208
579720.0000   -0.03937
579760.0000    0.08839
579800.0000   -0.15680
579840.0000    0.03091
579880.0000   -0.53958
579920.0000   -0.23046
579960.0000   -0.41206
580000.0000    0.01149
580040.0000    0.06460
580080.0000    0.40842
580120.0000    0.28640
580160.0000    0.12862
580200.0000    0.21617
580240.0000    0.34105
580280.0000    0.60989
580320.0000    0.42178
580360.0000    0.37817
580400.0000    0.33136
580440.0000    0.29173
580480.0000    0.22668
580520.0000    0.53341
580560.0000    0.25869
580600.0000    0.52215
580640.0000    0.62928
580680.0000    0.55355
580720.0000    0.65195
580760.0000    0.49784
580800.0000    0.61750
580840.0000    0.51658
580880.0000    0.63466
580920.0000    0.56276
580960.0000    0.75717
581000.0000    0.34148
581040.0000    0.48887
581080.0000    0.69582
581120.0000    0.44223
581160.0000    0.60073
581200.0000    0.32196
581240.0000    0.69218
581280.0000    0.40970
581320.0000    0.47754
581360.0000    0.51903
581400.0000    0.19998
581440.0000    0.40128
581480.0000    0.42649
581520.0000    0.36183
581560.0000    0.31017
581600.0000    0.31963
581640.0000    0.50429
581680.0000    0.50759
581720.0000    0.49762
581760.0000    0.53460
581800.0000    0.43351
581840.0000    0.34607
581880.0000    0.49037
581920.0000    0.43162
581960.0000    0.24677
582000.0000    0.41301
582040.0000    0.41301
582080.0000    0.29241
582120.0000    0.42118
582160.0000    0.49261
582200.0000    0.55462
582240.0000    0.61984
582280.0000    0.19486
582320.0000    0.53682
582360.0000    0.14541
582400.0000    0.23698
582440.0000    0.09114
582480.0000    0.42769
582520.0000    0.07973
582560.0000    0.30037
582600.0000    0.35834
582640.0000    0.44482
582680.0000    0.54397
582720.0000    0.33077
582760.0000    0.51055
582800.0000    0.40334
582840.0000    0.46962
582880.0000    0.44661
582920.0000    0.53000
582960.0000    0.38247
583000.0000    0.31771
583040.0000    0.43059
583080.0000    0.20951
583120.0000    0.35742
583160.0000    0.58434
583200.0000    0.37245
583240.0000    0.46349
583280.0000    0.41791
583320.0000    0.46730
583360.0000    0.30923
583400.0000    0.38591
583440.0000    0.20983
583480.0000    0.14800
583520.0000    0.05585
583560.0000    0.33012
583600.0000    0.28083
583640.0000    0.36110
583680.0000    0.65782
583720.0000    0.50981
583760.0000    0.51414
583800.0000    0.31027
583840.0000    0.41043
583880.0000    0.36465
583920.0000    0.27479
583960.0000    0.39912
584000.0000    0.43386
584040.0000    0.43870
584080.0000    0.36324
584120.0000    0.39315
584160.0000    0.61310
584200.0000    0.56577
584240.0000    0.53868
584280.0000    0.36636
584320.0000    0.54704
584360.0000    0.56545
584400.0000    0.39935
584440.0000    0.38337
584480.0000    0.24701
584520.0000    0.60417
584560.0000    0.55254
584600.0000    0.31812
584640.0000    0.49621
584680.0000    0.49008
584720.0000    0.39904
584760.0000    0.46702
584800.0000    0.31171
584840.0000    0.38429
584880.0000    0.42428
584920.0000    0.44024
584960.0000    0.39778
585000.0000    0.48152
585040.0000    0.14685
585080.0000    0.43195
585120.0000    0.41908
585160.0000    0.43456
585200.0000    0.43930
585240.0000    0.41163
585280.0000    0.30878
585320.0000    0.54534
585360.0000    0.53289
585400.0000    0.45604
585440.0000    0.30622
585480.0000    0.43558
585520.0000    0.56684
585560.0000    0.73813
585600.0000    0.43518
585640.0000    0.36771
585680.0000    0.48800
585720.0000    0.62193
585760.0000    0.54568
585800.0000    0.63420
585840.0000    0.45156
585880.0000    0.47450
585920.0000    0.55561
585960.0000    0.23731
586000.0000    0.47902
586040.0000    0.66475
586080.0000    0.75774
586120.0000    0.54134
586160.0000    0.35994
586200.0000    0.55408
586240.0000    0.28296
586280.0000    0.25728
586320.0000    0.50350
586360.0000    0.68477
586400.0000    0.57399
586440.0000    0.47030
586480.0000    0.49621
586520.0000    0.56162
586560.0000    0.55846
586600.0000    0.39657
586640.0000    0.65899
586680.0000    0.64628
586720.0000    0.45807
586760.0000    0.50484
586800.0000    0.39374
586840.0000    0.31657
586880.0000    0.39305
586920.0000    0.27026
586960.0000    0.29176
587000.0000    0.27444
587040.0000    0.67878
587080.0000    0.62697
587120.0000    0.52181
587160.0000    0.30657
587200.0000    0.46548
587240.0000    0.69639
587280.0000    0.76485
587320.0000    0.29622
587360.0000    0.46664
587400.0000    0.56237
587440.0000    0.80378
587480.0000    0.35002
587520.0000    0.53105
587560.0000    0.50823
587600.0000    0.58418
587640.0000    0.43658
587680.0000    0.39819
587720.0000    0.49055
587760.0000    0.63921
587800.0000    0.54836
587840.0000    0.48440
587880.0000    0.37957
587920.0000    0.46114
587960.0000    0.33235
588000.0000    0.56364
588040.0000    0.47609
588080.0000    0.59593
588120.0000    0.61643
588160.0000    0.53004
588200.0000    0.58230
588240.0000    0.46362
588280.0000    0.19643
588320.0000    0.38882
588360.0000    0.63386
588400.0000    0.14433
588440.0000    0.47529
588480.0000    0.30040
588520.0000    0.39417
588560.0000    0.35374
588600.0000    0.73403
588640.0000    0.74778
588680.0000    0.32652
588720.0000    0.57473
588760.0000    0.53203
588800.0000    0.65247
588840.0000    0.55429
588880.0000    0.30474
588920.0000    0.57508
588960.0000    0.75900
589000.0000    0.32037
589040.0000    0.63036
589080.0000    0.47271
589120.0000    0.69497
589160.0000    0.11028
589200.0000    0.40226
589240.0000    0.12433
589280.0000    0.44550
589320.0000    0.47093
589360.0000    0.31013
589400.0000    0.19626
589440.0000    0.28696
589480.0000    0.37999
589520.0000    0.38212
589560.0000    0.24675
589600.0000    0.35249
589640.0000    0.39743
589680.0000    0.42594
589720.0000    0.43384
589760.0000    0.50481
589800.0000    0.31763
589840.0000    0.66738
589880.0000    0.55460
589920.0000    0.29457
589960.0000    0.45954
590000.0000    0.52524
590040.0000    0.50249
590080.0000    0.43104
590120.0000    0.30629
590160.0000    0.42888
590200.0000    0.53043
590240.0000    0.62424
590280.0000    0.49006
590320.0000    0.20831
590360.0000    0.51872
590400.0000    0.35125
590440.0000    0.46881
590480.0000    0.38144
590520.0000    0.54335
590560.0000    0.46798
590600.0000    0.37499
590640.0000    0.47286
590680.0000    0.59065
590720.0000    0.68458
590760.0000    0.37932
590800.0000    0.72073
590840.0000    0.34261
590880.0000    0.52986
590920.0000    0.40919
590960.0000    0.27815
591000.0000    0.28098
591040.0000    0.26151
591080.0000    0.11006
591120.0000    0.83537
591160.0000    0.46646
591200.0000    0.44037
591240.0000    0.45340
591280.0000    0.71722
591320.0000    0.74263
591360.0000    0.47547
591400.0000    0.58208
591440.0000    0.41605
591480.0000    0.53808
591520.0000    0.30666
591560.0000    0.53072
591600.0000    0.17549
591640.0000    0.33262
591680.0000    0.41984
591720.0000    0.49588
591760.0000    0.24346
591800.0000    0.39971
591840.0000    0.24982
591880.0000    0.32303
591920.0000    0.32737
591960.0000    0.13323
592000.0000    0.31856
592040.0000    0.53339
592080.0000    0.44895
592120.0000    0.49502
592160.0000    0.29177
592200.0000    0.29122
592240.0000    0.44639
592280.0000    0.36676
592320.0000    0.23195
592360.0000    0.57718
592400.0000    0.52193
592440.0000    0.56050
592480.0000    0.56912
592520.0000    0.54841
592560.0000    0.45672
592600.0000    0.69609
592640.0000    0.57491
592680.0000    0.55920
592720.0000    0.55768
592760.0000    0.33509
592800.0000    0.38839
592840.0000    0.21618
592880.0000    0.46672
592920.0000    0.73711
592960.0000    0.45074
593000.0000    0.41372
593040.0000    0.66160
593080.0000    0.70014
593120.0000    0.56400
593160.0000    0.52212
593200.0000    0.44763
593240.0000    0.52711
593280.0000    0.38406
593320.0000    0.42586
593360.0000    0.42468
593400.0000    0.64712
593440.0000    0.35991
593480.0000    0.41677
593520.0000    0.60302
593560.0000    0.43656
593600.0000    0.44214
593640.0000    0.54655
593680.0000    0.66192
593720.0000    0.43680
593760.0000    0.59855
593800.0000    0.36548
593840.0000    0.41880
593880.0000    0.47145
593920.0000    0.42626
593960.0000    0.22476
594000.0000    0.34969
594040.0000    0.42626
594080.0000    0.39283
594120.0000    0.29502
594160.0000    0.30206
594200.0000    0.22253
594240.0000    0.34056
594280.0000    0.12599
594320.0000   -0.06965
594360.0000    0.03879
594400.0000    0.41251
594440.0000    0.29667
594480.0000    0.29320
594520.0000    0.46951
594560.0000    0.52860
594600.0000    0.17437
594640.0000   -0.19100
594680.0000    0.28711
594720.0000    0.09603
594760.0000    0.19722
594800.0000    0.22881
594840.0000    0.16054
594880.0000    0.16808
594920.0000    0.19462
594960.0000    0.33168
595000.0000    0.44253
595040.0000    0.16011
595080.0000   -0.15817
595120.0000    0.15974
595160.0000   -0.28490
595200.0000    0.33315
595240.0000    0.37993
595280.0000    0.50169
595320.0000    0.31256
595360.0000   -0.14435
595400.0000    0.49955
595440.0000    0.27014
595480.0000    0.37252
595520.0000    0.53933
595560.0000    0.62289
595600.0000    0.42827
595640.0000    0.24205
595680.0000    0.41891
595720.0000    0.42274
595760.0000    0.38179
595800.0000    0.36411
595840.0000    0.18407
595880.0000    0.25832
595920.0000    0.35700
595960.0000    0.41794
596000.0000    0.55139
596040.0000    0.43012
596080.0000    0.24977
596120.0000    0.38980
596160.0000    0.60314
596200.0000    0.53900
596240.0000    0.22358
596280.0000    0.30633
596320.0000    0.49824
596360.0000    0.33555
596400.0000    0.40314
596440.0000    0.31093
596480.0000    0.39931
596520.0000    0.17301
596560.0000    0.21890
596600.0000    0.47827
596640.0000    0.39852
596680.0000    0.49087
596720.0000    0.59646
596760.0000    0.48783
596800.0000    0.14574
596840.0000    0.06674
596880.0000    0.15107
596920.0000   -0.26245
596960.0000   -0.30315
597000.0000   -0.23522
597040.0000    0.04020
597080.0000    0.11198
597120.0000   -0.14729
597160.0000    0.15000
597200.0000    0.53475
597240.0000    0.47232
597280.0000    0.62765
597320.0000    0.43162
597360.0000    0.15591
597400.0000    0.30925
597440.0000    0.33669
597480.0000    0.52113
597520.0000    0.27888
597560.0000    0.44539
597600.0000    0.36064
597640.0000    0.30803
597680.0000    0.34518
597720.0000    0.48448
597760.0000    0.51797
597800.0000    0.44285
597840.0000    0.31220
597880.0000    0.58159
597920.0000    0.17770
597960.0000    0.35948
598000.0000    0.36249
598040.0000    0.14875
598080.0000    0.36179
598120.0000    0.50805
598160.0000    0.24446
598200.0000    0.45392
598240.0000    0.58078
598280.0000    0.28189
598320.0000    0.48348
598360.0000    0.66449
598400.0000    0.56193
598440.0000    0.29802
598480.0000    0.41725
598520.0000    0.55723
598560.0000    0.31937
598600.0000    0.58871
598640.0000    0.39269
598680.0000    0.36959
598720.0000    0.31273
598760.0000    0.52160
598800.0000    0.24597
598840.0000    0.14446
598880.0000    0.28151
598920.0000    0.54384
598960.0000    0.36876
599000.0000    0.25379
599040.0000    0.37339
599080.0000    0.60682
599120.0000    0.35533
599160.0000    0.49934
599200.0000    0.23147
599240.0000    0.58025
599280.0000    0.77479
599320.0000    0.67885
599360.0000    0.74517
599400.0000    0.69667
599440.0000    0.55518
599480.0000    0.31072
599520.0000    0.70385
599560.0000    0.52692
599600.0000    0.37384
599640.0000    0.50176
599680.0000    0.39156
599720.0000    0.30190
599760.0000    0.50952
599800.0000    0.50680
599840.0000    0.64406
599880.0000    0.60080
599920.0000    0.21753
599960.0000    0.19543
600000.0000    0.21008
600040.0000    0.37045
600080.0000    0.49240
600120.0000    0.63614
600160.0000    0.39944
600200.0000    0.47788
600240.0000    0.55661
600280.0000    0.29292
600320.0000    0.49853
600360.0000    0.44197
600400.0000    0.29620
600440.0000    0.35895
600480.0000    0.29425
600520.0000    0.26384
600560.0000    0.42578
600600.0000    0.57371
600640.0000    0.35863
600680.0000    0.52033
600720.0000    0.41133
600760.0000    0.38494
600800.0000    0.22395
600840.0000    0.49340
600880.0000    0.30347
600920.0000    0.46579
600960.0000    0.27257
601000.0000    0.39462
601040.0000    0.35012
601080.0000    0.46597
601120.0000    0.49265
601160.0000    0.43107
601200.0000    0.42799
601240.0000    0.54613
601280.0000    0.39557
601320.0000    0.42577
601360.0000    0.37829
601400.0000    0.45836
601440.0000    0.22090
601480.0000    0.34803
601520.0000    0.41950
601560.0000    0.40780
601600.0000    0.21031
601640.0000    0.33768
601680.0000    0.21683
601720.0000    0.32965
601760.0000    0.34362
601800.0000    0.25240
601840.0000    0.21529
601880.0000    0.57627
601920.0000    0.46034
601960.0000    0.59909
602000.0000    0.28965
602040.0000    0.41099
602080.0000    0.31625
602120.0000    0.54439
602160.0000    0.57620
602200.0000    0.38912
602240.0000    0.50585
602280.0000    0.40277
602320.0000    0.30826
602360.0000    0.40359
602400.0000    0.47091
602440.0000    0.58515
602480.0000    0.53011
602520.0000    0.52733
602560.0000    0.69236
602600.0000    0.15291
602640.0000    0.37820
602680.0000    0.26120
602720.0000    0.29741
602760.0000    0.28286
602800.0000    0.40613
602840.0000    0.26602
602880.0000    0.61108
602920.0000    0.34391
602960.0000    0.25392
603000.0000    0.42554
603040.0000    0.17704
603080.0000    0.28244
603120.0000    0.29086
603160.0000    0.29409
603200.0000    0.20573
603240.0000    0.38145
603280.0000    0.41534
603320.0000    0.22476
603360.0000    0.55591
603400.0000    0.35625
603440.0000    0.48838
603480.0000    0.60694
603520.0000    0.66648
603560.0000    0.26192
603600.0000    0.24867
603640.0000    0.09340
603680.0000    0.29840
603720.0000    0.45738
603760.0000    0.07769
603800.0000    0.19557
603840.0000    0.16815
603880.0000    0.10774
603920.0000    0.39459
603960.0000    0.28169
604000.0000    0.35478
604040.0000    0.46774
604080.0000    0.31527
604120.0000    0.49358
604160.0000    0.43964
604200.0000   -0.15393
604240.0000    0.27542
604280.0000    0.39719
604320.0000    0.43684
604360.0000    0.30852
604400.0000    0.09849
604440.0000    0.31275
604480.0000    0.37833
604520.0000    0.30366
604560.0000    0.46686
604600.0000    0.11536
604640.0000    0.57524
604680.0000    0.45613
604720.0000    0.37303
604760.0000    0.17620
604800.0000    0.33900
604840.0000    0.46533
604880.0000    0.40687
604920.0000    0.28903
604960.0000    0.49777
605000.0000    0.33703
605040.0000    0.42850
605080.0000    0.38080
605120.0000    0.60627
605160.0000    0.27867
605200.0000    0.64620
605240.0000    0.44350
605280.0000    0.37236
605320.0000    0.25119
605360.0000    0.29098
605400.0000    0.26307
605440.0000    0.27473
605480.0000    0.39197
605520.0000    0.35427
605560.0000    0.38343
605600.0000    0.19936
605640.0000    0.19805
605680.0000    0.34688
605720.0000    0.36873
605760.0000    0.44824
605800.0000    0.40724
605840.0000    0.27953
605880.0000    0.22036
605920.0000    0.37861
605960.0000    0.30462
606000.0000    0.49316
606040.0000    0.51138
606080.0000    0.31390
606120.0000    0.18842
606160.0000    0.42064
606200.0000    0.34216
606240.0000    0.42999
606280.0000    0.17595
606320.0000    0.27351
606360.0000    0.17112
606400.0000    0.09338
606440.0000    0.35031
606480.0000    0.09795
606520.0000    0.40134
606560.0000    0.33989
606600.0000    0.56338
606640.0000    0.48086
606680.0000    0.15338
606720.0000    0.34170
606760.0000    0.34555
606800.0000    0.35269
606840.0000    0.64825
606880.0000    0.17798
606920.0000    0.50243
606960.0000    0.41292
607000.0000    0.63585
607040.0000    0.43585
607080.0000    0.34816
607120.0000    0.49966
607160.0000    0.29515
607200.0000    0.27182
607240.0000    0.22959
607280.0000    0.26917
607320.0000    0.41189
607360.0000    0.43287
607400.0000    0.34300
607440.0000    0.46212
607480.0000    0.23045
607520.0000    0.14638
607560.0000    0.45786
607600.0000    0.32205
607640.0000    0.37936
607680.0000    0.32087
607720.0000    0.31271
607760.0000    0.43591
607800.0000    0.45287
607840.0000    0.55802
607880.0000    0.42734
607920.0000    0.34482
607960.0000    0.54584
608000.0000    0.37321
608040.0000    0.43533
608080.0000    0.32307
608120.0000    0.49400
608160.0000    0.44574
608200.0000    0.26994
608240.0000    0.19494
608280.0000    0.61103
608320.0000    0.54437
608360.0000    0.25552
608400.0000    0.54963
608440.0000    0.47015
608480.0000    0.40648
608520.0000    0.54922
608560.0000    0.42664
608600.0000    0.39108
608640.0000    0.43873
608680.0000    0.37234
608720.0000    0.40193
608760.0000    0.39883
608800.0000    0.41285
608840.0000    0.43439
608880.0000    0.67463
608920.0000    0.90563
608960.0000    0.43206
609000.0000    0.32241
609040.0000    0.47752
609080.0000    0.49011
609120.0000    0.42385
609160.0000    0.26337
609200.0000    0.23418
609240.0000    0.49435
609280.0000    0.51323
609320.0000    0.42136
609360.0000    0.41861
609400.0000    0.41927
609440.0000    0.45110
609480.0000    0.35295
609520.0000    0.42871
609560.0000    0.62336
609600.0000    0.36995
609640.0000    0.14264
609680.0000    0.42108
609720.0000    0.34350
609760.0000    0.28763
609800.0000    0.27494
609840.0000    0.33604
609880.0000    0.33504
609920.0000    0.32335
609960.0000    0.36871
610000.0000    0.42824
610040.0000    0.17057
610080.0000    0.50627
610120.0000    0.43391
610160.0000    0.40408
610200.0000    0.28966
610240.0000    0.43468
610280.0000    0.37651
610320.0000    0.31740
610360.0000    0.52466
610400.0000    0.43309
610440.0000    0.37348
610480.0000    0.58597
610520.0000    0.59099
610560.0000    0.58014
610600.0000    0.56854
610640.0000    0.43523
610680.0000    0.37356
610720.0000    0.32854
610760.0000    0.55527
610800.0000    0.51794
610840.0000    0.54672
610880.0000    0.83847
610920.0000    0.70749
610960.0000    0.63068
611000.0000    0.55774
611040.0000    0.41411
611080.0000    0.31555
611120.0000    0.33083
611160.0000    0.42855
611200.0000    0.46191
611240.0000    0.33481
611280.0000    0.26735
611320.0000    0.27054
611360.0000    0.29434
611400.0000    0.29099
611440.0000    0.11019
611480.0000    0.21754
611520.0000    0.47196
611560.0000    0.30703
611600.0000    0.34286
611640.0000    0.03345
611680.0000   -0.11188
611720.0000    0.14652
611760.0000    0.19283
611800.0000    0.14431
611840.0000    0.24353
611880.0000    0.38841
611920.0000    0.41604
611960.0000    0.63648
612000.0000    0.24499
612040.0000    0.26480
612080.0000    0.31212
612120.0000    0.26230
612160.0000    0.30785
612200.0000    0.33213
612240.0000    0.39148
612280.0000    0.36431
612320.0000    0.42321
612360.0000    0.60547
612400.0000    0.66029
612440.0000    0.48236
612480.0000    0.74477
612520.0000    0.55456
612560.0000    0.41370
612600.0000    0.44987
612640.0000    0.25746
612680.0000    0.47592
612720.0000    0.52959
612760.0000    0.57768
612800.0000    0.39693
612840.0000    0.43863
612880.0000    0.41024
612920.0000    0.56932
612960.0000    0.58029
613000.0000    0.33088
613040.0000    0.40967
613080.0000    0.32818
613120.0000    0.34435
613160.0000    0.34302
613200.0000    0.19735
613240.0000    0.57394
613280.0000    0.45176
613320.0000    0.42938
613360.0000    0.55434
613400.0000    0.30383
613440.0000    0.25450
613480.0000    0.76819
613520.0000    0.42767
613560.0000    0.46156
613600.0000    0.35727
613640.0000    0.22597
613680.0000    0.48153
613720.0000    0.55001
613760.0000    0.53461
613800.0000    0.60693
613840.0000    0.83113
613880.0000    0.24055
613920.0000    0.50277
613960.0000    0.31560
614000.0000    0.42509
614040.0000    0.40324
614080.0000    0.48381
614120.0000    0.38822
614160.0000    0.54933
614200.0000    0.53041
614240.0000    0.47344
614280.0000    0.31236
614320.0000    0.50813
614360.0000    0.43293
614400.0000    0.27367
614440.0000    0.38823
614480.0000    0.32795
614520.0000    0.46973
614560.0000    0.36532
614600.0000    0.19840
614640.0000    0.36072
614680.0000    0.54851
614720.0000    0.42803
614760.0000    0.73666
614800.0000    0.66902
614840.0000    0.38511
614880.0000    0.27851
614920.0000    0.47108
614960.0000   -0.10055
615000.0000    0.06056
615040.0000   -0.44607
615080.0000   -0.42326
615120.0000   -0.49924
615160.0000    0.23661
615200.0000   -0.25652
615240.0000   -0.20631
615280.0000   -0.12842
615320.0000   -0.14544
615360.0000   -0.04927
615400.0000    0.02432
615440.0000    0.10193
615480.0000    0.16282
615520.0000   -0.00736
615560.0000    0.14123
615600.0000    0.16233
615640.0000    0.11251
615680.0000    0.23565
615720.0000   -0.00502
615760.0000   -0.13539
615800.0000   -0.60782
615840.0000   -0.75714
615880.0000   -0.71347
615920.0000   -0.63043
615960.0000   -0.47841
616000.0000   -0.57813
616040.0000   -0.78823
616080.0000   -0.56189
616120.0000   -0.72367
616160.0000   -0.65398
616200.0000   -0.19006
616240.0000    0.24465
616280.0000   -0.11702
616320.0000    0.19578
616360.0000   -0.17944
616400.0000    0.39530
616440.0000    0.20117
616480.0000    0.23835
616520.0000    0.30118
616560.0000    0.48602
616600.0000    0.62465
616640.0000    0.39967
616680.0000    0.37867
616720.0000    0.46407
616760.0000    0.12426
616800.0000    0.58986
616840.0000    0.60121
616880.0000    0.38251
616920.0000    0.36506
616960.0000    0.37739
617000.0000    0.19470
617040.0000    0.39809
617080.0000    0.39808
617120.0000    0.68966
617160.0000    0.40453
617200.0000    0.11306
617240.0000    0.36797
617280.0000    0.27632
617320.0000    0.34695
617360.0000    0.23425
617400.0000    0.35670
617440.0000    0.30332
617480.0000    0.42617
617520.0000    0.30139
617560.0000    0.41784
617600.0000    0.36083
617640.0000    0.40201
617680.0000    0.23029
617720.0000    0.37099
617760.0000    0.11545
617800.0000    0.42272
617840.0000    0.11803
617880.0000    0.33126
617920.0000    0.26857
617960.0000    0.36798
618000.0000    0.18997
618040.0000    0.18562
618080.0000    0.38459
618120.0000    0.50188
618160.0000    0.38287
618200.0000    0.36116
618240.0000    0.44925
618280.0000    0.33407
618320.0000    0.30616
618360.0000    0.26764
618400.0000   -0.01060
618440.0000    0.35790
618480.0000    0.25608
618520.0000    0.34701
618560.0000    0.27367
618600.0000    0.32988
618640.0000    0.45658
618680.0000    0.38433
618720.0000    0.54643
618760.0000    0.61614
618800.0000    0.58338
618840.0000    0.63705
618880.0000    0.84732
618920.0000    0.50001
618960.0000    0.59832
619000.0000    0.59994
619040.0000    0.65530
619080.0000    0.26964
619120.0000    0.31970
619160.0000    0.29961
619200.0000    0.52341
619240.0000    0.44588
619280.0000    0.27712
619320.0000    0.10289
619360.0000    0.13049
619400.0000   -0.18867
619440.0000    0.45419
619480.0000    0.25198
619520.0000    0.27690
619560.0000    0.39893
619600.0000    0.21281
619640.0000    0.32225
619680.0000    0.32746
619720.0000    0.17648
619760.0000    0.15099
619800.0000    0.17515
619840.0000    0.32767
619880.0000    0.18455
619920.0000    0.36428
619960.0000    0.52111
620000.0000    0.16506
620040.0000    0.06122
620080.0000    0.33542
620120.0000    0.53185
620160.0000    0.29884
620200.0000    0.66880
620240.0000    0.55175
620280.0000    0.24833
620320.0000    0.14128
620360.0000    0.31737
620400.0000    0.23364
620440.0000    0.30272
620480.0000    0.35694
620520.0000    0.31245
620560.0000    0.39351
620600.0000    0.21898
620640.0000    0.46860
620680.0000    0.60182
620720.0000    0.02894
620760.0000    0.29628
620800.0000    0.22515
620840.0000    0.36590
620880.0000    0.29361
620920.0000    0.19712
620960.0000    0.39671
621000.0000    0.14082
621040.0000    0.32749
621080.0000    0.24529
621120.0000    0.31327
621160.0000    0.27016
621200.0000    0.19768
621240.0000   -0.22413
621280.0000   -0.06508
621320.0000    0.21759
621360.0000   -0.18380
621400.0000   -0.42325
621440.0000    0.18226
621480.0000    0.36048
621520.0000    0.21965
621560.0000    0.16256
621600.0000    0.07742
621640.0000    0.31263
621680.0000    0.31960
621720.0000    0.02396
621760.0000    0.20215
621800.0000    0.20658
621840.0000    0.27952
621880.0000   -0.10785
621920.0000    0.20135
621960.0000    0.25141
622000.0000   -0.09012
622040.0000    0.35173
622080.0000    0.32483
622120.0000    0.57964
622160.0000    0.33654
622200.0000    0.51734
622240.0000    0.62786
622280.0000    0.66696
622320.0000    0.51304
622360.0000    0.60048
622400.0000    0.79533
622440.0000    0.52776
622480.0000    0.39943
622520.0000    0.53512
622560.0000    0.48107
622600.0000    0.44237
622640.0000    0.41844
622680.0000    0.63346
622720.0000    0.69475
622760.0000    0.60114
622800.0000    0.66098
622840.0000    0.68514
622880.0000    0.63268
622920.0000    0.39681
622960.0000    0.57757
623000.0000    0.45315
623040.0000    0.33319
623080.0000    0.44624
623120.0000    0.29698
623160.0000    0.39394
623200.0000    0.38530
623240.0000    0.30087
623280.0000    0.57015
623320.0000    0.49298
623360.0000    0.44219
623400.0000    0.49898
623440.0000    0.43704
623480.0000    0.74401
623520.0000    0.60854
623560.0000    0.41331
623600.0000    0.22888
623640.0000    0.36307
623680.0000    0.49164
623720.0000    0.17885
623760.0000    0.44006
623800.0000    0.28341
623840.0000    0.42963
623880.0000    0.46955
623920.0000    0.52808
623960.0000    0.31493
624000.0000    0.50016
624040.0000    0.41605
624080.0000    0.32262
624120.0000    0.34016
624160.0000    0.42090
624200.0000    0.22938
624240.0000    0.39173
624280.0000    0.48366
624320.0000    0.28471
624360.0000    0.33278
624400.0000    0.09440
624440.0000    0.49201
624480.0000    0.24412
624520.0000    0.31459
624560.0000    0.41078
624600.0000    0.18790
624640.0000    0.32944
624680.0000    0.44971
624720.0000    0.26840
624760.0000    0.49850
624800.0000    0.50761
624840.0000    0.44828
624880.0000    0.13332
624920.0000    0.44041
624960.0000    0.31097
625000.0000    0.39060
625040.0000    0.24459
625080.0000    0.15267
625120.0000   -0.02837
625160.0000    0.04697
625200.0000    0.49034
625240.0000    0.11259
625280.0000    0.43990
625320.0000    0.44534
625360.0000    0.11293
625400.0000    0.43373
625440.0000    0.11781
625480.0000    0.52844
625520.0000    0.32977
625560.0000    0.49984
625600.0000    0.26777
625640.0000    0.34388
625680.0000    0.23319
625720.0000    0.07203
625760.0000    0.04749
625800.0000    0.20580
625840.0000    0.14746
625880.0000    0.37933
625920.0000    0.03407
625960.0000    0.09593
626000.0000    0.45144
626040.0000    0.55932
626080.0000    0.50168
626120.0000    0.46763
626160.0000    0.39740
626200.0000    0.40963
626240.0000    0.24732
626280.0000    0.24085
626320.0000    0.45618
626360.0000    0.22142
626400.0000    0.33308
626440.0000    0.50945
626480.0000    0.40331
626520.0000    0.28720
626560.0000    0.48792
626600.0000    0.31438
626640.0000    0.08748
626680.0000    0.44777
626720.0000    0.49445
626760.0000    0.28158
626800.0000    0.38133
626840.0000    0.21453
626880.0000    0.47496
626920.0000    0.42182
626960.0000    0.55762
627000.0000    0.60888
627040.0000    0.44441
627080.0000    0.21340
627120.0000    0.39844
627160.0000    0.36983
627200.0000    0.37898
627240.0000    0.31585
627280.0000    0.51307
627320.0000    0.32167
627360.0000    0.27310
627400.0000    0.38579
627440.0000    0.33101
627480.0000    0.24485
627520.0000    0.63280
627560.0000    0.27063
627600.0000    0.59278
627640.0000    0.27497
627680.0000    0.49066
627720.0000    0.45669
627760.0000    0.43406
627800.0000    0.23344
627840.0000    0.26702
627880.0000    0.45869
627920.0000    0.56792
627960.0000    0.49441
628000.0000    0.78805
628040.0000    0.50906
628080.0000    0.39819
628120.0000    0.52050
628160.0000    0.40331
628200.0000    0.50471
628240.0000    0.41546
628280.0000    0.34752
628320.0000    0.44140
628360.0000    0.32746
628400.0000    0.42480
628440.0000    0.28148
628480.0000    0.52732
628520.0000   -0.17527
628560.0000   -0.56002
628600.0000   -0.54430
628640.0000   -0.72745
628680.0000   -0.23071
628720.0000   -0.62598
628760.0000   -0.17152
628800.0000   -0.50868
628840.0000   -0.48502
628880.0000   -0.64986
628920.0000   -0.81087
628960.0000   -0.21828
629000.0000   -0.11108
629040.0000   -0.50997
629080.0000   -0.03833
629120.0000    0.31343
629160.0000    0.34267
629200.0000    0.30306
629240.0000    0.10963
629280.0000    0.42128
629320.0000    0.27172
629360.0000    0.54921
629400.0000    0.28988
629440.0000    0.37735
629480.0000    0.34120
629520.0000    0.44213
629560.0000    0.40581
629600.0000    0.33972
629640.0000   -0.00506
629680.0000    0.38410
629720.0000    0.33287
629760.0000    0.41458
629800.0000    0.55096
629840.0000    0.23575
629880.0000    0.24361
629920.0000    0.30708
629960.0000    0.61107
630000.0000    0.27883
630040.0000    0.34051
630080.0000    0.39592
630120.0000    0.25237
630160.0000    0.62163
630200.0000    0.43258
630240.0000    0.50056
630280.0000    0.35955
630320.0000    0.27296
630360.0000    0.35557
630400.0000    0.45766
630440.0000    0.43402
630480.0000    0.62245
630520.0000    0.66719
630560.0000    0.34788
630600.0000    0.32806
630640.0000    0.36497
630680.0000    0.42786
630720.0000    0.41858
630760.0000    0.27494
630800.0000   -0.19503
630840.0000   -0.22627
630880.0000    0.27840
630920.0000    0.33685
630960.0000    0.24074
631000.0000    0.18357
631040.0000    0.29761
631080.0000    0.18366
631120.0000    0.38656
631160.0000    0.25292
631200.0000    0.24625
631240.0000    0.37469
631280.0000    0.30522
631320.0000    0.28482
631360.0000    0.38900
631400.0000    0.34182
631440.0000    0.39974
631480.0000    0.36224
631520.0000    0.47121
631560.0000    0.43856
631600.0000    0.38871
631640.0000    0.26004
631680.0000    0.04298
631720.0000   -0.19419
631760.0000    0.08437
631800.0000   -0.58476
631840.0000   -0.27412
631880.0000   -0.38549
631920.0000    0.00437
631960.0000    0.26246
632000.0000    0.26279
632040.0000    0.52662
632080.0000   -0.02131
632120.0000    0.42855
632160.0000    0.21073
632200.0000    0.38081
632240.0000    0.30532
632280.0000    0.51135
632320.0000    0.41519
632360.0000    0.58754
632400.0000    0.54571
632440.0000    0.68513
632480.0000    0.71460
632520.0000    0.56824
632560.0000    0.50648
632600.0000    0.70603
632640.0000    0.51616
632680.0000    0.28222
632720.0000    0.35817
632760.0000    0.21553
632800.0000    0.40000
632840.0000    0.34720
632880.0000    0.32503
632920.0000    0.28581
632960.0000    0.36754
633000.0000    0.32838
633040.0000    0.43995
633080.0000    0.57087
633120.0000    0.27041
633160.0000    0.43152
633200.0000    0.29852
633240.0000    0.32683
633280.0000    0.45550
633320.0000    0.40336
633360.0000    0.08760
633400.0000    0.28919
633440.0000    0.36855
633480.0000    0.43679
633520.0000    0.30991
633560.0000    0.48217
633600.0000    0.68363
633640.0000    0.25300
633680.0000    0.50084
633720.0000    0.46875
633760.0000    0.42558
633800.0000   -0.00124
633840.0000    0.08234
633880.0000    0.00491
633920.0000   -0.16122
633960.0000   -0.03367
634000.0000    0.10399
634040.0000   -0.06915
634080.0000   -0.24790
634120.0000   -0.19136
634160.0000    0.18274
634200.0000    0.35735
634240.0000    0.45403
634280.0000    0.41288
634320.0000    0.33373
634360.0000    0.47576
634400.0000    0.23409
634440.0000    0.12701
634480.0000    0.24568
634520.0000    0.38019
634560.0000    0.42816
634600.0000    0.04921
634640.0000    0.38889
634680.0000    0.85943
634720.0000    0.59396
634760.0000    0.43447
634800.0000    0.02632
634840.0000    0.14072
634880.0000    0.44462
634920.0000    0.42280
634960.0000    0.26097
635000.0000    0.49122
635040.0000    0.27973
635080.0000    0.34283
635120.0000    0.44099
635160.0000    0.65689
635200.0000    0.48423
635240.0000    0.27236
635280.0000    0.60386
635320.0000    0.35688
635360.0000    0.47592
635400.0000    0.34324
635440.0000    0.38958
635480.0000    0.46333
635520.0000    0.40113
635560.0000    0.39948
635600.0000    0.29644
635640.0000    0.38516
635680.0000    0.42937
635720.0000    0.38009
635760.0000    0.42465
635800.0000    0.60465
635840.0000    0.30374
635880.0000    0.44324
635920.0000    0.62477
635960.0000    0.18461
636000.0000    0.33256
636040.0000    0.44838
636080.0000    0.52011
636120.0000    0.31827
636160.0000    0.46986
636200.0000    0.44329
636240.0000    0.47955
636280.0000    0.72507
636320.0000    0.63617
636360.0000    0.64886
636400.0000    0.76412
636440.0000    0.51915
636480.0000    0.61101
636520.0000    0.68923
636560.0000    0.62338
636600.0000    0.87698
636640.0000    0.36550
636680.0000    0.44846
636720.0000    0.47768
636760.0000    0.60697
636800.0000    0.33710
636840.0000    0.48171
636880.0000    0.14459
636920.0000    0.44618
636960.0000    0.55776
637000.0000    0.69878
637040.0000    0.48928
637080.0000    0.70367
637120.0000    0.43409
637160.0000    0.13258
637200.0000    0.50689
637240.0000    0.32872
637280.0000    0.40345
637320.0000    0.48141
637360.0000    0.39751
637400.0000    0.47266
637440.0000    0.36350
637480.0000    0.51057
637520.0000    0.70224
637560.0000    0.44889
637600.0000    0.51138
637640.0000    0.53313
637680.0000    0.70496
637720.0000    0.40788
637760.0000    0.44395
637800.0000    0.35240
637840.0000    0.60948
637880.0000    0.63993
637920.0000    0.31165
637960.0000    0.40352
638000.0000    0.44375
638040.0000    0.56269
638080.0000    0.52308
638120.0000    0.43264
638160.0000    0.63359
638200.0000    0.56400
638240.0000    0.32820
638280.0000    0.60333
638320.0000    0.67350
638360.0000    0.41531
638400.0000    0.43924
638440.0000    0.43398
638480.0000    0.36754
638520.0000    0.45921
638560.0000    0.21879
638600.0000    0.46515
638640.0000    0.41776
638680.0000    0.45544
638720.0000    0.35952
638760.0000    0.47367
638800.0000    0.03913
638840.0000    0.48085
638880.0000    0.42004
638920.0000    0.37980
638960.0000    0.51767
639000.0000    0.47649
639040.0000    0.46871
639080.0000    0.13956
639120.0000    0.52412
639160.0000    0.29045
639200.0000    0.32985
639240.0000    0.12730
639280.0000    0.76901
639320.0000    0.25163
639360.0000    0.34243
639400.0000    0.38476
639440.0000    0.55891
639480.0000    0.34183
639520.0000    0.18364
639560.0000    0.40932
639600.0000    0.58203
639640.0000    0.34814
639680.0000    0.37683
639720.0000    0.06592
639760.0000    0.02693
639800.0000    0.34787
639840.0000    0.33939
639880.0000    0.18592
639920.0000    0.22918
639960.0000    0.36276
640000.0000    0.53358
640040.0000    0.40640
640080.0000    0.53266
640120.0000    0.27885
640160.0000    0.57945
640200.0000    0.42045
640240.0000    0.31710
640280.0000    0.29426
640320.0000    0.15017
640360.0000    0.48485
640400.0000    0.39691
640440.0000    0.55600
640480.0000    0.37379
640520.0000    0.55307
640560.0000    0.66609
640600.0000    0.38312
640640.0000    0.64001
640680.0000    0.53870
640720.0000    0.41553
640760.0000    0.40604
640800.0000    0.48332
640840.0000    0.55165
640880.0000    0.62887
640920.0000    0.39804
640960.0000    0.32822
641000.0000   -0.07991
641040.0000    0.34883
641080.0000    0.15369
641120.0000   -0.02814
641160.0000    0.20750
641200.0000   -0.05131
641240.0000    0.25724
641280.0000   -0.08661
641320.0000    0.48633
641360.0000    0.45616
641400.0000    0.50216
641440.0000    0.38769
641480.0000    0.35941
641520.0000    0.34418
641560.0000    0.50673
641600.0000    0.30368
641640.0000    0.42640
641680.0000    0.58568
641720.0000    0.45917
641760.0000    0.51820
641800.0000    0.41915
641840.0000    0.46905
641880.0000    0.58560
641920.0000   -0.13881
641960.0000    0.25517
642000.0000    0.05422
642040.0000   -0.02887
642080.0000   -0.28448
642120.0000   -0.34568
642160.0000   -0.14432
642200.0000   -0.36257
642240.0000   -0.42729
642280.0000   -0.06595
642320.0000   -0.17411
642360.0000    0.14297
642400.0000   -0.36584
642440.0000    0.13979
642480.0000   -0.20793
642520.0000   -0.39326
642560.0000   -0.14462
642600.0000   -0.38307
642640.0000   -0.43324
642680.0000   -0.24523
642720.0000   -0.12277
642760.0000    0.00711
642800.0000   -0.26735
642840.0000   -0.31067
642880.0000    0.09078
642920.0000   -0.06243
642960.0000   -0.11316
643000.0000   -0.39014
643040.0000   -0.20855
643080.0000   -0.17023
643120.0000   -0.21112
643160.0000   -0.25403
643200.0000   -0.15147
643240.0000    0.01195
643280.0000   -0.18257
643320.0000   -0.42109
643360.0000   -0.23198
643400.0000    0.01641
643440.0000   -0.03186
643480.0000    0.03641
643520.0000   -0.21206
643560.0000   -0.36600
643600.0000   -0.08783
643640.0000   -0.21559
643680.0000   -0.49042
643720.0000   -0.41015
643760.0000   -0.44727
643800.0000   -0.34761
643840.0000   -0.07353
643880.0000   -0.52201
643920.0000    0.00513
643960.0000   -0.27449
644000.0000   -0.16123
644040.0000   -0.09311
644080.0000   -0.06465
644120.0000    0.04119
644160.0000   -0.16353
644200.0000   -0.12698
644240.0000   -0.24258
644280.0000    0.20968
644320.0000   -0.23812
644360.0000   -0.02705
644400.0000    0.08973
644440.0000   -0.30692
644480.0000   -0.18264
644520.0000   -0.01733
644560.0000   -0.20708
644600.0000   -0.01699
644640.0000   -0.58487
644680.0000   -0.48904
644720.0000   -0.44207
644760.0000   -0.42406
644800.0000   -0.55960
644840.0000   -0.26794
644880.0000   -0.51480
644920.0000   -0.30136
644960.0000   -0.41629
645000.0000   -0.61233
645040.0000   -0.47184
645080.0000   -0.49680
645120.0000   -0.54881
645160.0000   -0.33228
645200.0000   -0.47150
645240.0000   -0.00145
645280.0000   -0.00844
645320.0000   -0.19240
645360.0000   -0.10264
645400.0000   -0.26564
645440.0000   -0.54735
645480.0000   -0.23204
645520.0000   -0.29933
645560.0000   -0.35710
645600.0000   -0.26021
645640.0000   -0.49744
645680.0000   -0.61576
645720.0000   -0.37487
645760.0000   -0.70487
645800.0000   -0.39360
645840.0000   -0.37719
645880.0000   -0.32546
645920.0000   -0.51985
645960.0000   -0.35881
646000.0000   -0.40785
646040.0000   -0.36899
646080.0000   -0.67693
646120.0000   -0.83035
646160.0000   -0.55891
646200.0000   -0.59077
646240.0000   -0.71817
646280.0000   -0.59270
646320.0000   -0.68963
646360.0000   -0.30032
646400.0000   -0.39576
646440.0000   -0.62904
646480.0000   -0.73635
646520.0000   -0.66652
646560.0000   -0.55148
646600.0000   -0.46085
646640.0000   -0.86092
646680.0000   -0.36495
646720.0000   -0.55451
646760.0000   -0.43179
646800.0000   -0.50219
646840.0000   -0.50314
646880.0000    0.01502
646920.0000   -0.27232
646960.0000    0.14605
647000.0000   -0.34539
647040.0000   -0.51790
647080.0000   -0.36128
647120.0000   -0.53055
647160.0000   -0.41604
647200.0000   -0.28030
647240.0000   -0.01590
647280.0000   -0.14182
647320.0000   -0.25913
647360.0000   -0.34805
647400.0000   -0.39849
647440.0000   -0.46902
647480.0000   -0.43390
647520.0000   -0.36115
647560.0000   -0.24951
647600.0000   -0.33210
647640.0000   -0.15943
647680.0000   -0.31334
647720.0000   -0.52720
647760.0000   -0.70522
647800.0000   -0.07534
647840.0000    0.02560
647880.0000    0.37040
647920.0000    0.19707
647960.0000    0.18374
648000.0000    0.14300
648040.0000    0.35255
648080.0000    0.16019
648120.0000    0.36428
648160.0000    0.42272
648200.0000    0.32602
648240.0000    0.56658
648280.0000    0.51449
648320.0000    0.41519
648360.0000    0.28641
648400.0000    0.43393
648440.0000    0.45900
648480.0000    0.48748
648520.0000    0.39124
648560.0000    0.66849
648600.0000    0.52222
648640.0000    0.53270
648680.0000    0.55423
648720.0000    0.52484
648760.0000    0.50885
648800.0000    0.88757
648840.0000    0.57045
648880.0000    0.56214
648920.0000    0.55222
648960.0000    0.67576
649000.0000    0.57766
649040.0000    0.51767
649080.0000    0.81078
649120.0000    0.76876
649160.0000    0.60613
649200.0000    0.52331
649240.0000    0.64073
649280.0000    0.67341
649320.0000    0.60115
649360.0000    0.65167
649400.0000    0.57762
649440.0000    0.58007
649480.0000    0.45736
649520.0000    0.39382
649560.0000    0.32249
649600.0000    0.44551
649640.0000    0.50634
649680.0000    0.53766
649720.0000    0.47786
649760.0000    0.68758
649800.0000    0.42738
649840.0000    0.52533
649880.0000    0.69011
649920.0000    0.42957
649960.0000    0.31418
650000.0000    0.38772
650040.0000    0.41128
650080.0000    0.57147
650120.0000    0.37618
650160.0000    0.64849
650200.0000    0.67127
650240.0000    0.61757
650280.0000    0.75087
650320.0000    0.81297
650360.0000    0.62655
650400.0000    0.48455
650440.0000    0.36347
650480.0000    0.37652
650520.0000    0.38813
650560.0000    0.50403
650600.0000    0.40043
650640.0000    0.30700
650680.0000    0.31301
650720.0000    0.39001
650760.0000    0.43667
650800.0000   -0.25926
650840.0000   -0.09330
650880.0000   -0.03281
650920.0000    0.42962
650960.0000    0.00791
651000.0000    0.12836
651040.0000    0.33771
651080.0000    0.38459
651120.0000    0.42938
651160.0000    0.22550
651200.0000    0.33310
651240.0000    0.40930
651280.0000    0.27414
651320.0000    0.32747
651360.0000    0.59102
651400.0000    0.32002
651440.0000    0.41150
651480.0000    0.44275
651520.0000    0.70387
651560.0000    0.42820
651600.0000    0.18514
651640.0000    0.60165
651680.0000    0.69375
651720.0000    0.39590
651760.0000    0.23034
651800.0000    0.15120
651840.0000    0.46282
651880.0000    0.31436
651920.0000    0.54715
651960.0000    0.33287
652000.0000    0.27085
652040.0000    0.31406
652080.0000    0.29979
652120.0000    0.31845
652160.0000    0.21175
652200.0000    0.31124
652240.0000    0.13104
652280.0000    0.21253
652320.0000    0.19572
652360.0000    0.31339
652400.0000    0.54658
652440.0000    0.45836
652480.0000    0.06613
652520.0000    0.43116
652560.0000    0.34811
652600.0000    0.25414
652640.0000    0.33960
652680.0000    0.29015
652720.0000    0.48987
652760.0000    0.26453
652800.0000    0.19149
652840.0000    0.34269
652880.0000    0.31640
652920.0000    0.42825
652960.0000    0.42089
653000.0000    0.41900
653040.0000    0.42088
653080.0000    0.47511
653120.0000    0.08956
653160.0000    0.08336
653200.0000    0.20105
653240.0000    0.44227
653280.0000    0.48113
653320.0000    0.35390
653360.0000    0.21777
653400.0000    0.29281
653440.0000    0.38626
653480.0000    0.29960
653520.0000    0.40944
653560.0000    0.36655
653600.0000    0.34625
653640.0000    0.29099
653680.0000    0.27628
653720.0000    0.32555
653760.0000    0.59370
653800.0000    0.44582
653840.0000    0.33762
653880.0000    0.36566
653920.0000    0.20363
653960.0000    0.41035
654000.0000    0.17530
654040.0000    0.00592
654080.0000    0.13269
654120.0000    0.49467
654160.0000    0.31211
654200.0000    0.24200
654240.0000    0.12263
654280.0000    0.34063
654320.0000    0.12674
654360.0000    0.46350
654400.0000   -0.55729
654440.0000   -0.28563
654480.0000    0.05728
654520.0000   -0.17686
654560.0000   -0.26745
654600.0000   -0.19095
654640.0000   -0.21515
654680.0000    0.11838
654720.0000    0.33442
654760.0000    0.40479
654800.0000    0.35398
654840.0000    0.24913
654880.0000    0.47265
654920.0000    0.16933
654960.0000    0.50906
655000.0000    0.18703
655040.0000    0.28878
655080.0000    0.03463
655120.0000    0.41557
655160.0000    0.27891
655200.0000    0.26875
655240.0000    0.30733
655280.0000    0.43421
655320.0000    0.41648
655360.0000    0.13882
655400.0000    0.45280
655440.0000    0.31722
655480.0000    0.16953
655520.0000    0.35709
655560.0000    0.59714
655600.0000    0.52158
655640.0000    0.38194
655680.0000    0.18042
655720.0000    0.10182
655760.0000   -0.14303
655800.0000   -0.51347
655840.0000   -0.19214
655880.0000    0.32092
655920.0000    0.26733
655960.0000    0.12281
656000.0000    0.17721
656040.0000   -0.26641
656080.0000   -0.48058
656120.0000   -0.34587
656160.0000   -0.27635
656200.0000   -0.51454
656240.0000   -0.44692
656280.0000   -0.25342
656320.0000   -0.09663
656360.0000   -0.33598
656400.0000   -0.82712
656440.0000   -0.32942
656480.0000   -0.45183
656520.0000   -0.36527
656560.0000   -0.68582
656600.0000   -0.37812
656640.0000   -0.68486
656680.0000   -0.57861
656720.0000   -0.25061
656760.0000   -0.62967
656800.0000   -0.85217
656840.0000   -0.71339
656880.0000   -0.21112
656920.0000   -0.56924
656960.0000   -0.51569
657000.0000   -0.18656
657040.0000   -0.47136
657080.0000   -0.36613
657120.0000   -0.54717
657160.0000   -0.13163
657200.0000    0.01399
657240.0000   -0.10070
657280.0000   -0.16142
657320.0000   -0.52058
657360.0000   -0.26210
657400.0000    0.03378
657440.0000   -0.21790
657480.0000   -0.28306
657520.0000   -0.16835
657560.0000   -0.54569
657600.0000   -0.54904
657640.0000   -0.65980
657680.0000   -0.47060
657720.0000   -0.09423
657760.0000   -0.03302
657800.0000   -0.04162
657840.0000   -0.32032
657880.0000   -0.13713
657920.0000   -0.22033
657960.0000   -0.03110
658000.0000   -0.04628
658040.0000   -0.13423
658080.0000    0.01398
658120.0000    0.05200
658160.0000   -0.04079
658200.0000   -0.09222
658240.0000   -0.25412
658280.0000   -0.63609
658320.0000   -0.49839
658360.0000   -0.05917
658400.0000   -0.48118
658440.0000   -0.06515
658480.0000   -0.13790
658520.0000   -0.29269
658560.0000   -0.18056
658600.0000   -0.24183
658640.0000   -0.12429
658680.0000    0.10224
658720.0000   -0.21256
658760.0000   -0.02908
658800.0000   -0.23068
658840.0000   -0.38370
658880.0000    0.04063
658920.0000    0.07073
658960.0000   -0.11572
659000.0000   -0.06879
659040.0000   -0.21118
659080.0000   -0.27741
659120.0000   -0.22505
659160.0000   -0.03085
659200.0000   -0.25040
659240.0000   -0.35247
659280.0000   -0.10229
659320.0000   -0.01804
659360.0000   -0.43008
659400.0000   -0.30262
659440.0000   -0.03389
659480.0000   -0.04474
659520.0000   -0.37731
659560.0000   -0.51410
659600.0000   -0.37568
659640.0000   -0.04686
659680.0000    0.04245
659720.0000   -0.03161
659760.0000   -0.23091
659800.0000   -0.36481
659840.0000   -0.19285
659880.0000   -0.20128
659920.0000   -0.45719
659960.0000   -0.25453
660000.0000   -0.50141
660040.0000   -0.55511
660080.0000   -0.36333
660120.0000   -0.64639
660160.0000   -0.55274
660200.0000   -0.54356
660240.0000   -0.21843
660280.0000   -0.22437
660320.0000   -0.11014
660360.0000   -0.08136
660400.0000   -0.12254
660440.0000   -0.06478
660480.0000   -0.38709
660520.0000   -0.43397
660560.0000   -0.65437
660600.0000   -0.51670
660640.0000   -0.01357
660680.0000   -0.20026
660720.0000    0.16809
660760.0000   -0.00690
660800.0000    0.23047
660840.0000    0.18431
660880.0000    0.10625
660920.0000    0.12599
660960.0000   -0.14927
661000.0000   -0.14830
661040.0000    0.13224
661080.0000   -0.52332
661120.0000   -0.69466
661160.0000   -0.66695
661200.0000   -0.77863
661240.0000   -0.78175
661280.0000   -0.59714
661320.0000   -0.37540
661360.0000   -0.49146
661400.0000   -0.59173
661440.0000   -0.33967
661480.0000   -0.16911
661520.0000   -0.19045
661560.0000   -0.43193
661600.0000   -0.30108
661640.0000   -0.37785
661680.0000   -0.36874
661720.0000   -0.24199
661760.0000   -0.41914
661800.0000   -0.27019
661840.0000   -0.28262
661880.0000   -0.20293
661920.0000   -0.69107
661960.0000   -0.66406
662000.0000   -0.24858
662040.0000   -0.43682
662080.0000   -0.60538
662120.0000   -0.58557
662160.0000   -0.63735
662200.0000   -0.57173
662240.0000   -0.54824
662280.0000   -0.35831
662320.0000   -0.30971
662360.0000   -0.24540
662400.0000   -0.38432
662440.0000   -0.23545
662480.0000   -0.22432
662520.0000   -0.34085
662560.0000   -0.11379
662600.0000   -0.36899
662640.0000   -0.35067
662680.0000   -0.03873
662720.0000   -0.23534
662760.0000   -0.20315
662800.0000   -0.24944
662840.0000   -0.54218
662880.0000   -0.63565
662920.0000   -0.70486
662960.0000   -0.62930
663000.0000   -0.67923
663040.0000   -0.59083
663080.0000   -0.69892
663120.0000   -0.31287
663160.0000   -0.40875
663200.0000   -0.70683
663240.0000   -0.50207
663280.0000   -0.53687
663320.0000   -0.43629
663360.0000   -0.36304
663400.0000   -0.36409
663440.0000   -0.20757
663480.0000    0.00650
663520.0000   -0.15167
663560.0000   -0.46818
663600.0000   -0.28039
663640.0000   -0.63415
663680.0000   -0.45499
663720.0000   -0.59777
663760.0000   -0.73789
663800.0000   -0.57148
663840.0000   -0.52436
663880.0000   -0.75460
663920.0000   -0.62287
663960.0000   -0.67823
664000.0000   -0.67193
664040.0000   -0.49122
664080.0000   -0.65189
664120.0000   -0.74372
664160.0000   -0.59879
664200.0000   -0.65694
664240.0000   -0.49594
664280.0000   -0.67874
664320.0000   -0.70722
664360.0000   -0.83113
664400.0000   -0.66780
664440.0000   -0.71171
664480.0000   -0.83400
664520.0000   -0.65203
664560.0000   -0.65981
664600.0000   -0.55099
664640.0000   -0.72507
664680.0000   -0.87627
664720.0000   -0.69750
664760.0000   -0.54448
664800.0000   -0.61913
664840.0000   -0.57067
664880.0000   -0.44869
664920.0000   -0.68414
664960.0000   -0.40834
665000.0000   -0.64080
665040.0000   -0.51512
665080.0000   -0.60525
665120.0000   -0.53079
665160.0000   -0.68029
665200.0000   -0.68825
665240.0000   -0.66719
665280.0000   -0.61600
665320.0000   -0.73126
665360.0000   -0.80091
665400.0000   -0.66392
665440.0000   -0.45648
665480.0000   -0.57803
665520.0000   -0.56464
665560.0000   -0.38801
665600.0000   -0.42916
665640.0000   -0.68841
665680.0000   -0.59736
665720.0000   -0.47330
665760.0000   -0.47651
665800.0000   -0.48397
665840.0000   -0.39566
665880.0000   -0.69387
665920.0000   -0.45635
665960.0000   -0.75322
666000.0000   -0.59969
666040.0000   -0.67102
666080.0000   -0.57301
666120.0000   -0.54502
666160.0000   -0.68128
666200.0000   -0.50881
666240.0000   -0.66393
666280.0000   -0.46453
666320.0000   -0.72557
666360.0000   -0.43545
666400.0000   -0.70343
666440.0000   -0.68468
666480.0000   -0.77940
666520.0000   -0.75016
666560.0000   -0.71313
666600.0000   -0.71239
666640.0000   -0.95460
666680.0000   -1.01388
666720.0000   -0.98048
666760.0000   -0.72246
666800.0000   -0.70718
666840.0000   -0.86365
666880.0000   -0.77363
666920.0000   -0.92067
666960.0000   -0.71779
667000.0000   -0.59247
667040.0000   -0.56206
667080.0000   -0.85465
667120.0000   -0.30346
667160.0000    0.06496
667200.0000   -0.73541
667240.0000   -0.77874
667280.0000   -0.86153
667320.0000   -0.57405
667360.0000   -0.27918
667400.0000   -0.53682
667440.0000   -0.29605
667480.0000   -0.55158
667520.0000   -0.65232
667560.0000   -0.68488
667600.0000   -0.70459
667640.0000   -0.29810
667680.0000   -0.27161
667720.0000   -0.29144
667760.0000   -0.35899
667800.0000   -0.24071
667840.0000   -0.36816
667880.0000   -0.36779
667920.0000   -0.35395
667960.0000   -0.33472
668000.0000   -0.28497
668040.0000   -0.26110
668080.0000   -0.18882
668120.0000   -0.19934
668160.0000   -0.37491
668200.0000   -0.19184
668240.0000   -0.21734
668280.0000   -0.41385
668320.0000   -0.44344
668360.0000   -0.22681
668400.0000   -0.55645
668440.0000   -0.38892
668480.0000   -0.12685
668520.0000   -0.46982
668560.0000   -0.73458
668600.0000   -0.64064
668640.0000   -0.59058
668680.0000   -0.69405
668720.0000   -0.51142
668760.0000   -0.42337
668800.0000   -0.42371
668840.0000   -0.52583
668880.0000   -0.72330
668920.0000   -0.42460
668960.0000   -0.49096
669000.0000   -0.33983
669040.0000   -0.23597
669080.0000   -0.28772
669120.0000   -0.37030
669160.0000   -0.77301
669200.0000   -0.22542
669240.0000   -0.12263
669280.0000   -0.63087
669320.0000   -0.66253
669360.0000   -0.77860
669400.0000   -0.37779
669440.0000   -0.37975
669480.0000   -1.10394
669520.0000   -0.63749
669560.0000   -0.82938
669600.0000   -0.55381
669640.0000   -0.27285
669680.0000   -0.39134
669720.0000   -0.60495
669760.0000   -0.64788
669800.0000   -0.49449
669840.0000   -0.96526
669880.0000   -0.34330
669920.0000   -0.49307
669960.0000   -0.36624
670000.0000   -0.62061
670040.0000   -0.77169
670080.0000   -0.51528
670120.0000   -0.41113
670160.0000   -0.52334
670200.0000   -0.56302
670240.0000   -0.46848
670280.0000   -0.62797
670320.0000   -0.49577
670360.0000   -0.70143
670400.0000   -0.64608
670440.0000   -0.55160
670480.0000   -0.79572
670520.0000   -0.53173
670560.0000   -0.43620
670600.0000   -0.58851
670640.0000   -0.59707
670680.0000   -0.35512
670720.0000   -0.65634
670760.0000   -0.53179
670800.0000   -0.16577
670840.0000   -0.43496
670880.0000   -0.69360
670920.0000   -0.49945
670960.0000   -0.49164
671000.0000   -0.43318
671040.0000   -0.59150
671080.0000   -0.58846
671120.0000   -0.72841
671160.0000   -0.74730
671200.0000   -0.72284
671240.0000   -0.67087
671280.0000   -0.57737
671320.0000   -0.73237
671360.0000   -0.65268
671400.0000   -0.59359
671440.0000   -0.80105
671480.0000   -0.52176
671520.0000   -0.55050
671560.0000   -0.65798
671600.0000   -0.49783
671640.0000   -0.08138
671680.0000   -0.13887
671720.0000   -0.34489
671760.0000   -0.51346
671800.0000   -0.57732
671840.0000   -0.54637
671880.0000   -0.79260
671920.0000   -0.67432
671960.0000   -0.25899
672000.0000   -0.35852
672040.0000   -0.38897
672080.0000   -0.57639
672120.0000   -0.50544
672160.0000   -0.48284
672200.0000   -0.54164
672240.0000   -0.87802
672280.0000   -0.50977
672320.0000   -0.69699
672360.0000   -0.40827
672400.0000   -0.59136
672440.0000   -0.24990
672480.0000   -0.16053
672520.0000   -0.45794
672560.0000   -0.62269
672600.0000   -0.39889
672640.0000   -0.51885
672680.0000   -0.43828
672720.0000   -0.55005
672760.0000   -0.43406
672800.0000   -0.49509
672840.0000   -0.55462
672880.0000   -0.39897
672920.0000   -0.41097
672960.0000   -0.49548
673000.0000   -0.78738
673040.0000   -0.59885
673080.0000   -0.40978
673120.0000   -0.46093
673160.0000   -0.46607
673200.0000   -0.10143
673240.0000    0.12020
673280.0000    0.02309
673320.0000   -0.20004
673360.0000   -0.29766
673400.0000   -0.27053
673440.0000    0.20913
673480.0000    0.06144
673520.0000    0.08308
673560.0000    0.31756
673600.0000    0.06861
673640.0000    0.13053
673680.0000    0.31239
673720.0000    0.33453
673760.0000    0.20158
673800.0000    0.58941
673840.0000    0.58047
673880.0000    0.52965
673920.0000    0.37625
673960.0000    0.40261
674000.0000    0.29916
674040.0000    0.49985
674080.0000    0.38841
674120.0000    0.11632
674160.0000    0.20531
674200.0000    0.33806
674240.0000   -0.04470
674280.0000   -0.10555
674320.0000    0.00776
674360.0000   -0.20037
674400.0000    0.21159
674440.0000   -0.21908
674480.0000   -0.15016
674520.0000   -0.62950
674560.0000   -0.64513
674600.0000   -0.60965
674640.0000   -0.29933
674680.0000   -0.23242
674720.0000   -0.02638
674760.0000   -0.50871
674800.0000   -0.55262
674840.0000   -0.06958
674880.0000    0.38226
674920.0000    0.21435
674960.0000    0.29861
675000.0000    0.31305
675040.0000    0.41612
675080.0000    0.42432
675120.0000    0.06113
675160.0000    0.32474
675200.0000    0.22301
675240.0000    0.43831
675280.0000    0.36354
675320.0000    0.43393
675360.0000    0.46614
675400.0000    0.43512
675440.0000    0.28999
675480.0000    0.34424
675520.0000    0.27931
675560.0000    0.35311
675600.0000    0.25770
675640.0000    0.44619
675680.0000    0.46069
675720.0000    0.21165
675760.0000    0.27016
675800.0000    0.38884
675840.0000    0.43707
675880.0000    0.39826
675920.0000    0.40571
675960.0000    0.40591
676000.0000    0.29543
676040.0000    0.36511
676080.0000    0.34708
676120.0000    0.41169
676160.0000    0.31510
676200.0000    0.24271
676240.0000    0.25237
676280.0000    0.35475
676320.0000    0.35397
676360.0000    0.28998
676400.0000    0.44932
676440.0000    0.45715
676480.0000    0.47465
676520.0000    0.29305
676560.0000    0.62189
676600.0000    0.58276
676640.0000    0.38282
676680.0000    0.55881
676720.0000    0.41570
676760.0000    0.39640
676800.0000    0.50732
676840.0000    0.32714
676880.0000    0.48988
676920.0000    0.50704
676960.0000    0.28311
677000.0000    0.56027
677040.0000    0.46899
677080.0000    0.59776
677120.0000    0.39662
677160.0000    0.30868
677200.0000    0.58288
677240.0000    0.47588
677280.0000    0.38701
677320.0000    0.57040
677360.0000    0.47507
677400.0000    0.33959
677440.0000    0.55057
677480.0000    0.30915
677520.0000    0.61129
677560.0000    0.59215
677600.0000    0.44549
677640.0000    0.45738
677680.0000    0.57468
677720.0000    0.58998
677760.0000    0.60146
677800.0000    0.49529
677840.0000    0.47182
677880.0000    0.60101
677920.0000    0.61020
677960.0000    0.48551
678000.0000    0.57671
678040.0000    0.53086
678080.0000    0.70209
678120.0000    0.68731
678160.0000    0.46707
678200.0000    0.59341
678240.0000    0.43787
678280.0000    0.33001
678320.0000    0.27151
678360.0000    0.36168
678400.0000    0.28999
678440.0000    0.20130
678480.0000    0.21352
678520.0000    0.37163
678560.0000    0.44648
678600.0000    0.64186
678640.0000    0.57019
678680.0000    0.35017
678720.0000    0.55033
678760.0000    0.65399
678800.0000    0.59897
678840.0000    0.43666
678880.0000    0.66233
678920.0000    0.39221
678960.0000    0.33657
679000.0000    0.66247
679040.0000    0.08813
679080.0000    0.52399
679120.0000    0.41962
679160.0000    0.29734
679200.0000    0.21619
679240.0000    0.59938
679280.0000    0.70838
679320.0000    0.46409
679360.0000    0.26543
679400.0000    0.42955
679440.0000    0.56888
679480.0000    0.58148
679520.0000    0.48594
679560.0000    0.45344
679600.0000    0.40515
679640.0000    0.45395
679680.0000    0.59455
679720.0000    0.59568
679760.0000    0.48373
679800.0000    0.41381
679840.0000    0.49321
679880.0000    0.48256
679920.0000    0.37892
679960.0000    0.20994
680000.0000    0.18636
680040.0000    0.40334
680080.0000    0.33685
680120.0000    0.20000
680160.0000    0.40312
680200.0000    0.77835
680240.0000    0.48683
680280.0000    0.32449
680320.0000    0.33393
680360.0000    0.40296
680400.0000    0.59950
680440.0000    0.16859
680480.0000    0.31652
680520.0000    0.07555
680560.0000    0.32860
680600.0000    0.35180
680640.0000    0.37006
680680.0000    0.36152
680720.0000    0.27105
680760.0000    0.36814
680800.0000    0.16264
680840.0000    0.48864
680880.0000    0.36311
680920.0000    0.13608
680960.0000    0.27743
681000.0000    0.50761
681040.0000    0.39282
681080.0000    0.36260
681120.0000    0.54278
681160.0000    0.55236
681200.0000    0.50892
681240.0000    0.21532
681280.0000    0.69842
681320.0000    0.38966
681360.0000    0.21085
681400.0000    0.38590
681440.0000    0.70538
681480.0000    0.98121
681520.0000    0.81772
681560.0000    0.57900
681600.0000    0.51654
681640.0000    0.37050
681680.0000    0.61568
681720.0000    0.38878
681760.0000    0.39633
681800.0000    0.54950
681840.0000    0.44310
681880.0000    0.16044
681920.0000    0.37387
681960.0000    0.26468
682000.0000    0.14461
682040.0000    0.15037
682080.0000    0.35237
682120.0000    0.17943
682160.0000    0.23949
682200.0000    0.43182
682240.0000    0.39377
682280.0000    0.39176
682320.0000    0.31240
682360.0000    0.38241
682400.0000    0.41169
682440.0000    0.92133
682480.0000    0.81459
682520.0000    0.58834
682560.0000    0.33195
682600.0000    0.34756
682640.0000    0.40657
682680.0000    0.23651
682720.0000    0.50213
682760.0000    0.48099
682800.0000    0.44248
682840.0000    0.46095
682880.0000    0.49636
682920.0000    0.45935
682960.0000    0.48468
683000.0000    0.46508
683040.0000    0.42909
683080.0000    0.22314
683120.0000    0.38920
683160.0000    0.39646
683200.0000    0.38456
683240.0000    0.13939
683280.0000    0.42574
683320.0000    0.29223
683360.0000    0.21406
683400.0000    0.12706
683440.0000    0.52897
683480.0000    0.52894
683520.0000    0.21563
683560.0000    0.41449
683600.0000    0.34873
683640.0000    0.27992
683680.0000    0.45608
683720.0000    0.34528
683760.0000    0.57475
683800.0000    0.41064
683840.0000    0.45076
683880.0000    0.33061
683920.0000    0.35675
683960.0000    0.61191
684000.0000    0.46778
684040.0000    0.44315
684080.0000    0.72435
684120.0000    0.60479
684160.0000    0.35964
684200.0000    0.56021
684240.0000    0.55068
684280.0000    0.71910
684320.0000    0.25672
684360.0000    0.50235
684400.0000    0.20429
684440.0000    0.59745
684480.0000    0.53769
684520.0000    0.62615
684560.0000    0.72204
684600.0000    0.73217
684640.0000    0.66145
684680.0000    0.69510
684720.0000    0.46697
684760.0000    0.58830
684800.0000    0.91108
684840.0000    0.63158
684880.0000    0.26089
684920.0000    0.38701
684960.0000    0.40604
685000.0000    0.47284
685040.0000    0.45623
685080.0000    0.40462
685120.0000    0.33762
685160.0000    0.69997
685200.0000    0.63597
685240.0000    0.42442
685280.0000    0.51414
685320.0000    0.40382
685360.0000    0.43712
685400.0000    0.33658
685440.0000    0.27720
685480.0000    0.37152
685520.0000    0.31967
685560.0000    0.04542
685600.0000    0.27764
685640.0000    0.38840
685680.0000    0.43967
685720.0000    0.34685
685760.0000    0.11077
685800.0000    0.32793
685840.0000    0.47657
685880.0000    0.35825
685920.0000    0.35153
685960.0000    0.44986
686000.0000    0.60711
686040.0000    0.73102
686080.0000    0.56955
686120.0000    0.36538
686160.0000    0.23557
686200.0000    0.67316
686240.0000    0.29879
686280.0000    0.53434
686320.0000    0.53899
686360.0000    0.37871
686400.0000    0.26242
686440.0000    0.49176
686480.0000    0.37084
686520.0000    0.42166
686560.0000    0.40133
686600.0000    0.43340
686640.0000    0.51664
686680.0000    0.30245
686720.0000    0.44934
686760.0000    0.43924
686800.0000    0.39078
686840.0000    0.54744
686880.0000    0.57997
686920.0000    0.13183
686960.0000    0.40002
687000.0000    0.46940
687040.0000    0.50051
687080.0000    0.20345
687120.0000    0.18778
687160.0000    0.55805
687200.0000    0.47836
687240.0000    0.38106
687280.0000    0.12025
687320.0000    0.32021
687360.0000    0.44292
687400.0000    0.34744
687440.0000    0.21495
687480.0000   -0.31025
687520.0000    0.09887
687560.0000    0.12393
687600.0000   -0.18241
687640.0000   -0.19114
687680.0000    0.09904
687720.0000    0.48857
687760.0000    0.34996
687800.0000   -0.14204
687840.0000   -0.04681
687880.0000   -0.29791
687920.0000   -0.41950
687960.0000    0.05139
688000.0000    0.09900
688040.0000    0.08331
688080.0000   -0.03845
688120.0000    0.48966
688160.0000    0.33833
688200.0000    0.34482
688240.0000    0.61223
688280.0000    0.33711
688320.0000   -0.07076
688360.0000    0.15130
688400.0000    0.17027
688440.0000    0.05995
688480.0000   -0.14488
688520.0000    0.30805
688560.0000    0.04354
688600.0000    0.18690
688640.0000    0.24036
688680.0000    0.11831
688720.0000   -0.27787
688760.0000    0.00510
688800.0000   -0.26734
688840.0000   -0.19651
688880.0000    0.15497
688920.0000    0.08573
688960.0000   -0.17888
689000.0000    0.01605
689040.0000    0.29451
689080.0000    0.01487
689120.0000    0.00045
689160.0000   -0.12066
689200.0000    0.01118
689240.0000    0.10954
689280.0000    0.08415
689320.0000   -0.39582
689360.0000   -0.36389
689400.0000   -0.92713
689440.0000   -0.38800
689480.0000   -0.45610
689520.0000   -0.34246
689560.0000   -0.53392
689600.0000   -0.10299
689640.0000   -0.09184
689680.0000   -0.56977
689720.0000   -0.53823
689760.0000   -0.34762
689800.0000   -0.52272
689840.0000   -0.38066
689880.0000   -0.09925
689920.0000   -0.18761
689960.0000   -0.19016
690000.0000   -0.20750
690040.0000   -0.22587
690080.0000   -0.21789
690120.0000   -0.17185
690160.0000   -0.03163
690200.0000   -0.27137
690240.0000   -0.32270
690280.0000   -0.18515
690320.0000   -0.33112
690360.0000   -0.44398
690400.0000   -0.47990
690440.0000   -0.45206
690480.0000   -0.35512
690520.0000   -0.64054
690560.0000   -0.30630
690600.0000   -0.58927
690640.0000   -0.64888
690680.0000   -0.46982
690720.0000   -0.03685
690760.0000   -0.48721
690800.0000   -0.34711
690840.0000   -0.56004
690880.0000   -0.70849
690920.0000   -0.39600
690960.0000   -0.47438
691000.0000   -0.42928
691040.0000   -0.54076
691080.0000   -0.67069
691120.0000   -0.67643
691160.0000   -0.85154
691200.0000   -0.44678
691240.0000   -0.62370
691280.0000   -0.68142
691320.0000   -0.51330
691360.0000   -0.84741
691400.0000   -0.42071
691440.0000   -0.61939
691480.0000   -0.48147
691520.0000   -0.53847
691560.0000   -0.58533
691600.0000   -0.06884
691640.0000   -0.06191
691680.0000   -0.11192
691720.0000   -0.22036
691760.0000    0.02168
691800.0000   -0.09894
691840.0000   -0.26365
691880.0000   -0.18757
691920.0000   -0.16415
691960.0000    0.07896
692000.0000   -0.02818
692040.0000   -0.02077
692080.0000   -0.19415
692120.0000   -0.19677
692160.0000   -0.04313
692200.0000   -0.31062
692240.0000   -0.79062
692280.0000   -0.67686
692320.0000   -0.66370
692360.0000   -0.47553
692400.0000   -0.75212
692440.0000   -0.54536
692480.0000   -0.67845
692520.0000   -0.59483
692560.0000   -0.68684
692600.0000   -0.89189
692640.0000   -0.87185
692680.0000   -0.68536
692720.0000   -0.56180
692760.0000   -0.47906
692800.0000   -0.42143
692840.0000   -0.38446
692880.0000   -0.40149
692920.0000   -0.35672
692960.0000   -0.25936
693000.0000   -0.41014
693040.0000   -0.27603
693080.0000   -0.21519
693120.0000   -0.33606
693160.0000   -0.28068
693200.0000   -0.48714
693240.0000   -0.33345
693280.0000   -0.19956
693320.0000   -0.50533
693360.0000   -0.52087
693400.0000   -0.35728
693440.0000   -0.50110
693480.0000   -0.64247
693520.0000   -0.35389
693560.0000   -0.41242
693600.0000   -0.23509
693640.0000   -0.33705
693680.0000   -0.08315
693720.0000    0.03083
693760.0000   -0.28239
693800.0000   -0.41272
693840.0000   -0.71429
693880.0000   -0.28897
693920.0000   -0.22548
693960.0000   -0.31128
694000.0000   -0.49551
694040.0000   -0.43590
694080.0000   -0.40511
694120.0000   -0.50848
694160.0000   -0.69787
694200.0000   -0.41657
694240.0000   -0.64310
694280.0000   -0.41191
694320.0000   -0.38293
694360.0000   -0.52843
694400.0000   -0.75497
694440.0000   -0.39136
694480.0000   -0.47977
694520.0000   -0.45563
694560.0000   -0.18969
694600.0000   -0.44724
694640.0000   -0.35657
694680.0000   -0.64671
694720.0000   -0.06564
694760.0000   -0.42383
694800.0000   -0.23736
694840.0000   -0.52188
694880.0000   -0.88546
694920.0000   -0.72177
694960.0000   -0.46439
695000.0000   -0.90319
695040.0000   -0.73122
695080.0000   -0.76602
695120.0000   -0.58365
695160.0000   -0.76241
695200.0000   -0.80329
695240.0000   -0.79395
695280.0000   -0.57465
695320.0000   -0.72102
695360.0000   -0.77709
695400.0000   -0.86783
695440.0000   -0.58569
695480.0000   -0.96573
695520.0000   -0.82313
695560.0000   -0.52305
695600.0000   -0.59367
695640.0000   -0.60970
695680.0000   -0.57363
695720.0000   -0.69391
695760.0000   -0.52212
695800.0000   -0.51189
695840.0000   -0.33334
695880.0000   -0.46310
695920.0000   -0.47262
695960.0000   -0.29094
696000.0000   -0.42106
696040.0000   -0.34815
696080.0000   -0.34853
696120.0000   -0.50992
696160.0000   -0.16916
696200.0000   -0.22302
696240.0000   -0.45972
696280.0000   -0.44488
696320.0000   -0.27221
696360.0000   -0.45592
696400.0000   -0.39368
696440.0000   -0.23031
696480.0000   -0.27203
696520.0000   -0.60939
696560.0000   -0.51677
696600.0000   -0.23683
696640.0000   -0.37200
696680.0000   -0.33714
696720.0000   -0.66237
696760.0000   -0.45918
696800.0000   -0.39566
696840.0000   -0.69209
696880.0000   -0.36012
696920.0000   -0.28421
696960.0000   -0.15023
697000.0000   -0.13112
697040.0000   -0.04386
697080.0000   -0.06418
697120.0000   -0.22798
697160.0000   -0.19330
697200.0000   -0.28852
697240.0000   -0.13629
697280.0000   -0.33397
697320.0000   -0.16987
697360.0000   -0.22599
697400.0000   -0.37256
697440.0000   -0.33109
697480.0000   -0.29695
697520.0000   -0.49004
697560.0000   -0.09945
697600.0000   -0.21642
697640.0000   -0.22286
697680.0000   -0.53922
697720.0000   -0.08449
697760.0000   -0.12237
697800.0000   -0.10565
697840.0000   -0.05063
697880.0000   -0.09420
697920.0000   -0.03413
697960.0000   -0.03138
698000.0000   -0.09234
698040.0000   -0.20813
698080.0000   -0.00632
698120.0000    0.04090
698160.0000   -0.10516
698200.0000   -0.13216
698240.0000    0.03875
698280.0000    0.09399
698320.0000    0.03197
698360.0000   -0.00815
698400.0000   -0.09946
698440.0000    0.03020
698480.0000    0.09454
698520.0000   -0.13218
698560.0000    0.09264
698600.0000   -0.27882
698640.0000    0.16628
698680.0000   -0.15062
698720.0000    0.03127
698760.0000    0.04696
698800.0000    0.00929
698840.0000   -0.14298
698880.0000   -0.17456
698920.0000   -0.13395
698960.0000   -0.20015
699000.0000   -0.07417
699040.0000    0.01926
699080.0000   -0.27888
699120.0000   -0.32041
699160.0000   -0.30851
699200.0000   -0.34027
699240.0000   -0.24541
699280.0000   -0.21766
699320.0000   -0.21657
699360.0000    0.11573
699400.0000    0.13851
699440.0000   -0.27029
699480.0000    0.03988
699520.0000   -0.18314
699560.0000   -0.11745
699600.0000   -0.07530
699640.0000    0.14006
699680.0000   -0.05263
699720.0000   -0.17506
699760.0000   -0.02656
699800.0000   -0.16907
699840.0000    0.00146
699880.0000    0.14294
699920.0000   -0.07812
699960.0000   -0.17456
700000.0000    0.15425
700040.0000   -0.16281
700080.0000   -0.01639
700120.0000    0.01310
700160.0000    0.05841
700200.0000    0.02138
700240.0000   -0.07610
700280.0000   -0.24164
700320.0000   -0.11741
700360.0000   -0.08674
700400.0000   -0.02567
700440.0000   -0.03268
700480.0000    0.04897
700520.0000   -0.03883
700560.0000    0.08077
700600.0000   -0.06746
700640.0000    0.04979
700680.0000    0.00399
700720.0000   -0.01181
700760.0000    0.06232
700800.0000    0.00901
700840.0000    0.13363
700880.0000   -0.00030
700920.0000    0.08544
700960.0000    0.28192
701000.0000   -0.01116
701040.0000    0.19148
701080.0000    0.30932
701120.0000    0.25387
701160.0000   -0.17091
701200.0000    0.07205
701240.0000    0.21976
701280.0000    0.34477
701320.0000   -0.06804
701360.0000    0.13809
701400.0000   -0.08303
701440.0000    0.08659
701480.0000   -0.27212
701520.0000   -0.16514
701560.0000   -0.22773
701600.0000   -0.12713
701640.0000   -0.00443
701680.0000   -0.05880
701720.0000   -0.17493
701760.0000   -0.22251
701800.0000   -0.20518
701840.0000   -0.30260
701880.0000    0.10217
701920.0000   -0.07171
701960.0000    0.19583
702000.0000   -0.01165
702040.0000   -0.02173
702080.0000    0.53407
702120.0000    0.24318
702160.0000    0.29306
702200.0000    0.34787
702240.0000    0.31991
702280.0000    0.24390
702320.0000    0.15771
702360.0000    0.35652
702400.0000    0.37310
702440.0000    0.22983
702480.0000   -0.16116
702520.0000    0.00833
702560.0000    0.09575
702600.0000    0.07112
702640.0000   -0.06688
702680.0000   -0.01253
702720.0000   -0.01311
702760.0000   -0.04496
702800.0000   -0.01169
702840.0000   -0.22774
702880.0000    0.00510
702920.0000    0.03078
702960.0000   -0.00026
703000.0000    0.03049
703040.0000    0.03395
703080.0000   -0.14082
703120.0000   -0.40260
703160.0000   -0.08809
703200.0000   -0.15536
703240.0000   -0.17810
703280.0000    0.00089
703320.0000   -0.43214
703360.0000   -0.11057
703400.0000    0.06243
703440.0000   -0.05062
703480.0000   -0.02201
703520.0000   -0.13351
703560.0000   -0.17921
703600.0000    0.00815
703640.0000   -0.20811
703680.0000   -0.24495
703720.0000   -0.20211
703760.0000   -0.02122
703800.0000   -0.30476
703840.0000    0.00420
703880.0000   -0.27242
703920.0000   -0.08742
703960.0000    0.00327
704000.0000   -0.04968
704040.0000    0.01061
704080.0000    0.02657
704120.0000   -0.04060
704160.0000   -0.08898
704200.0000    0.01385
704240.0000    0.05306
704280.0000    0.08483
704320.0000    0.17783
704360.0000    0.00199
704400.0000    0.03113
704440.0000   -0.06609
704480.0000    0.09673
704520.0000    0.02685
704560.0000   -0.14255
704600.0000   -0.37453
704640.0000   -0.30600
704680.0000   -0.38285
704720.0000    0.09913
704760.0000   -0.23392
704800.0000   -0.32006
704840.0000   -0.40687
704880.0000   -0.13374
704920.0000   -0.25349
704960.0000   -0.31388
705000.0000   -0.16794
705040.0000   -0.12371
705080.0000    0.06815
705120.0000    0.00615
705160.0000   -0.07005
705200.0000   -0.09931
705240.0000   -0.03677
705280.0000   -0.19603
705320.0000   -0.14500
705360.0000   -0.06313
705400.0000   -0.02495
705440.0000   -0.23776
705480.0000   -0.18464
705520.0000   -0.48220
705560.0000   -0.12323
705600.0000   -0.03461
705640.0000   -0.08254
705680.0000   -0.07515
705720.0000    0.03209
705760.0000   -0.11461
705800.0000   -0.37855
705840.0000   -0.13408
705880.0000    0.03082
705920.0000   -0.16978
705960.0000   -0.24949
706000.0000   -0.11962
706040.0000   -0.15618
706080.0000   -0.04507
706120.0000   -0.02192
706160.0000   -0.07424
706200.0000    0.03309
706240.0000    0.05440
706280.0000   -0.09588
706320.0000   -0.01825
706360.0000   -0.25974
706400.0000   -0.09543
706440.0000   -0.02000
706480.0000   -0.10884
706520.0000    0.16165
706560.0000   -0.47783
706600.0000   -0.39528
706640.0000   -0.06233
706680.0000   -0.04575
706720.0000    0.03821
706760.0000   -0.03919
706800.0000   -0.17546
706840.0000   -0.33326
706880.0000   -0.01515
706920.0000    0.11099
706960.0000    0.06287
707000.0000    0.01982
707040.0000   -0.11426
707080.0000   -0.38385
707120.0000   -0.12561
707160.0000   -0.17240
707200.0000    0.09857
707240.0000   -0.13861
707280.0000   -0.05280
707320.0000   -0.14263
707360.0000   -0.17639
707400.0000   -0.10491
707440.0000    0.03764
707480.0000    0.05344
707520.0000    0.27184
707560.0000   -0.05780
707600.0000   -0.04579
707640.0000    0.08333
707680.0000   -0.24867
707720.0000    0.09541
707760.0000    0.11311
707800.0000   -0.17690
707840.0000    0.02316
707880.0000    0.22277
707920.0000    0.00699
707960.0000   -0.03038
708000.0000   -0.06653
708040.0000   -0.03773
708080.0000   -0.23300
708120.0000   -0.28902
708160.0000   -0.21864
708200.0000    0.09660
708240.0000   -0.01045
708280.0000    0.23073
708320.0000   -0.18339
708360.0000   -0.10056
708400.0000   -0.66222
708440.0000   -0.09285
708480.0000   -0.08534
708520.0000    0.04268
708560.0000    0.06965
708600.0000    0.04784
708640.0000    0.05363
708680.0000   -0.00232
708720.0000   -0.04968
708760.0000   -0.13813
708800.0000    0.17055
708840.0000   -0.11847
708880.0000   -0.07161
708920.0000   -0.09226
708960.0000    0.18356
709000.0000   -0.17825
709040.0000   -0.45466
709080.0000   -0.17287
709120.0000   -0.07604
709160.0000   -0.21857
709200.0000    0.05678
709240.0000   -0.07810
709280.0000   -0.03549
709320.0000   -0.22861
709360.0000   -0.02858
709400.0000   -0.39117
709440.0000   -0.35254
709480.0000    0.01340
709520.0000    0.08954
709560.0000    0.07423
709600.0000    0.07722
709640.0000    0.01214
709680.0000   -0.02922
709720.0000    0.04520
709760.0000   -0.23692
709800.0000   -0.01194
709840.0000   -0.10012
709880.0000    0.08157
709920.0000   -0.31773
709960.0000    0.00395
710000.0000   -0.19463
710040.0000   -0.18993
710080.0000   -0.03601
710120.0000    0.09060
710160.0000   -0.00983
710200.0000   -0.06349
710240.0000   -0.07210
710280.0000   -0.08120
710320.0000    0.21679
710360.0000    0.10480
710400.0000   -0.39974
710440.0000   -0.09290
710480.0000   -0.07411
710520.0000    0.04290
710560.0000    0.02181
710600.0000    0.03284
710640.0000    0.22007
710680.0000   -0.60145
710720.0000    0.08996
710760.0000    0.11272
710800.0000   -0.01647
710840.0000   -0.05817
710880.0000   -0.10338
710920.0000   -0.34484
710960.0000   -0.37518
711000.0000   -0.08604
711040.0000   -0.21365
711080.0000   -0.15073
711120.0000   -0.36240
711160.0000   -0.30556
711200.0000   -0.22069
711240.0000   -0.25414
711280.0000   -0.33501
711320.0000   -0.27767
711360.0000   -0.07540
711400.0000   -0.35471
711440.0000   -0.41813
711480.0000   -0.06768
711520.0000   -0.23520
711560.0000   -0.04909
711600.0000   -0.01534
711640.0000   -0.10919
711680.0000   -0.09597
711720.0000    0.12479
711760.0000   -0.17715
711800.0000    0.04500
711840.0000    0.00871
711880.0000    0.08220
711920.0000   -0.15621
711960.0000   -0.32824
712000.0000   -0.57834
712040.0000   -0.32261
712080.0000   -0.19655
712120.0000   -0.23215
712160.0000   -0.38687
712200.0000   -0.28419
712240.0000   -0.04570
712280.0000   -0.52272
712320.0000   -0.34196
712360.0000    0.20745
712400.0000    0.04766
712440.0000   -0.08425
712480.0000   -0.18043
712520.0000   -0.04351
712560.0000   -0.13393
712600.0000   -0.18046
712640.0000   -0.13518
712680.0000    0.09003
712720.0000   -0.01072
712760.0000   -0.23298
712800.0000    0.34864
712840.0000    0.30428
712880.0000    0.30969
712920.0000    0.32987
712960.0000    0.18689
713000.0000    0.23965
713040.0000    0.27522
713080.0000    0.30018
713120.0000    0.40617
713160.0000    0.39556
713200.0000    0.21670
713240.0000    0.32144
713280.0000    0.43840
713320.0000    0.38125
713360.0000    0.40836
713400.0000    0.29588
713440.0000    0.48570
713480.0000    0.38121
713520.0000    0.44887
713560.0000    0.36046
713600.0000    0.22246
713640.0000    0.30625
713680.0000    0.38072
713720.0000    0.28015
713760.0000    0.24133
713800.0000    0.31905
713840.0000    0.43058
713880.0000    0.48797
713920.0000    0.46564
713960.0000    0.31483
714000.0000    0.44810
714040.0000    0.36725
714080.0000    0.15358
714120.0000    0.34246
714160.0000    0.40303
714200.0000    0.43742
714240.0000    0.59728
714280.0000    0.61215
714320.0000    0.53989
714360.0000    0.48624
714400.0000    0.32369
714440.0000    0.22983
714480.0000    0.51782
714520.0000    0.64303
714560.0000    0.52140
714600.0000    0.49228
714640.0000    0.02835
714680.0000   -0.18330
714720.0000   -0.08764
714760.0000    0.15621
714800.0000    0.08483
714840.0000   -0.21569
714880.0000    0.10304
714920.0000   -0.03420
714960.0000   -0.01480
715000.0000    0.13769
715040.0000    0.01534
715080.0000    0.15664
715120.0000    0.32856
715160.0000    0.22503
715200.0000   -0.17501
715240.0000    0.01478
715280.0000   -0.11012
715320.0000    0.02199
715360.0000    0.18176
715400.0000    0.05569
715440.0000   -0.01009
715480.0000   -0.09539
715520.0000   -0.04515
715560.0000   -0.36815
715600.0000   -0.01851
715640.0000   -0.21493
715680.0000    0.12395
715720.0000   -0.17925
715760.0000   -0.07170
715800.0000   -0.09391
715840.0000   -0.24557
715880.0000   -0.39140
715920.0000   -0.22134
715960.0000    0.19620
716000.0000   -0.13066
716040.0000   -0.19289
716080.0000   -0.10745
716120.0000   -0.05980
716160.0000   -0.01984
716200.0000    0.15681
716240.0000   -0.12973
716280.0000    0.12977
716320.0000    0.14791
716360.0000    0.16175
716400.0000   -0.03838
716440.0000    0.01288
716480.0000   -0.30302
716520.0000    0.01380
716560.0000    0.07284
716600.0000    0.05186
716640.0000   -0.12870
716680.0000   -0.03227
716720.0000   -0.23369
716760.0000    0.02658
716800.0000   -0.25721
716840.0000   -0.06366
716880.0000    0.11988
716920.0000   -0.05103
716960.0000   -0.08783
717000.0000    0.02236
717040.0000   -0.22465
717080.0000    0.07222
717120.0000    0.02573
717160.0000   -0.31664
717200.0000   -0.07906
717240.0000   -0.05018
717280.0000   -0.01486
717320.0000   -0.02318
717360.0000    0.06525
717400.0000    0.10871
717440.0000   -0.06653
717480.0000    0.07047
717520.0000    0.05481
717560.0000    0.04030
717600.0000   -0.08871
717640.0000    0.01790
717680.0000   -0.23461
717720.0000    0.02040
717760.0000   -0.26553
717800.0000   -0.06508
717840.0000   -0.03797
717880.0000    0.06027
717920.0000    0.03283
717960.0000    0.02996
718000.0000    0.14375
718040.0000   -0.19789
718080.0000   -0.27167
718120.0000   -0.16985
718160.0000   -0.11732
718200.0000   -0.01958
718240.0000   -0.28236
718280.0000   -0.24683
718320.0000    0.03551
718360.0000   -0.38476
718400.0000   -0.35434
718440.0000    0.15556
718480.0000   -0.08183
718520.0000   -0.03670
718560.0000   -0.18416
718600.0000   -0.14665
718640.0000    0.26710
718680.0000   -0.18988
718720.0000    0.01177
718760.0000   -0.05237
718800.0000   -0.02292
718840.0000    0.06326
718880.0000    0.10847
718920.0000   -0.14712
718960.0000   -0.31209
719000.0000   -0.20521
719040.0000    0.10648
719080.0000    0.10286
719120.0000   -0.12490
719160.0000   -0.12955
719200.0000   -0.13002
719240.0000   -0.24749
719280.0000    0.06019
719320.0000   -0.14016
719360.0000   -0.23900
719400.0000    0.04375
719440.0000   -0.00284
719480.0000   -0.13467
719520.0000   -0.01815
719560.0000    0.06658
719600.0000   -0.19917
719640.0000   -0.23689
719680.0000   -0.10087
719720.0000    0.02749
719760.0000    0.09286
719800.0000   -0.00402
719840.0000   -0.32153
719880.0000   -0.15436
719920.0000   -0.38789
719960.0000   -0.47312
720000.0000   -0.32424
720040.0000   -0.29842
720080.0000   -0.38277
720120.0000   -0.39699
720160.0000   -0.41574
720200.0000    0.08005
720240.0000    0.42399
720280.0000   -0.02215
720320.0000    0.13650
720360.0000   -0.16464
720400.0000    0.09904
720440.0000    0.22389
720480.0000    0.11509
720520.0000   -0.00984
720560.0000    0.07934
720600.0000    0.03633
720640.0000   -0.06420
720680.0000   -0.11154
720720.0000   -0.15774
720760.0000   -0.06053
720800.0000    0.03519
720840.0000    0.13555
720880.0000    0.17268
720920.0000    0.18094
720960.0000    0.14312
721000.0000   -0.10888
721040.0000    0.16540
721080.0000   -0.14599
721120.0000    0.10694
721160.0000   -0.53955
721200.0000   -0.16013
721240.0000   -0.34810
721280.0000   -0.46919
721320.0000   -0.52129
721360.0000   -0.25459
721400.0000   -0.06699
721440.0000    0.08561
721480.0000    0.01918
721520.0000    0.08393
721560.0000   -0.17373
721600.0000    0.15703
721640.0000    0.00640
721680.0000   -0.37063
721720.0000   -0.56622
721760.0000   -0.38641
721800.0000   -0.40545
721840.0000   -0.38270
721880.0000   -0.46244
721920.0000   -0.37004
721960.0000   -0.46066
722000.0000   -0.48497
722040.0000   -0.24578
722080.0000   -0.58684
722120.0000   -0.41581
722160.0000   -0.47997
722200.0000   -0.05799
722240.0000   -0.35411
722280.0000   -0.36859
722320.0000   -0.34707
722360.0000   -0.37062
722400.0000   -0.34268
722440.0000   -0.51506
722480.0000   -0.45830
722520.0000   -0.44223
722560.0000   -0.03220
722600.0000   -0.01189
722640.0000   -0.35453
722680.0000   -0.18892
722720.0000   -0.51863
722760.0000   -0.27021
722800.0000    0.07482
722840.0000   -0.37576
722880.0000   -0.33679
722920.0000   -0.29281
722960.0000    0.01567
723000.0000   -0.04518
723040.0000   -0.14874
723080.0000    0.02656
723120.0000   -0.02919
723160.0000   -0.09402
723200.0000   -0.23463
723240.0000   -0.48074
723280.0000   -0.29078
723320.0000   -0.37189
723360.0000   -0.47462
723400.0000   -0.55708
723440.0000   -0.04707
723480.0000   -0.38019
723520.0000   -0.16002
723560.0000   -0.01802
723600.0000   -0.14100
723640.0000    0.14156
723680.0000   -0.07405
723720.0000   -0.01732
723760.0000    0.01636
723800.0000   -0.04492
723840.0000    0.04654
[truncated: 158,795 more chars]
