# Supplementary material for: Comment on 'Valid molecular dynamics simulations of human hemoglobin require a surprisingly large box size'
Source: eLife. 2019 Jun 20;8:e44718. doi: 10.7554/eLife.44718 (PMC6586461; doi:10.7554/eLife.44718)
Supplement: Figure 4—source data 1. — The zip archive contains a README file describing which source files correspond to the different panels. [file elife-44718-fig4-data1.zip › figure4/panels_EF/amber/box2/eq1/proj.xvg]

25000.0000    0.18480
25040.0000    0.11999
25080.0000    0.40909
25120.0000    0.39993
25160.0000    0.41796
25200.0000    0.40131
25240.0000    0.26231
25280.0000    0.22238
25320.0000    0.07130
25360.0000    0.29931
25400.0000    0.22430
25440.0000    0.44121
25480.0000    0.00888
25520.0000    0.31853
25560.0000   -0.01206
25600.0000    0.04837
25640.0000   -0.02409
25680.0000   -0.42556
25720.0000    0.39118
25760.0000    0.55631
25800.0000    0.23085
25840.0000    0.51571
25880.0000    0.43681
25920.0000    0.49206
25960.0000    0.25017
26000.0000    0.37569
26040.0000    0.37628
26080.0000    0.75637
26120.0000    0.29089
26160.0000    0.44292
26200.0000    0.38547
26240.0000    0.52381
26280.0000    0.56504
26320.0000    0.39437
26360.0000    0.23549
26400.0000    0.26390
26440.0000    0.58571
26480.0000    0.59329
26520.0000    0.62918
26560.0000    0.56567
26600.0000    0.02656
26640.0000    0.66938
26680.0000    0.64692
26720.0000    0.35791
26760.0000    0.34806
26800.0000    0.30121
26840.0000    0.49193
26880.0000    0.46530
26920.0000    0.43563
26960.0000    0.15572
27000.0000    0.42116
27040.0000    0.23919
27080.0000    0.58133
27120.0000    0.63680
27160.0000    0.51033
27200.0000    0.30549
27240.0000    0.33852
27280.0000    0.32112
27320.0000    0.41149
27360.0000    0.42329
27400.0000    0.36997
27440.0000    0.58938
27480.0000    0.16191
27520.0000    0.05148
27560.0000    0.05127
27600.0000   -0.23155
27640.0000   -0.40796
27680.0000   -0.80542
27720.0000   -0.87490
27760.0000   -0.60354
27800.0000   -0.50428
27840.0000   -0.04131
27880.0000    0.41973
27920.0000    0.40527
27960.0000    0.63201
28000.0000    0.61567
28040.0000    0.43321
28080.0000    0.57338
28120.0000    0.27485
28160.0000    0.25149
28200.0000    0.44916
28240.0000    0.39060
28280.0000    0.31918
28320.0000    0.49623
28360.0000    0.36095
28400.0000    0.46630
28440.0000    0.46405
28480.0000    0.21501
28520.0000    0.64227
28560.0000    0.44496
28600.0000    0.36148
28640.0000    0.04675
28680.0000    0.30237
28720.0000    0.38672
28760.0000    0.43134
28800.0000    0.33443
28840.0000    0.40996
28880.0000    0.55719
28920.0000    0.40644
28960.0000    0.37625
29000.0000    0.53832
29040.0000    0.41175
29080.0000    0.42942
29120.0000    0.32729
29160.0000    0.37802
29200.0000    0.35237
29240.0000    0.51574
29280.0000    0.10228
29320.0000    0.15089
29360.0000    0.20763
29400.0000   -0.05764
29440.0000    0.67243
29480.0000    0.25262
29520.0000    0.00331
29560.0000    0.32122
29600.0000    0.47160
29640.0000    0.25819
29680.0000    0.63596
29720.0000    0.54264
29760.0000    0.41564
29800.0000    0.01541
29840.0000    0.47151
29880.0000    0.36458
29920.0000    0.48935
29960.0000    0.48689
30000.0000    0.65014
30040.0000    0.40707
30080.0000    0.44630
30120.0000   -0.35981
30160.0000    0.06190
30200.0000    0.13411
30240.0000    0.36080
30280.0000    0.35153
30320.0000    0.30928
30360.0000    0.46871
30400.0000    0.64620
30440.0000    0.19352
30480.0000    0.45049
30520.0000    0.32846
30560.0000    0.34635
30600.0000    0.39053
30640.0000    0.33684
30680.0000    0.35106
30720.0000    0.32964
30760.0000    0.44438
30800.0000    0.50206
30840.0000    0.56035
30880.0000    0.37299
30920.0000    0.62581
30960.0000    0.58248
31000.0000    0.44956
31040.0000    0.53509
31080.0000    0.62949
31120.0000    0.51821
31160.0000    0.46410
31200.0000    0.34487
31240.0000    0.32000
31280.0000    0.20330
31320.0000    0.34317
31360.0000    0.76408
31400.0000    0.61376
31440.0000    0.54706
31480.0000    0.55804
31520.0000    0.26938
31560.0000    0.21725
31600.0000    0.52687
31640.0000    0.74766
31680.0000    0.45977
31720.0000    0.19312
31760.0000    0.44082
31800.0000    0.52623
31840.0000    0.51276
31880.0000    0.26629
31920.0000    0.52566
31960.0000    0.44231
32000.0000    0.20958
32040.0000    0.51872
32080.0000    0.38773
32120.0000    0.45628
32160.0000    0.38453
32200.0000    0.16376
32240.0000    0.73879
32280.0000    0.70349
32320.0000    0.50553
32360.0000    0.58009
32400.0000    0.82306
32440.0000    0.40971
32480.0000    0.41043
32520.0000    0.29937
32560.0000    0.41384
32600.0000    0.21617
32640.0000    0.30888
32680.0000    0.31790
32720.0000    0.33877
32760.0000    0.43951
32800.0000    0.74125
32840.0000    0.34437
32880.0000    0.15071
32920.0000   -0.30042
32960.0000    0.27403
33000.0000    0.43803
33040.0000    0.28097
33080.0000    0.19895
33120.0000    0.02077
33160.0000    0.30282
33200.0000    0.19902
33240.0000    0.10598
33280.0000    0.03073
33320.0000   -0.04495
33360.0000    0.04191
33400.0000   -0.22621
33440.0000    0.02666
33480.0000    0.11406
33520.0000    0.27023
33560.0000   -0.43776
33600.0000    0.25247
33640.0000    0.61961
33680.0000    0.48646
33720.0000    0.29674
33760.0000    0.07159
33800.0000    0.19563
33840.0000    0.46403
33880.0000    0.43731
33920.0000    0.80836
33960.0000    0.46840
34000.0000    0.43778
34040.0000    0.56539
34080.0000    0.54683
34120.0000    0.53890
34160.0000    0.53712
34200.0000    0.61867
34240.0000    0.57042
34280.0000    0.42503
34320.0000    0.15392
34360.0000    0.59737
34400.0000    0.55646
34440.0000    0.58707
34480.0000    0.69408
34520.0000    0.48365
34560.0000    0.35779
34600.0000    0.03908
34640.0000    0.37792
34680.0000    0.18456
34720.0000    0.21685
34760.0000    0.32670
34800.0000    0.27426
34840.0000    0.40896
34880.0000    0.05068
34920.0000    0.29042
34960.0000    0.19140
35000.0000    0.41178
35040.0000    0.22151
35080.0000    0.31827
35120.0000    0.44424
35160.0000    0.41943
35200.0000    0.36140
35240.0000    0.31190
35280.0000    0.27911
35320.0000    0.29057
35360.0000    0.17914
35400.0000    0.51392
35440.0000    0.49713
35480.0000    0.41319
35520.0000    0.46667
35560.0000    0.47088
35600.0000    0.15122
35640.0000    0.13960
35680.0000    0.42651
35720.0000    0.48251
35760.0000    0.40994
35800.0000    0.61342
35840.0000    0.66271
35880.0000    0.46980
35920.0000    0.21067
35960.0000    0.44140
36000.0000    0.22369
36040.0000    0.35535
36080.0000    0.39534
36120.0000    0.46726
36160.0000    0.18417
36200.0000    0.26906
36240.0000    0.31446
36280.0000    0.29219
36320.0000    0.28315
36360.0000    0.43066
36400.0000    0.36280
36440.0000    0.23698
36480.0000    0.31531
36520.0000    0.48066
36560.0000    0.26586
36600.0000    0.60601
36640.0000    0.31696
36680.0000    0.49121
36720.0000    0.20750
36760.0000    0.38120
36800.0000    0.47006
36840.0000    0.64147
36880.0000    0.28856
36920.0000    0.36831
36960.0000    0.31718
37000.0000    0.44902
37040.0000    0.27771
37080.0000    0.24575
37120.0000    0.15590
37160.0000    0.25326
37200.0000    0.31211
37240.0000    0.40185
37280.0000    0.32942
37320.0000    0.14443
37360.0000    0.48802
37400.0000    0.19799
37440.0000    0.57588
37480.0000    0.31218
37520.0000    0.47695
37560.0000    0.28217
37600.0000    0.38371
37640.0000    0.43727
37680.0000    0.45259
37720.0000    0.11446
37760.0000    0.43238
37800.0000    0.35121
37840.0000    0.35348
37880.0000    0.57703
37920.0000    0.28685
37960.0000    0.11991
38000.0000    0.25277
38040.0000    0.05621
38080.0000    0.35405
38120.0000    0.40267
38160.0000    0.21138
38200.0000    0.37258
38240.0000    0.42896
38280.0000    0.36003
38320.0000    0.02191
38360.0000    0.50521
38400.0000    0.30955
38440.0000    0.41252
38480.0000    0.29485
38520.0000    0.11218
38560.0000    0.31251
38600.0000    0.35147
38640.0000    0.36448
38680.0000    0.47384
38720.0000    0.39902
38760.0000    0.71359
38800.0000    0.40209
38840.0000    0.03928
38880.0000    0.45183
38920.0000    0.18681
38960.0000    0.19847
39000.0000    0.48943
39040.0000    0.26505
39080.0000    0.20352
39120.0000    0.23769
39160.0000    0.27796
39200.0000    0.48470
39240.0000    0.25342
39280.0000    0.48503
39320.0000    0.30273
39360.0000    0.28365
39400.0000    0.21150
39440.0000    0.54585
39480.0000    0.37179
39520.0000    0.36109
39560.0000    0.27027
39600.0000    0.28431
39640.0000    0.42072
39680.0000    0.48458
39720.0000    0.18136
39760.0000    0.22562
39800.0000    0.25360
39840.0000    0.53090
39880.0000    0.24392
39920.0000    0.35381
39960.0000    0.18166
40000.0000    0.27299
40040.0000    0.33222
40080.0000    0.38684
40120.0000    0.93442
40160.0000    0.65827
40200.0000    0.40842
40240.0000    0.59667
40280.0000    0.27495
40320.0000    0.59816
40360.0000    0.38785
40400.0000    0.44264
40440.0000   -0.15463
40480.0000   -0.02765
40520.0000    0.18726
40560.0000    0.16335
40600.0000    0.37722
40640.0000    0.27619
40680.0000    0.29595
40720.0000    0.07320
40760.0000    0.08783
40800.0000    0.54075
40840.0000    0.21969
40880.0000    0.33631
40920.0000    0.29178
40960.0000    0.50296
41000.0000    0.32757
41040.0000    0.30129
41080.0000    0.43533
41120.0000    0.35941
41160.0000    0.26447
41200.0000    0.46869
41240.0000    0.44749
41280.0000    0.60388
41320.0000    0.11749
41360.0000    0.19788
41400.0000    0.30907
41440.0000    0.18733
41480.0000    0.31412
41520.0000    0.23606
41560.0000    0.25888
41600.0000    0.00657
41640.0000    0.13948
41680.0000    0.21123
41720.0000    0.24925
41760.0000   -0.00687
41800.0000    0.32683
41840.0000    0.70094
41880.0000    0.34820
41920.0000    0.47346
41960.0000    0.27986
42000.0000    0.51939
42040.0000    0.51590
42080.0000    0.37942
42120.0000    0.33913
42160.0000    0.35887
42200.0000    0.46478
42240.0000    0.51589
42280.0000    0.34031
42320.0000    0.47260
42360.0000    0.40088
42400.0000    0.24447
42440.0000    0.16293
42480.0000    0.30950
42520.0000    0.13639
42560.0000    0.05655
42600.0000    0.15304
42640.0000    0.41977
42680.0000   -0.10306
42720.0000   -0.27465
42760.0000   -0.21426
42800.0000    0.00385
42840.0000    0.47274
42880.0000    0.27807
42920.0000    0.24254
42960.0000    0.18190
43000.0000    0.18074
43040.0000    0.17098
43080.0000    0.13913
43120.0000    0.22630
43160.0000    0.31855
43200.0000    0.50297
43240.0000    0.62578
43280.0000    0.16121
43320.0000    0.05732
43360.0000    0.41352
43400.0000    0.33363
43440.0000    0.03402
43480.0000    0.33342
43520.0000    0.34026
43560.0000    0.31699
43600.0000    0.24993
43640.0000    0.15228
43680.0000    0.37945
43720.0000    0.24042
43760.0000    0.38278
43800.0000    0.16972
43840.0000    0.33778
43880.0000    0.44513
43920.0000    0.31768
43960.0000    0.49171
44000.0000    0.17707
44040.0000    0.39311
44080.0000    0.33133
44120.0000    0.21823
44160.0000    0.26666
44200.0000    0.28981
44240.0000    0.52770
44280.0000    0.47578
44320.0000    0.57371
44360.0000    0.39904
44400.0000    0.48099
44440.0000    0.43283
44480.0000    0.50283
44520.0000    0.35984
44560.0000    0.29044
44600.0000    0.37371
44640.0000    0.35689
44680.0000    0.36434
44720.0000    0.48993
44760.0000    0.26595
44800.0000    0.23457
44840.0000    0.15777
44880.0000    0.36281
44920.0000    0.77937
44960.0000    0.39130
45000.0000    0.45979
45040.0000    0.17535
45080.0000    0.42283
45120.0000    0.12229
45160.0000    0.18018
45200.0000    0.50413
45240.0000    0.54373
45280.0000    0.50234
45320.0000    0.49185
45360.0000    0.23399
45400.0000    0.31103
45440.0000    0.67054
45480.0000    0.47947
45520.0000    0.60102
45560.0000    0.43272
45600.0000    0.40445
45640.0000    0.27881
45680.0000    0.16904
45720.0000    0.35676
45760.0000    0.09263
45800.0000    0.32470
45840.0000    0.21646
45880.0000    0.67614
45920.0000    0.36399
45960.0000    0.11241
46000.0000    0.48873
46040.0000    0.29707
46080.0000    0.23833
46120.0000    0.31769
46160.0000    0.36916
46200.0000    0.48928
46240.0000    0.69899
46280.0000    0.43436
46320.0000    0.51434
46360.0000    0.55301
46400.0000    0.53667
46440.0000    0.42880
46480.0000    0.60433
46520.0000    0.56879
46560.0000    0.57520
46600.0000    0.41638
46640.0000    0.38720
46680.0000    0.18642
46720.0000    0.43743
46760.0000    0.42099
46800.0000    0.36227
46840.0000    0.53143
46880.0000    0.40580
46920.0000    0.51243
46960.0000    0.41467
47000.0000    0.28558
47040.0000    0.45976
47080.0000    0.40972
47120.0000    0.47138
47160.0000    0.43212
47200.0000    0.60024
47240.0000    0.22751
47280.0000    0.38991
47320.0000    0.20135
47360.0000    0.27635
47400.0000    0.60794
47440.0000    0.60274
47480.0000    0.46061
47520.0000    0.47579
47560.0000    0.51757
47600.0000    0.79946
47640.0000    0.55658
47680.0000    0.44557
47720.0000    0.27332
47760.0000    0.62024
47800.0000    0.37831
47840.0000    0.21190
47880.0000    0.36776
47920.0000    0.41600
47960.0000    0.53163
48000.0000    0.20673
48040.0000    0.41419
48080.0000    0.50251
48120.0000    0.26193
48160.0000    0.41312
48200.0000    0.41222
48240.0000    0.28293
48280.0000    0.09597
48320.0000    0.05869
48360.0000    0.17234
48400.0000    0.39949
48440.0000    0.13045
48480.0000    0.23280
48520.0000    0.10488
48560.0000    0.41795
48600.0000    0.28185
48640.0000    0.44992
48680.0000    0.42652
48720.0000    0.20097
48760.0000    0.12109
48800.0000    0.32956
48840.0000    0.37532
48880.0000    0.24428
48920.0000    0.37030
48960.0000    0.42674
49000.0000    0.37753
49040.0000    0.43708
49080.0000    0.34852
49120.0000    0.46219
49160.0000    0.41241
49200.0000    0.35781
49240.0000    0.27185
49280.0000    0.43785
49320.0000    0.53663
49360.0000    0.45301
49400.0000    0.21619
49440.0000    0.47547
49480.0000    0.46001
49520.0000    0.29673
49560.0000    0.29416
49600.0000    0.37019
49640.0000    0.21328
49680.0000    0.43987
49720.0000    0.53898
49760.0000    0.73424
49800.0000    0.32432
49840.0000    0.39312
49880.0000    0.39198
49920.0000    0.55297
49960.0000    0.62276
50000.0000    0.47364
50040.0000    0.54066
50080.0000    0.54163
50120.0000    0.59416
50160.0000    0.48523
50200.0000    0.37623
50240.0000    0.53968
50280.0000    0.62385
50320.0000    0.68920
50360.0000    0.49138
50400.0000    0.56776
50440.0000    0.57698
50480.0000    0.35363
50520.0000    0.43289
50560.0000    0.03800
50600.0000    0.02594
50640.0000    0.08056
50680.0000    0.08224
50720.0000   -0.03451
50760.0000   -0.06189
50800.0000    0.19126
50840.0000    0.28150
50880.0000    0.16576
50920.0000    0.13926
50960.0000    0.28863
51000.0000    0.24011
51040.0000    0.10044
51080.0000    0.25788
51120.0000    0.31062
51160.0000    0.13212
51200.0000    0.43725
51240.0000    0.39565
51280.0000    0.19916
51320.0000   -0.07652
51360.0000   -0.11160
51400.0000    0.02024
51440.0000    0.30650
51480.0000   -0.12680
51520.0000    0.11927
51560.0000    0.07120
51600.0000    0.26195
51640.0000    0.43550
51680.0000    0.38788
51720.0000    0.51417
51760.0000    0.76176
51800.0000    0.52404
51840.0000    0.66486
51880.0000    0.52594
51920.0000    0.52034
51960.0000    0.51923
52000.0000    0.52306
52040.0000    0.52106
52080.0000    0.50283
52120.0000    0.04610
52160.0000    0.29518
52200.0000    0.52555
52240.0000    0.29793
52280.0000    0.68311
52320.0000    0.48137
52360.0000    0.52247
52400.0000    0.41132
52440.0000    0.43031
52480.0000    0.33416
52520.0000    0.60573
52560.0000    0.31758
52600.0000    0.70364
52640.0000    0.52537
52680.0000    0.57722
52720.0000    0.66884
52760.0000    0.60847
52800.0000    0.45723
52840.0000    0.61094
52880.0000    0.60950
52920.0000    0.33079
52960.0000    0.70729
53000.0000    0.30641
53040.0000    0.40567
53080.0000    0.62209
53120.0000   -0.04799
53160.0000    0.40338
53200.0000    0.14118
53240.0000    0.25246
53280.0000    0.39118
53320.0000    0.18247
53360.0000    0.17076
53400.0000   -0.21473
53440.0000   -0.26432
53480.0000   -0.09600
53520.0000    0.02424
53560.0000    0.20906
53600.0000    0.13194
53640.0000    0.20860
53680.0000    0.26359
53720.0000    0.21047
53760.0000    0.19748
53800.0000    0.42160
53840.0000    0.21786
53880.0000    0.30660
53920.0000    0.26520
53960.0000    0.21120
54000.0000    0.33106
54040.0000   -0.01830
54080.0000    0.21189
54120.0000    0.20297
54160.0000    0.47265
54200.0000    0.33073
54240.0000    0.24720
54280.0000    0.34734
54320.0000    0.14364
54360.0000   -0.06314
54400.0000    0.11609
54440.0000    0.20360
54480.0000    0.29003
54520.0000    0.26665
54560.0000    0.43771
54600.0000    0.45165
54640.0000    0.32037
54680.0000    0.36164
54720.0000    0.28085
54760.0000    0.50961
54800.0000    0.24199
54840.0000    0.30794
54880.0000    0.33101
54920.0000    0.39532
54960.0000    0.27888
55000.0000    0.17910
55040.0000    0.20870
55080.0000    0.06500
55120.0000    0.22741
55160.0000    0.21762
55200.0000    0.21785
55240.0000    0.28666
55280.0000    0.16732
55320.0000    0.33138
55360.0000    0.23385
55400.0000    0.16284
55440.0000    0.19791
55480.0000    0.07191
55520.0000   -0.07149
55560.0000    0.31019
55600.0000    0.26039
55640.0000    0.13766
55680.0000    0.15215
55720.0000    0.28718
55760.0000    0.10650
55800.0000    0.24297
55840.0000    0.08745
55880.0000    0.14947
55920.0000    0.36658
55960.0000    0.35434
56000.0000    0.50613
56040.0000    0.53807
56080.0000    0.41062
56120.0000    0.46403
56160.0000    0.46471
56200.0000    0.22941
56240.0000    0.27092
56280.0000    0.07613
56320.0000    0.14196
56360.0000    0.30411
56400.0000    0.33324
56440.0000    0.28743
56480.0000    0.25905
56520.0000    0.23085
56560.0000    0.33105
56600.0000    0.23295
56640.0000    0.39183
56680.0000    0.06067
56720.0000    0.22093
56760.0000    0.17940
56800.0000    0.13603
56840.0000    0.18927
56880.0000    0.33167
56920.0000    0.22322
56960.0000    0.22740
57000.0000    0.21069
57040.0000    0.19239
57080.0000    0.25101
57120.0000    0.33015
57160.0000    0.07258
57200.0000    0.27496
57240.0000    0.12813
57280.0000    0.10996
57320.0000    0.16672
57360.0000    0.10945
57400.0000    0.06238
57440.0000    0.09167
57480.0000    0.23089
57520.0000    0.36550
57560.0000    0.19058
57600.0000    0.07260
57640.0000    0.36851
57680.0000    0.11030
57720.0000    0.28403
57760.0000    0.32152
57800.0000    0.05654
57840.0000    0.26671
57880.0000    0.17230
57920.0000    0.38077
57960.0000    0.30959
58000.0000    0.24616
58040.0000    0.34882
58080.0000    0.46600
58120.0000    0.24251
58160.0000   -0.18365
58200.0000    0.12563
58240.0000    0.44802
58280.0000    0.24857
58320.0000    0.32164
58360.0000    0.39536
58400.0000    0.40674
58440.0000    0.21047
58480.0000    0.47250
58520.0000    0.38470
58560.0000    0.13697
58600.0000    0.21481
58640.0000   -0.03814
58680.0000    0.28531
58720.0000    0.44342
58760.0000    0.45667
58800.0000    0.33359
58840.0000    0.41765
58880.0000    0.30928
58920.0000    0.49424
58960.0000    0.66156
59000.0000    0.19814
59040.0000    0.52142
59080.0000    0.31928
59120.0000    0.13869
59160.0000    0.16446
59200.0000    0.21678
59240.0000    0.12195
59280.0000    0.14136
59320.0000    0.25671
59360.0000    0.33669
59400.0000    0.20782
59440.0000    0.11786
59480.0000    0.41226
59520.0000    0.41501
59560.0000    0.32310
59600.0000    0.40721
59640.0000    0.30386
59680.0000   -0.10446
59720.0000    0.35649
59760.0000   -0.14898
59800.0000   -0.54455
59840.0000   -0.77047
59880.0000   -0.04979
59920.0000   -0.21795
59960.0000   -0.19863
60000.0000   -0.33579
60040.0000    0.00280
60080.0000   -0.32547
60120.0000   -0.00847
60160.0000   -0.36058
60200.0000   -0.68116
60240.0000   -0.35115
60280.0000   -0.17502
60320.0000   -0.38325
60360.0000    0.25245
60400.0000   -0.00807
60440.0000    0.20347
60480.0000   -0.08675
60520.0000   -0.34091
60560.0000   -0.37367
60600.0000   -0.04380
60640.0000   -0.02458
60680.0000   -0.06600
60720.0000    0.07996
60760.0000    0.19246
60800.0000   -0.12969
60840.0000   -0.32203
60880.0000   -0.20427
60920.0000    0.11388
60960.0000    0.32054
61000.0000    0.34990
61040.0000    0.12186
61080.0000    0.16055
61120.0000    0.09827
61160.0000    0.44951
61200.0000    0.14346
61240.0000    0.25641
61280.0000    0.01297
61320.0000    0.43165
61360.0000    0.53720
61400.0000    0.33299
61440.0000    0.31541
61480.0000    0.13950
61520.0000    0.46746
61560.0000    0.20037
61600.0000    0.23630
61640.0000    0.22081
61680.0000    0.25992
61720.0000    0.13741
61760.0000    0.17530
61800.0000    0.37004
61840.0000    0.19636
61880.0000    0.23139
61920.0000    0.23500
61960.0000    0.17256
62000.0000    0.32711
62040.0000    0.13749
62080.0000   -0.08656
62120.0000    0.46479
62160.0000    0.50029
62200.0000    0.36582
62240.0000    0.32976
62280.0000    0.24805
62320.0000    0.23662
62360.0000    0.27276
62400.0000    0.27787
62440.0000    0.33759
62480.0000   -0.09058
62520.0000    0.13408
62560.0000    0.42217
62600.0000    0.20981
62640.0000    0.12776
62680.0000    0.33285
62720.0000    0.18874
62760.0000    0.25823
62800.0000    0.04001
62840.0000    0.06869
62880.0000    0.31695
62920.0000    0.07274
62960.0000   -0.06631
63000.0000    0.36845
63040.0000    0.35644
63080.0000    0.19229
63120.0000    0.64130
63160.0000    0.35933
63200.0000    0.53341
63240.0000    0.16565
63280.0000    0.26637
63320.0000    0.35991
63360.0000    0.28689
63400.0000    0.18233
63440.0000    0.07989
63480.0000    0.28503
63520.0000    0.33340
63560.0000    0.30589
63600.0000    0.17806
63640.0000    0.19233
63680.0000    0.26643
63720.0000    0.18717
63760.0000   -0.00578
63800.0000    0.14425
63840.0000    0.37750
63880.0000    0.49874
63920.0000    0.37893
63960.0000    0.35584
64000.0000    0.17133
64040.0000    0.29512
64080.0000    0.32275
64120.0000    0.55703
64160.0000    0.35508
64200.0000    0.38961
64240.0000    0.13992
64280.0000    0.08032
64320.0000    0.14118
64360.0000    0.15012
64400.0000    0.12088
64440.0000    0.29778
64480.0000    0.31347
64520.0000    0.35118
64560.0000    0.17014
64600.0000    0.53341
64640.0000    0.30304
64680.0000    0.17153
64720.0000    0.25450
64760.0000    0.04477
64800.0000    0.45242
64840.0000    0.15478
64880.0000    0.01275
64920.0000    0.32811
64960.0000    0.16941
65000.0000    0.44082
65040.0000    0.05264
65080.0000    0.12113
65120.0000    0.24307
65160.0000    0.19570
65200.0000    0.28317
65240.0000    0.40394
65280.0000    0.37384
65320.0000    0.38330
65360.0000    0.17685
65400.0000    0.33695
65440.0000    0.31676
65480.0000    0.33825
65520.0000    0.29539
65560.0000    0.28572
65600.0000    0.37772
65640.0000    0.32397
65680.0000    0.21202
65720.0000    0.13270
65760.0000    0.19150
65800.0000    0.33676
65840.0000    0.24011
65880.0000    0.24815
65920.0000    0.16130
65960.0000    0.18391
66000.0000    0.26750
66040.0000    0.21590
66080.0000    0.16557
66120.0000    0.33667
66160.0000    0.03849
66200.0000    0.08021
66240.0000    0.23142
66280.0000    0.41186
66320.0000    0.04373
66360.0000    0.40271
66400.0000    0.21371
66440.0000    0.30344
66480.0000    0.18258
66520.0000    0.21139
66560.0000    0.44592
66600.0000    0.16681
66640.0000    0.17825
66680.0000    0.17432
66720.0000    0.22925
66760.0000    0.18162
66800.0000    0.12176
66840.0000    0.15543
66880.0000    0.15601
66920.0000    0.27292
66960.0000    0.07109
67000.0000    0.34614
67040.0000   -0.09877
67080.0000    0.23198
67120.0000    0.22526
67160.0000   -0.18909
67200.0000    0.23384
67240.0000    0.24457
67280.0000    0.20771
67320.0000    0.15311
67360.0000    0.09933
67400.0000    0.33690
67440.0000    0.30278
67480.0000    0.22708
67520.0000    0.29536
67560.0000    0.25352
67600.0000    0.30495
67640.0000   -0.11569
67680.0000    0.18791
67720.0000    0.27514
67760.0000    0.33309
67800.0000    0.37528
67840.0000    0.10591
67880.0000    0.12302
67920.0000   -0.07746
67960.0000    0.23603
68000.0000    0.24717
68040.0000    0.16063
68080.0000    0.22987
68120.0000    0.16277
68160.0000    0.33048
68200.0000   -0.00024
68240.0000    0.29836
68280.0000    0.20221
68320.0000    0.17056
68360.0000    0.04258
68400.0000    0.08696
68440.0000    0.14470
68480.0000    0.24545
68520.0000    0.39739
68560.0000    0.17454
68600.0000   -0.25841
68640.0000   -0.39765
68680.0000   -0.23406
68720.0000   -0.09212
68760.0000   -0.26894
68800.0000   -0.00099
68840.0000   -0.25473
68880.0000   -0.34255
68920.0000   -0.15193
68960.0000   -0.14534
69000.0000   -0.31328
69040.0000   -0.16670
69080.0000   -0.23542
69120.0000   -0.08746
69160.0000   -0.36238
69200.0000   -0.28368
69240.0000   -0.38914
69280.0000   -0.56151
69320.0000   -0.46927
69360.0000   -0.55551
69400.0000   -0.35000
69440.0000   -0.58553
69480.0000   -0.42510
69520.0000   -0.54954
69560.0000   -0.53926
69600.0000   -0.43028
69640.0000   -0.30252
69680.0000   -0.29779
69720.0000   -0.14389
69760.0000   -0.30002
69800.0000   -0.64625
69840.0000   -1.03390
69880.0000   -0.80246
69920.0000   -0.43711
69960.0000   -0.48783
70000.0000   -0.26691
70040.0000   -0.29256
70080.0000   -0.57341
70120.0000   -1.04303
70160.0000   -0.98308
70200.0000   -0.50133
70240.0000   -0.48090
70280.0000   -0.36697
70320.0000   -0.02784
70360.0000   -0.01806
70400.0000   -0.08375
70440.0000   -0.54770
70480.0000   -0.38762
70520.0000   -0.36770
70560.0000   -0.43326
70600.0000    0.10686
70640.0000   -0.06340
70680.0000   -0.15537
70720.0000   -0.41062
70760.0000   -0.06754
70800.0000    0.03593
70840.0000    0.13611
70880.0000   -0.17952
70920.0000   -0.27176
70960.0000   -0.04134
71000.0000   -0.19478
71040.0000   -0.17788
71080.0000   -0.26203
71120.0000   -0.05898
71160.0000   -0.03572
71200.0000   -0.11811
71240.0000   -0.08703
71280.0000   -0.27347
71320.0000   -0.11241
71360.0000   -0.15341
71400.0000   -0.21153
71440.0000   -0.29093
71480.0000   -0.52172
71520.0000   -0.46348
71560.0000   -0.52223
71600.0000   -0.23197
71640.0000   -0.39449
71680.0000   -0.22284
71720.0000   -0.39486
71760.0000   -0.10665
71800.0000    0.00448
71840.0000   -0.13773
71880.0000   -0.14808
71920.0000   -0.08073
71960.0000   -0.08760
72000.0000   -0.05560
72040.0000   -0.12995
72080.0000   -0.68488
72120.0000   -0.33398
72160.0000   -0.09507
72200.0000   -0.23588
72240.0000   -0.25707
72280.0000   -0.11285
72320.0000   -0.41012
72360.0000   -0.25629
72400.0000   -0.14467
72440.0000   -0.15539
72480.0000   -0.29135
72520.0000   -0.18074
72560.0000   -0.43481
72600.0000   -0.25415
72640.0000   -0.60806
72680.0000   -0.57293
72720.0000   -0.18882
72760.0000   -0.63007
72800.0000   -0.61149
72840.0000   -0.46857
72880.0000   -0.47632
72920.0000   -0.44030
72960.0000   -0.53574
73000.0000   -0.50438
73040.0000   -0.55407
73080.0000   -0.25866
73120.0000   -0.34152
73160.0000   -0.30576
73200.0000   -0.46091
73240.0000   -0.49605
73280.0000   -0.45521
73320.0000   -0.45457
73360.0000   -0.11149
73400.0000   -0.29678
73440.0000   -0.39659
73480.0000   -0.46346
73520.0000   -0.24032
73560.0000   -0.50145
73600.0000   -0.33498
73640.0000   -0.24427
73680.0000   -0.21936
73720.0000    0.02354
73760.0000    0.01796
73800.0000   -0.29698
73840.0000   -0.10751
73880.0000   -0.17816
73920.0000   -0.16993
73960.0000    0.00204
74000.0000   -0.29559
74040.0000   -0.59500
74080.0000   -0.50154
74120.0000   -0.55544
74160.0000   -0.29454
74200.0000   -0.27687
74240.0000   -0.37938
74280.0000   -0.39080
74320.0000   -0.48508
74360.0000   -0.37570
74400.0000   -0.57540
74440.0000   -0.64960
74480.0000   -0.70183
74520.0000   -0.25245
74560.0000   -0.07900
74600.0000   -0.16138
74640.0000   -0.23310
74680.0000   -0.67667
74720.0000   -0.65811
74760.0000   -0.70073
74800.0000   -0.60947
74840.0000   -0.51686
74880.0000   -0.62730
74920.0000   -0.73858
74960.0000   -0.55592
75000.0000   -0.80821
75040.0000   -0.49072
75080.0000   -0.63130
75120.0000   -0.60296
75160.0000   -0.64888
75200.0000   -0.53897
75240.0000   -0.34182
75280.0000   -0.62649
75320.0000   -0.46102
75360.0000   -0.38620
75400.0000   -0.40010
75440.0000   -0.12361
75480.0000   -0.34134
75520.0000   -0.23483
75560.0000   -0.14902
75600.0000   -0.12716
75640.0000   -0.36613
75680.0000   -0.15442
75720.0000   -0.62285
75760.0000   -0.40621
75800.0000   -0.53363
75840.0000   -0.27293
75880.0000   -0.32340
75920.0000   -0.17976
75960.0000   -0.32763
76000.0000   -0.39932
76040.0000   -0.24338
76080.0000   -0.13978
76120.0000    0.02755
76160.0000   -0.53865
76200.0000   -0.63842
76240.0000   -0.49874
76280.0000   -0.90734
76320.0000   -0.63789
76360.0000   -0.85703
76400.0000   -0.72870
76440.0000   -0.45199
76480.0000   -0.88999
76520.0000   -0.58437
76560.0000   -0.53309
76600.0000   -0.48800
76640.0000   -0.46941
76680.0000   -0.44283
76720.0000   -0.52304
76760.0000   -0.53809
76800.0000   -0.53488
76840.0000   -0.41551
76880.0000   -0.44838
76920.0000   -0.38725
76960.0000   -0.49491
77000.0000   -0.83985
77040.0000   -0.48475
77080.0000   -0.55385
77120.0000    0.12056
77160.0000    0.11626
77200.0000    0.30472
77240.0000   -0.20110
77280.0000   -0.20116
77320.0000   -0.25819
77360.0000   -0.26301
77400.0000   -0.68533
77440.0000   -0.39105
77480.0000   -0.63037
77520.0000   -0.44236
77560.0000   -0.22421
77600.0000   -0.03219
77640.0000   -0.41428
77680.0000   -0.89290
77720.0000   -0.66540
77760.0000   -0.90159
77800.0000   -1.16543
77840.0000   -0.71512
77880.0000   -0.66359
77920.0000   -0.78612
77960.0000   -0.81823
78000.0000   -0.78391
78040.0000   -0.97354
78080.0000   -0.69367
78120.0000    0.15390
78160.0000    0.23299
78200.0000   -0.19451
78240.0000    0.41570
78280.0000    0.52522
78320.0000    0.12446
78360.0000    0.00962
78400.0000   -0.06471
78440.0000   -0.16210
78480.0000    0.02848
78520.0000    0.17486
78560.0000   -0.33964
78600.0000    0.09476
78640.0000    0.06436
78680.0000   -0.19940
78720.0000   -0.17773
78760.0000    0.03874
78800.0000   -0.10693
78840.0000   -0.02559
78880.0000   -0.07485
78920.0000   -0.15997
78960.0000   -0.29772
79000.0000    0.00519
79040.0000   -0.28995
79080.0000   -0.50829
79120.0000   -0.03975
79160.0000   -0.11373
79200.0000    0.07968
79240.0000    0.04525
79280.0000   -0.02236
79320.0000   -0.45943
79360.0000   -1.11653
79400.0000   -0.68155
79440.0000   -0.84339
79480.0000   -0.87738
79520.0000   -0.55143
79560.0000   -0.93801
79600.0000   -0.88359
79640.0000   -0.90014
79680.0000   -0.72363
79720.0000   -0.61554
79760.0000   -0.40808
79800.0000   -0.81171
79840.0000   -0.78599
79880.0000   -0.75298
79920.0000   -0.76357
79960.0000   -0.55885
80000.0000   -0.56615
80040.0000   -0.69716
80080.0000   -0.78899
80120.0000   -0.72783
80160.0000   -0.49349
80200.0000   -0.33424
80240.0000   -0.60769
80280.0000   -0.48522
80320.0000   -0.28845
80360.0000   -0.51683
80400.0000   -0.62164
80440.0000   -0.64101
80480.0000   -0.48823
80520.0000   -0.67176
80560.0000   -0.86473
80600.0000   -0.80376
80640.0000   -0.85499
80680.0000   -1.00272
80720.0000   -0.57580
80760.0000   -1.02229
80800.0000   -1.16218
80840.0000   -0.98588
80880.0000   -1.07791
80920.0000   -0.83580
80960.0000   -0.80671
81000.0000   -1.10142
81040.0000   -0.71236
81080.0000   -0.80742
81120.0000   -0.65226
81160.0000   -0.77762
81200.0000   -0.59759
81240.0000   -0.73617
81280.0000   -0.78662
81320.0000   -0.83664
81360.0000   -0.67695
81400.0000   -0.70719
81440.0000   -0.44524
81480.0000   -0.84374
81520.0000   -0.71108
81560.0000   -0.83119
81600.0000   -0.81775
81640.0000   -0.93551
81680.0000   -0.81145
81720.0000   -0.86235
81760.0000   -0.93798
81800.0000   -0.75546
81840.0000   -0.64725
81880.0000   -0.99115
81920.0000   -0.89799
81960.0000   -0.65336
82000.0000   -0.74174
82040.0000   -1.03524
82080.0000   -0.91530
82120.0000   -1.16100
82160.0000   -0.89719
82200.0000   -0.65638
82240.0000   -0.66528
82280.0000   -0.90863
82320.0000   -0.36012
82360.0000   -0.66831
82400.0000   -0.31969
82440.0000   -0.63491
82480.0000   -0.73990
82520.0000   -0.82071
82560.0000   -0.72104
82600.0000   -0.40712
82640.0000   -0.46145
82680.0000   -0.63708
82720.0000   -0.50755
82760.0000   -0.51187
82800.0000   -0.63366
82840.0000   -0.64399
82880.0000   -0.66280
82920.0000   -0.84419
82960.0000   -0.77790
83000.0000   -0.46539
83040.0000   -0.46770
83080.0000   -0.73998
83120.0000   -0.72253
83160.0000   -0.66591
83200.0000   -0.66393
83240.0000   -0.59443
83280.0000   -0.30394
83320.0000   -0.07536
83360.0000   -0.22738
83400.0000   -0.08055
83440.0000   -0.28512
83480.0000   -0.02077
83520.0000   -0.21191
83560.0000   -0.27293
83600.0000   -0.18193
83640.0000   -0.43772
83680.0000   -0.50212
83720.0000    0.02942
83760.0000   -0.21096
83800.0000   -0.35957
83840.0000   -0.45166
83880.0000   -0.40643
83920.0000   -0.76265
83960.0000   -0.68464
84000.0000   -0.51363
84040.0000   -0.51612
84080.0000   -0.32173
84120.0000   -0.60947
84160.0000   -0.57171
84200.0000   -0.55535
84240.0000   -0.61100
84280.0000   -0.58062
84320.0000   -0.47207
84360.0000   -0.51854
84400.0000   -0.26546
84440.0000   -0.47890
84480.0000   -0.15726
84520.0000   -0.62094
84560.0000   -0.37304
84600.0000   -0.67273
84640.0000   -0.63391
84680.0000   -0.55313
84720.0000   -0.04826
84760.0000   -0.40510
84800.0000   -0.22232
84840.0000   -0.51317
84880.0000   -0.49621
84920.0000   -0.83504
84960.0000   -0.44090
85000.0000   -0.59105
85040.0000   -0.42181
85080.0000   -0.42772
85120.0000   -0.40901
85160.0000   -0.28156
85200.0000   -0.22232
85240.0000   -0.10207
85280.0000   -0.55727
85320.0000   -0.71395
85360.0000   -0.47075
85400.0000   -0.58276
85440.0000   -0.75407
85480.0000   -0.58113
85520.0000   -0.41518
85560.0000   -0.53376
85600.0000   -0.28374
85640.0000   -0.63046
85680.0000   -0.44090
85720.0000   -0.74614
85760.0000   -0.43329
85800.0000   -0.40606
85840.0000   -0.14597
85880.0000   -0.60882
85920.0000   -0.63003
85960.0000   -0.53757
86000.0000   -0.57755
86040.0000   -0.48196
86080.0000   -0.43988
86120.0000   -0.43648
86160.0000   -0.51624
86200.0000   -0.56225
86240.0000   -0.68304
86280.0000   -0.46705
86320.0000   -0.62666
86360.0000   -0.56618
86400.0000   -0.60047
86440.0000   -0.37367
86480.0000   -0.59643
86520.0000   -0.64786
86560.0000   -0.67968
86600.0000   -0.77890
86640.0000   -0.41916
86680.0000   -0.38382
86720.0000   -0.39200
86760.0000   -0.53623
86800.0000   -0.64753
86840.0000   -0.46900
86880.0000   -0.48238
86920.0000   -0.72478
86960.0000   -0.70816
87000.0000   -0.48208
87040.0000   -0.44621
87080.0000   -0.60059
87120.0000   -0.82314
87160.0000   -1.05412
87200.0000   -0.89659
87240.0000   -0.70320
87280.0000   -0.99618
87320.0000   -0.75274
87360.0000   -0.84708
87400.0000   -0.61579
87440.0000   -0.53994
87480.0000   -0.79814
87520.0000   -0.48999
87560.0000   -0.72364
87600.0000   -0.69547
87640.0000   -0.44816
87680.0000   -0.51977
87720.0000   -0.68154
87760.0000   -0.46131
87800.0000   -0.59495
87840.0000   -0.82841
87880.0000   -0.62143
87920.0000   -0.51722
87960.0000   -0.93976
88000.0000   -0.50870
88040.0000   -0.90376
88080.0000   -0.82082
88120.0000   -0.91504
88160.0000   -0.57287
88200.0000   -0.74412
88240.0000   -0.44804
88280.0000   -0.36485
88320.0000   -0.65530
88360.0000   -1.03321
88400.0000   -0.60421
88440.0000   -0.75930
88480.0000   -0.85287
88520.0000   -0.89830
88560.0000   -0.62714
88600.0000   -0.52369
88640.0000   -0.62289
88680.0000   -0.69594
88720.0000   -0.39314
88760.0000   -0.71387
88800.0000   -0.72484
88840.0000   -0.85418
88880.0000   -0.43402
88920.0000   -0.40595
88960.0000   -0.18681
89000.0000   -0.23053
89040.0000   -0.36972
89080.0000   -0.30353
89120.0000   -0.80175
89160.0000   -0.72538
89200.0000   -0.43069
89240.0000   -0.20917
89280.0000   -0.61241
89320.0000   -0.53168
89360.0000   -0.46946
89400.0000   -0.33873
89440.0000   -0.37459
89480.0000   -0.23609
89520.0000   -0.69445
89560.0000   -0.81711
89600.0000   -0.66649
89640.0000   -0.72714
89680.0000   -0.71737
89720.0000   -0.76694
89760.0000   -0.75228
89800.0000   -0.69964
89840.0000   -0.73405
89880.0000   -0.90059
89920.0000   -0.69697
89960.0000   -0.55522
90000.0000   -0.78260
90040.0000   -0.69256
90080.0000   -0.43055
90120.0000   -0.49903
90160.0000   -0.69441
90200.0000   -0.44970
90240.0000   -0.24833
90280.0000   -0.04554
90320.0000   -0.09906
90360.0000   -0.53240
90400.0000   -0.12965
90440.0000   -0.37008
90480.0000   -0.09946
90520.0000   -0.06099
90560.0000   -0.20928
90600.0000   -0.14929
90640.0000   -0.24059
90680.0000   -0.15992
90720.0000   -0.35411
90760.0000   -0.52456
90800.0000   -0.58628
90840.0000   -0.47880
90880.0000   -0.30930
90920.0000   -0.43342
90960.0000   -0.20601
91000.0000   -0.43104
91040.0000   -0.68185
91080.0000   -0.48061
91120.0000   -0.73710
91160.0000   -0.64850
91200.0000   -0.67864
91240.0000   -0.79559
91280.0000   -0.97210
91320.0000   -0.79370
91360.0000   -0.95817
91400.0000   -0.77567
91440.0000   -0.69062
91480.0000   -0.91023
91520.0000   -0.62773
91560.0000   -0.64472
91600.0000   -0.56483
91640.0000   -0.57865
91680.0000   -0.66020
91720.0000   -0.68150
91760.0000   -0.63301
91800.0000   -0.75302
91840.0000   -0.82506
91880.0000   -0.48268
91920.0000   -0.65291
91960.0000   -0.36306
92000.0000   -0.70083
92040.0000   -0.52504
92080.0000   -0.43341
92120.0000   -0.64841
92160.0000   -0.64042
92200.0000   -0.37858
92240.0000   -0.27193
92280.0000   -0.49226
92320.0000   -0.67903
92360.0000   -0.52766
92400.0000   -0.45380
92440.0000   -0.11500
92480.0000   -0.41159
92520.0000   -0.24989
92560.0000   -0.21001
92600.0000   -0.14563
92640.0000   -0.19534
92680.0000   -0.03396
92720.0000    0.01994
92760.0000    0.12499
92800.0000   -0.11430
92840.0000   -0.23787
92880.0000   -0.20654
92920.0000    0.27341
92960.0000    0.10966
93000.0000    0.30498
93040.0000   -0.32316
93080.0000   -0.06621
93120.0000   -0.29514
93160.0000   -0.21870
93200.0000    0.07744
93240.0000   -0.32182
93280.0000   -0.33860
93320.0000   -0.50755
93360.0000   -0.63923
93400.0000   -0.23257
93440.0000   -0.24365
93480.0000   -0.39713
93520.0000   -0.28626
93560.0000    0.01287
93600.0000   -0.27588
93640.0000   -0.07192
93680.0000   -0.35779
93720.0000   -0.02864
93760.0000   -0.35206
93800.0000   -0.31417
93840.0000   -0.32335
93880.0000   -0.60618
93920.0000   -0.96811
93960.0000   -0.97298
94000.0000   -0.81725
94040.0000   -0.69386
94080.0000   -0.78586
94120.0000   -0.90640
94160.0000   -0.39727
94200.0000   -0.31079
94240.0000   -0.37636
94280.0000   -0.25164
94320.0000   -0.27643
94360.0000    0.05124
94400.0000    0.24306
94440.0000   -0.17162
94480.0000   -0.49940
94520.0000   -0.33643
94560.0000   -0.34155
94600.0000   -0.37772
94640.0000   -0.25220
94680.0000   -0.44221
94720.0000   -0.56551
94760.0000   -0.31066
94800.0000   -0.37094
94840.0000   -0.65820
94880.0000   -0.30309
94920.0000   -0.63921
94960.0000   -0.58875
95000.0000   -0.84122
95040.0000   -0.47505
95080.0000   -0.59564
95120.0000   -0.54218
95160.0000   -0.59888
95200.0000   -0.48217
95240.0000   -0.88135
95280.0000   -0.79949
95320.0000   -0.42035
95360.0000   -0.34251
95400.0000   -0.78970
95440.0000   -0.51539
95480.0000   -0.47267
95520.0000   -0.62964
95560.0000   -0.61784
95600.0000   -0.70373
95640.0000   -0.82705
95680.0000   -0.41480
95720.0000   -0.48943
95760.0000   -0.95598
95800.0000   -1.02879
95840.0000   -0.86968
95880.0000   -0.58152
95920.0000   -0.57223
95960.0000   -0.68603
96000.0000   -0.82231
96040.0000   -0.77266
96080.0000   -0.33039
96120.0000   -0.62445
96160.0000   -0.84528
96200.0000   -0.84907
96240.0000   -0.39155
96280.0000   -0.54358
96320.0000   -0.74138
96360.0000   -0.69320
96400.0000   -0.53761
96440.0000   -0.60963
96480.0000   -0.48202
96520.0000   -0.57569
96560.0000   -0.61010
96600.0000   -0.34526
96640.0000   -0.14440
96680.0000   -0.07335
96720.0000    0.11891
96760.0000   -0.05841
96800.0000   -0.29185
96840.0000   -0.17098
96880.0000   -0.23487
96920.0000   -0.21696
96960.0000   -0.05346
97000.0000   -0.27065
97040.0000   -0.23460
97080.0000   -0.33512
97120.0000   -0.25225
97160.0000   -0.16103
97200.0000   -0.44663
97240.0000   -0.56262
97280.0000   -0.45883
97320.0000   -0.63491
97360.0000   -0.47327
97400.0000   -0.26541
97440.0000   -0.32619
97480.0000   -0.26146
97520.0000   -0.23518
97560.0000   -0.21257
97600.0000   -0.25646
97640.0000   -0.30422
97680.0000    0.03890
97720.0000   -0.23587
97760.0000    0.09344
97800.0000   -0.42074
97840.0000   -0.14297
97880.0000   -0.33278
97920.0000   -0.12263
97960.0000   -0.51956
98000.0000   -0.19768
98040.0000   -0.16531
98080.0000   -0.27288
98120.0000   -0.26114
98160.0000   -0.45584
98200.0000   -0.07086
98240.0000   -0.09897
98280.0000   -0.05888
98320.0000   -0.13012
98360.0000   -0.01972
98400.0000   -0.09709
98440.0000   -0.36283
98480.0000   -0.44117
98520.0000   -0.29653
98560.0000   -0.15097
98600.0000   -0.22340
98640.0000   -0.21666
98680.0000   -0.25361
98720.0000   -0.08525
98760.0000   -0.34694
98800.0000   -0.26245
98840.0000    0.01412
98880.0000   -0.36764
98920.0000   -0.13724
98960.0000   -0.15071
99000.0000   -0.31973
99040.0000   -0.42583
99080.0000   -0.19698
99120.0000   -0.39955
99160.0000   -0.43600
99200.0000   -0.19147
99240.0000   -0.71275
99280.0000   -0.62423
99320.0000   -0.94727
99360.0000   -0.19900
99400.0000   -0.91229
99440.0000   -0.50434
99480.0000   -0.67415
99520.0000   -0.84869
99560.0000   -0.73236
99600.0000   -0.62743
99640.0000   -0.78056
99680.0000   -0.28228
99720.0000   -0.73786
99760.0000   -0.51379
99800.0000   -0.61764
99840.0000   -0.52177
99880.0000   -0.47987
99920.0000   -0.47549
99960.0000   -0.63637
100000.0000   -0.50060
100040.0000   -0.64029
100080.0000   -0.64664
100120.0000   -0.62793
100160.0000   -0.55789
100200.0000   -0.78496
100240.0000   -0.63244
100280.0000   -0.74051
100320.0000   -0.36345
100360.0000   -0.47885
100400.0000   -0.49282
100440.0000   -0.43122
100480.0000   -0.23677
100520.0000   -0.55699
100560.0000   -0.47306
100600.0000   -0.31302
100640.0000   -0.38015
100680.0000   -0.43328
100720.0000   -0.58370
100760.0000   -0.35610
100800.0000   -0.54739
100840.0000   -0.68759
100880.0000   -0.40495
100920.0000   -0.38452
100960.0000   -0.62654
101000.0000   -0.66613
101040.0000   -0.70163
101080.0000   -0.68829
101120.0000   -0.61761
101160.0000   -0.39417
101200.0000   -0.54971
101240.0000   -0.65980
101280.0000   -0.53476
101320.0000   -1.12806
101360.0000   -0.65233
101400.0000   -0.87835
101440.0000   -0.67842
101480.0000   -0.79327
101520.0000   -0.40591
101560.0000   -0.91391
101600.0000   -0.92583
101640.0000   -0.63142
101680.0000   -0.59515
101720.0000   -0.84673
101760.0000   -0.68487
101800.0000   -0.44962
101840.0000   -0.34578
101880.0000   -0.56678
101920.0000   -0.49228
101960.0000   -0.55870
102000.0000   -0.32245
102040.0000   -0.58651
102080.0000   -0.49806
102120.0000   -0.21851
102160.0000   -0.18501
102200.0000   -0.05593
102240.0000   -0.45987
102280.0000   -0.52914
102320.0000   -0.47472
102360.0000   -0.37008
102400.0000   -0.46947
102440.0000   -0.52123
102480.0000   -0.13764
102520.0000   -0.40097
102560.0000   -0.46931
102600.0000   -0.33259
102640.0000   -0.29787
102680.0000   -0.51129
102720.0000   -0.66892
102760.0000   -0.01468
102800.0000   -0.00385
102840.0000   -0.18812
102880.0000   -0.21209
102920.0000   -0.14503
102960.0000   -0.03574
103000.0000   -0.20852
103040.0000    0.06537
103080.0000    0.05608
103120.0000    0.49744
103160.0000    0.23153
103200.0000    0.23153
103240.0000    0.70310
103280.0000    0.15647
103320.0000    0.50469
103360.0000    0.44698
103400.0000    0.36538
103440.0000    0.27708
103480.0000   -0.13765
103520.0000    0.02759
103560.0000   -0.05752
103600.0000   -0.13124
103640.0000   -0.00214
103680.0000   -0.69574
103720.0000   -0.50781
103760.0000   -0.31397
103800.0000   -0.39051
103840.0000   -0.08456
103880.0000   -0.06409
103920.0000    0.09539
103960.0000    0.16850
104000.0000    0.07558
104040.0000   -0.29800
104080.0000   -0.54561
104120.0000    0.09899
104160.0000   -0.13161
104200.0000   -0.56240
104240.0000   -0.45798
104280.0000   -0.41443
104320.0000   -0.06278
104360.0000   -0.12052
104400.0000   -0.26169
104440.0000   -0.17356
104480.0000   -0.69300
104520.0000   -0.60435
104560.0000   -0.89971
104600.0000   -0.38403
104640.0000   -0.59982
104680.0000   -0.23093
104720.0000   -0.44883
104760.0000   -0.59588
104800.0000   -0.71430
104840.0000   -0.58518
104880.0000   -0.60064
104920.0000   -0.12535
104960.0000   -0.47831
105000.0000   -0.65275
105040.0000   -0.59097
105080.0000   -0.28051
105120.0000   -0.54573
105160.0000   -0.26185
105200.0000    0.01061
105240.0000   -0.82352
105280.0000   -0.69556
105320.0000   -0.82954
105360.0000   -0.88504
105400.0000   -0.63570
105440.0000   -0.71839
105480.0000   -0.76179
105520.0000   -0.83089
105560.0000   -0.67373
105600.0000   -0.65721
105640.0000   -0.92291
105680.0000   -0.42011
105720.0000   -0.58046
105760.0000   -1.07371
105800.0000   -0.86399
105840.0000   -0.82137
105880.0000   -0.80957
105920.0000   -0.64807
105960.0000   -0.71527
106000.0000   -0.35751
106040.0000   -0.44836
106080.0000   -0.45887
106120.0000   -0.44438
106160.0000   -0.25282
106200.0000   -0.51930
106240.0000   -0.22659
106280.0000   -0.24525
106320.0000    0.25299
106360.0000    0.35261
106400.0000    0.16208
106440.0000    0.19895
106480.0000   -0.08478
106520.0000   -0.04251
106560.0000    0.11915
106600.0000   -0.08132
106640.0000   -0.29980
106680.0000    0.05938
106720.0000    0.30659
106760.0000    0.08050
106800.0000   -0.00385
106840.0000   -0.18646
106880.0000   -0.14308
106920.0000    0.13075
106960.0000    0.00278
107000.0000   -0.10996
107040.0000   -0.03817
107080.0000    0.10777
107120.0000    0.06861
107160.0000    0.33422
107200.0000    0.30003
107240.0000    0.16451
107280.0000    0.41588
107320.0000    0.17070
107360.0000    0.27387
107400.0000    0.20703
107440.0000    0.29912
107480.0000    0.15770
107520.0000    0.21498
107560.0000    0.22263
107600.0000    0.15828
107640.0000    0.60373
107680.0000    0.42188
107720.0000    0.42706
107760.0000    0.43083
107800.0000    0.38673
107840.0000    0.34812
107880.0000    0.41848
107920.0000    0.33066
107960.0000    0.33280
108000.0000    0.42795
108040.0000   -0.06141
108080.0000    0.05078
108120.0000    0.13532
108160.0000    0.31497
108200.0000    0.18365
108240.0000    0.00326
108280.0000   -0.05598
108320.0000    0.34495
108360.0000   -0.00220
108400.0000    0.15543
108440.0000    0.15118
108480.0000    0.08311
108520.0000   -0.01204
108560.0000   -0.02822
108600.0000    0.32594
108640.0000    0.50893
108680.0000    0.55480
108720.0000    0.06736
108760.0000   -0.01557
108800.0000    0.07079
108840.0000   -0.12469
108880.0000    0.17666
108920.0000    0.38860
108960.0000    0.22041
109000.0000    0.19371
109040.0000    0.32950
109080.0000    0.33540
109120.0000    0.19625
109160.0000    0.21533
109200.0000   -0.08314
109240.0000    0.19097
109280.0000    0.40846
109320.0000    0.37232
109360.0000    0.31293
109400.0000    0.31183
109440.0000    0.56005
109480.0000    0.36881
109520.0000    0.41011
109560.0000    0.45671
109600.0000    0.63708
109640.0000    0.43244
109680.0000    0.43309
109720.0000    0.44340
109760.0000    0.43248
109800.0000    0.34290
109840.0000    0.16980
109880.0000    0.36419
109920.0000    0.26493
109960.0000    0.44296
110000.0000    0.37073
110040.0000    0.51235
110080.0000    0.36892
110120.0000    0.45505
110160.0000    0.38345
110200.0000    0.12579
110240.0000    0.47569
110280.0000    0.45207
110320.0000    0.22903
110360.0000    0.47360
110400.0000    0.34512
110440.0000    0.39955
110480.0000    0.51208
110520.0000    0.29397
110560.0000    0.36438
110600.0000    0.38206
110640.0000    0.63193
110680.0000    0.53809
110720.0000    0.59996
110760.0000    0.47223
110800.0000    0.72253
110840.0000    0.70725
110880.0000    0.72638
110920.0000    0.62608
110960.0000    0.66289
111000.0000    0.56156
111040.0000    0.73105
111080.0000    0.52051
111120.0000    0.61070
111160.0000    0.40025
111200.0000    0.27672
111240.0000    0.30287
111280.0000    0.29657
111320.0000    0.10826
111360.0000    0.27615
111400.0000    0.28218
111440.0000    0.32341
111480.0000    0.27671
111520.0000    0.49700
111560.0000    0.49791
111600.0000    0.24679
111640.0000    0.38937
111680.0000    0.44902
111720.0000    0.51586
111760.0000    0.52572
111800.0000    0.59059
111840.0000    0.39286
111880.0000    0.31964
111920.0000    0.38222
111960.0000    0.28961
112000.0000    0.38189
112040.0000    0.29860
112080.0000    0.35130
112120.0000    0.50685
112160.0000    0.18231
112200.0000    0.18781
112240.0000    0.41928
112280.0000    0.54794
112320.0000    0.35072
112360.0000    0.41796
112400.0000    0.41584
112440.0000    0.32887
112480.0000    0.57665
112520.0000    0.45368
112560.0000    0.42252
112600.0000    0.51050
112640.0000    0.07957
112680.0000    0.35103
112720.0000    0.46470
112760.0000    0.57236
112800.0000    0.47257
112840.0000    0.35864
112880.0000    0.40239
112920.0000    0.35653
112960.0000    0.28216
113000.0000    0.22045
113040.0000    0.15474
113080.0000    0.45856
113120.0000    0.46934
113160.0000    0.47803
113200.0000    0.49542
113240.0000    0.35594
113280.0000    0.67946
113320.0000    0.55598
113360.0000    0.57436
113400.0000    0.63167
113440.0000    0.44150
113480.0000    0.38486
113520.0000    0.38255
113560.0000    0.30767
113600.0000    0.66089
113640.0000    0.41217
113680.0000    0.37950
113720.0000    0.57692
113760.0000    0.43062
113800.0000    0.42746
113840.0000    0.59558
113880.0000    0.45115
113920.0000    0.42391
113960.0000    0.59991
114000.0000    0.51069
114040.0000    0.29628
114080.0000    0.31438
114120.0000    0.54334
114160.0000    0.52887
114200.0000    0.60778
114240.0000    0.24366
114280.0000    0.50819
114320.0000    0.44635
114360.0000    0.49720
114400.0000    0.37117
114440.0000    0.52756
114480.0000    0.43130
114520.0000    0.57120
114560.0000    0.44473
114600.0000    0.53776
114640.0000    0.70313
114680.0000    0.47072
114720.0000    0.64554
114760.0000    0.44212
114800.0000    0.48646
114840.0000    0.55680
114880.0000    0.39328
114920.0000    0.42436
114960.0000    0.53464
115000.0000    0.10147
115040.0000    0.64328
115080.0000    0.44044
115120.0000    0.57776
115160.0000    0.28945
115200.0000    0.44205
115240.0000    0.49836
115280.0000    0.53678
115320.0000    0.28437
115360.0000    0.41132
115400.0000    0.49149
115440.0000    0.42820
115480.0000    0.40078
115520.0000    0.49767
115560.0000    0.48390
115600.0000    0.41160
115640.0000    0.42756
115680.0000    0.48459
115720.0000    0.33262
115760.0000    0.26764
115800.0000    0.34727
115840.0000    0.56579
115880.0000    0.24318
115920.0000    0.12046
115960.0000    0.48403
116000.0000    0.39059
116040.0000    0.27297
116080.0000    0.51327
116120.0000    0.49343
116160.0000    0.60685
116200.0000    0.45046
116240.0000    0.56663
116280.0000    0.53050
116320.0000    0.47969
116360.0000    0.48564
116400.0000    0.33998
116440.0000    0.58991
116480.0000    0.39833
116520.0000    0.67770
116560.0000    0.45828
116600.0000    0.52025
116640.0000    0.58471
116680.0000    0.67562
116720.0000    0.42758
116760.0000    0.50219
116800.0000    0.48852
116840.0000    0.63924
116880.0000    0.35890
116920.0000    0.26615
116960.0000    0.46898
117000.0000    0.61574
117040.0000    0.49792
117080.0000    0.47994
117120.0000    0.32532
117160.0000    0.30673
117200.0000    0.38613
117240.0000    0.28171
117280.0000    0.36308
117320.0000    0.28486
117360.0000    0.28376
117400.0000    0.37966
117440.0000    0.36488
117480.0000    0.35419
117520.0000    0.42007
117560.0000    0.46815
117600.0000    0.32714
117640.0000    0.25972
117680.0000    0.35507
117720.0000    0.55806
117760.0000    0.81448
117800.0000    0.21548
117840.0000    0.31537
117880.0000    0.53964
117920.0000    0.10941
117960.0000    0.00249
118000.0000    0.21537
118040.0000   -0.11324
118080.0000   -0.17128
118120.0000   -0.09903
118160.0000    0.21319
118200.0000   -0.02621
118240.0000    0.18600
118280.0000    0.14045
118320.0000   -0.12923
118360.0000   -0.42787
118400.0000   -0.69374
118440.0000   -0.38873
118480.0000   -0.11471
118520.0000   -0.06990
118560.0000    0.01528
118600.0000    0.35172
118640.0000    0.49526
118680.0000    0.35584
118720.0000    0.31741
118760.0000    0.46441
118800.0000    0.58845
118840.0000    0.16817
118880.0000    0.34533
118920.0000    0.54330
118960.0000    0.51745
119000.0000    0.54964
119040.0000    0.24659
119080.0000    0.33605
119120.0000    0.47527
119160.0000    0.44637
119200.0000    0.49365
119240.0000    0.45299
119280.0000    0.22800
119320.0000    0.51998
119360.0000    0.32465
119400.0000    0.29519
119440.0000    0.26602
119480.0000    0.43837
119520.0000    0.34997
119560.0000    0.39954
119600.0000    0.51883
119640.0000    0.52561
119680.0000    0.54677
119720.0000    0.06923
119760.0000    0.47773
119800.0000    0.33050
119840.0000    0.60869
119880.0000    0.57339
119920.0000    0.56096
119960.0000    0.43978
120000.0000    0.40543
120040.0000    0.43805
120080.0000    0.36836
120120.0000    0.36840
120160.0000    0.61921
120200.0000    0.62676
120240.0000    0.60299
120280.0000    0.78454
120320.0000    0.62673
120360.0000    0.29436
120400.0000    0.34368
120440.0000    0.42599
120480.0000    0.44547
120520.0000    0.53566
120560.0000    0.37000
120600.0000    0.65264
120640.0000    0.46688
120680.0000    0.23418
120720.0000    0.40525
120760.0000    0.46753
120800.0000    0.54508
120840.0000    0.28046
120880.0000    0.32043
120920.0000    0.23969
120960.0000    0.32403
121000.0000    0.19992
121040.0000    0.23017
121080.0000    0.46745
121120.0000    0.34720
121160.0000    0.59034
121200.0000    0.60175
121240.0000    0.52753
121280.0000    0.25295
121320.0000    0.17773
121360.0000    0.36153
121400.0000    0.55957
121440.0000    0.23741
121480.0000    0.26333
121520.0000    0.23869
121560.0000    0.23242
121600.0000    0.27879
121640.0000    0.37103
121680.0000    0.24280
121720.0000    0.37393
121760.0000    0.17087
121800.0000    0.39361
121840.0000    0.34085
121880.0000    0.37761
121920.0000    0.26939
121960.0000    0.37046
122000.0000    0.34316
122040.0000    0.29768
122080.0000    0.37194
122120.0000    0.39062
122160.0000    0.44239
122200.0000    0.43292
122240.0000    0.32468
122280.0000    0.29153
122320.0000    0.49237
122360.0000    0.46640
122400.0000    0.62646
122440.0000    0.46820
122480.0000    0.64691
122520.0000    0.41445
122560.0000    0.69352
122600.0000    0.37111
122640.0000    0.46894
122680.0000    0.40500
122720.0000    0.56297
122760.0000    0.46151
122800.0000    0.53111
122840.0000    0.49038
122880.0000    0.60706
122920.0000    0.49210
122960.0000    0.40477
123000.0000    0.57576
123040.0000    0.40342
123080.0000    0.39759
123120.0000    0.27188
123160.0000    0.25809
123200.0000    0.37303
123240.0000    0.46573
123280.0000    0.19863
123320.0000    0.20199
123360.0000    0.24678
123400.0000   -0.03463
123440.0000    0.31142
123480.0000    0.34132
123520.0000    0.18905
123560.0000    0.47370
123600.0000    0.56987
123640.0000    0.41625
123680.0000    0.53460
123720.0000    0.51133
123760.0000    0.18112
123800.0000    0.12922
123840.0000    0.35322
123880.0000    0.15681
123920.0000    0.22153
123960.0000    0.17616
124000.0000    0.25639
124040.0000    0.35828
124080.0000    0.63098
124120.0000    0.25597
124160.0000    0.37081
124200.0000    0.14376
124240.0000    0.51007
124280.0000    0.30593
124320.0000    0.37455
124360.0000    0.18291
124400.0000    0.25793
124440.0000    0.81196
124480.0000    0.37849
124520.0000    0.60799
124560.0000    0.49734
124600.0000    0.65857
124640.0000    0.47740
124680.0000    0.21934
124720.0000    0.43970
124760.0000    0.67235
124800.0000    0.49493
124840.0000    0.31774
124880.0000    0.44182
124920.0000    0.57476
124960.0000    0.27660
125000.0000    0.14795
125040.0000    0.44353
125080.0000    0.37834
125120.0000    0.46469
125160.0000    0.20321
125200.0000    0.44709
125240.0000    0.35641
125280.0000    0.42631
125320.0000    0.34889
125360.0000    0.63981
125400.0000    0.38608
125440.0000    0.54146
125480.0000    0.56515
125520.0000    0.44530
125560.0000    0.54556
125600.0000    0.65479
125640.0000    0.43867
125680.0000    0.59339
125720.0000    0.57270
125760.0000    0.42713
125800.0000    0.29831
125840.0000    0.15286
125880.0000    0.21962
125920.0000   -0.04607
125960.0000   -0.08427
126000.0000    0.01332
126040.0000    0.35938
126080.0000    0.26993
126120.0000    0.10632
126160.0000    0.19117
126200.0000    0.12720
126240.0000    0.21046
126280.0000    0.22707
126320.0000    0.20927
126360.0000    0.27942
126400.0000    0.14920
126440.0000    0.20619
126480.0000    0.18788
126520.0000    0.11485
126560.0000    0.37189
126600.0000    0.19611
126640.0000    0.16459
126680.0000    0.06042
126720.0000    0.24625
126760.0000    0.21982
126800.0000    0.31994
126840.0000    0.32337
126880.0000    0.30153
126920.0000    0.38994
126960.0000    0.35480
127000.0000    0.12455
127040.0000    0.13829
127080.0000    0.34412
127120.0000    0.31692
127160.0000   -0.02045
127200.0000   -0.00595
127240.0000    0.00642
127280.0000   -0.11743
127320.0000   -0.16754
127360.0000   -0.18347
127400.0000   -0.08209
127440.0000   -0.06258
127480.0000   -0.16530
127520.0000   -0.22570
127560.0000   -0.07585
127600.0000   -0.19954
127640.0000   -0.07657
127680.0000    0.01740
127720.0000   -0.10040
127760.0000   -0.11212
127800.0000   -0.27082
127840.0000   -0.09639
127880.0000    0.05560
127920.0000   -0.28653
127960.0000   -0.11019
128000.0000   -0.15541
128040.0000   -0.39978
128080.0000   -0.04482
128120.0000   -0.09502
128160.0000   -0.24937
128200.0000    0.20779
128240.0000    0.11182
128280.0000   -0.28138
128320.0000   -0.02688
128360.0000   -0.15276
128400.0000   -0.28307
128440.0000   -0.33042
128480.0000   -0.35530
128520.0000   -0.23416
128560.0000   -0.47008
128600.0000   -0.37058
128640.0000   -0.04565
128680.0000   -0.49125
128720.0000   -0.30417
128760.0000   -0.39083
128800.0000   -0.36194
128840.0000   -0.41903
128880.0000   -0.45056
128920.0000   -0.45426
128960.0000   -0.34617
129000.0000   -0.51280
129040.0000   -0.22527
129080.0000   -0.20151
129120.0000   -0.45931
129160.0000   -0.64918
129200.0000   -0.20990
129240.0000   -0.14143
129280.0000    0.53394
129320.0000    0.20888
129360.0000    0.06689
129400.0000   -0.00354
129440.0000   -0.20484
129480.0000   -0.23092
129520.0000   -0.03794
129560.0000   -0.20675
129600.0000   -0.15277
129640.0000   -0.26664
129680.0000    0.11238
129720.0000   -0.28633
129760.0000    0.04228
129800.0000    0.19403
129840.0000    0.24448
129880.0000    0.27160
129920.0000    0.47481
129960.0000    0.31863
130000.0000    0.35981
130040.0000    0.25611
130080.0000    0.39834
130120.0000    0.42650
130160.0000    0.15374
130200.0000    0.53888
130240.0000    0.39491
130280.0000    0.26190
130320.0000   -0.05846
130360.0000   -0.00230
130400.0000    0.60569
130440.0000    0.28066
130480.0000    0.39215
130520.0000   -0.03977
130560.0000    0.20238
130600.0000    0.33469
130640.0000    0.41487
130680.0000    0.17691
130720.0000    0.18195
130760.0000    0.09184
130800.0000    0.31449
130840.0000    0.38791
130880.0000    0.18122
130920.0000    0.54224
130960.0000    0.29787
131000.0000    0.31828
131040.0000    0.37291
131080.0000    0.56946
131120.0000    0.30880
131160.0000    0.29195
131200.0000    0.24280
131240.0000    0.41464
131280.0000    0.42284
131320.0000    0.34254
131360.0000    0.47899
131400.0000    0.33775
131440.0000    0.33808
131480.0000    0.46868
131520.0000    0.58563
131560.0000    0.38270
131600.0000    0.42359
131640.0000    0.38873
131680.0000    0.28724
131720.0000    0.46378
131760.0000    0.32187
131800.0000    0.40168
131840.0000    0.52091
131880.0000    0.37845
131920.0000    0.36079
131960.0000    0.72560
132000.0000    0.39855
132040.0000    0.39789
132080.0000    0.61014
132120.0000    0.16393
132160.0000    0.03491
132200.0000    0.00504
132240.0000   -0.25847
132280.0000   -0.62451
132320.0000   -0.94428
132360.0000   -0.48901
132400.0000   -0.10638
132440.0000   -0.45355
132480.0000   -0.11525
132520.0000   -0.20455
132560.0000   -0.48453
132600.0000   -0.90885
132640.0000   -0.32474
132680.0000   -0.59654
132720.0000   -0.31577
132760.0000   -0.49370
132800.0000   -0.36373
132840.0000   -0.18006
132880.0000   -0.29749
132920.0000   -0.46815
132960.0000   -0.25044
133000.0000   -0.61050
133040.0000   -0.44138
133080.0000   -0.45913
133120.0000   -0.47853
133160.0000   -0.44241
133200.0000   -0.50949
133240.0000   -0.34200
133280.0000   -0.53097
133320.0000   -0.30013
133360.0000   -0.44006
133400.0000   -0.37587
133440.0000   -0.57865
133480.0000   -0.66818
133520.0000   -0.70091
133560.0000   -0.71138
133600.0000   -0.57634
133640.0000   -0.76605
133680.0000   -0.34900
133720.0000   -0.36372
133760.0000   -0.51476
133800.0000   -0.34939
133840.0000   -0.47507
133880.0000   -0.62529
133920.0000   -0.49857
133960.0000   -0.38003
134000.0000   -0.60208
134040.0000   -0.70513
134080.0000   -1.03964
134120.0000   -0.23407
134160.0000   -0.60183
134200.0000   -0.85725
134240.0000   -0.89767
134280.0000   -1.09655
134320.0000   -0.70975
134360.0000   -0.22390
134400.0000   -0.10833
134440.0000   -0.46707
134480.0000   -0.36242
134520.0000   -0.73036
134560.0000   -0.94912
134600.0000   -0.83293
134640.0000   -0.62209
134680.0000   -0.65059
134720.0000   -0.75527
134760.0000   -0.84934
134800.0000   -0.77030
134840.0000   -0.04342
134880.0000    0.00053
134920.0000   -0.47120
134960.0000   -0.52492
135000.0000   -0.66387
135040.0000   -0.60980
135080.0000   -0.24659
135120.0000   -0.59640
135160.0000   -0.64243
135200.0000   -0.98760
135240.0000   -0.69395
135280.0000   -0.61173
135320.0000   -0.26675
135360.0000   -0.36895
135400.0000   -0.62957
135440.0000   -0.56758
135480.0000   -0.31092
135520.0000   -0.33129
135560.0000   -0.16965
135600.0000    0.27080
135640.0000    0.01440
135680.0000   -0.16446
135720.0000   -0.32800
135760.0000   -0.19077
135800.0000   -0.64046
135840.0000   -0.52501
135880.0000   -0.41958
135920.0000   -0.55551
135960.0000   -0.44875
136000.0000   -0.50248
136040.0000   -0.58029
136080.0000   -0.79143
136120.0000   -0.74518
136160.0000   -0.36971
136200.0000   -0.49446
136240.0000   -0.21964
136280.0000   -0.09803
136320.0000   -0.14662
136360.0000   -0.37112
136400.0000   -0.33691
136440.0000   -0.40292
136480.0000   -0.35827
136520.0000   -0.25320
136560.0000   -0.46964
136600.0000   -0.37709
136640.0000    0.11586
136680.0000   -0.19166
136720.0000   -0.25759
136760.0000   -0.35766
136800.0000    0.06745
136840.0000   -0.09206
136880.0000   -0.07285
136920.0000   -0.48887
136960.0000   -0.23477
137000.0000   -0.32814
137040.0000    0.17762
137080.0000    0.01127
137120.0000   -0.41605
137160.0000   -0.29866
137200.0000   -0.21766
137240.0000   -0.19688
137280.0000   -0.39717
137320.0000   -0.26461
137360.0000   -0.50984
137400.0000   -0.47007
137440.0000   -0.42128
137480.0000   -0.20103
137520.0000   -0.51299
137560.0000   -0.37351
137600.0000   -0.36827
137640.0000   -0.49074
137680.0000   -0.46743
137720.0000   -0.07082
137760.0000   -0.34657
137800.0000   -0.13594
137840.0000    0.09617
137880.0000    0.35317
137920.0000    0.22428
137960.0000    0.38325
138000.0000    0.46339
138040.0000   -0.22674
138080.0000    0.05900
138120.0000    0.03271
138160.0000   -0.25803
138200.0000   -0.08744
138240.0000   -0.02562
138280.0000   -0.12965
138320.0000   -0.16248
138360.0000   -0.32063
138400.0000   -0.06398
138440.0000   -0.37459
138480.0000   -0.13495
138520.0000   -0.11245
138560.0000   -0.17085
138600.0000   -0.27056
138640.0000    0.08576
138680.0000   -0.07989
138720.0000   -0.45101
138760.0000   -0.32765
138800.0000   -0.10194
138840.0000   -0.10322
138880.0000   -0.20759
138920.0000   -0.15062
138960.0000   -0.67944
139000.0000   -0.37917
139040.0000   -0.52761
139080.0000   -0.54064
139120.0000   -0.30098
139160.0000   -0.50461
139200.0000   -0.43040
139240.0000   -0.43113
139280.0000   -0.40969
139320.0000   -0.25806
139360.0000    0.05368
139400.0000   -0.19840
139440.0000   -0.38233
139480.0000   -0.70043
139520.0000   -0.53744
139560.0000   -0.44283
139600.0000   -0.29950
139640.0000   -0.45704
139680.0000   -0.30228
139720.0000   -0.28776
139760.0000   -0.30605
139800.0000   -0.19685
139840.0000   -0.20001
139880.0000   -0.46435
139920.0000   -0.38385
139960.0000   -0.31821
140000.0000   -0.57001
140040.0000   -0.56517
140080.0000   -0.28118
140120.0000   -0.42718
140160.0000   -0.43813
140200.0000   -0.70945
140240.0000   -0.57969
140280.0000   -0.55341
140320.0000   -0.36214
140360.0000   -0.42398
140400.0000   -0.30907
140440.0000   -0.19474
140480.0000   -0.15227
140520.0000   -0.10863
140560.0000   -0.60381
140600.0000    0.14233
140640.0000    0.08735
140680.0000   -0.23832
140720.0000    0.02898
140760.0000   -0.14856
140800.0000   -0.06757
140840.0000   -0.38214
140880.0000   -0.63574
140920.0000   -0.49639
140960.0000   -0.31060
141000.0000   -0.31106
141040.0000   -0.18020
141080.0000   -0.21354
141120.0000   -0.07573
141160.0000   -0.41329
141200.0000   -0.17617
141240.0000   -0.32682
141280.0000   -0.06769
141320.0000   -0.22378
141360.0000   -0.53698
141400.0000   -0.26570
141440.0000   -0.20632
141480.0000   -0.12767
141520.0000   -0.33412
141560.0000   -0.21311
141600.0000   -0.18046
141640.0000   -0.58992
141680.0000   -0.56544
141720.0000   -0.22360
141760.0000   -0.18653
141800.0000   -0.22435
141840.0000   -0.27414
141880.0000   -0.31691
141920.0000   -0.56009
141960.0000   -0.26619
142000.0000   -0.39782
142040.0000    0.02736
142080.0000   -0.37900
142120.0000   -0.24460
142160.0000   -0.44665
142200.0000   -0.64770
142240.0000   -0.22074
142280.0000   -0.35628
142320.0000   -0.34997
142360.0000   -0.20830
142400.0000   -0.09712
142440.0000   -0.18611
142480.0000   -0.38656
142520.0000   -0.35600
142560.0000    0.07594
142600.0000    0.25338
142640.0000    0.22163
142680.0000    0.50027
142720.0000    0.18675
142760.0000   -0.06803
142800.0000   -0.07650
142840.0000   -0.18389
142880.0000   -0.33222
142920.0000   -0.14085
142960.0000   -0.19405
143000.0000   -0.37645
143040.0000   -0.30990
143080.0000   -0.23709
143120.0000   -0.24897
143160.0000    0.04646
143200.0000   -0.46097
143240.0000   -0.06080
143280.0000   -0.41634
143320.0000   -0.50922
143360.0000   -0.67923
143400.0000   -0.45619
143440.0000   -0.27692
143480.0000   -0.33253
143520.0000   -0.44585
143560.0000   -0.59090
143600.0000   -0.27575
143640.0000   -0.21249
143680.0000   -0.44652
143720.0000   -0.13084
143760.0000   -0.47407
143800.0000   -0.79164
143840.0000   -0.52717
143880.0000   -0.54538
143920.0000   -0.56959
143960.0000   -0.44259
144000.0000   -0.41021
144040.0000   -0.50927
144080.0000   -0.17919
144120.0000   -0.22398
144160.0000   -0.41144
144200.0000   -0.49982
144240.0000   -0.57149
144280.0000   -0.39258
144320.0000   -0.89508
144360.0000   -0.34705
144400.0000   -0.51892
144440.0000   -0.54650
144480.0000   -0.71454
144520.0000   -0.52208
144560.0000   -0.54917
144600.0000   -0.31245
144640.0000   -0.33395
144680.0000   -0.48473
144720.0000   -0.49356
144760.0000   -0.29530
144800.0000   -0.52499
144840.0000   -0.64880
144880.0000   -0.56758
144920.0000   -0.35325
144960.0000   -0.58364
145000.0000   -0.47018
145040.0000   -0.35396
145080.0000   -0.43703
145120.0000   -0.09081
145160.0000   -0.49049
145200.0000   -0.70442
145240.0000   -0.48672
145280.0000   -0.32551
145320.0000   -0.32476
145360.0000   -0.36846
145400.0000   -0.41553
145440.0000   -0.37061
145480.0000   -0.65452
145520.0000   -0.57441
145560.0000   -0.71509
145600.0000   -0.58252
145640.0000   -0.77672
145680.0000   -0.50109
145720.0000   -0.48768
145760.0000   -0.48369
145800.0000   -0.51365
145840.0000    0.07505
145880.0000   -0.46107
145920.0000    0.03268
145960.0000    0.02889
146000.0000   -0.27105
146040.0000   -0.26375
146080.0000   -0.29230
146120.0000   -0.14111
146160.0000   -0.22882
146200.0000   -0.31216
146240.0000   -0.43280
146280.0000   -0.38340
146320.0000   -0.50501
146360.0000   -0.57452
146400.0000   -0.72386
146440.0000   -0.31818
146480.0000   -0.55595
146520.0000   -0.50688
146560.0000   -0.65688
146600.0000   -0.06534
146640.0000   -0.41781
146680.0000   -0.56933
146720.0000   -0.47880
146760.0000   -0.33542
146800.0000   -0.44537
146840.0000   -0.38531
146880.0000   -0.49009
146920.0000   -0.59207
146960.0000   -0.48281
147000.0000   -0.37322
147040.0000   -0.50382
147080.0000   -0.47984
147120.0000   -0.39272
147160.0000   -0.57309
147200.0000   -0.88351
147240.0000   -0.93580
147280.0000   -0.59663
147320.0000   -0.69593
147360.0000   -0.75761
147400.0000   -0.61453
147440.0000   -0.59578
147480.0000   -0.65289
147520.0000   -0.66612
147560.0000   -0.71588
147600.0000   -0.71510
147640.0000   -0.16689
147680.0000   -0.51824
147720.0000   -0.54827
147760.0000   -0.39856
147800.0000   -0.57909
147840.0000   -0.32316
147880.0000   -0.80810
147920.0000   -0.54015
147960.0000   -0.66064
148000.0000   -0.42339
148040.0000   -0.56246
148080.0000   -0.36117
148120.0000   -0.33090
148160.0000   -0.40023
148200.0000   -0.33179
148240.0000   -0.40059
148280.0000   -0.52482
148320.0000   -0.56998
148360.0000   -0.51086
148400.0000   -0.60862
148440.0000   -0.38808
148480.0000   -0.33982
148520.0000   -0.58703
148560.0000   -0.67964
148600.0000   -0.71431
148640.0000   -0.63977
148680.0000   -0.64494
148720.0000   -0.39467
148760.0000   -0.53534
148800.0000   -0.17532
148840.0000   -0.24511
148880.0000   -0.59742
148920.0000   -0.48168
148960.0000   -0.42955
149000.0000   -0.51804
149040.0000   -0.48916
149080.0000   -0.55392
149120.0000   -0.64231
149160.0000   -0.04675
149200.0000   -0.13482
149240.0000   -0.46214
149280.0000   -0.49653
149320.0000   -0.19182
149360.0000   -0.42690
149400.0000   -0.68263
149440.0000   -0.73555
149480.0000   -0.49507
149520.0000   -0.43782
149560.0000   -0.18034
149600.0000   -0.33376
149640.0000   -0.46956
149680.0000   -0.28910
149720.0000   -0.42019
149760.0000   -0.62274
149800.0000   -0.53015
149840.0000   -0.52407
149880.0000   -0.65751
149920.0000   -0.59190
149960.0000   -0.35153
150000.0000   -0.43132
150040.0000   -0.55990
150080.0000   -0.50135
150120.0000   -0.52983
150160.0000   -0.77505
150200.0000   -0.53212
150240.0000   -0.64729
150280.0000   -0.27438
150320.0000   -0.70098
150360.0000   -0.58854
150400.0000   -0.67946
150440.0000   -0.45400
150480.0000   -0.65536
150520.0000   -0.24020
150560.0000   -0.73689
150600.0000   -0.61856
150640.0000   -0.29316
150680.0000   -0.20110
150720.0000   -0.40276
150760.0000   -0.24247
150800.0000   -0.22045
150840.0000   -0.41511
150880.0000   -0.32368
150920.0000   -0.09107
150960.0000   -0.05725
151000.0000    0.36464
151040.0000   -0.24490
151080.0000   -0.29647
151120.0000   -0.01399
151160.0000   -0.00535
151200.0000   -0.23941
151240.0000   -0.03758
151280.0000    0.08103
151320.0000   -0.08309
151360.0000   -0.11513
151400.0000   -0.28580
151440.0000   -0.28955
151480.0000   -0.24348
151520.0000   -0.06242
151560.0000   -0.19650
151600.0000    0.03209
151640.0000   -0.57151
151680.0000   -0.17459
151720.0000   -0.30960
151760.0000   -0.13438
151800.0000   -0.44064
151840.0000   -0.32212
151880.0000   -0.14006
151920.0000   -0.47778
151960.0000   -0.12417
152000.0000   -0.26555
152040.0000   -0.04030
152080.0000    0.16859
152120.0000    0.25461
152160.0000   -0.17692
152200.0000   -0.04479
152240.0000   -0.21849
152280.0000   -0.56350
152320.0000   -0.52543
152360.0000   -0.51228
152400.0000   -0.68835
152440.0000   -0.38174
152480.0000   -0.15860
152520.0000   -0.73647
152560.0000   -0.18901
152600.0000   -0.59871
152640.0000   -0.47556
152680.0000   -0.12654
152720.0000   -0.15543
152760.0000   -0.42601
152800.0000   -0.54896
152840.0000   -0.70433
152880.0000   -0.24702
152920.0000   -0.37785
152960.0000   -0.21738
153000.0000   -0.19259
153040.0000   -0.17401
153080.0000   -0.28744
153120.0000    0.03209
153160.0000   -0.14081
153200.0000   -0.31936
153240.0000   -0.44894
153280.0000   -0.30395
153320.0000   -0.13150
153360.0000   -0.41470
153400.0000   -0.41904
153440.0000   -0.36689
153480.0000   -0.42001
153520.0000   -0.22768
153560.0000   -0.66665
153600.0000   -0.64635
153640.0000   -0.72669
153680.0000   -0.67798
153720.0000   -0.77010
153760.0000   -0.92965
153800.0000   -0.80659
153840.0000   -1.01047
153880.0000   -0.69796
153920.0000   -0.80413
153960.0000   -0.93476
154000.0000   -0.88898
154040.0000   -1.08839
154080.0000   -1.16943
154120.0000   -1.16647
154160.0000   -0.97258
154200.0000   -0.91621
154240.0000   -0.87216
154280.0000   -0.73807
154320.0000   -0.75559
154360.0000   -0.70357
154400.0000   -0.80867
154440.0000   -0.74109
154480.0000   -0.78023
154520.0000   -0.74470
154560.0000   -1.01014
154600.0000   -0.87782
154640.0000   -0.93812
154680.0000   -0.67073
154720.0000   -0.58500
154760.0000   -0.71719
154800.0000   -0.51035
154840.0000   -0.55770
154880.0000   -0.78221
154920.0000   -0.94435
154960.0000   -0.66899
155000.0000   -0.79196
155040.0000   -0.37618
155080.0000   -0.46375
155120.0000   -0.37565
155160.0000   -0.43913
155200.0000   -0.44080
155240.0000   -0.66289
155280.0000   -0.40413
155320.0000   -0.33408
155360.0000   -0.28734
155400.0000   -0.28475
155440.0000   -0.26323
155480.0000   -0.27489
155520.0000   -0.55653
155560.0000   -0.51705
155600.0000   -0.41650
155640.0000   -0.40044
155680.0000   -0.92917
155720.0000   -0.87285
155760.0000   -0.47133
155800.0000   -0.57410
155840.0000   -0.43147
155880.0000   -0.44491
155920.0000   -0.46000
155960.0000   -0.42117
156000.0000   -0.31782
156040.0000   -0.43873
156080.0000   -0.50730
156120.0000   -0.61841
156160.0000   -0.44296
156200.0000   -0.71754
156240.0000   -0.48370
156280.0000   -0.52680
156320.0000   -0.57769
156360.0000   -0.71709
156400.0000   -0.61464
156440.0000   -0.72972
156480.0000   -0.25896
156520.0000   -0.23317
156560.0000   -0.23135
156600.0000   -0.48260
156640.0000   -0.56495
156680.0000   -0.43547
156720.0000   -0.44712
156760.0000   -0.59226
156800.0000   -0.41250
156840.0000   -0.72963
156880.0000   -0.35417
156920.0000   -0.55513
156960.0000   -0.21806
157000.0000   -0.23724
157040.0000   -0.27654
157080.0000   -0.40788
157120.0000   -0.45993
157160.0000   -0.47443
157200.0000   -0.57614
157240.0000   -0.66773
157280.0000   -0.54636
157320.0000   -0.65666
157360.0000   -0.65792
157400.0000   -0.53651
157440.0000   -0.59745
157480.0000   -0.48129
157520.0000   -0.56521
157560.0000   -0.57719
157600.0000   -0.32784
157640.0000   -0.64798
157680.0000   -0.64277
157720.0000   -0.43109
157760.0000   -0.75041
157800.0000   -0.70915
157840.0000   -0.65999
157880.0000   -0.59116
157920.0000   -0.54524
157960.0000   -0.59741
158000.0000   -0.58886
158040.0000   -0.36929
158080.0000   -0.41911
158120.0000   -0.60171
158160.0000   -0.59558
158200.0000   -0.42296
158240.0000   -0.45605
158280.0000   -0.80830
158320.0000   -0.69727
158360.0000   -0.87655
158400.0000   -0.92822
158440.0000   -0.68996
158480.0000   -0.59258
158520.0000   -0.48253
158560.0000   -0.53675
158600.0000   -0.45620
158640.0000   -0.67122
158680.0000   -0.71644
158720.0000   -0.52157
158760.0000   -0.52764
158800.0000   -0.78385
158840.0000   -0.15950
158880.0000   -0.61900
158920.0000   -0.40977
158960.0000   -0.93768
159000.0000   -0.60224
159040.0000   -0.63495
159080.0000   -0.37912
159120.0000   -0.50940
159160.0000   -0.46736
159200.0000   -0.70948
159240.0000   -0.60950
159280.0000   -0.60955
159320.0000   -0.48936
159360.0000   -0.58097
159400.0000   -0.99101
159440.0000   -0.69001
159480.0000   -0.55959
159520.0000   -0.74226
159560.0000   -0.47160
159600.0000   -0.48198
159640.0000   -0.76974
159680.0000   -0.68522
159720.0000   -0.78225
159760.0000   -0.75318
159800.0000   -0.50712
159840.0000   -0.49073
159880.0000   -0.50756
159920.0000   -1.07553
159960.0000   -0.80929
160000.0000   -0.52097
160040.0000   -0.79963
160080.0000   -0.62150
160120.0000   -0.82871
160160.0000   -0.72622
160200.0000   -0.44054
160240.0000   -0.62046
160280.0000   -0.15484
160320.0000   -0.49309
160360.0000   -0.50441
160400.0000   -0.46351
160440.0000   -0.47418
160480.0000   -0.68107
160520.0000   -0.61953
160560.0000   -0.47652
160600.0000   -0.69902
160640.0000   -0.67669
160680.0000   -0.57920
160720.0000   -0.56067
160760.0000   -0.45846
160800.0000   -0.51464
160840.0000   -0.30911
160880.0000   -0.53743
160920.0000   -0.58159
160960.0000   -0.64396
161000.0000   -0.40499
161040.0000   -0.58811
161080.0000   -0.31722
161120.0000   -0.44891
161160.0000   -0.38296
161200.0000   -0.76127
161240.0000   -0.58282
161280.0000   -0.43589
161320.0000   -0.61538
161360.0000   -0.59540
161400.0000   -0.53284
161440.0000   -0.85009
161480.0000   -0.45396
161520.0000   -0.31792
161560.0000   -0.66993
161600.0000   -0.59583
161640.0000   -0.34472
161680.0000   -0.49553
161720.0000   -0.71739
161760.0000   -0.62383
161800.0000   -0.54602
161840.0000   -0.33488
161880.0000   -0.40205
161920.0000   -0.57592
161960.0000   -0.27716
162000.0000   -0.20191
162040.0000   -0.25601
162080.0000   -0.64274
162120.0000   -0.41260
162160.0000   -0.72451
162200.0000   -0.74582
162240.0000   -0.70889
162280.0000   -0.52887
162320.0000   -0.54017
162360.0000   -0.47662
162400.0000   -0.60264
162440.0000    0.18276
162480.0000   -0.09312
162520.0000   -0.04044
162560.0000    0.00584
162600.0000    0.07171
162640.0000    0.09685
162680.0000   -0.09227
162720.0000   -0.52661
162760.0000   -0.59480
162800.0000   -0.47165
162840.0000   -0.61109
162880.0000   -0.42477
162920.0000   -0.48952
162960.0000   -0.37964
163000.0000   -0.28626
163040.0000   -0.44384
163080.0000   -0.31091
163120.0000   -0.68040
163160.0000   -0.03529
163200.0000    0.12751
163240.0000   -0.02290
163280.0000    0.09699
163320.0000   -0.15881
163360.0000    0.06084
163400.0000   -0.06552
163440.0000    0.04735
163480.0000    0.22098
163520.0000   -0.16148
163560.0000   -0.00670
163600.0000    0.13009
163640.0000    0.15943
163680.0000    0.30207
163720.0000    0.29440
163760.0000    0.21990
163800.0000    0.02507
163840.0000    0.18488
163880.0000    0.20539
163920.0000   -0.14198
163960.0000    0.00214
164000.0000    0.09727
164040.0000    0.12017
164080.0000    0.11761
164120.0000   -0.02521
164160.0000   -0.05288
164200.0000    0.01258
164240.0000   -0.02918
164280.0000    0.10827
164320.0000    0.11103
164360.0000    0.21635
164400.0000   -0.01040
164440.0000   -0.05848
164480.0000   -0.05905
164520.0000    0.14682
164560.0000    0.14906
164600.0000    0.14185
164640.0000   -0.12841
164680.0000    0.06968
164720.0000    0.12699
164760.0000    0.01985
164800.0000   -0.04782
164840.0000    0.26192
164880.0000   -0.04385
164920.0000    0.42054
164960.0000    0.30263
165000.0000    0.37838
165040.0000    0.51476
165080.0000    0.41652
165120.0000    0.25338
165160.0000    0.46897
165200.0000    0.36052
165240.0000    0.44959
165280.0000    0.12197
165320.0000    0.10376
165360.0000    0.28379
165400.0000    0.31705
165440.0000    0.33902
165480.0000    0.29857
165520.0000    0.49603
165560.0000    0.63721
165600.0000    0.25862
165640.0000    0.37192
165680.0000    0.37465
165720.0000    0.52214
165760.0000    0.45853
165800.0000    0.47826
165840.0000    0.40741
165880.0000    0.45479
165920.0000    0.50625
165960.0000    0.26364
166000.0000    0.30474
166040.0000    0.48567
166080.0000    0.55958
166120.0000    0.38025
166160.0000    0.42012
166200.0000    0.40943
166240.0000    0.26091
166280.0000    0.39179
166320.0000    0.39982
166360.0000    0.21192
166400.0000    0.38271
166440.0000    0.24906
166480.0000    0.39338
166520.0000    0.34051
166560.0000    0.29702
166600.0000    0.24173
166640.0000    0.31517
166680.0000    0.48475
166720.0000    0.48980
166760.0000    0.27131
166800.0000    0.31867
166840.0000    0.34659
166880.0000    0.18329
166920.0000    0.38475
166960.0000    0.26448
167000.0000    0.33314
167040.0000    0.47776
167080.0000    0.50924
167120.0000    0.37506
167160.0000    0.38145
167200.0000    0.26574
167240.0000    0.31955
167280.0000    0.40651
167320.0000    0.20410
167360.0000    0.43378
167400.0000    0.29021
167440.0000    0.31256
167480.0000    0.36989
167520.0000    0.48891
167560.0000    0.33991
167600.0000    0.34478
167640.0000    0.35049
167680.0000    0.23300
167720.0000    0.34063
167760.0000    0.16290
167800.0000    0.34050
167840.0000    0.36982
167880.0000    0.28489
167920.0000    0.06273
167960.0000    0.09355
168000.0000    0.32673
168040.0000    0.29588
168080.0000    0.38159
168120.0000    0.27836
168160.0000    0.41358
168200.0000    0.31564
168240.0000    0.33671
168280.0000    0.28886
168320.0000    0.23447
168360.0000    0.27790
168400.0000    0.30041
168440.0000    0.37556
168480.0000    0.28245
168520.0000    0.27379
168560.0000    0.33475
168600.0000    0.22596
168640.0000    0.48809
168680.0000    0.26092
168720.0000    0.30965
168760.0000    0.23467
168800.0000    0.17889
168840.0000    0.26032
168880.0000    0.47140
168920.0000    0.10233
168960.0000    0.32625
169000.0000    0.40431
169040.0000    0.19511
169080.0000    0.46277
169120.0000    0.14804
169160.0000    0.24970
169200.0000    0.39827
169240.0000    0.28999
169280.0000    0.43556
169320.0000    0.31814
169360.0000    0.06977
169400.0000    0.01344
169440.0000   -0.09762
169480.0000   -0.40861
169520.0000   -0.39975
169560.0000   -0.84236
169600.0000   -0.00651
169640.0000   -0.33391
169680.0000   -0.52405
169720.0000   -0.31385
169760.0000   -0.18651
169800.0000   -0.01362
169840.0000    0.25426
169880.0000   -0.06166
169920.0000    0.11888
169960.0000    0.13545
170000.0000    0.02556
170040.0000    0.00965
170080.0000   -0.57667
170120.0000   -0.08875
170160.0000    0.04352
170200.0000   -0.36020
170240.0000   -0.21850
170280.0000    0.15097
170320.0000   -0.06946
170360.0000   -0.42338
170400.0000   -0.10985
170440.0000   -0.35310
170480.0000   -0.17824
170520.0000   -0.36886
170560.0000   -0.11864
170600.0000    0.07292
170640.0000    0.02175
170680.0000   -0.00220
170720.0000   -0.04609
170760.0000    0.02003
170800.0000   -0.08905
170840.0000   -0.08264
170880.0000   -0.18275
170920.0000    0.04825
170960.0000    0.20442
171000.0000   -0.25377
171040.0000    0.05004
171080.0000   -0.24067
171120.0000   -0.09580
171160.0000   -0.20426
171200.0000   -0.05511
171240.0000    0.18463
171280.0000    0.44699
171320.0000    0.42055
171360.0000    0.28792
171400.0000    0.08561
171440.0000    0.35482
171480.0000    0.50415
171520.0000    0.60117
171560.0000    0.24394
171600.0000    0.40012
171640.0000    0.52856
171680.0000    0.44382
171720.0000    0.53920
171760.0000    0.37981
171800.0000    0.58150
171840.0000    0.36817
171880.0000    0.29995
171920.0000    0.35198
171960.0000    0.34961
172000.0000    0.36276
172040.0000    0.40252
172080.0000    0.41488
172120.0000   -0.00846
172160.0000    0.42132
172200.0000    0.40418
172240.0000    0.33987
172280.0000    0.38917
172320.0000    0.27166
172360.0000    0.52850
172400.0000    0.40138
172440.0000    0.35668
172480.0000    0.34198
172520.0000    0.23194
172560.0000    0.45974
172600.0000    0.36388
172640.0000    0.50751
172680.0000    0.51126
172720.0000    0.42298
172760.0000    0.27134
172800.0000    0.26693
172840.0000    0.47634
172880.0000    0.19423
172920.0000    0.21208
172960.0000    0.23608
173000.0000    0.33389
173040.0000    0.10871
173080.0000    0.19512
173120.0000    0.26656
173160.0000    0.27183
173200.0000    0.29677
173240.0000    0.19848
173280.0000    0.33094
173320.0000    0.37478
173360.0000    0.30582
173400.0000    0.26281
173440.0000    0.18285
173480.0000    0.25645
173520.0000    0.35342
173560.0000    0.30243
173600.0000    0.19854
173640.0000    0.14077
173680.0000    0.19531
173720.0000    0.30001
173760.0000    0.36379
173800.0000    0.20376
173840.0000    0.29914
173880.0000    0.17885
173920.0000    0.33712
173960.0000    0.41660
174000.0000    0.50338
174040.0000    0.54345
174080.0000    0.59042
174120.0000    0.41136
174160.0000    0.37897
174200.0000    0.40993
174240.0000    0.34226
174280.0000    0.22035
174320.0000    0.18082
174360.0000    0.25730
174400.0000    0.26300
174440.0000   -0.15106
174480.0000   -0.26414
174520.0000    0.16285
174560.0000    0.27836
174600.0000   -0.01999
174640.0000    0.09404
174680.0000    0.15415
174720.0000    0.28412
174760.0000    0.00214
174800.0000    0.01288
174840.0000    0.17776
174880.0000    0.06423
174920.0000   -0.14855
174960.0000    0.02138
175000.0000   -0.02240
175040.0000    0.04309
175080.0000    0.38607
175120.0000    0.05943
175160.0000    0.25090
175200.0000    0.38323
175240.0000    0.30618
175280.0000    0.47323
175320.0000    0.58326
175360.0000    0.48055
175400.0000    0.31583
175440.0000    0.34593
175480.0000    0.15809
175520.0000    0.18091
175560.0000    0.33816
175600.0000    0.20105
175640.0000    0.30551
175680.0000    0.11797
175720.0000    0.40295
175760.0000    0.20753
175800.0000    0.13741
175840.0000    0.35229
175880.0000    0.28198
175920.0000    0.29143
175960.0000    0.23655
176000.0000    0.51994
176040.0000    0.44286
176080.0000    0.28081
176120.0000    0.24750
176160.0000    0.16263
176200.0000    0.05316
176240.0000    0.21868
176280.0000    0.12936
176320.0000    0.20978
176360.0000    0.01270
176400.0000    0.27172
176440.0000    0.13283
176480.0000    0.31122
176520.0000    0.17901
176560.0000    0.24252
176600.0000    0.07875
176640.0000    0.17833
176680.0000    0.00531
176720.0000    0.24462
176760.0000    0.20035
176800.0000    0.22982
176840.0000    0.10177
176880.0000   -0.12321
176920.0000    0.03426
176960.0000   -0.03608
177000.0000   -0.12082
177040.0000    0.07446
177080.0000    0.13905
177120.0000    0.00833
177160.0000   -0.33072
177200.0000   -0.15241
177240.0000   -0.23847
177280.0000   -0.36948
177320.0000   -0.04860
177360.0000   -0.43580
177400.0000   -0.32837
177440.0000   -0.11919
177480.0000   -0.02476
177520.0000   -0.07043
177560.0000   -0.47883
177600.0000   -0.35680
177640.0000   -0.08996
177680.0000   -0.52126
177720.0000    0.07650
177760.0000    0.14279
177800.0000    0.05014
177840.0000    0.52962
177880.0000    0.31500
177920.0000   -0.04670
177960.0000    0.04240
178000.0000    0.12660
178040.0000   -0.15792
178080.0000   -0.11835
178120.0000    0.12913
178160.0000    0.15382
178200.0000    0.22696
178240.0000   -0.01167
178280.0000    0.39865
178320.0000    0.16811
178360.0000   -0.05139
178400.0000    0.33810
178440.0000    0.03082
178480.0000    0.16119
178520.0000    0.23808
178560.0000    0.20742
178600.0000    0.30438
178640.0000    0.33069
178680.0000    0.27247
178720.0000    0.13009
178760.0000    0.45877
178800.0000    0.49841
178840.0000    0.45880
178880.0000    0.72082
178920.0000    0.42257
178960.0000    0.39381
179000.0000    0.37057
179040.0000    0.69818
179080.0000    0.40253
179120.0000    0.39088
179160.0000    0.61671
179200.0000    0.44082
179240.0000    0.68833
179280.0000    0.51299
179320.0000    0.53139
179360.0000    0.58586
179400.0000    0.37926
179440.0000    0.42186
179480.0000    0.35981
179520.0000    0.59926
179560.0000    0.26115
179600.0000    0.25325
179640.0000    0.38876
179680.0000    0.39422
179720.0000    0.35776
179760.0000    0.29157
179800.0000    0.44629
179840.0000    0.51401
179880.0000    0.21494
179920.0000    0.22160
179960.0000    0.23730
180000.0000    0.34581
180040.0000    0.13804
180080.0000    0.26370
180120.0000    0.26083
180160.0000    0.43213
180200.0000    0.06182
180240.0000    0.29670
180280.0000    0.34951
180320.0000    0.19208
180360.0000    0.05566
180400.0000    0.32785
180440.0000    0.36778
180480.0000    0.69896
180520.0000    0.26484
180560.0000    0.16290
180600.0000    0.13256
180640.0000    0.38649
180680.0000    0.27654
180720.0000    0.44342
180760.0000    0.28375
180800.0000    0.37831
180840.0000    0.51933
180880.0000    0.20942
180920.0000    0.51103
180960.0000    0.32044
181000.0000    0.27457
181040.0000    0.04392
181080.0000    0.32304
181120.0000    0.29316
181160.0000    0.26113
181200.0000    0.28710
181240.0000    0.21448
181280.0000    0.24498
181320.0000    0.24750
181360.0000    0.33378
181400.0000    0.55990
181440.0000    0.28772
181480.0000    0.14107
181520.0000    0.16719
181560.0000    0.29046
181600.0000    0.38009
181640.0000    0.35351
181680.0000    0.58836
181720.0000    0.46850
181760.0000    0.09058
181800.0000    0.42404
181840.0000    0.36845
181880.0000    0.43692
181920.0000    0.08582
181960.0000    0.20866
182000.0000    0.42726
182040.0000    0.45884
182080.0000    0.26555
182120.0000    0.40237
182160.0000    0.42458
182200.0000    0.17875
182240.0000    0.15241
182280.0000    0.24318
182320.0000    0.45261
182360.0000    0.37293
182400.0000    0.48578
182440.0000    0.23981
182480.0000    0.39843
182520.0000   -0.00373
182560.0000    0.37739
182600.0000    0.30270
182640.0000    0.39390
182680.0000    0.59738
182720.0000    0.65124
182760.0000    0.67415
182800.0000    0.74115
182840.0000    0.61194
182880.0000    0.26489
182920.0000    0.41761
182960.0000    0.36594
183000.0000    0.56360
183040.0000    0.66585
183080.0000    0.29084
183120.0000    0.39155
183160.0000    0.09871
183200.0000    0.03521
183240.0000    0.10616
183280.0000    0.35111
183320.0000    0.27615
183360.0000    0.29566
183400.0000    0.37769
183440.0000    0.37686
183480.0000    0.32075
183520.0000    0.25471
183560.0000    0.07096
183600.0000    0.29292
183640.0000    0.31067
183680.0000    0.29603
183720.0000    0.27216
183760.0000    0.33764
183800.0000    0.26898
183840.0000    0.31203
183880.0000    0.32272
183920.0000    0.27047
183960.0000    0.13517
184000.0000    0.45609
184040.0000    0.35989
184080.0000    0.45516
184120.0000    0.18170
184160.0000    0.22716
184200.0000    0.40583
184240.0000    0.13076
184280.0000    0.42327
184320.0000    0.41186
184360.0000    0.57715
184400.0000    0.51928
184440.0000    0.38903
184480.0000    0.35970
184520.0000    0.36695
184560.0000    0.37050
184600.0000    0.37501
184640.0000    0.22159
184680.0000    0.36170
184720.0000    0.19745
184760.0000    0.50206
184800.0000    0.30016
184840.0000    0.37848
184880.0000    0.18525
184920.0000    0.21558
184960.0000    0.35561
185000.0000    0.39409
185040.0000    0.41314
185080.0000    0.25778
185120.0000    0.35615
185160.0000    0.26374
185200.0000    0.27916
185240.0000    0.07858
185280.0000    0.21343
185320.0000    0.24631
185360.0000    0.28619
185400.0000    0.22925
185440.0000    0.29638
185480.0000    0.26293
185520.0000    0.38948
185560.0000    0.44396
185600.0000    0.29797
185640.0000    0.35899
185680.0000    0.23563
185720.0000    0.24071
185760.0000    0.43565
185800.0000    0.48102
185840.0000    0.22373
185880.0000    0.38801
185920.0000    0.38912
185960.0000    0.30051
186000.0000    0.16336
186040.0000    0.07135
186080.0000    0.19984
186120.0000    0.14292
186160.0000    0.08088
186200.0000    0.22539
186240.0000    0.35016
186280.0000    0.45764
186320.0000    0.22053
186360.0000    0.25123
186400.0000    0.31640
186440.0000    0.07040
186480.0000    0.60745
186520.0000    0.35160
186560.0000    0.34974
186600.0000    0.19615
186640.0000    0.43140
186680.0000    0.34727
186720.0000    0.56082
186760.0000    0.41813
186800.0000    0.26142
186840.0000    0.51236
186880.0000    0.21656
186920.0000    0.41629
186960.0000    0.43632
187000.0000    0.37066
187040.0000    0.34984
187080.0000    0.07121
187120.0000    0.36397
187160.0000    0.42480
187200.0000    0.57038
187240.0000    0.40867
187280.0000    0.33921
187320.0000    0.32179
187360.0000    0.44379
187400.0000    0.25936
187440.0000    0.31494
187480.0000    0.59218
187520.0000    0.26334
187560.0000    0.22679
187600.0000    0.42109
187640.0000    0.08261
187680.0000    0.43041
187720.0000    0.03365
187760.0000    0.30823
187800.0000    0.21839
187840.0000    0.19888
187880.0000    0.30919
187920.0000    0.08660
187960.0000    0.28992
188000.0000    0.38853
188040.0000    0.56310
188080.0000    0.42313
188120.0000    0.43169
188160.0000    0.46823
188200.0000    0.16059
188240.0000    0.33853
188280.0000    0.42309
188320.0000    0.27846
188360.0000    0.28264
188400.0000    0.22109
188440.0000    0.33903
188480.0000    0.09087
188520.0000    0.17753
188560.0000    0.10206
188600.0000    0.57971
188640.0000    0.42316
188680.0000    0.25083
188720.0000    0.54940
188760.0000    0.32638
188800.0000    0.21847
188840.0000    0.33339
188880.0000    0.46074
188920.0000    0.20604
188960.0000    0.53775
189000.0000    0.29760
189040.0000    0.28997
189080.0000    0.14884
189120.0000    0.26451
189160.0000    0.35154
189200.0000    0.32860
189240.0000    0.28836
189280.0000    0.58199
189320.0000    0.21303
189360.0000    0.36711
189400.0000    0.27812
189440.0000   -0.03216
189480.0000    0.43118
189520.0000    0.14682
189560.0000    0.17602
189600.0000    0.27339
189640.0000   -0.05378
189680.0000    0.37046
189720.0000    0.06645
189760.0000    0.36252
189800.0000    0.26899
189840.0000    0.41242
189880.0000    0.50859
189920.0000    0.14876
189960.0000    0.19225
190000.0000    0.40635
190040.0000    0.44501
190080.0000    0.38880
190120.0000    0.27004
190160.0000    0.16341
190200.0000    0.43518
190240.0000    0.50320
190280.0000    0.22917
190320.0000    0.44772
190360.0000    0.18085
190400.0000    0.16532
190440.0000    0.48496
190480.0000    0.03265
190520.0000    0.23498
190560.0000    0.11864
190600.0000    0.26885
190640.0000    0.21633
190680.0000    0.22866
190720.0000    0.08917
190760.0000    0.05585
190800.0000    0.40536
190840.0000    0.24832
190880.0000    0.45407
190920.0000    0.41516
190960.0000    0.11533
191000.0000    0.29601
191040.0000    0.22431
191080.0000    0.10839
191120.0000   -0.20751
191160.0000    0.23802
191200.0000    0.21522
191240.0000    0.65456
191280.0000    0.33592
191320.0000    0.21274
191360.0000    0.34213
191400.0000    0.50583
191440.0000    0.48629
191480.0000    0.29654
191520.0000    0.35166
191560.0000    0.23378
191600.0000    0.41583
191640.0000    0.39929
191680.0000    0.38835
191720.0000    0.48799
191760.0000    0.07956
191800.0000    0.18601
191840.0000    0.26053
191880.0000    0.31383
191920.0000    0.19660
191960.0000    0.11850
192000.0000    0.37933
192040.0000   -0.06867
192080.0000    0.02027
192120.0000    0.25747
192160.0000    0.37632
192200.0000    0.14588
192240.0000    0.28552
192280.0000    0.06427
192320.0000    0.43989
192360.0000    0.15987
192400.0000    0.43027
192440.0000    0.46296
192480.0000    0.36861
192520.0000    0.46801
192560.0000    0.56932
192600.0000    0.47792
192640.0000    0.62790
192680.0000    0.25871
192720.0000    0.30513
192760.0000    0.21365
192800.0000    0.51712
192840.0000   -0.09044
192880.0000    0.40427
192920.0000    0.44456
192960.0000    0.65956
193000.0000    0.52807
193040.0000    0.41952
193080.0000    0.13038
193120.0000    0.21674
193160.0000    0.40177
193200.0000    0.20037
193240.0000    0.49588
193280.0000    0.23151
193320.0000    0.21097
193360.0000    0.35092
193400.0000    0.33082
193440.0000    0.25287
193480.0000    0.45663
193520.0000    0.39024
193560.0000    0.31197
193600.0000    0.46784
193640.0000    0.30739
193680.0000    0.36815
193720.0000    0.35287
193760.0000    0.24570
193800.0000    0.38200
193840.0000    0.57865
193880.0000    0.63107
193920.0000    0.52193
193960.0000    0.45339
194000.0000    0.68883
194040.0000    0.09969
194080.0000    0.20763
194120.0000    0.36524
194160.0000    0.30061
194200.0000    0.43439
194240.0000    0.44182
194280.0000    0.48539
194320.0000    0.65464
194360.0000    0.28445
194400.0000    0.34504
194440.0000    0.42287
194480.0000    0.27409
194520.0000    0.53960
194560.0000    0.25668
194600.0000    0.19466
194640.0000    0.28859
194680.0000    0.11158
194720.0000    0.35450
194760.0000    0.26444
194800.0000    0.21418
194840.0000    0.16358
194880.0000    0.01681
194920.0000   -0.11620
194960.0000    0.28048
195000.0000    0.26507
195040.0000    0.42373
195080.0000    0.57248
195120.0000    0.47886
195160.0000    0.47242
195200.0000    0.37357
195240.0000    0.63574
195280.0000    0.32036
195320.0000    0.29827
195360.0000    0.35878
195400.0000    0.46758
195440.0000    0.54832
195480.0000    0.31370
195520.0000    0.65598
195560.0000    0.49362
195600.0000    0.60905
195640.0000    0.39372
195680.0000    0.32338
195720.0000    0.34449
195760.0000    0.41435
195800.0000    0.40763
195840.0000    0.15820
195880.0000    0.06629
195920.0000    0.13989
195960.0000    0.35196
196000.0000    0.53013
196040.0000    0.46937
196080.0000    0.43604
196120.0000    0.44921
196160.0000    0.43723
196200.0000    0.51924
196240.0000    0.26989
196280.0000    0.74980
196320.0000    0.37147
196360.0000    0.60119
196400.0000    0.56051
196440.0000    0.44714
196480.0000    0.48852
196520.0000    0.45197
196560.0000    0.32253
196600.0000    0.41993
196640.0000    0.51903
196680.0000    0.41947
196720.0000    0.77186
196760.0000    0.71057
196800.0000    0.59614
196840.0000    0.65606
196880.0000    0.40446
196920.0000    0.23189
196960.0000    0.32292
197000.0000    0.28067
197040.0000    0.33609
197080.0000    0.42297
197120.0000    0.32875
197160.0000    0.48577
197200.0000    0.41918
197240.0000    0.44887
197280.0000    0.46928
197320.0000    0.51988
197360.0000    0.13668
197400.0000    0.12300
197440.0000    0.28077
197480.0000    0.52457
197520.0000    0.56648
197560.0000    0.45737
197600.0000    0.48666
197640.0000    0.30675
197680.0000    0.31702
197720.0000    0.13549
197760.0000    0.21071
197800.0000    0.21954
197840.0000    0.20229
197880.0000    0.40223
197920.0000    0.58652
197960.0000    0.21779
198000.0000    0.57601
198040.0000    0.46977
198080.0000    0.47895
198120.0000    0.43377
198160.0000    0.69725
198200.0000    0.48306
198240.0000    0.63450
198280.0000    0.35010
198320.0000    0.55014
198360.0000    0.42325
198400.0000    0.29593
198440.0000    0.58962
198480.0000    0.16899
198520.0000    0.45118
198560.0000    0.50933
198600.0000    0.61445
198640.0000    0.41944
198680.0000    0.35720
198720.0000    0.42201
198760.0000    0.47329
198800.0000    0.64251
198840.0000    0.42481
198880.0000    0.47461
198920.0000    0.41308
198960.0000    0.26122
199000.0000    0.60587
199040.0000    0.50392
199080.0000    0.63472
199120.0000    0.57308
199160.0000    0.54141
199200.0000    0.45012
199240.0000    0.74647
199280.0000    0.55017
199320.0000    0.49260
199360.0000    0.41153
199400.0000    0.44079
199440.0000    0.29417
199480.0000    0.31024
199520.0000    0.37416
199560.0000    0.52048
199600.0000    0.64915
199640.0000    0.76139
199680.0000    0.56009
199720.0000    0.45674
199760.0000    0.42791
199800.0000    0.43336
199840.0000    0.70930
199880.0000    0.60557
199920.0000    0.56394
199960.0000    0.47626
200000.0000    0.42778
200040.0000    0.61320
200080.0000    0.68348
200120.0000    0.60970
200160.0000    0.58604
200200.0000    0.71971
200240.0000    0.36959
200280.0000    0.40637
200320.0000    0.44089
200360.0000    0.62361
200400.0000    0.50769
200440.0000    0.49570
200480.0000    0.54529
200520.0000    0.22600
200560.0000    0.28285
200600.0000    0.46534
200640.0000    0.31142
200680.0000    0.60253
200720.0000    0.65773
200760.0000    0.25640
200800.0000    0.28475
200840.0000    0.45773
200880.0000    0.35634
200920.0000    0.49610
200960.0000    0.68715
201000.0000    0.48417
201040.0000    0.57008
201080.0000    0.46998
201120.0000    0.49539
201160.0000    0.56542
201200.0000    0.69952
201240.0000    0.58303
201280.0000    0.34508
201320.0000    0.66466
201360.0000    0.71107
201400.0000    0.83462
201440.0000    0.87227
201480.0000    1.00354
201520.0000    0.53793
201560.0000    0.54250
201600.0000    0.41265
201640.0000    0.55086
201680.0000    0.47676
201720.0000    0.60645
201760.0000    0.39250
201800.0000    0.82882
201840.0000    0.83293
201880.0000    0.81130
201920.0000    0.69840
201960.0000    0.55960
202000.0000    0.94027
202040.0000    0.91448
202080.0000    0.70491
202120.0000    0.52446
202160.0000    0.66485
202200.0000    0.45998
202240.0000    0.57524
202280.0000    0.40041
202320.0000    0.09597
202360.0000    0.37309
202400.0000    0.37317
202440.0000    0.40280
202480.0000    0.65608
202520.0000    0.35569
202560.0000    0.36276
202600.0000    0.44010
202640.0000    0.53697
202680.0000    0.53316
202720.0000    0.59270
202760.0000    0.61575
202800.0000    0.36575
202840.0000    0.35805
202880.0000    0.42042
202920.0000    0.49614
202960.0000    0.45382
203000.0000    0.52051
203040.0000    0.44522
203080.0000    0.54906
203120.0000    0.33043
203160.0000    0.52657
203200.0000    0.44027
203240.0000    0.45627
203280.0000    0.39187
203320.0000    0.51012
203360.0000    0.39149
203400.0000    0.72617
203440.0000    0.55963
203480.0000    0.66348
203520.0000    0.74126
203560.0000    0.82307
203600.0000    0.42386
203640.0000    0.73770
203680.0000    0.49676
203720.0000    0.48384
203760.0000    0.46409
203800.0000    0.65184
203840.0000    0.56647
203880.0000    0.28263
203920.0000    0.14792
203960.0000    0.38193
204000.0000    0.23939
204040.0000    0.21162
204080.0000    0.38268
204120.0000    0.53761
204160.0000    0.28950
204200.0000    0.31108
204240.0000    0.40947
204280.0000    0.47609
204320.0000    0.32235
204360.0000    0.42785
204400.0000    0.45969
204440.0000    0.34878
204480.0000    0.54743
204520.0000    0.24755
204560.0000    0.00797
204600.0000    0.58714
204640.0000    0.61499
204680.0000    0.54134
204720.0000    0.32829
204760.0000    0.54306
204800.0000    0.55277
204840.0000    0.35361
204880.0000    0.20254
204920.0000    0.34314
204960.0000    0.34671
205000.0000    0.36296
205040.0000    0.45391
205080.0000    0.32337
205120.0000    0.42757
205160.0000    0.38143
205200.0000    0.45479
205240.0000    0.71097
205280.0000    0.61038
205320.0000    0.92495
205360.0000    0.48108
205400.0000    0.43909
205440.0000    0.47476
205480.0000    0.65218
205520.0000    0.44461
205560.0000    0.28502
205600.0000    0.44040
205640.0000    0.18951
205680.0000    0.30923
205720.0000    0.42938
205760.0000    0.63690
205800.0000    0.40582
205840.0000    0.30980
205880.0000    0.32280
205920.0000    0.46759
205960.0000    0.42128
206000.0000    0.64247
206040.0000    0.47035
206080.0000    0.35171
206120.0000    0.39636
206160.0000    0.44498
206200.0000    0.44443
206240.0000    0.57082
206280.0000    0.38099
206320.0000    0.40884
206360.0000    0.49413
206400.0000    0.64523
206440.0000    0.63987
206480.0000    0.67965
206520.0000    0.69092
206560.0000    0.24185
206600.0000    0.00637
206640.0000    0.25669
206680.0000    0.21229
206720.0000    0.40632
206760.0000    0.31891
206800.0000    0.53327
206840.0000    0.49092
206880.0000    0.26341
206920.0000    0.16128
206960.0000    0.20873
207000.0000    0.09503
207040.0000    0.37852
207080.0000    0.44703
207120.0000    0.29420
207160.0000    0.60580
207200.0000    0.21917
207240.0000    0.45482
207280.0000    0.35416
207320.0000    0.35457
207360.0000    0.43782
207400.0000    0.48639
207440.0000    0.33891
207480.0000    0.27671
207520.0000    0.54319
207560.0000    0.49608
207600.0000    0.44262
207640.0000    0.46246
207680.0000    0.27078
207720.0000    0.38196
207760.0000    0.59852
207800.0000    0.39518
207840.0000    0.20304
207880.0000    0.17135
207920.0000    0.15589
207960.0000    0.01933
208000.0000    0.31336
208040.0000    0.35816
208080.0000    0.20152
208120.0000    0.15800
208160.0000    0.24926
208200.0000    0.21342
208240.0000    0.15087
208280.0000    0.29739
208320.0000    0.07970
208360.0000   -0.15173
208400.0000   -0.90941
208440.0000   -0.48994
208480.0000   -0.30100
208520.0000   -0.09131
208560.0000   -0.19125
208600.0000   -0.23632
208640.0000   -0.19468
208680.0000   -0.30778
208720.0000   -0.14556
208760.0000   -0.12695
208800.0000   -0.11742
208840.0000   -0.03563
208880.0000   -0.08831
208920.0000   -0.41923
208960.0000   -0.12021
209000.0000   -0.17341
209040.0000   -0.06948
209080.0000   -0.16107
209120.0000   -0.31842
209160.0000   -0.17753
209200.0000   -0.17591
209240.0000   -0.31870
209280.0000    0.01748
209320.0000   -0.37294
209360.0000    0.15333
209400.0000   -0.04161
209440.0000    0.02996
209480.0000   -0.08396
209520.0000    0.16051
209560.0000    0.22687
209600.0000    0.29206
209640.0000   -0.02633
209680.0000   -0.04043
209720.0000   -0.28719
209760.0000   -0.21827
209800.0000   -0.18014
209840.0000   -0.37373
209880.0000   -0.17087
209920.0000   -0.28266
209960.0000   -0.60494
210000.0000   -0.09339
210040.0000   -0.00985
210080.0000   -0.47228
210120.0000   -0.24152
210160.0000   -0.60490
210200.0000   -0.39808
210240.0000   -0.49668
210280.0000   -0.08838
210320.0000   -0.10861
210360.0000   -0.26210
210400.0000   -0.33661
210440.0000   -0.16275
210480.0000   -0.52158
210520.0000   -0.29525
210560.0000   -0.54103
210600.0000   -0.83598
210640.0000   -0.43205
210680.0000   -0.57549
210720.0000   -0.63592
210760.0000   -0.66686
210800.0000   -0.09862
210840.0000   -0.06549
210880.0000   -0.47124
210920.0000    0.00669
210960.0000   -0.09306
211000.0000   -0.09816
211040.0000   -0.27338
211080.0000   -0.12164
211120.0000   -0.13203
211160.0000   -0.32516
211200.0000   -0.26893
211240.0000   -0.02255
211280.0000   -0.19648
211320.0000    0.02880
211360.0000   -0.29529
211400.0000   -0.13296
211440.0000   -0.32095
211480.0000   -0.07549
211520.0000   -0.27959
211560.0000   -0.37918
211600.0000   -0.48221
211640.0000   -0.42385
211680.0000   -0.05536
211720.0000   -0.13692
211760.0000   -0.23051
211800.0000    0.32487
211840.0000    0.12589
211880.0000   -0.12636
211920.0000    0.03068
211960.0000   -0.20847
212000.0000   -0.11390
212040.0000   -0.43283
212080.0000   -0.45895
212120.0000   -0.26453
212160.0000   -0.27115
212200.0000   -0.36506
212240.0000   -0.67795
212280.0000   -0.70604
212320.0000   -0.35709
212360.0000   -0.44688
212400.0000   -0.65969
212440.0000   -0.73265
212480.0000   -0.53176
212520.0000   -0.54252
212560.0000   -0.62973
212600.0000   -0.60331
212640.0000   -0.62252
212680.0000   -0.64612
212720.0000   -0.45177
212760.0000   -0.62763
212800.0000   -0.43761
212840.0000   -0.58346
212880.0000   -0.73857
212920.0000   -0.18749
212960.0000   -0.07973
213000.0000   -0.21245
213040.0000   -0.27922
213080.0000   -0.51501
213120.0000   -0.62325
213160.0000   -0.33117
213200.0000   -0.32316
213240.0000   -0.24132
213280.0000   -0.63579
213320.0000   -0.48863
213360.0000   -0.15503
213400.0000   -0.21742
213440.0000   -0.29383
213480.0000   -0.16047
213520.0000   -0.32053
213560.0000   -0.12098
213600.0000    0.18298
213640.0000    0.21174
213680.0000   -0.40553
213720.0000   -0.29474
213760.0000   -0.15210
213800.0000   -0.18853
213840.0000   -0.28886
213880.0000   -0.25644
213920.0000   -0.26454
213960.0000   -0.39833
214000.0000   -0.41678
214040.0000   -0.78618
214080.0000   -0.43107
214120.0000   -0.64418
214160.0000   -0.45824
214200.0000   -0.56585
214240.0000   -0.08784
214280.0000   -0.12269
214320.0000   -0.06435
214360.0000   -0.29746
214400.0000   -0.36947
214440.0000    0.02139
214480.0000   -0.26055
214520.0000   -0.07747
214560.0000   -0.10519
214600.0000   -0.10799
214640.0000    0.03738
214680.0000   -0.12534
214720.0000   -0.39020
214760.0000   -0.37772
214800.0000   -0.22323
214840.0000   -0.19975
214880.0000   -0.18624
214920.0000   -0.11542
214960.0000   -0.05653
215000.0000   -0.01302
215040.0000   -0.12464
215080.0000   -0.26046
215120.0000   -0.03604
215160.0000   -0.32100
215200.0000   -0.21270
215240.0000   -0.28640
215280.0000   -0.33168
215320.0000   -0.39712
215360.0000   -0.67984
215400.0000   -0.18813
215440.0000   -0.17759
215480.0000   -0.16578
215520.0000   -0.06225
215560.0000   -0.24065
215600.0000   -0.26860
215640.0000   -0.23240
215680.0000   -0.20284
215720.0000    0.07673
215760.0000   -0.12036
215800.0000   -0.12445
215840.0000   -0.11500
215880.0000   -0.09049
215920.0000   -0.01852
215960.0000   -0.35419
216000.0000   -0.30978
216040.0000   -0.49419
216080.0000   -0.14045
216120.0000   -0.38658
216160.0000   -0.23384
216200.0000    0.17220
216240.0000    0.15530
216280.0000    0.31470
216320.0000   -0.10657
216360.0000   -0.17503
216400.0000   -0.59781
216440.0000   -0.35820
216480.0000   -0.31625
216520.0000   -0.10996
216560.0000   -0.14727
216600.0000   -0.05510
216640.0000   -0.22578
216680.0000   -0.24599
216720.0000   -0.17541
216760.0000   -0.05861
216800.0000   -0.46665
216840.0000   -0.62701
216880.0000   -0.37598
216920.0000   -0.24002
216960.0000   -0.29463
217000.0000   -0.29300
217040.0000   -0.15985
217080.0000   -0.43369
217120.0000   -0.15460
217160.0000   -0.18941
217200.0000   -0.01429
217240.0000   -0.16494
217280.0000   -0.01007
217320.0000   -0.28114
217360.0000   -0.05755
217400.0000   -0.44810
217440.0000   -0.16881
217480.0000   -0.04176
217520.0000   -0.42885
217560.0000   -0.27180
217600.0000   -0.31651
217640.0000   -0.53352
217680.0000   -0.48528
217720.0000   -0.47000
217760.0000   -0.08306
217800.0000   -0.57380
217840.0000   -0.67998
217880.0000   -0.24018
217920.0000   -0.47843
217960.0000   -0.49807
218000.0000   -0.25557
218040.0000   -0.11987
218080.0000   -0.62578
218120.0000   -0.24875
218160.0000   -0.30194
218200.0000   -0.22365
218240.0000   -0.33639
218280.0000   -0.35424
218320.0000   -0.29875
218360.0000   -0.31006
218400.0000   -0.16706
218440.0000   -0.11624
218480.0000   -0.59092
218520.0000   -0.27464
218560.0000   -0.56108
218600.0000   -0.60472
218640.0000   -0.40783
218680.0000   -0.41274
218720.0000   -0.23212
218760.0000   -0.34460
218800.0000   -0.35529
218840.0000   -0.22949
218880.0000   -0.24046
218920.0000   -0.14440
218960.0000   -0.21682
219000.0000   -0.14846
219040.0000   -0.32501
219080.0000   -0.27627
219120.0000   -0.57729
219160.0000   -0.35606
219200.0000    0.01548
219240.0000   -0.45013
219280.0000   -0.27240
219320.0000   -0.39145
219360.0000   -0.16589
219400.0000   -0.34727
219440.0000   -0.22606
219480.0000   -0.39581
219520.0000   -0.24922
219560.0000   -0.51626
219600.0000   -0.10307
219640.0000   -0.44555
219680.0000   -0.40592
219720.0000    0.10936
219760.0000    0.06630
219800.0000   -0.27913
219840.0000   -0.36170
219880.0000   -0.26306
219920.0000   -0.13039
219960.0000   -0.33168
220000.0000   -0.65978
220040.0000   -0.45062
220080.0000   -0.07717
220120.0000   -0.33901
220160.0000   -0.02228
220200.0000   -0.66421
220240.0000   -0.24377
220280.0000   -0.05061
220320.0000   -0.36868
220360.0000    0.00218
220400.0000   -0.17201
220440.0000   -0.13334
220480.0000   -0.66565
220520.0000   -0.36436
220560.0000   -0.73204
220600.0000   -0.51378
220640.0000   -0.44696
220680.0000   -0.39877
220720.0000   -0.45302
220760.0000   -0.19405
220800.0000   -0.15569
220840.0000   -0.15755
220880.0000   -0.16636
220920.0000   -0.30477
220960.0000   -0.13984
221000.0000    0.13144
221040.0000    0.07939
221080.0000    0.00207
221120.0000    0.01266
221160.0000    0.01603
221200.0000   -0.41015
221240.0000   -0.19051
221280.0000   -0.21609
221320.0000   -0.35893
221360.0000   -0.28583
221400.0000    0.05338
221440.0000   -0.16136
221480.0000   -0.22647
221520.0000    0.11566
221560.0000   -0.02047
221600.0000   -0.15270
221640.0000   -0.14335
221680.0000   -0.07157
221720.0000   -0.20275
221760.0000   -0.16029
221800.0000   -0.35131
221840.0000   -0.21492
221880.0000   -0.09285
221920.0000   -0.39358
221960.0000    0.04846
222000.0000    0.03473
222040.0000   -0.41945
222080.0000   -0.27803
222120.0000   -0.00826
222160.0000   -0.42117
222200.0000   -0.17625
222240.0000    0.02413
222280.0000   -0.10747
222320.0000    0.10136
222360.0000   -0.11833
222400.0000    0.10860
222440.0000   -0.37485
222480.0000   -0.26004
222520.0000    0.03474
222560.0000   -0.24856
222600.0000   -0.45934
222640.0000   -0.21692
222680.0000    0.34723
222720.0000   -0.27874
222760.0000   -0.19359
222800.0000   -0.45083
222840.0000    0.10699
222880.0000   -0.25264
222920.0000   -0.07699
222960.0000   -0.16194
223000.0000    0.03285
223040.0000   -0.17045
223080.0000   -0.04942
223120.0000   -0.29208
223160.0000   -0.27364
223200.0000   -0.17393
223240.0000   -0.15239
223280.0000   -0.11750
223320.0000   -0.35840
223360.0000    0.16554
223400.0000   -0.25440
223440.0000   -0.10380
223480.0000   -0.14715
223520.0000   -0.25348
223560.0000    0.01229
223600.0000   -0.28750
223640.0000   -0.08015
223680.0000   -0.23587
223720.0000   -0.09571
223760.0000   -0.15407
223800.0000   -0.35401
223840.0000   -0.60981
223880.0000   -0.38942
223920.0000   -0.35812
223960.0000    0.03294
224000.0000   -0.29252
224040.0000   -0.14535
224080.0000   -0.42585
224120.0000   -0.14594
224160.0000   -0.40975
224200.0000   -0.32480
224240.0000   -0.26244
224280.0000   -0.51566
224320.0000   -0.51520
224360.0000   -0.37378
224400.0000   -0.36259
224440.0000   -0.62279
224480.0000   -0.24408
224520.0000   -0.23501
224560.0000   -0.64249
224600.0000   -0.38531
224640.0000   -0.21491
224680.0000   -0.41344
224720.0000   -0.44257
224760.0000   -0.38369
224800.0000   -0.49424
224840.0000   -0.35130
224880.0000   -0.54170
224920.0000   -0.24482
224960.0000   -0.26089
225000.0000   -0.44631
225040.0000   -0.47315
225080.0000   -0.18366
225120.0000   -0.41459
225160.0000   -0.48095
225200.0000   -0.36851
225240.0000   -0.13480
225280.0000   -0.54472
225320.0000   -0.44493
225360.0000   -0.28018
225400.0000   -0.38157
225440.0000   -0.47016
225480.0000   -0.35228
225520.0000   -0.16983
225560.0000   -0.03983
225600.0000   -0.39428
225640.0000   -0.37913
225680.0000   -0.30755
225720.0000   -0.39296
225760.0000   -0.06552
225800.0000   -0.16795
225840.0000   -0.59110
225880.0000   -0.12639
225920.0000   -0.50420
225960.0000   -0.44354
226000.0000   -1.05664
226040.0000   -0.60872
226080.0000   -0.27468
226120.0000   -0.06848
226160.0000   -0.41600
226200.0000   -0.52564
226240.0000   -0.50344
226280.0000   -0.25971
226320.0000   -0.49700
226360.0000   -0.49636
226400.0000   -0.19989
226440.0000   -0.16146
226480.0000   -0.59885
226520.0000   -0.32361
226560.0000   -0.26089
226600.0000   -0.30371
226640.0000   -0.54232
226680.0000   -0.26993
226720.0000   -0.36552
226760.0000   -0.00735
226800.0000   -0.27518
226840.0000   -0.17744
226880.0000   -0.74566
226920.0000   -0.28452
226960.0000   -0.23293
227000.0000   -0.29909
227040.0000   -0.29984
227080.0000   -0.37504
227120.0000   -0.11113
227160.0000   -0.16023
227200.0000    0.06196
227240.0000   -0.12766
227280.0000   -0.42785
227320.0000   -0.58014
227360.0000   -0.30124
227400.0000   -0.22680
227440.0000   -0.15583
227480.0000   -0.37785
227520.0000   -0.05030
227560.0000   -0.19010
227600.0000   -0.05924
227640.0000   -0.25581
227680.0000   -0.43235
227720.0000   -0.18344
227760.0000   -0.36070
227800.0000   -0.41169
227840.0000   -0.26837
227880.0000   -0.29969
227920.0000   -0.39825
227960.0000   -0.69771
228000.0000   -0.44921
228040.0000   -0.40203
228080.0000   -0.43151
228120.0000   -0.25038
228160.0000   -0.20524
228200.0000   -0.30395
228240.0000   -0.21301
228280.0000   -0.20703
228320.0000   -0.20609
228360.0000   -0.48747
228400.0000   -0.24801
228440.0000   -0.57301
228480.0000   -0.55902
228520.0000   -0.37806
228560.0000   -0.30153
228600.0000   -0.53951
228640.0000   -0.83520
228680.0000   -0.37599
228720.0000   -0.32878
228760.0000   -0.26161
228800.0000   -0.24989
228840.0000   -0.36176
228880.0000   -0.28395
228920.0000   -0.45640
228960.0000   -0.18325
229000.0000   -0.34038
229040.0000   -0.32640
229080.0000   -0.36500
229120.0000   -0.40648
229160.0000   -0.25299
229200.0000   -0.45438
229240.0000   -0.50515
229280.0000   -0.13328
229320.0000   -0.20458
229360.0000   -0.27846
229400.0000   -0.13371
229440.0000   -0.60350
229480.0000   -0.65312
229520.0000   -0.54032
229560.0000   -0.53824
229600.0000   -0.21556
229640.0000   -0.08172
229680.0000   -0.23063
229720.0000   -0.14671
229760.0000   -0.24227
229800.0000   -0.43292
229840.0000   -0.31380
229880.0000   -0.44225
229920.0000   -0.48243
229960.0000   -0.49885
230000.0000   -0.43545
230040.0000   -0.57586
230080.0000   -0.43517
230120.0000   -0.34693
230160.0000   -0.31672
230200.0000   -0.20465
230240.0000   -0.22867
230280.0000   -0.18586
230320.0000   -0.31168
230360.0000   -0.21547
230400.0000   -0.59168
230440.0000   -0.38915
230480.0000   -0.51872
230520.0000   -0.09908
230560.0000   -0.27610
230600.0000   -0.33309
230640.0000   -0.21684
230680.0000   -0.25618
230720.0000   -0.26819
230760.0000   -0.31340
230800.0000   -0.19870
230840.0000   -0.21672
230880.0000   -0.21768
230920.0000   -0.84317
230960.0000   -0.34052
231000.0000   -0.45453
231040.0000   -0.30425
231080.0000   -0.13617
231120.0000   -0.08452
231160.0000    0.20043
231200.0000   -0.21003
231240.0000   -0.39544
231280.0000   -0.40211
231320.0000   -0.25413
231360.0000   -0.28581
231400.0000   -0.14530
231440.0000   -0.23386
231480.0000   -0.12362
231520.0000   -0.42040
231560.0000   -0.29386
231600.0000   -0.20619
231640.0000   -0.26693
231680.0000   -0.41850
231720.0000   -0.29423
231760.0000   -0.18360
231800.0000   -0.68126
231840.0000   -0.13036
231880.0000   -0.07792
231920.0000   -0.05906
231960.0000   -0.26906
232000.0000   -0.61103
232040.0000   -0.42561
232080.0000   -0.69731
232120.0000   -0.74967
232160.0000   -0.32013
232200.0000   -0.34969
232240.0000   -0.29563
232280.0000   -0.30125
232320.0000   -0.50374
232360.0000   -0.34753
232400.0000   -0.55442
232440.0000   -0.31568
232480.0000   -0.27814
232520.0000   -0.40202
232560.0000   -0.45442
232600.0000   -0.47922
232640.0000   -0.52843
232680.0000   -0.40581
232720.0000   -0.70287
232760.0000   -0.31790
232800.0000   -0.62774
232840.0000   -0.26872
232880.0000   -0.34650
232920.0000   -0.26932
232960.0000   -0.11016
233000.0000   -0.39677
233040.0000   -0.23593
233080.0000    0.22071
233120.0000    0.07096
233160.0000    0.06582
233200.0000    0.00378
233240.0000    0.00448
233280.0000    0.22335
233320.0000    0.13632
233360.0000    0.21236
233400.0000   -0.09200
233440.0000   -0.27793
233480.0000   -0.24648
233520.0000   -0.20563
233560.0000   -0.33592
233600.0000   -0.34763
233640.0000   -0.38251
233680.0000   -0.54801
233720.0000   -0.28599
233760.0000   -0.65940
233800.0000   -0.73792
233840.0000   -0.86587
233880.0000   -0.70421
233920.0000   -0.79043
233960.0000   -0.42826
234000.0000   -0.43452
234040.0000   -0.37631
234080.0000   -0.25271
234120.0000   -0.27351
234160.0000   -0.08874
234200.0000   -0.31399
234240.0000   -0.02033
234280.0000   -0.16839
234320.0000   -0.23987
234360.0000   -0.23252
234400.0000   -0.41551
234440.0000   -0.41282
234480.0000   -0.19175
234520.0000   -0.49167
234560.0000   -0.46206
234600.0000   -0.60822
234640.0000   -0.63567
234680.0000   -0.59849
234720.0000   -0.38121
234760.0000   -0.44982
234800.0000   -0.39614
234840.0000   -0.35731
234880.0000   -0.42180
234920.0000   -0.28221
234960.0000   -0.77566
235000.0000   -0.46125
235040.0000   -0.21486
235080.0000   -0.59041
235120.0000   -0.34474
235160.0000   -0.59860
235200.0000   -0.38374
235240.0000   -0.21050
235280.0000   -0.13177
235320.0000   -0.14342
235360.0000   -0.38199
235400.0000   -0.40117
235440.0000   -0.24655
235480.0000   -0.12990
235520.0000    0.12791
235560.0000   -0.20246
235600.0000   -0.07982
235640.0000    0.09748
235680.0000   -0.36460
235720.0000   -0.70203
235760.0000   -0.41923
235800.0000   -0.33325
235840.0000   -0.16515
235880.0000    0.18234
235920.0000   -0.08282
235960.0000   -0.59701
236000.0000   -0.49353
236040.0000   -0.51947
236080.0000   -0.03307
236120.0000   -0.13256
236160.0000   -0.46751
236200.0000    0.17068
236240.0000    0.37421
236280.0000    0.39501
236320.0000   -0.08955
236360.0000    0.28535
236400.0000    0.36584
236440.0000    0.23082
236480.0000    0.37195
236520.0000    0.28671
236560.0000    0.18759
236600.0000    0.24775
236640.0000    0.25044
236680.0000    0.22004
236720.0000    0.29412
236760.0000    0.11230
236800.0000    0.13405
236840.0000    0.20154
236880.0000    0.37243
236920.0000    0.08671
236960.0000    0.29709
237000.0000    0.13524
237040.0000    0.19902
237080.0000    0.39208
237120.0000    0.10114
237160.0000    0.51250
237200.0000    0.24815
237240.0000    0.38727
237280.0000    0.17808
237320.0000    0.30352
237360.0000    0.36779
237400.0000    0.29834
237440.0000    0.28885
237480.0000    0.40573
237520.0000    0.49116
237560.0000    0.45447
237600.0000    0.42840
237640.0000    0.25492
237680.0000    0.24485
237720.0000    0.45202
237760.0000    0.30487
237800.0000    0.19426
237840.0000    0.30542
237880.0000    0.40953
237920.0000    0.55993
237960.0000    0.36402
238000.0000    0.33270
238040.0000    0.17283
238080.0000    0.32756
238120.0000    0.34598
238160.0000    0.15807
238200.0000    0.07965
238240.0000    0.22372
238280.0000    0.19117
238320.0000    0.21518
238360.0000    0.41402
238400.0000    0.38259
238440.0000    0.29187
238480.0000    0.37911
238520.0000    0.27948
238560.0000    0.34470
238600.0000    0.48179
238640.0000    0.20527
238680.0000    0.32902
238720.0000    0.41332
238760.0000    0.40359
238800.0000    0.23455
238840.0000    0.31989
238880.0000    0.29051
238920.0000    0.27503
238960.0000    0.33813
239000.0000    0.13966
239040.0000    0.33114
239080.0000    0.33519
239120.0000    0.29634
239160.0000    0.21031
239200.0000    0.09562
239240.0000    0.21274
239280.0000    0.03760
239320.0000    0.37371
239360.0000    0.29653
239400.0000    0.38758
239440.0000    0.51743
239480.0000    0.28434
239520.0000    0.30905
239560.0000    0.47694
239600.0000    0.47196
239640.0000    0.17233
239680.0000   -0.10975
239720.0000    0.29716
239760.0000    0.13350
239800.0000    0.25590
239840.0000    0.22395
239880.0000    0.25420
239920.0000    0.13631
239960.0000    0.21493
240000.0000    0.20384
240040.0000    0.12146
240080.0000    0.48788
240120.0000    0.54216
240160.0000    0.54900
240200.0000    0.18381
240240.0000    0.23612
240280.0000    0.51782
240320.0000    0.29103
240360.0000    0.17542
240400.0000    0.07545
240440.0000    0.54069
240480.0000    0.42079
240520.0000   -0.07766
240560.0000    0.55146
240600.0000    0.12774
240640.0000    0.30856
240680.0000    0.46200
240720.0000    0.31669
240760.0000    0.25346
240800.0000    0.38016
240840.0000    0.52320
240880.0000    0.16399
240920.0000    0.46656
240960.0000    0.42015
241000.0000    0.37313
241040.0000    0.56438
241080.0000    0.41484
241120.0000    0.48297
241160.0000    0.14853
241200.0000    0.31956
241240.0000    0.18652
241280.0000    0.29060
241320.0000    0.26113
241360.0000    0.24886
241400.0000    0.33375
241440.0000    0.23017
241480.0000    0.21195
241520.0000    0.21113
241560.0000    0.30085
241600.0000    0.26903
241640.0000    0.28128
241680.0000    0.42806
241720.0000    0.37127
241760.0000    0.21569
241800.0000    0.31030
241840.0000    0.16680
241880.0000    0.27833
241920.0000    0.38310
241960.0000    0.14215
242000.0000    0.34117
242040.0000    0.27177
242080.0000    0.05728
242120.0000    0.38299
242160.0000    0.27995
242200.0000   -0.07097
242240.0000    0.23784
242280.0000    0.20136
242320.0000    0.07576
242360.0000    0.24357
242400.0000    0.35018
242440.0000    0.29711
242480.0000    0.32087
242520.0000    0.21133
242560.0000    0.07494
242600.0000    0.14538
242640.0000    0.28116
242680.0000    0.35503
242720.0000    0.41082
242760.0000   -0.01569
242800.0000    0.20438
242840.0000    0.06206
242880.0000    0.18712
242920.0000    0.49413
242960.0000    0.35081
243000.0000    0.25555
243040.0000    0.13646
243080.0000    0.27322
243120.0000    0.36345
243160.0000    0.18134
243200.0000    0.33010
243240.0000    0.48685
243280.0000    0.37712
243320.0000    0.20825
243360.0000    0.24032
243400.0000    0.47470
243440.0000    0.36064
243480.0000    0.26062
243520.0000    0.25634
243560.0000    0.21830
243600.0000   -0.22957
243640.0000   -0.62018
243680.0000   -0.13806
243720.0000    0.01703
243760.0000    0.08946
243800.0000   -0.04388
243840.0000    0.15897
243880.0000    0.41280
243920.0000    0.27434
243960.0000    0.30783
244000.0000    0.38493
244040.0000    0.26589
244080.0000    0.27484
244120.0000   -0.02646
244160.0000   -0.25680
244200.0000   -0.15522
244240.0000   -0.05994
244280.0000   -0.08424
244320.0000    0.05595
244360.0000    0.05844
244400.0000   -0.21775
244440.0000   -0.34146
244480.0000   -0.02689
244520.0000   -0.22266
244560.0000   -0.28869
244600.0000   -0.32228
244640.0000   -0.23637
244680.0000   -0.01139
244720.0000    0.20915
244760.0000   -0.13629
244800.0000   -0.20855
244840.0000   -0.39840
244880.0000   -0.33027
244920.0000   -0.06942
244960.0000   -0.25052
245000.0000   -0.16579
245040.0000   -0.11005
245080.0000    0.06888
245120.0000    0.49595
245160.0000    0.72396
245200.0000    0.63421
245240.0000    0.60717
245280.0000    0.63323
245320.0000    0.64140
245360.0000    0.67240
245400.0000    0.72439
245440.0000    0.35535
245480.0000    0.56877
245520.0000    0.30819
245560.0000    0.59604
245600.0000    0.24663
245640.0000    0.27244
245680.0000    0.53929
245720.0000    0.39259
245760.0000    0.48397
245800.0000    0.56644
245840.0000    0.50978
245880.0000    0.60103
245920.0000    0.45511
245960.0000    0.54026
246000.0000    0.59680
246040.0000    0.54093
246080.0000    0.30823
246120.0000    0.49389
246160.0000    0.39161
246200.0000    0.51525
246240.0000    0.54600
246280.0000    0.59945
246320.0000    0.52965
246360.0000    0.32199
246400.0000    0.44031
246440.0000    0.24956
246480.0000    0.30807
246520.0000    0.39035
246560.0000    0.50843
246600.0000    0.44068
246640.0000    0.66298
246680.0000    0.38373
246720.0000    0.65220
246760.0000    0.48481
246800.0000    0.58904
246840.0000    0.71893
246880.0000    0.58656
246920.0000    0.49770
246960.0000    0.33020
247000.0000    0.38794
247040.0000    0.38769
247080.0000    0.40365
247120.0000    0.44117
247160.0000    0.55829
247200.0000    0.36652
247240.0000    0.20886
247280.0000    0.36985
247320.0000    0.36116
247360.0000    0.66377
247400.0000    0.47888
247440.0000    0.55499
247480.0000    0.57852
247520.0000    0.51207
247560.0000    0.43162
247600.0000    0.49962
247640.0000    0.51764
247680.0000    0.53053
247720.0000    0.56663
247760.0000    0.54724
247800.0000    0.55652
247840.0000    0.38504
247880.0000    0.57222
247920.0000    0.36133
247960.0000    0.43453
248000.0000    0.44470
248040.0000    0.76754
248080.0000    0.45607
248120.0000    0.50362
248160.0000    0.52260
248200.0000    0.50201
248240.0000    0.62466
248280.0000    0.46275
248320.0000    0.46835
248360.0000    0.40974
248400.0000    0.25140
248440.0000    0.30352
248480.0000    0.41021
248520.0000    0.39781
248560.0000    0.24680
248600.0000    0.19342
248640.0000    0.21300
248680.0000    0.19267
248720.0000    0.43217
248760.0000    0.38609
248800.0000    0.37429
248840.0000    0.11193
248880.0000    0.22090
248920.0000    0.29042
248960.0000    0.42318
249000.0000    0.49502
249040.0000    0.25889
249080.0000    0.47102
249120.0000    0.35455
249160.0000    0.34804
249200.0000    0.28211
249240.0000    0.44371
249280.0000    0.33317
249320.0000    0.34568
249360.0000    0.30072
249400.0000    0.23994
249440.0000    0.28558
249480.0000    0.22104
249520.0000    0.31237
249560.0000    0.26773
249600.0000    0.22572
249640.0000    0.37954
249680.0000    0.46745
249720.0000    0.23934
249760.0000    0.18228
249800.0000    0.32471
249840.0000    0.39263
249880.0000    0.36036
249920.0000    0.31874
249960.0000    0.34848
250000.0000    0.36150
250040.0000    0.36974
250080.0000    0.52512
250120.0000    0.24213
250160.0000    0.16644
250200.0000    0.24820
250240.0000    0.25034
250280.0000    0.37145
250320.0000    0.29356
250360.0000    0.17064
250400.0000    0.22003
250440.0000    0.40457
250480.0000    0.34038
250520.0000    0.24141
250560.0000    0.17771
250600.0000    0.20164
250640.0000    0.16538
250680.0000    0.57885
250720.0000    0.52257
250760.0000    0.55774
250800.0000    0.50401
250840.0000    0.66092
250880.0000    0.62069
250920.0000    0.52250
250960.0000    0.37781
251000.0000    0.39634
251040.0000    0.28737
251080.0000    0.05722
251120.0000    0.39688
251160.0000    0.27454
251200.0000    0.07107
251240.0000    0.22332
251280.0000    0.27229
251320.0000    0.19170
251360.0000    0.38926
251400.0000    0.29029
251440.0000    0.19455
251480.0000    0.34258
251520.0000    0.42265
251560.0000    0.36726
251600.0000    0.44597
251640.0000    0.44997
251680.0000    0.26931
251720.0000    0.51485
251760.0000    0.34330
251800.0000    0.30913
251840.0000    0.32993
251880.0000    0.39314
251920.0000    0.32917
251960.0000    0.41135
252000.0000    0.30047
252040.0000    0.43187
252080.0000    0.29096
252120.0000    0.43955
252160.0000    0.31054
252200.0000    0.36317
252240.0000    0.52036
252280.0000    0.33788
252320.0000    0.54458
252360.0000    0.42568
252400.0000    0.30716
252440.0000    0.35333
252480.0000    0.33234
252520.0000    0.37641
252560.0000    0.48504
252600.0000    0.26169
252640.0000    0.07515
252680.0000    0.44319
252720.0000    0.32348
252760.0000    0.49756
252800.0000    0.43961
252840.0000    0.24139
252880.0000    0.38698
252920.0000    0.35623
252960.0000    0.46290
253000.0000    0.57512
253040.0000    0.67275
253080.0000    0.41833
253120.0000    0.30780
253160.0000    0.28406
253200.0000    0.41223
253240.0000    0.44596
253280.0000    0.25069
253320.0000    0.31722
253360.0000    0.45745
253400.0000   -0.00279
253440.0000    0.22736
253480.0000    0.21764
253520.0000    0.40321
253560.0000    0.53204
253600.0000    0.55436
253640.0000    0.50807
253680.0000    0.46185
253720.0000    0.35792
253760.0000    0.24660
253800.0000    0.39316
253840.0000    0.49450
253880.0000    0.41223
253920.0000    0.23576
253960.0000    0.50129
254000.0000    0.28043
254040.0000    0.51263
254080.0000    0.21921
254120.0000    0.65251
254160.0000    0.40240
254200.0000    0.53306
254240.0000    0.11704
254280.0000    0.35086
254320.0000    0.27775
254360.0000    0.36243
254400.0000    0.46875
254440.0000    0.50018
254480.0000    0.47865
254520.0000    0.19448
254560.0000    0.51619
254600.0000    0.03803
254640.0000    0.04255
254680.0000    0.24809
254720.0000    0.35376
254760.0000    0.29556
254800.0000    0.42202
254840.0000    0.29005
254880.0000    0.30916
254920.0000    0.33812
254960.0000    0.45391
255000.0000    0.23450
255040.0000    0.31885
255080.0000    0.24952
255120.0000    0.33733
255160.0000    0.49204
255200.0000    0.50527
255240.0000    0.03946
255280.0000    0.35733
255320.0000    0.15461
255360.0000    0.41074
255400.0000    0.15885
255440.0000    0.17915
255480.0000    0.19530
255520.0000    0.42621
255560.0000    0.24441
255600.0000    0.47167
255640.0000    0.44626
255680.0000    0.24947
255720.0000    0.05286
255760.0000    0.27032
255800.0000    0.24334
255840.0000    0.40245
255880.0000    0.40850
255920.0000    0.46500
255960.0000    0.25116
256000.0000    0.32404
256040.0000    0.17270
256080.0000    0.53153
256120.0000    0.41242
256160.0000    0.43032
256200.0000    0.42729
256240.0000    0.37361
256280.0000    0.29316
256320.0000    0.22090
256360.0000    0.42054
256400.0000    0.36448
256440.0000    0.36782
256480.0000    0.40739
256520.0000    0.44848
256560.0000    0.39447
256600.0000    0.39129
256640.0000    0.51509
256680.0000    0.53491
256720.0000    0.23914
256760.0000    0.39956
256800.0000    0.50776
256840.0000    0.50003
256880.0000    0.53215
256920.0000    0.63329
256960.0000    0.59493
257000.0000    0.49163
257040.0000    0.29886
257080.0000    0.44852
257120.0000   -0.50816
257160.0000    0.12715
257200.0000    0.10323
257240.0000   -0.00249
257280.0000   -0.01587
257320.0000   -0.02263
257360.0000   -0.31820
257400.0000   -0.17241
257440.0000    0.12834
257480.0000   -0.05060
257520.0000   -0.57106
257560.0000   -0.44469
257600.0000   -0.15567
257640.0000   -0.02233
257680.0000    0.04915
257720.0000    0.29314
257760.0000    0.45806
257800.0000    0.24579
257840.0000    0.66108
257880.0000    0.42595
257920.0000    0.24607
257960.0000    0.36971
258000.0000    0.42250
258040.0000    0.08468
258080.0000    0.29703
258120.0000    0.36204
258160.0000    0.43667
258200.0000    0.35942
258240.0000    0.34807
258280.0000    0.15352
258320.0000    0.45411
258360.0000    0.45101
258400.0000    0.44990
258440.0000    0.45800
258480.0000    0.33371
258520.0000    0.28551
258560.0000    0.60036
258600.0000    0.07688
258640.0000    0.55652
258680.0000    0.23775
258720.0000    0.07807
258760.0000    0.08080
258800.0000    0.32084
258840.0000    0.20613
258880.0000    0.37937
258920.0000    0.03165
258960.0000    0.26832
259000.0000    0.27741
259040.0000    0.42081
259080.0000    0.15384
259120.0000    0.58094
259160.0000    0.58016
259200.0000    0.22703
259240.0000    0.52840
259280.0000    0.58026
259320.0000    0.38609
259360.0000    0.33384
259400.0000    0.30133
259440.0000    0.42306
259480.0000    0.28023
259520.0000    0.25152
259560.0000    0.44197
259600.0000    0.26324
259640.0000    0.41270
259680.0000    0.27624
259720.0000    0.44388
259760.0000    0.40749
259800.0000    0.39832
259840.0000    0.27536
259880.0000    0.45124
259920.0000    0.48828
259960.0000    0.29199
260000.0000    0.36940
260040.0000    0.31985
260080.0000    0.29257
260120.0000    0.21919
260160.0000    0.40163
260200.0000    0.37934
260240.0000    0.40511
260280.0000    0.32216
260320.0000    0.22913
260360.0000    0.47495
260400.0000    0.26924
260440.0000    0.32775
260480.0000    0.33668
260520.0000    0.52619
260560.0000    0.28580
260600.0000    0.23302
260640.0000    0.42880
260680.0000    0.23424
260720.0000    0.50277
260760.0000    0.26785
260800.0000    0.10224
260840.0000    0.31954
260880.0000    0.38801
260920.0000    0.33253
260960.0000    0.27269
261000.0000    0.23629
261040.0000    0.50075
261080.0000    0.70175
261120.0000    0.57336
261160.0000    0.43019
261200.0000    0.60923
261240.0000    0.36916
261280.0000    0.49526
261320.0000    0.32454
261360.0000    0.30957
261400.0000    0.16133
261440.0000    0.31395
261480.0000    0.02464
261520.0000    0.17235
261560.0000    0.39367
261600.0000    0.34139
261640.0000    0.04241
261680.0000    0.25361
261720.0000    0.33529
261760.0000    0.40012
261800.0000    0.38473
261840.0000    0.00751
261880.0000    0.05405
261920.0000    0.25357
261960.0000    0.20339
262000.0000    0.45453
262040.0000    0.25191
262080.0000    0.26186
262120.0000    0.42746
262160.0000    0.20297
262200.0000    0.30631
262240.0000    0.34131
262280.0000    0.58910
262320.0000    0.29665
262360.0000    0.26082
262400.0000    0.34012
262440.0000    0.34898
262480.0000    0.39764
262520.0000    0.55468
262560.0000    0.25749
262600.0000    0.56741
262640.0000    0.29454
262680.0000    0.46944
262720.0000    0.20434
262760.0000    0.41100
262800.0000    0.26871
262840.0000    0.22550
262880.0000    0.32494
262920.0000    0.27119
262960.0000    0.20272
263000.0000    0.56404
263040.0000    0.35707
263080.0000    0.54322
263120.0000    0.40072
263160.0000    0.54762
263200.0000    0.41770
263240.0000    0.36353
263280.0000    0.14546
263320.0000    0.27189
263360.0000    0.11807
263400.0000    0.40982
263440.0000    0.40942
263480.0000    0.21406
263520.0000    0.27710
263560.0000   -0.08189
263600.0000    0.09167
263640.0000    0.07363
263680.0000    0.27044
263720.0000    0.47490
263760.0000    0.29846
263800.0000    0.28448
263840.0000    0.36996
263880.0000    0.23602
263920.0000    0.09017
263960.0000    0.50915
264000.0000    0.51080
264040.0000    0.36770
264080.0000    0.25413
264120.0000    0.67947
264160.0000    0.50387
264200.0000    0.45491
264240.0000    0.61621
264280.0000    0.51964
264320.0000    0.51403
264360.0000    0.28402
264400.0000    0.29744
264440.0000    0.80833
264480.0000    0.51800
264520.0000    0.54340
264560.0000    0.51881
264600.0000    0.54712
264640.0000    0.60753
264680.0000    0.63926
264720.0000    0.41777
264760.0000    0.46903
264800.0000    0.08116
264840.0000    0.27784
264880.0000    0.36427
264920.0000    0.39561
264960.0000    0.37289
265000.0000    0.48204
265040.0000    0.54518
265080.0000    0.16123
265120.0000    0.33027
265160.0000    0.52675
265200.0000    0.47098
265240.0000    0.57978
265280.0000    0.58700
265320.0000    0.52575
265360.0000    0.44946
265400.0000    0.61241
265440.0000    0.31098
265480.0000    0.30338
265520.0000    0.39039
265560.0000    0.60799
265600.0000    0.25883
265640.0000    0.46046
265680.0000    0.35880
265720.0000    0.22686
265760.0000    0.26824
265800.0000    0.47550
265840.0000    0.48832
265880.0000    0.39574
265920.0000    0.28644
265960.0000    0.55548
266000.0000    0.30127
266040.0000    0.32706
266080.0000    0.35732
266120.0000    0.57960
266160.0000    0.34696
266200.0000    0.49070
266240.0000    0.28994
266280.0000    0.33937
266320.0000    0.37203
266360.0000    0.33336
266400.0000    0.28210
266440.0000    0.51661
266480.0000    0.63759
266520.0000    0.61359
266560.0000    0.24498
266600.0000    0.08600
266640.0000    0.40061
266680.0000    0.54077
266720.0000    0.54132
266760.0000    0.41653
266800.0000    0.36660
266840.0000    0.45107
266880.0000    0.28430
266920.0000    0.33941
266960.0000    0.39288
267000.0000    0.24453
267040.0000    0.32255
267080.0000    0.27878
267120.0000    0.44914
267160.0000    0.32673
267200.0000    0.37673
267240.0000    0.52212
267280.0000    0.40649
267320.0000    0.53832
267360.0000   -0.03012
267400.0000    0.33454
267440.0000    0.68115
267480.0000    0.37933
267520.0000    0.38615
267560.0000    0.22724
267600.0000    0.39526
267640.0000    0.32992
267680.0000    0.36545
267720.0000    0.41151
267760.0000    0.26692
267800.0000    0.16081
267840.0000    0.36410
267880.0000    0.35330
267920.0000    0.41398
267960.0000    0.24304
268000.0000    0.38560
268040.0000    0.10345
268080.0000    0.47240
268120.0000    0.49512
268160.0000    0.63929
268200.0000    0.56410
268240.0000    0.34635
268280.0000    0.36146
268320.0000    0.53561
268360.0000    0.52609
268400.0000    0.33627
268440.0000    0.53454
268480.0000    0.32581
268520.0000    0.26511
268560.0000    0.42913
268600.0000    0.25657
268640.0000    0.24686
268680.0000   -0.21485
268720.0000   -0.25430
268760.0000    0.11969
268800.0000   -0.33271
268840.0000   -0.20216
268880.0000   -0.28685
268920.0000   -0.36542
268960.0000   -0.16079
269000.0000   -0.08761
269040.0000   -0.54433
269080.0000   -0.02964
269120.0000   -0.33327
269160.0000   -0.56472
269200.0000   -0.57944
269240.0000   -0.35418
269280.0000   -0.66761
269320.0000   -0.59461
269360.0000   -0.57862
269400.0000   -0.64092
269440.0000   -0.41030
269480.0000   -0.16596
269520.0000   -0.28681
269560.0000   -0.16004
269600.0000   -0.20779
269640.0000   -0.31596
269680.0000   -0.39584
269720.0000    0.05628
269760.0000    0.01869
269800.0000    0.40323
269840.0000    0.24579
269880.0000    0.32916
269920.0000    0.20565
269960.0000    0.37807
270000.0000   -0.21652
270040.0000   -0.41366
270080.0000   -0.46713
270120.0000   -0.46466
270160.0000   -0.71911
270200.0000   -0.32922
270240.0000   -0.54038
270280.0000   -0.49232
270320.0000   -0.60479
270360.0000   -0.65732
270400.0000   -0.27067
270440.0000   -0.16963
270480.0000   -0.28545
270520.0000   -0.30800
270560.0000   -0.60385
270600.0000   -0.44630
270640.0000   -0.61479
270680.0000   -0.69203
270720.0000   -0.70545
270760.0000   -0.50083
270800.0000   -0.58892
270840.0000   -0.88997
270880.0000   -0.69700
270920.0000   -0.22016
270960.0000    0.07941
271000.0000   -0.44358
271040.0000   -0.31289
271080.0000   -0.47831
271120.0000   -0.57738
271160.0000   -0.50546
271200.0000   -0.31838
271240.0000   -0.31348
271280.0000   -0.12722
271320.0000   -0.07112
271360.0000    0.06381
271400.0000    0.29459
271440.0000    0.35316
271480.0000    0.42223
271520.0000    0.27928
271560.0000    0.16029
271600.0000    0.34553
271640.0000    0.33211
271680.0000    0.29689
271720.0000    0.36917
271760.0000    0.37663
271800.0000    0.43139
271840.0000    0.42965
271880.0000    0.49890
271920.0000    0.31663
271960.0000    0.26479
272000.0000    0.34679
272040.0000    0.34785
272080.0000    0.18937
272120.0000    0.11982
272160.0000    0.17867
272200.0000    0.15912
272240.0000   -0.08464
272280.0000    0.25834
272320.0000    0.30352
272360.0000    0.20756
272400.0000    0.23444
272440.0000    0.31008
272480.0000    0.03196
272520.0000   -0.00077
272560.0000    0.35218
272600.0000    0.34256
272640.0000    0.40010
272680.0000    0.74941
272720.0000    0.71781
272760.0000    0.56214
272800.0000    0.69486
272840.0000    0.62892
272880.0000    0.80925
272920.0000    0.60004
272960.0000    0.45776
273000.0000    0.29702
273040.0000    0.30854
273080.0000    0.54772
273120.0000    0.49917
273160.0000    0.30040
273200.0000    0.27368
273240.0000    0.51581
273280.0000    0.48657
273320.0000    0.55279
273360.0000    0.44077
273400.0000    0.59481
273440.0000    0.27704
273480.0000    0.39687
273520.0000    0.49611
273560.0000    0.57878
273600.0000    0.35247
273640.0000    0.53428
273680.0000    0.43033
273720.0000    0.52897
273760.0000    0.43470
273800.0000    0.40069
273840.0000    0.53199
273880.0000    0.44101
273920.0000    0.48270
273960.0000    0.40702
274000.0000    0.32153
274040.0000    0.47454
274080.0000    0.26541
274120.0000    0.34578
274160.0000    0.30801
274200.0000    0.27748
274240.0000    0.32442
274280.0000    0.21384
274320.0000    0.41129
274360.0000    0.51318
274400.0000    0.35789
274440.0000    0.16000
274480.0000    0.25278
274520.0000    0.53293
274560.0000    0.39504
274600.0000    0.36297
274640.0000    0.25466
274680.0000    0.41762
274720.0000    0.53555
274760.0000    0.32769
274800.0000    0.35158
274840.0000    0.62184
274880.0000    0.55782
274920.0000    0.52390
274960.0000    0.51710
275000.0000    0.39233
275040.0000    0.31184
275080.0000    0.42919
275120.0000    0.31537
275160.0000    0.35524
275200.0000    0.41072
275240.0000    0.47356
275280.0000    0.44565
275320.0000    0.09591
275360.0000    0.35593
275400.0000    0.39725
275440.0000    0.67087
275480.0000    0.49478
275520.0000    0.82539
275560.0000    0.76862
275600.0000    0.52942
275640.0000    0.58055
275680.0000    0.59768
275720.0000    0.57929
275760.0000    0.50764
275800.0000    0.47583
275840.0000    0.66902
275880.0000    0.72396
275920.0000    0.44836
275960.0000    0.31532
276000.0000    0.52754
276040.0000    0.73165
276080.0000    0.62985
276120.0000    0.61596
276160.0000    0.35593
276200.0000    0.43007
276240.0000    0.60711
276280.0000    0.51013
276320.0000    0.57063
276360.0000    0.35774
276400.0000    0.25731
276440.0000   -0.01013
276480.0000    0.34076
276520.0000    0.43048
276560.0000    0.65401
276600.0000    0.53764
276640.0000    0.20830
276680.0000    0.32931
276720.0000    0.36028
276760.0000    0.50614
276800.0000    0.46308
276840.0000    0.25948
276880.0000    0.22538
276920.0000    0.43478
276960.0000    0.37007
277000.0000    0.13201
277040.0000    0.38134
277080.0000    0.18351
277120.0000    0.47964
277160.0000    0.42827
277200.0000    0.33672
277240.0000    0.45260
277280.0000    0.26881
277320.0000    0.32439
277360.0000    0.28306
277400.0000    0.59921
277440.0000    0.54945
277480.0000    0.73921
277520.0000    0.63207
277560.0000    0.46088
277600.0000    0.31870
277640.0000    0.70852
277680.0000    0.52872
277720.0000    0.52544
277760.0000    0.47594
277800.0000    0.52914
277840.0000    0.67687
277880.0000    0.64252
277920.0000    0.56371
277960.0000    0.33665
278000.0000    0.34666
278040.0000    0.63352
278080.0000    0.17326
278120.0000    0.40309
278160.0000    0.23265
278200.0000    0.23859
278240.0000    0.26876
278280.0000    0.39293
278320.0000    0.49677
278360.0000    0.41231
278400.0000    0.12742
278440.0000    0.35552
278480.0000    0.34731
278520.0000    0.38891
278560.0000    0.61103
278600.0000    0.18902
278640.0000    0.29792
278680.0000    0.47593
278720.0000    0.63904
278760.0000    0.41510
278800.0000    0.31459
278840.0000    0.46350
278880.0000    0.44673
278920.0000    0.26268
278960.0000    0.27941
279000.0000    0.55595
279040.0000    0.57792
279080.0000    0.24905
279120.0000    0.40866
279160.0000    0.21596
279200.0000    0.27238
279240.0000    0.35622
279280.0000    0.24688
279320.0000    0.43536
279360.0000    0.33668
279400.0000    0.23594
279440.0000    0.07900
279480.0000   -0.02130
279520.0000   -0.20891
279560.0000   -0.19590
279600.0000   -0.46567
279640.0000   -0.25934
279680.0000   -0.23105
279720.0000   -0.54932
279760.0000   -0.52723
279800.0000   -0.28308
279840.0000   -0.15262
279880.0000   -0.49392
279920.0000   -0.34165
279960.0000   -0.30654
280000.0000   -0.09658
280040.0000   -0.13430
280080.0000   -0.22552
280120.0000   -0.41379
280160.0000   -0.37319
280200.0000    0.09772
280240.0000    0.39611
280280.0000    0.37376
280320.0000    0.11861
280360.0000    0.07137
280400.0000    0.12593
280440.0000    0.27147
280480.0000    0.19432
280520.0000    0.25238
280560.0000    0.30509
280600.0000    0.21580
280640.0000    0.05314
280680.0000    0.14301
280720.0000    0.42930
280760.0000    0.30759
280800.0000    0.40289
280840.0000    0.27966
280880.0000    0.23907
280920.0000    0.19652
280960.0000    0.05493
281000.0000    0.31370
281040.0000    0.15222
281080.0000   -0.01256
281120.0000   -0.02474
281160.0000    0.24302
281200.0000    0.28390
281240.0000    0.22553
281280.0000    0.27106
281320.0000    0.28741
281360.0000    0.48947
281400.0000    0.26448
281440.0000    0.32389
281480.0000    0.29994
281520.0000    0.29525
281560.0000    0.48366
281600.0000    0.14293
281640.0000    0.29866
281680.0000    0.26873
281720.0000    0.24323
281760.0000    0.37342
281800.0000    0.47035
281840.0000    0.22444
281880.0000    0.04457
281920.0000    0.43327
281960.0000    0.62416
282000.0000    0.61566
282040.0000    0.57741
282080.0000    0.41390
282120.0000    0.53071
282160.0000    0.48291
282200.0000    0.46787
282240.0000    0.62496
282280.0000    0.43942
282320.0000    0.59610
282360.0000    0.45823
282400.0000    0.56561
282440.0000    0.60728
282480.0000    0.62069
282520.0000    0.67722
282560.0000    0.64713
282600.0000    0.34512
282640.0000    0.37330
282680.0000    0.26552
282720.0000    0.23885
282760.0000    0.27974
282800.0000    0.07342
282840.0000    0.27273
282880.0000    0.29931
282920.0000    0.26606
282960.0000    0.29735
283000.0000    0.29201
283040.0000    0.52210
283080.0000    0.28034
283120.0000    0.39978
283160.0000    0.35705
283200.0000    0.41223
283240.0000    0.36919
283280.0000    0.45348
283320.0000    0.37102
283360.0000    0.41085
283400.0000    0.40422
283440.0000    0.38352
283480.0000    0.38201
283520.0000    0.43456
283560.0000    0.53960
283600.0000    0.55565
283640.0000    0.61590
283680.0000    0.44282
283720.0000    0.49712
283760.0000    0.49077
283800.0000    0.44377
283840.0000    0.24792
283880.0000    0.30888
283920.0000    0.19148
283960.0000    0.38197
284000.0000    0.37160
284040.0000    0.19756
284080.0000    0.31094
284120.0000    0.36606
284160.0000    0.39047
284200.0000    0.48816
284240.0000    0.31044
284280.0000    0.44769
284320.0000    0.44349
284360.0000    0.37803
284400.0000    0.42576
284440.0000    0.46179
284480.0000    0.46252
284520.0000    0.47762
284560.0000    0.44771
284600.0000    0.26648
284640.0000    0.43232
284680.0000    0.38502
284720.0000    0.38725
284760.0000    0.40238
284800.0000    0.32393
284840.0000    0.40146
284880.0000    0.44963
284920.0000    0.28349
284960.0000    0.41768
285000.0000    0.34678
285040.0000    0.29883
285080.0000    0.40434
285120.0000    0.68633
285160.0000    0.28526
285200.0000    0.25392
285240.0000    0.27628
285280.0000    0.47061
285320.0000    0.44944
285360.0000    0.28946
285400.0000    0.24234
285440.0000    0.11524
285480.0000   -0.14714
285520.0000   -0.58306
285560.0000   -0.19646
285600.0000   -0.28282
285640.0000   -0.18258
285680.0000   -0.10713
285720.0000   -0.52210
285760.0000   -0.01859
285800.0000    0.45881
285840.0000    0.42997
285880.0000    0.45812
285920.0000    0.30912
285960.0000    0.49680
286000.0000    0.21808
286040.0000    0.47691
286080.0000    0.37496
286120.0000    0.40904
286160.0000    0.15527
286200.0000    0.27110
286240.0000    0.21548
286280.0000    0.34546
286320.0000    0.52674
286360.0000    0.41228
286400.0000    0.36718
286440.0000    0.35197
286480.0000    0.26103
286520.0000    0.30397
286560.0000    0.32484
286600.0000    0.39938
286640.0000    0.32724
286680.0000    0.35035
286720.0000    0.72763
286760.0000    0.67540
286800.0000    0.44060
286840.0000    0.44045
286880.0000    0.48459
286920.0000    0.42136
286960.0000    0.61294
287000.0000    0.37960
287040.0000    0.63463
287080.0000    0.50443
287120.0000    0.45056
287160.0000    0.55095
287200.0000    0.50141
287240.0000    0.53206
287280.0000    0.67505
287320.0000    0.42470
287360.0000    0.50890
287400.0000    0.25052
287440.0000    0.21504
287480.0000    0.18802
287520.0000    0.32318
287560.0000    0.23520
287600.0000    0.35451
287640.0000    0.32906
287680.0000    0.41205
287720.0000    0.04321
287760.0000    0.22977
287800.0000    0.40280
287840.0000    0.54676
287880.0000    0.35074
287920.0000    0.47257
287960.0000    0.50630
288000.0000    0.52241
288040.0000    0.56062
288080.0000    0.54786
288120.0000    0.54729
288160.0000    0.43296
288200.0000    0.56425
288240.0000    0.12133
288280.0000    0.35979
288320.0000    0.45658
288360.0000    0.15515
288400.0000    0.21077
288440.0000    0.37001
288480.0000    0.12450
288520.0000    0.27445
288560.0000    0.14191
288600.0000    0.31157
288640.0000    0.35301
288680.0000    0.13857
288720.0000    0.46164
288760.0000    0.21235
288800.0000    0.40503
288840.0000    0.38612
288880.0000    0.38930
288920.0000    0.08584
288960.0000    0.41286
289000.0000    0.41942
289040.0000    0.14906
289080.0000    0.32472
289120.0000    0.34614
289160.0000    0.21330
289200.0000   -0.65915
289240.0000   -0.81192
289280.0000   -1.10962
289320.0000   -0.76602
289360.0000   -0.65813
289400.0000   -0.18403
289440.0000    0.29964
289480.0000    0.27214
289520.0000    0.29495
289560.0000    0.28834
289600.0000    0.28409
289640.0000    0.33901
289680.0000    0.23062
289720.0000    0.46941
289760.0000    0.45294
289800.0000    0.53227
289840.0000    0.12678
289880.0000   -0.07808
289920.0000    0.00833
289960.0000    0.04438
290000.0000   -0.12858
290040.0000   -0.42313
290080.0000   -0.46260
290120.0000   -0.49116
290160.0000   -0.65008
290200.0000   -0.65933
290240.0000   -0.44436
290280.0000   -0.38799
290320.0000   -0.54930
290360.0000   -0.63551
290400.0000   -0.40818
290440.0000    0.04649
290480.0000   -0.11487
290520.0000   -0.04208
290560.0000   -0.39393
290600.0000    0.01813
290640.0000   -0.19301
290680.0000    0.28199
290720.0000    0.26779
290760.0000    0.39780
290800.0000    0.25068
290840.0000    0.14246
290880.0000    0.01513
290920.0000   -0.21540
290960.0000   -0.24834
291000.0000   -0.37264
291040.0000   -0.21324
291080.0000   -0.14400
291120.0000   -0.17006
291160.0000   -0.15822
291200.0000   -0.22309
291240.0000    0.28396
291280.0000   -0.15135
291320.0000   -0.08894
291360.0000   -0.23737
291400.0000   -0.01204
291440.0000   -0.12226
291480.0000   -0.18944
291520.0000   -0.32399
291560.0000   -0.37724
291600.0000   -0.05813
291640.0000   -0.18202
291680.0000   -0.34915
291720.0000    0.01674
291760.0000   -0.55462
291800.0000   -0.51845
291840.0000   -0.54814
291880.0000   -0.37146
291920.0000   -0.26910
291960.0000   -0.04189
292000.0000   -0.09137
292040.0000   -0.19863
292080.0000   -0.31426
292120.0000   -0.49948
292160.0000   -0.06454
292200.0000   -0.38119
292240.0000   -0.38079
292280.0000   -0.58918
292320.0000   -0.87809
292360.0000   -0.56554
292400.0000   -0.18683
292440.0000   -0.81622
292480.0000   -0.59534
292520.0000   -0.58765
292560.0000   -0.10717
292600.0000   -0.23759
292640.0000   -0.20001
292680.0000   -0.34491
292720.0000   -0.32632
292760.0000   -0.74934
292800.0000   -0.42677
292840.0000   -0.52074
292880.0000   -0.49017
292920.0000   -0.32822
292960.0000   -0.74885
293000.0000   -0.50612
293040.0000   -0.52722
293080.0000   -0.17699
293120.0000   -0.06479
293160.0000    0.15428
293200.0000    0.00145
293240.0000   -0.25089
293280.0000   -0.32246
293320.0000   -0.52210
293360.0000   -0.40508
293400.0000   -0.26406
293440.0000   -0.39098
293480.0000   -0.76862
293520.0000   -0.43260
293560.0000   -0.60269
293600.0000   -0.17508
293640.0000   -0.15006
293680.0000   -0.08246
293720.0000   -0.05575
293760.0000   -0.27464
293800.0000   -0.23988
293840.0000   -0.24095
293880.0000   -0.22880
293920.0000    0.23296
293960.0000    0.21347
294000.0000    0.08351
294040.0000   -0.11580
294080.0000   -0.13262
294120.0000    0.27270
294160.0000    0.19299
294200.0000    0.27444
294240.0000    0.34740
294280.0000    0.36148
294320.0000    0.33088
294360.0000    0.33548
294400.0000    0.25262
294440.0000    0.07332
294480.0000    0.25970
294520.0000    0.10374
294560.0000    0.20010
294600.0000   -0.25854
294640.0000   -0.11135
294680.0000   -0.07964
294720.0000   -0.18973
294760.0000   -0.14068
294800.0000    0.13628
294840.0000   -0.13514
294880.0000   -0.23898
294920.0000   -0.36327
294960.0000   -0.28132
295000.0000   -0.31760
295040.0000   -0.29074
295080.0000   -0.27975
295120.0000   -0.09885
295160.0000   -0.08898
295200.0000    0.01547
295240.0000    0.06592
295280.0000    0.34704
295320.0000    0.59506
295360.0000    0.40296
295400.0000    0.61880
295440.0000    0.38711
295480.0000    0.17697
295520.0000    0.35413
295560.0000    0.40616
295600.0000    0.49349
295640.0000    0.62969
295680.0000    0.49648
295720.0000    0.65368
295760.0000    0.31254
295800.0000    0.26050
295840.0000    0.40742
295880.0000    0.44118
295920.0000    0.39006
295960.0000    0.50593
296000.0000    0.40752
296040.0000    0.34304
296080.0000    0.49962
296120.0000    0.27202
296160.0000    0.19802
296200.0000    0.12248
296240.0000   -0.16035
296280.0000   -0.11768
296320.0000   -0.02745
296360.0000    0.04457
296400.0000    0.19520
296440.0000    0.47136
296480.0000    0.52762
296520.0000    0.14335
296560.0000    0.43663
296600.0000    0.32602
296640.0000    0.49257
296680.0000    0.31099
296720.0000    0.10902
296760.0000    0.26791
296800.0000    0.22110
296840.0000    0.32386
296880.0000    0.12440
296920.0000    0.30704
296960.0000    0.07292
297000.0000    0.05823
297040.0000    0.06854
297080.0000    0.02384
297120.0000   -0.09087
297160.0000    0.04749
297200.0000    0.15292
297240.0000    0.06117
297280.0000   -0.02964
297320.0000    0.04710
297360.0000    0.09486
297400.0000    0.07354
297440.0000   -0.06212
297480.0000    0.14434
297520.0000    0.33246
297560.0000    0.15466
297600.0000    0.11984
297640.0000    0.37056
297680.0000    0.02114
297720.0000   -0.00087
297760.0000    0.08860
297800.0000    0.04105
297840.0000   -0.14378
297880.0000    0.00505
297920.0000   -0.17001
297960.0000   -0.24140
298000.0000   -0.14499
298040.0000    0.20667
298080.0000    0.11753
298120.0000   -0.00513
298160.0000   -0.16908
298200.0000   -0.44437
298240.0000   -0.56023
298280.0000   -0.21902
298320.0000   -0.00051
298360.0000   -0.05712
298400.0000   -0.10307
298440.0000   -0.50402
298480.0000   -0.31585
298520.0000   -0.37028
298560.0000   -0.54018
298600.0000   -0.59525
298640.0000   -0.52479
298680.0000   -0.25280
298720.0000   -0.37927
298760.0000   -0.44357
298800.0000   -0.43909
298840.0000   -0.41775
298880.0000   -0.36902
298920.0000   -0.30381
298960.0000   -0.02569
299000.0000   -0.56152
299040.0000   -0.48658
299080.0000   -0.11847
299120.0000   -0.42246
299160.0000   -0.21075
299200.0000   -0.55290
299240.0000   -0.44609
299280.0000   -0.36918
299320.0000   -0.53914
299360.0000   -0.53647
299400.0000   -0.48518
299440.0000   -0.53045
299480.0000   -0.52243
299520.0000   -0.49352
299560.0000   -0.48755
299600.0000   -0.51217
299640.0000   -0.35185
299680.0000   -0.61526
299720.0000   -0.53786
299760.0000   -0.42894
299800.0000   -0.56437
299840.0000   -0.71854
299880.0000   -0.15872
299920.0000   -0.32535
299960.0000   -0.32235
300000.0000   -0.10898
300040.0000   -0.29837
300080.0000   -0.47351
300120.0000   -0.35601
300160.0000   -0.74566
300200.0000   -0.66602
300240.0000   -0.52137
300280.0000   -0.65183
300320.0000   -0.42583
300360.0000   -0.48720
300400.0000   -0.56918
300440.0000   -0.71205
300480.0000   -0.34328
300520.0000   -0.57963
300560.0000   -0.30022
300600.0000   -0.43519
300640.0000   -0.51300
300680.0000   -0.54529
300720.0000   -0.63062
300760.0000   -0.68356
300800.0000   -0.55028
300840.0000   -0.22113
300880.0000   -0.61128
300920.0000   -0.34704
300960.0000   -0.63160
301000.0000   -0.16634
301040.0000   -0.55140
301080.0000   -0.79660
301120.0000   -0.29343
301160.0000   -0.02152
301200.0000   -0.05134
301240.0000    0.34212
301280.0000   -0.08877
301320.0000   -0.44842
301360.0000   -0.62248
301400.0000   -0.63449
301440.0000   -0.52132
301480.0000   -0.55967
301520.0000   -0.55785
301560.0000   -0.38749
301600.0000   -0.30602
301640.0000   -0.39413
301680.0000   -0.32882
301720.0000   -0.10332
301760.0000   -0.29984
301800.0000   -0.33678
301840.0000   -0.66356
301880.0000   -0.57260
301920.0000   -0.55496
301960.0000   -0.54553
302000.0000   -0.33465
302040.0000   -0.69400
302080.0000   -0.11295
302120.0000   -0.48705
302160.0000   -0.27431
302200.0000   -0.48980
302240.0000   -0.40883
302280.0000   -0.64554
302320.0000   -0.73121
302360.0000   -0.61607
302400.0000   -0.41186
302440.0000   -0.19878
302480.0000   -0.43951
302520.0000   -0.39852
302560.0000   -0.50906
302600.0000   -0.50735
302640.0000   -0.51012
302680.0000   -0.23177
302720.0000   -0.24802
302760.0000   -0.06611
302800.0000   -0.16442
302840.0000   -0.41146
302880.0000   -0.20646
302920.0000   -0.59294
302960.0000   -0.35304
303000.0000   -0.24667
303040.0000   -0.24542
303080.0000   -0.27257
303120.0000   -0.50570
303160.0000   -0.05329
303200.0000   -0.37415
303240.0000   -0.40002
303280.0000   -0.35960
303320.0000   -0.19876
303360.0000    0.26063
303400.0000   -0.05012
303440.0000   -0.43481
303480.0000   -0.20676
303520.0000   -0.27184
303560.0000   -0.36422
303600.0000   -0.17232
303640.0000   -0.27475
303680.0000   -0.30153
303720.0000   -0.66238
303760.0000   -0.59087
303800.0000   -0.17872
303840.0000   -0.10184
303880.0000   -0.17817
303920.0000   -0.32133
303960.0000   -0.38518
304000.0000   -0.36952
304040.0000   -0.14314
304080.0000    0.24362
304120.0000   -0.17027
304160.0000   -0.29680
304200.0000   -0.20133
304240.0000   -0.25585
304280.0000   -0.33096
304320.0000   -0.30789
304360.0000   -0.22883
304400.0000   -0.30471
304440.0000   -0.31985
304480.0000   -0.30673
304520.0000   -0.31349
304560.0000    0.25024
304600.0000    0.09788
304640.0000    0.58691
304680.0000    0.66146
304720.0000    0.62392
304760.0000    0.70366
304800.0000    0.48056
304840.0000    0.70299
304880.0000    0.64629
304920.0000    0.69619
304960.0000    0.69337
305000.0000    0.76301
305040.0000    0.73886
305080.0000    0.51686
305120.0000    0.23804
305160.0000    0.11963
305200.0000    0.53450
305240.0000    0.22366
305280.0000    0.50028
305320.0000    0.28316
305360.0000    0.14319
305400.0000    0.38537
305440.0000    0.22252
305480.0000    0.30086
305520.0000    0.17834
305560.0000    0.20600
305600.0000    0.31227
305640.0000    0.08154
305680.0000    0.30568
305720.0000    0.10305
305760.0000    0.26018
305800.0000    0.27580
305840.0000    0.19274
305880.0000    0.25368
305920.0000    0.49035
305960.0000    0.23448
306000.0000    0.33364
306040.0000    0.19097
306080.0000    0.38010
306120.0000   -0.22505
306160.0000    0.30258
306200.0000   -0.29164
306240.0000    0.13725
306280.0000    0.31778
306320.0000    0.27918
306360.0000   -0.03704
306400.0000    0.09664
306440.0000    0.14918
306480.0000    0.24676
306520.0000    0.29658
306560.0000    0.59543
306600.0000    0.28687
306640.0000    0.27186
306680.0000    0.43530
306720.0000    0.45363
306760.0000    0.34636
306800.0000    0.29654
306840.0000    0.54665
306880.0000    0.27329
306920.0000    0.38582
306960.0000    0.21723
307000.0000    0.27242
307040.0000    0.37167
307080.0000    0.21308
307120.0000    0.52432
307160.0000    0.26281
307200.0000    0.49361
307240.0000    0.63525
307280.0000    0.32043
307320.0000    0.37124
307360.0000    0.44473
307400.0000    0.25124
307440.0000    0.47588
307480.0000    0.50362
307520.0000    0.24866
307560.0000    0.36295
307600.0000    0.37536
307640.0000    0.47599
307680.0000    0.37741
307720.0000    0.14886
307760.0000    0.12647
307800.0000    0.54326
307840.0000    0.41961
307880.0000    0.37388
307920.0000    0.04448
307960.0000    0.39047
308000.0000    0.38420
308040.0000    0.24698
308080.0000    0.52229
308120.0000    0.31629
308160.0000    0.33653
308200.0000    0.22746
308240.0000    0.20908
308280.0000    0.37125
308320.0000    0.09485
308360.0000    0.50145
308400.0000    0.26918
308440.0000    0.55663
308480.0000    0.45169
308520.0000    0.43597
308560.0000    0.33552
308600.0000    0.50298
308640.0000    0.52918
308680.0000    0.51504
308720.0000    0.32008
308760.0000    0.51244
308800.0000    0.26351
308840.0000    0.22678
308880.0000    0.30734
308920.0000    0.25166
308960.0000    0.51391
309000.0000    0.53209
309040.0000    0.29458
309080.0000    0.37514
309120.0000    0.35244
309160.0000    0.30597
309200.0000    0.44694
309240.0000    0.31094
309280.0000    0.54249
309320.0000    0.54947
309360.0000    0.58865
309400.0000    0.47846
309440.0000    0.21246
309480.0000    0.17221
309520.0000    0.50139
309560.0000    0.49936
309600.0000    0.60881
309640.0000    0.65568
309680.0000    0.52549
309720.0000    0.53900
309760.0000    0.64228
309800.0000    0.72576
309840.0000    0.43616
309880.0000    0.51895
309920.0000    0.35443
309960.0000    0.61097
310000.0000    0.48418
310040.0000    0.38684
310080.0000    0.35780
310120.0000    0.76199
310160.0000    0.93716
310200.0000    0.51839
310240.0000    0.65566
310280.0000    0.45343
310320.0000    0.67301
310360.0000    0.72462
310400.0000    0.55767
310440.0000    0.47057
310480.0000    0.48081
310520.0000    0.18678
310560.0000    0.36192
310600.0000    0.28984
310640.0000    0.52038
310680.0000    0.30050
310720.0000    0.23122
310760.0000    0.11696
310800.0000    0.09672
310840.0000    0.12542
310880.0000    0.34567
310920.0000   -0.19975
310960.0000   -0.07035
311000.0000   -0.22407
311040.0000   -0.11737
311080.0000   -0.30391
311120.0000    0.02797
311160.0000   -0.03479
311200.0000   -0.24399
311240.0000   -0.24711
311280.0000   -0.22905
311320.0000    0.04474
311360.0000   -0.03065
311400.0000   -0.13714
311440.0000    0.08066
311480.0000   -0.03685
311520.0000    0.06011
311560.0000    0.01902
311600.0000   -0.12875
311640.0000    0.04223
311680.0000   -0.04867
311720.0000   -0.33747
311760.0000   -0.13165
311800.0000   -0.07285
311840.0000   -0.24723
311880.0000   -0.03760
311920.0000   -0.05767
311960.0000   -0.51220
312000.0000   -0.33016
312040.0000   -0.25989
312080.0000   -0.31974
312120.0000   -0.29583
312160.0000   -0.20946
312200.0000   -0.26400
312240.0000   -0.02209
312280.0000   -0.48361
312320.0000   -0.15012
312360.0000   -0.81602
312400.0000   -0.45205
312440.0000    0.01719
312480.0000   -0.07931
312520.0000   -0.09371
312560.0000   -0.01474
312600.0000   -0.01987
312640.0000   -0.19182
312680.0000   -0.47193
312720.0000   -0.51785
312760.0000   -0.06487
312800.0000   -0.30227
312840.0000   -0.18697
312880.0000   -0.52485
312920.0000   -0.08421
312960.0000   -0.22480
313000.0000   -0.26843
313040.0000   -0.25095
313080.0000   -0.49381
313120.0000   -0.30653
313160.0000   -0.29348
313200.0000   -0.42242
313240.0000   -0.29795
313280.0000   -0.25079
313320.0000   -0.30590
313360.0000   -0.51195
313400.0000   -0.11617
313440.0000   -0.09354
313480.0000    0.06910
313520.0000    0.37429
313560.0000    0.32790
313600.0000    0.42951
313640.0000    0.49781
313680.0000    0.26537
313720.0000    0.40894
313760.0000    0.34998
313800.0000    0.43238
313840.0000    0.47090
313880.0000    0.56042
313920.0000    0.40228
313960.0000    0.43581
314000.0000    0.40987
314040.0000    0.41818
314080.0000    0.09907
314120.0000    0.38791
314160.0000    0.33742
314200.0000    0.31351
314240.0000    0.30430
314280.0000    0.37768
314320.0000    0.45280
314360.0000    0.51050
314400.0000    0.35340
314440.0000    0.46919
314480.0000    0.53378
314520.0000    0.42119
314560.0000    0.30425
314600.0000    0.36145
314640.0000    0.22843
314680.0000    0.30328
314720.0000    0.22782
314760.0000    0.29712
314800.0000    0.24310
314840.0000    0.37153
314880.0000    0.45903
314920.0000    0.54033
314960.0000    0.49470
315000.0000    0.27717
315040.0000    0.30010
315080.0000    0.20193
315120.0000    0.38293
315160.0000    0.10827
315200.0000    0.41447
315240.0000    0.15716
315280.0000    0.34337
315320.0000   -0.05222
315360.0000    0.14011
315400.0000    0.25538
315440.0000    0.17031
315480.0000    0.34157
315520.0000    0.20663
315560.0000    0.30906
315600.0000    0.40852
315640.0000    0.40771
315680.0000    0.29632
315720.0000    0.27545
315760.0000    0.17532
315800.0000    0.30898
315840.0000    0.37348
315880.0000    0.62321
315920.0000    0.27103
315960.0000    0.40292
316000.0000    0.36112
316040.0000    0.36167
316080.0000    0.29826
316120.0000    0.20448
316160.0000    0.16442
316200.0000    0.17055
316240.0000    0.19458
316280.0000    0.47860
316320.0000    0.42876
316360.0000    0.38563
316400.0000    0.41860
316440.0000    0.20414
316480.0000    0.44068
316520.0000    0.33012
316560.0000    0.33152
316600.0000    0.09913
316640.0000    0.42435
316680.0000    0.31906
316720.0000    0.41266
316760.0000    0.20759
316800.0000    0.32301
316840.0000    0.27831
316880.0000    0.46741
316920.0000    0.45198
316960.0000    0.21774
317000.0000    0.31911
317040.0000    0.34450
317080.0000    0.20432
317120.0000    0.44978
317160.0000    0.31127
317200.0000    0.41213
317240.0000    0.34174
317280.0000    0.28421
317320.0000    0.32864
317360.0000    0.28087
317400.0000    0.24186
317440.0000    0.43936
317480.0000    0.32926
317520.0000    0.39125
317560.0000    0.43623
317600.0000    0.36562
317640.0000    0.51770
317680.0000    0.27208
317720.0000    0.28179
317760.0000    0.28500
317800.0000    0.30544
317840.0000    0.32265
317880.0000    0.47201
317920.0000    0.39216
317960.0000    0.33578
318000.0000    0.56945
318040.0000    0.46354
318080.0000    0.65496
318120.0000    0.25774
318160.0000    0.18480
318200.0000    0.58519
318240.0000    0.58393
318280.0000    0.03396
318320.0000    0.26365
318360.0000    0.42737
318400.0000    0.52360
318440.0000    0.27794
318480.0000    0.38414
318520.0000    0.32790
318560.0000    0.57529
318600.0000    0.46203
318640.0000    0.60504
318680.0000    0.39471
318720.0000    0.30663
318760.0000    0.56438
318800.0000    0.61092
318840.0000    0.51570
318880.0000    0.53021
318920.0000    0.50442
318960.0000    0.58212
319000.0000    0.77118
319040.0000    0.62225
319080.0000    0.63542
319120.0000    0.48262
319160.0000    0.15180
319200.0000    0.28082
319240.0000    0.12336
319280.0000    0.52245
319320.0000    0.39459
319360.0000    0.59724
319400.0000    0.71259
319440.0000    0.58827
319480.0000    0.66142
319520.0000    0.47307
319560.0000    0.45228
319600.0000    0.41371
319640.0000    0.40192
319680.0000    0.42552
319720.0000    0.23586
319760.0000    0.45134
319800.0000    0.46989
319840.0000    0.58023
319880.0000    0.30634
319920.0000    0.36992
319960.0000    0.35559
320000.0000    0.48755
320040.0000    0.35155
320080.0000    0.38999
320120.0000    0.44514
320160.0000    0.43609
320200.0000    0.28824
320240.0000    0.44103
320280.0000    0.43675
320320.0000    0.29412
320360.0000    0.28191
320400.0000    0.32545
320440.0000    0.39153
320480.0000    0.43312
320520.0000    0.31995
320560.0000    0.38350
320600.0000    0.03610
320640.0000    0.38862
320680.0000    0.31611
320720.0000    0.27232
320760.0000    0.31182
320800.0000    0.46120
320840.0000    0.39766
320880.0000    0.15374
320920.0000    0.43980
320960.0000    0.23377
321000.0000    0.33048
321040.0000    0.40251
321080.0000    0.32187
321120.0000    0.25798
321160.0000    0.50277
321200.0000    0.25481
321240.0000    0.19849
321280.0000    0.22966
321320.0000    0.10872
321360.0000    0.20554
321400.0000    0.00199
321440.0000    0.28089
321480.0000    0.05056
321520.0000    0.31611
321560.0000    0.58651
321600.0000    0.29904
321640.0000    0.32816
321680.0000    0.31494
321720.0000    0.13062
321760.0000    0.11181
321800.0000    0.22919
321840.0000    0.40989
321880.0000    0.28948
321920.0000    0.28347
321960.0000    0.25231
322000.0000    0.33428
322040.0000    0.33618
322080.0000    0.50926
322120.0000    0.19753
322160.0000    0.33975
322200.0000    0.54430
322240.0000    0.44818
322280.0000    0.36979
322320.0000    0.67939
322360.0000    0.57197
322400.0000    0.26139
322440.0000    0.57701
322480.0000    0.45702
322520.0000    0.44924
322560.0000    0.54688
322600.0000    0.63414
322640.0000    0.46173
322680.0000    0.58022
322720.0000    0.32878
322760.0000    0.33746
322800.0000    0.40713
322840.0000    0.25343
322880.0000    0.31920
322920.0000    0.40672
322960.0000    0.41363
323000.0000    0.35706
323040.0000    0.45429
323080.0000    0.41680
323120.0000    0.49909
323160.0000    0.51912
323200.0000    0.48153
323240.0000    0.70348
323280.0000    0.38545
323320.0000    0.38515
323360.0000    0.36982
323400.0000    0.36860
323440.0000    0.39889
323480.0000    0.30884
323520.0000    0.31288
323560.0000    0.33836
323600.0000    0.26651
323640.0000   -0.16152
323680.0000   -0.17077
323720.0000   -0.23553
323760.0000   -0.22247
323800.0000   -0.35976
323840.0000   -0.47078
323880.0000   -0.11138
323920.0000   -0.16319
323960.0000   -0.43830
324000.0000   -0.06748
324040.0000   -0.36556
324080.0000   -0.14196
324120.0000    0.10075
324160.0000   -0.02169
324200.0000   -0.43781
324240.0000   -0.55391
324280.0000   -0.34139
324320.0000   -0.49768
324360.0000   -0.33117
324400.0000   -0.65939
324440.0000   -0.38395
324480.0000   -0.48018
324520.0000   -0.24016
324560.0000   -0.08796
324600.0000   -0.16438
324640.0000   -0.21711
324680.0000   -0.19900
324720.0000    0.07236
324760.0000    0.09234
324800.0000   -0.07703
324840.0000   -0.10778
324880.0000   -0.00419
324920.0000    0.04558
324960.0000   -0.15314
325000.0000   -0.20030
325040.0000   -0.01821
325080.0000   -0.03890
325120.0000    0.00419
325160.0000    0.08490
325200.0000    0.33183
325240.0000    0.09819
325280.0000    0.29107
325320.0000    0.01027
325360.0000   -0.09807
325400.0000   -0.29905
325440.0000   -0.23887
325480.0000   -0.23030
325520.0000   -0.17870
325560.0000   -0.17301
325600.0000   -0.29208
325640.0000   -0.28652
325680.0000   -0.25850
325720.0000   -0.48585
325760.0000   -0.53001
325800.0000   -0.57923
325840.0000   -0.20637
325880.0000   -0.32491
325920.0000   -0.42314
325960.0000   -0.28364
326000.0000   -0.43049
326040.0000   -0.10097
326080.0000   -0.46347
326120.0000   -0.42614
326160.0000   -0.54985
326200.0000   -0.29523
326240.0000   -0.27012
326280.0000    0.18204
326320.0000   -0.39126
326360.0000   -0.47254
326400.0000   -0.19003
326440.0000   -0.08001
326480.0000   -0.31570
326520.0000   -0.32714
326560.0000   -0.16717
326600.0000    0.09871
326640.0000    0.06382
326680.0000    0.05190
326720.0000    0.10210
326760.0000   -0.02037
326800.0000   -0.21429
326840.0000    0.08741
326880.0000   -0.13647
326920.0000    0.05384
326960.0000    0.17926
327000.0000   -0.03333
327040.0000    0.06314
327080.0000    0.04398
327120.0000   -0.08691
327160.0000   -0.05945
327200.0000   -0.12168
327240.0000   -0.01441
327280.0000    0.00710
327320.0000    0.08339
327360.0000   -0.17660
327400.0000    0.21814
327440.0000    0.12310
327480.0000    0.07329
327520.0000    0.13559
327560.0000    0.02010
327600.0000    0.13427
327640.0000    0.26951
327680.0000    0.47466
327720.0000    0.25410
327760.0000    0.65905
327800.0000    0.28463
327840.0000    0.22893
327880.0000    0.19599
327920.0000    0.22558
327960.0000    0.29197
328000.0000    0.17350
328040.0000    0.20497
328080.0000    0.23506
328120.0000    0.38540
328160.0000    0.17369
328200.0000    0.32734
328240.0000    0.11519
328280.0000    0.14154
328320.0000    0.28337
328360.0000    0.19271
328400.0000    0.08889
328440.0000    0.22508
328480.0000    0.37455
328520.0000    0.45749
328560.0000    0.41232
328600.0000    0.46008
328640.0000    0.33098
328680.0000    0.20482
328720.0000    0.29636
328760.0000    0.24391
328800.0000    0.27189
328840.0000   -0.05419
328880.0000    0.25870
328920.0000    0.28940
328960.0000    0.04510
329000.0000    0.34725
329040.0000    0.24474
329080.0000    0.21516
329120.0000    0.29449
329160.0000    0.43637
329200.0000    0.14945
329240.0000    0.38732
329280.0000    0.34298
329320.0000    0.34823
329360.0000    0.28053
329400.0000    0.41816
329440.0000    0.21248
329480.0000    0.32357
329520.0000    0.26237
329560.0000    0.28308
329600.0000    0.56326
329640.0000    0.55561
329680.0000    0.53975
329720.0000    0.53768
329760.0000    0.35377
329800.0000    0.34048
329840.0000    0.35290
329880.0000    0.36668
329920.0000    0.26604
329960.0000    0.38388
330000.0000    0.55456
330040.0000    0.35636
330080.0000    0.43540
330120.0000    0.44465
330160.0000    0.35783
330200.0000    0.67280
330240.0000    0.60793
330280.0000    0.43529
330320.0000    0.38667
330360.0000    0.41935
330400.0000    0.28794
330440.0000    0.38061
330480.0000    0.23169
330520.0000    0.61915
330560.0000    0.37381
330600.0000    0.08327
330640.0000    0.33244
330680.0000    0.50322
330720.0000    0.46510
330760.0000    0.45388
330800.0000    0.61881
330840.0000    0.36168
330880.0000    0.52755
330920.0000    0.56558
330960.0000    0.48193
331000.0000    0.56367
331040.0000    0.41647
331080.0000    0.25215
331120.0000    0.42061
331160.0000    0.37987
331200.0000    0.16318
331240.0000    0.54414
331280.0000    0.20217
331320.0000    0.22283
331360.0000    0.30307
331400.0000    0.07272
331440.0000    0.18718
331480.0000    0.23187
331520.0000    0.02616
331560.0000   -0.10809
331600.0000   -0.12294
331640.0000   -0.01583
331680.0000    0.15387
331720.0000    0.32887
331760.0000    0.26860
331800.0000    0.37221
331840.0000    0.31520
331880.0000    0.21151
331920.0000    0.22800
331960.0000    0.32031
332000.0000    0.31966
332040.0000    0.15728
332080.0000    0.22739
332120.0000    0.23114
332160.0000    0.35720
332200.0000    0.23518
332240.0000    0.31632
332280.0000    0.17623
332320.0000    0.48115
332360.0000    0.12912
332400.0000    0.11789
332440.0000    0.24389
332480.0000    0.07026
332520.0000   -0.01181
332560.0000    0.27619
332600.0000    0.18739
332640.0000    0.36649
332680.0000    0.27977
332720.0000    0.09921
332760.0000    0.13298
332800.0000    0.07279
332840.0000    0.04334
332880.0000    0.12385
332920.0000    0.14074
332960.0000    0.33059
333000.0000    0.07445
333040.0000    0.21822
333080.0000    0.24885
333120.0000    0.30663
333160.0000    0.33293
333200.0000    0.24775
333240.0000    0.53004
333280.0000    0.55345
333320.0000    0.43451
333360.0000    0.39744
333400.0000    0.25701
333440.0000    0.23476
333480.0000    0.20871
333520.0000    0.28460
333560.0000    0.27170
333600.0000    0.22662
333640.0000    0.20623
333680.0000    0.17855
333720.0000    0.20330
333760.0000    0.20659
333800.0000    0.28589
333840.0000    0.49040
333880.0000    0.07396
333920.0000    0.28545
333960.0000    0.22930
334000.0000    0.46489
334040.0000    0.60113
334080.0000    0.38778
334120.0000    0.01161
334160.0000    0.19286
334200.0000    0.12926
334240.0000   -0.02635
334280.0000    0.07584
334320.0000    0.12249
334360.0000   -0.27496
334400.0000    0.14721
334440.0000    0.01860
334480.0000    0.28800
334520.0000    0.22448
334560.0000    0.24771
334600.0000    0.25518
334640.0000    0.28163
334680.0000    0.23434
334720.0000    0.11692
334760.0000    0.35884
334800.0000    0.27506
334840.0000    0.10609
334880.0000    0.08324
334920.0000    0.25619
334960.0000    0.05461
335000.0000   -0.05926
335040.0000    0.09030
335080.0000    0.19154
335120.0000    0.31943
335160.0000    0.06101
335200.0000    0.22546
335240.0000    0.37077
335280.0000    0.07591
335320.0000   -0.03496
335360.0000    0.08647
335400.0000    0.32074
335440.0000    0.06929
335480.0000    0.51588
335520.0000    0.62747
335560.0000    0.65800
335600.0000    0.68193
335640.0000    0.61363
335680.0000    0.38417
335720.0000    0.54325
335760.0000    0.24115
335800.0000    0.43755
335840.0000    0.25637
335880.0000    0.29319
335920.0000    0.39218
335960.0000    0.14515
336000.0000    0.31685
336040.0000    0.47637
336080.0000    0.37826
336120.0000    0.37801
336160.0000    0.40025
336200.0000    0.45058
336240.0000    0.26814
336280.0000    0.24886
336320.0000    0.31105
336360.0000    0.29407
336400.0000    0.46323
336440.0000    0.47306
336480.0000    0.24364
336520.0000    0.39606
336560.0000    0.31506
336600.0000    0.04515
336640.0000   -0.17912
336680.0000    0.32411
336720.0000    0.44345
336760.0000    0.37176
336800.0000    0.50579
336840.0000    0.34349
336880.0000    0.42032
336920.0000    0.23150
336960.0000    0.29791
337000.0000    0.22405
337040.0000    0.45642
337080.0000    0.23107
337120.0000    0.43190
337160.0000    0.30901
337200.0000    0.41969
337240.0000    0.61516
337280.0000    0.75316
337320.0000    0.36972
337360.0000    0.33492
337400.0000    0.53806
337440.0000    0.56619
337480.0000    0.80898
337520.0000    0.59023
337560.0000    0.43293
337600.0000    0.51261
337640.0000    0.59773
337680.0000    0.73639
337720.0000    0.48952
337760.0000    0.33747
337800.0000    0.32939
337840.0000    0.47141
337880.0000    0.30033
337920.0000    0.20604
337960.0000    0.25144
338000.0000    0.52555
338040.0000    0.31117
338080.0000    0.44523
338120.0000    0.25653
338160.0000    0.39156
338200.0000    0.24846
338240.0000    0.35789
338280.0000    0.30787
338320.0000    0.29982
338360.0000    0.32978
338400.0000    0.26793
338440.0000    0.48300
338480.0000    0.45025
338520.0000    0.18175
338560.0000    0.24148
338600.0000    0.15675
338640.0000    0.41431
338680.0000    0.34247
338720.0000    0.36706
338760.0000    0.38661
338800.0000    0.32985
338840.0000    0.30776
338880.0000    0.07450
338920.0000    0.34323
338960.0000    0.31576
339000.0000    0.33814
339040.0000    0.21653
339080.0000    0.19181
339120.0000    0.45762
339160.0000    0.32728
339200.0000    0.22350
339240.0000    0.30066
339280.0000    0.26035
339320.0000    0.14935
339360.0000    0.31829
339400.0000    0.48431
339440.0000    0.24026
339480.0000    0.36369
339520.0000    0.39501
339560.0000    0.51504
339600.0000    0.36966
339640.0000    0.41283
339680.0000    0.31677
339720.0000    0.52021
339760.0000    0.50344
339800.0000    0.39884
339840.0000    0.50917
339880.0000    0.42904
339920.0000    0.27823
339960.0000    0.27668
340000.0000    0.23952
340040.0000    0.52663
340080.0000    0.44779
340120.0000    0.54773
340160.0000    0.39065
340200.0000    0.43957
340240.0000    0.21298
340280.0000    0.27361
340320.0000    0.51137
340360.0000    0.60395
340400.0000    0.20952
340440.0000    0.12479
340480.0000    0.09480
340520.0000    0.35232
340560.0000    0.41687
340600.0000    0.33642
340640.0000    0.41636
340680.0000    0.30608
340720.0000    0.31350
340760.0000    0.28516
340800.0000    0.23272
340840.0000    0.29084
340880.0000    0.55534
340920.0000    0.37912
340960.0000    0.42216
341000.0000    0.25647
341040.0000    0.23740
341080.0000    0.31159
341120.0000    0.26344
341160.0000    0.45462
341200.0000    0.18615
341240.0000    0.21825
341280.0000    0.39900
341320.0000    0.14756
341360.0000    0.29805
341400.0000    0.14487
341440.0000    0.11278
341480.0000    0.13010
341520.0000    0.31211
341560.0000    0.24778
341600.0000    0.28028
341640.0000    0.34884
341680.0000    0.22604
341720.0000    0.29145
341760.0000    0.31144
341800.0000    0.29174
341840.0000    0.21745
341880.0000    0.23548
341920.0000    0.29162
341960.0000    0.32895
342000.0000    0.36208
342040.0000    0.16860
342080.0000    0.19926
342120.0000    0.28609
342160.0000    0.39598
342200.0000    0.19642
342240.0000    0.23431
342280.0000    0.23538
342320.0000    0.30201
342360.0000    0.39241
342400.0000    0.56830
342440.0000    0.28093
342480.0000    0.25611
342520.0000    0.62495
342560.0000    0.13819
342600.0000   -0.15059
342640.0000    0.18969
342680.0000   -0.01008
342720.0000   -0.17998
342760.0000   -0.00241
342800.0000    0.07442
342840.0000   -0.00104
342880.0000   -0.06873
342920.0000   -0.09247
342960.0000    0.23333
343000.0000    0.06543
343040.0000    0.13065
343080.0000    0.08879
343120.0000   -0.08529
343160.0000    0.03568
343200.0000    0.30308
343240.0000    0.39888
343280.0000    0.30015
343320.0000   -0.17676
343360.0000    0.12333
343400.0000    0.14187
343440.0000    0.05163
343480.0000    0.11418
343520.0000    0.28320
343560.0000    0.03214
343600.0000    0.32536
343640.0000    0.08155
343680.0000    0.01557
343720.0000    0.17708
343760.0000    0.07820
343800.0000    0.05751
343840.0000   -0.05681
343880.0000    0.33595
343920.0000    0.16642
343960.0000    0.32301
344000.0000    0.22542
344040.0000    0.28040
344080.0000    0.29108
344120.0000    0.22135
344160.0000    0.29642
344200.0000    0.31321
344240.0000    0.29209
344280.0000    0.28566
344320.0000    0.07596
344360.0000    0.25490
344400.0000    0.50001
344440.0000    0.22664
344480.0000    0.12466
344520.0000    0.34727
344560.0000    0.26519
344600.0000    0.19359
344640.0000    0.26824
344680.0000    0.25456
344720.0000    0.22791
344760.0000    0.48061
344800.0000    0.30227
344840.0000    0.26786
344880.0000    0.28599
344920.0000    0.05688
344960.0000    0.15357
345000.0000    0.24894
345040.0000    0.05754
345080.0000    0.20910
345120.0000    0.25695
345160.0000    0.36821
345200.0000    0.29379
345240.0000    0.21301
345280.0000    0.08211
345320.0000    0.51595
345360.0000    0.18068
345400.0000    0.23653
345440.0000    0.40167
345480.0000    0.38400
345520.0000    0.21576
345560.0000    0.38548
345600.0000    0.33920
345640.0000   -0.14995
345680.0000    0.37372
345720.0000    0.13418
345760.0000    0.28288
345800.0000    0.07768
345840.0000    0.13609
345880.0000    0.23236
345920.0000    0.30952
345960.0000    0.23692
346000.0000    0.41857
346040.0000    0.19013
346080.0000    0.36808
346120.0000    0.30211
346160.0000    0.27788
346200.0000    0.34079
346240.0000    0.24262
346280.0000    0.02591
346320.0000   -0.07932
346360.0000   -0.02989
346400.0000   -0.10450
346440.0000   -0.10667
346480.0000    0.08067
346520.0000   -0.10267
346560.0000   -0.08408
346600.0000   -0.20241
346640.0000    0.06967
346680.0000    0.13121
346720.0000    0.08467
346760.0000    0.11927
346800.0000    0.17222
346840.0000    0.12758
346880.0000    0.19539
346920.0000    0.19538
346960.0000    0.23291
347000.0000    0.11197
347040.0000    0.17490
347080.0000    0.38352
347120.0000    0.44853
347160.0000    0.41895
347200.0000    0.14709
347240.0000    0.22475
347280.0000    0.36023
347320.0000    0.41170
347360.0000    0.42812
347400.0000    0.13087
347440.0000    0.44484
347480.0000    0.29056
347520.0000    0.06450
347560.0000    0.24869
347600.0000    0.08896
347640.0000    0.00740
347680.0000   -0.18172
347720.0000   -0.27570
347760.0000    0.13881
347800.0000   -0.04175
347840.0000   -0.06802
347880.0000   -0.53226
347920.0000   -0.25089
347960.0000   -0.13693
348000.0000   -0.03237
348040.0000   -0.08536
348080.0000   -0.51726
348120.0000   -0.66706
348160.0000   -0.27964
348200.0000   -0.57747
348240.0000   -0.29381
348280.0000   -0.43335
348320.0000   -0.40309
348360.0000   -0.21308
348400.0000   -0.28967
348440.0000   -0.18451
348480.0000   -0.18609
348520.0000   -0.27139
348560.0000   -0.20095
348600.0000   -0.19467
348640.0000   -0.39706
348680.0000   -0.16584
348720.0000   -0.57009
348760.0000   -0.19779
348800.0000   -0.40058
348840.0000    0.02310
348880.0000   -0.52434
348920.0000   -0.21277
348960.0000   -0.19688
349000.0000   -0.20386
349040.0000   -0.15863
349080.0000   -0.23505
349120.0000    0.28789
349160.0000    0.36599
349200.0000    0.20621
349240.0000    0.43291
349280.0000    0.30662
349320.0000    0.20775
349360.0000    0.23992
349400.0000    0.25390
349440.0000    0.16899
349480.0000    0.24360
349520.0000    0.37089
349560.0000    0.31309
349600.0000    0.40538
349640.0000    0.31365
349680.0000    0.30430
349720.0000    0.37781
349760.0000    0.15575
349800.0000    0.43364
349840.0000    0.35864
349880.0000    0.32000
349920.0000    0.35930
349960.0000    0.33704
350000.0000    0.18442
350040.0000    0.23493
350080.0000    0.26265
350120.0000    0.22744
350160.0000    0.28607
350200.0000    0.25496
350240.0000    0.29359
350280.0000    0.40438
350320.0000    0.26555
350360.0000    0.33191
350400.0000    0.47076
350440.0000    0.26727
350480.0000    0.31275
350520.0000    0.31001
350560.0000    0.39344
350600.0000    0.30217
350640.0000    0.43165
350680.0000    0.25747
350720.0000    0.06322
350760.0000    0.29463
350800.0000    0.18838
350840.0000    0.19711
350880.0000    0.26721
350920.0000    0.37714
350960.0000    0.15194
351000.0000    0.30793
351040.0000   -0.32448
351080.0000   -0.13684
351120.0000    0.35398
351160.0000    0.38437
351200.0000    0.22525
351240.0000    0.35470
351280.0000    0.43086
351320.0000    0.32304
351360.0000    0.29576
351400.0000    0.45058
351440.0000    0.21137
351480.0000   -0.19152
351520.0000   -0.26542
351560.0000   -0.16513
351600.0000   -0.45099
351640.0000   -0.42371
351680.0000   -0.35930
351720.0000   -0.31513
351760.0000   -0.38002
351800.0000   -0.29348
351840.0000   -0.10949
351880.0000   -0.29092
351920.0000   -0.19752
351960.0000   -0.37443
352000.0000   -0.49341
352040.0000   -0.35624
352080.0000   -0.25901
352120.0000   -0.24497
352160.0000   -0.18288
352200.0000   -0.18786
352240.0000   -0.40897
352280.0000   -0.32029
352320.0000   -0.37231
352360.0000   -0.27309
352400.0000   -0.22077
352440.0000   -0.27556
352480.0000   -0.37963
352520.0000   -0.12393
352560.0000   -0.45570
352600.0000   -0.32723
352640.0000   -0.29848
352680.0000   -0.38067
352720.0000   -0.22541
352760.0000   -0.36707
352800.0000   -0.49426
352840.0000   -0.38554
352880.0000   -0.71615
352920.0000   -0.31956
352960.0000   -0.37120
353000.0000   -0.30579
353040.0000   -0.57219
353080.0000   -0.33474
353120.0000   -0.16259
353160.0000   -0.31842
353200.0000   -0.58118
353240.0000   -0.37114
353280.0000   -0.57473
353320.0000   -0.51054
353360.0000   -0.22376
353400.0000   -0.26986
353440.0000   -0.38621
353480.0000   -0.40708
353520.0000   -0.33757
353560.0000   -0.30114
353600.0000   -0.15214
353640.0000   -0.38670
353680.0000   -0.44044
353720.0000   -0.40637
353760.0000   -0.31743
353800.0000   -0.26711
353840.0000   -0.40602
353880.0000   -0.44100
353920.0000   -0.18748
353960.0000   -0.53122
354000.0000   -0.43656
354040.0000   -0.41588
354080.0000   -0.40155
354120.0000   -0.40722
354160.0000   -0.26443
354200.0000   -0.39216
354240.0000   -0.15651
354280.0000   -0.33559
354320.0000   -0.37437
354360.0000   -0.34873
354400.0000   -0.17387
354440.0000   -0.37852
354480.0000   -0.47749
354520.0000   -0.34783
354560.0000   -0.31480
354600.0000   -0.32334
354640.0000   -0.06283
354680.0000    0.17226
354720.0000    0.15371
354760.0000    0.25432
354800.0000    0.00399
354840.0000    0.09642
354880.0000    0.19526
354920.0000    0.13619
354960.0000    0.09334
355000.0000    0.21240
355040.0000    0.20627
355080.0000    0.03995
355120.0000    0.42757
355160.0000    0.00932
355200.0000   -0.47542
355240.0000    0.03142
355280.0000    0.26230
355320.0000    0.40417
355360.0000   -0.24398
355400.0000   -0.52654
355440.0000   -0.19713
355480.0000   -0.49248
355520.0000   -0.12006
355560.0000   -0.25870
355600.0000   -0.22146
355640.0000   -0.26334
355680.0000   -0.10086
355720.0000   -0.16605
355760.0000    0.02953
355800.0000   -0.11676
355840.0000   -0.03295
355880.0000    0.06551
355920.0000   -0.17556
355960.0000   -0.08128
356000.0000   -0.28878
356040.0000   -0.42059
356080.0000   -0.29786
356120.0000   -0.10427
356160.0000    0.15636
356200.0000   -0.25529
356240.0000   -0.31450
356280.0000   -0.37149
356320.0000   -0.31920
356360.0000   -0.31536
356400.0000   -0.31004
356440.0000   -0.28515
356480.0000   -0.02350
356520.0000   -0.01648
356560.0000    0.08796
356600.0000    0.21879
356640.0000    0.51783
356680.0000    0.28002
356720.0000    0.22121
356760.0000    0.38354
356800.0000    0.34257
356840.0000    0.32962
356880.0000    0.49284
356920.0000    0.47696
356960.0000    0.46001
357000.0000    0.32626
357040.0000    0.29413
357080.0000    0.26960
357120.0000    0.26562
357160.0000    0.41289
357200.0000    0.30661
357240.0000    0.40686
357280.0000    0.29942
357320.0000    0.31129
357360.0000    0.38796
357400.0000    0.33047
357440.0000    0.02200
357480.0000    0.05990
357520.0000    0.44039
357560.0000    0.17636
357600.0000    0.00862
357640.0000    0.12198
357680.0000    0.57904
357720.0000    0.15533
357760.0000    0.21332
357800.0000    0.22194
357840.0000    0.09573
357880.0000    0.18818
357920.0000    0.06383
357960.0000    0.23525
358000.0000    0.20408
358040.0000    0.14874
358080.0000    0.31889
358120.0000    0.40334
358160.0000    0.27691
358200.0000    0.43090
358240.0000    0.19573
358280.0000    0.26419
358320.0000    0.34257
358360.0000    0.25460
358400.0000    0.48343
358440.0000    0.51281
358480.0000    0.10343
358520.0000    0.10912
358560.0000    0.13323
358600.0000    0.09036
358640.0000    0.32716
358680.0000   -0.51875
358720.0000    0.15711
358760.0000    0.30889
358800.0000    0.25876
358840.0000   -0.00073
358880.0000    0.24564
358920.0000    0.22041
358960.0000    0.16551
359000.0000    0.35301
359040.0000    0.31854
359080.0000    0.27160
359120.0000    0.21580
359160.0000    0.32257
359200.0000    0.56027
359240.0000    0.33132
359280.0000    0.49264
359320.0000    0.53047
359360.0000    0.48243
359400.0000    0.19044
359440.0000    0.21267
359480.0000    0.27115
359520.0000    0.01985
359560.0000    0.04651
359600.0000   -0.12025
359640.0000    0.13194
359680.0000    0.09255
359720.0000    0.07649
359760.0000    0.18957
359800.0000    0.10769
359840.0000    0.23937
359880.0000    0.35009
359920.0000    0.16323
359960.0000    0.11875
360000.0000    0.30277
360040.0000    0.18460
360080.0000    0.22817
360120.0000    0.20486
360160.0000   -0.02168
360200.0000    0.08906
360240.0000    0.14525
360280.0000    0.10377
360320.0000    0.20017
360360.0000    0.17899
360400.0000    0.15900
360440.0000    0.09508
360480.0000    0.38984
360520.0000    0.10479
360560.0000    0.24982
360600.0000    0.24052
360640.0000    0.30479
360680.0000    0.19896
360720.0000    0.40622
360760.0000    0.23985
360800.0000    0.14015
360840.0000    0.29734
360880.0000    0.26363
360920.0000    0.26568
360960.0000    0.34029
361000.0000    0.33619
361040.0000    0.32749
361080.0000    0.53970
361120.0000    0.55197
361160.0000    0.37593
361200.0000    0.22996
361240.0000    0.51575
361280.0000    0.51329
361320.0000    0.35697
361360.0000    0.50932
361400.0000    0.49163
361440.0000    0.72295
361480.0000    0.65381
361520.0000    0.42791
361560.0000    0.62460
361600.0000    0.36069
361640.0000    0.29055
361680.0000    0.70789
361720.0000    0.34596
361760.0000    0.34420
361800.0000    0.37139
361840.0000    0.33993
361880.0000    0.28793
361920.0000    0.41413
361960.0000    0.38154
362000.0000    0.30594
362040.0000    0.29037
362080.0000    0.45172
362120.0000    0.54156
362160.0000    0.34591
362200.0000    0.29022
362240.0000    0.44091
362280.0000    0.36959
362320.0000    0.26691
362360.0000    0.32928
362400.0000    0.27074
362440.0000    0.25132
362480.0000    0.25799
362520.0000    0.26451
362560.0000    0.22772
362600.0000    0.48051
362640.0000    0.47010
362680.0000    0.16631
362720.0000    0.52241
362760.0000    0.45052
362800.0000    0.48314
362840.0000    0.26358
362880.0000    0.21704
362920.0000    0.29266
362960.0000    0.33678
363000.0000    0.16090
363040.0000    0.28945
363080.0000    0.21459
363120.0000    0.35247
363160.0000    0.35795
363200.0000    0.51491
363240.0000    0.40766
363280.0000    0.36126
363320.0000    0.43448
363360.0000    0.41875
363400.0000    0.40618
363440.0000    0.45266
363480.0000    0.37486
363520.0000    0.31002
363560.0000    0.27121
363600.0000    0.42186
363640.0000    0.71135
363680.0000    0.32996
363720.0000    0.55025
363760.0000    0.30781
363800.0000    0.25443
363840.0000    0.07457
363880.0000    0.36914
363920.0000    0.26759
363960.0000    0.80619
364000.0000    0.30609
364040.0000    0.40088
364080.0000    0.34461
364120.0000    0.19844
364160.0000    0.39849
364200.0000    0.42155
364240.0000    0.52845
364280.0000    0.48189
364320.0000    0.59825
364360.0000    0.34749
364400.0000    0.51255
364440.0000    0.40596
364480.0000    0.50512
364520.0000    0.46942
364560.0000    0.52729
364600.0000    0.31893
364640.0000    0.34946
364680.0000    0.28861
364720.0000    0.38181
364760.0000    0.61758
364800.0000    0.74411
364840.0000    0.39237
364880.0000    0.37675
364920.0000    0.54395
364960.0000    0.27145
365000.0000    0.38419
365040.0000    0.55335
365080.0000    0.18782
365120.0000    0.31061
365160.0000    0.19673
365200.0000    0.19320
365240.0000    0.26600
365280.0000    0.20856
365320.0000    0.25295
365360.0000    0.27643
365400.0000    0.36943
365440.0000    0.21879
365480.0000    0.65831
365520.0000    0.43992
365560.0000    0.16969
365600.0000    0.50023
365640.0000    0.42056
365680.0000    0.38684
365720.0000    0.30421
365760.0000    0.28617
365800.0000    0.24959
365840.0000    0.38177
365880.0000    0.23175
365920.0000    0.43121
365960.0000    0.47921
366000.0000    0.61440
366040.0000    0.62408
366080.0000    0.25287
366120.0000    0.22781
366160.0000    0.35136
366200.0000    0.12185
366240.0000    0.17157
366280.0000    0.15451
366320.0000    0.59408
366360.0000    0.65249
366400.0000    0.44848
366440.0000    0.20383
366480.0000    0.47036
366520.0000    0.44521
366560.0000    0.40291
366600.0000    0.52792
366640.0000    0.36909
366680.0000    0.06585
366720.0000    0.11288
366760.0000    0.05863
366800.0000    0.11538
366840.0000   -0.00725
366880.0000    0.44714
366920.0000    0.30623
366960.0000    0.15279
367000.0000    0.37670
367040.0000    0.19774
367080.0000    0.15259
367120.0000    0.59948
367160.0000    0.52894
367200.0000    0.56067
367240.0000    0.54882
367280.0000    0.60395
367320.0000    0.48939
367360.0000    0.62547
367400.0000    0.42302
367440.0000    0.49648
367480.0000    0.38848
367520.0000    0.58425
367560.0000    0.54655
367600.0000    0.68336
367640.0000    0.61353
367680.0000    0.65407
367720.0000    0.66468
367760.0000    0.34313
367800.0000    0.45520
367840.0000    0.20097
367880.0000    0.25238
367920.0000    0.39879
367960.0000    0.43685
368000.0000    0.62204
368040.0000    0.53165
368080.0000    0.54173
368120.0000    0.50363
368160.0000    0.60438
368200.0000    0.62536
368240.0000    0.41468
368280.0000    0.46807
368320.0000    0.55176
368360.0000    0.54153
368400.0000    0.45476
368440.0000    0.62834
368480.0000    0.13274
368520.0000    0.55900
368560.0000    0.27626
368600.0000    0.15759
368640.0000    0.26445
368680.0000    0.34224
368720.0000    0.23123
368760.0000    0.39829
368800.0000    0.16789
368840.0000    0.31771
368880.0000    0.09093
368920.0000    0.27923
368960.0000    0.34073
369000.0000    0.23340
369040.0000    0.33568
369080.0000    0.41919
369120.0000    0.36986
369160.0000    0.24838
369200.0000    0.19292
369240.0000    0.22297
369280.0000    0.33116
369320.0000    0.43694
369360.0000    0.22809
369400.0000    0.24779
369440.0000    0.48805
369480.0000    0.30969
369520.0000    0.18505
369560.0000    0.27278
369600.0000    0.15620
369640.0000    0.04431
369680.0000    0.06130
369720.0000    0.19907
369760.0000    0.29558
369800.0000    0.41950
369840.0000    0.41550
369880.0000    0.35979
369920.0000    0.25440
369960.0000    0.39005
370000.0000    0.19743
370040.0000    0.75264
370080.0000    0.45904
370120.0000    0.36296
370160.0000    0.20467
370200.0000    0.23575
370240.0000    0.58266
370280.0000    0.27886
370320.0000    0.36324
370360.0000    0.39210
370400.0000    0.29567
370440.0000    0.39953
370480.0000    0.48884
370520.0000    0.31021
370560.0000    0.36442
370600.0000    0.36277
370640.0000    0.52728
370680.0000    0.49577
370720.0000    0.49587
370760.0000    0.47145
370800.0000    0.60623
370840.0000    0.50540
370880.0000    0.65364
370920.0000    0.24415
370960.0000    0.58472
371000.0000    0.44308
371040.0000    0.58296
371080.0000    0.58088
371120.0000    0.49797
371160.0000    0.35450
371200.0000    0.28376
371240.0000    0.40075
371280.0000    0.72735
371320.0000    0.38690
371360.0000    0.32873
371400.0000    0.40318
371440.0000    0.31396
371480.0000    0.24828
371520.0000    0.43169
371560.0000    0.20110
371600.0000    0.42528
371640.0000    0.47830
371680.0000    0.55040
371720.0000    0.34902
371760.0000    0.32029
371800.0000    0.34877
371840.0000    0.34315
371880.0000    0.38341
371920.0000    0.52962
371960.0000    0.37898
372000.0000    0.38271
372040.0000    0.40477
372080.0000    0.40462
372120.0000    0.53482
372160.0000    0.48487
372200.0000    0.65928
372240.0000    0.39311
372280.0000    0.47318
372320.0000    0.54566
372360.0000    0.37859
372400.0000    0.49397
372440.0000    0.40687
372480.0000    0.28432
372520.0000    0.30145
372560.0000    0.06833
372600.0000   -0.00016
372640.0000   -0.12615
372680.0000    0.00961
372720.0000    0.03625
372760.0000   -0.11257
372800.0000    0.00415
372840.0000   -0.54618
372880.0000   -0.06238
372920.0000   -0.27560
372960.0000   -0.18755
373000.0000   -0.14565
373040.0000   -0.08223
373080.0000   -0.13080
373120.0000   -0.09470
373160.0000   -0.16235
373200.0000   -0.03121
373240.0000   -0.20915
373280.0000   -0.21395
373320.0000   -0.26849
373360.0000   -0.34731
373400.0000   -0.62551
373440.0000   -0.73021
373480.0000   -0.34957
373520.0000   -0.01751
373560.0000   -0.24222
373600.0000   -0.79034
373640.0000   -0.64689
373680.0000   -0.55110
373720.0000   -0.32472
373760.0000   -0.43407
373800.0000   -0.03388
373840.0000   -0.07566
373880.0000    0.10609
373920.0000   -0.24972
373960.0000   -0.23104
374000.0000   -0.19134
374040.0000   -0.01860
374080.0000    0.06420
374120.0000   -0.24656
374160.0000   -0.14809
374200.0000   -0.06595
374240.0000   -0.29278
374280.0000   -0.38326
374320.0000   -0.10031
374360.0000   -0.09042
374400.0000   -0.14810
374440.0000   -0.16352
374480.0000   -0.03147
374520.0000    0.09566
374560.0000    0.07369
374600.0000   -0.05035
374640.0000   -0.20924
374680.0000    0.01644
374720.0000   -0.15443
374760.0000   -0.10477
374800.0000   -0.02746
374840.0000   -0.41487
374880.0000   -0.09398
374920.0000   -0.42453
374960.0000    0.16464
375000.0000    0.11600
375040.0000   -0.09622
375080.0000   -0.16121
375120.0000   -0.10472
375160.0000   -0.07676
375200.0000   -0.21424
375240.0000   -0.25265
375280.0000   -0.10921
375320.0000   -0.14179
375360.0000   -0.11648
375400.0000   -0.22528
375440.0000   -0.10735
375480.0000   -0.21797
375520.0000   -0.18286
375560.0000   -0.05091
375600.0000   -0.18805
375640.0000   -0.12291
375680.0000   -0.13939
375720.0000   -0.22701
375760.0000   -0.01744
375800.0000   -0.16490
375840.0000   -0.08273
375880.0000   -0.04772
375920.0000    0.06934
375960.0000   -0.43046
376000.0000   -0.16024
376040.0000   -0.44741
376080.0000   -0.16967
376120.0000   -0.13955
376160.0000    0.17724
376200.0000    0.29767
376240.0000    0.35585
376280.0000    0.14545
376320.0000    0.38849
376360.0000    0.34743
376400.0000    0.22529
376440.0000    0.28292
376480.0000    0.22692
376520.0000    0.11045
376560.0000    0.16758
376600.0000    0.26001
376640.0000    0.17179
376680.0000    0.15389
376720.0000    0.23006
376760.0000    0.17649
376800.0000    0.24523
376840.0000    0.10563
376880.0000    0.28443
376920.0000    0.23312
376960.0000    0.17695
377000.0000    0.07082
377040.0000    0.16396
377080.0000    0.00043
377120.0000    0.15974
377160.0000    0.29418
377200.0000    0.03903
377240.0000    0.00064
377280.0000   -0.14802
377320.0000   -0.01444
377360.0000   -0.34763
377400.0000   -0.14230
377440.0000   -0.25454
377480.0000   -0.26782
377520.0000   -0.33054
377560.0000   -0.17629
377600.0000   -0.32999
377640.0000   -0.50446
377680.0000   -0.23163
377720.0000   -0.21266
377760.0000    0.02564
377800.0000   -0.13332
377840.0000   -0.31231
377880.0000   -0.73264
377920.0000   -0.19116
377960.0000   -0.17381
378000.0000   -0.14051
378040.0000   -0.03096
378080.0000   -0.46705
378120.0000   -0.28218
378160.0000   -0.55953
378200.0000   -0.55907
378240.0000   -0.36509
378280.0000   -0.13880
378320.0000   -0.45753
378360.0000   -0.43952
378400.0000   -0.25257
378440.0000   -0.13432
378480.0000   -0.15803
378520.0000   -0.11545
378560.0000   -0.30165
378600.0000   -0.22525
378640.0000   -0.12264
378680.0000   -0.18524
378720.0000   -0.10573
378760.0000   -0.22944
378800.0000    0.09227
378840.0000    0.02364
378880.0000   -0.34228
378920.0000   -0.27396
378960.0000    0.11085
379000.0000   -0.30768
379040.0000   -0.08712
379080.0000    0.02827
379120.0000   -0.09589
379160.0000   -0.33195
379200.0000   -0.18737
379240.0000   -0.33314
379280.0000   -0.55570
379320.0000   -0.11797
379360.0000   -0.28175
379400.0000   -0.08952
379440.0000   -0.39442
379480.0000   -0.08326
379520.0000   -0.48637
379560.0000   -0.10277
379600.0000    0.20758
379640.0000   -0.00710
379680.0000   -0.03047
379720.0000   -0.20936
379760.0000    0.09439
379800.0000   -0.14648
379840.0000   -0.25671
379880.0000   -0.19279
379920.0000   -0.35636
379960.0000   -0.35483
380000.0000   -0.43735
380040.0000   -0.26510
380080.0000   -0.25500
380120.0000   -0.13112
380160.0000   -0.17279
380200.0000   -0.40063
380240.0000    0.01052
380280.0000   -0.20557
380320.0000   -0.38669
380360.0000   -0.11700
380400.0000   -0.38826
380440.0000   -0.15867
380480.0000   -0.13618
380520.0000   -0.23097
380560.0000   -0.06838
380600.0000   -0.13565
380640.0000   -0.15826
380680.0000   -0.12810
380720.0000    0.28844
380760.0000   -0.15886
380800.0000   -0.04877
380840.0000    0.49602
380880.0000    0.23243
380920.0000    0.38192
380960.0000    0.35409
381000.0000    0.27125
381040.0000    0.20004
381080.0000    0.18018
381120.0000    0.12954
381160.0000    0.14284
381200.0000    0.22488
381240.0000    0.24617
381280.0000    0.32481
381320.0000    0.35753
381360.0000    0.17453
381400.0000    0.19981
381440.0000    0.26176
381480.0000    0.52472
381520.0000    0.20715
381560.0000    0.32180
381600.0000    0.54991
381640.0000    0.34354
381680.0000   -0.02592
381720.0000   -0.10617
381760.0000   -0.30831
381800.0000   -0.35875
381840.0000   -0.38243
381880.0000   -0.35232
381920.0000   -0.06877
381960.0000    0.20460
382000.0000    0.09878
382040.0000    0.34231
382080.0000   -0.12283
382120.0000   -0.14497
382160.0000   -0.24218
382200.0000    0.02448
382240.0000   -0.38809
382280.0000   -0.40169
382320.0000   -0.05635
382360.0000   -0.09485
382400.0000   -0.14591
382440.0000   -0.35387
382480.0000   -0.50294
382520.0000   -0.33132
382560.0000   -0.22426
382600.0000   -0.23045
382640.0000   -0.22349
382680.0000   -0.16729
382720.0000    0.03966
382760.0000    0.19634
382800.0000    0.02034
382840.0000   -0.20052
382880.0000    0.32197
382920.0000   -0.09231
382960.0000   -0.12660
383000.0000    0.07977
383040.0000    0.21315
383080.0000    0.23523
383120.0000    0.16463
383160.0000    0.13116
383200.0000   -0.00703
383240.0000    0.11359
383280.0000    0.44770
383320.0000    0.50904
383360.0000    0.23181
383400.0000    0.41243
383440.0000    0.31955
383480.0000    0.27375
383520.0000    0.41094
383560.0000    0.28682
383600.0000   -0.04420
383640.0000    0.04248
383680.0000    0.26927
383720.0000    0.07984
383760.0000    0.00458
383800.0000   -0.00739
383840.0000   -0.30358
383880.0000    0.47566
383920.0000    0.29901
383960.0000    0.09855
384000.0000    0.17530
384040.0000    0.39066
384080.0000    0.16361
384120.0000    0.12901
384160.0000    0.26598
384200.0000    0.31610
384240.0000    0.28184
384280.0000    0.28331
384320.0000    0.30140
384360.0000    0.24671
384400.0000    0.26350
384440.0000    0.06495
384480.0000    0.11666
384520.0000    0.20410
384560.0000    0.28062
384600.0000    0.32015
384640.0000    0.21408
384680.0000    0.37098
384720.0000    0.42621
384760.0000    0.26712
384800.0000    0.42146
384840.0000    0.34030
384880.0000    0.36886
384920.0000    0.29084
384960.0000    0.39186
385000.0000    0.30741
385040.0000    0.18551
385080.0000    0.24985
385120.0000    0.38963
385160.0000    0.43478
385200.0000    0.32220
385240.0000    0.31750
385280.0000    0.28336
385320.0000    0.33539
385360.0000    0.43479
385400.0000    0.36464
385440.0000    0.13308
385480.0000    0.38904
385520.0000    0.17282
385560.0000    0.24117
385600.0000    0.38050
385640.0000    0.06543
385680.0000    0.25868
385720.0000    0.22661
385760.0000    0.29345
385800.0000    0.02618
385840.0000    0.17769
385880.0000    0.29337
385920.0000    0.26368
385960.0000    0.19694
386000.0000    0.07138
386040.0000   -0.00075
386080.0000   -0.17601
386120.0000   -0.07395
386160.0000   -0.19077
386200.0000   -0.16486
386240.0000   -0.17616
386280.0000   -0.23565
386320.0000   -0.25746
386360.0000   -0.47134
386400.0000   -0.30488
386440.0000   -0.18439
386480.0000   -0.29535
386520.0000   -0.45445
386560.0000   -0.50778
386600.0000   -0.54571
386640.0000   -0.28097
386680.0000   -0.29443
386720.0000   -0.08339
386760.0000   -0.09777
386800.0000   -0.07264
386840.0000    0.28622
386880.0000    0.26108
386920.0000    0.45857
386960.0000    0.44639
387000.0000    0.42638
387040.0000    0.28203
387080.0000   -0.02683
387120.0000    0.10496
387160.0000   -0.07933
387200.0000   -0.10980
387240.0000    0.01777
387280.0000   -0.12638
387320.0000    0.02799
387360.0000   -0.24685
387400.0000   -0.19739
387440.0000   -0.16319
387480.0000   -0.03359
387520.0000    0.04118
387560.0000    0.20830
387600.0000    0.19296
387640.0000    0.11888
387680.0000    0.02491
387720.0000    0.15623
387760.0000    0.14019
387800.0000    0.17743
387840.0000    0.19178
387880.0000    0.18475
387920.0000    0.16125
387960.0000   -0.22995
388000.0000   -0.18937
388040.0000   -0.06793
388080.0000   -0.20730
388120.0000   -0.20096
388160.0000   -0.22381
388200.0000   -0.19300
388240.0000   -0.07912
388280.0000   -0.29024
388320.0000   -0.27278
388360.0000   -0.23006
388400.0000   -0.17804
388440.0000   -0.23615
388480.0000   -0.22786
388520.0000   -0.07424
388560.0000   -0.28931
388600.0000   -0.45618
388640.0000    0.08105
388680.0000    0.17915
388720.0000    0.01902
388760.0000    0.15213
388800.0000    0.14511
388840.0000   -0.11855
388880.0000   -0.15594
388920.0000    0.29822
388960.0000    0.23299
389000.0000    0.52056
389040.0000   -0.03442
389080.0000    0.02761
389120.0000    0.11333
389160.0000    0.29113
389200.0000   -0.11177
389240.0000   -0.40763
389280.0000   -0.46020
389320.0000   -0.65571
389360.0000   -0.55102
389400.0000   -0.79557
389440.0000   -0.50356
389480.0000   -0.42380
389520.0000   -0.24460
389560.0000    0.24837
389600.0000    0.18095
389640.0000    0.32239
389680.0000    0.11624
389720.0000    0.04477
389760.0000    0.18178
389800.0000    0.10293
389840.0000    0.13689
389880.0000    0.20243
389920.0000    0.06158
389960.0000    0.10198
390000.0000    0.01916
390040.0000    0.06124
390080.0000    0.25441
390120.0000    0.09117
390160.0000    0.27689
390200.0000    0.10067
390240.0000    0.21682
390280.0000    0.09545
390320.0000    0.36751
390360.0000    0.15877
390400.0000    0.27598
390440.0000    0.16459
390480.0000    0.11950
390520.0000    0.34508
390560.0000    0.38853
390600.0000    0.20896
390640.0000    0.05907
390680.0000    0.11742
390720.0000    0.11948
390760.0000    0.07480
390800.0000    0.20206
390840.0000    0.13961
390880.0000    0.07930
390920.0000    0.17166
390960.0000    0.05484
391000.0000    0.31390
391040.0000    0.27618
391080.0000    0.17031
391120.0000    0.27559
391160.0000    0.26690
391200.0000    0.26407
391240.0000    0.12247
391280.0000    0.16978
391320.0000    0.17157
391360.0000    0.15616
391400.0000   -0.04054
391440.0000    0.03043
391480.0000    0.21064
391520.0000    0.33914
391560.0000    0.34926
391600.0000    0.50650
391640.0000    0.34879
391680.0000    0.10817
391720.0000    0.18916
391760.0000    0.21319
391800.0000   -0.20656
391840.0000    0.13142
391880.0000    0.07112
391920.0000    0.12048
391960.0000    0.35127
392000.0000    0.18322
392040.0000   -0.00063
392080.0000   -0.00833
392120.0000    0.01676
392160.0000    0.03020
392200.0000    0.23283
392240.0000    0.00766
392280.0000    0.13849
392320.0000    0.14932
392360.0000    0.17945
392400.0000    0.06525
392440.0000    0.25916
392480.0000    0.08512
392520.0000    0.21178
392560.0000    0.11290
392600.0000   -0.11876
392640.0000    0.12847
392680.0000    0.07546
392720.0000    0.11738
392760.0000    0.24641
392800.0000   -0.01171
392840.0000    0.15021
392880.0000   -0.08240
392920.0000    0.23494
392960.0000    0.04026
393000.0000    0.14794
393040.0000    0.15717
393080.0000    0.02075
393120.0000   -0.09378
393160.0000    0.15060
393200.0000    0.17178
393240.0000   -0.01239
393280.0000    0.24014
393320.0000    0.26264
393360.0000   -0.02733
393400.0000   -0.32559
393440.0000   -0.86669
393480.0000   -0.09593
393520.0000   -0.21270
393560.0000   -0.40483
393600.0000   -0.13076
393640.0000   -0.21388
393680.0000   -0.04956
393720.0000   -0.15059
393760.0000    0.00407
393800.0000   -0.14770
393840.0000    0.39963
393880.0000    0.17613
393920.0000    0.19163
393960.0000    0.20323
394000.0000    0.26292
394040.0000    0.33522
394080.0000    0.11091
394120.0000    0.03694
394160.0000    0.18614
394200.0000    0.26938
394240.0000    0.00941
394280.0000    0.08763
394320.0000    0.12407
394360.0000    0.35591
394400.0000    0.19152
394440.0000    0.37710
394480.0000    0.28666
394520.0000    0.35957
394560.0000    0.42589
394600.0000    0.38183
394640.0000    0.48427
394680.0000    0.34955
394720.0000    0.17877
394760.0000    0.18116
394800.0000    0.05373
394840.0000   -0.44931
394880.0000   -0.45428
394920.0000    0.07647
394960.0000   -0.04765
395000.0000    0.12398
395040.0000    0.15962
395080.0000    0.06051
395120.0000    0.19185
395160.0000    0.14128
395200.0000    0.05608
395240.0000    0.09484
395280.0000    0.13740
395320.0000    0.15527
395360.0000   -0.00807
395400.0000    0.11924
395440.0000    0.04598
395480.0000    0.04041
395520.0000    0.23018
395560.0000    0.01667
395600.0000    0.13896
395640.0000    0.09453
395680.0000    0.17982
395720.0000    0.02229
395760.0000    0.10892
395800.0000    0.06574
395840.0000    0.12953
395880.0000    0.09343
395920.0000    0.13097
395960.0000    0.26601
396000.0000    0.09184
396040.0000    0.21066
396080.0000    0.20932
396120.0000    0.19767
396160.0000    0.11326
396200.0000    0.08743
396240.0000    0.11265
396280.0000    0.14373
396320.0000    0.23688
396360.0000    0.19142
396400.0000    0.13282
396440.0000    0.11456
396480.0000    0.13946
396520.0000    0.17558
396560.0000    0.11420
396600.0000    0.17850
396640.0000    0.01969
396680.0000    0.02686
396720.0000    0.13742
396760.0000    0.09894
396800.0000    0.07695
396840.0000    0.14582
396880.0000    0.01604
396920.0000   -0.02846
396960.0000    0.15078
397000.0000    0.27553
397040.0000    0.18409
397080.0000    0.07770
397120.0000    0.17108
397160.0000    0.13457
397200.0000    0.19978
397240.0000    0.17041
397280.0000    0.17007
397320.0000    0.18437
397360.0000    0.17367
397400.0000    0.18178
397440.0000   -0.17692
397480.0000   -0.12982
397520.0000    0.17976
397560.0000    0.18431
397600.0000    0.20565
397640.0000    0.22819
397680.0000    0.21766
397720.0000    0.18143
397760.0000    0.05629
397800.0000    0.16057
397840.0000    0.16775
397880.0000    0.13244
397920.0000    0.12434
397960.0000   -0.06510
398000.0000   -0.01706
398040.0000   -0.20828
398080.0000   -0.03778
398120.0000   -0.07444
398160.0000   -0.12264
398200.0000   -0.08934
398240.0000    0.23750
398280.0000    0.19516
398320.0000    0.30395
398360.0000    0.24654
398400.0000    0.14063
398440.0000    0.22527
398480.0000    0.01203
398520.0000    0.18887
398560.0000    0.19582
398600.0000    0.05062
398640.0000    0.10495
398680.0000    0.11044
398720.0000    0.14005
398760.0000    0.22093
398800.0000   -0.16618
398840.0000   -0.02281
398880.0000   -0.18071
398920.0000    0.15031
398960.0000    0.33400
399000.0000    0.11055
399040.0000    0.21913
399080.0000    0.11556
399120.0000    0.07313
399160.0000    0.02269
399200.0000    0.14712
399240.0000    0.19848
399280.0000   -0.18703
399320.0000   -0.06765
399360.0000    0.00188
399400.0000   -0.25919
399440.0000   -0.29048
399480.0000   -0.38294
399520.0000   -0.06025
399560.0000   -0.22371
399600.0000   -0.11342
399640.0000   -0.13407
399680.0000   -0.07245
399720.0000   -0.16446
399760.0000   -0.26316
399800.0000   -0.08405
399840.0000   -0.07198
399880.0000   -0.27331
399920.0000   -0.10971
399960.0000   -0.06368
400000.0000   -0.21271
400040.0000   -0.32101
400080.0000   -0.14721
400120.0000   -0.50100
400160.0000   -0.41462
400200.0000   -0.30817
400240.0000   -0.23067
400280.0000   -0.19916
400320.0000   -0.38399
400360.0000   -0.18174
400400.0000   -0.20729
400440.0000   -0.39161
400480.0000   -0.20258
400520.0000   -0.23776
400560.0000   -0.39694
400600.0000   -0.27889
400640.0000    0.26009
400680.0000   -0.46041
400720.0000   -0.26147
400760.0000   -0.25536
400800.0000   -0.11267
400840.0000   -0.25757
400880.0000   -0.35703
400920.0000   -0.37598
400960.0000   -0.47028
401000.0000   -0.43187
401040.0000   -0.40982
401080.0000   -0.24794
401120.0000   -0.21153
401160.0000   -0.12803
401200.0000   -0.40473
401240.0000   -0.29972
401280.0000   -0.43207
401320.0000   -0.00318
401360.0000   -0.29937
401400.0000   -0.22872
401440.0000   -0.03536
401480.0000   -0.07525
401520.0000    0.12207
401560.0000    0.09389
401600.0000   -0.14452
401640.0000   -0.11911
401680.0000   -0.21390
401720.0000   -0.28171
401760.0000   -0.53805
401800.0000   -0.28067
401840.0000   -0.34353
401880.0000   -0.23348
401920.0000   -0.21928
401960.0000   -0.40466
402000.0000   -0.02040
402040.0000   -0.08327
402080.0000   -0.22491
402120.0000   -0.09837
402160.0000   -0.21629
402200.0000   -0.42927
402240.0000   -0.16980
402280.0000   -0.19485
402320.0000   -0.02445
402360.0000   -0.08024
402400.0000   -0.11808
402440.0000   -0.16414
402480.0000   -0.20996
402520.0000   -0.44784
402560.0000   -0.30271
402600.0000   -0.46409
402640.0000   -0.24966
402680.0000   -0.52993
402720.0000   -0.26356
402760.0000   -0.33039
402800.0000   -0.19935
402840.0000    0.02253
402880.0000    0.30722
402920.0000    0.24130
402960.0000    0.21222
403000.0000    0.22850
403040.0000    0.19779
403080.0000    0.24038
403120.0000    0.05028
403160.0000    0.19096
403200.0000    0.07543
403240.0000    0.05352
403280.0000    0.10264
403320.0000    0.08547
403360.0000    0.16547
403400.0000    0.20896
403440.0000    0.07999
403480.0000    0.00507
403520.0000    0.08592
403560.0000    0.05732
403600.0000    0.11886
403640.0000    0.02358
403680.0000    0.17405
403720.0000    0.17213
403760.0000    0.13323
403800.0000    0.16285
403840.0000    0.07047
403880.0000   -0.09029
403920.0000    0.12513
403960.0000    0.10557
404000.0000    0.18500
404040.0000    0.18163
404080.0000    0.13807
404120.0000    0.24446
404160.0000    0.10993
404200.0000    0.18870
404240.0000    0.01348
404280.0000    0.16051
404320.0000    0.06757
404360.0000    0.10453
404400.0000    0.16982
404440.0000    0.25471
404480.0000    0.03053
404520.0000    0.07998
404560.0000    0.08236
404600.0000    0.11686
404640.0000    0.11236
404680.0000    0.11447
404720.0000   -0.03611
404760.0000    0.09520
404800.0000    0.10468
404840.0000    0.16985
404880.0000    0.11819
404920.0000    0.09502
404960.0000   -0.07376
405000.0000    0.19064
405040.0000    0.10361
405080.0000    0.08397
405120.0000    0.13400
405160.0000    0.44956
405200.0000    0.10324
405240.0000    0.16996
405280.0000   -0.06290
405320.0000    0.19243
405360.0000    0.37513
405400.0000    0.04437
405440.0000    0.26295
405480.0000    0.18436
405520.0000    0.17535
405560.0000    0.35247
405600.0000    0.19775
405640.0000    0.20708
405680.0000    0.07240
405720.0000    0.06331
405760.0000    0.14953
405800.0000    0.12345
405840.0000    0.10018
405880.0000    0.14582
405920.0000    0.17964
405960.0000    0.12621
406000.0000    0.07535
406040.0000    0.26475
406080.0000    0.24693
406120.0000    0.07615
406160.0000    0.07625
406200.0000    0.13066
406240.0000    0.02436
406280.0000    0.10544
406320.0000    0.36843
406360.0000    0.16289
406400.0000    0.25839
406440.0000   -0.03477
406480.0000    0.21285
406520.0000    0.08713
406560.0000    0.15595
406600.0000    0.17133
406640.0000    0.20071
406680.0000    0.18319
406720.0000    0.16185
406760.0000    0.12774
406800.0000    0.22166
406840.0000    0.08270
406880.0000    0.33269
406920.0000    0.07710
406960.0000    0.15934
407000.0000    0.18076
407040.0000    0.08447
407080.0000    0.12166
407120.0000    0.17590
407160.0000    0.17702
407200.0000    0.06190
407240.0000    0.20438
407280.0000    0.29415
407320.0000   -0.15700
407360.0000   -0.43553
407400.0000    0.27062
407440.0000    0.28265
407480.0000    0.15772
407520.0000    0.27284
407560.0000    0.15328
407600.0000    0.25762
407640.0000    0.14833
407680.0000    0.24750
407720.0000    0.08869
407760.0000    0.36654
407800.0000    0.21056
407840.0000    0.09136
407880.0000    0.35972
407920.0000    0.21259
407960.0000    0.17989
408000.0000    0.23638
408040.0000    0.08280
408080.0000    0.15719
408120.0000    0.18167
408160.0000    0.16340
408200.0000    0.31926
408240.0000    0.00389
408280.0000    0.16230
408320.0000    0.23628
408360.0000    0.20979
408400.0000    0.08814
408440.0000    0.33139
408480.0000    0.00989
408520.0000    0.17361
408560.0000    0.33198
408600.0000    0.14418
408640.0000    0.16743
408680.0000    0.12836
408720.0000    0.28120
408760.0000    0.23098
408800.0000    0.19767
408840.0000    0.08038
408880.0000    0.25677
408920.0000    0.32129
408960.0000    0.27624
409000.0000    0.12176
409040.0000    0.08370
409080.0000   -0.00793
409120.0000   -0.45032
409160.0000   -0.03254
409200.0000    0.08370
409240.0000    0.24481
409280.0000   -0.02816
409320.0000   -0.11231
409360.0000   -0.19293
409400.0000   -0.12091
409440.0000    0.07481
409480.0000   -0.06795
409520.0000   -0.00818
409560.0000   -0.63116
409600.0000   -0.85558
409640.0000   -0.17334
409680.0000   -0.09261
409720.0000   -0.22545
409760.0000   -0.49160
409800.0000   -0.01897
409840.0000   -0.20717
409880.0000   -0.11725
409920.0000   -0.28472
409960.0000   -0.29350
410000.0000   -0.10313
410040.0000   -0.12775
410080.0000   -0.13735
410120.0000   -0.14136
410160.0000   -0.32556
410200.0000   -0.36005
410240.0000   -0.19424
410280.0000   -0.14098
410320.0000   -0.03664
410360.0000   -0.15346
410400.0000   -0.42304
410440.0000    0.12797
410480.0000   -0.27035
410520.0000   -0.38957
410560.0000   -0.06834
410600.0000   -0.10410
410640.0000   -0.08076
410680.0000   -0.26261
410720.0000   -0.11544
410760.0000   -0.03299
410800.0000   -0.11162
410840.0000   -0.30279
410880.0000   -0.23525
410920.0000   -0.25317
410960.0000   -0.11579
411000.0000   -0.24115
411040.0000   -0.30159
411080.0000   -0.21470
411120.0000   -0.67308
411160.0000   -0.34017
411200.0000   -0.15504
411240.0000   -0.17488
411280.0000    0.04556
411320.0000   -0.45574
411360.0000   -0.32177
411400.0000   -0.51299
411440.0000   -0.32389
411480.0000   -0.28866
411520.0000   -0.17104
411560.0000   -0.11077
411600.0000   -0.22681
411640.0000   -0.19041
411680.0000   -0.06491
411720.0000   -0.12351
411760.0000   -0.20684
411800.0000   -0.15945
411840.0000   -0.17374
411880.0000   -0.32018
411920.0000   -0.33300
411960.0000   -0.26897
412000.0000   -0.09369
412040.0000   -0.09964
412080.0000   -0.32368
412120.0000   -0.30069
412160.0000   -0.47157
412200.0000   -0.09112
412240.0000   -0.25182
412280.0000   -0.31832
412320.0000   -0.29817
412360.0000   -0.31620
412400.0000   -0.31052
412440.0000   -0.09255
412480.0000   -0.26304
412520.0000   -0.29203
412560.0000   -0.14740
412600.0000   -0.20955
412640.0000    0.15848
412680.0000   -0.06622
412720.0000    0.03717
412760.0000    0.13767
412800.0000   -0.30973
412840.0000   -0.32758
412880.0000   -0.36660
412920.0000   -0.47570
412960.0000   -0.29027
413000.0000   -0.12335
413040.0000    0.08735
413080.0000   -0.09517
413120.0000   -0.36567
413160.0000   -0.22184
413200.0000    0.00975
413240.0000   -0.08389
413280.0000   -0.15916
413320.0000   -0.08854
413360.0000   -0.07744
413400.0000   -0.22292
413440.0000   -0.34633
413480.0000   -0.07954
413520.0000   -0.30592
413560.0000   -0.13290
413600.0000   -0.28521
413640.0000   -0.22605
413680.0000   -0.25220
413720.0000   -0.18413
413760.0000   -0.00080
413800.0000   -0.11966
413840.0000   -0.45996
413880.0000   -0.29354
413920.0000   -0.08562
413960.0000   -0.01632
414000.0000   -0.17689
414040.0000   -0.40750
414080.0000   -0.19506
414120.0000   -0.18840
414160.0000   -0.16291
414200.0000   -0.26874
414240.0000   -0.59192
414280.0000   -0.12860
414320.0000   -0.17789
414360.0000   -0.25674
414400.0000   -0.33143
414440.0000    0.04084
414480.0000   -0.29186
414520.0000   -0.28488
414560.0000   -0.15833
414600.0000   -0.05546
414640.0000   -0.22263
414680.0000   -0.10480
414720.0000   -0.41057
414760.0000   -0.32816
414800.0000   -0.27573
414840.0000   -0.20067
414880.0000   -0.31680
414920.0000   -0.24151
414960.0000   -0.41266
415000.0000   -0.35923
415040.0000   -0.47631
415080.0000   -0.20328
415120.0000   -0.32974
415160.0000   -0.29865
415200.0000   -0.55815
415240.0000   -0.29203
415280.0000   -0.33277
415320.0000   -0.09170
415360.0000    0.01061
415400.0000   -0.63052
415440.0000   -0.26795
415480.0000   -0.25713
415520.0000   -0.12348
415560.0000   -0.23885
415600.0000   -0.37122
415640.0000   -0.26676
415680.0000   -0.15963
415720.0000   -0.04434
415760.0000    0.12735
415800.0000    0.32197
415840.0000    0.18283
415880.0000    0.08576
415920.0000    0.32639
415960.0000    0.21687
416000.0000    0.30082
416040.0000    0.33810
416080.0000    0.26076
416120.0000    0.43083
416160.0000    0.30090
416200.0000    0.33446
416240.0000    0.19017
416280.0000    0.54344
416320.0000    0.50386
416360.0000    0.36862
416400.0000    0.12282
416440.0000   -0.05575
416480.0000    0.29475
416520.0000    0.20296
416560.0000    0.16324
416600.0000    0.40666
416640.0000    0.47016
416680.0000    0.32967
416720.0000    0.40264
416760.0000    0.29746
416800.0000    0.33830
416840.0000    0.36984
416880.0000    0.10922
416920.0000    0.12008
416960.0000    0.22703
417000.0000   -0.05128
417040.0000    0.30959
417080.0000    0.33743
417120.0000    0.75161
417160.0000    0.62438
417200.0000    0.72584
417240.0000    0.89630
417280.0000    0.79962
417320.0000    0.59942
417360.0000    0.47044
417400.0000    0.81154
417440.0000    1.07619
417480.0000    0.73755
417520.0000    0.67862
417560.0000    0.80709
417600.0000    0.92374
417640.0000    0.47485
417680.0000    0.62911
417720.0000    0.51335
417760.0000    0.66139
417800.0000    0.64516
417840.0000    0.73565
417880.0000    0.44147
417920.0000    0.39895
417960.0000    0.18356
418000.0000    0.35441
418040.0000    0.41597
418080.0000    0.43455
418120.0000    0.49012
418160.0000    0.31100
418200.0000    0.42078
418240.0000    0.30875
418280.0000    0.20797
418320.0000    0.64812
418360.0000    0.32160
418400.0000    0.44865
418440.0000    0.54274
418480.0000    0.59527
418520.0000    0.37265
418560.0000    0.20781
418600.0000    0.35167
418640.0000    0.29309
418680.0000    0.38291
418720.0000    0.36996
418760.0000    0.32684
418800.0000    0.40274
418840.0000    0.35482
418880.0000    0.48532
418920.0000    0.27652
418960.0000    0.40822
419000.0000    0.50527
419040.0000    0.29744
419080.0000    0.61729
419120.0000    0.23093
419160.0000    0.30083
419200.0000    0.12706
419240.0000    0.40787
419280.0000    0.32732
419320.0000    0.35398
419360.0000    0.30621
419400.0000    0.28918
419440.0000    0.31440
419480.0000    0.24778
419520.0000    0.18997
419560.0000    0.26488
419600.0000    0.28347
419640.0000    0.58274
419680.0000    0.45060
419720.0000    0.58544
419760.0000    0.82353
419800.0000    0.08188
419840.0000   -0.00901
419880.0000    0.38515
419920.0000    0.34530
419960.0000    0.39657
420000.0000    0.11682
420040.0000    0.28299
420080.0000    0.49076
420120.0000    0.22271
420160.0000    0.29293
420200.0000    0.07444
420240.0000    0.24110
420280.0000    0.44899
420320.0000    0.27565
420360.0000    0.29031
420400.0000    0.17186
420440.0000    0.14179
420480.0000    0.25035
420520.0000    0.29334
420560.0000    0.08147
420600.0000    0.30036
420640.0000    0.38316
420680.0000    0.33834
420720.0000    0.05100
420760.0000    0.46456
420800.0000    0.36265
420840.0000    0.48322
420880.0000    0.36396
420920.0000    0.41988
420960.0000    0.15846
421000.0000    0.51596
421040.0000    0.01857
421080.0000   -0.37454
421120.0000   -0.41906
421160.0000   -0.28269
421200.0000   -0.08416
421240.0000   -0.20382
421280.0000   -0.04809
421320.0000   -0.39673
421360.0000   -0.27441
421400.0000   -0.39524
421440.0000   -0.20576
421480.0000    0.16221
421520.0000    0.46173
421560.0000    0.26306
421600.0000    0.28679
421640.0000    0.40318
421680.0000    0.29098
421720.0000    0.59554
421760.0000    0.22267
421800.0000    0.33725
421840.0000    0.57983
421880.0000    0.21254
421920.0000    0.81592
421960.0000    0.67282
422000.0000    0.44481
422040.0000    0.58370
422080.0000    0.67873
422120.0000    0.40689
422160.0000    0.44994
422200.0000    0.57202
422240.0000    0.65763
422280.0000    0.58181
422320.0000    0.71423
422360.0000    0.64489
422400.0000    0.73695
422440.0000    0.60809
422480.0000    0.67875
422520.0000    0.31024
422560.0000    0.14850
422600.0000    0.59510
422640.0000    0.40716
422680.0000    0.42548
422720.0000    0.35285
422760.0000    0.33656
422800.0000    0.34271
422840.0000    0.24232
422880.0000    0.28428
422920.0000    0.27493
422960.0000    0.22870
423000.0000    0.41189
423040.0000    0.39349
423080.0000    0.50539
423120.0000    0.43499
423160.0000    0.06503
423200.0000    0.08202
423240.0000    0.16672
423280.0000    0.25651
423320.0000    0.31308
423360.0000    0.26800
423400.0000    0.12921
423440.0000    0.06956
423480.0000    0.43913
423520.0000    0.25829
423560.0000    0.41571
423600.0000    0.41448
423640.0000    0.27251
423680.0000    0.22514
423720.0000    0.38617
423760.0000    0.51251
423800.0000    0.40518
423840.0000    0.26590
423880.0000    0.42682
423920.0000    0.20504
423960.0000    0.17373
424000.0000    0.45929
424040.0000    0.36760
424080.0000    0.27879
424120.0000    0.25879
424160.0000    0.33059
424200.0000    0.28252
424240.0000    0.33809
424280.0000    0.41645
424320.0000    0.47633
424360.0000    0.16028
424400.0000    0.10125
424440.0000    0.06794
424480.0000   -0.02413
424520.0000    0.32462
424560.0000    0.16175
424600.0000    0.41843
424640.0000    0.16534
424680.0000    0.24602
424720.0000    0.53285
424760.0000    0.42431
424800.0000    0.33263
424840.0000    0.29685
424880.0000    0.17019
424920.0000    0.24763
424960.0000    0.01828
425000.0000   -0.10739
425040.0000   -0.01467
425080.0000   -0.03043
425120.0000    0.52898
425160.0000    0.08534
425200.0000   -0.25321
425240.0000   -0.01963
425280.0000    0.02174
425320.0000   -0.39087
425360.0000   -0.13537
425400.0000   -0.38901
425440.0000   -0.27507
425480.0000   -0.17717
425520.0000   -0.27391
425560.0000   -0.36952
425600.0000   -0.07167
425640.0000   -0.03923
425680.0000   -0.20475
425720.0000   -0.09742
425760.0000   -0.03515
425800.0000   -0.15956
425840.0000   -0.10121
425880.0000   -0.27040
425920.0000   -0.36766
425960.0000   -0.04027
426000.0000    0.03237
426040.0000   -0.41794
426080.0000   -0.19041
426120.0000   -0.14092
426160.0000   -0.26918
426200.0000   -0.48400
426240.0000   -0.11269
426280.0000   -0.11789
426320.0000   -0.24544
426360.0000   -0.10007
426400.0000   -0.33915
426440.0000    0.00717
426480.0000   -0.34684
426520.0000   -0.35867
426560.0000   -0.03595
426600.0000    0.12061
426640.0000   -0.26978
426680.0000   -0.41773
426720.0000   -0.47663
426760.0000   -0.76750
426800.0000   -0.45079
426840.0000   -0.48478
426880.0000   -0.58381
426920.0000   -0.56623
426960.0000   -0.49156
427000.0000   -0.51242
427040.0000   -0.59177
427080.0000   -0.29462
427120.0000   -0.34681
427160.0000   -0.11977
427200.0000   -0.54866
427240.0000   -0.55891
427280.0000   -0.09281
427320.0000   -0.09278
427360.0000    0.06110
427400.0000   -0.74423
427440.0000   -0.37979
427480.0000   -0.71359
427520.0000   -0.87090
427560.0000   -0.88955
427600.0000   -0.82145
427640.0000   -0.75217
427680.0000   -0.22674
427720.0000   -0.09123
427760.0000   -0.15246
427800.0000   -0.16907
427840.0000    0.02912
427880.0000   -0.06850
427920.0000   -0.16417
427960.0000   -0.39134
428000.0000   -0.27232
428040.0000   -0.12939
428080.0000   -0.38929
428120.0000   -0.13017
428160.0000   -0.00568
428200.0000   -0.18546
428240.0000   -0.13829
428280.0000   -0.32573
428320.0000   -0.04547
428360.0000   -0.14413
428400.0000   -0.11824
428440.0000   -0.21138
428480.0000   -0.42437
428520.0000   -0.52741
428560.0000   -0.27815
428600.0000   -0.34837
428640.0000   -0.11382
428680.0000   -0.24168
428720.0000   -0.07248
428760.0000   -0.09365
428800.0000   -0.00893
428840.0000   -0.35132
428880.0000   -0.21139
428920.0000   -0.53231
428960.0000   -0.47876
429000.0000   -0.19811
429040.0000   -0.19475
429080.0000    0.01635
429120.0000   -0.31225
429160.0000   -0.08422
429200.0000   -0.70104
429240.0000   -0.15822
429280.0000   -0.15158
429320.0000   -0.27149
429360.0000   -0.34202
429400.0000   -0.45374
429440.0000   -0.20068
429480.0000   -0.24242
429520.0000   -0.14291
429560.0000   -0.15934
429600.0000   -0.10589
429640.0000   -0.13296
429680.0000   -0.10077
429720.0000    0.04988
429760.0000   -0.33531
429800.0000   -0.42292
429840.0000   -0.12092
429880.0000   -0.00632
429920.0000   -0.24428
429960.0000    0.00106
430000.0000   -0.06575
430040.0000   -0.16661
430080.0000   -0.09990
430120.0000    0.31990
430160.0000    0.38444
430200.0000   -0.29707
430240.0000   -0.18349
430280.0000   -0.19572
430320.0000   -0.20616
430360.0000   -0.11717
430400.0000    0.24497
430440.0000   -0.23168
430480.0000   -0.20537
430520.0000   -0.26414
430560.0000   -0.26906
430600.0000   -0.31610
430640.0000   -0.25786
430680.0000   -0.23552
430720.0000   -0.09242
430760.0000   -0.20576
430800.0000   -0.10052
430840.0000   -0.01745
430880.0000   -0.13832
430920.0000   -0.10801
430960.0000   -0.30431
431000.0000   -0.16227
431040.0000   -0.48114
431080.0000   -0.54838
431120.0000   -0.29262
431160.0000   -0.40648
431200.0000   -0.40395
431240.0000   -0.37007
431280.0000   -0.34208
431320.0000   -0.36226
431360.0000    0.05703
431400.0000   -0.09686
431440.0000   -0.21538
431480.0000   -0.64102
431520.0000   -0.46864
431560.0000   -0.33461
431600.0000   -0.04106
431640.0000   -0.11795
431680.0000   -0.34253
431720.0000   -0.15624
431760.0000   -0.13778
431800.0000    0.13980
431840.0000   -0.17001
431880.0000   -0.01295
431920.0000    0.14126
431960.0000    0.01720
432000.0000   -0.03679
432040.0000   -0.16624
432080.0000   -0.19938
432120.0000   -0.19508
432160.0000   -0.03989
432200.0000   -0.23363
432240.0000   -0.66112
432280.0000   -0.00242
432320.0000   -0.06139
432360.0000   -0.50300
432400.0000    0.40236
432440.0000    0.31823
432480.0000    0.30444
432520.0000    0.39378
432560.0000    0.23218
432600.0000    0.11065
432640.0000    0.46232
432680.0000    0.85187
432720.0000    0.88667
432760.0000    0.77722
432800.0000    0.42059
432840.0000    0.35946
432880.0000    0.48024
432920.0000    0.34111
432960.0000    0.27485
433000.0000   -0.42293
433040.0000   -0.43741
433080.0000   -0.06261
433120.0000   -0.11898
433160.0000   -0.31521
433200.0000   -0.27324
433240.0000   -0.30228
433280.0000   -0.30726
433320.0000   -0.09248
433360.0000   -0.42223
433400.0000   -0.36157
433440.0000   -0.25366
433480.0000   -0.49983
433520.0000    0.03728
433560.0000   -0.08466
433600.0000   -0.24795
433640.0000   -0.39673
433680.0000   -0.10132
433720.0000   -0.03541
433760.0000   -0.17027
433800.0000   -0.28537
433840.0000   -0.38497
433880.0000   -0.48725
433920.0000   -0.33032
433960.0000   -0.44875
434000.0000   -0.08133
434040.0000   -0.20699
434080.0000    0.03663
434120.0000    0.52285
434160.0000   -0.03337
434200.0000   -0.16524
434240.0000   -0.46227
434280.0000   -0.10639
434320.0000   -0.25936
434360.0000    0.55529
434400.0000    0.50893
434440.0000    0.43097
434480.0000    0.42384
434520.0000    0.41574
434560.0000    0.24884
434600.0000    0.35936
434640.0000    0.32238
434680.0000    0.24799
434720.0000    0.19845
434760.0000    0.09206
434800.0000   -0.05220
434840.0000    0.04910
434880.0000    0.09483
434920.0000    0.01135
434960.0000   -0.16315
435000.0000   -0.10671
435040.0000   -0.15661
435080.0000   -0.15784
435120.0000   -0.20096
435160.0000   -0.08347
435200.0000    0.10700
435240.0000    0.52821
435280.0000   -0.27415
435320.0000   -0.26881
435360.0000   -0.19561
435400.0000   -0.10313
435440.0000    0.53732
435480.0000    0.28009
435520.0000    0.40181
435560.0000    0.44721
435600.0000    0.35503
435640.0000   -0.07427
435680.0000   -0.01384
435720.0000    0.13725
435760.0000   -0.00758
435800.0000   -0.14956
435840.0000   -0.57501
435880.0000   -0.23303
435920.0000   -0.03350
435960.0000   -0.22349
436000.0000   -0.08015
436040.0000   -0.25588
436080.0000   -0.43540
436120.0000   -0.53493
436160.0000    0.02244
436200.0000   -0.09625
436240.0000   -0.38848
436280.0000   -0.37466
436320.0000   -0.21207
436360.0000   -0.22604
436400.0000   -0.16747
436440.0000   -0.30475
436480.0000   -0.19014
436520.0000   -0.19744
436560.0000   -0.20745
436600.0000   -0.32225
436640.0000   -0.21864
436680.0000   -0.63295
436720.0000   -0.12843
436760.0000   -0.13910
436800.0000   -0.04044
436840.0000   -0.23965
436880.0000   -0.36640
436920.0000   -0.07246
436960.0000   -0.13910
437000.0000    0.09711
437040.0000    0.26635
437080.0000    0.18261
437120.0000    0.03658
437160.0000    0.22237
437200.0000    0.02803
437240.0000   -0.01601
437280.0000   -0.17661
437320.0000   -0.30325
437360.0000   -0.20351
437400.0000   -0.08242
437440.0000    0.03611
437480.0000   -0.15105
437520.0000   -0.15973
437560.0000   -0.08947
437600.0000   -0.12984
437640.0000   -0.54461
437680.0000   -0.48669
437720.0000   -0.32912
437760.0000   -0.15226
437800.0000   -0.59188
437840.0000   -0.44424
437880.0000   -0.22412
437920.0000   -0.33140
437960.0000   -0.42667
438000.0000   -0.25634
438040.0000   -0.40292
438080.0000   -0.19454
438120.0000   -0.48431
438160.0000   -0.76510
438200.0000   -0.62529
438240.0000   -0.88470
438280.0000   -0.58009
438320.0000   -0.30586
438360.0000   -0.37750
438400.0000   -0.29519
438440.0000   -0.32147
438480.0000   -0.23193
438520.0000   -0.50267
438560.0000   -0.20916
438600.0000   -0.37477
438640.0000   -0.07956
438680.0000   -0.48045
438720.0000   -0.42936
438760.0000   -0.55838
438800.0000   -0.29418
438840.0000   -0.17657
438880.0000   -0.30385
438920.0000   -0.51023
438960.0000   -0.42324
439000.0000   -0.20046
439040.0000   -0.13173
439080.0000   -0.34963
439120.0000   -0.31461
439160.0000    0.03789
439200.0000   -0.01035
439240.0000    0.16511
439280.0000   -0.39515
439320.0000   -0.23924
439360.0000   -0.03892
439400.0000   -0.21011
439440.0000   -0.37448
439480.0000   -0.40672
439520.0000   -0.33255
439560.0000   -0.38188
439600.0000   -0.16533
439640.0000   -0.43490
439680.0000   -0.39672
439720.0000   -0.55064
439760.0000   -0.11163
439800.0000   -0.15492
439840.0000   -0.48600
439880.0000   -0.22125
439920.0000   -0.51518
439960.0000   -0.57698
440000.0000   -0.36826
440040.0000   -0.59598
440080.0000   -0.29298
440120.0000   -0.44492
440160.0000   -0.14955
440200.0000   -0.49345
440240.0000   -0.17787
440280.0000   -0.09484
440320.0000   -0.10794
440360.0000   -0.05744
440400.0000   -0.00848
440440.0000   -0.34634
440480.0000   -0.50193
440520.0000   -0.61322
440560.0000    0.07944
440600.0000   -0.13386
440640.0000   -0.21999
440680.0000   -0.56577
440720.0000   -0.50328
440760.0000   -0.39781
440800.0000   -0.49493
440840.0000   -0.40102
440880.0000   -0.63167
440920.0000   -0.42571
440960.0000   -0.36354
441000.0000   -0.42923
441040.0000   -0.40210
441080.0000   -0.14043
441120.0000   -0.33376
441160.0000   -0.27465
441200.0000   -0.25180
441240.0000   -0.39090
441280.0000   -0.35706
441320.0000   -0.19761
441360.0000   -0.36040
441400.0000   -0.62825
441440.0000   -0.37256
441480.0000   -0.18756
441520.0000   -0.33564
441560.0000   -0.46291
441600.0000   -0.30582
441640.0000   -0.83564
441680.0000   -0.55134
441720.0000    0.04629
441760.0000    0.00898
441800.0000   -0.00997
441840.0000   -0.08896
441880.0000   -0.01114
441920.0000   -0.47088
441960.0000   -0.14467
442000.0000    0.03083
442040.0000    0.15919
442080.0000   -0.47525
442120.0000   -0.21888
442160.0000   -0.20465
442200.0000    0.12342
442240.0000   -0.11304
442280.0000    0.11928
442320.0000    0.05934
442360.0000   -0.13902
442400.0000   -0.12223
442440.0000    0.11439
442480.0000    0.17593
442520.0000    0.03269
442560.0000   -0.01780
442600.0000    0.25776
442640.0000    0.69446
442680.0000   -0.06830
442720.0000   -0.11518
442760.0000   -0.02242
442800.0000    0.01483
442840.0000    0.02342
442880.0000    0.25521
442920.0000   -0.07339
442960.0000   -0.15936
443000.0000   -0.20709
443040.0000   -0.15616
443080.0000    0.54410
443120.0000    0.50267
443160.0000    0.49821
443200.0000    0.54592
443240.0000    0.55563
443280.0000    0.65256
443320.0000    0.50743
443360.0000    0.58320
443400.0000    0.59605
443440.0000    0.52526
443480.0000    0.70758
443520.0000    0.52940
443560.0000    0.45806
443600.0000    0.58172
443640.0000    0.50904
443680.0000    0.41068
443720.0000    0.41531
443760.0000    0.39592
443800.0000    0.38641
443840.0000   -0.08332
443880.0000    0.20336
443920.0000    0.28405
443960.0000    0.28078
444000.0000    0.18992
444040.0000    0.31354
444080.0000    0.12012
444120.0000    0.09533
444160.0000    0.15243
444200.0000   -0.04048
444240.0000    0.35586
444280.0000    0.37549
444320.0000    0.31219
444360.0000    0.22164
444400.0000    0.02898
444440.0000    0.43044
444480.0000    0.21816
444520.0000    0.27331
444560.0000    0.53750
444600.0000    0.13818
444640.0000    0.44151
444680.0000    0.06897
444720.0000    0.52320
444760.0000    0.28993
444800.0000    0.43830
444840.0000    0.18912
444880.0000    0.24484
444920.0000    0.29537
444960.0000    0.43396
445000.0000    0.41324
445040.0000    0.34752
445080.0000    0.36924
445120.0000    0.48808
445160.0000    0.26952
445200.0000    0.22573
445240.0000    0.22345
445280.0000    0.44030
445320.0000    0.36960
445360.0000    0.25283
445400.0000    0.17160
445440.0000    0.31760
445480.0000    0.21315
445520.0000    0.40769
445560.0000    0.39419
445600.0000    0.50826
445640.0000    0.27813
445680.0000    0.29948
445720.0000    0.39028
445760.0000    0.55939
445800.0000    0.26899
445840.0000    0.28559
445880.0000    0.19370
445920.0000    0.31490
445960.0000    0.12463
446000.0000    0.39016
446040.0000    0.36108
446080.0000    0.10918
446120.0000    0.29437
446160.0000    0.17049
446200.0000    0.01993
446240.0000    0.27876
446280.0000    0.42680
446320.0000    0.39093
446360.0000    0.21047
446400.0000    0.42182
446440.0000    0.33530
446480.0000    0.30644
446520.0000    0.27626
446560.0000    0.26803
446600.0000    0.31268
446640.0000    0.31885
446680.0000    0.25237
446720.0000    0.36657
446760.0000    0.40795
446800.0000    0.18023
446840.0000    0.18975
446880.0000    0.39031
446920.0000    0.40818
446960.0000    0.58409
447000.0000    0.43822
447040.0000    0.43116
447080.0000    0.59653
447120.0000    0.06670
447160.0000    0.44392
447200.0000    0.61704
447240.0000    0.46716
447280.0000    0.09297
447320.0000    0.28625
447360.0000    0.19120
447400.0000    0.00813
447440.0000    0.19115
447480.0000   -0.00365
447520.0000    0.07378
447560.0000    0.27328
447600.0000    0.15849
447640.0000    0.31075
447680.0000    0.08780
447720.0000    0.24059
447760.0000    0.07662
447800.0000    0.36865
447840.0000    0.23218
447880.0000    0.10174
447920.0000    0.37271
447960.0000    0.23209
448000.0000    0.37799
448040.0000    0.49006
448080.0000    0.26717
448120.0000    0.32619
448160.0000    0.23618
448200.0000    0.10004
448240.0000    0.21342
448280.0000    0.17262
448320.0000    0.14654
448360.0000    0.19631
448400.0000    0.27950
448440.0000    0.25434
448480.0000    0.29405
448520.0000    0.29267
448560.0000    0.41253
448600.0000    0.27359
448640.0000    0.21754
448680.0000    0.26259
448720.0000    0.31880
448760.0000    0.25040
448800.0000    0.28072
448840.0000    0.15841
448880.0000    0.29447
448920.0000   -0.17033
448960.0000   -0.74935
449000.0000   -0.21558
449040.0000    0.04674
449080.0000    0.09285
449120.0000   -0.02241
449160.0000    0.08696
449200.0000   -0.09023
449240.0000    0.36717
449280.0000    0.38027
449320.0000    0.33970
449360.0000    0.30534
449400.0000    0.23245
449440.0000    0.12791
449480.0000    0.12081
449520.0000    0.30121
449560.0000   -0.00449
449600.0000    0.15309
449640.0000   -0.16716
449680.0000    0.08224
449720.0000    0.42423
449760.0000    0.14899
449800.0000    0.20913
449840.0000   -0.25258
449880.0000    0.24951
449920.0000    0.16837
449960.0000   -0.08546
450000.0000   -0.34743
450040.0000   -0.40034
450080.0000   -0.13393
450120.0000   -0.19368
450160.0000   -0.16591
450200.0000   -0.22974
450240.0000   -0.41585
450280.0000   -0.20845
450320.0000   -0.30485
450360.0000    0.12100
450400.0000    0.08846
450440.0000    0.19535
450480.0000    0.25176
450520.0000    0.27738
450560.0000    0.01565
450600.0000    0.46200
450640.0000    0.43122
450680.0000    0.42641
450720.0000    0.64837
450760.0000    0.45691
450800.0000    0.20916
450840.0000    0.29348
450880.0000    0.37739
450920.0000    0.22580
450960.0000    0.13879
451000.0000    0.16809
451040.0000    0.31101
451080.0000    0.15497
451120.0000    0.31249
451160.0000    0.29000
451200.0000    0.21229
451240.0000    0.19127
451280.0000    0.25075
451320.0000    0.45413
451360.0000    0.34273
451400.0000    0.41195
451440.0000    0.38012
451480.0000    0.41476
451520.0000    0.39142
451560.0000    0.32189
451600.0000    0.17481
451640.0000    0.14520
451680.0000    0.42230
451720.0000    0.55429
451760.0000    0.41982
451800.0000    0.28259
451840.0000    0.50683
451880.0000    0.48027
451920.0000    0.27855
451960.0000    0.54190
452000.0000    0.55612
452040.0000    0.62435
452080.0000    0.23612
452120.0000    0.31338
452160.0000    0.23477
452200.0000    0.28828
452240.0000   -0.06750
452280.0000    0.23219
452320.0000    0.35940
452360.0000    0.57585
452400.0000    0.03848
452440.0000    0.48793
452480.0000    0.31817
452520.0000    0.37356
452560.0000    0.46037
452600.0000    0.42803
452640.0000    0.17959
452680.0000    0.26346
452720.0000    0.54681
452760.0000    0.22756
452800.0000    0.29265
452840.0000    0.44443
452880.0000    0.34829
452920.0000    0.35234
452960.0000    0.36009
453000.0000    0.17249
453040.0000    0.37896
453080.0000    0.35508
453120.0000    0.33141
453160.0000    0.34288
453200.0000    0.38209
453240.0000    0.45836
453280.0000    0.39614
453320.0000    0.47997
453360.0000    0.69560
453400.0000    0.54406
453440.0000    0.40259
453480.0000    0.58529
453520.0000    0.46077
453560.0000    0.60330
453600.0000    0.65520
453640.0000    0.36571
453680.0000    0.38868
453720.0000    0.40688
453760.0000    0.52531
453800.0000    0.32962
453840.0000    0.47428
453880.0000    0.35305
453920.0000    0.51815
453960.0000    0.31307
454000.0000    0.46350
454040.0000    0.64640
454080.0000    0.46623
454120.0000    0.43936
454160.0000    0.54484
454200.0000    0.16291
454240.0000    0.31604
454280.0000    0.00087
454320.0000    0.23885
454360.0000    0.78899
454400.0000    0.66428
454440.0000    0.84872
454480.0000    0.86483
454520.0000    0.70500
454560.0000    0.63298
454600.0000    0.64108
454640.0000    0.77605
454680.0000    0.65889
454720.0000    0.86658
454760.0000    0.76266
454800.0000    0.76220
454840.0000    0.81179
454880.0000    0.79752
454920.0000    0.69665
454960.0000    0.24216
455000.0000    0.27256
455040.0000    0.55079
455080.0000    0.36852
455120.0000    0.45264
455160.0000    0.27661
455200.0000    0.42609
455240.0000    0.05238
455280.0000    0.27629
455320.0000    0.49855
455360.0000    0.47345
455400.0000    0.57381
455440.0000    0.59514
455480.0000    0.66162
455520.0000    0.64211
455560.0000    0.55204
455600.0000    0.65247
455640.0000    0.22119
455680.0000    0.34424
455720.0000    0.51480
455760.0000    0.26969
455800.0000    0.43259
455840.0000    0.29388
455880.0000    0.32108
455920.0000    0.47179
455960.0000    0.35311
456000.0000    0.60212
456040.0000    0.51010
456080.0000    0.56378
456120.0000    0.57726
456160.0000    0.23961
456200.0000    0.39035
456240.0000    0.25452
456280.0000    0.63888
456320.0000    0.11490
456360.0000    0.54147
456400.0000    0.32461
456440.0000    0.50498
456480.0000    0.23967
456520.0000    0.23701
456560.0000    0.00549
456600.0000    0.32056
456640.0000    0.25800
456680.0000    0.10780
456720.0000    0.32907
456760.0000    0.11110
456800.0000    0.12345
456840.0000    0.29367
456880.0000    0.28511
456920.0000    0.18750
456960.0000    0.16891
457000.0000   -0.26729
457040.0000   -0.31233
457080.0000   -0.11655
457120.0000   -0.29674
457160.0000   -0.04493
457200.0000   -0.18279
457240.0000   -0.14480
457280.0000   -0.17357
457320.0000   -0.16188
457360.0000   -0.00905
457400.0000   -0.11844
457440.0000   -0.27103
457480.0000   -0.20398
457520.0000   -0.14416
457560.0000   -0.09821
457600.0000   -0.13963
457640.0000   -0.16905
457680.0000   -0.10586
457720.0000   -0.40718
457760.0000   -0.33936
457800.0000   -0.34019
457840.0000   -0.42377
457880.0000    0.14397
457920.0000   -0.23566
457960.0000   -0.05735
458000.0000   -0.17104
458040.0000   -0.19205
458080.0000   -0.17389
458120.0000   -0.19187
458160.0000   -0.42062
458200.0000    0.01985
458240.0000   -0.26364
458280.0000   -0.37354
458320.0000   -0.10754
458360.0000   -0.18836
458400.0000   -0.16325
458440.0000   -0.05790
458480.0000   -0.44080
458520.0000   -0.04275
458560.0000    0.50080
458600.0000    0.39499
458640.0000    0.50794
458680.0000    0.09838
458720.0000    0.54429
458760.0000    0.60986
458800.0000    0.61938
458840.0000    0.59946
458880.0000    0.42712
458920.0000    0.31128
458960.0000    0.42214
459000.0000    0.43709
459040.0000    0.28841
459080.0000    0.37988
459120.0000    0.73783
459160.0000    0.53901
459200.0000   -0.06065
459240.0000    0.17143
459280.0000   -0.06118
459320.0000   -0.31690
459360.0000   -0.24662
459400.0000   -0.36288
459440.0000   -0.31650
459480.0000   -0.30478
459520.0000   -0.14310
459560.0000   -0.56274
459600.0000   -0.70047
459640.0000   -0.86630
459680.0000   -0.23251
459720.0000    0.04827
459760.0000   -0.37743
459800.0000   -0.56833
459840.0000   -0.33286
459880.0000    0.03057
459920.0000    0.12992
459960.0000    0.22106
460000.0000    0.44780
460040.0000    0.30434
460080.0000    0.33635
460120.0000    0.33297
460160.0000    0.28005
460200.0000    0.38954
460240.0000    0.18319
460280.0000    0.20895
460320.0000    0.13623
460360.0000    0.39650
460400.0000    0.11608
460440.0000    0.33322
460480.0000    0.33481
460520.0000    0.18083
460560.0000    0.27475
460600.0000    0.34598
460640.0000    0.10355
460680.0000    0.22251
460720.0000    0.43595
460760.0000    0.29116
460800.0000    0.49308
460840.0000    0.44931
460880.0000    0.34082
460920.0000    0.24862
460960.0000    0.37970
461000.0000    0.59853
461040.0000    0.47996
461080.0000    0.50398
461120.0000    0.21848
461160.0000    0.27426
461200.0000    0.42347
461240.0000    0.60169
461280.0000    0.62222
461320.0000    0.34429
461360.0000    0.57120
461400.0000    0.67021
461440.0000    0.24610
461480.0000    0.41987
461520.0000    0.59217
461560.0000    0.41377
461600.0000    0.43211
461640.0000    0.22374
461680.0000    0.22966
461720.0000    0.55243
461760.0000    0.44580
461800.0000    0.52345
461840.0000    0.52841
461880.0000    0.49720
461920.0000    0.38694
461960.0000    0.57541
462000.0000    0.49961
462040.0000    0.43530
462080.0000    0.66546
462120.0000    0.68219
462160.0000    0.70587
462200.0000    0.53622
462240.0000    0.58623
462280.0000    0.63821
462320.0000    0.58888
462360.0000    0.46857
462400.0000    0.74393
462440.0000    0.47248
462480.0000    0.25608
462520.0000    0.21736
462560.0000    0.18229
462600.0000    0.21247
462640.0000    0.30324
462680.0000    0.51492
462720.0000    0.31491
462760.0000    0.55536
462800.0000    0.39957
462840.0000    0.42712
462880.0000    0.34841
462920.0000    0.40940
462960.0000    0.02858
463000.0000    0.05829
463040.0000    0.19269
463080.0000    0.29394
463120.0000    0.44083
463160.0000    0.55621
463200.0000    0.36430
463240.0000    0.38364
463280.0000    0.42026
463320.0000    0.32909
463360.0000    0.25964
463400.0000    0.30405
463440.0000    0.18373
463480.0000    0.11265
463520.0000    0.16618
463560.0000   -0.03245
463600.0000   -0.19122
463640.0000   -0.05405
463680.0000   -0.19547
463720.0000    0.03930
463760.0000    0.39181
463800.0000    0.37703
463840.0000    0.11177
463880.0000    0.00227
463920.0000    0.22246
463960.0000    0.37174
464000.0000    0.09282
464040.0000    0.39580
464080.0000    0.31245
464120.0000    0.19882
464160.0000    0.36309
464200.0000    0.34054
464240.0000    0.14884
464280.0000    0.15990
464320.0000    0.23059
464360.0000    0.23197
464400.0000    0.29663
464440.0000    0.58573
464480.0000    0.45125
464520.0000    0.29332
464560.0000    0.41474
464600.0000    0.24624
464640.0000    0.29452
464680.0000    0.10262
464720.0000    0.25713
464760.0000    0.31914
464800.0000    0.35610
464840.0000    0.37035
464880.0000    0.29514
464920.0000    0.43191
464960.0000    0.38873
465000.0000    0.67978
465040.0000    0.30828
465080.0000    0.45093
465120.0000    0.43278
465160.0000    0.26252
465200.0000    0.30070
465240.0000    0.39651
465280.0000    0.39618
465320.0000    0.39460
465360.0000    0.33489
465400.0000    0.46206
465440.0000    0.57298
465480.0000    0.51328
465520.0000    0.64878
465560.0000    0.55729
465600.0000    0.41102
465640.0000    0.64279
465680.0000    0.53021
465720.0000    0.53377
465760.0000    0.52154
465800.0000    0.72529
465840.0000    0.81521
465880.0000    0.68204
465920.0000    0.67433
465960.0000    0.52616
466000.0000    0.62426
466040.0000    0.54213
466080.0000    0.39350
466120.0000    0.69140
466160.0000    0.01902
466200.0000    0.58446
466240.0000    0.51835
466280.0000    0.25945
466320.0000    0.45779
466360.0000    0.45613
466400.0000    0.53979
466440.0000    0.33396
466480.0000    0.37182
466520.0000    0.43113
466560.0000    0.46137
466600.0000    0.43906
466640.0000    0.37370
466680.0000    0.20148
466720.0000    0.49357
466760.0000    0.64811
466800.0000    0.27944
466840.0000    0.38395
466880.0000    0.64713
466920.0000    0.37676
466960.0000    0.48780
467000.0000    0.61860
467040.0000    0.73315
467080.0000    0.74388
467120.0000    0.61331
467160.0000    0.43037
467200.0000    0.37980
467240.0000    0.18129
467280.0000    0.35599
467320.0000    0.68598
467360.0000    0.39290
467400.0000    0.19982
467440.0000    0.38581
467480.0000    0.49378
467520.0000    0.49013
467560.0000    0.60982
467600.0000    0.66096
467640.0000    0.67574
467680.0000    0.67722
467720.0000    0.48219
467760.0000    0.41734
467800.0000    0.34518
467840.0000    0.55039
467880.0000    0.27774
467920.0000    0.46686
467960.0000    0.77611
468000.0000    0.41613
468040.0000    0.42070
468080.0000    0.19375
468120.0000    0.34621
468160.0000    0.11058
468200.0000    0.39490
468240.0000    0.11873
468280.0000    0.11704
468320.0000   -0.08260
468360.0000    0.29453
468400.0000    0.33649
468440.0000    0.46872
468480.0000    0.71031
468520.0000    0.42803
468560.0000    0.50232
468600.0000    0.32550
468640.0000    0.15050
468680.0000    0.50396
468720.0000    0.51743
468760.0000    0.39740
468800.0000    0.23777
468840.0000    0.37959
468880.0000    0.42495
468920.0000    0.49346
468960.0000    0.30696
469000.0000    0.27413
469040.0000    0.22577
469080.0000    0.24842
469120.0000    0.24923
469160.0000    0.38101
469200.0000    0.34483
469240.0000    0.42896
469280.0000    0.42006
469320.0000    0.26683
469360.0000    0.12805
469400.0000    0.35315
469440.0000    0.35972
469480.0000    0.45484
469520.0000    0.56179
469560.0000    0.43638
469600.0000    0.33214
469640.0000    0.12637
469680.0000    0.71129
469720.0000    0.61686
469760.0000    0.46488
469800.0000    0.34035
469840.0000    0.36518
469880.0000    0.53881
469920.0000    0.48438
469960.0000    0.55553
470000.0000    0.56803
470040.0000    0.34436
470080.0000    0.46144
470120.0000    0.57061
470160.0000    0.24885
470200.0000    0.33611
470240.0000    0.43782
470280.0000    0.53462
470320.0000    0.36236
470360.0000    0.78596
470400.0000    0.21246
470440.0000    0.45271
470480.0000    0.39279
470520.0000    0.31621
470560.0000    0.16954
470600.0000    0.56479
470640.0000    0.21616
470680.0000    0.42239
470720.0000    0.32568
470760.0000    0.26312
470800.0000    0.23375
470840.0000    0.49427
470880.0000    0.30653
470920.0000    0.27015
470960.0000    0.41879
471000.0000    0.30171
471040.0000    0.48495
471080.0000    0.41742
471120.0000    0.33038
471160.0000    0.44439
471200.0000    0.35413
471240.0000    0.20324
471280.0000    0.22939
471320.0000    0.69404
471360.0000    0.19193
471400.0000    0.46648
471440.0000    0.35740
471480.0000    0.11516
471520.0000    0.35361
471560.0000    0.19696
471600.0000    0.34044
471640.0000    0.30714
471680.0000    0.25545
471720.0000    0.70214
471760.0000    0.46256
471800.0000    0.26444
471840.0000    0.30848
471880.0000    0.17363
471920.0000    0.50059
471960.0000    0.52820
472000.0000    0.38175
472040.0000    0.32211
472080.0000    0.45468
472120.0000    0.58981
472160.0000    0.49301
472200.0000    0.58845
472240.0000    0.36589
472280.0000    0.66612
472320.0000    0.68802
472360.0000    0.65209
472400.0000    0.53915
472440.0000    0.55194
472480.0000    0.39094
472520.0000    0.22528
472560.0000    0.40203
472600.0000    0.27930
472640.0000    0.42693
472680.0000    0.48873
472720.0000    0.43346
472760.0000    0.60940
472800.0000    0.49228
472840.0000    0.68171
472880.0000    0.55208
472920.0000    0.42723
472960.0000    0.60503
473000.0000    0.30328
473040.0000    0.70595
473080.0000    0.45727
473120.0000    0.53865
473160.0000    0.49776
473200.0000    0.47018
473240.0000    0.38369
473280.0000    0.29881
473320.0000    0.78281
473360.0000    0.73133
473400.0000    0.61181
473440.0000    0.57981
473480.0000    0.61902
473520.0000    0.31857
473560.0000    0.48674
473600.0000    0.61164
473640.0000    0.70915
473680.0000    0.75108
473720.0000    0.74733
473760.0000    0.57693
473800.0000    0.52944
473840.0000    0.33363
473880.0000    0.24574
473920.0000    0.37717
473960.0000    0.31941
474000.0000    0.66391
474040.0000    0.72630
474080.0000    0.65015
474120.0000    0.38322
474160.0000    0.61567
474200.0000    0.62027
474240.0000    0.59009
474280.0000    0.74598
474320.0000    0.50912
474360.0000    0.51499
474400.0000    0.64854
474440.0000    0.64550
474480.0000    0.62779
474520.0000    0.69867
474560.0000    0.33913
474600.0000    0.64432
474640.0000    0.57510
474680.0000    0.71426
474720.0000    0.82398
474760.0000    0.62609
474800.0000    0.42486
474840.0000    0.70288
474880.0000    0.62059
474920.0000    0.62956
474960.0000    0.58340
475000.0000    0.50022
475040.0000    0.49100
475080.0000    0.60131
475120.0000    0.67206
475160.0000    0.62128
475200.0000    0.67375
475240.0000    0.69834
475280.0000    0.54982
475320.0000    0.58633
475360.0000    0.53877
475400.0000    0.64065
475440.0000    0.53775
475480.0000    0.54862
475520.0000    0.50425
475560.0000    0.36674
475600.0000    0.57114
475640.0000    0.40056
475680.0000    0.58045
475720.0000    0.63569
475760.0000    0.67656
475800.0000    0.60838
475840.0000    0.55463
475880.0000    0.58892
475920.0000    0.83833
475960.0000    0.53483
476000.0000    0.45222
476040.0000    0.45551
476080.0000    0.52746
476120.0000    0.65715
476160.0000    0.60952
476200.0000    0.49982
476240.0000    0.60410
476280.0000    0.55327
476320.0000    0.67330
476360.0000    0.74695
476400.0000    0.45402
476440.0000    0.48607
476480.0000    0.38189
476520.0000    0.54865
476560.0000    0.31133
476600.0000    0.52064
476640.0000    0.52001
476680.0000    0.64867
476720.0000    0.63059
476760.0000    0.62506
476800.0000    0.58508
476840.0000    0.58591
476880.0000    0.64993
476920.0000    0.58068
476960.0000    0.67143
477000.0000    0.66713
477040.0000    0.62457
477080.0000    0.44996
477120.0000    0.59363
477160.0000    0.46915
477200.0000    0.36343
477240.0000    0.64009
477280.0000    0.46060
477320.0000    0.40320
477360.0000    0.53584
477400.0000    0.41722
477440.0000    0.41756
477480.0000    0.56307
477520.0000    0.36014
477560.0000    0.69827
477600.0000    0.63908
477640.0000    0.60291
477680.0000    0.55344
477720.0000    0.50420
477760.0000    0.68343
477800.0000    0.54446
477840.0000    0.58977
477880.0000    0.42927
477920.0000    0.47691
477960.0000    0.67595
478000.0000    0.63033
478040.0000    0.69269
478080.0000    0.74515
478120.0000    0.69336
478160.0000    0.67405
478200.0000    0.55982
478240.0000    0.67118
478280.0000    0.52006
478320.0000    0.52803
478360.0000    0.65953
478400.0000    0.64924
478440.0000    0.65396
478480.0000    0.58286
478520.0000    0.57232
478560.0000    0.62028
478600.0000    0.49755
478640.0000    0.59511
478680.0000    0.46236
478720.0000    0.52550
478760.0000    0.62274
478800.0000    0.66052
478840.0000    0.55704
478880.0000    0.62347
478920.0000    0.60949
478960.0000    0.55350
479000.0000    0.60565
479040.0000    0.47430
479080.0000    0.56985
479120.0000    0.60176
479160.0000    0.44830
479200.0000    0.33431
479240.0000    0.40396
479280.0000    0.64464
479320.0000    0.45802
479360.0000    0.47367
479400.0000    0.36201
479440.0000    0.46974
479480.0000    0.48358
479520.0000    0.39103
479560.0000    0.51026
479600.0000    0.33158
479640.0000    0.28773
479680.0000    0.48888
479720.0000    0.13965
479760.0000    0.43263
479800.0000    0.36412
479840.0000    0.51097
479880.0000    0.31531
479920.0000    0.47123
479960.0000    0.58300
480000.0000    0.54705
480040.0000    0.54025
480080.0000    0.38258
480120.0000    0.56256
480160.0000    0.46096
480200.0000    0.39030
480240.0000    0.36679
480280.0000    0.34088
480320.0000    0.09538
480360.0000    0.31645
480400.0000    0.13324
480440.0000    0.20891
480480.0000    0.43825
480520.0000    0.27094
480560.0000    0.30586
480600.0000    0.44035
480640.0000    0.30396
480680.0000    0.33562
480720.0000    0.37334
480760.0000    0.37658
480800.0000    0.59211
480840.0000    0.33032
480880.0000    0.36647
480920.0000    0.57575
480960.0000    0.37021
481000.0000    0.41956
481040.0000    0.56221
481080.0000    0.38086
481120.0000    0.42168
481160.0000    0.50622
481200.0000    0.44732
481240.0000    0.35270
481280.0000    0.63896
481320.0000    0.41379
481360.0000    0.20922
481400.0000    0.38235
481440.0000    0.06589
481480.0000    0.29673
481520.0000    0.33399
481560.0000    0.26590
481600.0000    0.36418
481640.0000    0.34630
481680.0000    0.14052
481720.0000    0.32990
481760.0000    0.58943
481800.0000    0.25943
481840.0000    0.29069
481880.0000    0.48077
481920.0000    0.68788
481960.0000    0.43082
482000.0000    0.31715
482040.0000    0.46469
482080.0000    0.34732
482120.0000    0.58835
482160.0000    0.31898
482200.0000    0.50995
482240.0000    0.24264
482280.0000    0.16879
482320.0000    0.37739
482360.0000    0.34098
482400.0000    0.35332
482440.0000    0.21565
482480.0000    0.16734
482520.0000    0.21776
482560.0000    0.36842
482600.0000    0.32981
482640.0000    0.21329
482680.0000    0.22443
482720.0000    0.40605
482760.0000    0.36382
482800.0000    0.21388
482840.0000    0.38918
482880.0000    0.36889
482920.0000    0.54460
482960.0000    0.13676
483000.0000    0.56790
483040.0000    0.43095
483080.0000    0.26640
483120.0000    0.63777
483160.0000    0.79446
483200.0000    0.34683
483240.0000    0.72296
483280.0000    0.70350
483320.0000    0.72736
483360.0000    0.58536
483400.0000    0.46086
483440.0000    0.45517
483480.0000    0.43448
483520.0000    0.63980
483560.0000    0.43662
483600.0000    0.58961
483640.0000    0.27483
483680.0000    0.30118
483720.0000    0.50312
483760.0000    0.35519
483800.0000    0.49690
483840.0000    0.39281
483880.0000    0.52842
483920.0000    0.31339
483960.0000    0.46931
484000.0000    0.40272
484040.0000    0.50865
484080.0000    0.56500
484120.0000    0.52878
484160.0000    0.48650
484200.0000    0.60369
484240.0000    0.50517
484280.0000    0.66766
484320.0000    0.44038
484360.0000    0.60440
484400.0000    0.51677
484440.0000    0.34326
484480.0000    0.37890
484520.0000    0.36391
484560.0000    0.42380
484600.0000    0.51006
484640.0000    0.49046
484680.0000    0.55631
484720.0000    0.56600
484760.0000    0.75298
484800.0000    0.56105
484840.0000    0.32818
484880.0000    0.22963
484920.0000    0.30763
484960.0000    0.59569
485000.0000    0.20264
485040.0000    0.31896
485080.0000    0.27954
485120.0000    0.13784
485160.0000    0.33391
485200.0000    0.22972
485240.0000    0.16184
485280.0000    0.14914
485320.0000    0.10941
485360.0000    0.33245
485400.0000    0.43644
485440.0000    0.47915
485480.0000    0.34529
485520.0000    0.39923
485560.0000    0.33320
485600.0000    0.25505
485640.0000    0.39253
485680.0000    0.33769
485720.0000    0.27456
485760.0000    0.61609
485800.0000    0.51522
485840.0000    0.48827
485880.0000    0.55466
485920.0000    0.41342
485960.0000    0.42973
486000.0000    0.38731
486040.0000    0.46279
486080.0000    0.40868
486120.0000    0.34734
486160.0000    0.38099
486200.0000    0.21669
486240.0000    0.58222
486280.0000    0.24901
486320.0000    0.15122
486360.0000    0.35362
486400.0000    0.50486
486440.0000    0.36818
486480.0000    0.38045
486520.0000    0.43676
486560.0000    0.43844
486600.0000    0.10406
486640.0000    0.35044
486680.0000    0.29956
486720.0000    0.41735
486760.0000    0.55246
486800.0000    0.47752
486840.0000    0.41794
486880.0000    0.53735
486920.0000    0.41141
486960.0000    0.37095
487000.0000    0.28744
487040.0000    0.26288
487080.0000    0.32242
487120.0000    0.72997
487160.0000    0.22966
487200.0000    0.32265
487240.0000    0.43006
487280.0000    0.28063
487320.0000    0.31354
487360.0000    0.44028
487400.0000    0.23714
487440.0000    0.11380
487480.0000    0.22420
487520.0000    0.26354
487560.0000    0.24854
487600.0000    0.03608
487640.0000    0.36399
487680.0000    0.22752
487720.0000    0.35715
487760.0000    0.38699
487800.0000    0.41255
487840.0000    0.28571
487880.0000    0.20462
487920.0000    0.30243
487960.0000    0.27702
488000.0000    0.23137
488040.0000    0.40040
488080.0000    0.24820
488120.0000    0.34244
488160.0000    0.58026
488200.0000    0.53528
488240.0000    0.73639
488280.0000    0.72638
488320.0000    0.62691
488360.0000    0.61621
488400.0000    0.41467
488440.0000    0.32130
488480.0000    0.47556
488520.0000    0.28628
488560.0000    0.39033
488600.0000    0.31854
488640.0000    0.14997
488680.0000    0.17287
488720.0000    0.23249
488760.0000    0.25855
488800.0000    0.34607
488840.0000    0.29488
488880.0000    0.22614
488920.0000    0.33647
488960.0000    0.25490
489000.0000    0.20786
489040.0000    0.29935
489080.0000    0.07277
489120.0000    0.35577
489160.0000    0.25982
489200.0000    0.19212
489240.0000    0.16609
489280.0000    0.20973
489320.0000    0.32311
489360.0000    0.34606
489400.0000    0.44997
489440.0000    0.51473
489480.0000    0.58777
489520.0000    0.61020
489560.0000    0.52735
489600.0000    0.38908
489640.0000    0.41991
489680.0000    0.45242
489720.0000    0.50113
489760.0000    0.57320
489800.0000    0.54729
489840.0000    0.68032
489880.0000    0.38820
489920.0000    0.33157
489960.0000    0.58784
490000.0000    0.44504
490040.0000    0.57654
490080.0000    0.30608
490120.0000    0.58654
490160.0000    0.36999
490200.0000    0.31169
490240.0000    0.48645
490280.0000    0.35655
490320.0000    0.64823
490360.0000    0.50308
490400.0000    0.37526
490440.0000    0.46399
490480.0000    0.29382
490520.0000    0.28382
490560.0000    0.31605
490600.0000    0.32521
490640.0000    0.24774
490680.0000    0.22386
490720.0000    0.35473
490760.0000    0.45450
490800.0000    0.44463
490840.0000    0.44816
490880.0000    0.46093
490920.0000    0.48786
490960.0000    0.37863
491000.0000    0.37280
491040.0000    0.67010
491080.0000    0.35742
491120.0000    0.37946
491160.0000    0.43867
491200.0000    0.49951
491240.0000    0.55360
491280.0000    0.47792
491320.0000    0.41037
491360.0000    0.33031
491400.0000    0.49560
491440.0000    0.37676
491480.0000    0.52036
491520.0000    0.39183
491560.0000    0.34888
491600.0000    0.34589
491640.0000    0.32729
491680.0000    0.38015
491720.0000    0.31976
491760.0000    0.44954
491800.0000    0.23179
491840.0000    0.31908
491880.0000    0.21789
491920.0000    0.29121
491960.0000    0.40239
492000.0000    0.14237
492040.0000    0.52417
492080.0000    0.40562
492120.0000    0.22409
492160.0000    0.45923
492200.0000    0.50358
492240.0000    0.65053
492280.0000    0.77675
492320.0000    0.64408
492360.0000    0.04210
492400.0000   -0.01674
492440.0000   -0.20675
492480.0000   -0.22623
492520.0000   -0.24681
492560.0000   -0.39810
492600.0000   -0.09203
492640.0000   -0.01270
492680.0000   -0.07612
492720.0000   -0.00863
492760.0000    0.21254
492800.0000    0.15215
492840.0000   -0.10206
492880.0000   -0.06700
492920.0000    0.06872
492960.0000   -0.10001
493000.0000    0.57073
493040.0000    0.75897
493080.0000    0.63334
493120.0000    0.60090
493160.0000    0.33847
493200.0000    0.51842
493240.0000    0.56828
493280.0000    0.73694
493320.0000    0.62766
493360.0000    0.68954
493400.0000    0.79726
493440.0000    0.64904
493480.0000    0.33450
493520.0000    0.66195
493560.0000    0.51165
493600.0000    0.35281
493640.0000    0.71628
493680.0000    0.65036
493720.0000    0.64235
493760.0000    0.58056
493800.0000    0.49891
493840.0000    0.52294
493880.0000    0.59845
493920.0000    0.60281
493960.0000    0.51507
494000.0000    0.39919
494040.0000    0.34774
494080.0000    0.52700
494120.0000    0.64105
494160.0000    0.52917
494200.0000    0.58905
494240.0000    0.64587
494280.0000    0.79342
494320.0000    0.46693
494360.0000    0.61596
494400.0000    0.81141
494440.0000    0.70931
494480.0000    0.55867
494520.0000    0.77750
494560.0000    0.64070
494600.0000    0.42670
494640.0000    0.55299
494680.0000    0.64369
494720.0000    0.60680
494760.0000    0.82767
494800.0000    0.69898
494840.0000    0.67954
494880.0000    0.44471
494920.0000    0.55220
494960.0000    0.56878
495000.0000    0.71333
495040.0000    0.63379
495080.0000    0.56917
495120.0000    0.66021
495160.0000    0.72877
495200.0000    0.53184
495240.0000    0.58648
495280.0000    0.64436
495320.0000    0.60625
495360.0000    0.74568
495400.0000    0.71733
495440.0000    0.56662
495480.0000    0.49611
495520.0000    0.69591
495560.0000    0.59179
495600.0000    0.77438
495640.0000    0.74236
495680.0000    0.68713
495720.0000    0.71634
495760.0000    0.52080
495800.0000    0.40109
495840.0000    0.34125
495880.0000    0.38930
495920.0000    0.39345
495960.0000    0.31524
496000.0000    0.39987
496040.0000    0.30687
496080.0000    0.39391
496120.0000    0.51455
496160.0000    0.59576
496200.0000    0.29863
496240.0000    0.75867
496280.0000    0.31684
496320.0000    0.20823
496360.0000    0.39246
496400.0000    0.29962
496440.0000    0.58638
496480.0000    0.57802
496520.0000    0.45855
496560.0000    0.27765
496600.0000    0.35800
496640.0000    0.50469
496680.0000    0.41037
496720.0000    0.28528
496760.0000    0.42494
496800.0000    0.42472
496840.0000    0.23081
496880.0000    0.35404
496920.0000    0.31249
496960.0000    0.22082
497000.0000    0.48062
497040.0000    0.54386
497080.0000    0.41649
497120.0000    0.44050
497160.0000    0.66656
497200.0000    0.65484
497240.0000    0.52983
497280.0000    0.38301
497320.0000    0.60297
497360.0000    0.61216
497400.0000    0.81191
497440.0000    0.36532
497480.0000    0.39657
497520.0000    0.41937
497560.0000    0.24862
497600.0000    0.49055
497640.0000    0.24969
497680.0000    0.43324
497720.0000    0.29213
497760.0000    0.37614
497800.0000    0.32936
497840.0000    0.27801
497880.0000    0.39220
497920.0000    0.36787
497960.0000    0.35093
498000.0000    0.17656
498040.0000    0.27124
498080.0000    0.57131
498120.0000    0.27273
498160.0000    0.34059
498200.0000    0.35340
498240.0000    0.46113
498280.0000    0.30484
498320.0000    0.52679
498360.0000    0.62076
498400.0000    0.26900
498440.0000    0.25756
498480.0000    0.17233
498520.0000    0.32473
498560.0000    0.51125
498600.0000    0.44391
498640.0000    0.43632
498680.0000    0.67234
498720.0000    0.27686
498760.0000    0.51910
498800.0000    0.38626
498840.0000    0.35502
498880.0000    0.37599
498920.0000    0.46891
498960.0000    0.34758
499000.0000    0.64783
499040.0000    0.39359
499080.0000    0.34560
499120.0000    0.52407
499160.0000    0.43142
499200.0000    0.30435
499240.0000    0.46035
499280.0000    0.51412
499320.0000    0.34034
499360.0000    0.69840
499400.0000    0.43178
499440.0000    0.55333
499480.0000    0.62721
499520.0000    0.36616
499560.0000    0.26656
499600.0000    0.52650
499640.0000    0.33636
499680.0000    0.16762
499720.0000    0.36852
499760.0000    0.28037
499800.0000    0.28040
499840.0000    0.27205
499880.0000    0.40292
499920.0000    0.26443
499960.0000    0.26756
500000.0000    0.37416
500040.0000    0.40215
500080.0000    0.35460
500120.0000    0.27500
500160.0000    0.23229
500200.0000    0.47683
500240.0000    0.35741
500280.0000    0.22298
500320.0000   -0.01077
500360.0000   -0.04471
500400.0000    0.24959
500440.0000    0.38317
500480.0000    0.35955
500520.0000    0.35058
500560.0000    0.24648
500600.0000   -0.15521
500640.0000    0.58212
500680.0000    0.70032
500720.0000    0.61810
500760.0000    0.51466
500800.0000    0.57654
500840.0000    0.50443
500880.0000    0.14766
500920.0000    0.27636
500960.0000    0.22836
501000.0000    0.29010
501040.0000    0.34929
501080.0000    0.17023
501120.0000    0.17599
501160.0000    0.32189
501200.0000    0.26140
501240.0000    0.34293
501280.0000    0.56282
501320.0000    0.01585
501360.0000    0.07569
501400.0000    0.20550
501440.0000    0.31399
501480.0000    0.24460
501520.0000    0.44903
501560.0000    0.42680
501600.0000    0.25362
501640.0000    0.31172
501680.0000    0.36360
501720.0000    0.20902
501760.0000    0.13296
501800.0000    0.32217
501840.0000    0.42771
501880.0000    0.43436
501920.0000    0.31123
501960.0000    0.18385
502000.0000    0.35699
502040.0000    0.42427
502080.0000    0.29627
502120.0000    0.35164
502160.0000    0.45278
502200.0000    0.43778
502240.0000    0.18386
502280.0000    0.50180
502320.0000    0.40864
502360.0000    0.31885
502400.0000    0.09165
502440.0000    0.14174
502480.0000    0.40843
502520.0000    0.32406
502560.0000    0.31342
502600.0000    0.28750
502640.0000    0.38783
502680.0000    0.58242
502720.0000    0.35553
502760.0000    0.25161
502800.0000    0.27357
502840.0000    0.42425
502880.0000    0.34736
502920.0000    0.39284
502960.0000    0.57660
503000.0000    0.59929
503040.0000    0.32661
503080.0000    0.22744
503120.0000    0.49371
503160.0000    0.06888
503200.0000    0.38958
503240.0000    0.30580
503280.0000    0.35270
503320.0000    0.48050
503360.0000    0.33979
503400.0000    0.41708
503440.0000    0.09273
503480.0000   -0.19212
503520.0000   -0.12640
503560.0000   -0.14519
503600.0000   -0.22497
503640.0000    0.29434
503680.0000    0.05552
503720.0000    0.09447
503760.0000   -0.11402
503800.0000    0.16152
503840.0000    0.41401
503880.0000    0.26022
503920.0000    0.11342
503960.0000    0.07674
504000.0000    0.19672
504040.0000    0.31805
504080.0000    0.43787
504120.0000    0.22585
504160.0000    0.47719
504200.0000    0.24956
504240.0000    0.22123
504280.0000    0.41630
504320.0000    0.20313
504360.0000    0.32295
504400.0000    0.51729
504440.0000    0.25066
504480.0000    0.19522
504520.0000    0.14652
504560.0000    0.29503
504600.0000    0.47405
504640.0000    0.46361
504680.0000    0.35953
504720.0000    0.23794
504760.0000    0.34780
504800.0000    0.49228
504840.0000    0.09669
504880.0000   -0.12715
504920.0000   -0.08758
504960.0000   -0.05804
505000.0000   -0.00954
505040.0000    0.09949
505080.0000    0.43023
505120.0000    0.27352
505160.0000    0.38154
505200.0000    0.40577
505240.0000    0.58840
505280.0000    0.64935
505320.0000    0.60524
505360.0000    0.24447
505400.0000    0.32766
505440.0000    0.23321
505480.0000    0.51880
505520.0000    0.68069
505560.0000    0.45027
505600.0000    0.57330
505640.0000    0.49444
505680.0000    0.35837
505720.0000    0.44323
505760.0000    0.41750
505800.0000    0.65052
505840.0000    0.50393
505880.0000    0.43657
505920.0000    0.56787
505960.0000    0.70979
506000.0000    0.37071
506040.0000    0.27241
506080.0000    0.31407
506120.0000    0.28927
506160.0000    0.09300
506200.0000    0.41061
506240.0000    0.30315
506280.0000    0.24512
506320.0000    0.10229
506360.0000   -0.33773
506400.0000   -0.13585
506440.0000    0.04452
506480.0000    0.19289
506520.0000   -0.18534
506560.0000   -0.00564
506600.0000    0.11809
506640.0000    0.25468
506680.0000    0.16960
506720.0000    0.25415
506760.0000   -0.01380
506800.0000    0.54851
506840.0000    0.68543
506880.0000    0.36178
506920.0000    0.30164
506960.0000    0.07113
507000.0000    0.41274
507040.0000    0.32247
507080.0000    0.26219
507120.0000    0.23069
507160.0000    0.17830
507200.0000    0.22830
507240.0000    0.37883
507280.0000    0.26669
507320.0000    0.43791
507360.0000    0.58669
507400.0000    0.27610
507440.0000    0.31630
507480.0000    0.59790
507520.0000    0.25689
507560.0000    0.34356
507600.0000    0.53187
507640.0000    0.63725
507680.0000    0.38402
507720.0000    0.35270
507760.0000    0.35450
507800.0000   -0.19945
507840.0000   -0.34483
507880.0000   -0.33744
507920.0000   -0.04870
507960.0000   -0.37626
508000.0000    0.04106
508040.0000    0.29542
508080.0000    0.30246
508120.0000   -0.10169
508160.0000    0.24192
508200.0000    0.24947
508240.0000    0.45608
508280.0000    0.40819
508320.0000    0.58429
508360.0000    0.46599
508400.0000   -0.13628
508440.0000    0.37425
508480.0000    0.54654
508520.0000    0.24211
508560.0000    0.38295
508600.0000    0.45857
508640.0000    0.54366
508680.0000    0.27255
508720.0000    0.21271
508760.0000    0.52840
508800.0000    0.42694
508840.0000    0.50184
508880.0000    0.68252
508920.0000    0.43643
508960.0000    0.68952
509000.0000    0.46272
509040.0000    0.50354
509080.0000    0.48527
509120.0000    0.37977
509160.0000    0.16958
509200.0000    0.34198
509240.0000    0.51064
509280.0000    0.45125
509320.0000    0.71170
509360.0000    0.59187
509400.0000    0.27050
509440.0000    0.30151
509480.0000    0.43384
509520.0000    0.19928
509560.0000    0.24325
509600.0000    0.58895
509640.0000    0.47414
509680.0000    0.35915
509720.0000    0.66900
509760.0000    0.40413
509800.0000    0.55352
509840.0000    0.73866
509880.0000    0.49395
509920.0000    0.56932
509960.0000    0.18699
510000.0000   -0.05568
510040.0000   -0.28679
510080.0000   -0.04173
510120.0000   -0.30369
510160.0000   -0.24383
510200.0000   -0.12566
510240.0000   -0.11231
510280.0000   -0.07368
510320.0000   -0.13610
510360.0000    0.03488
510400.0000   -0.20168
510440.0000   -0.39837
510480.0000    0.12619
510520.0000   -0.10272
510560.0000   -0.07799
510600.0000   -0.08190
510640.0000   -0.03242
510680.0000   -0.39275
510720.0000   -0.38889
510760.0000    0.02485
510800.0000   -0.18989
510840.0000   -0.34247
510880.0000   -0.09689
510920.0000    0.01161
510960.0000   -0.21408
511000.0000   -0.15891
511040.0000   -0.17456
511080.0000   -0.20789
511120.0000   -0.18581
511160.0000    0.02373
511200.0000    0.24078
511240.0000   -0.02110
511280.0000    0.19935
511320.0000    0.24090
511360.0000    0.07987
511400.0000    0.02203
511440.0000   -0.08432
511480.0000    0.07502
511520.0000   -0.28122
511560.0000   -0.30059
511600.0000   -0.27476
511640.0000   -0.06071
511680.0000   -0.09834
511720.0000   -0.00219
511760.0000    0.01586
511800.0000   -0.51627
511840.0000   -0.26619
511880.0000   -0.11405
511920.0000   -0.09111
511960.0000   -0.04427
512000.0000   -0.34611
512040.0000   -0.47087
512080.0000   -0.43554
512120.0000   -0.42922
512160.0000   -0.36401
512200.0000   -0.10482
512240.0000    0.14623
512280.0000    0.19766
512320.0000   -0.21974
512360.0000   -0.46359
512400.0000   -0.31894
512440.0000    0.00818
512480.0000   -0.04186
512520.0000   -0.56383
512560.0000   -0.05996
512600.0000   -0.16741
512640.0000   -0.46892
512680.0000   -0.54823
512720.0000   -0.12974
512760.0000   -0.32072
512800.0000   -0.07250
512840.0000   -0.20822
512880.0000   -0.07279
512920.0000   -0.34669
512960.0000   -0.00002
513000.0000   -0.03884
513040.0000    0.16418
513080.0000   -0.06217
513120.0000   -0.30527
513160.0000   -0.00009
513200.0000   -0.13953
513240.0000   -0.18436
513280.0000   -0.20671
513320.0000   -0.10698
513360.0000   -0.32194
513400.0000   -0.16909
513440.0000   -0.04192
513480.0000   -0.10771
513520.0000   -0.24381
513560.0000   -0.12608
513600.0000   -0.28047
513640.0000   -0.16808
513680.0000   -0.11900
513720.0000   -0.25199
513760.0000   -0.52434
513800.0000    0.01180
513840.0000   -0.14388
513880.0000    0.12894
513920.0000   -0.32409
513960.0000    0.01745
514000.0000    0.15293
514040.0000   -0.23497
514080.0000    0.22271
514120.0000   -0.02302
514160.0000    0.04180
514200.0000   -0.07559
514240.0000    0.05845
514280.0000   -0.01382
514320.0000    0.03647
514360.0000    0.01115
514400.0000    0.15020
514440.0000   -0.15249
514480.0000    0.01710
514520.0000   -0.19912
514560.0000   -0.05381
514600.0000   -0.07601
514640.0000   -0.11293
514680.0000   -0.08454
514720.0000    0.02938
514760.0000   -0.00742
514800.0000    0.14463
514840.0000    0.04249
514880.0000   -0.04164
514920.0000    0.08244
514960.0000   -0.07661
515000.0000   -0.34513
515040.0000   -0.17718
515080.0000   -0.11549
515120.0000   -0.01651
515160.0000    0.04093
515200.0000   -0.19597
515240.0000    0.05058
515280.0000   -0.32619
515320.0000    0.09967
515360.0000   -0.06992
515400.0000   -0.00830
515440.0000   -0.15503
515480.0000    0.02954
515520.0000    0.06687
515560.0000   -0.09854
515600.0000    0.13149
515640.0000    0.07148
515680.0000    0.00164
515720.0000   -0.18227
515760.0000   -0.40778
515800.0000   -0.22335
515840.0000    0.05612
515880.0000   -0.00145
515920.0000    0.05057
515960.0000   -0.04710
516000.0000    0.14612
516040.0000    0.03693
516080.0000   -0.11455
516120.0000    0.10380
516160.0000   -0.18695
516200.0000   -0.10211
516240.0000   -0.07330
516280.0000   -0.18639
516320.0000   -0.32015
516360.0000    0.05245
516400.0000   -0.12938
516440.0000    0.04857
516480.0000   -0.08173
516520.0000   -0.27275
516560.0000    0.00514
516600.0000   -0.21941
516640.0000   -0.41736
516680.0000   -0.03808
516720.0000   -0.01860
516760.0000   -0.20486
516800.0000    0.04463
516840.0000   -0.17656
516880.0000   -0.02777
516920.0000   -0.42042
516960.0000   -0.05567
517000.0000   -0.13134
517040.0000    0.00785
517080.0000   -0.07486
517120.0000   -0.24668
517160.0000   -0.12982
517200.0000    0.10747
517240.0000    0.03044
517280.0000   -0.28911
517320.0000   -0.06672
517360.0000   -0.38541
517400.0000   -0.07790
517440.0000   -0.21989
517480.0000   -0.40797
517520.0000   -0.15902
517560.0000   -0.03782
517600.0000   -0.15785
517640.0000    0.01018
517680.0000   -0.15828
517720.0000    0.00221
517760.0000   -0.23989
517800.0000   -0.15955
517840.0000   -0.24513
517880.0000   -0.40929
517920.0000   -0.09114
517960.0000   -0.25674
518000.0000    0.13793
518040.0000   -0.08822
518080.0000   -0.01080
518120.0000   -0.25432
518160.0000    0.05448
518200.0000   -0.16458
518240.0000   -0.15154
518280.0000   -0.05127
518320.0000   -0.12760
518360.0000   -0.10082
518400.0000   -0.31284
518440.0000   -0.09014
518480.0000   -0.18620
518520.0000   -0.41152
518560.0000   -0.55043
518600.0000   -0.06221
518640.0000    0.09895
518680.0000    0.01644
518720.0000    0.07805
518760.0000    0.09940
518800.0000   -0.01356
518840.0000    0.01033
518880.0000    0.10204
518920.0000    0.21965
518960.0000    0.09243
519000.0000    0.09699
519040.0000   -0.14075
519080.0000    0.16024
519120.0000   -0.26697
519160.0000   -0.03056
519200.0000   -0.28999
519240.0000   -0.22502
519280.0000   -0.07548
519320.0000   -0.03544
519360.0000   -0.21714
519400.0000   -0.17997
519440.0000   -0.56210
519480.0000   -0.16780
519520.0000   -0.06587
519560.0000   -0.49572
519600.0000   -0.16980
519640.0000   -0.12217
519680.0000   -0.04977
519720.0000   -0.68077
519760.0000   -0.44611
519800.0000   -0.41977
519840.0000   -0.41855
519880.0000   -0.38071
519920.0000   -0.47827
519960.0000   -0.47589
520000.0000   -0.17321
520040.0000   -0.30381
520080.0000   -0.61880
520120.0000   -0.27605
520160.0000   -0.05857
520200.0000   -0.71860
520240.0000   -0.42491
520280.0000   -0.15399
520320.0000   -0.23857
520360.0000   -0.04324
520400.0000   -0.42665
520440.0000   -0.25282
520480.0000    0.18907
520520.0000    0.09819
520560.0000    0.28005
520600.0000    0.33377
520640.0000    0.36251
520680.0000    0.61699
520720.0000    0.45295
520760.0000    0.23438
520800.0000    0.16306
520840.0000    0.65629
520880.0000    0.31466
520920.0000    0.58638
520960.0000    0.57077
521000.0000    0.33458
521040.0000    0.37033
521080.0000    0.40394
521120.0000    0.30831
521160.0000    0.26084
521200.0000    0.40629
521240.0000    0.78742
521280.0000    0.58250
521320.0000    0.65889
521360.0000    0.62488
521400.0000    0.82258
521440.0000    0.73869
521480.0000    0.50425
521520.0000    0.41842
521560.0000    0.63855
521600.0000    0.62890
521640.0000    0.34501
521680.0000    0.53442
521720.0000    0.39360
521760.0000    0.56029
521800.0000    0.39703
521840.0000    0.43629
521880.0000    0.45145
521920.0000    0.52638
521960.0000    0.46523
522000.0000    0.64968
522040.0000    0.57040
522080.0000    0.59920
522120.0000    0.70488
522160.0000    0.63448
522200.0000    0.52510
522240.0000    0.52121
522280.0000    0.29077
522320.0000    0.45025
522360.0000    0.37349
522400.0000    0.48314
522440.0000    0.36453
522480.0000    0.42781
522520.0000    0.16956
522560.0000    0.43789
522600.0000    0.39307
522640.0000    0.48045
522680.0000    0.51236
522720.0000    0.32530
522760.0000    0.41189
522800.0000    0.34851
522840.0000    0.40770
522880.0000    0.69687
522920.0000    0.40930
522960.0000    0.23867
523000.0000    0.27087
523040.0000    0.44993
523080.0000    0.41299
523120.0000    0.17508
523160.0000    0.10599
523200.0000    0.02982
523240.0000    0.28036
523280.0000    0.28471
523320.0000    0.34865
523360.0000    0.19248
523400.0000    0.44399
523440.0000    0.62198
523480.0000    0.57790
523520.0000    0.46887
523560.0000    0.41933
523600.0000    0.13100
523640.0000    0.50818
523680.0000    0.38471
523720.0000    0.17250
523760.0000    0.29635
523800.0000    0.40487
523840.0000    0.34786
523880.0000    0.26713
523920.0000    0.36657
523960.0000    0.53499
524000.0000    0.17320
524040.0000    0.27564
524080.0000    0.30310
524120.0000    0.36010
524160.0000    0.49887
524200.0000    0.33132
524240.0000    0.27810
524280.0000    0.38618
524320.0000    0.12247
524360.0000    0.14513
524400.0000    0.42724
524440.0000    0.32157
524480.0000    0.14265
524520.0000    0.17575
524560.0000    0.26513
524600.0000    0.46746
524640.0000    0.44762
524680.0000    0.32395
524720.0000    0.50908
524760.0000   -0.00306
524800.0000    0.27776
524840.0000    0.31097
524880.0000    0.31194
524920.0000    0.36496
524960.0000    0.44548
525000.0000    0.42546
525040.0000    0.32750
525080.0000    0.53655
525120.0000    0.33580
525160.0000    0.44787
525200.0000    0.26550
525240.0000    0.29919
525280.0000    0.26162
525320.0000    0.42163
525360.0000    0.35302
525400.0000    0.23855
525440.0000    0.24434
525480.0000    0.60035
525520.0000    0.21010
525560.0000    0.21955
525600.0000    0.26247
525640.0000    0.25312
525680.0000    0.31060
525720.0000    0.48337
525760.0000    0.42898
525800.0000    0.27265
525840.0000    0.36617
525880.0000    0.31700
525920.0000    0.32873
525960.0000    0.23797
526000.0000    0.37779
526040.0000    0.46662
526080.0000    0.25056
526120.0000    0.40374
526160.0000    0.29620
526200.0000    0.11571
526240.0000    0.55926
526280.0000    0.42058
526320.0000    0.21757
526360.0000    0.33877
526400.0000    0.43610
526440.0000    0.54626
526480.0000    0.56643
526520.0000    0.41703
526560.0000    0.63353
526600.0000    0.27728
526640.0000    0.24991
526680.0000    0.31581
526720.0000    0.26421
526760.0000    0.25932
526800.0000    0.24435
526840.0000    0.19839
526880.0000    0.57663
526920.0000    0.47747
526960.0000    0.14463
527000.0000    0.30034
527040.0000    0.61100
527080.0000    0.33165
527120.0000    0.61253
527160.0000    0.40735
527200.0000    0.44220
527240.0000    0.41702
527280.0000    0.18642
527320.0000    0.29898
527360.0000    0.42682
527400.0000    0.36846
527440.0000   -0.02968
527480.0000    0.24258
527520.0000    0.47176
527560.0000    0.29851
527600.0000    0.34778
527640.0000    0.33378
527680.0000    0.33771
527720.0000    0.27222
527760.0000    0.50817
527800.0000    0.51333
527840.0000    0.13539
527880.0000    0.15429
527920.0000    0.19286
527960.0000    0.50202
528000.0000    0.03346
528040.0000    0.19840
528080.0000    0.06753
528120.0000    0.28876
528160.0000    0.20079
528200.0000    0.23443
528240.0000   -0.02296
528280.0000    0.19618
528320.0000    0.20218
528360.0000    0.20838
528400.0000    0.21451
528440.0000    0.34284
528480.0000    0.43655
528520.0000    0.39163
528560.0000    0.44591
528600.0000    0.49804
528640.0000    0.55515
528680.0000    0.29261
528720.0000    0.12004
528760.0000    0.38420
528800.0000    0.35926
528840.0000    0.40745
528880.0000    0.15680
528920.0000    0.29680
528960.0000    0.50947
529000.0000    0.40733
529040.0000    0.47511
529080.0000    0.37410
529120.0000    0.54345
529160.0000    0.59151
529200.0000    0.55251
529240.0000    0.35582
529280.0000    0.34252
529320.0000    0.48741
529360.0000    0.45770
529400.0000    0.49643
529440.0000    0.44702
529480.0000    0.41552
529520.0000    0.44325
529560.0000    0.41061
529600.0000    0.14864
529640.0000    0.42708
529680.0000    0.07828
529720.0000    0.43547
529760.0000    0.61052
529800.0000    0.02505
529840.0000    0.48450
529880.0000    0.46797
529920.0000    0.44981
529960.0000    0.38848
530000.0000    0.40670
530040.0000    0.51310
530080.0000    0.27395
530120.0000    0.63570
530160.0000    0.69067
530200.0000    0.61671
530240.0000    0.35270
530280.0000    0.47254
530320.0000    0.20321
530360.0000    0.61429
530400.0000    0.42661
530440.0000   -0.29197
530480.0000    0.05681
530520.0000   -0.51455
530560.0000   -0.31456
530600.0000   -0.17741
530640.0000   -0.30979
530680.0000   -0.72417
530720.0000   -0.61334
530760.0000   -0.09066
530800.0000    0.19241
530840.0000   -0.10868
530880.0000   -0.22444
530920.0000   -0.11488
530960.0000   -0.06599
531000.0000   -0.24360
531040.0000   -0.44536
531080.0000   -0.49240
531120.0000   -0.55481
531160.0000   -0.56650
531200.0000   -0.49592
531240.0000   -0.48670
531280.0000   -0.55060
531320.0000   -0.07599
531360.0000   -0.28318
531400.0000   -0.25887
531440.0000   -0.19877
531480.0000   -0.59305
531520.0000   -0.51038
531560.0000   -0.51157
531600.0000   -0.35657
531640.0000   -0.32639
531680.0000   -0.10183
531720.0000   -0.12577
531760.0000   -0.13878
531800.0000   -0.12538
531840.0000   -0.10005
531880.0000   -0.05238
531920.0000   -0.34511
531960.0000   -0.47549
532000.0000   -0.42882
532040.0000   -0.06037
532080.0000   -0.26704
532120.0000   -0.04717
532160.0000   -0.05726
532200.0000   -0.06805
532240.0000   -0.27347
532280.0000   -0.39108
532320.0000   -0.40156
532360.0000   -0.05427
532400.0000   -0.11089
532440.0000   -0.37074
532480.0000   -0.26998
532520.0000   -0.12185
532560.0000    0.01547
532600.0000   -0.18063
532640.0000   -0.13219
532680.0000   -0.01401
532720.0000   -0.61160
532760.0000   -0.48032
532800.0000   -0.47506
532840.0000   -0.10189
532880.0000   -0.05094
532920.0000    0.02703
532960.0000    0.31732
533000.0000    0.34365
533040.0000    0.15952
533080.0000    0.52275
533120.0000    0.47605
533160.0000    0.37867
533200.0000    0.38819
533240.0000    0.40249
533280.0000    0.34159
533320.0000    0.36575
533360.0000    0.50770
533400.0000    0.86219
533440.0000    0.55965
533480.0000    0.52693
533520.0000    0.72372
533560.0000    0.73509
533600.0000    0.22179
533640.0000    0.41962
533680.0000    0.26588
533720.0000    0.45610
533760.0000    0.59033
533800.0000    0.54672
533840.0000    0.39446
533880.0000    0.52592
533920.0000    0.37072
533960.0000    0.33228
534000.0000    0.58583
534040.0000    0.44632
534080.0000    0.39203
534120.0000    0.52558
534160.0000    0.69557
534200.0000    0.43160
534240.0000    0.45485
534280.0000    0.33444
534320.0000    0.74952
534360.0000    0.32015
534400.0000    0.27222
534440.0000    0.50392
534480.0000    0.69782
534520.0000    0.71691
534560.0000    0.82972
534600.0000    0.39468
534640.0000    0.50079
534680.0000    0.51116
534720.0000    0.35466
534760.0000    0.53800
534800.0000    0.51741
534840.0000    0.30175
534880.0000    0.42923
534920.0000    0.34802
534960.0000    0.34090
535000.0000    0.35753
535040.0000    0.33259
535080.0000    0.42383
535120.0000    0.35177
535160.0000    0.42676
535200.0000    0.37433
535240.0000    0.44498
535280.0000    0.34448
535320.0000    0.54463
535360.0000    0.37042
535400.0000    0.32945
535440.0000    0.31110
535480.0000    0.65184
535520.0000    0.62054
535560.0000    0.31994
535600.0000    0.35267
535640.0000    0.48114
535680.0000    0.63920
535720.0000    0.51980
535760.0000    0.86142
535800.0000    0.33792
535840.0000    0.25832
535880.0000    0.34534
535920.0000    0.39615
535960.0000    0.32982
536000.0000    0.30199
536040.0000    0.50946
536080.0000    0.07066
536120.0000    0.40846
536160.0000    0.35561
536200.0000    0.35622
536240.0000    0.33841
536280.0000    0.48807
536320.0000    0.44196
536360.0000    0.49772
536400.0000    0.63889
536440.0000    0.52701
536480.0000    0.35242
536520.0000    0.44742
536560.0000    0.53551
536600.0000    0.65528
536640.0000    0.40635
536680.0000    0.59563
536720.0000    0.38240
536760.0000    0.11280
536800.0000    0.22910
536840.0000    0.43870
536880.0000    0.58613
536920.0000    0.36931
536960.0000    0.42430
537000.0000    0.52716
537040.0000    0.34949
537080.0000    0.71793
537120.0000    0.55539
537160.0000    0.74666
537200.0000    0.38199
537240.0000    0.61918
537280.0000    0.60951
537320.0000    0.62982
537360.0000    0.29726
537400.0000    0.42630
537440.0000    0.34828
537480.0000    0.60799
537520.0000    0.60846
537560.0000    0.44336
537600.0000    0.64758
537640.0000    0.52871
537680.0000    0.56956
537720.0000    0.63912
537760.0000    0.63655
537800.0000    0.64030
537840.0000    0.43179
537880.0000    0.56451
537920.0000    0.39668
537960.0000    0.44433
538000.0000    0.76005
538040.0000    0.62588
538080.0000    0.39651
538120.0000    0.52353
538160.0000    0.50661
538200.0000    0.43503
538240.0000    0.57812
538280.0000    0.33149
538320.0000    0.42371
538360.0000    0.56089
538400.0000    0.54323
538440.0000    0.47501
538480.0000    0.41280
538520.0000    0.36892
538560.0000    0.27482
538600.0000    0.39776
538640.0000    0.43204
538680.0000    0.32537
538720.0000    0.21626
538760.0000    0.35815
538800.0000    0.37305
538840.0000    0.33877
538880.0000   -0.02478
538920.0000    0.19998
538960.0000    0.42749
539000.0000    0.36890
539040.0000    0.60596
539080.0000    0.36581
539120.0000    0.40890
539160.0000    0.56161
539200.0000    0.42330
539240.0000    0.49626
539280.0000    0.42028
539320.0000    0.48547
539360.0000    0.54919
539400.0000    0.65318
539440.0000    0.62474
539480.0000    0.39506
539520.0000    0.54000
539560.0000    0.29065
539600.0000    0.19629
539640.0000    0.39162
539680.0000    0.30473
539720.0000    0.40430
539760.0000    0.39456
539800.0000    0.26493
539840.0000    0.35942
539880.0000    0.38556
539920.0000    0.19347
539960.0000    0.15444
540000.0000    0.23648
540040.0000    0.21910
540080.0000    0.28209
540120.0000    0.60611
540160.0000    0.32714
540200.0000    0.37734
540240.0000    0.41809
540280.0000    0.28041
540320.0000    0.53606
540360.0000    0.21702
540400.0000    0.44840
540440.0000    0.55309
540480.0000    0.67922
540520.0000    0.61210
540560.0000    0.56719
540600.0000    0.76721
540640.0000    0.44552
540680.0000    0.59129
540720.0000    0.69596
540760.0000    0.55682
540800.0000    0.49835
540840.0000    0.47988
540880.0000    0.48684
540920.0000    0.55231
540960.0000    0.54864
541000.0000    0.54794
541040.0000    0.18431
541080.0000    0.36535
541120.0000    0.58818
541160.0000    0.43731
541200.0000    0.39931
541240.0000    0.51770
541280.0000    0.44281
541320.0000    0.40722
541360.0000    0.54999
541400.0000    0.32933
541440.0000    0.49815
541480.0000    0.49509
541520.0000    0.41208
541560.0000    0.40665
541600.0000    0.37747
541640.0000    0.30472
541680.0000    0.46254
541720.0000    0.30225
541760.0000    0.47255
541800.0000    0.44194
541840.0000    0.22312
541880.0000    0.02767
541920.0000    0.17630
541960.0000    0.47821
542000.0000    0.25484
542040.0000    0.44027
542080.0000    0.38343
542120.0000    0.25065
542160.0000    0.32142
542200.0000    0.47990
542240.0000    0.57684
542280.0000    0.73056
542320.0000    0.45602
542360.0000    0.48188
542400.0000    0.35276
542440.0000    0.51543
542480.0000    0.35364
542520.0000    0.38355
542560.0000    0.17173
542600.0000    0.49433
542640.0000    0.32716
542680.0000    0.13912
542720.0000    0.24550
542760.0000    0.27288
542800.0000    0.23484
542840.0000    0.27483
542880.0000    0.13846
542920.0000    0.24221
542960.0000    0.38423
543000.0000    0.26875
543040.0000    0.26500
543080.0000    0.58697
543120.0000    0.23616
543160.0000    0.18748
543200.0000    0.39284
543240.0000    0.39369
543280.0000    0.36016
543320.0000    0.38096
543360.0000    0.22757
543400.0000    0.34219
543440.0000    0.35562
543480.0000    0.17559
543520.0000    0.32097
543560.0000    0.53304
543600.0000    0.35763
543640.0000    0.50904
543680.0000    0.27782
543720.0000    0.32434
543760.0000    0.14503
543800.0000    0.06897
543840.0000    0.04348
543880.0000    0.27136
543920.0000   -0.03602
543960.0000    0.34813
544000.0000    0.46146
544040.0000    0.64191
544080.0000    0.47499
544120.0000    0.43544
544160.0000    0.41562
544200.0000    0.39427
544240.0000    0.43180
544280.0000    0.26978
544320.0000    0.31576
544360.0000    0.22820
544400.0000    0.46308
544440.0000    0.18600
544480.0000    0.14301
544520.0000   -0.05853
544560.0000    0.10834
544600.0000    0.13843
544640.0000   -0.02883
544680.0000    0.07488
544720.0000    0.04445
544760.0000    0.17718
544800.0000   -0.00334
544840.0000    0.13364
544880.0000    0.32229
544920.0000    0.17015
544960.0000    0.10052
545000.0000    0.01253
545040.0000   -0.12146
545080.0000    0.12941
545120.0000    0.18894
545160.0000    0.41965
545200.0000    0.43928
545240.0000    0.37970
545280.0000    0.29391
545320.0000    0.26797
545360.0000   -0.06998
545400.0000    0.26469
545440.0000    0.28538
545480.0000    0.35566
545520.0000    0.39483
545560.0000    0.34593
545600.0000    0.33535
545640.0000    0.44575
545680.0000    0.30383
545720.0000    0.58628
545760.0000    0.39914
545800.0000    0.32825
545840.0000    0.14182
545880.0000    0.28098
545920.0000    0.26524
545960.0000    0.49146
546000.0000    0.34310
546040.0000    0.21490
546080.0000    0.18712
546120.0000    0.16874
546160.0000    0.53198
546200.0000    0.40332
546240.0000    0.20890
546280.0000   -0.00215
546320.0000    0.40757
546360.0000    0.47817
546400.0000    0.69685
546440.0000    0.28618
546480.0000    0.42070
546520.0000    0.27811
546560.0000    0.37205
546600.0000    0.26183
546640.0000    0.37887
546680.0000    0.32713
546720.0000   -0.05550
546760.0000   -0.06555
546800.0000   -0.08435
546840.0000   -0.00376
546880.0000   -0.07805
546920.0000   -0.10871
546960.0000    0.14086
547000.0000    0.49490
547040.0000    0.58309
547080.0000    0.35074
547120.0000    0.42881
547160.0000    0.41828
547200.0000    0.41278
547240.0000    0.33935
547280.0000    0.47961
547320.0000    0.26279
547360.0000    0.72158
547400.0000    0.37553
547440.0000    0.36478
547480.0000    0.22394
547520.0000    0.49451
547560.0000    0.38090
547600.0000    0.45018
547640.0000    0.30604
547680.0000    0.37611
547720.0000    0.33244
547760.0000    0.42092
547800.0000    0.34975
547840.0000    0.32015
547880.0000    0.10273
547920.0000    0.23157
547960.0000    0.18985
548000.0000    0.38587
548040.0000    0.48196
548080.0000    0.57329
548120.0000    0.50205
548160.0000    0.56695
548200.0000    0.43785
548240.0000    0.43303
548280.0000    0.44279
548320.0000    0.25758
548360.0000    0.23001
548400.0000    0.59178
548440.0000    0.20189
548480.0000    0.42155
548520.0000    0.48347
548560.0000    0.31923
548600.0000    0.39267
548640.0000    0.41435
548680.0000    0.37412
548720.0000    0.27585
548760.0000    0.53937
548800.0000    0.54177
548840.0000    0.28359
548880.0000    0.21598
548920.0000    0.42260
548960.0000    0.41806
549000.0000    0.46126
549040.0000    0.53991
549080.0000    0.61834
549120.0000    0.48233
549160.0000    0.09556
549200.0000    0.21377
549240.0000    0.26045
549280.0000    0.32057
549320.0000    0.30341
549360.0000    0.31308
549400.0000   -0.12354
549440.0000    0.26393
549480.0000    0.22086
549520.0000    0.47174
549560.0000    0.23333
549600.0000    0.40830
549640.0000    0.40908
549680.0000    0.20802
549720.0000    0.19557
549760.0000    0.34949
549800.0000    0.44877
549840.0000    0.25168
549880.0000    0.25620
549920.0000    0.49371
549960.0000    0.24467
550000.0000    0.48387
550040.0000    0.67692
550080.0000    0.49164
550120.0000    0.75715
550160.0000    0.48408
550200.0000    0.64277
550240.0000    0.16073
550280.0000    0.17486
550320.0000    0.39687
550360.0000    0.01262
550400.0000    0.30313
550440.0000    0.23121
550480.0000    0.25469
550520.0000    0.08604
550560.0000    0.50368
550600.0000    0.24652
550640.0000    0.26095
550680.0000    0.26270
550720.0000    0.25986
550760.0000    0.23766
550800.0000    0.13034
550840.0000    0.21772
550880.0000    0.30275
550920.0000    0.26274
550960.0000    0.20744
551000.0000    0.24136
551040.0000    0.32869
551080.0000    0.29806
551120.0000    0.13338
551160.0000    0.19865
551200.0000    0.01805
551240.0000    0.19643
551280.0000    0.31250
551320.0000    0.27774
551360.0000    0.40062
551400.0000    0.43009
551440.0000    0.13218
551480.0000    0.19445
551520.0000    0.35952
551560.0000    0.26422
551600.0000   -0.02553
551640.0000    0.46296
551680.0000    0.31330
551720.0000    0.39110
551760.0000    0.36949
551800.0000    0.30231
551840.0000    0.37519
551880.0000    0.28461
551920.0000    0.41394
551960.0000    0.13513
552000.0000    0.40470
552040.0000    0.36243
552080.0000    0.59544
552120.0000    0.50563
552160.0000    0.74938
552200.0000    0.31755
552240.0000    0.28761
552280.0000    0.11562
552320.0000    0.31479
552360.0000    0.24029
552400.0000    0.45936
552440.0000    0.46331
552480.0000    0.28779
552520.0000    0.33354
552560.0000    0.48091
552600.0000    0.37473
552640.0000    0.37124
552680.0000    0.24321
552720.0000    0.22498
552760.0000    0.22757
552800.0000    0.32088
552840.0000    0.63044
552880.0000    0.05726
552920.0000    0.30635
552960.0000    0.11134
553000.0000    0.31920
553040.0000    0.06952
553080.0000    0.42365
553120.0000    0.58973
553160.0000    0.43440
553200.0000    0.38639
553240.0000    0.32248
553280.0000    0.60074
553320.0000    0.61886
553360.0000    0.43112
553400.0000    0.41854
553440.0000    0.29616
553480.0000    0.13272
553520.0000    0.46872
553560.0000    0.16622
553600.0000    0.06353
553640.0000   -0.07584
553680.0000    0.05483
553720.0000   -0.01713
553760.0000   -0.01538
553800.0000   -0.15228
553840.0000   -0.17870
553880.0000   -0.15594
553920.0000   -0.09318
553960.0000   -0.60635
554000.0000   -0.42221
554040.0000   -0.54334
554080.0000   -0.07912
554120.0000   -0.14768
554160.0000   -0.11018
554200.0000   -0.09980
554240.0000    0.05306
554280.0000   -0.13098
554320.0000   -0.50787
554360.0000   -0.08249
554400.0000   -0.01650
554440.0000   -0.11044
554480.0000   -0.00831
554520.0000    0.23670
554560.0000    0.21632
554600.0000    0.57525
554640.0000    0.33215
554680.0000    0.40738
554720.0000    0.38204
554760.0000    0.42182
554800.0000    0.47357
554840.0000    0.33793
554880.0000    0.37292
554920.0000    0.58785
554960.0000    0.33805
555000.0000   -0.27236
555040.0000    0.06151
555080.0000    0.30885
555120.0000    0.58412
555160.0000    0.41931
555200.0000    0.38071
555240.0000    0.43732
555280.0000    0.27414
555320.0000    0.29032
555360.0000    0.40488
555400.0000    0.31811
555440.0000    0.38794
555480.0000    0.18984
555520.0000    0.31060
555560.0000   -0.05125
555600.0000    0.46584
555640.0000    0.41573
555680.0000    0.38834
555720.0000    0.15821
555760.0000    0.26972
555800.0000    0.23000
555840.0000    0.45750
555880.0000    0.17915
555920.0000    0.32980
555960.0000    0.36971
556000.0000    0.25839
556040.0000    0.19663
556080.0000    0.11149
556120.0000    0.26961
556160.0000    0.20289
556200.0000    0.22431
556240.0000    0.20074
556280.0000    0.32599
556320.0000    0.21505
556360.0000    0.38593
556400.0000    0.21532
556440.0000    0.41003
556480.0000    0.14627
556520.0000    0.44411
556560.0000    0.45377
556600.0000    0.43967
556640.0000    0.46956
556680.0000    0.49586
556720.0000    0.32754
556760.0000    0.38404
556800.0000    0.35502
556840.0000    0.63152
556880.0000    0.43762
556920.0000    0.41920
556960.0000    0.61753
557000.0000    0.51692
557040.0000    0.24189
557080.0000    0.53170
557120.0000    0.24091
557160.0000    0.31700
557200.0000    0.17699
557240.0000    0.44309
557280.0000    0.45792
557320.0000    0.21625
557360.0000    0.14872
557400.0000    0.36566
557440.0000   -0.01095
557480.0000    0.10376
557520.0000    0.45588
557560.0000    0.22154
557600.0000    0.31662
557640.0000    0.22386
557680.0000    0.48837
557720.0000    0.25751
557760.0000    0.38191
557800.0000    0.01973
557840.0000    0.36399
557880.0000    0.43096
557920.0000    0.57238
557960.0000    0.32243
558000.0000    0.55631
558040.0000    0.36171
558080.0000    0.54385
558120.0000    0.25783
558160.0000    0.27284
558200.0000    0.28359
558240.0000    0.40674
558280.0000    0.22971
558320.0000    0.47808
558360.0000    0.30848
558400.0000    0.42695
558440.0000    0.38204
558480.0000    0.49137
558520.0000    0.68584
558560.0000    0.33997
558600.0000    0.48558
558640.0000    0.31987
558680.0000    0.27834
558720.0000    0.27167
558760.0000    0.30215
558800.0000    0.25459
558840.0000    0.29017
558880.0000    0.44802
558920.0000    0.36569
558960.0000    0.27425
559000.0000    0.63638
559040.0000    0.51798
559080.0000    0.56830
559120.0000    0.83866
559160.0000    0.87062
559200.0000    0.78545
559240.0000    0.60593
559280.0000    0.41237
559320.0000    0.59349
559360.0000    0.40871
559400.0000    0.32038
559440.0000    0.28320
559480.0000    0.29375
559520.0000    0.46653
559560.0000   -0.00640
559600.0000    0.40511
559640.0000    0.40705
559680.0000    0.19969
559720.0000    0.34348
559760.0000    0.15623
559800.0000    0.21217
559840.0000    0.28446
559880.0000    0.50710
559920.0000    0.35914
559960.0000    0.40869
560000.0000    0.37599
560040.0000    0.41699
560080.0000    0.36236
560120.0000    0.22671
560160.0000    0.27116
560200.0000    0.29970
560240.0000    0.31039
560280.0000    0.42232
560320.0000    0.17231
560360.0000    0.31600
560400.0000    0.42226
560440.0000    0.31141
560480.0000    0.34426
560520.0000    0.37030
560560.0000    0.39350
560600.0000    0.49247
560640.0000    0.45088
560680.0000    0.41983
560720.0000    0.24597
560760.0000    0.37900
560800.0000    0.56078
560840.0000    0.31827
560880.0000    0.35952
560920.0000    0.25760
560960.0000    0.32588
561000.0000    0.30750
561040.0000    0.64240
561080.0000    0.48239
561120.0000    0.22508
561160.0000    0.34568
561200.0000    0.17253
561240.0000    0.39081
561280.0000    0.25198
561320.0000    0.55735
561360.0000    0.33985
561400.0000    0.41694
561440.0000    0.28464
561480.0000    0.06341
561520.0000    0.15359
561560.0000    0.02341
561600.0000    0.34567
561640.0000    0.35217
561680.0000    0.35514
561720.0000    0.13654
561760.0000    0.34363
561800.0000    0.43492
561840.0000    0.41183
561880.0000    0.23648
561920.0000    0.33155
561960.0000    0.18575
562000.0000    0.15716
562040.0000    0.11597
562080.0000    0.31572
562120.0000    0.22086
562160.0000    0.27871
562200.0000    0.38564
562240.0000    0.16631
562280.0000    0.24952
562320.0000    0.46049
562360.0000    0.27848
562400.0000    0.12827
562440.0000    0.26497
562480.0000   -0.04275
562520.0000    0.07459
562560.0000    0.69385
562600.0000    0.07875
562640.0000    0.41154
562680.0000    0.29522
562720.0000    0.38105
562760.0000    0.42586
562800.0000    0.25174
562840.0000    0.14533
562880.0000    0.22528
562920.0000    0.29608
562960.0000    0.47350
563000.0000    0.28166
563040.0000    0.16738
563080.0000    0.26965
563120.0000    0.25836
563160.0000    0.48300
563200.0000    0.23193
563240.0000    0.39470
563280.0000    0.35254
563320.0000    0.06889
563360.0000    0.29510
563400.0000    0.27921
563440.0000    0.52485
563480.0000    0.27060
563520.0000    0.35281
563560.0000    0.39280
563600.0000    0.43181
563640.0000    0.37153
563680.0000   -0.00171
563720.0000    0.16295
563760.0000    0.28912
563800.0000    0.40261
563840.0000   -0.16352
563880.0000    0.01910
563920.0000    0.39011
563960.0000    0.28000
564000.0000    0.31693
564040.0000    0.29245
564080.0000    0.31782
564120.0000    0.22929
564160.0000    0.11392
564200.0000    0.35072
564240.0000    0.29887
564280.0000   -0.00663
564320.0000    0.33913
564360.0000    0.56004
564400.0000    0.24446
564440.0000    0.53767
564480.0000    0.70892
564520.0000    0.23733
564560.0000    0.38608
564600.0000    0.16269
564640.0000    0.45395
564680.0000    0.33353
564720.0000    0.50477
564760.0000    0.21384
564800.0000    0.15183
564840.0000    0.21382
564880.0000    0.47201
564920.0000    0.53570
564960.0000    0.15523
565000.0000    0.39714
565040.0000    0.13170
565080.0000    0.18209
565120.0000    0.23447
565160.0000    0.37127
565200.0000    0.22407
565240.0000    0.34719
565280.0000    0.24707
565320.0000    0.15253
565360.0000    0.61066
565400.0000    0.53197
565440.0000    0.52933
565480.0000    0.53180
565520.0000    0.40778
565560.0000    0.54698
565600.0000    0.41590
565640.0000    0.33781
565680.0000    0.38154
565720.0000    0.12643
565760.0000    0.20693
565800.0000    0.58100
565840.0000    0.25490
565880.0000    0.01204
565920.0000    0.30984
565960.0000    0.19354
566000.0000    0.47018
566040.0000    0.41726
566080.0000    0.58740
566120.0000    0.20282
566160.0000    0.59860
566200.0000    0.56602
566240.0000    0.57874
566280.0000    0.73892
566320.0000    0.82443
566360.0000    0.53891
566400.0000    0.43304
566440.0000    0.53395
566480.0000    0.72824
566520.0000    0.49466
566560.0000    0.57117
566600.0000    0.58836
566640.0000    0.47976
566680.0000    0.53233
566720.0000    0.60502
566760.0000    0.40232
566800.0000    0.54572
566840.0000    0.34752
566880.0000    0.16789
566920.0000    0.37319
566960.0000    0.30709
567000.0000    0.40419
567040.0000    0.50717
567080.0000    0.60658
567120.0000    0.52931
567160.0000    0.34910
567200.0000    0.30288
567240.0000    0.37579
567280.0000    0.42998
567320.0000    0.32066
567360.0000    0.27152
567400.0000    0.34303
567440.0000    0.26625
567480.0000    0.26418
567520.0000    0.15345
567560.0000    0.20505
567600.0000    0.32854
567640.0000    0.25284
567680.0000    0.41823
567720.0000    0.45410
567760.0000    0.28340
567800.0000    0.31809
567840.0000    0.49679
567880.0000    0.39494
567920.0000    0.53220
567960.0000    0.61910
568000.0000    0.39905
568040.0000    0.24445
568080.0000    0.50546
568120.0000    0.53110
568160.0000    0.38058
568200.0000    0.56334
568240.0000    0.46528
568280.0000    0.32937
568320.0000    0.03472
568360.0000    0.13723
568400.0000    0.32650
568440.0000    0.50167
568480.0000    0.49432
568520.0000    0.29957
568560.0000    0.39497
568600.0000    0.54133
568640.0000    0.54239
568680.0000    0.48448
568720.0000    0.40852
568760.0000    0.29364
568800.0000    0.34120
568840.0000    0.43266
568880.0000    0.13539
568920.0000    0.31349
568960.0000    0.26834
569000.0000    0.17980
569040.0000    0.38048
569080.0000    0.21338
569120.0000    0.20979
569160.0000    0.44613
569200.0000    0.18828
569240.0000    0.18778
569280.0000    0.34791
569320.0000    0.35246
569360.0000    0.15437
569400.0000    0.28513
569440.0000    0.18024
569480.0000    0.30624
569520.0000    0.21009
569560.0000    0.14051
569600.0000    0.39798
569640.0000    0.19819
569680.0000    0.42840
569720.0000    0.36002
569760.0000    0.45698
569800.0000    0.35950
569840.0000    0.37882
569880.0000    0.36532
569920.0000    0.16107
569960.0000    0.30792
570000.0000    0.19499
570040.0000    0.48728
570080.0000    0.48944
570120.0000    0.59670
570160.0000    0.65887
570200.0000    0.24917
570240.0000    0.21451
570280.0000    0.24598
570320.0000    0.43750
570360.0000    0.19087
570400.0000    0.08046
570440.0000    0.25546
570480.0000    0.42644
570520.0000    0.22353
570560.0000    0.30624
570600.0000    0.10377
570640.0000    0.17095
570680.0000    0.17252
570720.0000    0.24334
570760.0000   -0.02533
570800.0000    0.50245
570840.0000    0.31188
570880.0000    0.38328
570920.0000    0.41057
570960.0000    0.48575
571000.0000    0.41714
571040.0000    0.50246
571080.0000    0.44074
571120.0000    0.67095
571160.0000    0.68769
571200.0000    0.57881
571240.0000    0.38204
571280.0000    0.28476
571320.0000    0.20311
571360.0000    0.39199
571400.0000    0.39522
571440.0000    0.53387
571480.0000    0.49043
571520.0000    0.49447
571560.0000    0.50042
571600.0000    0.56718
571640.0000    0.47392
571680.0000    0.46591
571720.0000    0.40927
571760.0000    0.31785
571800.0000    0.39964
571840.0000    0.58229
571880.0000    0.54069
571920.0000    0.46934
571960.0000    0.54418
572000.0000    0.33733
572040.0000    0.51254
572080.0000    0.52676
572120.0000    0.53440
572160.0000    0.48650
572200.0000    0.43597
572240.0000    0.44246
572280.0000    0.36493
572320.0000    0.48796
572360.0000    0.35117
572400.0000    0.31817
572440.0000    0.30347
572480.0000    0.20751
572520.0000    0.13517
572560.0000    0.25872
572600.0000    0.35864
572640.0000    0.41370
572680.0000    0.39354
572720.0000    0.36515
572760.0000    0.48359
572800.0000    0.39078
572840.0000    0.15179
572880.0000    0.27883
572920.0000    0.31179
572960.0000    0.10757
573000.0000    0.41213
573040.0000    0.22053
573080.0000    0.48572
573120.0000    0.37696
573160.0000    0.45809
573200.0000    0.24307
573240.0000    0.35433
573280.0000    0.11898
573320.0000    0.31717
573360.0000    0.33371
573400.0000    0.46331
573440.0000    0.40879
573480.0000    0.38687
573520.0000    0.51882
573560.0000    0.36277
573600.0000    0.29777
573640.0000    0.36420
573680.0000    0.40826
573720.0000    0.18238
573760.0000    0.45007
573800.0000    0.31911
573840.0000    0.49219
573880.0000    0.27433
573920.0000    0.19538
573960.0000    0.34954
574000.0000    0.21575
574040.0000    0.18161
574080.0000    0.42367
574120.0000    0.41463
574160.0000    0.40162
574200.0000    0.25760
574240.0000    0.11032
574280.0000    0.27555
574320.0000    0.32932
574360.0000    0.55539
574400.0000    0.35283
574440.0000    0.43032
574480.0000    0.36059
574520.0000    0.05478
574560.0000    0.40097
574600.0000    0.29067
574640.0000    0.26079
574680.0000    0.46590
574720.0000    0.23369
574760.0000    0.29900
574800.0000    0.31190
574840.0000    0.39421
574880.0000    0.37164
574920.0000    0.27494
574960.0000    0.50825
575000.0000    0.41367
575040.0000    0.29249
575080.0000    0.46790
575120.0000    0.43959
575160.0000    0.48841
575200.0000    0.43963
575240.0000    0.54988
575280.0000    0.38569
575320.0000    0.24112
575360.0000    0.34658
575400.0000    0.40359
575440.0000    0.23199
575480.0000    0.61090
575520.0000    0.47974
575560.0000    0.54906
575600.0000    0.53791
575640.0000    0.44676
575680.0000    0.46228
575720.0000    0.46190
575760.0000    0.39337
575800.0000    0.34351
575840.0000    0.10258
575880.0000    0.20535
575920.0000    0.53901
575960.0000    0.16754
576000.0000    0.43108
576040.0000    0.49819
576080.0000    0.46696
576120.0000   -0.09382
576160.0000    0.35685
576200.0000    0.21230
576240.0000    0.52758
576280.0000    0.28919
576320.0000    0.23682
576360.0000    0.40348
576400.0000    0.28401
576440.0000    0.12718
576480.0000    0.18558
576520.0000    0.14950
576560.0000   -0.02046
576600.0000    0.36192
576640.0000    0.22151
576680.0000    0.32723
576720.0000    0.36106
576760.0000    0.35076
576800.0000    0.35588
576840.0000    0.40065
576880.0000    0.42223
576920.0000    0.28712
576960.0000    0.24841
577000.0000    0.18836
577040.0000    0.21941
577080.0000    0.40410
577120.0000    0.35067
577160.0000    0.35037
577200.0000    0.38571
577240.0000    0.40140
577280.0000    0.52292
577320.0000    0.24638
577360.0000    0.07553
577400.0000    0.02574
577440.0000    0.12534
577480.0000    0.05911
577520.0000    0.29351
577560.0000    0.10381
577600.0000    0.10260
577640.0000   -0.03419
577680.0000    0.26539
577720.0000   -0.06507
577760.0000    0.05286
577800.0000    0.00628
577840.0000    0.32436
577880.0000   -0.26343
577920.0000    0.31666
577960.0000    0.26270
578000.0000    0.21163
578040.0000    0.09375
578080.0000    0.35310
578120.0000    0.35766
578160.0000    0.22138
578200.0000    0.26776
578240.0000    0.42143
578280.0000    0.20683
578320.0000    0.33031
578360.0000    0.41132
578400.0000    0.36029
578440.0000    0.22247
578480.0000    0.03608
578520.0000    0.39439
578560.0000    0.24984
578600.0000    0.33142
578640.0000    0.24605
578680.0000    0.33273
578720.0000   -0.09282
578760.0000    0.26895
578800.0000    0.20977
578840.0000    0.29785
578880.0000    0.34885
578920.0000    0.40958
578960.0000    0.51712
579000.0000    0.41871
579040.0000    0.17624
579080.0000    0.45552
579120.0000    0.14667
579160.0000    0.28083
579200.0000    0.22379
579240.0000    0.45126
579280.0000    0.11038
579320.0000    0.21513
579360.0000   -0.02340
579400.0000    0.26551
579440.0000    0.15793
579480.0000   -0.02740
579520.0000    0.08956
579560.0000    0.13686
579600.0000    0.45112
579640.0000    0.27654
579680.0000    0.20116
579720.0000    0.12759
579760.0000    0.29584
579800.0000    0.28589
579840.0000    0.29057
579880.0000    0.24138
579920.0000    0.36738
579960.0000    0.52819
580000.0000    0.58639
580040.0000    0.28173
580080.0000    0.07522
580120.0000    0.35049
580160.0000    0.30380
580200.0000    0.01917
580240.0000    0.20682
580280.0000    0.57239
580320.0000    0.35158
580360.0000    0.36961
580400.0000    0.31284
580440.0000    0.15007
580480.0000    0.52253
580520.0000    0.14786
580560.0000    0.24427
580600.0000    0.22655
580640.0000    0.16050
580680.0000    0.33216
580720.0000    0.09448
580760.0000    0.29565
580800.0000    0.27184
580840.0000    0.35741
580880.0000    0.01493
580920.0000    0.29432
580960.0000    0.34405
581000.0000    0.21523
581040.0000    0.18786
581080.0000    0.23909
581120.0000    0.19954
581160.0000    0.19828
581200.0000    0.27642
581240.0000    0.37359
581280.0000    0.12333
581320.0000    0.25540
581360.0000    0.01618
581400.0000    0.39404
581440.0000    0.47023
581480.0000    0.54242
581520.0000    0.45764
581560.0000    0.55365
581600.0000    0.47144
581640.0000    0.57779
581680.0000    0.27047
581720.0000    0.25422
581760.0000   -0.01559
581800.0000    0.31625
581840.0000    0.29430
581880.0000    0.13591
581920.0000   -0.01921
581960.0000    0.18645
582000.0000   -0.26814
582040.0000    0.06271
582080.0000    0.09073
582120.0000    0.03113
582160.0000    0.18172
582200.0000    0.36977
582240.0000    0.23343
582280.0000    0.14966
582320.0000    0.02820
582360.0000    0.33531
582400.0000    0.12638
582440.0000    0.31350
582480.0000    0.37688
582520.0000    0.16197
582560.0000    0.40266
582600.0000    0.33478
582640.0000    0.38876
582680.0000    0.38810
582720.0000    0.27226
582760.0000   -0.08513
582800.0000    0.43691
582840.0000    0.16018
582880.0000    0.11118
582920.0000    0.16454
582960.0000    0.27116
583000.0000    0.39643
583040.0000    0.49071
583080.0000    0.36076
583120.0000    0.10931
583160.0000    0.30549
583200.0000    0.13098
583240.0000    0.19755
583280.0000    0.13955
583320.0000    0.30017
583360.0000    0.17488
583400.0000    0.11843
583440.0000    0.25956
583480.0000    0.12141
583520.0000    0.50346
583560.0000    0.42529
583600.0000    0.28581
583640.0000    0.17208
583680.0000    0.20275
583720.0000    0.11201
583760.0000    0.52313
583800.0000   -0.01625
583840.0000    0.12602
583880.0000    0.35130
583920.0000    0.24964
583960.0000    0.26967
584000.0000    0.31637
584040.0000   -0.08395
584080.0000    0.04225
584120.0000    0.06433
584160.0000    0.10663
584200.0000    0.28228
584240.0000    0.11716
584280.0000    0.08501
584320.0000    0.17200
584360.0000    0.43263
584400.0000    0.44372
584440.0000    0.54968
584480.0000    0.33933
584520.0000    0.39982
584560.0000    0.49616
584600.0000    0.60703
584640.0000    0.36092
584680.0000    0.41223
584720.0000    0.50592
584760.0000    0.35858
584800.0000    0.33806
584840.0000    0.26815
584880.0000    0.30117
584920.0000    0.32123
584960.0000    0.29882
585000.0000    0.21900
585040.0000    0.16918
585080.0000    0.29941
585120.0000    0.33598
585160.0000    0.12097
585200.0000    0.35307
585240.0000    0.47896
585280.0000    0.23429
585320.0000    0.48750
585360.0000    0.41531
585400.0000    0.42334
585440.0000    0.22661
585480.0000    0.39863
585520.0000    0.30332
585560.0000    0.28324
585600.0000    0.44396
585640.0000    0.31027
585680.0000    0.41670
585720.0000    0.55945
585760.0000    0.40469
585800.0000    0.67861
585840.0000    0.55444
585880.0000    0.77445
585920.0000    0.49307
585960.0000    0.63407
586000.0000    0.74947
586040.0000    0.58271
586080.0000    0.29482
586120.0000    0.09636
586160.0000    0.18500
586200.0000    0.23193
586240.0000    0.07828
586280.0000    0.35179
586320.0000    0.32855
586360.0000    0.67818
586400.0000    0.56194
586440.0000    0.55088
586480.0000    0.54218
586520.0000    0.43874
586560.0000    0.25166
586600.0000    0.50354
586640.0000    0.42482
586680.0000    0.44005
586720.0000   -0.18426
586760.0000   -0.67738
586800.0000   -0.17098
586840.0000   -0.13311
586880.0000    0.09010
586920.0000    0.05117
586960.0000   -0.07206
587000.0000   -0.24130
587040.0000   -0.06304
587080.0000   -0.46559
587120.0000   -0.26151
587160.0000   -0.12654
587200.0000   -0.00099
587240.0000   -0.27650
587280.0000   -0.40432
587320.0000   -0.43999
587360.0000   -0.26240
587400.0000   -0.38376
587440.0000    0.05143
587480.0000   -0.36109
587520.0000   -0.22336
587560.0000   -0.04290
587600.0000   -0.31781
587640.0000   -0.35281
587680.0000   -0.00128
587720.0000   -0.27567
587760.0000   -0.37702
587800.0000   -0.06637
587840.0000   -0.09123
587880.0000   -0.07589
587920.0000    0.07208
587960.0000   -0.04981
588000.0000   -0.15267
588040.0000   -0.08367
588080.0000   -0.15284
588120.0000   -0.07268
588160.0000   -0.14838
588200.0000   -0.26086
588240.0000   -0.23937
588280.0000   -0.10925
588320.0000    0.01152
588360.0000   -0.20614
588400.0000   -0.12171
588440.0000   -0.38917
588480.0000   -0.22656
588520.0000   -0.50759
588560.0000   -0.47727
588600.0000   -0.10058
588640.0000   -0.18999
588680.0000   -0.34532
588720.0000   -0.58455
588760.0000   -0.20813
588800.0000   -0.70389
588840.0000   -0.56999
588880.0000   -0.27233
588920.0000   -0.33013
588960.0000    0.22200
589000.0000   -0.16853
589040.0000   -0.34160
589080.0000   -0.01990
589120.0000   -0.15432
589160.0000    0.02388
589200.0000   -0.17665
589240.0000   -0.53881
589280.0000   -0.40414
589320.0000   -0.76018
589360.0000   -0.03665
589400.0000   -0.14944
589440.0000   -0.16328
589480.0000    0.04568
589520.0000   -0.15982
589560.0000   -0.15222
589600.0000    0.29956
589640.0000    0.37090
589680.0000    0.39206
589720.0000    0.47275
589760.0000    0.26631
589800.0000    0.34105
589840.0000    0.23154
589880.0000    0.05795
589920.0000   -0.01669
589960.0000    0.21346
590000.0000    0.30574
590040.0000    0.24279
590080.0000    0.21091
590120.0000    0.19963
590160.0000    0.15590
590200.0000    0.23499
590240.0000    0.09343
590280.0000   -0.42572
590320.0000   -0.13938
590360.0000    0.18912
590400.0000   -0.09677
590440.0000   -0.06101
590480.0000   -0.23456
590520.0000   -0.25728
590560.0000   -0.42393
590600.0000   -0.23737
590640.0000   -0.28494
590680.0000   -0.21675
590720.0000   -0.19250
590760.0000   -0.29770
590800.0000   -0.17744
590840.0000   -0.00783
590880.0000    0.02579
590920.0000   -0.07518
590960.0000   -0.38571
591000.0000   -0.10914
591040.0000   -0.13315
591080.0000   -0.24011
591120.0000   -0.07633
591160.0000   -0.11571
591200.0000    0.02978
591240.0000    0.04532
591280.0000    0.13118
591320.0000   -0.02587
591360.0000    0.04038
591400.0000   -0.17126
591440.0000    0.05150
591480.0000   -0.33267
591520.0000   -0.02215
591560.0000   -0.70595
591600.0000   -0.36850
591640.0000   -0.22459
591680.0000   -0.29474
591720.0000   -0.22456
591760.0000   -0.53780
591800.0000   -0.94066
591840.0000   -0.60262
591880.0000   -0.64275
591920.0000   -0.34440
591960.0000   -0.50825
592000.0000   -0.52307
592040.0000   -0.16871
592080.0000   -0.22663
592120.0000   -0.26711
592160.0000   -0.63709
592200.0000   -0.44452
592240.0000   -0.42934
592280.0000   -0.14645
592320.0000   -0.14300
592360.0000   -0.03456
592400.0000   -0.01121
592440.0000   -0.21293
592480.0000   -0.27670
592520.0000   -0.08688
592560.0000    0.12581
592600.0000   -0.18523
592640.0000   -0.04876
592680.0000    0.15926
592720.0000   -0.09273
592760.0000   -0.29671
592800.0000   -0.20536
592840.0000   -0.05732
592880.0000   -0.15037
592920.0000   -0.05714
592960.0000    0.26913
593000.0000    0.33886
593040.0000    0.22446
593080.0000    0.30901
593120.0000    0.07266
593160.0000    0.15946
593200.0000    0.32138
593240.0000   -0.04857
593280.0000    0.23583
593320.0000    0.16199
593360.0000    0.23294
593400.0000    0.08187
593440.0000   -0.00570
593480.0000   -0.01676
593520.0000   -0.02561
593560.0000   -0.27283
593600.0000   -0.00508
593640.0000   -0.00466
593680.0000   -0.25199
593720.0000   -0.29722
593760.0000   -0.04420
593800.0000   -0.68223
593840.0000   -0.65818
593880.0000   -0.37097
593920.0000   -0.72790
593960.0000   -0.73412
594000.0000   -0.48391
594040.0000   -0.41952
594080.0000   -0.92687
594120.0000   -0.70480
594160.0000   -0.94690
594200.0000   -0.70294
594240.0000   -0.67409
594280.0000   -0.67249
594320.0000   -0.94596
594360.0000   -0.41757
594400.0000   -0.42922
594440.0000   -0.38556
594480.0000   -0.52196
594520.0000   -0.48721
594560.0000   -0.52758
594600.0000   -0.59314
594640.0000   -0.48628
594680.0000   -0.71555
594720.0000   -0.96742
594760.0000   -0.39268
594800.0000   -0.79662
594840.0000   -0.75794
594880.0000   -0.62151
594920.0000   -0.89208
594960.0000   -0.93757
595000.0000   -0.96350
595040.0000   -0.59855
595080.0000   -0.67462
595120.0000   -0.83039
595160.0000   -1.04211
595200.0000   -0.91857
595240.0000   -0.68787
595280.0000   -1.05378
595320.0000   -1.02612
595360.0000   -0.67878
595400.0000   -0.91324
595440.0000   -0.78542
595480.0000   -0.77957
595520.0000   -0.94222
595560.0000   -0.87420
595600.0000   -0.77721
595640.0000   -0.88431
595680.0000   -0.73142
595720.0000   -0.81308
595760.0000   -0.53266
595800.0000   -0.92210
595840.0000   -0.89518
595880.0000   -0.96011
595920.0000   -0.80966
595960.0000   -0.72131
596000.0000   -0.79322
596040.0000   -0.82681
596080.0000   -0.29983
596120.0000   -0.38301
596160.0000   -0.29756
596200.0000   -0.31122
596240.0000   -0.29720
596280.0000   -0.67871
596320.0000   -0.34409
596360.0000   -0.13957
596400.0000   -0.56875
596440.0000   -0.44800
596480.0000   -0.45750
596520.0000   -0.18427
596560.0000   -0.36724
596600.0000   -0.19116
596640.0000   -0.35091
596680.0000   -0.18405
596720.0000   -0.24661
596760.0000    0.13835
596800.0000   -0.06238
596840.0000    0.03884
596880.0000    0.05078
596920.0000   -0.54579
596960.0000   -0.54750
597000.0000   -0.36116
597040.0000   -0.22212
597080.0000   -0.31419
597120.0000   -0.31525
597160.0000   -0.45286
597200.0000   -0.28746
597240.0000   -0.31730
597280.0000   -0.67550
597320.0000   -0.60632
597360.0000   -0.78109
597400.0000   -0.43853
597440.0000   -0.31464
597480.0000   -0.52539
597520.0000   -0.45769
597560.0000   -0.31661
597600.0000   -0.46611
597640.0000   -0.40177
597680.0000   -0.31181
597720.0000   -0.53598
597760.0000   -0.04648
597800.0000   -0.46285
597840.0000   -0.08237
597880.0000   -0.55066
597920.0000   -0.60038
597960.0000   -0.58552
598000.0000   -0.71120
598040.0000   -0.74724
598080.0000   -0.59073
598120.0000   -0.49580
598160.0000   -0.39819
598200.0000   -0.40191
598240.0000   -0.72752
598280.0000   -0.70503
598320.0000   -0.48246
598360.0000   -0.36396
598400.0000   -0.37209
598440.0000   -0.54494
598480.0000   -0.44324
598520.0000   -0.16262
598560.0000   -0.13012
598600.0000   -0.51658
598640.0000   -0.02974
598680.0000    0.19233
598720.0000   -0.09738
598760.0000   -0.12837
598800.0000   -0.08468
598840.0000   -0.34299
598880.0000   -0.05030
598920.0000    0.14979
598960.0000    0.11061
599000.0000    0.20469
599040.0000   -0.31483
599080.0000   -0.53401
599120.0000   -0.35651
599160.0000   -0.18687
599200.0000   -0.19703
599240.0000   -0.13077
599280.0000   -0.18929
599320.0000   -0.20199
599360.0000   -0.04126
599400.0000   -0.23892
599440.0000   -0.15762
599480.0000   -0.23358
599520.0000   -0.18965
599560.0000   -0.30934
599600.0000   -0.23783
599640.0000   -0.24787
599680.0000   -0.20554
599720.0000   -0.18223
599760.0000   -0.06711
599800.0000   -0.11001
599840.0000   -0.28025
599880.0000   -0.52194
599920.0000   -0.18459
599960.0000   -0.31949
600000.0000   -0.37534
600040.0000   -0.58004
600080.0000   -0.72973
600120.0000   -0.36924
600160.0000   -0.56356
600200.0000   -0.57239
600240.0000   -0.54541
600280.0000   -0.26774
600320.0000   -0.06163
600360.0000   -0.53330
600400.0000   -0.23193
600440.0000   -0.41480
600480.0000   -0.47039
600520.0000   -0.15449
600560.0000   -0.21692
600600.0000   -0.15523
600640.0000   -0.39573
600680.0000   -0.38681
600720.0000   -0.13037
600760.0000   -0.20484
600800.0000   -0.05853
600840.0000   -0.23368
600880.0000   -0.36347
600920.0000   -0.08420
600960.0000   -0.07225
601000.0000   -0.07756
601040.0000   -0.29717
601080.0000    0.05825
601120.0000    0.16064
601160.0000   -0.13543
601200.0000   -0.03622
601240.0000    0.27841
601280.0000    0.27557
601320.0000    0.12289
601360.0000    0.15556
601400.0000    0.09365
601440.0000    0.01425
601480.0000    0.03200
601520.0000    0.03373
601560.0000   -0.26586
601600.0000   -0.12563
601640.0000   -0.09323
601680.0000   -0.36026
601720.0000   -0.50737
601760.0000   -0.31554
601800.0000   -0.21675
601840.0000   -0.05909
601880.0000    0.20738
601920.0000    0.39091
601960.0000    0.15742
602000.0000    0.33766
602040.0000    0.36552
602080.0000    0.39501
602120.0000    0.30300
602160.0000    0.33964
602200.0000    0.24058
602240.0000    0.15009
602280.0000    0.34228
602320.0000    0.31784
602360.0000    0.46994
602400.0000    0.42070
602440.0000    0.16207
602480.0000    0.44154
602520.0000    0.33104
602560.0000    0.17688
602600.0000    0.13125
602640.0000    0.32742
602680.0000    0.37250
602720.0000    0.31741
602760.0000    0.29066
602800.0000    0.14293
602840.0000    0.32621
602880.0000    0.36963
602920.0000    0.32700
602960.0000    0.32665
603000.0000    0.28238
603040.0000    0.24026
603080.0000    0.15181
603120.0000    0.42521
603160.0000    0.50176
603200.0000    0.53285
603240.0000    0.30068
603280.0000    0.24261
603320.0000    0.09357
603360.0000    0.20583
603400.0000    0.38083
603440.0000    0.32665
603480.0000    0.04016
603520.0000    0.29072
603560.0000    0.26095
603600.0000    0.33336
603640.0000   -0.05679
603680.0000    0.21419
603720.0000    0.17851
603760.0000    0.22104
603800.0000    0.26627
603840.0000    0.18321
603880.0000    0.48405
603920.0000    0.20327
603960.0000    0.51015
604000.0000    0.55591
604040.0000    0.16598
604080.0000    0.19399
604120.0000    0.21885
604160.0000    0.09600
604200.0000    0.17311
604240.0000    0.23430
604280.0000    0.52655
604320.0000    0.17988
604360.0000    0.14666
604400.0000    0.35692
604440.0000    0.17523
604480.0000    0.02433
604520.0000    0.01217
604560.0000    0.02609
604600.0000    0.33127
604640.0000    0.14241
604680.0000    0.02414
604720.0000   -0.26053
604760.0000   -0.21071
604800.0000   -0.38012
604840.0000   -0.28971
604880.0000   -0.33932
604920.0000   -0.34044
604960.0000    0.24720
605000.0000   -0.19069
605040.0000   -0.06905
605080.0000   -0.03980
605120.0000   -0.23926
605160.0000   -0.04895
605200.0000   -0.06762
605240.0000    0.01261
605280.0000   -0.22520
605320.0000   -0.15938
605360.0000   -0.09407
605400.0000   -0.14366
605440.0000   -0.04513
605480.0000   -0.16717
605520.0000   -0.01833
605560.0000   -0.13589
605600.0000   -0.26753
605640.0000   -0.26954
605680.0000   -0.18103
605720.0000   -0.34169
605760.0000   -0.05781
605800.0000    0.10801
605840.0000    0.04677
605880.0000    0.01204
605920.0000   -0.18112
605960.0000   -0.10312
606000.0000   -0.08999
606040.0000   -0.21906
606080.0000   -0.04513
606120.0000   -0.08968
606160.0000   -0.08268
606200.0000   -0.23559
606240.0000   -0.16156
606280.0000    0.12536
606320.0000    0.30017
606360.0000    0.13031
606400.0000    0.25970
606440.0000   -0.06347
606480.0000    0.05498
606520.0000   -0.00492
606560.0000   -0.10808
606600.0000    0.12459
606640.0000    0.24068
606680.0000    0.16776
606720.0000    0.29429
606760.0000    0.30004
606800.0000    0.11968
606840.0000    0.31785
606880.0000    0.12596
606920.0000    0.14100
606960.0000    0.36420
607000.0000    0.21238
607040.0000    0.08696
607080.0000    0.21975
607120.0000    0.24215
607160.0000    0.19825
607200.0000    0.10873
607240.0000    0.35724
607280.0000    0.04443
607320.0000   -0.22132
607360.0000   -0.30892
607400.0000   -0.14602
607440.0000   -0.20365
607480.0000   -0.32008
607520.0000    0.15504
607560.0000    0.07931
607600.0000    0.46935
607640.0000    0.30055
607680.0000    0.31742
607720.0000    0.11051
607760.0000    0.21507
607800.0000    0.34136
607840.0000    0.53522
607880.0000    0.27205
607920.0000    0.55873
607960.0000    0.40342
608000.0000    0.36951
608040.0000    0.25952
608080.0000    0.16044
608120.0000    0.38159
608160.0000    0.31586
608200.0000    0.23679
608240.0000    0.21746
608280.0000    0.17665
608320.0000    0.33834
608360.0000    0.38447
608400.0000    0.28971
608440.0000    0.31525
608480.0000    0.34313
608520.0000    0.29220
608560.0000    0.31478
608600.0000    0.28911
608640.0000    0.27209
608680.0000    0.28501
608720.0000    0.25501
608760.0000    0.22618
608800.0000    0.22978
608840.0000    0.17584
608880.0000    0.16106
608920.0000    0.28510
608960.0000    0.30342
609000.0000    0.21077
609040.0000    0.12212
609080.0000    0.21486
609120.0000    0.25118
609160.0000    0.16263
609200.0000    0.27757
609240.0000    0.18860
609280.0000    0.29082
609320.0000    0.28938
609360.0000    0.29611
609400.0000    0.24909
609440.0000    0.17592
609480.0000    0.22679
609520.0000    0.29969
609560.0000    0.18325
609600.0000    0.16782
609640.0000    0.31659
609680.0000    0.03840
609720.0000    0.21620
609760.0000    0.31498
609800.0000    0.23203
609840.0000    0.20745
609880.0000    0.12656
609920.0000    0.25486
609960.0000    0.17393
610000.0000    0.14899
610040.0000    0.19923
610080.0000    0.28483
610120.0000    0.09131
610160.0000    0.47447
610200.0000    0.25544
610240.0000    0.10893
610280.0000    0.31804
610320.0000    0.17468
610360.0000    0.38818
610400.0000    0.22862
610440.0000    0.21715
610480.0000    0.02502
610520.0000    0.30450
610560.0000    0.23791
610600.0000    0.21115
610640.0000    0.14253
610680.0000    0.08538
610720.0000    0.01506
610760.0000    0.18941
610800.0000    0.19256
610840.0000    0.14659
610880.0000    0.14136
610920.0000    0.27559
610960.0000    0.28780
611000.0000    0.19000
611040.0000    0.19163
611080.0000    0.16516
611120.0000    0.14536
611160.0000    0.33444
611200.0000    0.14062
611240.0000    0.27263
611280.0000    0.22184
611320.0000    0.30009
611360.0000    0.22396
611400.0000    0.34045
611440.0000    0.31620
611480.0000    0.25251
611520.0000    0.36508
611560.0000    0.26294
611600.0000    0.25817
611640.0000    0.23525
611680.0000    0.25159
611720.0000    0.45468
611760.0000    0.36104
611800.0000    0.11830
611840.0000    0.48125
611880.0000    0.42913
611920.0000    0.59665
611960.0000    0.37089
612000.0000    0.43367
612040.0000    0.58974
612080.0000    0.45934
612120.0000    0.35397
612160.0000    0.56551
612200.0000    0.32524
612240.0000    0.31730
612280.0000    0.27815
612320.0000    0.55705
612360.0000    0.26626
612400.0000    0.57737
612440.0000    0.39254
612480.0000    0.38149
612520.0000    0.39262
612560.0000    0.36926
612600.0000    0.39028
612640.0000    0.35774
612680.0000    0.28592
612720.0000    0.74008
612760.0000    0.33677
612800.0000    0.37603
612840.0000    0.34847
612880.0000    0.31055
612920.0000    0.22430
612960.0000    0.35830
613000.0000    0.32919
613040.0000    0.32434
613080.0000    0.33687
613120.0000    0.33144
613160.0000    0.63162
613200.0000    0.49587
613240.0000    0.50748
613280.0000    0.67972
613320.0000    0.48657
613360.0000    0.75763
613400.0000    0.50558
613440.0000    0.38838
613480.0000    0.35022
613520.0000    0.37208
613560.0000    0.24589
613600.0000    0.14692
613640.0000    0.26677
613680.0000    0.41722
613720.0000    0.42619
613760.0000    0.40415
613800.0000    0.40128
613840.0000    0.44240
613880.0000    0.36944
613920.0000    0.39622
613960.0000    0.48933
614000.0000    0.24912
614040.0000    0.51505
614080.0000    0.23202
614120.0000    0.45222
614160.0000    0.52565
614200.0000    0.37715
614240.0000    0.32447
614280.0000    0.20638
614320.0000    0.36815
614360.0000    0.37968
614400.0000    0.44841
614440.0000    0.36690
614480.0000    0.37575
614520.0000    0.32355
614560.0000    0.29918
614600.0000    0.26077
614640.0000    0.29744
614680.0000    0.13672
614720.0000    0.26377
614760.0000    0.17539
614800.0000    0.12989
614840.0000    0.28563
614880.0000    0.28752
614920.0000    0.28497
614960.0000    0.21070
615000.0000    0.09093
615040.0000    0.18417
615080.0000    0.24790
615120.0000    0.26073
615160.0000    0.13199
615200.0000    0.11314
615240.0000    0.27284
615280.0000    0.27550
615320.0000    0.36074
615360.0000    0.14538
615400.0000    0.20921
615440.0000    0.25598
615480.0000    0.39438
615520.0000    0.23634
615560.0000    0.32209
615600.0000    0.16228
615640.0000    0.15951
615680.0000    0.26737
615720.0000    0.20346
615760.0000    0.26336
615800.0000    0.18517
615840.0000    0.25693
615880.0000    0.15469
615920.0000    0.17809
615960.0000    0.38274
616000.0000    0.27017
616040.0000    0.29766
616080.0000    0.18192
616120.0000    0.22211
616160.0000    0.10888
616200.0000    0.37275
616240.0000    0.49442
616280.0000    0.16453
616320.0000    0.31795
616360.0000   -0.18180
616400.0000    0.00014
616440.0000    0.20973
616480.0000    0.17244
616520.0000    0.09152
616560.0000    0.32014
616600.0000    0.44489
616640.0000    0.26454
616680.0000    0.28520
616720.0000    0.29879
616760.0000    0.20429
616800.0000    0.32785
616840.0000    0.25155
616880.0000    0.27133
616920.0000    0.31723
616960.0000    0.24177
617000.0000    0.00314
617040.0000    0.21663
617080.0000    0.18720
617120.0000    0.35794
617160.0000    0.46993
617200.0000    0.23726
617240.0000    0.32062
617280.0000    0.34095
617320.0000    0.42007
617360.0000    0.27515
617400.0000    0.20838
617440.0000    0.31061
617480.0000    0.33120
617520.0000    0.21573
617560.0000    0.29933
617600.0000    0.39199
617640.0000    0.38177
617680.0000    0.36064
617720.0000    0.33017
617760.0000    0.43020
617800.0000    0.42524
617840.0000    0.53584
617880.0000    0.30940
617920.0000    0.36115
617960.0000    0.46195
618000.0000    0.39656
618040.0000    0.44762
618080.0000    0.34918
618120.0000    0.40247
618160.0000    0.62094
618200.0000    0.31978
618240.0000    0.26708
618280.0000    0.39816
618320.0000    0.28546
618360.0000    0.39430
618400.0000    0.32133
618440.0000    0.35173
618480.0000    0.22471
618520.0000    0.12634
618560.0000    0.20371
618600.0000    0.05449
618640.0000    0.29883
618680.0000    0.32137
618720.0000    0.31776
618760.0000    0.19612
618800.0000    0.07277
618840.0000    0.18231
618880.0000    0.31063
618920.0000    0.16131
618960.0000    0.24070
619000.0000    0.24021
619040.0000    0.26737
619080.0000    0.21275
619120.0000    0.15101
619160.0000    0.19968
619200.0000    0.20697
619240.0000    0.25058
619280.0000    0.28108
619320.0000    0.21405
619360.0000    0.24466
619400.0000    0.15024
619440.0000    0.17122
619480.0000    0.27836
619520.0000    0.13805
619560.0000    0.24616
619600.0000    0.12795
619640.0000    0.09378
619680.0000    0.09416
619720.0000    0.42046
619760.0000    0.07188
619800.0000    0.06899
619840.0000   -0.05119
619880.0000   -0.35858
619920.0000   -0.16060
619960.0000   -0.35777
620000.0000   -0.04808
620040.0000   -0.19171
620080.0000   -0.03070
620120.0000    0.13356
620160.0000    0.07564
620200.0000   -0.11344
620240.0000   -0.34959
620280.0000   -0.43354
620320.0000   -0.11835
620360.0000   -0.21094
620400.0000   -0.23065
620440.0000   -0.28010
620480.0000   -0.23309
620520.0000   -0.14550
620560.0000   -0.11199
620600.0000   -0.26762
620640.0000   -0.24597
620680.0000   -0.26532
620720.0000   -0.08065
620760.0000   -0.09047
620800.0000   -0.10863
620840.0000   -0.14977
620880.0000   -0.22507
620920.0000   -0.21858
620960.0000   -0.30671
621000.0000   -0.03784
621040.0000   -0.09127
621080.0000    0.03404
621120.0000    0.07298
621160.0000   -0.17554
621200.0000    0.00444
621240.0000   -0.09448
621280.0000    0.12144
621320.0000   -0.21820
621360.0000   -0.20685
621400.0000   -0.12920
621440.0000   -0.14612
621480.0000   -0.04929
621520.0000   -0.01144
621560.0000   -0.12791
621600.0000   -0.08139
621640.0000   -0.10393
621680.0000   -0.13971
621720.0000   -0.06697
621760.0000    0.02173
621800.0000   -0.09359
621840.0000    0.17256
621880.0000   -0.05972
621920.0000   -0.01171
621960.0000   -0.13011
622000.0000    0.02131
622040.0000   -0.28483
622080.0000   -0.03347
622120.0000    0.03244
622160.0000    0.20685
622200.0000    0.09877
622240.0000    0.09722
622280.0000    0.11252
622320.0000    0.20537
622360.0000    0.20684
622400.0000    0.11710
622440.0000    0.31325
622480.0000    0.14353
622520.0000    0.07591
622560.0000    0.22273
622600.0000    0.01702
622640.0000    0.12773
622680.0000    0.16956
622720.0000    0.12283
622760.0000    0.16276
622800.0000    0.09702
622840.0000    0.20191
622880.0000    0.12533
622920.0000    0.12336
622960.0000    0.09081
623000.0000    0.21786
623040.0000    0.13996
623080.0000    0.06345
623120.0000    0.10870
623160.0000    0.04709
623200.0000    0.12394
623240.0000    0.05115
623280.0000    0.04401
623320.0000    0.09393
623360.0000    0.06777
623400.0000    0.00399
623440.0000    0.04654
623480.0000   -0.14170
623520.0000   -0.11943
623560.0000   -0.03433
623600.0000   -0.28366
623640.0000   -0.15246
623680.0000   -0.15604
623720.0000   -0.16153
623760.0000   -0.21356
623800.0000   -0.20558
623840.0000   -0.01980
623880.0000   -0.06306
623920.0000   -0.08546
623960.0000   -0.12341
624000.0000    0.02241
624040.0000   -0.19009
624080.0000   -0.11883
624120.0000   -0.19386
624160.0000   -0.05976
624200.0000   -0.10851
624240.0000   -0.16692
624280.0000    0.13441
624320.0000    0.15533
624360.0000    0.11792
624400.0000    0.15778
624440.0000    0.21110
624480.0000    0.25503
624520.0000    0.10340
624560.0000    0.18309
624600.0000    0.19446
624640.0000    0.20116
624680.0000    0.22547
624720.0000    0.22119
624760.0000    0.22149
624800.0000    0.24847
624840.0000    0.12080
624880.0000    0.18946
624920.0000    0.14171
624960.0000    0.20519
625000.0000    0.26795
625040.0000    0.30308
625080.0000    0.07652
625120.0000    0.22122
625160.0000    0.11654
625200.0000    0.15190
625240.0000    0.09388
625280.0000    0.13244
625320.0000    0.14908
625360.0000    0.16477
625400.0000    0.21574
625440.0000    0.24622
625480.0000    0.11829
625520.0000    0.08608
625560.0000    0.12643
625600.0000    0.08507
625640.0000    0.08822
625680.0000    0.21048
625720.0000    0.23918
625760.0000    0.08190
625800.0000    0.21204
625840.0000    0.17202
625880.0000    0.17670
625920.0000    0.04827
625960.0000    0.04155
626000.0000    0.25662
626040.0000    0.36424
626080.0000    0.27332
626120.0000    0.30100
626160.0000    0.18391
626200.0000    0.19768
626240.0000    0.24900
626280.0000    0.18990
626320.0000    0.10181
626360.0000    0.25852
626400.0000    0.07720
626440.0000    0.14625
626480.0000    0.25156
626520.0000    0.21732
626560.0000    0.44103
626600.0000    0.04248
626640.0000   -0.15421
626680.0000   -0.14464
626720.0000    0.19916
626760.0000    0.24357
626800.0000    0.37163
626840.0000    0.13954
626880.0000    0.38933
626920.0000    0.16421
626960.0000    0.26861
627000.0000    0.38877
627040.0000    0.37751
627080.0000    0.17640
627120.0000    0.05020
627160.0000    0.46071
627200.0000    0.20318
627240.0000    0.28178
627280.0000    0.16141
627320.0000    0.33905
627360.0000    0.38841
627400.0000    0.04224
627440.0000    0.22829
627480.0000    0.33529
627520.0000    0.34033
627560.0000   -0.00715
627600.0000    0.29067
627640.0000    0.12089
627680.0000    0.21356
627720.0000    0.36133
627760.0000    0.48336
627800.0000    0.41509
627840.0000    0.42007
627880.0000    0.20954
627920.0000    0.48017
627960.0000    0.34838
628000.0000    0.46106
628040.0000    0.61367
628080.0000    0.60107
628120.0000    0.58075
628160.0000    0.15064
628200.0000    0.44269
628240.0000    0.20645
628280.0000    0.23503
628320.0000    0.26427
628360.0000    0.23888
628400.0000    0.48118
628440.0000    0.47774
628480.0000    0.47378
628520.0000    0.39701
628560.0000    0.38345
628600.0000    0.09408
628640.0000    0.11328
628680.0000    0.13146
628720.0000    0.23379
628760.0000    0.12530
628800.0000    0.38197
628840.0000    0.36469
628880.0000    0.17693
628920.0000   -0.02205
628960.0000    0.26982
629000.0000    0.15596
629040.0000    0.21260
629080.0000    0.19497
629120.0000    0.26245
629160.0000    0.55573
629200.0000    0.45159
629240.0000    0.33143
629280.0000    0.25244
629320.0000    0.21608
629360.0000    0.73264
629400.0000    0.57235
629440.0000    0.21974
629480.0000    0.34672
629520.0000    0.31245
629560.0000    0.12395
629600.0000    0.21641
629640.0000    0.27934
629680.0000    0.48499
629720.0000    0.38170
629760.0000    0.21909
629800.0000    0.02176
629840.0000    0.17848
629880.0000    0.31865
629920.0000    0.29667
629960.0000    0.36445
630000.0000    0.34106
630040.0000    0.15738
630080.0000    0.02206
630120.0000    0.28569
630160.0000    0.20008
630200.0000    0.27797
630240.0000    0.18430
630280.0000    0.39792
630320.0000    0.27491
630360.0000    0.15405
630400.0000    0.29096
630440.0000    0.28413
630480.0000    0.17593
630520.0000    0.33484
630560.0000    0.22467
630600.0000    0.29665
630640.0000    0.23323
630680.0000    0.20138
630720.0000    0.20780
630760.0000    0.26406
630800.0000    0.22581
630840.0000    0.38593
630880.0000    0.53876
630920.0000    0.40156
630960.0000    0.33156
631000.0000    0.39007
631040.0000    0.26506
631080.0000    0.33221
631120.0000    0.53349
631160.0000    0.40592
631200.0000    0.35916
631240.0000    0.51460
631280.0000    0.29210
631320.0000    0.30569
631360.0000    0.41083
631400.0000    0.43462
631440.0000    0.17779
631480.0000    0.14363
631520.0000    0.30510
631560.0000    0.69925
631600.0000    0.57673
631640.0000    0.36941
631680.0000    0.04080
631720.0000   -0.22198
631760.0000    0.11233
631800.0000   -0.29252
631840.0000   -0.29470
631880.0000   -0.23726
631920.0000   -0.31827
631960.0000   -0.04845
632000.0000   -0.18916
632040.0000   -0.08886
632080.0000   -0.25087
632120.0000   -0.32595
632160.0000   -0.39103
632200.0000   -0.18032
632240.0000   -0.44030
632280.0000   -0.33718
632320.0000   -0.18601
632360.0000   -0.20770
632400.0000   -0.64089
632440.0000   -0.29102
632480.0000   -0.35639
632520.0000   -0.35305
632560.0000   -0.24318
632600.0000   -0.33763
632640.0000   -0.32002
632680.0000   -0.22930
632720.0000   -0.38090
632760.0000   -0.20451
632800.0000   -0.37700
632840.0000   -0.41456
632880.0000   -0.24506
632920.0000   -0.15849
632960.0000   -0.19493
633000.0000   -0.25293
633040.0000   -0.43639
633080.0000   -0.41038
633120.0000   -0.09718
633160.0000   -0.14621
633200.0000   -0.12277
633240.0000   -0.36486
633280.0000   -0.33744
633320.0000   -0.27315
633360.0000   -0.74188
633400.0000   -0.30185
633440.0000   -0.34078
633480.0000   -0.29891
633520.0000   -0.37380
633560.0000   -0.52573
633600.0000   -0.64726
633640.0000   -0.65066
633680.0000   -0.40287
633720.0000   -0.25421
633760.0000   -0.00744
633800.0000   -0.04131
633840.0000   -0.26760
633880.0000   -0.42588
633920.0000   -0.53634
633960.0000   -0.38390
634000.0000   -0.55419
634040.0000   -0.24169
634080.0000   -0.61878
634120.0000   -0.53849
634160.0000   -0.17313
634200.0000   -0.26687
634240.0000   -0.21312
634280.0000   -0.27907
634320.0000   -0.30591
634360.0000   -0.20632
634400.0000   -0.28612
634440.0000   -0.03944
634480.0000   -0.23407
634520.0000    0.04082
634560.0000   -0.16780
634600.0000   -0.11634
634640.0000   -0.13263
634680.0000   -0.29482
634720.0000   -0.48083
634760.0000   -0.29373
634800.0000    0.06841
634840.0000   -0.03556
634880.0000    0.04947
634920.0000   -0.33042
634960.0000   -0.15575
635000.0000   -0.10601
635040.0000   -0.56922
635080.0000   -0.47558
635120.0000    0.11213
635160.0000   -0.14814
635200.0000   -0.58554
635240.0000   -0.79547
635280.0000   -0.35485
635320.0000   -0.70311
635360.0000   -0.68248
635400.0000   -0.62160
635440.0000   -0.63985
635480.0000   -0.62024
635520.0000   -0.40251
635560.0000   -0.46954
635600.0000    0.09435
635640.0000   -0.48800
635680.0000    0.10800
635720.0000    0.35743
635760.0000    0.38776
635800.0000    0.04175
635840.0000    0.04777
635880.0000    0.27249
635920.0000    0.35970
635960.0000    0.39426
636000.0000    0.09372
636040.0000   -0.15752
636080.0000   -0.07674
636120.0000    0.08808
636160.0000    0.14682
636200.0000   -0.06269
636240.0000    0.09609
636280.0000    0.25073
636320.0000    0.07766
636360.0000    0.28120
636400.0000   -0.07191
636440.0000   -0.57230
636480.0000   -0.39728
636520.0000   -0.34438
636560.0000   -0.29066
636600.0000   -0.08510
636640.0000   -0.35643
636680.0000   -0.51530
636720.0000   -0.12471
636760.0000   -0.51494
636800.0000   -0.08738
636840.0000   -0.27906
636880.0000   -0.28283
636920.0000   -0.13457
636960.0000   -0.18338
637000.0000   -0.05556
637040.0000    0.35449
637080.0000   -0.31619
637120.0000   -0.10254
637160.0000   -0.06237
637200.0000    0.09127
637240.0000    0.01295
637280.0000   -0.36896
637320.0000   -0.38575
637360.0000   -0.83357
637400.0000   -0.28948
637440.0000   -0.15988
637480.0000   -0.23672
637520.0000   -0.20404
637560.0000   -0.06837
637600.0000   -0.29316
637640.0000   -0.03122
637680.0000    0.22676
637720.0000   -0.21099
637760.0000    0.05626
637800.0000   -0.23095
637840.0000   -0.00611
637880.0000   -0.13428
637920.0000   -0.05645
637960.0000   -0.14594
638000.0000   -0.18029
638040.0000   -0.18026
638080.0000   -0.00064
638120.0000   -0.06882
638160.0000   -0.17545
638200.0000    0.05505
638240.0000    0.09908
638280.0000    0.17968
638320.0000   -0.15068
638360.0000    0.18356
638400.0000    0.63085
638440.0000    0.80349
638480.0000    0.31309
638520.0000    0.38933
638560.0000    0.44604
638600.0000    0.26343
638640.0000    0.29400
638680.0000    0.53471
638720.0000    0.45352
638760.0000    0.36755
638800.0000    0.38542
638840.0000    0.11923
638880.0000    0.33409
638920.0000    0.35754
638960.0000    0.18033
639000.0000    0.23108
639040.0000    0.36180
639080.0000    0.26243
639120.0000    0.54657
639160.0000    0.56036
639200.0000    0.27128
639240.0000    0.38555
639280.0000    0.33327
639320.0000    0.44577
639360.0000    0.58136
639400.0000    0.27353
639440.0000    0.33937
639480.0000    0.37501
639520.0000    0.37549
639560.0000    0.51741
639600.0000    0.54852
639640.0000    0.60909
639680.0000    0.39673
639720.0000    0.32813
639760.0000    0.71492
639800.0000    0.47634
639840.0000    0.42914
639880.0000    0.57719
639920.0000    0.38764
639960.0000    0.70526
640000.0000    0.43797
640040.0000    0.30008
640080.0000    0.26467
640120.0000    0.45891
640160.0000    0.25720
640200.0000    0.27680
640240.0000    0.46249
640280.0000    0.39457
640320.0000    0.39959
640360.0000    0.19926
640400.0000    0.29568
640440.0000    0.46854
640480.0000    0.22694
640520.0000    0.51288
640560.0000    0.38059
640600.0000    0.44000
640640.0000    0.42476
640680.0000    0.36129
640720.0000    0.35019
640760.0000    0.46945
640800.0000    0.22545
640840.0000    0.40730
640880.0000    0.55126
640920.0000    0.27421
640960.0000    0.33990
641000.0000    0.57133
641040.0000    0.44004
641080.0000    0.22475
641120.0000    0.49162
641160.0000    0.63658
641200.0000    0.46718
641240.0000    0.50474
641280.0000    0.38297
641320.0000    0.35354
641360.0000    0.45473
641400.0000    0.47507
641440.0000    0.44319
641480.0000    0.32769
641520.0000    0.42947
641560.0000    0.29481
641600.0000    0.53850
641640.0000    0.44101
641680.0000   -0.08416
641720.0000    0.49513
641760.0000    0.26919
641800.0000    0.39425
641840.0000    0.49449
641880.0000    0.53709
641920.0000    0.12781
641960.0000    0.30476
642000.0000    0.40200
642040.0000    0.30353
642080.0000    0.36142
642120.0000    0.71062
642160.0000    0.25487
642200.0000    0.26378
642240.0000    0.53795
642280.0000    0.33076
642320.0000    0.41249
642360.0000    0.51549
642400.0000    0.52584
642440.0000    0.50413
642480.0000    0.34564
642520.0000    0.26380
642560.0000    0.35207
642600.0000    0.30227
642640.0000    0.38053
642680.0000    0.68429
642720.0000    0.18524
642760.0000    0.16764
642800.0000    0.22360
642840.0000    0.15099
642880.0000    0.59087
642920.0000    0.54536
642960.0000    0.15008
643000.0000    0.35632
643040.0000    0.22089
643080.0000    0.23033
643120.0000    0.29563
643160.0000    0.32901
643200.0000    0.34039
643240.0000    0.21407
643280.0000    0.27537
643320.0000    0.33263
643360.0000    0.23760
643400.0000    0.37639
643440.0000    0.14256
643480.0000    0.40846
643520.0000    0.39900
643560.0000    0.45692
643600.0000    0.48419
643640.0000    0.45205
643680.0000    0.31523
643720.0000    0.46210
643760.0000    0.42464
643800.0000    0.32745
643840.0000    0.42897
643880.0000    0.42267
643920.0000    0.45334
643960.0000    0.42805
644000.0000    0.53176
644040.0000    0.49401
644080.0000    0.25514
644120.0000    0.37041
644160.0000    0.37800
644200.0000    0.59960
644240.0000    0.49674
644280.0000    0.36326
644320.0000    0.36284
644360.0000    0.36636
644400.0000    0.16021
644440.0000    0.43796
644480.0000    0.05510
644520.0000    0.44676
644560.0000    0.37993
644600.0000    0.44272
644640.0000    0.37120
644680.0000    0.29603
644720.0000    0.40732
644760.0000    0.51929
644800.0000    0.44306
644840.0000    0.36045
644880.0000    0.34053
644920.0000    0.38685
644960.0000    0.35476
645000.0000    0.28304
645040.0000    0.25460
645080.0000    0.11666
645120.0000    0.32869
645160.0000    0.44157
645200.0000    0.39502
645240.0000    0.37916
645280.0000    0.50597
645320.0000    0.30117
645360.0000    0.46818
645400.0000    0.20142
645440.0000    0.25640
645480.0000    0.20268
645520.0000    0.30144
645560.0000    0.17165
645600.0000    0.38303
645640.0000    0.34781
645680.0000    0.29640
645720.0000    0.17660
645760.0000    0.05738
645800.0000    0.12696
645840.0000    0.17624
645880.0000    0.01933
645920.0000   -0.19003
645960.0000   -0.11931
646000.0000   -0.09258
646040.0000   -0.45209
646080.0000   -0.16050
646120.0000    0.05477
646160.0000   -0.64215
646200.0000   -0.16315
646240.0000   -0.15832
646280.0000    0.02654
646320.0000   -0.23901
646360.0000   -0.48779
646400.0000   -0.24998
646440.0000   -0.51007
646480.0000   -0.10216
646520.0000   -0.27862
646560.0000   -0.01167
646600.0000   -0.20820
646640.0000   -0.07284
646680.0000   -0.04713
646720.0000   -0.30870
646760.0000   -0.04793
646800.0000   -0.12543
646840.0000   -0.21067
646880.0000   -0.38710
646920.0000   -0.36433
646960.0000   -0.25691
647000.0000   -0.39313
647040.0000   -0.35569
647080.0000   -0.17845
647120.0000   -0.30300
647160.0000   -0.11466
647200.0000   -0.30478
647240.0000   -0.22526
647280.0000   -0.61604
647320.0000   -0.50217
647360.0000   -0.36357
647400.0000   -0.47648
647440.0000   -0.58655
647480.0000   -0.46871
647520.0000   -0.33981
647560.0000   -0.54590
647600.0000   -0.39552
647640.0000    0.01382
647680.0000   -0.31928
647720.0000   -0.10897
647760.0000   -0.31409
647800.0000   -0.27598
647840.0000   -0.12305
647880.0000   -0.10777
647920.0000   -0.11876
647960.0000   -0.13605
648000.0000   -0.14339
648040.0000   -0.16330
648080.0000    0.04030
648120.0000    0.03515
648160.0000   -0.10356
648200.0000    0.18785
648240.0000    0.08053
648280.0000    0.11434
648320.0000   -0.03200
648360.0000    0.24524
648400.0000    0.24223
648440.0000   -0.11678
648480.0000    0.57767
648520.0000    0.42129
648560.0000    0.46139
648600.0000    0.21141
648640.0000    0.35211
648680.0000    0.38418
648720.0000    0.54611
648760.0000    0.48726
648800.0000    0.29583
648840.0000    0.37814
648880.0000    0.45401
648920.0000    0.52730
648960.0000    0.47618
649000.0000    0.18445
649040.0000    0.17427
649080.0000    0.41061
649120.0000    0.60898
649160.0000    0.57484
649200.0000    0.57844
649240.0000    0.61413
649280.0000    0.79686
649320.0000    0.60435
649360.0000    0.64222
649400.0000    0.32981
649440.0000    0.73838
649480.0000    0.52259
649520.0000    0.53960
649560.0000    0.64779
649600.0000    0.62326
649640.0000    0.42924
649680.0000    0.65524
649720.0000    0.40652
649760.0000    0.00512
649800.0000    0.12987
649840.0000    0.13321
649880.0000    0.28994
649920.0000    0.41024
649960.0000    0.13760
650000.0000    0.12250
650040.0000    0.23578
650080.0000    0.33365
650120.0000   -0.19718
650160.0000    0.09972
650200.0000    0.45638
650240.0000    0.08364
650280.0000    0.02812
650320.0000    0.73451
650360.0000    0.74846
650400.0000    0.62238
650440.0000    0.59159
650480.0000    0.31632
650520.0000    0.24087
650560.0000    0.51191
650600.0000    0.24028
650640.0000    0.24005
650680.0000    0.24123
650720.0000    0.18770
650760.0000    0.13954
650800.0000   -0.00360
650840.0000    0.06447
650880.0000   -0.02399
650920.0000    0.45137
650960.0000    0.33004
651000.0000    0.32579
651040.0000    0.27795
651080.0000    0.04998
651120.0000    0.34835
651160.0000    0.06019
651200.0000    0.44956
651240.0000    0.14852
651280.0000    0.47880
651320.0000    0.31244
651360.0000    0.35171
651400.0000    0.25299
651440.0000    0.35893
651480.0000    0.47929
651520.0000    0.34704
651560.0000    0.21145
651600.0000    0.43804
651640.0000   -0.20519
651680.0000    0.01129
651720.0000    0.08106
651760.0000    0.02869
651800.0000    0.11940
651840.0000   -0.07100
651880.0000    0.14256
651920.0000    0.06040
651960.0000   -0.39820
652000.0000   -0.44251
652040.0000    0.14715
652080.0000   -0.18255
652120.0000    0.45556
652160.0000    0.11433
652200.0000    0.13115
652240.0000    0.53175
652280.0000    0.46786
652320.0000    0.55343
652360.0000    0.01480
652400.0000    0.32169
652440.0000    0.20371
652480.0000    0.47857
652520.0000    0.46913
652560.0000    0.25656
652600.0000    0.11377
652640.0000    0.08513
652680.0000    0.20923
652720.0000    0.43542
652760.0000    0.40569
652800.0000    0.16366
652840.0000    0.38575
652880.0000    0.21487
652920.0000    0.41552
652960.0000    0.02632
653000.0000    0.33371
653040.0000   -0.19563
653080.0000    0.24201
653120.0000    0.17911
653160.0000    0.02570
653200.0000   -0.31209
653240.0000    0.00383
653280.0000   -0.00571
653320.0000    0.11267
653360.0000   -0.08044
653400.0000   -0.28442
653440.0000   -0.09385
653480.0000   -0.15464
653520.0000   -0.32203
653560.0000   -0.35845
653600.0000   -0.22977
653640.0000   -0.19546
653680.0000    0.18552
653720.0000    0.34130
653760.0000    0.42247
653800.0000    0.26379
653840.0000    0.29247
653880.0000    0.43429
653920.0000    0.25228
653960.0000    0.18226
654000.0000    0.24676
654040.0000   -0.05278
654080.0000   -0.35231
654120.0000   -0.32254
654160.0000   -0.20758
654200.0000   -0.28210
654240.0000   -0.30356
654280.0000   -0.54334
654320.0000   -0.19932
654360.0000   -0.28620
654400.0000   -0.18933
654440.0000   -0.45525
654480.0000   -0.58038
654520.0000   -0.50273
654560.0000   -0.19233
654600.0000    0.08416
654640.0000   -0.23778
654680.0000   -0.17027
654720.0000    0.03903
654760.0000   -0.24230
654800.0000   -0.49156
654840.0000   -0.11827
654880.0000   -0.13709
654920.0000   -0.27287
654960.0000   -0.33788
655000.0000   -0.04662
655040.0000    0.17797
655080.0000   -0.27602
655120.0000    0.33746
655160.0000    0.09759
655200.0000    0.17624
655240.0000    0.22925
655280.0000   -0.01085
655320.0000   -0.23615
655360.0000   -0.17031
655400.0000    0.19942
655440.0000   -0.16425
655480.0000    0.15790
655520.0000    0.11310
655560.0000    0.10859
655600.0000   -0.02896
655640.0000   -0.14934
655680.0000   -0.10792
655720.0000   -0.09848
655760.0000    0.04872
655800.0000   -0.24471
655840.0000   -0.07739
655880.0000   -0.20240
655920.0000   -0.16875
655960.0000   -0.22667
656000.0000   -0.40022
656040.0000   -0.25341
656080.0000   -0.03458
656120.0000   -0.25732
656160.0000   -0.52267
656200.0000   -0.50286
656240.0000   -0.45081
656280.0000   -0.41962
656320.0000   -0.36870
656360.0000   -0.37258
656400.0000   -0.04077
656440.0000   -0.47828
656480.0000   -0.43340
656520.0000   -0.28938
656560.0000   -0.89313
656600.0000   -0.13091
656640.0000   -0.45669
656680.0000   -0.44177
656720.0000   -0.48940
656760.0000   -0.28624
656800.0000   -0.37608
656840.0000   -0.18241
656880.0000   -0.46295
656920.0000   -0.43004
656960.0000   -0.16177
657000.0000   -0.28811
657040.0000   -0.10848
657080.0000   -0.42700
657120.0000   -0.30694
657160.0000   -0.40705
657200.0000   -0.28016
657240.0000   -0.17906
657280.0000   -0.00347
657320.0000    0.06990
657360.0000   -0.32788
657400.0000    0.06336
657440.0000   -0.16572
657480.0000   -0.31054
657520.0000   -0.20333
657560.0000   -0.15130
657600.0000   -0.15238
657640.0000   -0.15708
657680.0000   -0.28862
657720.0000   -0.30564
657760.0000   -0.32796
657800.0000    0.02792
657840.0000    0.03488
657880.0000   -0.19421
657920.0000   -0.43210
657960.0000   -0.13642
658000.0000   -0.21615
658040.0000   -0.18597
658080.0000   -0.67198
658120.0000   -0.12650
658160.0000   -0.20418
658200.0000   -0.43199
658240.0000   -0.38008
658280.0000   -0.39836
658320.0000    0.22681
658360.0000    0.10649
658400.0000    0.25848
658440.0000    0.31465
658480.0000    0.29041
658520.0000    0.25407
658560.0000    0.21784
658600.0000    0.30615
658640.0000    0.21139
658680.0000    0.11338
658720.0000    0.10230
658760.0000    0.23742
658800.0000    0.10035
658840.0000    0.28498
658880.0000    0.26979
658920.0000    0.16146
658960.0000    0.09751
659000.0000    0.01549
659040.0000   -0.34913
659080.0000   -0.37251
659120.0000   -0.32865
659160.0000   -0.17576
659200.0000    0.05578
659240.0000    0.00829
659280.0000   -0.10371
659320.0000   -0.20102
659360.0000   -0.23606
659400.0000   -0.33819
659440.0000    0.07892
659480.0000   -0.25191
659520.0000   -0.55499
659560.0000   -0.17600
659600.0000   -0.08753
659640.0000    0.03340
659680.0000   -0.13929
659720.0000   -0.27917
659760.0000    0.17069
659800.0000   -0.13770
659840.0000    0.08593
659880.0000    0.17164
659920.0000    0.18071
659960.0000    0.16608
660000.0000    0.34244
660040.0000    0.17856
660080.0000    0.28109
660120.0000    0.10152
660160.0000    0.10943
660200.0000    0.22297
660240.0000    0.17836
660280.0000    0.24841
660320.0000    0.20862
660360.0000    0.29531
660400.0000    0.04851
660440.0000    0.08178
660480.0000    0.32025
660520.0000    0.12088
660560.0000    0.21956
660600.0000    0.14844
660640.0000    0.17529
660680.0000    0.22617
660720.0000    0.32709
660760.0000    0.29180
660800.0000    0.22005
660840.0000   -0.08412
660880.0000    0.39989
660920.0000    0.26759
660960.0000   -0.28144
661000.0000   -0.28836
661040.0000   -0.06571
661080.0000   -0.30492
661120.0000   -0.26416
661160.0000   -0.37962
661200.0000   -0.00298
661240.0000   -0.10165
661280.0000   -0.35372
661320.0000   -0.15150
661360.0000   -0.09344
661400.0000   -0.22271
661440.0000   -0.37945
661480.0000    0.01229
661520.0000    0.02641
661560.0000    0.20946
661600.0000    0.35671
661640.0000    0.25638
661680.0000    0.11443
661720.0000    0.13942
661760.0000    0.39335
661800.0000    0.30350
661840.0000    0.20392
661880.0000    0.17748
661920.0000    0.21381
661960.0000    0.20904
662000.0000    0.11340
662040.0000    0.24569
662080.0000    0.26622
662120.0000    0.10388
662160.0000    0.17687
662200.0000    0.21892
662240.0000    0.18340
662280.0000    0.13928
662320.0000    0.15932
662360.0000    0.33743
662400.0000    0.13907
662440.0000    0.14163
662480.0000    0.27426
662520.0000    0.22443
662560.0000    0.02498
662600.0000    0.27607
662640.0000    0.28741
662680.0000    0.22465
662720.0000    0.32845
662760.0000    0.18231
662800.0000    0.29598
662840.0000    0.29872
662880.0000    0.20286
662920.0000    0.40908
662960.0000    0.20936
663000.0000    0.31369
663040.0000    0.24448
663080.0000    0.26334
663120.0000    0.19198
663160.0000    0.32592
663200.0000    0.16668
663240.0000    0.14643
663280.0000    0.30897
663320.0000    0.18587
663360.0000    0.12660
663400.0000    0.14821
663440.0000    0.09090
663480.0000    0.15998
663520.0000    0.09321
663560.0000    0.29301
663600.0000   -0.01067
663640.0000    0.27898
663680.0000    0.09270
663720.0000    0.15067
663760.0000    0.24681
663800.0000    0.09217
663840.0000    0.12832
663880.0000    0.11902
663920.0000    0.12832
663960.0000    0.29809
664000.0000    0.13471
664040.0000    0.11246
664080.0000    0.22405
664120.0000    0.12845
664160.0000    0.16917
664200.0000   -0.03404
664240.0000    0.17475
664280.0000    0.16627
664320.0000    0.21287
664360.0000   -0.07813
664400.0000   -0.05992
664440.0000   -0.24333
664480.0000   -0.13724
664520.0000   -0.21146
664560.0000   -0.17719
664600.0000   -0.05843
664640.0000    0.17967
664680.0000    0.32605
664720.0000    0.22824
664760.0000    0.13708
664800.0000    0.14561
664840.0000    0.19281
664880.0000   -0.20550
664920.0000   -0.19729
664960.0000    0.06120
665000.0000   -0.10279
665040.0000   -0.13346
665080.0000    0.03007
665120.0000   -0.13058
665160.0000   -0.13836
665200.0000   -0.25987
665240.0000   -0.22597
665280.0000   -0.15002
665320.0000   -0.02934
665360.0000   -0.33802
665400.0000   -0.14408
665440.0000   -0.22896
665480.0000   -0.18935
665520.0000   -0.15062
665560.0000   -0.17129
665600.0000    0.02071
665640.0000   -0.19035
665680.0000   -0.39536
665720.0000   -0.10246
665760.0000   -0.05909
665800.0000   -0.40397
665840.0000   -0.14790
665880.0000   -0.21144
665920.0000    0.14500
665960.0000    0.27675
666000.0000    0.10540
666040.0000    0.09280
666080.0000    0.09917
666120.0000   -0.20168
666160.0000   -0.19034
666200.0000   -0.21799
666240.0000   -0.17104
666280.0000   -0.29447
666320.0000   -0.37689
666360.0000   -0.31678
666400.0000   -0.13197
666440.0000   -0.22031
666480.0000   -0.18374
666520.0000   -0.33795
666560.0000   -0.11271
666600.0000   -0.17540
666640.0000   -0.04332
666680.0000   -0.17036
666720.0000   -0.17939
666760.0000   -0.13894
666800.0000   -0.12746
666840.0000   -0.17742
666880.0000   -0.08402
666920.0000   -0.15918
666960.0000   -0.16417
667000.0000   -0.21647
667040.0000   -0.04119
667080.0000   -0.14653
667120.0000   -0.21098
667160.0000   -0.26101
667200.0000   -0.23451
667240.0000   -0.39168
667280.0000   -0.40763
667320.0000   -0.19535
667360.0000   -0.22714
667400.0000   -0.25528
667440.0000   -0.17493
667480.0000   -0.10093
667520.0000    0.16944
667560.0000    0.25382
667600.0000    0.28819
667640.0000    0.21913
667680.0000    0.23706
667720.0000    0.25737
667760.0000    0.17909
667800.0000    0.11098
667840.0000    0.26748
667880.0000    0.19690
667920.0000    0.12347
667960.0000    0.19436
668000.0000    0.03553
668040.0000    0.10033
668080.0000    0.24308
668120.0000    0.20931
668160.0000    0.16581
668200.0000    0.18737
668240.0000    0.09902
668280.0000    0.08820
668320.0000    0.22111
668360.0000    0.26644
668400.0000    0.27412
668440.0000    0.18193
668480.0000    0.19559
668520.0000    0.17642
668560.0000    0.09670
668600.0000    0.11473
668640.0000    0.14509
668680.0000    0.16541
668720.0000    0.04985
668760.0000    0.35099
668800.0000    0.08281
668840.0000    0.19761
668880.0000    0.29776
668920.0000   -0.01558
668960.0000    0.15412
669000.0000    0.03637
669040.0000    0.13071
669080.0000    0.09719
669120.0000    0.03923
669160.0000    0.09771
669200.0000    0.16905
669240.0000    0.13137
669280.0000    0.15499
669320.0000    0.25078
669360.0000    0.29367
669400.0000    0.15174
669440.0000    0.21981
669480.0000    0.33604
669520.0000    0.13895
669560.0000    0.11253
669600.0000    0.08301
669640.0000    0.14417
669680.0000    0.14265
669720.0000    0.32719
669760.0000    0.19745
669800.0000    0.22552
669840.0000    0.38202
669880.0000    0.17820
669920.0000    0.13165
669960.0000   -0.10089
670000.0000   -0.33285
670040.0000   -0.02733
670080.0000   -0.12540
670120.0000   -0.19816
670160.0000    0.06831
670200.0000    0.00209
670240.0000   -0.14632
670280.0000   -0.14220
670320.0000   -0.25317
670360.0000   -0.20661
670400.0000   -0.48361
670440.0000   -0.14863
670480.0000   -0.07001
670520.0000   -0.29445
670560.0000   -0.06133
670600.0000   -0.13221
670640.0000   -0.35713
670680.0000   -0.15305
670720.0000   -0.17734
670760.0000   -0.14423
670800.0000   -0.20000
670840.0000   -0.04366
670880.0000   -0.22512
670920.0000   -0.17869
670960.0000   -0.11027
671000.0000   -0.07361
671040.0000   -0.25456
671080.0000   -0.23033
671120.0000   -0.07016
671160.0000   -0.09296
671200.0000   -0.22733
671240.0000   -0.20401
671280.0000   -0.43500
671320.0000   -0.22036
671360.0000   -0.28288
671400.0000   -0.11009
671440.0000   -0.11674
671480.0000   -0.14077
671520.0000   -0.03148
671560.0000   -0.30124
671600.0000   -0.38460
671640.0000   -0.27795
671680.0000   -0.12892
671720.0000   -0.21664
671760.0000   -0.17466
671800.0000   -0.32192
671840.0000   -0.10418
671880.0000   -0.16803
671920.0000   -0.26491
671960.0000   -0.26072
672000.0000   -0.20655
672040.0000   -0.20050
672080.0000   -0.23822
672120.0000   -0.06385
672160.0000   -0.15519
672200.0000   -0.22627
672240.0000   -0.16675
672280.0000   -0.08555
672320.0000   -0.19063
672360.0000   -0.13937
672400.0000    0.27071
672440.0000    0.12847
672480.0000    0.19788
672520.0000    0.24760
672560.0000    0.18160
672600.0000    0.29246
672640.0000    0.28327
672680.0000    0.31772
672720.0000    0.27600
672760.0000    0.21707
672800.0000    0.16020
672840.0000    0.21601
672880.0000    0.30505
672920.0000    0.38901
672960.0000    0.19309
673000.0000    0.24533
673040.0000    0.22399
673080.0000    0.04373
673120.0000    0.14075
673160.0000    0.26793
673200.0000    0.21629
673240.0000    0.20723
673280.0000    0.25015
673320.0000    0.17392
673360.0000    0.09221
673400.0000    0.19549
673440.0000    0.23113
673480.0000    0.08995
673520.0000    0.17363
673560.0000   -0.11350
673600.0000   -0.14492
673640.0000   -0.06965
673680.0000   -0.10831
673720.0000   -0.05472
673760.0000   -0.22833
673800.0000   -0.00782
673840.0000   -0.24880
673880.0000   -0.06012
673920.0000   -0.10332
673960.0000   -0.04699
674000.0000   -0.07492
674040.0000    0.13265
674080.0000   -0.16540
674120.0000   -0.03171
674160.0000   -0.19312
674200.0000   -0.18673
674240.0000   -0.29902
674280.0000   -0.16011
674320.0000   -0.28321
674360.0000   -0.30859
674400.0000   -0.19568
674440.0000   -0.40778
674480.0000   -0.24908
674520.0000   -0.43622
674560.0000   -0.12390
674600.0000   -0.30180
674640.0000   -0.08512
674680.0000   -0.24530
674720.0000   -0.19676
674760.0000   -0.35174
674800.0000   -0.27928
674840.0000   -0.10895
674880.0000   -0.18810
674920.0000   -0.24196
674960.0000   -0.18193
675000.0000   -0.23272
675040.0000   -0.23587
675080.0000   -0.15260
675120.0000   -0.35474
675160.0000   -0.14649
675200.0000   -0.10143
675240.0000   -0.10790
675280.0000   -0.20037
675320.0000   -0.11783
675360.0000   -0.06338
675400.0000   -0.16420
675440.0000   -0.18382
675480.0000   -0.11234
675520.0000   -0.31072
675560.0000   -0.12457
675600.0000   -0.15174
675640.0000   -0.25435
675680.0000   -0.18164
675720.0000   -0.34669
675760.0000   -0.04299
675800.0000   -0.10024
675840.0000   -0.28343
675880.0000   -0.18501
675920.0000   -0.12605
675960.0000   -0.15806
676000.0000    0.04632
676040.0000   -0.08915
676080.0000    0.05179
676120.0000    0.17020
676160.0000    0.10066
676200.0000    0.22937
676240.0000    0.05337
676280.0000    0.14951
676320.0000    0.16532
676360.0000   -0.21734
676400.0000   -0.18156
676440.0000   -0.30886
676480.0000   -0.31916
676520.0000   -0.17478
676560.0000   -0.25618
676600.0000   -0.07032
676640.0000   -0.25765
676680.0000   -0.20975
676720.0000   -0.13152
676760.0000   -0.23409
676800.0000   -0.10970
676840.0000   -0.03410
676880.0000   -0.07424
676920.0000    0.16493
676960.0000    0.04889
677000.0000   -0.31257
677040.0000    0.17260
677080.0000   -0.03917
677120.0000    0.13697
677160.0000    0.30955
677200.0000    0.20508
677240.0000    0.33958
677280.0000    0.23326
677320.0000    0.20839
677360.0000    0.15456
677400.0000    0.21059
677440.0000    0.05898
677480.0000    0.21558
677520.0000    0.10919
677560.0000    0.17370
677600.0000    0.14824
677640.0000    0.28906
677680.0000    0.28515
677720.0000    0.09056
677760.0000    0.19164
677800.0000    0.11523
677840.0000    0.31880
677880.0000    0.16060
677920.0000   -0.14730
677960.0000   -0.32530
678000.0000   -0.06566
678040.0000   -0.24137
678080.0000    0.23808
678120.0000    0.12596
678160.0000    0.18752
678200.0000    0.07489
678240.0000    0.10498
678280.0000   -0.15000
678320.0000   -0.02515
678360.0000   -0.10681
678400.0000    0.04102
678440.0000   -0.27023
678480.0000   -0.43389
678520.0000   -0.26434
678560.0000   -0.39386
678600.0000   -0.20642
678640.0000   -0.23999
678680.0000   -0.49163
678720.0000   -0.51583
678760.0000   -0.29519
678800.0000   -0.13263
678840.0000   -0.36608
678880.0000   -0.21645
678920.0000   -0.18753
678960.0000   -0.08065
679000.0000   -0.17718
679040.0000   -0.22776
679080.0000   -0.27658
679120.0000   -0.20377
679160.0000   -0.42387
679200.0000   -0.07665
679240.0000   -0.43138
679280.0000   -0.24002
679320.0000   -0.13350
679360.0000   -0.22323
679400.0000   -0.42553
679440.0000   -0.28438
679480.0000   -0.21624
679520.0000   -0.13611
679560.0000    0.02271
679600.0000   -0.16776
679640.0000   -0.20115
679680.0000   -0.19408
679720.0000   -0.22469
679760.0000   -0.05149
679800.0000   -0.07321
679840.0000   -0.31007
679880.0000   -0.06663
679920.0000   -0.30394
679960.0000   -0.32694
680000.0000   -0.33753
680040.0000   -0.31201
680080.0000   -0.14828
680120.0000   -0.18154
680160.0000   -0.17029
680200.0000   -0.35233
680240.0000   -0.18035
680280.0000   -0.19824
680320.0000   -0.44204
680360.0000   -0.29956
680400.0000   -0.26911
680440.0000   -0.17847
680480.0000   -0.30036
680520.0000   -0.07878
680560.0000   -0.21185
680600.0000   -0.12430
680640.0000   -0.21334
680680.0000   -0.22413
680720.0000   -0.30060
680760.0000   -0.06035
680800.0000   -0.20013
680840.0000   -0.11437
680880.0000   -0.38510
680920.0000   -0.33677
680960.0000   -0.35435
681000.0000   -0.30911
681040.0000   -0.31193
681080.0000   -0.20292
681120.0000   -0.20643
681160.0000   -0.18171
681200.0000   -0.38723
681240.0000   -0.26340
681280.0000   -0.20665
681320.0000   -0.20076
681360.0000   -0.30777
681400.0000   -0.35429
681440.0000   -0.52002
681480.0000   -0.28357
681520.0000   -0.31438
681560.0000   -0.44665
681600.0000   -0.56001
681640.0000   -0.36300
681680.0000   -0.40626
681720.0000   -0.24617
681760.0000   -0.14181
681800.0000   -0.17961
681840.0000   -0.13969
681880.0000   -0.20356
681920.0000   -0.20337
681960.0000   -0.11081
682000.0000   -0.13261
682040.0000   -0.05800
682080.0000   -0.40904
682120.0000   -0.07226
682160.0000   -0.27915
682200.0000   -0.13973
682240.0000   -0.13746
682280.0000   -0.13649
682320.0000   -0.20689
682360.0000   -0.36043
682400.0000   -0.13315
682440.0000   -0.26791
682480.0000   -0.15723
682520.0000    0.03191
682560.0000   -0.28399
682600.0000   -0.11826
682640.0000   -0.13698
682680.0000   -0.56031
682720.0000   -0.56358
682760.0000   -0.33565
682800.0000   -0.19883
682840.0000   -0.26587
682880.0000   -0.24757
682920.0000   -0.30566
682960.0000   -0.24650
683000.0000   -0.43352
683040.0000   -0.49357
683080.0000   -0.19993
683120.0000   -0.21720
683160.0000   -0.28699
683200.0000   -0.15618
683240.0000   -0.34162
683280.0000   -0.50255
683320.0000   -0.07040
683360.0000   -0.22807
683400.0000   -0.38143
683440.0000   -0.17036
683480.0000   -0.23385
683520.0000   -0.26947
683560.0000   -0.38063
683600.0000   -0.55671
683640.0000   -0.15660
683680.0000   -0.39240
683720.0000   -0.13038
683760.0000   -0.06010
683800.0000   -0.18321
683840.0000   -0.21318
683880.0000   -0.47390
683920.0000   -0.31505
683960.0000   -0.14097
684000.0000   -0.27408
684040.0000   -0.30316
684080.0000   -0.05228
684120.0000   -0.33831
684160.0000   -0.36566
684200.0000   -0.21407
684240.0000   -0.08912
684280.0000   -0.19490
684320.0000   -0.30980
684360.0000   -0.38787
684400.0000   -0.36729
684440.0000   -0.68444
684480.0000   -0.57190
684520.0000   -0.53340
684560.0000   -0.06174
684600.0000   -0.28703
684640.0000   -0.27798
684680.0000   -0.20762
684720.0000   -0.24198
684760.0000   -0.27328
684800.0000   -0.22477
684840.0000   -0.35781
684880.0000   -0.40786
684920.0000   -0.32382
684960.0000   -0.35300
685000.0000   -0.63554
685040.0000   -0.58272
685080.0000   -0.08565
685120.0000   -0.29669
685160.0000   -0.49796
685200.0000   -0.46728
685240.0000   -0.20924
685280.0000   -0.10119
685320.0000   -0.31071
685360.0000   -0.29263
685400.0000   -0.28892
685440.0000   -0.27883
685480.0000   -0.53573
685520.0000   -0.31519
685560.0000   -0.45788
685600.0000   -0.36774
685640.0000   -0.28616
685680.0000   -0.32205
685720.0000   -0.27827
685760.0000   -0.17444
685800.0000   -0.22594
685840.0000    0.13049
685880.0000    0.10354
685920.0000   -0.23353
685960.0000   -0.28890
686000.0000    0.03104
686040.0000   -0.14988
686080.0000   -0.11855
686120.0000   -0.58809
686160.0000   -0.45628
686200.0000   -0.42657
686240.0000   -0.56085
686280.0000   -0.33688
686320.0000   -0.64622
686360.0000   -0.58216
686400.0000    0.05976
686440.0000   -0.07505
686480.0000   -0.12994
686520.0000   -0.14121
686560.0000   -0.26315
686600.0000   -0.19330
686640.0000   -0.18327
686680.0000   -0.19680
686720.0000   -0.17950
686760.0000   -0.08378
686800.0000    0.14466
686840.0000    0.17563
686880.0000    0.10912
686920.0000    0.14073
686960.0000    0.02567
687000.0000    0.20201
687040.0000    0.07080
687080.0000    0.15493
687120.0000    0.01581
687160.0000   -0.09230
687200.0000    0.09584
687240.0000    0.11438
687280.0000    0.09334
687320.0000    0.10798
687360.0000    0.23532
687400.0000    0.18330
687440.0000    0.21796
687480.0000    0.14520
687520.0000    0.09716
687560.0000    0.07293
687600.0000    0.05709
687640.0000    0.25102
687680.0000    0.32894
687720.0000    0.19968
687760.0000    0.14943
687800.0000    0.22704
687840.0000    0.21037
687880.0000    0.19031
687920.0000    0.10510
687960.0000    0.25229
688000.0000    0.23510
688040.0000    0.23410
688080.0000    0.13179
688120.0000    0.26856
688160.0000    0.15998
688200.0000    0.24264
688240.0000    0.31326
688280.0000    0.30084
688320.0000    0.17023
688360.0000    0.28370
688400.0000   -0.00083
688440.0000    0.26566
688480.0000    0.22254
688520.0000    0.22732
688560.0000    0.25104
688600.0000    0.14606
688640.0000    0.44801
688680.0000    0.22356
688720.0000    0.15434
688760.0000    0.29943
688800.0000    0.21453
688840.0000    0.06698
688880.0000    0.20788
688920.0000    0.13703
688960.0000    0.21209
689000.0000    0.24118
689040.0000    0.36504
689080.0000    0.12855
689120.0000    0.20707
689160.0000    0.23999
689200.0000    0.13063
689240.0000    0.30129
689280.0000    0.22955
689320.0000    0.25009
689360.0000    0.27499
689400.0000    0.14178
689440.0000    0.12590
689480.0000    0.10346
689520.0000    0.18580
689560.0000    0.42815
689600.0000    0.09821
689640.0000    0.23471
689680.0000    0.30973
689720.0000    0.20118
689760.0000    0.18667
689800.0000    0.06072
689840.0000   -0.12621
689880.0000    0.01778
689920.0000   -0.08078
689960.0000   -0.05321
690000.0000   -0.17260
690040.0000    0.20883
690080.0000    0.21356
690120.0000    0.19807
690160.0000    0.25604
690200.0000    0.38876
690240.0000    0.16514
690280.0000    0.25485
690320.0000    0.12670
690360.0000    0.17074
690400.0000    0.10736
690440.0000    0.15279
690480.0000    0.18379
690520.0000    0.14753
690560.0000    0.25750
690600.0000    0.21045
690640.0000    0.23224
690680.0000   -0.13259
690720.0000    0.02373
690760.0000   -0.03600
690800.0000   -0.13849
690840.0000   -0.05792
690880.0000   -0.08185
690920.0000   -0.10276
690960.0000   -0.06014
691000.0000   -0.23147
691040.0000   -0.00250
691080.0000    0.08465
691120.0000   -0.22712
691160.0000   -0.13889
691200.0000    0.02797
691240.0000    0.25643
691280.0000    0.33203
691320.0000    0.21261
691360.0000    0.28367
691400.0000    0.31337
691440.0000    0.24153
691480.0000    0.17279
691520.0000    0.25157
691560.0000    0.30513
691600.0000    0.17303
691640.0000    0.02012
691680.0000    0.14399
691720.0000    0.28333
691760.0000    0.26965
691800.0000    0.29440
691840.0000    0.30240
691880.0000    0.31054
691920.0000    0.26947
691960.0000    0.30478
692000.0000    0.31557
692040.0000    0.18908
692080.0000    0.34196
692120.0000    0.28287
692160.0000    0.26676
692200.0000    0.13662
692240.0000    0.31318
692280.0000    0.37250
692320.0000    0.13644
692360.0000    0.11789
692400.0000    0.26806
692440.0000    0.30592
692480.0000    0.15543
692520.0000    0.13412
692560.0000    0.25194
692600.0000    0.24536
692640.0000    0.23064
692680.0000    0.26011
692720.0000    0.15622
692760.0000    0.08710
692800.0000    0.19255
692840.0000   -0.03928
692880.0000    0.21224
692920.0000    0.35145
692960.0000    0.37725
693000.0000    0.14543
693040.0000    0.25362
693080.0000   -0.05095
693120.0000    0.30749
693160.0000    0.31191
693200.0000    0.06986
693240.0000    0.44084
693280.0000    0.37842
693320.0000    0.28343
693360.0000    0.36796
693400.0000    0.18909
693440.0000    0.36215
693480.0000    0.30877
693520.0000    0.26071
693560.0000    0.25618
693600.0000    0.39193
693640.0000    0.12805
693680.0000    0.14829
693720.0000    0.27355
693760.0000    0.24003
693800.0000    0.23735
693840.0000    0.34170
693880.0000    0.20321
693920.0000    0.21271
693960.0000    0.08298
694000.0000    0.12688
694040.0000    0.15781
694080.0000    0.23779
694120.0000    0.36519
694160.0000    0.36069
694200.0000    0.14705
694240.0000    0.33767
694280.0000    0.19201
694320.0000    0.34921
694360.0000    0.21216
694400.0000    0.28102
694440.0000    0.16428
694480.0000    0.23615
694520.0000    0.26357
694560.0000    0.34565
694600.0000    0.25337
694640.0000    0.27322
694680.0000    0.28621
694720.0000    0.21596
694760.0000    0.29731
694800.0000    0.35691
694840.0000    0.26838
694880.0000    0.10743
694920.0000    0.23272
694960.0000    0.18256
695000.0000    0.29761
695040.0000    0.26335
695080.0000    0.25098
695120.0000    0.34462
695160.0000    0.25590
695200.0000    0.25312
695240.0000    0.19736
695280.0000    0.12733
695320.0000    0.30095
695360.0000    0.06431
695400.0000   -0.02452
695440.0000    0.13152
695480.0000   -0.06237
695520.0000    0.32093
695560.0000    0.29505
695600.0000    0.19711
695640.0000    0.34848
695680.0000    0.21731
695720.0000    0.21919
695760.0000    0.17375
695800.0000    0.14600
695840.0000    0.05644
695880.0000    0.17277
695920.0000   -0.15831
695960.0000    0.06628
696000.0000   -0.04544
696040.0000    0.01078
696080.0000    0.11072
696120.0000   -0.02806
696160.0000    0.00598
696200.0000   -0.14531
696240.0000    0.02842
696280.0000   -0.02069
696320.0000   -0.01738
696360.0000   -0.04390
696400.0000    0.04264
696440.0000   -0.16031
696480.0000    0.14816
696520.0000   -0.07567
696560.0000    0.03830
696600.0000   -0.04622
696640.0000    0.28489
696680.0000   -0.10040
696720.0000   -0.08845
696760.0000   -0.18437
696800.0000    0.10897
696840.0000    0.05992
696880.0000   -0.00697
696920.0000   -0.10731
696960.0000    0.14514
697000.0000   -0.19749
697040.0000    0.27912
697080.0000    0.34097
697120.0000    0.42190
697160.0000    0.28027
697200.0000    0.25863
697240.0000    0.31324
697280.0000    0.36262
697320.0000    0.27349
697360.0000    0.11906
697400.0000    0.18679
697440.0000    0.21145
697480.0000    0.33528
697520.0000    0.29514
697560.0000    0.25606
697600.0000    0.30327
697640.0000    0.18253
697680.0000    0.07834
697720.0000    0.01830
697760.0000    0.05317
697800.0000    0.23849
697840.0000    0.30680
697880.0000    0.10877
697920.0000    0.10639
697960.0000    0.19954
698000.0000   -0.01443
698040.0000   -0.04945
698080.0000   -0.10074
698120.0000   -0.06179
698160.0000    0.32899
698200.0000    0.43995
698240.0000    0.60441
698280.0000    0.50071
698320.0000    0.27839
698360.0000    0.23669
698400.0000    0.12115
698440.0000   -0.08077
698480.0000   -0.24398
698520.0000   -0.15165
698560.0000   -0.27630
698600.0000   -0.02738
698640.0000   -0.18266
698680.0000    0.06801
698720.0000   -0.22568
698760.0000   -0.16218
698800.0000   -0.16806
698840.0000   -0.14949
698880.0000    0.13140
698920.0000   -0.14456
698960.0000    0.17020
699000.0000    0.37344
699040.0000    0.15257
699080.0000    0.00231
699120.0000    0.15211
699160.0000    0.05390
699200.0000   -0.15530
699240.0000    0.42996
699280.0000    0.38835
699320.0000    0.45298
699360.0000    0.20764
699400.0000    0.41704
699440.0000    0.36429
699480.0000    0.22035
699520.0000    0.46474
699560.0000    0.46302
699600.0000    0.36202
699640.0000    0.40554
699680.0000    0.08439
699720.0000    0.42951
699760.0000    0.41675
699800.0000    0.19126
699840.0000    0.38337
699880.0000    0.19925
699920.0000    0.57675
699960.0000    0.07069
700000.0000    0.10552
700040.0000   -0.27948
700080.0000   -0.29323
700120.0000   -0.51954
700160.0000   -0.16534
700200.0000    0.15537
700240.0000   -0.08937
700280.0000    0.00505
700320.0000    0.14829
700360.0000    0.25203
700400.0000    0.23824
700440.0000   -0.31182
700480.0000   -0.18776
700520.0000   -0.43288
700560.0000   -0.31577
700600.0000   -0.40063
700640.0000   -0.37915
700680.0000   -0.35273
700720.0000   -0.61867
700760.0000   -0.76378
700800.0000   -0.53487
700840.0000   -0.24356
700880.0000   -0.38287
700920.0000   -0.27588
700960.0000   -0.10233
701000.0000   -0.10219
701040.0000   -0.36197
701080.0000   -0.19632
701120.0000   -0.17545
701160.0000    0.01805
701200.0000   -0.09673
701240.0000   -0.06815
701280.0000   -0.03748
701320.0000   -0.29153
701360.0000   -0.16236
701400.0000   -0.44223
701440.0000   -0.12839
701480.0000   -0.02787
701520.0000   -0.27668
701560.0000    0.25728
701600.0000    0.35832
701640.0000    0.15948
701680.0000    0.23271
701720.0000    0.55552
701760.0000    0.36994
701800.0000    0.34953
701840.0000    0.32666
701880.0000    0.17054
701920.0000    0.04183
701960.0000    0.06059
702000.0000    0.02319
702040.0000   -0.07130
702080.0000    0.49218
702120.0000    0.20484
702160.0000    0.17515
702200.0000    0.08608
702240.0000    0.07071
702280.0000    0.10558
702320.0000    0.18613
702360.0000    0.27719
702400.0000    0.24594
702440.0000    0.38550
702480.0000    0.19936
702520.0000    0.29399
702560.0000    0.51525
702600.0000    0.60532
702640.0000    0.72542
702680.0000    0.47370
702720.0000    0.25016
702760.0000    0.43360
702800.0000    0.45789
702840.0000    0.13683
702880.0000    0.39710
702920.0000    0.14892
702960.0000    0.37356
703000.0000    0.33952
703040.0000    0.28099
703080.0000    0.25394
703120.0000    0.31894
703160.0000    0.29993
703200.0000    0.43760
703240.0000    0.38012
703280.0000    0.17188
703320.0000    0.29702
703360.0000    0.23138
703400.0000    0.21225
703440.0000   -0.14532
703480.0000    0.25906
703520.0000    0.20503
703560.0000   -0.12449
703600.0000   -0.25810
703640.0000   -0.35396
703680.0000    0.22491
703720.0000   -0.13128
703760.0000   -0.10004
703800.0000   -0.29427
703840.0000   -0.46460
703880.0000   -0.49595
703920.0000   -0.46283
703960.0000    0.06338
704000.0000   -0.23752
704040.0000   -0.39432
704080.0000   -0.26891
704120.0000   -0.36718
704160.0000   -0.15409
704200.0000   -0.22210
704240.0000   -0.36918
704280.0000   -0.33578
704320.0000   -0.57629
704360.0000   -0.31834
704400.0000    0.15426
704440.0000   -0.16335
704480.0000   -0.10344
704520.0000   -0.41525
704560.0000   -0.04933
704600.0000    0.03172
704640.0000   -0.11285
704680.0000   -0.31263
704720.0000   -0.08921
704760.0000    0.10559
704800.0000    0.07716
704840.0000    0.29464
704880.0000    0.38692
704920.0000    0.32575
704960.0000    0.38807
705000.0000    0.27985
705040.0000    0.27527
705080.0000    0.36274
705120.0000    0.30642
705160.0000    0.05104
705200.0000   -0.11469
705240.0000   -0.13352
705280.0000   -0.28166
705320.0000   -0.39031
705360.0000    0.20477
705400.0000   -0.13818
705440.0000    0.08975
705480.0000    0.03844
705520.0000   -0.17193
705560.0000    0.06257
705600.0000    0.09612
705640.0000    0.03630
705680.0000   -0.01442
705720.0000    0.02431
705760.0000    0.05614
705800.0000   -0.39187
705840.0000   -0.04786
705880.0000   -0.02584
705920.0000    0.14444
705960.0000    0.10477
706000.0000    0.12067
706040.0000   -0.14081
706080.0000    0.14340
706120.0000    0.17083
706160.0000   -0.14645
706200.0000    0.34581
706240.0000    0.07395
706280.0000   -0.01519
706320.0000   -0.01388
706360.0000    0.12504
706400.0000    0.27228
706440.0000    0.26577
706480.0000   -0.15343
706520.0000    0.03468
706560.0000   -0.21879
706600.0000   -0.25951
706640.0000   -0.29563
706680.0000   -0.19491
706720.0000   -0.13603
706760.0000   -0.38823
706800.0000   -0.52277
706840.0000   -0.48355
706880.0000    0.02760
706920.0000   -0.13556
706960.0000   -0.38075
707000.0000   -0.27325
707040.0000   -0.26163
707080.0000   -0.31364
707120.0000   -0.47132
707160.0000    0.02057
707200.0000    0.03025
707240.0000   -0.34000
707280.0000   -0.03031
707320.0000   -0.13892
707360.0000   -0.02368
707400.0000   -0.12184
707440.0000    0.13310
707480.0000    0.07789
707520.0000    0.45646
707560.0000    0.48385
707600.0000   -0.01211
707640.0000    0.44855
707680.0000    0.62347
707720.0000    0.38807
707760.0000    0.07936
707800.0000    0.34378
707840.0000    0.48715
707880.0000    0.48847
707920.0000    0.58550
707960.0000    0.90356
708000.0000    0.87933
708040.0000    0.97161
708080.0000    1.00110
708120.0000    0.78398
708160.0000    1.10395
708200.0000    1.04172
708240.0000    1.05009
708280.0000    0.92707
708320.0000    1.11811
708360.0000    1.08974
708400.0000    1.09424
708440.0000    1.11990
708480.0000    1.06496
708520.0000    1.10941
708560.0000    1.04988
708600.0000    1.03844
708640.0000    1.14793
708680.0000    0.98835
708720.0000    0.88879
708760.0000    0.95229
708800.0000    1.29105
708840.0000    1.25909
708880.0000    1.05956
708920.0000    1.19985
708960.0000    1.14875
709000.0000    0.84223
709040.0000    1.04687
709080.0000    1.22186
709120.0000    1.31018
709160.0000    1.11316
709200.0000    1.22136
709240.0000    1.01195
709280.0000    0.98996
709320.0000    1.38312
709360.0000    1.44084
709400.0000    1.55738
709440.0000    1.38684
709480.0000    1.27365
709520.0000    1.29319
709560.0000    0.98902
709600.0000    1.27082
709640.0000    0.98097
709680.0000    1.21413
709720.0000    1.47816
709760.0000    1.56513
709800.0000    0.87485
709840.0000    1.14993
709880.0000    1.20603
709920.0000    1.00567
709960.0000    1.31912
710000.0000    1.12080
710040.0000    1.31377
710080.0000    1.30769
710120.0000    1.13880
710160.0000    1.16330
710200.0000    0.86229
710240.0000    1.00027
710280.0000    1.12947
710320.0000    0.97887
710360.0000    1.07754
710400.0000    1.19115
710440.0000    1.09802
710480.0000    0.98644
710520.0000    1.14029
710560.0000    1.19108
710600.0000    1.20615
710640.0000    1.23155
710680.0000    1.15512
710720.0000    1.44083
710760.0000    1.48131
710800.0000    1.43536
710840.0000    1.23905
710880.0000    1.33589
710920.0000    1.17971
710960.0000    1.39780
711000.0000    1.38993
711040.0000    1.30329
711080.0000    0.82317
711120.0000    1.05991
711160.0000    1.59852
711200.0000    1.47976
711240.0000    1.65822
711280.0000    1.54904
711320.0000    1.42728
711360.0000    1.38913
711400.0000    1.34550
711440.0000    1.13219
711480.0000    1.06517
711520.0000    1.65014
711560.0000    1.07257
711600.0000    1.39297
711640.0000    1.22621
711680.0000    1.30826
711720.0000    1.20913
711760.0000    1.08534
711800.0000    1.26440
711840.0000    1.46141
711880.0000    1.27871
711920.0000    1.39760
711960.0000    1.39212
712000.0000    1.36688
712040.0000    1.37879
712080.0000    1.20362
712120.0000    1.18772
712160.0000    1.20860
712200.0000    1.42777
712240.0000    1.37616
712280.0000    1.60483
712320.0000    1.16736
712360.0000    1.35877
712400.0000    1.09863
712440.0000    1.42399
712480.0000    1.38426
712520.0000    1.34582
712560.0000    1.52545
712600.0000    1.37578
712640.0000    1.42110
712680.0000    1.48236
712720.0000    1.36962
712760.0000    1.38869
712800.0000    1.55610
712840.0000    1.24040
712880.0000    0.98585
712920.0000    1.15163
712960.0000    1.16841
713000.0000    1.04359
713040.0000    1.14214
713080.0000    1.00268
713120.0000    1.02132
713160.0000    1.01440
713200.0000    0.98709
713240.0000    0.98915
713280.0000    0.95193
713320.0000    1.14938
713360.0000    1.11581
713400.0000    1.15767
713440.0000    1.24572
713480.0000    1.29618
713520.0000    1.12722
713560.0000    1.16580
713600.0000    1.00097
713640.0000    0.98531
713680.0000    0.98302
713720.0000    0.87976
713760.0000    0.76476
713800.0000    1.13244
713840.0000    1.08170
713880.0000    1.36224
713920.0000    1.39684
713960.0000    1.62365
714000.0000    1.53494
714040.0000    1.44382
714080.0000    1.51169
714120.0000    1.10802
714160.0000    1.04286
714200.0000    1.17877
714240.0000    1.03610
714280.0000    1.31668
714320.0000    1.00628
714360.0000    1.08463
714400.0000    1.23160
714440.0000    1.33739
714480.0000    1.25634
714520.0000    0.77258
714560.0000    0.83560
714600.0000    1.02316
714640.0000    1.11353
714680.0000    1.06506
714720.0000    1.24257
714760.0000    1.05360
714800.0000    1.01964
714840.0000    1.25663
714880.0000    1.29870
714920.0000    1.28233
714960.0000    1.39962
715000.0000    1.55405
715040.0000    1.26814
715080.0000    1.05570
715120.0000    1.12412
715160.0000    1.26487
715200.0000    1.11960
715240.0000    1.05320
715280.0000    0.87603
715320.0000    1.04891
715360.0000    1.10359
715400.0000    0.63271
715440.0000    0.76552
715480.0000    0.83695
715520.0000    0.92750
715560.0000    1.31644
715600.0000    1.05202
715640.0000    1.07288
715680.0000    1.08968
715720.0000    1.17432
715760.0000    1.14351
715800.0000    1.53510
715840.0000    1.01721
715880.0000    0.97096
715920.0000    0.98704
715960.0000    1.19084
716000.0000    0.98250
716040.0000    0.86223
716080.0000    0.85302
716120.0000    0.63798
716160.0000    0.99464
716200.0000    1.17575
716240.0000    0.92759
716280.0000    1.04044
716320.0000    1.21071
716360.0000    1.06116
716400.0000    0.86578
716440.0000    1.00946
716480.0000    1.10435
716520.0000    1.22795
716560.0000    0.97848
716600.0000    1.13266
716640.0000    1.15358
716680.0000    1.02979
716720.0000    1.18200
716760.0000    1.25384
716800.0000    1.20998
716840.0000    1.01282
716880.0000    1.13823
716920.0000    1.33417
716960.0000    1.21478
717000.0000    1.08199
717040.0000    1.03857
717080.0000    1.03792
717120.0000    0.97780
717160.0000    1.00839
717200.0000    1.14459
717240.0000    0.97888
717280.0000    1.03395
717320.0000    1.05503
717360.0000    0.68824
717400.0000    0.81874
717440.0000    1.26183
717480.0000    1.06875
717520.0000    1.42833
717560.0000    1.30858
717600.0000    1.48657
717640.0000    1.49467
717680.0000    1.57001
717720.0000    1.36616
717760.0000    1.55036
717800.0000    1.38606
717840.0000    1.31309
717880.0000    1.33954
717920.0000    1.17148
717960.0000    1.51079
718000.0000    1.49425
718040.0000    1.33137
718080.0000    1.26440
718120.0000    1.22614
718160.0000    1.12577
718200.0000    1.34762
718240.0000    1.31816
718280.0000    1.46154
718320.0000    1.60840
718360.0000    1.44477
718400.0000    1.33282
718440.0000    1.56421
718480.0000    1.39478
718520.0000    1.48590
718560.0000    1.72630
718600.0000    1.22059
718640.0000    1.13976
718680.0000    1.29069
718720.0000    1.12944
718760.0000    1.11291
718800.0000    1.21083
718840.0000    1.30171
718880.0000    0.90423
718920.0000    1.23135
718960.0000    1.11334
719000.0000    1.01692
719040.0000    1.31283
719080.0000    1.01305
719120.0000    1.04514
719160.0000    0.90075
719200.0000    0.86069
719240.0000    1.10226
719280.0000    1.29801
719320.0000    1.07388
719360.0000    1.53052
719400.0000    1.47870
719440.0000    1.26106
719480.0000    1.33406
719520.0000    1.37599
719560.0000    1.45044
719600.0000    1.16062
719640.0000    1.20600
719680.0000    1.15611
719720.0000    0.72086
719760.0000    0.74556
719800.0000    0.58795
719840.0000    0.93710
719880.0000    0.98662
719920.0000    0.76608
719960.0000    0.83951
720000.0000    0.75661
720040.0000    0.69521
720080.0000    0.66501
720120.0000    1.02903
720160.0000    0.98243
720200.0000    1.15104
720240.0000    1.23002
720280.0000    1.30785
720320.0000    1.31044
720360.0000    1.29600
720400.0000    1.11267
720440.0000    0.96420
720480.0000    1.26984
720520.0000    1.16971
720560.0000    1.22311
720600.0000    1.21532
720640.0000    1.29920
720680.0000    1.01571
720720.0000    1.07384
720760.0000    1.14131
720800.0000    1.12081
720840.0000    1.33765
720880.0000    1.18526
720920.0000    1.29990
720960.0000    1.27735
721000.0000    1.23133
721040.0000    1.11733
721080.0000    0.99204
721120.0000    1.23983
721160.0000    1.15534
721200.0000    1.13077
721240.0000    1.28359
721280.0000    1.23833
721320.0000    1.29664
721360.0000    1.10405
721400.0000    1.24997
721440.0000    1.37906
721480.0000    1.20777
721520.0000    1.27686
721560.0000    1.24657
721600.0000    1.27882
721640.0000    1.17133
721680.0000    1.04126
721720.0000    1.25071
721760.0000    1.17737
721800.0000    1.30275
721840.0000    1.60740
721880.0000    1.25133
721920.0000    1.11799
721960.0000    1.50481
722000.0000    1.34937
722040.0000    1.44911
722080.0000    1.32285
722120.0000    1.07419
722160.0000    1.35857
722200.0000    1.26395
722240.0000    1.38936
722280.0000    1.52544
722320.0000    1.24202
722360.0000    1.23901
722400.0000    1.12092
722440.0000    1.17932
722480.0000    1.14229
722520.0000    1.05051
722560.0000    1.10199
722600.0000    1.20325
722640.0000    1.35638
722680.0000    1.33698
722720.0000    1.24156
722760.0000    1.06027
722800.0000    0.95999
722840.0000    1.09614
722880.0000    1.05620
722920.0000    1.18371
722960.0000    1.16989
723000.0000    1.08523
723040.0000    1.14241
723080.0000    1.15824
723120.0000    1.12123
723160.0000    0.92299
723200.0000    0.88785
723240.0000    0.84920
723280.0000    0.96237
723320.0000    0.89901
723360.0000    0.94118
723400.0000    0.83279
723440.0000    0.87495
723480.0000    0.81759
723520.0000    0.85598
723560.0000    0.72889
723600.0000    0.78727
723640.0000    0.48166
723680.0000    0.40883
723720.0000    0.22732
723760.0000    0.19312
723800.0000    0.34330
723840.0000    0.39261
[truncated: 158,795 more chars]
