# Supplementary material for: Comment on 'Valid molecular dynamics simulations of human hemoglobin require a surprisingly large box size'
Source: eLife. 2019 Jun 20;8:e44718. doi: 10.7554/eLife.44718 (PMC6586461; doi:10.7554/eLife.44718)
Supplement: Figure 4—source data 1. — The zip archive contains a README file describing which source files correspond to the different panels. [file elife-44718-fig4-data1.zip › figure4/panels_EF/amber/box2/eq4/proj.xvg]

25000.0000    0.07936
25040.0000    0.09218
25080.0000   -0.03831
25120.0000    0.00948
25160.0000    0.18596
25200.0000    0.14964
25240.0000    0.24609
25280.0000    0.15861
25320.0000    0.22993
25360.0000    0.13871
25400.0000    0.10559
25440.0000    0.03333
25480.0000    0.16475
25520.0000   -0.12905
25560.0000    0.09562
25600.0000    0.06153
25640.0000    0.04287
25680.0000   -0.09758
25720.0000    0.06250
25760.0000    0.01337
25800.0000   -0.12739
25840.0000    0.15870
25880.0000    0.15505
25920.0000    0.19372
25960.0000   -0.12962
26000.0000    0.12781
26040.0000    0.18290
26080.0000    0.43416
26120.0000    0.25050
26160.0000    0.09086
26200.0000    0.18702
26240.0000    0.39736
26280.0000    0.28195
26320.0000    0.35576
26360.0000    0.34283
26400.0000    0.28446
26440.0000    0.50368
26480.0000    0.24587
26520.0000    0.27032
26560.0000    0.20920
26600.0000    0.14326
26640.0000    0.24462
26680.0000    0.33951
26720.0000    0.26988
26760.0000    0.17807
26800.0000    0.12074
26840.0000    0.36504
26880.0000    0.38933
26920.0000    0.21174
26960.0000    0.02706
27000.0000    0.37664
27040.0000    0.37279
27080.0000    0.30624
27120.0000    0.04669
27160.0000    0.04493
27200.0000    0.20007
27240.0000    0.13228
27280.0000    0.22165
27320.0000    0.22450
27360.0000    0.38478
27400.0000    0.09195
27440.0000    0.07905
27480.0000    0.19586
27520.0000   -0.37188
27560.0000   -0.23086
27600.0000    0.18370
27640.0000    0.12748
27680.0000    0.13016
27720.0000    0.37322
27760.0000   -0.05472
27800.0000    0.15162
27840.0000    0.34595
27880.0000    0.20845
27920.0000    0.44903
27960.0000    0.27729
28000.0000    0.27230
28040.0000    0.25476
28080.0000    0.24932
28120.0000    0.29171
28160.0000    0.39407
28200.0000    0.42479
28240.0000    0.28791
28280.0000    0.16515
28320.0000    0.39940
28360.0000    0.43468
28400.0000    0.30763
28440.0000    0.42894
28480.0000    0.40144
28520.0000    0.46377
28560.0000    0.43545
28600.0000    0.43988
28640.0000    0.38097
28680.0000    0.79335
28720.0000    0.36156
28760.0000    0.33101
28800.0000    0.07617
28840.0000    0.57579
28880.0000    0.28396
28920.0000    0.31682
28960.0000    0.12389
29000.0000    0.10905
29040.0000    0.29975
29080.0000    0.34380
29120.0000    0.53411
29160.0000    0.41905
29200.0000    0.33739
29240.0000    0.34970
29280.0000    0.51853
29320.0000    0.61304
29360.0000    0.43104
29400.0000    0.31966
29440.0000    0.49345
29480.0000    0.47877
29520.0000    0.45889
29560.0000    0.31593
29600.0000    0.53357
29640.0000    0.43081
29680.0000    0.46670
29720.0000    0.36841
29760.0000    0.31204
29800.0000    0.26915
29840.0000   -0.00595
29880.0000    0.38716
29920.0000    0.14027
29960.0000    0.22305
30000.0000    0.62027
30040.0000    0.63343
30080.0000    0.52937
30120.0000    0.37348
30160.0000    0.33706
30200.0000    0.43765
30240.0000    0.46906
30280.0000    0.37197
30320.0000    0.34766
30360.0000    0.49268
30400.0000    0.48360
30440.0000    0.58438
30480.0000    0.62697
30520.0000    0.32102
30560.0000    0.32713
30600.0000    0.28101
30640.0000    0.23269
30680.0000    0.38611
30720.0000    0.24020
30760.0000    0.17857
30800.0000    0.27739
30840.0000    0.21969
30880.0000    0.73457
30920.0000    0.72761
30960.0000    0.64761
31000.0000    0.67090
31040.0000    0.36216
31080.0000    0.32524
31120.0000    0.11283
31160.0000    0.27134
31200.0000    0.24918
31240.0000    0.70652
31280.0000    0.61506
31320.0000    0.46741
31360.0000    0.62283
31400.0000    0.40062
31440.0000    0.42213
31480.0000    0.66716
31520.0000    0.63568
31560.0000    0.62666
31600.0000    0.43581
31640.0000    0.44995
31680.0000    0.17047
31720.0000    0.29119
31760.0000    0.29194
31800.0000    0.55143
31840.0000    0.49609
31880.0000    0.04090
31920.0000    0.34226
31960.0000    0.44925
32000.0000    0.58400
32040.0000    0.50407
32080.0000    0.56936
32120.0000    0.41802
32160.0000    0.44931
32200.0000    0.33539
32240.0000    0.28010
32280.0000    0.45689
32320.0000    0.26474
32360.0000    0.33973
32400.0000    0.22692
32440.0000    0.44190
32480.0000    0.44598
32520.0000    0.13878
32560.0000    0.19519
32600.0000    0.47061
32640.0000    0.47020
32680.0000    0.40226
32720.0000    0.45954
32760.0000    0.59393
32800.0000    0.47126
32840.0000    0.55377
32880.0000    0.47913
32920.0000    0.38734
32960.0000    0.53519
33000.0000    0.32610
33040.0000    0.42757
33080.0000    0.08839
33120.0000    0.38872
33160.0000    0.66202
33200.0000    0.49968
33240.0000    0.36627
33280.0000    0.66785
33320.0000    0.52585
33360.0000    0.59558
33400.0000    0.51953
33440.0000    0.52880
33480.0000    0.37255
33520.0000    0.56330
33560.0000    0.39783
33600.0000    0.46049
33640.0000    0.42194
33680.0000    0.32451
33720.0000    0.48087
33760.0000    0.49265
33800.0000    0.31837
33840.0000    0.12811
33880.0000    0.26222
33920.0000    0.42998
33960.0000    0.39103
34000.0000    0.45663
34040.0000    0.77189
34080.0000    0.75626
34120.0000    0.67154
34160.0000    0.71952
34200.0000    0.62440
34240.0000    0.22800
34280.0000    0.28219
34320.0000    0.47440
34360.0000    0.71984
34400.0000    0.61168
34440.0000    0.74722
34480.0000    0.63611
34520.0000    0.46807
34560.0000    0.60180
34600.0000    0.34861
34640.0000    0.41393
34680.0000    0.37433
34720.0000    0.52371
34760.0000    0.48293
34800.0000    0.35444
34840.0000    0.22582
34880.0000    0.36660
34920.0000    0.25607
34960.0000    0.19116
35000.0000    0.50474
35040.0000    0.44493
35080.0000    0.58524
35120.0000    0.52155
35160.0000    0.42404
35200.0000    0.38620
35240.0000    0.39766
35280.0000    0.49881
35320.0000    0.32282
35360.0000    0.25670
35400.0000    0.30828
35440.0000    0.40579
35480.0000    0.48392
35520.0000    0.40440
35560.0000    0.54619
35600.0000    0.56672
35640.0000    0.48750
35680.0000    0.41466
35720.0000    0.40149
35760.0000    0.35860
35800.0000    0.30758
35840.0000    0.58683
35880.0000    0.27978
35920.0000    0.29226
35960.0000    0.55965
36000.0000    0.44384
36040.0000    0.24881
36080.0000    0.36265
36120.0000    0.33907
36160.0000    0.29893
36200.0000    0.24174
36240.0000    0.26268
36280.0000    0.27216
36320.0000    0.09653
36360.0000    0.27971
36400.0000    0.25742
36440.0000    0.37423
36480.0000    0.38665
36520.0000    0.35704
36560.0000    0.46213
36600.0000    0.38033
36640.0000    0.38490
36680.0000    0.22475
36720.0000    0.35035
36760.0000    0.36916
36800.0000    0.45659
36840.0000    0.51770
36880.0000    0.32479
36920.0000    0.55566
36960.0000    0.32851
37000.0000    0.43269
37040.0000    0.10998
37080.0000   -0.00821
37120.0000   -0.01834
37160.0000   -0.11070
37200.0000    0.04384
37240.0000    0.24585
37280.0000    0.22050
37320.0000    0.06215
37360.0000    0.34775
37400.0000   -0.05437
37440.0000   -0.14380
37480.0000    0.24285
37520.0000    0.36185
37560.0000    0.32165
37600.0000    0.23959
37640.0000    0.18461
37680.0000    0.16506
37720.0000    0.40499
37760.0000    0.44574
37800.0000    0.46697
37840.0000    0.07683
37880.0000    0.07663
37920.0000   -0.03211
37960.0000    0.14826
38000.0000   -0.35570
38040.0000   -0.15514
38080.0000   -0.25904
38120.0000    0.04931
38160.0000   -0.15374
38200.0000    0.02179
38240.0000    0.05318
38280.0000   -0.45841
38320.0000   -0.24578
38360.0000    0.03560
38400.0000   -0.22467
38440.0000    0.11904
38480.0000   -0.06430
38520.0000    0.09346
38560.0000   -0.18757
38600.0000   -0.11890
38640.0000   -0.28659
38680.0000   -0.10862
38720.0000    0.06709
38760.0000   -0.08500
38800.0000   -0.24730
38840.0000   -0.13221
38880.0000   -0.30295
38920.0000   -0.40565
38960.0000   -0.28355
39000.0000   -0.19059
39040.0000   -0.09879
39080.0000   -0.30505
39120.0000   -0.28510
39160.0000   -0.14856
39200.0000   -0.32839
39240.0000   -0.16310
39280.0000   -0.13269
39320.0000   -0.04186
39360.0000    0.04129
39400.0000   -0.22527
39440.0000   -0.25700
39480.0000   -0.39996
39520.0000   -0.44719
39560.0000   -0.23576
39600.0000   -0.47706
39640.0000   -0.11415
39680.0000   -0.11841
39720.0000   -0.24309
39760.0000   -0.09444
39800.0000   -0.24201
39840.0000   -0.09630
39880.0000    0.06429
39920.0000    0.02520
39960.0000   -0.27886
40000.0000   -0.09881
40040.0000   -0.13782
40080.0000    0.03526
40120.0000   -0.10526
40160.0000    0.06965
40200.0000   -0.27080
40240.0000    0.00111
40280.0000    0.02039
40320.0000   -0.24906
40360.0000   -0.14458
40400.0000   -0.21076
40440.0000   -0.06593
40480.0000   -0.03056
40520.0000   -0.16007
40560.0000   -0.21336
40600.0000   -0.07982
40640.0000   -0.19616
40680.0000   -0.07840
40720.0000   -0.17592
40760.0000    0.03785
40800.0000   -0.14498
40840.0000   -0.26873
40880.0000   -0.26402
40920.0000   -0.43978
40960.0000   -0.37601
41000.0000   -0.34207
41040.0000   -0.90493
41080.0000   -0.51733
41120.0000   -0.44009
41160.0000   -0.34169
41200.0000   -0.52367
41240.0000   -0.31150
41280.0000   -0.57807
41320.0000   -0.49893
41360.0000   -0.69904
41400.0000   -0.53824
41440.0000   -0.72043
41480.0000   -0.75663
41520.0000   -0.36643
41560.0000   -0.45928
41600.0000   -0.59005
41640.0000   -0.47593
41680.0000   -0.14010
41720.0000   -0.30249
41760.0000   -0.27439
41800.0000    0.08626
41840.0000   -0.10179
41880.0000   -0.16692
41920.0000   -0.27615
41960.0000   -0.06703
42000.0000   -0.26565
42040.0000   -0.21464
42080.0000    0.05386
42120.0000   -0.21166
42160.0000   -0.16653
42200.0000   -0.19445
42240.0000   -0.21628
42280.0000   -0.01996
42320.0000   -0.07071
42360.0000   -0.45725
42400.0000   -0.02711
42440.0000   -0.01851
42480.0000   -0.31594
42520.0000   -0.06910
42560.0000   -0.25032
42600.0000   -0.15378
42640.0000   -0.32566
42680.0000   -0.00168
42720.0000   -0.33125
42760.0000   -0.43290
42800.0000   -0.43479
42840.0000   -0.41032
42880.0000   -0.01730
42920.0000    0.28424
42960.0000   -0.44285
43000.0000   -0.05931
43040.0000   -0.10211
43080.0000   -0.44596
43120.0000   -0.01765
43160.0000   -0.27866
43200.0000   -0.11830
43240.0000   -0.07010
43280.0000   -0.28852
43320.0000   -0.01510
43360.0000    0.17922
43400.0000   -0.25899
43440.0000   -0.31077
43480.0000   -0.12726
43520.0000    0.03696
43560.0000    0.19413
43600.0000    0.05177
43640.0000    0.06839
43680.0000   -0.17146
43720.0000    0.36621
43760.0000    0.38924
43800.0000    0.56693
43840.0000   -0.02363
43880.0000    0.57259
43920.0000    0.32536
43960.0000    0.27075
44000.0000    0.30520
44040.0000    0.38821
44080.0000    0.26208
44120.0000    0.32238
44160.0000    0.42373
44200.0000    0.36474
44240.0000    0.25135
44280.0000    0.17464
44320.0000    0.22807
44360.0000    0.46155
44400.0000    0.16611
44440.0000    0.39187
44480.0000   -0.04285
44520.0000    0.43346
44560.0000    0.18900
44600.0000    0.20116
44640.0000    0.19072
44680.0000    0.37518
44720.0000    0.19824
44760.0000    0.23918
44800.0000    0.44485
44840.0000    0.36570
44880.0000    0.36942
44920.0000    0.38696
44960.0000    0.39097
45000.0000    0.41832
45040.0000    0.14857
45080.0000    0.20512
45120.0000    0.27483
45160.0000    0.29077
45200.0000    0.11787
45240.0000    0.42979
45280.0000    0.40273
45320.0000    0.52399
45360.0000    0.77222
45400.0000    0.34232
45440.0000    0.58488
45480.0000    0.32964
45520.0000    0.43944
45560.0000    0.39483
45600.0000    0.18065
45640.0000   -0.05500
45680.0000    0.15978
45720.0000    0.24327
45760.0000    0.05591
45800.0000    0.41908
45840.0000    0.60805
45880.0000    0.47831
45920.0000    0.44551
45960.0000    0.45026
46000.0000    0.43106
46040.0000    0.40115
46080.0000    0.22222
46120.0000    0.41703
46160.0000    0.43730
46200.0000    0.41250
46240.0000    0.36037
46280.0000    0.37541
46320.0000    0.25321
46360.0000    0.39386
46400.0000    0.39639
46440.0000    0.41243
46480.0000    0.43511
46520.0000    0.39755
46560.0000    0.53463
46600.0000    0.69687
46640.0000    0.46273
46680.0000    0.63832
46720.0000    0.70604
46760.0000    0.59038
46800.0000    0.56055
46840.0000    0.44713
46880.0000    0.48712
46920.0000    0.45268
46960.0000    0.59064
47000.0000    0.39277
47040.0000    0.50537
47080.0000    0.40254
47120.0000    0.55438
47160.0000    0.54071
47200.0000    0.51134
47240.0000    0.50505
47280.0000    0.55418
47320.0000    0.53666
47360.0000    0.53566
47400.0000    0.37492
47440.0000    0.45442
47480.0000    0.19919
47520.0000    0.27531
47560.0000    0.31733
47600.0000    0.52422
47640.0000    0.19934
47680.0000    0.37746
47720.0000    0.40085
47760.0000    0.40137
47800.0000    0.66960
47840.0000    0.55112
47880.0000    0.40987
47920.0000    0.43099
47960.0000    0.39523
48000.0000    0.41985
48040.0000    0.65179
48080.0000    0.48409
48120.0000    0.43170
48160.0000    0.32578
48200.0000    0.53325
48240.0000    0.33749
48280.0000    0.61757
48320.0000    0.44566
48360.0000    0.49515
48400.0000    0.70424
48440.0000    0.53271
48480.0000    0.67804
48520.0000    0.70296
48560.0000    0.54945
48600.0000    0.49231
48640.0000    0.47039
48680.0000    0.25075
48720.0000    0.76175
48760.0000    0.68675
48800.0000    0.43711
48840.0000    0.40081
48880.0000    0.46683
48920.0000    0.53251
48960.0000    0.00223
49000.0000    0.24375
49040.0000    0.48166
49080.0000    0.40092
49120.0000    0.60368
49160.0000    0.52192
49200.0000    0.36740
49240.0000    0.60271
49280.0000    0.43438
49320.0000    0.64666
49360.0000    0.48917
49400.0000    0.66499
49440.0000    0.78843
49480.0000    0.59952
49520.0000    0.58142
49560.0000    0.44768
49600.0000    0.45633
49640.0000    0.65012
49680.0000    0.56391
49720.0000    0.50862
49760.0000    0.74191
49800.0000    0.66914
49840.0000    0.48078
49880.0000    0.53520
49920.0000    0.33998
49960.0000    0.39370
50000.0000    0.45339
50040.0000    0.40704
50080.0000    0.50008
50120.0000    0.19830
50160.0000    0.53441
50200.0000    0.40135
50240.0000    0.54205
50280.0000    0.31594
50320.0000    0.70783
50360.0000    0.21972
50400.0000    0.48223
50440.0000    0.60145
50480.0000    0.53562
50520.0000    0.58367
50560.0000    0.51362
50600.0000    0.43522
50640.0000    0.40923
50680.0000    0.58516
50720.0000    0.58785
50760.0000    0.16409
50800.0000    0.41397
50840.0000    0.41292
50880.0000    0.52448
50920.0000    0.24519
50960.0000    0.59797
51000.0000    0.57484
51040.0000    0.50750
51080.0000    0.18229
51120.0000    0.30810
51160.0000    0.22635
51200.0000    0.40079
51240.0000    0.33870
51280.0000    0.69435
51320.0000    0.46057
51360.0000    0.43049
51400.0000    0.33297
51440.0000    0.58137
51480.0000    0.13533
51520.0000    0.19452
51560.0000    0.34957
51600.0000    0.13463
51640.0000    0.77403
51680.0000    0.51756
51720.0000    0.52210
51760.0000    0.41997
51800.0000    0.24593
51840.0000    0.36385
51880.0000    0.48682
51920.0000    0.22193
51960.0000    0.59096
52000.0000    0.67245
52040.0000    0.72833
52080.0000    0.47531
52120.0000    0.64371
52160.0000    0.60861
52200.0000    0.56229
52240.0000    0.48498
52280.0000    0.53864
52320.0000    0.22040
52360.0000    0.36602
52400.0000    0.39964
52440.0000    0.34443
52480.0000    0.52077
52520.0000    0.64526
52560.0000    0.66947
52600.0000    0.62912
52640.0000    0.73335
52680.0000    0.86982
52720.0000    0.91169
52760.0000    0.74639
52800.0000    0.56908
52840.0000    0.67017
52880.0000    0.68519
52920.0000    0.62005
52960.0000    0.79982
53000.0000    0.69334
53040.0000    0.81585
53080.0000    0.67805
53120.0000    0.42139
53160.0000    0.69241
53200.0000    0.46221
53240.0000    0.46065
53280.0000    0.56001
53320.0000    0.55708
53360.0000    0.66456
53400.0000    0.70176
53440.0000    0.63760
53480.0000    0.66713
53520.0000    0.64005
53560.0000    0.76276
53600.0000    0.63185
53640.0000    0.44335
53680.0000    0.44553
53720.0000    0.78616
53760.0000    0.63166
53800.0000    0.62728
53840.0000    0.50900
53880.0000    0.55903
53920.0000    0.31412
53960.0000    0.74036
54000.0000    0.48944
54040.0000    0.81128
54080.0000    0.67076
54120.0000    0.74836
54160.0000    0.68011
54200.0000    0.50225
54240.0000    0.65068
54280.0000    0.69605
54320.0000    0.58237
54360.0000    0.51990
54400.0000    0.79325
54440.0000    0.65707
54480.0000    0.59756
54520.0000    0.72463
54560.0000    0.62252
54600.0000    0.60404
54640.0000    0.81938
54680.0000    0.61398
54720.0000    0.60301
54760.0000    0.50295
54800.0000    0.68312
54840.0000    0.48726
54880.0000    0.50253
54920.0000    0.77827
54960.0000    0.70631
55000.0000    0.74581
55040.0000    0.77153
55080.0000    0.77659
55120.0000    0.72219
55160.0000    0.84173
55200.0000    0.63349
55240.0000    0.72516
55280.0000    0.81145
55320.0000    1.06348
55360.0000    0.82075
55400.0000    0.83516
55440.0000    0.87746
55480.0000    0.50465
55520.0000    0.78269
55560.0000    0.48048
55600.0000    0.88986
55640.0000    0.81039
55680.0000    0.60929
55720.0000    0.51986
55760.0000    0.57914
55800.0000    0.28870
55840.0000    0.36568
55880.0000    0.40054
55920.0000    0.40602
55960.0000    0.85755
56000.0000    0.88304
56040.0000    0.70812
56080.0000    0.78671
56120.0000    0.85507
56160.0000    0.57677
56200.0000    0.79681
56240.0000    0.83498
56280.0000    1.05853
56320.0000    0.66866
56360.0000    0.73168
56400.0000    0.87622
56440.0000    0.61702
56480.0000    0.66802
56520.0000    0.85337
56560.0000    0.75022
56600.0000    0.68847
56640.0000    0.64720
56680.0000    0.71090
56720.0000    0.52742
56760.0000    0.64423
56800.0000    0.42159
56840.0000    0.69283
56880.0000    0.74647
56920.0000    0.77688
56960.0000    0.67778
57000.0000    0.61075
57040.0000    0.66043
57080.0000    0.59511
57120.0000    0.71689
57160.0000    0.62412
57200.0000    0.58547
57240.0000    0.66589
57280.0000    0.70204
57320.0000    0.76295
57360.0000    0.75794
57400.0000    1.11159
57440.0000    0.99771
57480.0000    0.89822
57520.0000    1.03979
57560.0000    1.11091
57600.0000    1.01681
57640.0000    0.91725
57680.0000    1.07805
57720.0000    0.59839
57760.0000    0.73916
57800.0000    0.80591
57840.0000    0.78395
57880.0000    0.71028
57920.0000    0.67022
57960.0000    0.74413
58000.0000    0.71092
58040.0000    0.81872
58080.0000    0.83134
58120.0000    0.64928
58160.0000    0.93576
58200.0000    0.79172
58240.0000    0.87735
58280.0000    0.76125
58320.0000    0.70758
58360.0000    0.72565
58400.0000    0.84634
58440.0000    0.76845
58480.0000    0.78660
58520.0000    0.77925
58560.0000    0.71260
58600.0000    0.74157
58640.0000    0.75174
58680.0000    0.64908
58720.0000    0.77017
58760.0000    0.73451
58800.0000    0.74515
58840.0000    0.75183
58880.0000    0.59295
58920.0000    0.68198
58960.0000    0.78398
59000.0000    0.84724
59040.0000    0.62628
59080.0000    0.84659
59120.0000    0.65994
59160.0000    0.63857
59200.0000    0.83164
59240.0000    0.55869
59280.0000    0.64246
59320.0000    0.70079
59360.0000    0.68006
59400.0000    0.70627
59440.0000    0.71268
59480.0000    0.68576
59520.0000    0.61432
59560.0000    0.75264
59600.0000    0.86533
59640.0000    0.75876
59680.0000    0.91843
59720.0000    0.77894
59760.0000    0.99324
59800.0000    0.86227
59840.0000    0.99722
59880.0000    1.19294
59920.0000    1.03738
59960.0000    1.02851
60000.0000    1.05874
60040.0000    0.97106
60080.0000    1.02433
60120.0000    1.05801
60160.0000    1.01901
60200.0000    1.11390
60240.0000    1.06034
60280.0000    1.12046
60320.0000    1.07508
60360.0000    0.98737
60400.0000    1.13884
60440.0000    0.98899
60480.0000    0.79442
60520.0000    0.84969
60560.0000    0.80518
60600.0000    0.76857
60640.0000    0.71193
60680.0000    0.65187
60720.0000    1.09721
60760.0000    0.89757
60800.0000    1.08469
60840.0000    0.99300
60880.0000    1.06897
60920.0000    1.18803
60960.0000    1.05322
61000.0000    0.96156
61040.0000    0.98649
61080.0000    0.83446
61120.0000    1.02897
61160.0000    0.86699
61200.0000    0.90608
61240.0000    1.06242
61280.0000    0.88312
61320.0000    0.89109
61360.0000    1.13964
61400.0000    1.11073
61440.0000    0.96479
61480.0000    1.02247
61520.0000    0.98330
61560.0000    1.06325
61600.0000    0.98922
61640.0000    0.87775
61680.0000    1.12511
61720.0000    0.90077
61760.0000    0.82549
61800.0000    1.02807
61840.0000    0.97961
61880.0000    0.96873
61920.0000    1.06789
61960.0000    1.03933
62000.0000    1.03418
62040.0000    0.99230
62080.0000    0.95002
62120.0000    1.03213
62160.0000    0.85529
62200.0000    0.96480
62240.0000    0.91927
62280.0000    0.97603
62320.0000    0.76886
62360.0000    0.98608
62400.0000    1.02212
62440.0000    0.90337
62480.0000    1.01352
62520.0000    1.03999
62560.0000    0.98761
62600.0000    0.99791
62640.0000    0.93075
62680.0000    0.95665
62720.0000    1.04831
62760.0000    1.07518
62800.0000    0.96185
62840.0000    1.09603
62880.0000    1.18675
62920.0000    0.97042
62960.0000    0.65678
63000.0000    0.81956
63040.0000    0.88434
63080.0000    0.69888
63120.0000    0.61546
63160.0000    0.76048
63200.0000    0.78824
63240.0000    0.80505
63280.0000    0.80489
63320.0000    0.85640
63360.0000    0.74264
63400.0000    0.78912
63440.0000    0.95303
63480.0000    1.05897
63520.0000    0.81077
63560.0000    0.99006
63600.0000    1.18890
63640.0000    1.05901
63680.0000    0.99028
63720.0000    1.00473
63760.0000    1.19430
63800.0000    1.23721
63840.0000    1.15643
63880.0000    1.04932
63920.0000    1.20625
63960.0000    1.13012
64000.0000    1.18167
64040.0000    0.99146
64080.0000    1.06807
64120.0000    1.23027
64160.0000    1.00633
64200.0000    1.13284
64240.0000    0.99508
64280.0000    1.04952
64320.0000    1.20134
64360.0000    1.23872
64400.0000    1.00149
64440.0000    1.27603
64480.0000    1.13591
64520.0000    1.14762
64560.0000    0.98275
64600.0000    1.02714
64640.0000    1.15486
64680.0000    1.06352
64720.0000    1.04857
64760.0000    1.14947
64800.0000    1.16382
64840.0000    0.97672
64880.0000    1.07431
64920.0000    1.20115
64960.0000    1.04095
65000.0000    1.06495
65040.0000    1.18352
65080.0000    1.12806
65120.0000    1.22798
65160.0000    1.09110
65200.0000    1.20292
65240.0000    1.05283
65280.0000    1.02187
65320.0000    0.98343
65360.0000    1.04434
65400.0000    1.09420
65440.0000    1.00339
65480.0000    1.09325
65520.0000    0.97575
65560.0000    0.99514
65600.0000    0.88717
65640.0000    1.12117
65680.0000    1.14104
65720.0000    1.16223
65760.0000    1.21307
65800.0000    0.99945
65840.0000    1.05031
65880.0000    1.17449
65920.0000    1.03121
65960.0000    1.08640
66000.0000    1.09996
66040.0000    0.98920
66080.0000    0.93849
66120.0000    1.04802
66160.0000    1.07454
66200.0000    1.08231
66240.0000    1.09736
66280.0000    1.06491
66320.0000    0.96815
66360.0000    1.06055
66400.0000    1.16703
66440.0000    0.77058
66480.0000    0.85569
66520.0000    0.81825
66560.0000    0.74884
66600.0000    0.79890
66640.0000    0.91546
66680.0000    0.85464
66720.0000    0.84797
66760.0000    0.95856
66800.0000    0.90838
66840.0000    0.87420
66880.0000    0.65791
66920.0000    0.89469
66960.0000    0.83876
67000.0000    0.76318
67040.0000    0.85459
67080.0000    0.72733
67120.0000    0.88051
67160.0000    0.84411
67200.0000    0.86329
67240.0000    0.89193
67280.0000    0.91742
67320.0000    0.87621
67360.0000    0.77122
67400.0000    0.95160
67440.0000    0.85319
67480.0000    0.77868
67520.0000    0.88920
67560.0000    0.96022
67600.0000    1.01828
67640.0000    0.73441
67680.0000    0.36387
67720.0000    0.54436
67760.0000    0.60721
67800.0000    0.72855
67840.0000    0.67856
67880.0000    0.85527
67920.0000    0.67474
67960.0000    0.52703
68000.0000    0.78783
68040.0000    0.53667
68080.0000    0.43184
68120.0000    0.76311
68160.0000    0.96955
68200.0000    0.49995
68240.0000    0.79636
68280.0000    0.73508
68320.0000    0.68223
68360.0000    0.44440
68400.0000    0.71179
68440.0000    0.38802
68480.0000    0.40326
68520.0000    0.46537
68560.0000    0.65574
68600.0000    0.59429
68640.0000    0.62601
68680.0000    0.65138
68720.0000    0.57964
68760.0000    0.54596
68800.0000    0.64285
68840.0000    0.44004
68880.0000    0.69288
68920.0000    0.49644
68960.0000    0.53861
69000.0000    0.70780
69040.0000    0.59198
69080.0000    0.50991
69120.0000    0.77075
69160.0000    0.80083
69200.0000    0.47996
69240.0000    0.56156
69280.0000    0.65766
69320.0000    0.91589
69360.0000    0.54470
69400.0000    0.65934
69440.0000    0.78500
69480.0000    0.93811
69520.0000    0.88336
69560.0000    0.91744
69600.0000    0.97595
69640.0000    0.80042
69680.0000    0.85980
69720.0000    0.87424
69760.0000    0.80210
69800.0000    0.81040
69840.0000    0.97308
69880.0000    1.07899
69920.0000    0.65805
69960.0000    0.67959
70000.0000    0.69949
70040.0000    0.37955
70080.0000    0.65116
70120.0000    0.71493
70160.0000    0.90929
70200.0000    0.79160
70240.0000    0.71991
70280.0000    0.68439
70320.0000    0.98899
70360.0000    0.58444
70400.0000    0.41039
70440.0000    0.57177
70480.0000    0.81824
70520.0000    0.47533
70560.0000    0.81959
70600.0000    0.24216
70640.0000    0.38824
70680.0000    0.43333
70720.0000    0.30749
70760.0000    0.59998
70800.0000    0.26478
70840.0000    0.05929
70880.0000    0.32238
70920.0000    0.52870
70960.0000    0.33803
71000.0000    0.09197
71040.0000    0.27079
71080.0000    0.02070
71120.0000    0.26823
71160.0000    0.29075
71200.0000    0.10253
71240.0000    0.02921
71280.0000    0.38978
71320.0000    0.02911
71360.0000    0.37392
71400.0000    0.15559
71440.0000    0.09436
71480.0000    0.07257
71520.0000    0.25381
71560.0000   -0.00064
71600.0000   -0.02096
71640.0000    0.34670
71680.0000    0.23240
71720.0000    0.26017
71760.0000    0.20533
71800.0000    0.00938
71840.0000    0.26272
71880.0000    0.54416
71920.0000    0.46122
71960.0000    0.59778
72000.0000    0.61120
72040.0000    0.83456
72080.0000    0.85241
72120.0000    0.79594
72160.0000    0.92362
72200.0000    0.70408
72240.0000    0.64790
72280.0000    0.51608
72320.0000    0.57014
72360.0000    0.46576
72400.0000    0.76126
72440.0000    0.71958
72480.0000    0.75865
72520.0000    0.52629
72560.0000    0.85727
72600.0000    1.01527
72640.0000    0.82477
72680.0000    0.88833
72720.0000    0.85073
72760.0000    0.43061
72800.0000    0.95330
72840.0000    0.72432
72880.0000    0.56295
72920.0000    0.58212
72960.0000    0.64919
73000.0000    0.95103
73040.0000    0.90897
73080.0000    0.89905
73120.0000    0.83084
73160.0000    0.87508
73200.0000    0.89720
73240.0000    0.97309
73280.0000    0.82083
73320.0000    0.68026
73360.0000    0.81660
73400.0000    0.73400
73440.0000    0.72282
73480.0000    0.73126
73520.0000    0.76610
73560.0000    0.68662
73600.0000    0.65017
73640.0000    0.67295
73680.0000    0.76085
73720.0000    0.80714
73760.0000    0.80314
73800.0000    1.01241
73840.0000    0.87677
73880.0000    0.89975
73920.0000    0.88960
73960.0000    0.83779
74000.0000    0.58590
74040.0000    0.60298
74080.0000    0.45277
74120.0000    0.66712
74160.0000    0.71427
74200.0000    0.76642
74240.0000    0.66186
74280.0000    0.82715
74320.0000    0.84799
74360.0000    0.73191
74400.0000    0.75894
74440.0000    0.72710
74480.0000    0.61986
74520.0000    0.66935
74560.0000    0.65787
74600.0000    0.64375
74640.0000    0.85874
74680.0000    0.96126
74720.0000    1.01560
74760.0000    1.07803
74800.0000    0.91510
74840.0000    0.85107
74880.0000    0.76880
74920.0000    0.89014
74960.0000    0.75942
75000.0000    0.73378
75040.0000    0.66890
75080.0000    0.55700
75120.0000    0.72673
75160.0000    0.70276
75200.0000    0.58434
75240.0000    0.60352
75280.0000    0.58777
75320.0000    0.73484
75360.0000    0.84955
75400.0000    1.01908
75440.0000    1.16601
75480.0000    0.93920
75520.0000    0.85280
75560.0000    1.08061
75600.0000    0.67981
75640.0000    0.85569
75680.0000    0.61994
75720.0000    0.64583
75760.0000    0.60332
75800.0000    0.86119
75840.0000    1.00430
75880.0000    0.92491
75920.0000    0.36063
75960.0000    0.18485
76000.0000    0.50477
76040.0000    0.32773
76080.0000    0.64340
76120.0000    0.66632
76160.0000    0.55279
76200.0000    0.67475
76240.0000    0.72450
76280.0000    0.86482
76320.0000    0.56976
76360.0000    0.82848
76400.0000    0.89816
76440.0000    0.89970
76480.0000    0.93168
76520.0000    0.83494
76560.0000    0.96403
76600.0000    0.89328
76640.0000    0.89976
76680.0000    0.96814
76720.0000    0.84120
76760.0000    0.91470
76800.0000    0.61396
76840.0000    0.92418
76880.0000    0.33500
76920.0000    0.45977
76960.0000    0.49739
77000.0000    0.41121
77040.0000    0.54685
77080.0000    0.29484
77120.0000    0.44104
77160.0000    0.34163
77200.0000    0.57753
77240.0000    0.62042
77280.0000    0.77138
77320.0000    0.84702
77360.0000    0.78043
77400.0000    0.63725
77440.0000    0.83143
77480.0000    0.77572
77520.0000    0.60471
77560.0000    0.51373
77600.0000    0.68747
77640.0000    0.61343
77680.0000    1.02980
77720.0000    0.91222
77760.0000    0.97523
77800.0000    0.95691
77840.0000    0.59403
77880.0000    0.68091
77920.0000    0.62427
77960.0000    0.71899
78000.0000    0.67498
78040.0000    0.82325
78080.0000    0.79134
78120.0000    0.75382
78160.0000    0.61469
78200.0000    0.73982
78240.0000    0.69436
78280.0000    1.12056
78320.0000    1.05270
78360.0000    1.03470
78400.0000    1.14318
78440.0000    0.97581
78480.0000    1.01498
78520.0000    0.42281
78560.0000    0.43739
78600.0000    0.79353
78640.0000    0.90184
78680.0000    0.76114
78720.0000    0.71225
78760.0000    0.75147
78800.0000    0.83847
78840.0000    0.79164
78880.0000    0.78357
78920.0000    0.75607
78960.0000    0.77431
79000.0000    0.58476
79040.0000    0.89169
79080.0000    0.94758
79120.0000    0.79872
79160.0000    0.58062
79200.0000    0.85626
79240.0000    1.00142
79280.0000    1.01313
79320.0000    1.10588
79360.0000    1.00084
79400.0000    0.89443
79440.0000    1.12304
79480.0000    0.89218
79520.0000    1.04862
79560.0000    0.63146
79600.0000    0.66846
79640.0000    0.93738
79680.0000    1.12935
79720.0000    1.04965
79760.0000    1.06227
79800.0000    1.02375
79840.0000    0.66851
79880.0000    0.77901
79920.0000    0.92594
79960.0000    0.93340
80000.0000    0.85320
80040.0000    0.69358
80080.0000    0.63892
80120.0000    0.30762
80160.0000    0.98637
80200.0000    0.90556
80240.0000    0.81960
80280.0000    0.78452
80320.0000    0.69047
80360.0000    0.73823
80400.0000    0.72047
80440.0000    0.66728
80480.0000    0.69957
80520.0000    0.70147
80560.0000    0.71849
80600.0000    0.77408
80640.0000    0.74733
80680.0000    0.68369
80720.0000    0.77973
80760.0000    0.56335
80800.0000    0.82701
80840.0000    0.61920
80880.0000    0.87747
80920.0000    0.75420
80960.0000    0.73143
81000.0000    0.90883
81040.0000    0.77800
81080.0000    0.67209
81120.0000    0.78414
81160.0000    0.67526
81200.0000    0.73913
81240.0000    0.53938
81280.0000    0.88267
81320.0000    0.98836
81360.0000    0.74800
81400.0000    0.78994
81440.0000    0.81149
81480.0000    0.94268
81520.0000    0.55418
81560.0000    0.76178
81600.0000    0.71024
81640.0000    0.90388
81680.0000    1.00761
81720.0000    1.06534
81760.0000    0.28392
81800.0000    0.39619
81840.0000    0.30301
81880.0000    0.42384
81920.0000    0.18498
81960.0000    0.39280
82000.0000    0.41551
82040.0000    0.70191
82080.0000    0.87493
82120.0000    0.76743
82160.0000    0.40057
82200.0000    0.52191
82240.0000    0.41698
82280.0000    0.88844
82320.0000    0.56947
82360.0000    0.43644
82400.0000    0.50199
82440.0000    0.56711
82480.0000    0.46414
82520.0000    0.38609
82560.0000    0.49952
82600.0000    0.73003
82640.0000    0.79581
82680.0000    0.69324
82720.0000    0.77682
82760.0000    0.56380
82800.0000    0.20810
82840.0000    0.45857
82880.0000    0.71204
82920.0000    0.59941
82960.0000    0.85989
83000.0000    0.72992
83040.0000    0.41975
83080.0000    0.79184
83120.0000    0.31084
83160.0000    0.81919
83200.0000    0.76961
83240.0000    0.65561
83280.0000    0.58128
83320.0000    0.33699
83360.0000    0.24923
83400.0000    0.39185
83440.0000    0.42676
83480.0000    0.36913
83520.0000    0.39739
83560.0000    0.53176
83600.0000    0.30948
83640.0000    0.35237
83680.0000    0.66328
83720.0000    0.46705
83760.0000    0.43580
83800.0000    0.39607
83840.0000    0.49423
83880.0000    0.73797
83920.0000    0.52738
83960.0000    0.41662
84000.0000    0.53741
84040.0000    0.19893
84080.0000    0.58296
84120.0000    0.52960
84160.0000    0.44774
84200.0000    0.62344
84240.0000    0.66228
84280.0000    0.51473
84320.0000    0.58412
84360.0000    0.86200
84400.0000    0.57435
84440.0000    0.54560
84480.0000    0.82274
84520.0000    0.93634
84560.0000    0.83505
84600.0000    0.81635
84640.0000    0.87308
84680.0000    0.90146
84720.0000    0.82469
84760.0000    0.96540
84800.0000    0.82235
84840.0000    1.02307
84880.0000    1.16677
84920.0000    1.06755
84960.0000    1.07489
85000.0000    1.09171
85040.0000    1.13843
85080.0000    1.07966
85120.0000    1.14152
85160.0000    1.06480
85200.0000    0.83915
85240.0000    0.90320
85280.0000    0.91962
85320.0000    1.11265
85360.0000    1.14874
85400.0000    1.08411
85440.0000    1.09769
85480.0000    0.94463
85520.0000    1.05897
85560.0000    1.03854
85600.0000    1.18556
85640.0000    1.04294
85680.0000    1.13517
85720.0000    1.12738
85760.0000    1.09670
85800.0000    1.03585
85840.0000    0.93027
85880.0000    0.88442
85920.0000    0.64866
85960.0000    0.56376
86000.0000    0.41663
86040.0000    0.51474
86080.0000    0.78465
86120.0000    0.69670
86160.0000    0.80761
86200.0000    0.94638
86240.0000    0.64668
86280.0000    0.55971
86320.0000    0.84149
86360.0000    0.72145
86400.0000    0.76098
86440.0000    0.58863
86480.0000    0.71683
86520.0000    0.43951
86560.0000    0.82660
86600.0000    0.91634
86640.0000    0.77853
86680.0000    0.84902
86720.0000    0.94157
86760.0000    0.81120
86800.0000    0.95702
86840.0000    1.01018
86880.0000    0.97145
86920.0000    1.02089
86960.0000    0.55149
87000.0000    0.82784
87040.0000    0.92573
87080.0000    1.08402
87120.0000    1.00934
87160.0000    1.14347
87200.0000    1.04111
87240.0000    0.87638
87280.0000    1.16912
87320.0000    1.20246
87360.0000    0.94059
87400.0000    0.72859
87440.0000    1.05922
87480.0000    1.13819
87520.0000    0.93696
87560.0000    0.76466
87600.0000    0.99066
87640.0000    1.06675
87680.0000    1.34202
87720.0000    1.09859
87760.0000    1.06470
87800.0000    1.06195
87840.0000    0.92109
87880.0000    1.19411
87920.0000    1.20120
87960.0000    1.02759
88000.0000    1.01428
88040.0000    1.12925
88080.0000    0.87906
88120.0000    1.11598
88160.0000    1.12972
88200.0000    1.27127
88240.0000    1.18085
88280.0000    1.00888
88320.0000    0.99098
88360.0000    0.99946
88400.0000    0.86024
88440.0000    0.99988
88480.0000    1.23238
88520.0000    0.81453
88560.0000    0.83103
88600.0000    0.82852
88640.0000    0.76124
88680.0000    1.05424
88720.0000    1.08094
88760.0000    0.85484
88800.0000    0.96439
88840.0000    0.76794
88880.0000    0.83690
88920.0000    0.83716
88960.0000    0.75820
89000.0000    0.73267
89040.0000    0.58622
89080.0000    0.65565
89120.0000    0.66695
89160.0000    0.77310
89200.0000    0.74109
89240.0000    0.84046
89280.0000    0.78424
89320.0000    0.88456
89360.0000    0.69637
89400.0000    0.88403
89440.0000    0.73427
89480.0000    0.70416
89520.0000    0.69830
89560.0000    0.49921
89600.0000    0.68476
89640.0000    0.77426
89680.0000    0.44789
89720.0000    0.39021
89760.0000    0.58763
89800.0000    0.49130
89840.0000    0.60297
89880.0000    0.54058
89920.0000    0.41784
89960.0000    0.53311
90000.0000    0.54585
90040.0000    0.84075
90080.0000    0.88031
90120.0000    0.89586
90160.0000    0.97926
90200.0000    0.78147
90240.0000    0.75457
90280.0000    0.87530
90320.0000    1.17847
90360.0000    0.96370
90400.0000    0.61845
90440.0000    0.87732
90480.0000    0.84740
90520.0000    0.92318
90560.0000    1.08022
90600.0000    0.70489
90640.0000    0.66945
90680.0000    0.72924
90720.0000    0.80150
90760.0000    0.98419
90800.0000    0.96145
90840.0000    0.99703
90880.0000    0.98591
90920.0000    0.96826
90960.0000    0.85292
91000.0000    0.86669
91040.0000    1.05111
91080.0000    1.00677
91120.0000    1.16794
91160.0000    1.03143
91200.0000    1.25420
91240.0000    0.99505
91280.0000    1.17545
91320.0000    0.90980
91360.0000    1.13772
91400.0000    1.05453
91440.0000    1.13650
91480.0000    1.06019
91520.0000    1.06524
91560.0000    1.10458
91600.0000    0.99645
91640.0000    0.89382
91680.0000    1.07572
91720.0000    1.11032
91760.0000    1.10860
91800.0000    0.89928
91840.0000    1.11669
91880.0000    0.97891
91920.0000    1.06434
91960.0000    1.03598
92000.0000    1.19515
92040.0000    1.08923
92080.0000    1.17624
92120.0000    1.06123
92160.0000    1.05448
92200.0000    1.16541
92240.0000    0.86832
92280.0000    1.11117
92320.0000    1.02107
92360.0000    1.05727
92400.0000    1.06544
92440.0000    1.03441
92480.0000    0.99417
92520.0000    1.05491
92560.0000    1.12304
92600.0000    1.02955
92640.0000    0.89112
92680.0000    1.18576
92720.0000    1.15823
92760.0000    1.00508
92800.0000    1.00346
92840.0000    1.14699
92880.0000    1.16247
92920.0000    0.95500
92960.0000    1.15981
93000.0000    1.09318
93040.0000    0.98312
93080.0000    0.91755
93120.0000    1.16104
93160.0000    0.85898
93200.0000    0.95619
93240.0000    0.89962
93280.0000    0.98471
93320.0000    0.99048
93360.0000    1.05285
93400.0000    0.83465
93440.0000    0.77030
93480.0000    1.01839
93520.0000    0.75909
93560.0000    0.99802
93600.0000    1.05943
93640.0000    0.93612
93680.0000    1.18708
93720.0000    0.83482
93760.0000    0.96989
93800.0000    0.96918
93840.0000    0.57739
93880.0000    0.51840
93920.0000    0.51780
93960.0000    0.62213
94000.0000    0.58474
94040.0000    0.55082
94080.0000    0.67648
94120.0000    0.71273
94160.0000    0.51027
94200.0000    0.46709
94240.0000    0.66100
94280.0000    0.71032
94320.0000    0.61556
94360.0000    0.45049
94400.0000    0.54280
94440.0000    0.72931
94480.0000    0.69010
94520.0000    0.43506
94560.0000    0.59451
94600.0000    0.39541
94640.0000    0.62566
94680.0000    0.85925
94720.0000    1.09272
94760.0000    0.70103
94800.0000    0.64217
94840.0000    0.63222
94880.0000    0.67606
94920.0000    0.56954
94960.0000    0.49188
95000.0000    0.47022
95040.0000    0.90661
95080.0000    0.65314
95120.0000    0.71036
95160.0000    0.43278
95200.0000    0.43045
95240.0000    0.63018
95280.0000    0.70075
95320.0000    0.74251
95360.0000    0.56408
95400.0000    0.29079
95440.0000    0.32447
95480.0000    0.61322
95520.0000    0.69659
95560.0000    0.60268
95600.0000    0.86243
95640.0000    0.75017
95680.0000    0.85290
95720.0000    0.75434
95760.0000    0.64261
95800.0000    0.49411
95840.0000    0.52975
95880.0000    0.67774
95920.0000    0.62698
95960.0000    0.61412
96000.0000    0.71235
96040.0000    0.57996
96080.0000    0.65222
96120.0000    0.71235
96160.0000    0.24569
96200.0000    0.63034
96240.0000    0.90734
96280.0000    0.88589
96320.0000    0.92172
96360.0000    0.69592
96400.0000    1.07909
96440.0000    0.99139
96480.0000    0.87635
96520.0000    0.88318
96560.0000    0.58305
96600.0000    0.83205
96640.0000    0.84062
96680.0000    0.82373
96720.0000    0.88660
96760.0000    0.80408
96800.0000    0.66174
96840.0000    0.95485
96880.0000    0.69133
96920.0000    0.61696
96960.0000    0.65248
97000.0000    0.97658
97040.0000    0.87434
97080.0000    1.04210
97120.0000    1.01150
97160.0000    0.86458
97200.0000    0.91853
97240.0000    0.98184
97280.0000    1.03389
97320.0000    0.87600
97360.0000    0.81987
97400.0000    0.84628
97440.0000    0.90025
97480.0000    0.95223
97520.0000    0.99814
97560.0000    0.89253
97600.0000    0.87929
97640.0000    0.77145
97680.0000    0.86279
97720.0000    0.76645
97760.0000    0.73437
97800.0000    0.74767
97840.0000    0.66609
97880.0000    0.63085
97920.0000    0.54231
97960.0000    0.51138
98000.0000    0.41104
98040.0000    0.49079
98080.0000    0.59429
98120.0000    0.66943
98160.0000    0.49390
98200.0000    0.60284
98240.0000    0.36818
98280.0000    0.69688
98320.0000    0.87281
98360.0000    0.41740
98400.0000    0.52495
98440.0000    0.50845
98480.0000    0.64324
98520.0000    0.52015
98560.0000    0.49951
98600.0000    0.61072
98640.0000    0.70657
98680.0000    0.73031
98720.0000    0.38389
98760.0000    0.73503
98800.0000    0.53630
98840.0000    0.66273
98880.0000    0.78918
98920.0000    0.80474
98960.0000    0.68623
99000.0000    0.76066
99040.0000    0.67179
99080.0000    0.85806
99120.0000    0.28220
99160.0000    0.54101
99200.0000    0.49701
99240.0000    0.67939
99280.0000    0.53039
99320.0000    0.53053
99360.0000    0.48758
99400.0000    0.53338
99440.0000    0.67008
99480.0000    0.51283
99520.0000    0.60155
99560.0000    0.61109
99600.0000    0.31246
99640.0000    0.41332
99680.0000    0.44642
99720.0000    0.70950
99760.0000    0.58657
99800.0000    0.43287
99840.0000    0.56711
99880.0000    0.52346
99920.0000    0.61140
99960.0000    0.41860
100000.0000    0.55638
100040.0000    0.61184
100080.0000    0.63223
100120.0000    0.38895
100160.0000    0.48947
100200.0000    0.62184
100240.0000    0.27874
100280.0000    0.59034
100320.0000    0.39952
100360.0000    0.47097
100400.0000    0.50659
100440.0000    0.72968
100480.0000    0.52488
100520.0000    0.57626
100560.0000    0.16092
100600.0000    0.23745
100640.0000    0.43934
100680.0000    0.55129
100720.0000    0.59099
100760.0000    0.40065
100800.0000    0.33676
100840.0000    0.49953
100880.0000    0.49155
100920.0000    0.65153
100960.0000    0.54387
101000.0000    0.44004
101040.0000    0.66446
101080.0000    0.66333
101120.0000    0.66542
101160.0000    0.52641
101200.0000    0.64411
101240.0000    0.31044
101280.0000    0.60939
101320.0000    0.61660
101360.0000    0.67649
101400.0000    0.46521
101440.0000    0.46154
101480.0000    0.47098
101520.0000    0.62392
101560.0000    0.53309
101600.0000    0.76634
101640.0000    0.79052
101680.0000    0.80909
101720.0000    0.53910
101760.0000    0.49886
101800.0000    0.56921
101840.0000    0.33844
101880.0000    0.65553
101920.0000    0.49438
101960.0000    0.63685
102000.0000    0.52944
102040.0000    0.33535
102080.0000    0.43292
102120.0000    0.41681
102160.0000    0.50815
102200.0000    0.35466
102240.0000    0.57346
102280.0000    0.85419
102320.0000    0.58840
102360.0000    0.71916
102400.0000    0.86857
102440.0000    1.01170
102480.0000    0.77965
102520.0000    0.67428
102560.0000    0.59065
102600.0000    1.01140
102640.0000    0.67532
102680.0000    0.82164
102720.0000    0.49792
102760.0000    0.89953
102800.0000    0.83070
102840.0000    0.74392
102880.0000    0.85194
102920.0000    0.69370
102960.0000    0.80488
103000.0000    0.83592
103040.0000    0.73460
103080.0000    0.71988
103120.0000    0.74014
103160.0000    0.77551
103200.0000    0.78399
103240.0000    0.43717
103280.0000    0.65630
103320.0000    0.78066
103360.0000    0.33418
103400.0000    0.42132
103440.0000    0.66828
103480.0000    0.50471
103520.0000    0.56581
103560.0000    0.52433
103600.0000    0.78943
103640.0000    0.67588
103680.0000    0.84013
103720.0000    0.68878
103760.0000    0.77451
103800.0000    0.66486
103840.0000    0.80113
103880.0000    0.67877
103920.0000    0.48586
103960.0000    0.85971
104000.0000    0.61574
104040.0000    0.73232
104080.0000    0.72460
104120.0000    0.70298
104160.0000    0.57845
104200.0000    0.37691
104240.0000    0.48407
104280.0000    0.45281
104320.0000    0.49460
104360.0000    0.46524
104400.0000    0.39838
104440.0000    0.46428
104480.0000    0.56118
104520.0000    0.47671
104560.0000    0.51038
104600.0000    0.42746
104640.0000    0.38779
104680.0000    0.62888
104720.0000    0.53006
104760.0000    0.58846
104800.0000    0.65649
104840.0000    0.60446
104880.0000    0.58331
104920.0000    0.59818
104960.0000    0.57679
105000.0000    0.64804
105040.0000    0.72612
105080.0000    0.71440
105120.0000    0.55958
105160.0000    0.48874
105200.0000    0.59429
105240.0000    0.74555
105280.0000    0.88842
105320.0000    0.85244
105360.0000    0.40343
105400.0000    0.35433
105440.0000    0.43215
105480.0000    0.59755
105520.0000    0.51118
105560.0000    0.66670
105600.0000    0.44021
105640.0000    0.37512
105680.0000    0.58562
105720.0000    0.45297
105760.0000    0.59577
105800.0000    0.47567
105840.0000    0.59250
105880.0000    0.59303
105920.0000    0.54898
105960.0000    0.46850
106000.0000    0.57654
106040.0000    0.72937
106080.0000    0.84793
106120.0000    0.68151
106160.0000    0.90461
106200.0000    0.64716
106240.0000    0.68090
106280.0000    0.42418
106320.0000    0.50504
106360.0000    0.36530
106400.0000    0.16475
106440.0000    0.46886
106480.0000    0.46665
106520.0000    0.40920
106560.0000    0.51789
106600.0000    0.50458
106640.0000    0.36796
106680.0000    0.49978
106720.0000    0.57347
106760.0000    0.32488
106800.0000    0.34274
106840.0000    0.44213
106880.0000    0.38680
106920.0000    0.45056
106960.0000    0.59404
107000.0000    0.46068
107040.0000    0.51023
107080.0000    0.29045
107120.0000    0.45810
107160.0000    0.80240
107200.0000    0.51378
107240.0000    0.39142
107280.0000    0.28653
107320.0000    0.51893
107360.0000    0.59173
107400.0000    0.35486
107440.0000    0.35301
107480.0000    0.36963
107520.0000    0.37551
107560.0000    0.40212
107600.0000    0.41227
107640.0000    0.46247
107680.0000    0.33661
107720.0000    0.39736
107760.0000    0.33196
107800.0000    0.43761
107840.0000    0.59698
107880.0000    0.35837
107920.0000    0.53953
107960.0000    0.37348
108000.0000    0.45739
108040.0000    0.72738
108080.0000    0.50522
108120.0000    0.25012
108160.0000    0.42299
108200.0000    0.53279
108240.0000    0.49267
108280.0000    0.32747
108320.0000    0.36564
108360.0000    0.45131
108400.0000    0.74614
108440.0000    0.60549
108480.0000    0.52850
108520.0000    0.59916
108560.0000    0.46704
108600.0000    0.32088
108640.0000    0.37888
108680.0000    0.47483
108720.0000    0.45355
108760.0000    0.21770
108800.0000    0.35739
108840.0000    0.35064
108880.0000    0.58010
108920.0000    0.45602
108960.0000    0.22501
109000.0000    0.45332
109040.0000    0.43832
109080.0000    0.56753
109120.0000    0.58203
109160.0000    0.53312
109200.0000    0.34096
109240.0000    0.25760
109280.0000    0.18659
109320.0000    0.41379
109360.0000    0.39514
109400.0000    0.62787
109440.0000    0.40442
109480.0000    0.46962
109520.0000    0.25975
109560.0000    0.36795
109600.0000    0.50455
109640.0000    0.55043
109680.0000    0.45939
109720.0000    0.49422
109760.0000    0.51266
109800.0000    0.58706
109840.0000    0.41161
109880.0000    0.48625
109920.0000    0.49168
109960.0000    0.63956
110000.0000    0.43961
110040.0000    0.25189
110080.0000    0.40729
110120.0000    0.32673
110160.0000    0.32191
110200.0000    0.39590
110240.0000    0.39377
110280.0000    0.18978
110320.0000    0.19423
110360.0000    0.35831
110400.0000    0.39792
110440.0000    0.44588
110480.0000    0.45760
110520.0000    0.47437
110560.0000    0.23409
110600.0000    0.37187
110640.0000    0.59947
110680.0000    0.53615
110720.0000    0.39305
110760.0000    0.21450
110800.0000    0.39897
110840.0000    0.38894
110880.0000    0.30279
110920.0000    0.26238
110960.0000    0.41763
111000.0000    0.50721
111040.0000    0.48710
111080.0000    0.46890
111120.0000    0.41596
111160.0000    0.39276
111200.0000    0.42590
111240.0000    0.34744
111280.0000    0.33506
111320.0000    0.29197
111360.0000    0.45721
111400.0000    0.30386
111440.0000    0.47952
111480.0000    0.18324
111520.0000    0.30412
111560.0000    0.42784
111600.0000    0.35216
111640.0000    0.39724
111680.0000    0.70119
111720.0000    0.67178
111760.0000    0.68193
111800.0000    0.48166
111840.0000    0.47191
111880.0000    0.41979
111920.0000    0.63224
111960.0000    0.50153
112000.0000    0.71899
112040.0000    0.51845
112080.0000    0.66820
112120.0000    0.41491
112160.0000    0.44811
112200.0000    0.53347
112240.0000    0.44819
112280.0000    0.44399
112320.0000    0.70765
112360.0000    0.57146
112400.0000    0.42444
112440.0000    0.69810
112480.0000    0.48932
112520.0000    0.41277
112560.0000    0.54017
112600.0000    0.21774
112640.0000    0.28326
112680.0000    0.25096
112720.0000    0.41630
112760.0000    0.40878
112800.0000    0.32894
112840.0000    0.39296
112880.0000    0.46199
112920.0000    0.38310
112960.0000    0.78779
113000.0000    0.84207
113040.0000    0.55907
113080.0000    0.47768
113120.0000    0.42354
113160.0000    0.49608
113200.0000    0.51109
113240.0000    0.33226
113280.0000    0.71696
113320.0000    0.48194
113360.0000    0.51500
113400.0000    0.45663
113440.0000    0.51777
113480.0000    0.30080
113520.0000    0.50098
113560.0000    0.58925
113600.0000    0.56083
113640.0000    0.54593
113680.0000    0.51332
113720.0000    0.42501
113760.0000    0.54232
113800.0000    0.29439
113840.0000    0.37883
113880.0000    0.45076
113920.0000    0.46468
113960.0000    0.69131
114000.0000    0.56601
114040.0000    0.62936
114080.0000    0.24934
114120.0000    0.43932
114160.0000    0.43213
114200.0000    0.37616
114240.0000    0.36921
114280.0000    0.51706
114320.0000    0.32364
114360.0000    0.37610
114400.0000    0.48074
114440.0000    0.40935
114480.0000    0.54972
114520.0000    0.38182
114560.0000    0.40276
114600.0000    0.54625
114640.0000    0.07202
114680.0000    0.33570
114720.0000    0.12751
114760.0000    0.20769
114800.0000    0.32295
114840.0000    0.15253
114880.0000    0.13461
114920.0000    0.35116
114960.0000    0.36073
115000.0000    0.40264
115040.0000    0.22077
115080.0000    0.38522
115120.0000    0.27348
115160.0000    0.39307
115200.0000    0.42129
115240.0000    0.44329
115280.0000    0.41277
115320.0000    0.62129
115360.0000    0.17751
115400.0000    0.42372
115440.0000    0.30932
115480.0000    0.55117
115520.0000    0.62994
115560.0000    0.56230
115600.0000    0.68472
115640.0000    0.67198
115680.0000    0.35534
115720.0000    0.38864
115760.0000    0.35269
115800.0000    0.24201
115840.0000    0.63418
115880.0000    0.54663
115920.0000    0.30390
115960.0000    0.54812
116000.0000    0.65292
116040.0000    0.39301
116080.0000    0.37385
116120.0000    0.29385
116160.0000    0.43056
116200.0000    0.36058
116240.0000    0.43315
116280.0000    0.51513
116320.0000    0.23907
116360.0000    0.35296
116400.0000    0.34311
116440.0000    0.50811
116480.0000    0.52646
116520.0000    0.54313
116560.0000    0.53205
116600.0000    0.42031
116640.0000    0.42209
116680.0000    0.61392
116720.0000    0.63638
116760.0000    0.45260
116800.0000    0.45283
116840.0000    0.59398
116880.0000    0.29495
116920.0000    0.39441
116960.0000    0.55917
117000.0000    0.34309
117040.0000    0.22058
117080.0000   -0.11106
117120.0000    0.35550
117160.0000    0.43746
117200.0000    0.10750
117240.0000    0.41840
117280.0000   -0.02229
117320.0000    0.55435
117360.0000   -0.02111
117400.0000    0.31821
117440.0000    0.40048
117480.0000    0.32610
117520.0000    0.30920
117560.0000    0.22517
117600.0000    0.21665
117640.0000    0.22849
117680.0000    0.29409
117720.0000    0.19195
117760.0000    0.31960
117800.0000    0.18863
117840.0000    0.22546
117880.0000    0.38340
117920.0000    0.21564
117960.0000    0.33448
118000.0000    0.21882
118040.0000    0.22310
118080.0000    0.41605
118120.0000    0.43755
118160.0000    0.46597
118200.0000    0.34370
118240.0000    0.57185
118280.0000    0.60375
118320.0000    0.51417
118360.0000    0.41310
118400.0000    0.05148
118440.0000    0.17148
118480.0000    0.26094
118520.0000    0.42466
118560.0000    0.40246
118600.0000    0.16698
118640.0000    0.17696
118680.0000    0.17704
118720.0000    0.34749
118760.0000    0.28638
118800.0000    0.22243
118840.0000    0.12807
118880.0000    0.05224
118920.0000    0.18357
118960.0000    0.32268
119000.0000    0.13875
119040.0000    0.15717
119080.0000   -0.05110
119120.0000    0.21726
119160.0000    0.25235
119200.0000    0.46919
119240.0000    0.29796
119280.0000   -0.04542
119320.0000    0.36876
119360.0000    0.19274
119400.0000    0.45124
119440.0000    0.35558
119480.0000    0.48972
119520.0000    0.34083
119560.0000    0.40751
119600.0000    0.47192
119640.0000    0.48609
119680.0000    0.49800
119720.0000    0.44894
119760.0000    0.23541
119800.0000    0.38136
119840.0000    0.44584
119880.0000    0.39192
119920.0000    0.31928
119960.0000    0.29668
120000.0000    0.24219
120040.0000    0.17744
120080.0000    0.15127
120120.0000    0.26336
120160.0000    0.41584
120200.0000    0.32190
120240.0000    0.40756
120280.0000    0.33281
120320.0000    0.29851
120360.0000    0.51486
120400.0000    0.27296
120440.0000    0.27721
120480.0000    0.30942
120520.0000    0.40017
120560.0000    0.28549
120600.0000    0.46603
120640.0000    0.30618
120680.0000    0.17842
120720.0000    0.29259
120760.0000    0.33787
120800.0000    0.32059
120840.0000    0.18196
120880.0000    0.30403
120920.0000    0.38904
120960.0000    0.19353
121000.0000    0.29504
121040.0000    0.15108
121080.0000    0.42789
121120.0000    0.20614
121160.0000    0.22904
121200.0000    0.27219
121240.0000    0.20847
121280.0000    0.51297
121320.0000    0.34216
121360.0000    0.22892
121400.0000    0.48343
121440.0000    0.27586
121480.0000    0.37859
121520.0000    0.29461
121560.0000    0.41518
121600.0000    0.28924
121640.0000    0.39465
121680.0000    0.48266
121720.0000    0.28542
121760.0000    0.15006
121800.0000    0.48343
121840.0000    0.50298
121880.0000    0.39828
121920.0000    0.23543
121960.0000    0.36824
122000.0000    0.31253
122040.0000    0.19749
122080.0000    0.33743
122120.0000    0.29025
122160.0000    0.42181
122200.0000    0.33844
122240.0000    0.30525
122280.0000    0.27574
122320.0000    0.21078
122360.0000    0.25245
122400.0000    0.42457
122440.0000    0.18575
122480.0000    0.41925
122520.0000    0.39290
122560.0000    0.20068
122600.0000   -0.02750
122640.0000    0.35048
122680.0000    0.52822
122720.0000    0.34685
122760.0000    0.30715
122800.0000    0.28389
122840.0000    0.41224
122880.0000    0.18504
122920.0000    0.35221
122960.0000    0.65577
123000.0000    0.07174
123040.0000    0.27593
123080.0000    0.17371
123120.0000    0.11039
123160.0000    0.35699
123200.0000    0.47741
123240.0000    0.12987
123280.0000    0.66329
123320.0000    0.63025
123360.0000    0.20058
123400.0000    0.34131
123440.0000    0.33530
123480.0000    0.32323
123520.0000    0.21975
123560.0000    0.33358
123600.0000    0.33480
123640.0000    0.33213
123680.0000    0.57906
123720.0000    0.23773
123760.0000    0.15940
123800.0000    0.42067
123840.0000    0.17709
123880.0000    0.35713
123920.0000    0.34413
123960.0000    0.31551
124000.0000    0.43481
124040.0000    0.30721
124080.0000    0.04323
124120.0000    0.42248
124160.0000    0.41589
124200.0000    0.10859
124240.0000    0.15863
124280.0000    0.34374
124320.0000    0.06226
124360.0000    0.36472
124400.0000    0.19462
124440.0000    0.07099
124480.0000    0.03973
124520.0000    0.15139
124560.0000    0.28005
124600.0000    0.11799
124640.0000    0.11743
124680.0000    0.16206
124720.0000    0.18320
124760.0000    0.07010
124800.0000    0.21291
124840.0000    0.24710
124880.0000    0.30486
124920.0000    0.22363
124960.0000   -0.00410
125000.0000    0.31887
125040.0000    0.31856
125080.0000    0.15794
125120.0000    0.33025
125160.0000    0.09856
125200.0000    0.02006
125240.0000    0.10228
125280.0000   -0.01841
125320.0000    0.11229
125360.0000    0.19702
125400.0000    0.26198
125440.0000    0.34283
125480.0000    0.52634
125520.0000    0.15684
125560.0000    0.50049
125600.0000    0.45868
125640.0000    0.17846
125680.0000    0.17483
125720.0000    0.31162
125760.0000    0.20117
125800.0000    0.10247
125840.0000    0.17735
125880.0000    0.14353
125920.0000    0.12897
125960.0000    0.04460
126000.0000    0.03023
126040.0000    0.19568
126080.0000    0.30218
126120.0000    0.07731
126160.0000    0.15083
126200.0000    0.15233
126240.0000   -0.00219
126280.0000    0.10204
126320.0000    0.14887
126360.0000    0.12592
126400.0000    0.27011
126440.0000   -0.04063
126480.0000    0.31381
126520.0000    0.13158
126560.0000    0.16477
126600.0000    0.10318
126640.0000    0.20531
126680.0000    0.06677
126720.0000    0.38348
126760.0000    0.19537
126800.0000    0.23883
126840.0000    0.07070
126880.0000    0.17778
126920.0000    0.10506
126960.0000   -0.02588
127000.0000   -0.06919
127040.0000   -0.05917
127080.0000    0.05609
127120.0000    0.04464
127160.0000    0.01132
127200.0000   -0.17917
127240.0000    0.13765
127280.0000    0.03776
127320.0000    0.06239
127360.0000    0.10393
127400.0000    0.01676
127440.0000    0.02838
127480.0000    0.16576
127520.0000    0.23329
127560.0000    0.31080
127600.0000    0.12423
127640.0000    0.11633
127680.0000   -0.18304
127720.0000    0.01461
127760.0000   -0.24149
127800.0000    0.18414
127840.0000    0.03212
127880.0000    0.07885
127920.0000    0.14623
127960.0000    0.07904
128000.0000    0.07531
128040.0000    0.10079
128080.0000    0.10658
128120.0000   -0.06836
128160.0000    0.08859
128200.0000   -0.15649
128240.0000   -0.03332
128280.0000   -0.13869
128320.0000   -0.01442
128360.0000    0.07184
128400.0000   -0.09995
128440.0000   -0.00327
128480.0000   -0.13973
128520.0000   -0.02439
128560.0000   -0.07679
128600.0000   -0.16297
128640.0000   -0.08834
128680.0000   -0.18016
128720.0000    0.01689
128760.0000   -0.24710
128800.0000   -0.07063
128840.0000   -0.09817
128880.0000   -0.11193
128920.0000   -0.14529
128960.0000   -0.49527
129000.0000   -0.33171
129040.0000   -0.37087
129080.0000   -0.27523
129120.0000   -0.20530
129160.0000   -0.19903
129200.0000   -0.42877
129240.0000   -0.48530
129280.0000   -0.33979
129320.0000   -0.22504
129360.0000   -0.26108
129400.0000   -0.25552
129440.0000   -0.44061
129480.0000   -0.41633
129520.0000   -0.48751
129560.0000   -0.30427
129600.0000   -0.20035
129640.0000   -0.32838
129680.0000   -0.41633
129720.0000   -0.50830
129760.0000   -0.47581
129800.0000   -0.21663
129840.0000   -0.18279
129880.0000   -0.32923
129920.0000   -0.43686
129960.0000   -0.12856
130000.0000   -0.33023
130040.0000   -0.44957
130080.0000   -0.39179
130120.0000   -0.19851
130160.0000   -0.30282
130200.0000   -0.21902
130240.0000   -0.20163
130280.0000   -0.18151
130320.0000   -0.36205
130360.0000   -0.33074
130400.0000   -0.25335
130440.0000   -0.29078
130480.0000   -0.34817
130520.0000   -0.34186
130560.0000   -0.09817
130600.0000   -0.55276
130640.0000   -0.35104
130680.0000   -0.24751
130720.0000   -0.47155
130760.0000   -0.09345
130800.0000   -0.45078
130840.0000   -0.25742
130880.0000   -0.13398
130920.0000   -0.31777
130960.0000    0.15753
131000.0000   -0.12722
131040.0000   -0.04864
131080.0000    0.02980
131120.0000   -0.28125
131160.0000   -0.14594
131200.0000   -0.44321
131240.0000   -0.50146
131280.0000   -0.30935
131320.0000   -0.59392
131360.0000   -0.51008
131400.0000   -0.36620
131440.0000   -0.31792
131480.0000   -0.27663
131520.0000   -0.10645
131560.0000   -0.21320
131600.0000    0.11063
131640.0000   -0.24257
131680.0000   -0.34946
131720.0000    0.04511
131760.0000   -0.06160
131800.0000    0.10109
131840.0000    0.07727
131880.0000    0.24886
131920.0000    0.43999
131960.0000    0.25887
132000.0000    0.20413
132040.0000   -0.44901
132080.0000   -0.38836
132120.0000    0.27075
132160.0000    0.13831
132200.0000    0.10347
132240.0000    0.09373
132280.0000    0.26426
132320.0000   -0.11052
132360.0000    0.25443
132400.0000    0.19264
132440.0000    0.18956
132480.0000    0.28986
132520.0000    0.03588
132560.0000   -0.09340
132600.0000    0.17356
132640.0000   -0.04935
132680.0000    0.06838
132720.0000   -0.02889
132760.0000   -0.04350
132800.0000   -0.22562
132840.0000   -0.35118
132880.0000   -0.45652
132920.0000   -0.48816
132960.0000   -0.19651
133000.0000   -0.56237
133040.0000   -0.57224
133080.0000   -0.61848
133120.0000   -0.32992
133160.0000   -0.03934
133200.0000   -0.02430
133240.0000    0.16350
133280.0000    0.00909
133320.0000    0.01750
133360.0000    0.06538
133400.0000    0.02917
133440.0000    0.08907
133480.0000    0.30195
133520.0000    0.10362
133560.0000    0.46662
133600.0000    0.51566
133640.0000    0.17322
133680.0000   -0.09217
133720.0000    0.08054
133760.0000    0.02617
133800.0000   -0.02374
133840.0000    0.19022
133880.0000   -0.00417
133920.0000    0.21249
133960.0000    0.05653
134000.0000   -0.05313
134040.0000   -0.05595
134080.0000   -0.21555
134120.0000   -0.19802
134160.0000   -0.01171
134200.0000   -0.02956
134240.0000   -0.24095
134280.0000   -0.16529
134320.0000    0.04250
134360.0000    0.19396
134400.0000    0.21501
134440.0000    0.05141
134480.0000    0.26835
134520.0000   -0.24454
134560.0000   -0.15441
134600.0000   -0.22000
134640.0000   -0.12619
134680.0000   -0.15348
134720.0000   -0.03057
134760.0000    0.09785
134800.0000    0.11698
134840.0000    0.08684
134880.0000    0.08122
134920.0000   -0.27520
134960.0000   -0.03559
135000.0000   -0.21988
135040.0000   -0.29814
135080.0000   -0.24961
135120.0000    0.04428
135160.0000   -0.35884
135200.0000   -0.29253
135240.0000   -0.59210
135280.0000   -0.55803
135320.0000   -0.48843
135360.0000   -0.04227
135400.0000   -0.29576
135440.0000   -0.30428
135480.0000   -0.14791
135520.0000   -0.49697
135560.0000   -0.04796
135600.0000    0.16388
135640.0000   -0.01145
135680.0000    0.20691
135720.0000    0.10572
135760.0000    0.10384
135800.0000   -0.10739
135840.0000   -0.02636
135880.0000   -0.09798
135920.0000    0.09841
135960.0000    0.12187
136000.0000    0.06637
136040.0000    0.14288
136080.0000    0.29430
136120.0000    0.23456
136160.0000    0.27011
136200.0000    0.09901
136240.0000    0.05000
136280.0000    0.29954
136320.0000    0.02349
136360.0000    0.04650
136400.0000   -0.12184
136440.0000    0.28463
136480.0000    0.13892
136520.0000    0.27921
136560.0000    0.01720
136600.0000   -0.16463
136640.0000   -0.28685
136680.0000   -0.40410
136720.0000   -0.27359
136760.0000   -0.17314
136800.0000    0.01029
136840.0000   -0.10475
136880.0000    0.01901
136920.0000   -0.20790
136960.0000    0.03751
137000.0000   -0.05375
137040.0000    0.01080
137080.0000   -0.02297
137120.0000   -0.26498
137160.0000   -0.35844
137200.0000   -0.44129
137240.0000   -0.04162
137280.0000   -0.34576
137320.0000   -0.31707
137360.0000   -0.27989
137400.0000    0.13729
137440.0000    0.29562
137480.0000    0.30550
137520.0000    0.18991
137560.0000    0.13796
137600.0000    0.29721
137640.0000    0.44672
137680.0000    0.25175
137720.0000    0.30220
137760.0000    0.20626
137800.0000    0.31402
137840.0000    0.01657
137880.0000    0.31184
137920.0000    0.13233
137960.0000    0.30891
138000.0000    0.21072
138040.0000    0.15718
138080.0000   -0.05308
138120.0000    0.33686
138160.0000    0.18603
138200.0000    0.20764
138240.0000    0.06654
138280.0000    0.28208
138320.0000    0.22557
138360.0000    0.14057
138400.0000    0.16386
138440.0000    0.11158
138480.0000    0.02417
138520.0000    0.17118
138560.0000   -0.01882
138600.0000    0.11751
138640.0000    0.00327
138680.0000    0.21058
138720.0000    0.29286
138760.0000    0.09856
138800.0000    0.03584
138840.0000    0.13403
138880.0000    0.02921
138920.0000   -0.04413
138960.0000   -0.03234
139000.0000    0.01772
139040.0000    0.00497
139080.0000   -0.14155
139120.0000   -0.03160
139160.0000    0.21233
139200.0000   -0.02338
139240.0000    0.09623
139280.0000   -0.16123
139320.0000   -0.04842
139360.0000   -0.08627
139400.0000   -0.07992
139440.0000    0.09893
139480.0000   -0.02601
139520.0000   -0.05651
139560.0000   -0.01812
139600.0000    0.51449
139640.0000   -0.10404
139680.0000    0.00685
139720.0000    0.13249
139760.0000    0.27993
139800.0000    0.31821
139840.0000    0.28541
139880.0000    0.33163
139920.0000    0.33069
139960.0000    0.53461
140000.0000    0.40865
140040.0000    0.45129
140080.0000    0.30669
140120.0000    0.09736
140160.0000    0.05270
140200.0000    0.04501
140240.0000    0.02268
140280.0000   -0.16300
140320.0000    0.07457
140360.0000    0.12786
140400.0000    0.18227
140440.0000    0.14076
140480.0000   -0.01582
140520.0000    0.00321
140560.0000   -0.01904
140600.0000    0.13671
140640.0000    0.23723
140680.0000   -0.00982
140720.0000    0.14767
140760.0000    0.03343
140800.0000    0.08984
140840.0000    0.26110
140880.0000   -0.00756
140920.0000    0.01618
140960.0000    0.05627
141000.0000    0.14660
141040.0000   -0.40594
141080.0000   -0.09239
141120.0000    0.08072
141160.0000    0.15264
141200.0000   -0.03692
141240.0000    0.15482
141280.0000    0.20703
141320.0000    0.30042
141360.0000    0.02329
141400.0000    0.03578
141440.0000   -0.12695
141480.0000    0.06748
141520.0000    0.21954
141560.0000    0.36808
141600.0000    0.26066
141640.0000    0.08721
141680.0000   -0.02454
141720.0000    0.18828
141760.0000   -0.03520
141800.0000    0.13692
141840.0000   -0.08360
141880.0000   -0.09887
141920.0000    0.06723
141960.0000    0.18340
142000.0000    0.27757
142040.0000    0.33928
142080.0000   -0.15865
142120.0000    0.11641
142160.0000    0.09789
142200.0000   -0.04001
142240.0000   -0.06583
142280.0000   -0.03854
142320.0000    0.15874
142360.0000    0.03351
142400.0000   -0.10308
142440.0000    0.05335
142480.0000   -0.16032
142520.0000    0.03036
142560.0000    0.13997
142600.0000    0.09145
142640.0000   -0.00048
142680.0000    0.05440
142720.0000    0.20919
142760.0000   -0.05691
142800.0000   -0.16857
142840.0000    0.07754
142880.0000    0.23061
142920.0000    0.01620
142960.0000    0.00244
143000.0000    0.08742
143040.0000   -0.01556
143080.0000    0.05553
143120.0000    0.03399
143160.0000    0.04335
143200.0000    0.06700
143240.0000    0.14145
143280.0000   -0.06887
143320.0000   -0.02879
143360.0000    0.02243
143400.0000    0.06922
143440.0000    0.13088
143480.0000    0.19862
143520.0000   -0.01947
143560.0000    0.07988
143600.0000   -0.04544
143640.0000    0.18313
143680.0000    0.08886
143720.0000   -0.10424
143760.0000    0.06358
143800.0000   -0.01396
143840.0000    0.14227
143880.0000    0.04034
143920.0000   -0.02228
143960.0000    0.06140
144000.0000    0.20321
144040.0000   -0.19163
144080.0000    0.15198
144120.0000    0.09187
144160.0000    0.05378
144200.0000    0.02937
144240.0000   -0.02571
144280.0000   -0.03271
144320.0000    0.04018
144360.0000    0.10692
144400.0000    0.07396
144440.0000    0.01159
144480.0000    0.03671
144520.0000   -0.00765
144560.0000    0.07994
144600.0000    0.17294
144640.0000   -0.05201
144680.0000   -0.13214
144720.0000    0.01932
144760.0000   -0.21506
144800.0000   -0.10120
144840.0000    0.09153
144880.0000   -0.07481
144920.0000   -0.24138
144960.0000   -0.27357
145000.0000   -0.18444
145040.0000   -0.45730
145080.0000   -0.06989
145120.0000   -0.06784
145160.0000   -0.14577
145200.0000   -0.35364
145240.0000   -0.01646
145280.0000   -0.25684
145320.0000   -0.44312
145360.0000   -0.27873
145400.0000   -0.39453
145440.0000   -0.21491
145480.0000   -0.54593
145520.0000   -0.29321
145560.0000   -0.12078
145600.0000   -0.00669
145640.0000    0.16780
145680.0000    0.21977
145720.0000   -0.05009
145760.0000   -0.07598
145800.0000   -0.00441
145840.0000   -0.01561
145880.0000   -0.03559
145920.0000    0.07585
145960.0000   -0.07654
146000.0000    0.05482
146040.0000    0.32627
146080.0000    0.27212
146120.0000    0.12199
146160.0000    0.07791
146200.0000    0.19272
146240.0000   -0.11306
146280.0000    0.24014
146320.0000   -0.16221
146360.0000    0.09047
146400.0000    0.17667
146440.0000    0.21872
146480.0000    0.12029
146520.0000   -0.08627
146560.0000    0.00297
146600.0000   -0.01086
146640.0000   -0.03954
146680.0000    0.06248
146720.0000   -0.02129
146760.0000   -0.20010
146800.0000   -0.11770
146840.0000    0.04269
146880.0000   -0.40676
146920.0000    0.05935
146960.0000   -0.13999
147000.0000    0.07202
147040.0000    0.05273
147080.0000    0.08321
147120.0000    0.07015
147160.0000    0.03983
147200.0000   -0.10774
147240.0000    0.06050
147280.0000    0.06897
147320.0000   -0.16120
147360.0000   -0.15158
147400.0000    0.07570
147440.0000    0.09545
147480.0000    0.10854
147520.0000    0.16613
147560.0000    0.12613
147600.0000    0.06769
147640.0000   -0.00960
147680.0000   -0.54511
147720.0000   -0.51331
147760.0000   -0.21925
147800.0000   -0.41270
147840.0000   -0.48717
147880.0000   -0.63717
147920.0000   -0.59809
147960.0000   -0.37438
148000.0000    0.02909
148040.0000   -0.06466
148080.0000   -0.37225
148120.0000   -0.00483
148160.0000    0.05257
148200.0000   -0.30556
148240.0000    0.17125
148280.0000   -0.08132
148320.0000    0.32417
148360.0000    0.17064
148400.0000   -0.39847
148440.0000   -0.60570
148480.0000   -0.31663
148520.0000   -0.29716
148560.0000   -0.12317
148600.0000    0.22604
148640.0000   -0.17578
148680.0000   -0.04317
148720.0000   -0.03273
148760.0000   -0.54414
148800.0000   -0.19117
148840.0000    0.14055
148880.0000   -0.03309
148920.0000    0.00240
148960.0000   -0.00969
149000.0000   -0.22056
149040.0000    0.03661
149080.0000    0.16775
149120.0000   -0.09183
149160.0000    0.00172
149200.0000   -0.24779
149240.0000   -0.27834
149280.0000    0.14566
149320.0000   -0.04557
149360.0000   -0.04499
149400.0000   -0.00909
149440.0000   -0.11583
149480.0000   -0.16764
149520.0000   -0.05733
149560.0000    0.20577
149600.0000    0.44252
149640.0000    0.50379
149680.0000    0.39936
149720.0000    0.08424
149760.0000    0.12069
149800.0000    0.02495
149840.0000    0.18044
149880.0000    0.15647
149920.0000    0.13307
149960.0000   -0.21827
150000.0000    0.10947
150040.0000   -0.01175
150080.0000   -0.18926
150120.0000   -0.05584
150160.0000   -0.01774
150200.0000   -0.23768
150240.0000   -0.09674
150280.0000   -0.27979
150320.0000    0.04594
150360.0000    0.22595
150400.0000    0.19410
150440.0000   -0.15203
150480.0000    0.02507
150520.0000    0.24749
150560.0000    0.07105
150600.0000    0.17409
150640.0000    0.04588
150680.0000   -0.02871
150720.0000   -0.14059
150760.0000    0.12327
150800.0000    0.13243
150840.0000   -0.00542
150880.0000    0.10775
150920.0000    0.09750
150960.0000    0.01200
151000.0000    0.18752
151040.0000    0.17527
151080.0000    0.10793
151120.0000    0.18625
151160.0000    0.07158
151200.0000    0.15627
151240.0000   -0.00143
151280.0000    0.22781
151320.0000   -0.09752
151360.0000   -0.12196
151400.0000   -0.00868
151440.0000    0.05611
151480.0000    0.18361
151520.0000    0.14685
151560.0000    0.09519
151600.0000    0.03384
151640.0000   -0.04629
151680.0000    0.06366
151720.0000   -0.09344
151760.0000    0.18177
151800.0000    0.10451
151840.0000   -0.42557
151880.0000   -0.04087
151920.0000    0.24105
151960.0000    0.11287
152000.0000    0.07356
152040.0000    0.21592
152080.0000    0.37529
152120.0000    0.38265
152160.0000   -0.28001
152200.0000    0.26302
152240.0000    0.20452
152280.0000    0.18264
152320.0000    0.06864
152360.0000    0.18196
152400.0000    0.13530
152440.0000    0.08354
152480.0000    0.00076
152520.0000   -0.10516
152560.0000   -0.32150
152600.0000   -0.14521
152640.0000   -0.13697
152680.0000   -0.23170
152720.0000   -0.15619
152760.0000   -0.33538
152800.0000   -0.13668
152840.0000    0.10790
152880.0000   -0.23569
152920.0000   -0.10749
152960.0000   -0.59320
153000.0000   -0.28953
153040.0000    0.14045
153080.0000    0.29510
153120.0000   -0.08521
153160.0000   -0.44054
153200.0000    0.13638
153240.0000    0.05156
153280.0000   -0.13395
153320.0000   -0.14413
153360.0000    0.04612
153400.0000   -0.39618
153440.0000    0.05243
153480.0000   -0.00779
153520.0000    0.03873
153560.0000   -0.03885
153600.0000    0.10626
153640.0000    0.14303
153680.0000    0.07005
153720.0000    0.21582
153760.0000    0.04493
153800.0000    0.20519
153840.0000    0.25785
153880.0000    0.22022
153920.0000    0.17038
153960.0000   -0.10949
154000.0000    0.00542
154040.0000    0.12088
154080.0000    0.12447
154120.0000    0.07080
154160.0000    0.07272
154200.0000    0.11195
154240.0000    0.22038
154280.0000   -0.00518
154320.0000    0.05228
154360.0000   -0.00728
154400.0000   -0.32951
154440.0000   -0.38313
154480.0000   -0.11930
154520.0000   -0.05426
154560.0000    0.20406
154600.0000    0.04510
154640.0000    0.06219
154680.0000    0.06317
154720.0000    0.35763
154760.0000   -0.04940
154800.0000    0.05991
154840.0000    0.06525
154880.0000    0.00448
154920.0000    0.03809
154960.0000   -0.22085
155000.0000    0.05660
155040.0000    0.13911
155080.0000    0.08747
155120.0000    0.04434
155160.0000    0.15638
155200.0000   -0.20457
155240.0000   -0.10944
155280.0000   -0.21801
155320.0000   -0.12976
155360.0000   -0.20611
155400.0000    0.11849
155440.0000   -0.01195
155480.0000   -0.04827
155520.0000    0.10629
155560.0000    0.04603
155600.0000    0.16357
155640.0000    0.05509
155680.0000    0.23744
155720.0000    0.04506
155760.0000    0.26317
155800.0000    0.35542
155840.0000    0.29146
155880.0000    0.29226
155920.0000    0.36800
155960.0000    0.40906
156000.0000    0.55413
156040.0000    0.33885
156080.0000    0.40616
156120.0000    0.33231
156160.0000    0.29074
156200.0000    0.35574
156240.0000   -0.00513
156280.0000    0.25080
156320.0000    0.26483
156360.0000    0.11725
156400.0000    0.24329
156440.0000    0.11882
156480.0000    0.18775
156520.0000    0.13969
156560.0000   -0.11890
156600.0000    0.17700
156640.0000   -0.16125
156680.0000    0.05643
156720.0000    0.14200
156760.0000   -0.12630
156800.0000    0.11505
156840.0000    0.11890
156880.0000   -0.21251
156920.0000    0.04707
156960.0000    0.00607
157000.0000   -0.06183
157040.0000   -0.05975
157080.0000   -0.08585
157120.0000    0.06964
157160.0000   -0.14278
157200.0000    0.12111
157240.0000    0.03993
157280.0000    0.07046
157320.0000   -0.18955
157360.0000   -0.04472
157400.0000   -0.12004
157440.0000   -0.18906
157480.0000   -0.10938
157520.0000    0.11137
157560.0000   -0.07641
157600.0000    0.02081
157640.0000    0.13184
157680.0000   -0.09298
157720.0000   -0.21529
157760.0000    0.08331
157800.0000    0.03483
157840.0000    0.09925
157880.0000   -0.05147
157920.0000    0.10944
157960.0000    0.11175
158000.0000   -0.18861
158040.0000   -0.26268
158080.0000    0.14318
158120.0000    0.17172
158160.0000    0.11701
158200.0000   -0.05396
158240.0000    0.07542
158280.0000    0.19081
158320.0000    0.13731
158360.0000    0.06643
158400.0000   -0.07581
158440.0000    0.09119
158480.0000    0.10990
158520.0000    0.24627
158560.0000    0.01165
158600.0000    0.27792
158640.0000    0.10894
158680.0000    0.21087
158720.0000    0.10294
158760.0000   -0.05294
158800.0000    0.05577
158840.0000    0.01054
158880.0000    0.13033
158920.0000   -0.01791
158960.0000   -0.04250
159000.0000   -0.25108
159040.0000    0.03710
159080.0000    0.05678
159120.0000    0.06036
159160.0000   -0.10322
159200.0000   -0.06805
159240.0000    0.03784
159280.0000    0.14657
159320.0000   -0.19824
159360.0000   -0.00138
159400.0000   -0.06435
159440.0000   -0.24155
159480.0000    0.12913
159520.0000   -0.09657
159560.0000    0.02317
159600.0000    0.04242
159640.0000    0.09014
159680.0000    0.02728
159720.0000   -0.07761
159760.0000   -0.08603
159800.0000   -0.06204
159840.0000   -0.07802
159880.0000   -0.07159
159920.0000    0.03434
159960.0000    0.02341
160000.0000    0.08845
160040.0000    0.09170
160080.0000    0.09992
160120.0000    0.12265
160160.0000   -0.01808
160200.0000    0.15795
160240.0000    0.04396
160280.0000   -0.08450
160320.0000   -0.08589
160360.0000   -0.12778
160400.0000   -0.02583
160440.0000    0.03810
160480.0000    0.02750
160520.0000    0.05066
160560.0000    0.17283
160600.0000    0.03667
160640.0000    0.05160
160680.0000   -0.26962
160720.0000    0.10828
160760.0000   -0.03627
160800.0000   -0.09267
160840.0000   -0.19282
160880.0000   -0.09908
160920.0000   -0.17020
160960.0000   -0.03264
161000.0000    0.14772
161040.0000   -0.02631
161080.0000    0.09400
161120.0000   -0.04578
161160.0000   -0.14869
161200.0000    0.06969
161240.0000    0.23868
161280.0000    0.10675
161320.0000    0.24623
161360.0000    0.15753
161400.0000   -0.09439
161440.0000    0.10842
161480.0000   -0.04520
161520.0000    0.09938
161560.0000    0.21339
161600.0000    0.17494
161640.0000    0.21552
161680.0000   -0.16609
161720.0000   -0.08570
161760.0000   -0.21581
161800.0000    0.04121
161840.0000    0.16072
161880.0000   -0.00489
161920.0000    0.20082
161960.0000    0.03089
162000.0000    0.13149
162040.0000   -0.02999
162080.0000   -0.27998
162120.0000   -0.29699
162160.0000   -0.36901
162200.0000   -0.49543
162240.0000   -0.12959
162280.0000   -0.30420
162320.0000   -0.38623
162360.0000   -0.08091
162400.0000   -0.16494
162440.0000    0.04628
162480.0000    0.07037
162520.0000    0.08844
162560.0000    0.20372
162600.0000    0.05842
162640.0000    0.20902
162680.0000    0.10687
162720.0000    0.06697
162760.0000   -0.22923
162800.0000    0.22036
162840.0000   -0.19500
162880.0000    0.03316
162920.0000    0.08531
162960.0000   -0.07723
163000.0000    0.18949
163040.0000   -0.21888
163080.0000   -0.22332
163120.0000   -0.25205
163160.0000   -0.39664
163200.0000   -0.00898
163240.0000    0.33077
163280.0000    0.33464
163320.0000    0.02537
163360.0000    0.05872
163400.0000   -0.32462
163440.0000    0.62340
163480.0000    0.60400
163520.0000    0.67686
163560.0000    0.55294
163600.0000    0.48078
163640.0000    0.41088
163680.0000    0.33190
163720.0000    0.46983
163760.0000    0.40188
163800.0000    0.51169
163840.0000    0.32409
163880.0000    0.47902
163920.0000    0.51576
163960.0000    0.35952
164000.0000    0.40688
164040.0000    0.57207
164080.0000    0.26696
164120.0000    0.49552
164160.0000    0.31759
164200.0000    0.40417
164240.0000    0.29228
164280.0000    0.32017
164320.0000    0.52138
164360.0000    0.42740
164400.0000    0.55508
164440.0000    0.45466
164480.0000    0.40602
164520.0000    0.39743
164560.0000    0.38185
164600.0000    0.41531
164640.0000    0.41580
164680.0000    0.24158
164720.0000    0.48705
164760.0000    0.42547
164800.0000    0.45238
164840.0000    0.27864
164880.0000   -0.29903
164920.0000    0.04051
164960.0000    0.07215
165000.0000   -0.15503
165040.0000   -0.14173
165080.0000   -0.23064
165120.0000   -0.04307
165160.0000   -0.00625
165200.0000    0.26555
165240.0000   -0.10604
165280.0000   -0.34675
165320.0000   -0.17606
165360.0000    0.01676
165400.0000   -0.06753
165440.0000    0.09465
165480.0000    0.32462
165520.0000    0.09340
165560.0000    0.26988
165600.0000    0.04279
165640.0000    0.05306
165680.0000   -0.11760
165720.0000    0.24744
165760.0000    0.31023
165800.0000    0.26138
165840.0000    0.39907
165880.0000    0.55583
165920.0000    0.37235
165960.0000    0.29564
166000.0000    0.41142
166040.0000    0.41088
166080.0000    0.46779
166120.0000    0.44580
166160.0000    0.40107
166200.0000    0.55220
166240.0000    0.27664
166280.0000    0.52928
166320.0000    0.34356
166360.0000    0.31065
166400.0000    0.04633
166440.0000   -0.06738
166480.0000    0.34227
166520.0000    0.08394
166560.0000    0.34838
166600.0000    0.22882
166640.0000    0.45430
166680.0000    0.39632
166720.0000    0.51506
166760.0000    0.37879
166800.0000    0.37922
166840.0000    0.56235
166880.0000    0.48218
166920.0000    0.56333
166960.0000    0.48780
167000.0000    0.35841
167040.0000    0.34880
167080.0000    0.19305
167120.0000    0.46480
167160.0000    0.29887
167200.0000    0.40152
167240.0000    0.53936
167280.0000    0.64367
167320.0000    0.49434
167360.0000    0.42974
167400.0000    0.38349
167440.0000    0.29301
167480.0000    0.54410
167520.0000    0.33551
167560.0000    0.35154
167600.0000    0.12648
167640.0000    0.11499
167680.0000    0.08881
167720.0000   -0.23580
167760.0000    0.17371
167800.0000   -0.12632
167840.0000    0.13509
167880.0000   -0.08510
167920.0000   -0.07240
167960.0000    0.08877
168000.0000   -0.15095
168040.0000    0.05256
168080.0000   -0.02806
168120.0000   -0.05565
168160.0000    0.02442
168200.0000   -0.06805
168240.0000   -0.32243
168280.0000   -0.06931
168320.0000   -0.21321
168360.0000   -0.00578
168400.0000   -0.00838
168440.0000    0.05197
168480.0000   -0.19164
168520.0000   -0.22201
168560.0000   -0.08797
168600.0000   -0.13312
168640.0000    0.02448
168680.0000   -0.13632
168720.0000   -0.02817
168760.0000   -0.08264
168800.0000   -0.07665
168840.0000   -0.19856
168880.0000    0.03330
168920.0000    0.12492
168960.0000    0.27862
169000.0000   -0.04090
169040.0000    0.22165
169080.0000   -0.02716
169120.0000   -0.24687
169160.0000   -0.04972
169200.0000    0.18574
169240.0000    0.14909
169280.0000   -0.09363
169320.0000    0.07983
169360.0000    0.12191
169400.0000    0.06274
169440.0000   -0.18141
169480.0000   -0.04356
169520.0000   -0.21182
169560.0000   -0.13657
169600.0000    0.17484
169640.0000   -0.17569
169680.0000    0.08623
169720.0000    0.17283
169760.0000   -0.05996
169800.0000   -0.03771
169840.0000    0.31506
169880.0000    0.26613
169920.0000    0.00977
169960.0000    0.06814
170000.0000    0.12784
170040.0000    0.13443
170080.0000    0.22260
170120.0000   -0.09731
170160.0000    0.00843
170200.0000    0.06686
170240.0000    0.01886
170280.0000   -0.20564
170320.0000    0.07720
170360.0000    0.14782
170400.0000    0.10013
170440.0000    0.24172
170480.0000    0.19928
170520.0000    0.29143
170560.0000    0.15260
170600.0000    0.30698
170640.0000    0.34179
170680.0000    0.18310
170720.0000    0.46555
170760.0000    0.59093
170800.0000    0.04543
170840.0000    0.49402
170880.0000    0.52622
170920.0000    0.40763
170960.0000    0.26581
171000.0000    0.04809
171040.0000   -0.15600
171080.0000    0.21641
171120.0000   -0.09339
171160.0000   -0.26278
171200.0000   -0.33789
171240.0000    0.08824
171280.0000    0.01598
171320.0000   -0.40204
171360.0000    0.08519
171400.0000   -0.15919
171440.0000    0.14126
171480.0000    0.06412
171520.0000    0.01754
171560.0000   -0.09486
171600.0000   -0.01552
171640.0000   -0.25224
171680.0000    0.06764
171720.0000   -0.18965
171760.0000   -0.15202
171800.0000   -0.13856
171840.0000   -0.01475
171880.0000   -0.18548
171920.0000    0.11572
171960.0000   -0.09337
172000.0000   -0.23418
172040.0000   -0.17280
172080.0000    0.01429
172120.0000    0.35356
172160.0000   -0.45674
172200.0000   -0.05948
172240.0000   -0.13161
172280.0000   -0.21576
172320.0000   -0.63543
172360.0000   -0.35427
172400.0000   -0.31157
172440.0000   -0.42362
172480.0000   -0.53699
172520.0000   -0.30563
172560.0000   -0.48588
172600.0000   -0.49619
172640.0000    0.09050
172680.0000    0.08492
172720.0000   -0.16600
172760.0000   -0.21238
172800.0000   -0.27114
172840.0000    0.07317
172880.0000    0.01415
172920.0000   -0.10346
172960.0000    0.15817
173000.0000   -0.12999
173040.0000    0.05832
173080.0000   -0.16006
173120.0000   -0.08245
173160.0000   -0.08070
173200.0000   -0.09928
173240.0000   -0.03293
173280.0000   -0.01738
173320.0000    0.17850
173360.0000    0.11246
173400.0000    0.08979
173440.0000   -0.16288
173480.0000   -0.21166
173520.0000   -0.17661
173560.0000   -0.16153
173600.0000   -0.06488
173640.0000   -0.03917
173680.0000   -0.09039
173720.0000    0.30612
173760.0000    0.27017
173800.0000    0.35198
173840.0000    0.18019
173880.0000    0.23691
173920.0000    0.06661
173960.0000    0.07101
174000.0000    0.18735
174040.0000   -0.10057
174080.0000   -0.14754
174120.0000    0.11306
174160.0000   -0.00115
174200.0000    0.00342
174240.0000    0.38461
174280.0000    0.02259
174320.0000    0.06067
174360.0000   -0.05136
174400.0000    0.03845
174440.0000   -0.18081
174480.0000    0.20438
174520.0000    0.08191
174560.0000   -0.06089
174600.0000    0.10038
174640.0000   -0.05003
174680.0000   -0.02989
174720.0000   -0.07861
174760.0000   -0.01269
174800.0000    0.15018
174840.0000   -0.15945
174880.0000   -0.07507
174920.0000    0.30189
174960.0000    0.35981
175000.0000    0.46413
175040.0000    0.38169
175080.0000    0.58667
175120.0000    0.35026
175160.0000    0.01822
175200.0000   -0.07401
175240.0000    0.10526
175280.0000    0.05999
175320.0000    0.06747
175360.0000   -0.01362
175400.0000    0.09702
175440.0000   -0.09125
175480.0000   -0.00531
175520.0000   -0.00816
175560.0000    0.15101
175600.0000   -0.04644
175640.0000   -0.07559
175680.0000   -0.01655
175720.0000    0.17238
175760.0000    0.00790
175800.0000    0.32833
175840.0000    0.20303
175880.0000    0.12273
175920.0000    0.09952
175960.0000   -0.05838
176000.0000    0.00928
176040.0000    0.05091
176080.0000    0.08782
176120.0000   -0.05250
176160.0000   -0.12608
176200.0000   -0.04179
176240.0000    0.37181
176280.0000    0.41816
176320.0000    0.58827
176360.0000    0.02908
176400.0000    0.05287
176440.0000    0.52753
176480.0000    0.57734
176520.0000    0.38609
176560.0000    0.33455
176600.0000    0.43323
176640.0000    0.34530
176680.0000    0.35850
176720.0000    0.40181
176760.0000    0.49648
176800.0000    0.36723
176840.0000    0.36094
176880.0000    0.43604
176920.0000    0.52592
176960.0000    0.32115
177000.0000    0.30826
177040.0000    0.44066
177080.0000    0.24169
177120.0000   -0.08745
177160.0000   -0.03348
177200.0000   -0.10440
177240.0000   -0.08698
177280.0000    0.21309
177320.0000    0.07229
177360.0000   -0.01941
177400.0000    0.00184
177440.0000    0.07063
177480.0000    0.03399
177520.0000   -0.21814
177560.0000    0.00811
177600.0000    0.24974
177640.0000   -0.06845
177680.0000   -0.06139
177720.0000   -0.03919
177760.0000    0.06611
177800.0000    0.42039
177840.0000    0.19493
177880.0000    0.49541
177920.0000    0.27906
177960.0000    0.20365
178000.0000    0.29055
178040.0000    0.39196
178080.0000    0.08513
178120.0000   -0.14278
178160.0000    0.07205
178200.0000    0.00101
178240.0000   -0.01921
178280.0000   -0.12591
178320.0000    0.13688
178360.0000    0.04362
178400.0000    0.02027
178440.0000    0.26346
178480.0000   -0.05870
178520.0000    0.07684
178560.0000    0.09692
178600.0000   -0.07056
178640.0000    0.24449
178680.0000    0.05161
178720.0000   -0.03954
178760.0000    0.03603
178800.0000    0.27681
178840.0000    0.19602
178880.0000    0.24370
178920.0000    0.46510
178960.0000    0.23459
179000.0000    0.14802
179040.0000    0.28674
179080.0000    0.29000
179120.0000    0.31994
179160.0000    0.33521
179200.0000    0.24411
179240.0000    0.38656
179280.0000    0.39590
179320.0000    0.28735
179360.0000    0.35366
179400.0000    0.25092
179440.0000    0.42568
179480.0000    0.39631
179520.0000    0.31916
179560.0000    0.28226
179600.0000    0.40699
179640.0000    0.29609
179680.0000    0.26935
179720.0000    0.41041
179760.0000    0.35378
179800.0000    0.14432
179840.0000    0.20723
179880.0000    0.31217
179920.0000    0.29251
179960.0000    0.16083
180000.0000    0.22252
180040.0000    0.24537
180080.0000    0.19297
180120.0000    0.21937
180160.0000   -0.07139
180200.0000    0.10847
180240.0000   -0.10349
180280.0000    0.03096
180320.0000    0.01660
180360.0000   -0.00675
180400.0000    0.30517
180440.0000    0.33883
180480.0000    0.34308
180520.0000    0.39448
180560.0000    0.29785
180600.0000    0.34127
180640.0000    0.21875
180680.0000    0.26032
180720.0000    0.24282
180760.0000    0.30291
180800.0000    0.31403
180840.0000    0.25834
180880.0000    0.45390
180920.0000    0.21733
180960.0000    0.36920
181000.0000    0.06498
181040.0000    0.17788
181080.0000    0.08759
181120.0000   -0.04261
181160.0000    0.49957
181200.0000    0.32956
181240.0000    0.09349
181280.0000   -0.04763
181320.0000   -0.16319
181360.0000    0.21436
181400.0000   -0.00756
181440.0000    0.21940
181480.0000    0.35632
181520.0000    0.31952
181560.0000    0.25186
181600.0000    0.28004
181640.0000    0.06154
181680.0000    0.04663
181720.0000   -0.10766
181760.0000   -0.10112
181800.0000    0.09201
181840.0000   -0.01146
181880.0000   -0.24947
181920.0000    0.00555
181960.0000   -0.01458
182000.0000    0.26128
182040.0000    0.22444
182080.0000    0.15135
182120.0000   -0.11347
182160.0000    0.01950
182200.0000    0.03654
182240.0000   -0.00694
182280.0000   -0.02592
182320.0000   -0.06931
182360.0000   -0.07848
182400.0000   -0.02456
182440.0000    0.19380
182480.0000    0.25190
182520.0000    0.00233
182560.0000   -0.01891
182600.0000   -0.19063
182640.0000   -0.05728
182680.0000    0.11283
182720.0000    0.06758
182760.0000   -0.01051
182800.0000   -0.00188
182840.0000    0.37170
182880.0000    0.22311
182920.0000   -0.15264
182960.0000   -0.05775
183000.0000   -0.04362
183040.0000   -0.41720
183080.0000   -0.39401
183120.0000   -0.14016
183160.0000    0.03024
183200.0000   -0.21861
183240.0000    0.30900
183280.0000    0.11188
183320.0000    0.10150
183360.0000    0.04251
183400.0000    0.20328
183440.0000   -0.03373
183480.0000    0.06765
183520.0000   -0.00537
183560.0000    0.41104
183600.0000    0.37954
183640.0000    0.21987
183680.0000   -0.10385
183720.0000   -0.03611
183760.0000    0.04821
183800.0000    0.01337
183840.0000    0.40263
183880.0000    0.40793
183920.0000    0.41090
183960.0000    0.39292
184000.0000    0.09326
184040.0000    0.25306
184080.0000    0.31954
184120.0000    0.26750
184160.0000    0.26787
184200.0000    0.19398
184240.0000    0.17659
184280.0000    0.24755
184320.0000    0.40973
184360.0000    0.48815
184400.0000    0.24994
184440.0000    0.37976
184480.0000    0.26115
184520.0000    0.50805
184560.0000    0.53888
184600.0000    0.15823
184640.0000    0.31192
184680.0000   -0.00665
184720.0000   -0.25460
184760.0000    0.15877
184800.0000   -0.05035
184840.0000   -0.30148
184880.0000   -0.23558
184920.0000   -0.06317
184960.0000    0.02854
185000.0000   -0.14246
185040.0000    0.11099
185080.0000   -0.02052
185120.0000   -0.08752
185160.0000   -0.12870
185200.0000   -0.42433
185240.0000   -0.09212
185280.0000    0.16698
185320.0000    0.21840
185360.0000    0.48068
185400.0000    0.33780
185440.0000    0.41039
185480.0000    0.32490
185520.0000    0.39206
185560.0000    0.31953
185600.0000    0.30876
185640.0000    0.10485
185680.0000    0.16332
185720.0000    0.33122
185760.0000    0.06725
185800.0000    0.37115
185840.0000    0.32647
185880.0000    0.27194
185920.0000    0.33652
185960.0000    0.17818
186000.0000    0.40276
186040.0000    0.29777
186080.0000    0.29355
186120.0000    0.10118
186160.0000    0.29131
186200.0000    0.22020
186240.0000    0.11016
186280.0000    0.13109
186320.0000    0.23655
186360.0000    0.39935
186400.0000    0.29285
186440.0000    0.28965
186480.0000    0.28899
186520.0000    0.35889
186560.0000    0.27942
186600.0000    0.39497
186640.0000    0.33356
186680.0000    0.24010
186720.0000    0.43090
186760.0000    0.38098
186800.0000    0.12695
186840.0000    0.31578
186880.0000    0.26339
186920.0000    0.33497
186960.0000    0.22081
187000.0000    0.41836
187040.0000    0.19400
187080.0000    0.27663
187120.0000    0.09283
187160.0000    0.16475
187200.0000    0.18872
187240.0000    0.30235
187280.0000    0.40162
187320.0000    0.21086
187360.0000    0.03704
187400.0000    0.05361
187440.0000    0.00419
187480.0000   -0.00959
187520.0000    0.20338
187560.0000    0.25273
187600.0000    0.23397
187640.0000    0.23397
187680.0000    0.30011
187720.0000    0.46758
187760.0000    0.33657
187800.0000    0.39736
187840.0000    0.22290
187880.0000    0.24809
187920.0000    0.25161
187960.0000    0.39677
188000.0000    0.36481
188040.0000    0.42046
188080.0000    0.25288
188120.0000    0.21079
188160.0000    0.32415
188200.0000    0.25618
188240.0000    0.25168
188280.0000    0.36666
188320.0000    0.33422
188360.0000    0.36097
188400.0000    0.34095
188440.0000    0.36485
188480.0000    0.32924
188520.0000    0.32083
188560.0000    0.27522
188600.0000    0.46992
188640.0000    0.26163
188680.0000    0.31162
188720.0000    0.36444
188760.0000    0.33512
188800.0000    0.39163
188840.0000    0.36506
188880.0000    0.46904
188920.0000    0.27518
188960.0000    0.24951
189000.0000    0.45434
189040.0000    0.17087
189080.0000    0.26715
189120.0000    0.16119
189160.0000    0.47190
189200.0000    0.42921
189240.0000    0.43792
189280.0000    0.32193
189320.0000   -0.15181
189360.0000   -0.09606
189400.0000   -0.02132
189440.0000   -0.15634
189480.0000   -0.42724
189520.0000   -0.23289
189560.0000    0.01207
189600.0000   -0.50163
189640.0000   -0.56399
189680.0000   -0.23511
189720.0000   -0.25665
189760.0000   -0.04842
189800.0000    0.18888
189840.0000   -0.07810
189880.0000    0.04750
189920.0000    0.00807
189960.0000    0.04573
190000.0000   -0.44162
190040.0000   -0.55880
190080.0000   -0.39960
190120.0000    0.21113
190160.0000    0.18484
190200.0000    0.13616
190240.0000    0.13317
190280.0000    0.22554
190320.0000    0.30287
190360.0000    0.11592
190400.0000    0.06064
190440.0000    0.21597
190480.0000    0.07867
190520.0000   -0.15354
190560.0000   -0.00160
190600.0000    0.04352
190640.0000    0.00006
190680.0000    0.07540
190720.0000   -0.02103
190760.0000    0.06390
190800.0000    0.01607
190840.0000    0.00938
190880.0000   -0.01026
190920.0000    0.14690
190960.0000    0.07243
191000.0000    0.03987
191040.0000   -0.04557
191080.0000   -0.13079
191120.0000    0.08389
191160.0000   -0.10424
191200.0000    0.02635
191240.0000    0.05797
191280.0000    0.01182
191320.0000    0.05256
191360.0000   -0.06232
191400.0000   -0.03585
191440.0000    0.01568
191480.0000    0.20090
191520.0000    0.04208
191560.0000    0.04195
191600.0000   -0.09568
191640.0000   -0.15854
191680.0000   -0.38703
191720.0000   -0.07011
191760.0000    0.06668
191800.0000    0.12653
191840.0000    0.07676
191880.0000    0.07194
191920.0000    0.36019
191960.0000    0.09471
192000.0000   -0.11743
192040.0000   -0.03092
192080.0000   -0.01414
192120.0000    0.09838
192160.0000    0.27316
192200.0000    0.07194
192240.0000    0.01084
192280.0000    0.14665
192320.0000    0.11278
192360.0000    0.19383
192400.0000    0.16296
192440.0000   -0.02047
192480.0000    0.09977
192520.0000    0.09906
192560.0000   -0.14246
192600.0000    0.11392
192640.0000    0.00397
192680.0000   -0.02460
192720.0000    0.12362
192760.0000   -0.02996
192800.0000    0.17911
192840.0000    0.08154
192880.0000    0.13073
192920.0000    0.17403
192960.0000    0.05764
193000.0000   -0.34251
193040.0000    0.09030
193080.0000    0.03275
193120.0000    0.08836
193160.0000    0.12155
193200.0000    0.12212
193240.0000   -0.02332
193280.0000    0.07526
193320.0000    0.09516
193360.0000   -0.03995
193400.0000   -0.05479
193440.0000    0.27503
193480.0000    0.12040
193520.0000    0.20328
193560.0000    0.30112
193600.0000    0.06207
193640.0000    0.15283
193680.0000    0.08135
193720.0000   -0.08418
193760.0000    0.30036
193800.0000   -0.00295
193840.0000    0.05884
193880.0000   -0.05613
193920.0000    0.02673
193960.0000   -0.10497
194000.0000   -0.08412
194040.0000   -0.22538
194080.0000   -0.16722
194120.0000   -0.15015
194160.0000   -0.29526
194200.0000    0.04644
194240.0000    0.02361
194280.0000    0.16129
194320.0000    0.13272
194360.0000    0.09093
194400.0000    0.25710
194440.0000    0.00457
194480.0000    0.07887
194520.0000    0.09371
194560.0000    0.25939
194600.0000    0.12419
194640.0000    0.24369
194680.0000    0.02734
194720.0000    0.10617
194760.0000    0.16702
194800.0000    0.23138
194840.0000   -0.17881
194880.0000    0.16447
194920.0000    0.14317
194960.0000    0.20681
195000.0000    0.21000
195040.0000    0.13293
195080.0000    0.28071
195120.0000    0.17666
195160.0000    0.22635
195200.0000    0.23849
195240.0000   -0.07316
195280.0000    0.21049
195320.0000    0.41655
195360.0000    0.22192
195400.0000    0.19641
195440.0000    0.16684
195480.0000    0.26616
195520.0000    0.26847
195560.0000    0.29303
195600.0000   -0.01103
195640.0000    0.23248
195680.0000    0.11992
195720.0000    0.31610
195760.0000    0.33245
195800.0000    0.35566
195840.0000    0.01153
195880.0000    0.01274
195920.0000    0.15583
195960.0000   -0.30397
196000.0000    0.17398
196040.0000    0.32263
196080.0000    0.06693
196120.0000    0.32785
196160.0000    0.20010
196200.0000    0.21645
196240.0000    0.21667
196280.0000    0.18100
196320.0000    0.07388
196360.0000    0.36794
196400.0000    0.18929
196440.0000    0.22281
196480.0000    0.44808
196520.0000    0.45301
196560.0000    0.17162
196600.0000    0.32820
196640.0000    0.13520
196680.0000    0.31607
196720.0000    0.16437
196760.0000    0.22515
196800.0000    0.37108
196840.0000    0.23491
196880.0000    0.41277
196920.0000    0.23489
196960.0000    0.17478
197000.0000    0.29734
197040.0000    0.43406
197080.0000    0.38171
197120.0000    0.14713
197160.0000    0.19198
197200.0000    0.23589
197240.0000    0.03764
197280.0000    0.21565
197320.0000    0.26408
197360.0000    0.21728
197400.0000    0.23387
197440.0000    0.35822
197480.0000    0.44350
197520.0000    0.22280
197560.0000    0.09245
197600.0000    0.16136
197640.0000    0.15324
197680.0000    0.10134
197720.0000    0.23377
197760.0000    0.18573
197800.0000   -0.11171
197840.0000    0.04930
197880.0000   -0.03839
197920.0000    0.06318
197960.0000    0.10707
198000.0000   -0.00132
198040.0000    0.02962
198080.0000    0.21793
198120.0000    0.05049
198160.0000   -0.22475
198200.0000   -0.13972
198240.0000    0.07725
198280.0000    0.17836
198320.0000   -0.01231
198360.0000    0.12731
198400.0000    0.15419
198440.0000    0.15080
198480.0000   -0.03906
198520.0000    0.22261
198560.0000    0.25365
198600.0000    0.07356
198640.0000    0.22712
198680.0000   -0.06619
198720.0000   -0.07598
198760.0000    0.04882
198800.0000   -0.01781
198840.0000   -0.06460
198880.0000    0.19374
198920.0000    0.10493
198960.0000    0.14758
199000.0000   -0.19469
199040.0000   -0.24841
199080.0000   -0.35043
199120.0000   -0.72443
199160.0000   -0.85901
199200.0000   -0.02293
199240.0000   -0.09985
199280.0000   -0.37552
199320.0000   -0.16556
199360.0000   -0.37175
199400.0000   -0.44882
199440.0000   -0.49109
199480.0000   -0.31247
199520.0000   -0.53333
199560.0000   -0.17396
199600.0000   -0.64635
199640.0000   -0.40029
199680.0000   -0.12420
199720.0000    0.13496
199760.0000    0.11401
199800.0000   -0.07583
199840.0000   -0.10722
199880.0000   -0.15338
199920.0000   -0.38459
199960.0000   -0.18553
200000.0000   -0.13943
200040.0000   -0.27728
200080.0000    0.15863
200120.0000    0.14267
200160.0000   -0.31717
200200.0000   -0.38126
200240.0000   -0.29817
200280.0000   -0.21892
200320.0000    0.43347
200360.0000    0.11384
200400.0000   -0.15256
200440.0000   -0.14965
200480.0000   -0.32882
200520.0000   -0.10638
200560.0000   -0.51039
200600.0000   -0.17634
200640.0000    0.38911
200680.0000    0.38248
200720.0000   -0.27721
200760.0000    0.09264
200800.0000    0.00323
200840.0000    0.25126
200880.0000    0.20140
200920.0000    0.17456
200960.0000    0.08625
201000.0000    0.03516
201040.0000    0.26472
201080.0000    0.32498
201120.0000    0.09131
201160.0000    0.38666
201200.0000   -0.03694
201240.0000    0.09625
201280.0000   -0.01607
201320.0000   -0.11745
201360.0000   -0.03158
201400.0000   -0.31961
201440.0000   -0.25780
201480.0000   -0.03693
201520.0000    0.12843
201560.0000   -0.22038
201600.0000   -0.14417
201640.0000   -0.29163
201680.0000   -0.48009
201720.0000    0.34891
201760.0000    0.08748
201800.0000    0.15618
201840.0000    0.27447
201880.0000    0.06215
201920.0000    0.01502
201960.0000   -0.20532
202000.0000   -0.36677
202040.0000   -0.10524
202080.0000   -0.32518
202120.0000   -0.33763
202160.0000   -0.14060
202200.0000    0.05854
202240.0000   -0.08616
202280.0000   -0.26546
202320.0000   -0.05723
202360.0000   -0.38089
202400.0000   -0.35826
202440.0000   -0.47064
202480.0000   -0.43471
202520.0000   -0.11267
202560.0000    0.19679
202600.0000   -0.17536
202640.0000   -0.44643
202680.0000   -0.37801
202720.0000   -0.77919
202760.0000   -0.09634
202800.0000    0.01200
202840.0000   -0.03977
202880.0000   -0.07951
202920.0000    0.26807
202960.0000   -0.20341
203000.0000   -0.31426
203040.0000   -0.04316
203080.0000   -0.26430
203120.0000   -0.42792
203160.0000   -0.23634
203200.0000   -0.06972
203240.0000    0.13093
203280.0000    0.01980
203320.0000   -0.18130
203360.0000   -0.51889
203400.0000   -0.30197
203440.0000   -0.50300
203480.0000   -0.16470
203520.0000   -0.52683
203560.0000   -0.12325
203600.0000   -0.00547
203640.0000    0.09331
203680.0000    0.10661
203720.0000    0.04345
203760.0000   -0.19019
203800.0000   -0.12435
203840.0000    0.11714
203880.0000   -0.61314
203920.0000   -0.08340
203960.0000   -0.24748
204000.0000    0.08241
204040.0000   -0.15653
204080.0000   -0.15986
204120.0000   -0.16343
204160.0000   -0.07104
204200.0000   -0.37871
204240.0000   -0.21705
204280.0000    0.03803
204320.0000   -0.06065
204360.0000   -0.18333
204400.0000   -0.19721
204440.0000    0.08074
204480.0000    0.33395
204520.0000    0.07791
204560.0000    0.26647
204600.0000    0.11602
204640.0000    0.12439
204680.0000   -0.16396
204720.0000    0.10200
204760.0000   -0.04325
204800.0000   -0.06494
204840.0000    0.09265
204880.0000    0.38195
204920.0000    0.12142
204960.0000    0.26866
205000.0000    0.36066
205040.0000    0.03815
205080.0000    0.06373
205120.0000    0.02737
205160.0000    0.12697
205200.0000    0.15130
205240.0000    0.10340
205280.0000    0.01025
205320.0000    0.02594
205360.0000   -0.08802
205400.0000   -0.00639
205440.0000   -0.01744
205480.0000   -0.34767
205520.0000   -0.21643
205560.0000   -0.10359
205600.0000   -0.22214
205640.0000   -0.03505
205680.0000    0.20866
205720.0000    0.11515
205760.0000   -0.04158
205800.0000    0.38269
205840.0000    0.44916
205880.0000    0.56050
205920.0000    0.50746
205960.0000    0.38575
206000.0000    0.50899
206040.0000    0.15055
206080.0000    0.32165
206120.0000    0.24433
206160.0000    0.09530
206200.0000    0.25692
206240.0000    0.05380
206280.0000   -0.14849
206320.0000    0.24254
206360.0000    0.42714
206400.0000    0.24331
206440.0000    0.20714
206480.0000    0.40869
206520.0000    0.21193
206560.0000    0.04513
206600.0000   -0.07644
206640.0000    0.13134
206680.0000   -0.30583
206720.0000    0.00381
206760.0000    0.06337
206800.0000   -0.01838
206840.0000    0.19401
206880.0000    0.25216
206920.0000   -0.14796
206960.0000    0.15896
207000.0000   -0.18151
207040.0000    0.11962
207080.0000   -0.08216
207120.0000   -0.01422
207160.0000   -0.12192
207200.0000    0.03607
207240.0000    0.04558
207280.0000    0.06351
207320.0000    0.01305
207360.0000    0.00548
207400.0000    0.13360
207440.0000    0.14649
207480.0000    0.01254
207520.0000    0.09145
207560.0000    0.05764
207600.0000    0.01109
207640.0000    0.14142
207680.0000    0.29413
207720.0000    0.09554
207760.0000    0.19207
207800.0000   -0.17295
207840.0000    0.05028
207880.0000    0.09089
207920.0000    0.07203
207960.0000   -0.04982
208000.0000    0.21597
208040.0000   -0.00943
208080.0000    0.46403
208120.0000    0.53488
208160.0000    0.52784
208200.0000    0.56739
208240.0000    0.52103
208280.0000    0.43058
208320.0000    0.52851
208360.0000    0.53109
208400.0000    0.37427
208440.0000    0.00331
208480.0000    0.41566
208520.0000    0.13692
208560.0000    0.10999
208600.0000    0.16618
208640.0000   -0.02008
208680.0000    0.03802
208720.0000    0.07643
208760.0000    0.05765
208800.0000    0.25818
208840.0000    0.42753
208880.0000    0.59973
208920.0000    0.65497
208960.0000    0.43067
209000.0000    0.58936
209040.0000    0.57989
209080.0000    0.07419
209120.0000    0.03672
209160.0000    0.10622
209200.0000    0.27902
209240.0000    0.49818
209280.0000    0.66279
209320.0000    0.60733
209360.0000    0.72515
209400.0000    0.58874
209440.0000    0.49734
209480.0000    0.41635
209520.0000    0.45540
209560.0000    0.35544
209600.0000    0.51330
209640.0000    0.66528
209680.0000    0.42009
209720.0000    0.57833
209760.0000    0.55232
209800.0000    0.66642
209840.0000    0.47821
209880.0000    0.49252
209920.0000    0.45723
209960.0000    0.45967
210000.0000    0.43684
210040.0000    0.42220
210080.0000    0.70333
210120.0000    0.73979
210160.0000    0.50430
210200.0000    0.40602
210240.0000    0.28469
210280.0000    0.43767
210320.0000    0.45517
210360.0000    0.35622
210400.0000    0.58879
210440.0000    0.43295
210480.0000    0.57257
210520.0000    0.57292
210560.0000    0.72394
210600.0000    0.65534
210640.0000    0.63792
210680.0000    0.43430
210720.0000    0.60403
210760.0000    0.56796
210800.0000    0.67141
210840.0000    0.58366
210880.0000    0.70556
210920.0000    0.54283
210960.0000    0.49315
211000.0000    0.65831
211040.0000    0.57346
211080.0000    0.46842
211120.0000    0.59523
211160.0000    0.68598
211200.0000    0.40007
211240.0000    0.56462
211280.0000    0.49877
211320.0000    0.31016
211360.0000    0.42930
211400.0000    0.45503
211440.0000    0.49413
211480.0000    0.14599
211520.0000    0.48767
211560.0000    0.30161
211600.0000    0.32416
211640.0000    0.68187
211680.0000    0.62431
211720.0000    0.64471
211760.0000    0.57767
211800.0000    0.74224
211840.0000    0.81016
211880.0000    0.48036
211920.0000    0.76564
211960.0000    0.60851
212000.0000    0.77699
212040.0000    0.68228
212080.0000    0.84841
212120.0000    0.77229
212160.0000    0.59715
212200.0000    0.90858
212240.0000    0.80833
212280.0000    0.59831
212320.0000    0.81980
212360.0000    0.76088
212400.0000    0.76180
212440.0000    0.81456
212480.0000    0.73978
212520.0000    0.68067
212560.0000    0.78662
212600.0000    0.80582
212640.0000    0.65623
212680.0000    0.72950
212720.0000    0.55516
212760.0000    0.24009
212800.0000    0.63707
212840.0000    0.83535
212880.0000    0.93641
212920.0000    0.55448
212960.0000    0.59378
213000.0000    0.83692
213040.0000    0.59839
213080.0000    0.78461
213120.0000    0.75104
213160.0000    0.79954
213200.0000    0.68813
213240.0000    0.87645
213280.0000    0.75747
213320.0000    0.73664
213360.0000    0.72622
213400.0000    0.62604
213440.0000    0.67411
213480.0000    0.62447
213520.0000    0.65597
213560.0000    0.78603
213600.0000    0.63743
213640.0000    0.69758
213680.0000    0.67319
213720.0000    0.48691
213760.0000    0.65948
213800.0000    0.67265
213840.0000    0.79850
213880.0000    0.67222
213920.0000    0.28303
213960.0000    0.60010
214000.0000    0.60067
214040.0000    0.26666
214080.0000    0.46303
214120.0000    0.28356
214160.0000    0.46705
214200.0000    0.58187
214240.0000    0.45523
214280.0000    0.63881
214320.0000    0.99923
214360.0000    0.63207
214400.0000    0.79272
214440.0000    0.51020
214480.0000    0.46836
214520.0000    1.05542
214560.0000    0.96849
214600.0000    0.71617
214640.0000    0.74343
214680.0000    0.44189
214720.0000    0.69609
214760.0000    0.50128
214800.0000    0.68607
214840.0000    0.94900
214880.0000    1.06991
214920.0000    0.97889
214960.0000    1.01373
215000.0000    1.22860
215040.0000    0.95485
215080.0000    0.93854
215120.0000    0.95865
215160.0000    1.06160
215200.0000    1.06860
215240.0000    1.26515
215280.0000    1.15913
215320.0000    1.01683
215360.0000    1.08580
215400.0000    1.24015
215440.0000    1.18636
215480.0000    0.97841
215520.0000    1.27403
215560.0000    1.20879
215600.0000    1.03759
215640.0000    1.01675
215680.0000    0.89764
215720.0000    1.05645
215760.0000    1.00627
215800.0000    1.09602
215840.0000    1.00402
215880.0000    1.01691
215920.0000    1.09113
215960.0000    1.13697
216000.0000    1.08597
216040.0000    1.11864
216080.0000    1.07028
216120.0000    0.94104
216160.0000    0.71598
216200.0000    1.12308
216240.0000    1.05127
216280.0000    1.14895
216320.0000    1.36279
216360.0000    1.04295
216400.0000    1.15634
216440.0000    1.19926
216480.0000    1.22618
216520.0000    1.21899
216560.0000    1.14296
216600.0000    1.23325
216640.0000    1.19519
216680.0000    1.22773
216720.0000    1.25435
216760.0000    0.98267
216800.0000    1.00285
216840.0000    1.06368
216880.0000    1.09722
216920.0000    1.00686
216960.0000    1.11021
217000.0000    1.16182
217040.0000    1.06772
217080.0000    0.87162
217120.0000    1.24124
217160.0000    1.16338
217200.0000    1.15922
217240.0000    1.25800
217280.0000    1.09138
217320.0000    1.01897
217360.0000    1.19979
217400.0000    0.94336
217440.0000    1.09563
217480.0000    1.11102
217520.0000    1.21526
217560.0000    0.99211
217600.0000    0.95119
217640.0000    1.12456
217680.0000    1.19685
217720.0000    1.19917
217760.0000    1.13800
217800.0000    1.20476
217840.0000    1.02632
217880.0000    1.21405
217920.0000    1.11730
217960.0000    1.12771
218000.0000    0.95580
218040.0000    1.13590
218080.0000    1.04488
218120.0000    1.10364
218160.0000    1.22074
218200.0000    1.14010
218240.0000    1.28648
218280.0000    0.97460
218320.0000    1.04923
218360.0000    1.01594
218400.0000    1.24169
218440.0000    1.04437
218480.0000    1.30430
218520.0000    1.27374
218560.0000    1.16336
218600.0000    1.19011
218640.0000    1.26578
218680.0000    1.21231
218720.0000    1.10681
218760.0000    1.34293
218800.0000    1.35321
218840.0000    1.29976
218880.0000    1.32792
218920.0000    1.08778
218960.0000    1.23585
219000.0000    1.13970
219040.0000    1.18398
219080.0000    1.36620
219120.0000    1.19347
219160.0000    1.23142
219200.0000    1.15430
219240.0000    1.21951
219280.0000    1.32001
219320.0000    1.24851
219360.0000    1.51107
219400.0000    1.28856
219440.0000    1.37275
219480.0000    1.19150
219520.0000    1.08490
219560.0000    1.19551
219600.0000    1.30308
219640.0000    0.88795
219680.0000    1.03797
219720.0000    1.17111
219760.0000    1.34577
219800.0000    1.04941
219840.0000    1.06268
219880.0000    1.16040
219920.0000    1.02974
219960.0000    1.14131
220000.0000    1.17470
220040.0000    1.14927
220080.0000    1.14415
220120.0000    1.35481
220160.0000    1.14038
220200.0000    1.15632
220240.0000    1.01974
220280.0000    1.10200
220320.0000    1.11145
220360.0000    0.98472
220400.0000    1.15653
220440.0000    1.06661
220480.0000    1.14616
220520.0000    1.14636
220560.0000    1.24233
220600.0000    1.05773
220640.0000    1.15547
220680.0000    1.12699
220720.0000    1.11916
220760.0000    1.04007
220800.0000    1.08633
220840.0000    1.04716
220880.0000    1.13181
220920.0000    1.14136
220960.0000    1.15921
221000.0000    1.15209
221040.0000    1.00688
221080.0000    1.13050
221120.0000    1.16212
221160.0000    1.16793
221200.0000    1.27978
221240.0000    1.03460
221280.0000    0.97558
221320.0000    1.17495
221360.0000    1.10853
221400.0000    0.96197
221440.0000    0.98474
221480.0000    1.01516
221520.0000    1.03385
221560.0000    1.07876
221600.0000    1.11907
221640.0000    0.95919
221680.0000    1.12965
221720.0000    1.08145
221760.0000    1.15797
221800.0000    1.11179
221840.0000    1.18948
221880.0000    1.18336
221920.0000    1.18820
221960.0000    1.14543
222000.0000    0.87483
222040.0000    1.11810
222080.0000    1.02774
222120.0000    1.05907
222160.0000    1.07863
222200.0000    1.07342
222240.0000    1.20449
222280.0000    1.19163
222320.0000    1.11479
222360.0000    1.23308
222400.0000    1.12281
222440.0000    1.22874
222480.0000    1.27233
222520.0000    1.07263
222560.0000    1.07893
222600.0000    1.18056
222640.0000    1.16723
222680.0000    1.13375
222720.0000    0.97245
222760.0000    0.99458
222800.0000    1.07252
222840.0000    1.07080
222880.0000    1.08897
222920.0000    1.12226
222960.0000    1.14097
223000.0000    1.03401
223040.0000    1.14123
223080.0000    0.99307
223120.0000    1.24181
223160.0000    1.00878
223200.0000    1.21700
223240.0000    1.03417
223280.0000    1.15828
223320.0000    0.89100
223360.0000    1.01587
223400.0000    1.22933
223440.0000    1.25961
223480.0000    1.25452
223520.0000    1.13275
223560.0000    1.12202
223600.0000    1.23361
223640.0000    1.19624
223680.0000    1.02244
223720.0000    1.18182
223760.0000    1.17209
223800.0000    1.22633
223840.0000    1.15052
223880.0000    1.23073
223920.0000    1.25787
223960.0000    1.16220
224000.0000    1.17641
224040.0000    1.12360
224080.0000    1.26361
224120.0000    1.15251
224160.0000    1.22059
224200.0000    1.16509
224240.0000    1.04396
224280.0000    1.21000
224320.0000    1.21106
224360.0000    1.18116
224400.0000    1.36088
224440.0000    1.13859
224480.0000    1.08378
224520.0000    1.09690
224560.0000    1.15068
224600.0000    1.16743
224640.0000    1.21979
224680.0000    0.99714
224720.0000    1.24252
224760.0000    1.05977
224800.0000    1.04601
224840.0000    1.15912
224880.0000    1.09363
224920.0000    1.28407
224960.0000    1.06258
225000.0000    1.05388
225040.0000    1.18040
225080.0000    1.10293
225120.0000    1.12778
225160.0000    1.23557
225200.0000    0.99926
225240.0000    1.02497
225280.0000    0.94902
225320.0000    1.02536
225360.0000    1.05116
225400.0000    1.01189
225440.0000    1.10048
225480.0000    1.02182
225520.0000    1.00833
225560.0000    1.04554
225600.0000    1.12390
225640.0000    1.17946
225680.0000    1.03962
225720.0000    1.06040
225760.0000    1.13871
225800.0000    1.07375
225840.0000    1.10768
225880.0000    1.12381
225920.0000    1.23581
225960.0000    1.08537
226000.0000    1.12707
226040.0000    1.09218
226080.0000    1.09600
226120.0000    1.08070
226160.0000    1.22815
226200.0000    1.14999
226240.0000    1.00995
226280.0000    1.01572
226320.0000    1.19908
226360.0000    1.15707
226400.0000    1.01400
226440.0000    1.09012
226480.0000    1.10675
226520.0000    1.02811
226560.0000    1.11056
226600.0000    1.24651
226640.0000    1.07767
226680.0000    0.99593
226720.0000    1.15226
226760.0000    1.13582
226800.0000    1.13480
226840.0000    1.21893
226880.0000    1.09261
226920.0000    1.19389
226960.0000    1.13604
227000.0000    1.02693
227040.0000    1.08939
227080.0000    1.05087
227120.0000    1.26397
227160.0000    1.03696
227200.0000    1.14438
227240.0000    1.05184
227280.0000    1.21485
227320.0000    1.18130
227360.0000    1.33743
227400.0000    1.02512
227440.0000    1.17904
227480.0000    1.29723
227520.0000    1.07346
227560.0000    1.05331
227600.0000    1.35308
227640.0000    1.17674
227680.0000    1.22109
227720.0000    1.16695
227760.0000    1.19033
227800.0000    0.98135
227840.0000    1.09981
227880.0000    0.94391
227920.0000    1.08245
227960.0000    1.10343
228000.0000    1.04983
228040.0000    0.96152
228080.0000    1.07276
228120.0000    1.04539
228160.0000    0.97718
228200.0000    0.97813
228240.0000    1.17541
228280.0000    1.04364
228320.0000    0.98764
228360.0000    1.03628
228400.0000    0.97676
228440.0000    0.91296
228480.0000    0.98646
228520.0000    1.04254
228560.0000    1.12395
228600.0000    0.91811
228640.0000    0.98183
228680.0000    1.06003
228720.0000    1.18409
228760.0000    1.01928
228800.0000    1.18508
228840.0000    0.95093
228880.0000    1.08899
228920.0000    1.06329
228960.0000    0.99776
229000.0000    0.98143
229040.0000    0.99059
229080.0000    1.01698
229120.0000    1.03635
229160.0000    0.93689
229200.0000    0.96081
229240.0000    1.08775
229280.0000    1.03526
229320.0000    1.14024
229360.0000    0.99382
229400.0000    1.08635
229440.0000    1.01539
229480.0000    1.15734
229520.0000    1.04217
229560.0000    1.02889
229600.0000    1.08134
229640.0000    1.04690
229680.0000    1.02848
229720.0000    0.95936
229760.0000    0.91071
229800.0000    0.87785
229840.0000    0.88881
229880.0000    0.95767
229920.0000    1.00833
229960.0000    1.17109
230000.0000    0.98363
230040.0000    0.99148
230080.0000    0.99265
230120.0000    1.16153
230160.0000    1.07198
230200.0000    1.07418
230240.0000    0.95988
230280.0000    1.06942
230320.0000    0.94688
230360.0000    0.97181
230400.0000    0.88640
230440.0000    0.89619
230480.0000    0.95566
230520.0000    1.04556
230560.0000    0.96591
230600.0000    1.17096
230640.0000    1.22538
230680.0000    0.91730
230720.0000    0.79960
230760.0000    1.06180
230800.0000    1.02452
230840.0000    1.13510
230880.0000    0.98751
230920.0000    1.01989
230960.0000    1.00433
231000.0000    0.99709
231040.0000    1.04539
231080.0000    0.91739
231120.0000    1.05158
231160.0000    1.12828
231200.0000    1.05822
231240.0000    1.13941
231280.0000    1.01508
231320.0000    1.03090
231360.0000    1.07174
231400.0000    1.15340
231440.0000    0.94155
231480.0000    0.98404
231520.0000    1.06252
231560.0000    0.85922
231600.0000    1.11205
231640.0000    0.91216
231680.0000    0.93189
231720.0000    1.01655
231760.0000    1.06171
231800.0000    0.84991
231840.0000    1.00974
231880.0000    0.88919
231920.0000    0.91284
231960.0000    0.86002
232000.0000    0.90961
232040.0000    1.12119
232080.0000    1.04384
232120.0000    1.13621
232160.0000    1.02844
232200.0000    0.99382
232240.0000    1.09902
232280.0000    1.22008
232320.0000    1.16372
232360.0000    1.07596
232400.0000    0.96124
232440.0000    0.94707
232480.0000    1.12763
232520.0000    1.18930
232560.0000    1.40697
232600.0000    1.47835
232640.0000    1.30910
232680.0000    1.15155
232720.0000    1.25655
232760.0000    1.25212
232800.0000    1.12398
232840.0000    1.33517
232880.0000    1.35951
232920.0000    1.24994
232960.0000    1.37914
233000.0000    1.34450
233040.0000    1.27141
233080.0000    1.16693
233120.0000    1.51602
233160.0000    1.37353
233200.0000    1.17159
233240.0000    1.22970
233280.0000    1.31159
233320.0000    1.17996
233360.0000    1.31815
233400.0000    0.98549
233440.0000    1.31986
233480.0000    1.06925
233520.0000    1.06665
233560.0000    1.20617
233600.0000    1.32613
233640.0000    1.04735
233680.0000    1.02936
233720.0000    1.14636
233760.0000    1.15319
233800.0000    1.15342
233840.0000    1.23394
233880.0000    1.22425
233920.0000    1.17225
233960.0000    1.19335
234000.0000    1.03010
234040.0000    1.13993
234080.0000    1.04508
234120.0000    1.15806
234160.0000    1.02918
234200.0000    1.11728
234240.0000    1.13684
234280.0000    1.18547
234320.0000    1.00720
234360.0000    0.98775
234400.0000    1.12569
234440.0000    0.97977
234480.0000    1.09813
234520.0000    1.23379
234560.0000    1.18246
234600.0000    1.20042
234640.0000    1.22678
234680.0000    1.24990
234720.0000    1.10946
234760.0000    1.16732
234800.0000    1.17637
234840.0000    1.11678
234880.0000    1.02415
234920.0000    1.19572
234960.0000    1.17231
235000.0000    1.23411
235040.0000    1.12649
235080.0000    1.13222
235120.0000    1.25901
235160.0000    1.15558
235200.0000    0.86014
235240.0000    0.91232
235280.0000    1.10403
235320.0000    1.16291
235360.0000    1.14161
235400.0000    0.92243
235440.0000    1.07675
235480.0000    1.08227
235520.0000    1.02694
235560.0000    1.20714
235600.0000    1.13010
235640.0000    1.13374
235680.0000    1.07730
235720.0000    0.96983
235760.0000    0.98908
235800.0000    1.10825
235840.0000    1.14085
235880.0000    1.06990
235920.0000    1.10018
235960.0000    1.20339
236000.0000    1.03787
236040.0000    0.90511
236080.0000    1.13939
236120.0000    1.28240
236160.0000    1.14942
236200.0000    0.99877
236240.0000    1.25333
236280.0000    1.05675
236320.0000    1.11403
236360.0000    1.10396
236400.0000    1.05504
236440.0000    1.16536
236480.0000    1.20529
236520.0000    1.07099
236560.0000    1.10023
236600.0000    1.04527
236640.0000    1.16745
236680.0000    1.03078
236720.0000    1.02810
236760.0000    1.16337
236800.0000    1.06146
236840.0000    1.11181
236880.0000    1.11345
236920.0000    1.02975
236960.0000    1.04829
237000.0000    1.14710
237040.0000    0.96991
237080.0000    1.00826
237120.0000    0.94855
237160.0000    1.02241
237200.0000    1.07342
237240.0000    1.14501
237280.0000    1.14074
237320.0000    1.10025
237360.0000    1.02025
237400.0000    1.20871
237440.0000    1.05108
237480.0000    1.10488
237520.0000    1.04005
237560.0000    1.11498
237600.0000    0.97146
237640.0000    1.03151
237680.0000    0.89421
237720.0000    1.20794
237760.0000    1.03092
237800.0000    1.02857
237840.0000    1.10780
237880.0000    1.04837
237920.0000    0.97030
237960.0000    1.04061
238000.0000    1.20910
238040.0000    1.09008
238080.0000    1.08063
238120.0000    1.20427
238160.0000    1.17889
238200.0000    1.20658
238240.0000    0.93394
238280.0000    1.10535
238320.0000    1.04659
238360.0000    1.20626
238400.0000    1.13006
238440.0000    1.09818
238480.0000    1.13010
238520.0000    1.08422
238560.0000    1.06652
238600.0000    1.06718
238640.0000    1.14345
238680.0000    1.13666
238720.0000    1.20018
238760.0000    0.95010
238800.0000    1.07694
238840.0000    1.05628
238880.0000    0.98614
238920.0000    0.94080
238960.0000    0.99863
239000.0000    1.13428
239040.0000    1.02184
239080.0000    1.00797
239120.0000    1.07202
239160.0000    1.02597
239200.0000    1.10552
239240.0000    0.92978
239280.0000    1.09658
239320.0000    1.06798
239360.0000    1.09888
239400.0000    0.99137
239440.0000    1.19532
239480.0000    1.22363
239520.0000    0.99926
239560.0000    1.16057
239600.0000    1.16619
239640.0000    1.19690
239680.0000    0.88842
239720.0000    1.08031
239760.0000    1.08517
239800.0000    1.17819
239840.0000    1.22313
239880.0000    1.18614
239920.0000    1.16188
239960.0000    1.19531
240000.0000    1.15279
240040.0000    1.10093
240080.0000    1.04246
240120.0000    1.03648
240160.0000    1.01211
240200.0000    0.95845
240240.0000    1.10790
240280.0000    0.99742
240320.0000    1.17472
240360.0000    1.20605
240400.0000    1.06990
240440.0000    1.09281
240480.0000    1.10695
240520.0000    1.11930
240560.0000    1.05999
240600.0000    0.83797
240640.0000    1.20175
240680.0000    1.29048
240720.0000    1.09724
240760.0000    1.08004
240800.0000    1.05080
240840.0000    0.98584
240880.0000    1.09888
240920.0000    1.09665
240960.0000    1.16050
241000.0000    1.12697
241040.0000    1.21707
241080.0000    1.01134
241120.0000    1.12676
241160.0000    1.03351
241200.0000    1.07800
241240.0000    1.23073
241280.0000    1.13952
241320.0000    1.00775
241360.0000    1.13681
241400.0000    1.08417
241440.0000    1.12156
241480.0000    1.31272
241520.0000    1.34497
241560.0000    1.27910
241600.0000    1.27157
241640.0000    1.31793
241680.0000    1.15042
241720.0000    1.12907
241760.0000    1.06330
241800.0000    1.19535
241840.0000    1.28914
241880.0000    1.04472
241920.0000    1.13565
241960.0000    1.13504
242000.0000    1.30273
242040.0000    1.06694
242080.0000    1.09537
242120.0000    1.13693
242160.0000    1.14175
242200.0000    1.16796
242240.0000    1.03292
242280.0000    0.91027
242320.0000    1.12024
242360.0000    1.03704
242400.0000    0.93153
242440.0000    0.95085
242480.0000    1.12186
242520.0000    1.09470
242560.0000    1.05921
242600.0000    1.09718
242640.0000    1.08228
242680.0000    1.10646
242720.0000    1.13157
242760.0000    1.05860
242800.0000    0.95786
242840.0000    0.94702
242880.0000    1.10938
242920.0000    0.84638
242960.0000    0.92828
243000.0000    1.00044
243040.0000    0.94250
243080.0000    1.07439
243120.0000    1.14948
243160.0000    0.99430
243200.0000    1.05444
243240.0000    0.99087
243280.0000    1.03140
243320.0000    0.93560
243360.0000    1.11765
243400.0000    0.84071
243440.0000    1.15475
243480.0000    0.98370
243520.0000    0.95906
243560.0000    1.12840
243600.0000    1.01445
243640.0000    0.96045
243680.0000    0.92347
243720.0000    1.04151
243760.0000    1.01317
243800.0000    1.02622
243840.0000    1.13420
243880.0000    0.84786
243920.0000    0.93426
243960.0000    0.95943
244000.0000    0.91979
244040.0000    0.84284
244080.0000    0.92742
244120.0000    0.84652
244160.0000    1.03226
244200.0000    0.97379
244240.0000    1.17811
244280.0000    0.97976
244320.0000    0.93952
244360.0000    0.87293
244400.0000    1.02669
244440.0000    1.02669
244480.0000    0.91474
244520.0000    0.90555
244560.0000    1.04078
244600.0000    1.04044
244640.0000    1.03821
244680.0000    1.00551
244720.0000    1.02894
244760.0000    1.07559
244800.0000    1.05661
244840.0000    1.04056
244880.0000    0.88528
244920.0000    0.80354
244960.0000    0.76824
245000.0000    0.48555
245040.0000    0.38452
245080.0000    0.55281
245120.0000    0.37736
245160.0000    0.48635
245200.0000    0.42066
245240.0000    0.48913
245280.0000    0.61682
245320.0000    0.35633
245360.0000    0.40414
245400.0000    0.37566
245440.0000    0.61975
245480.0000    0.85815
245520.0000    0.45871
245560.0000    0.61989
245600.0000    0.52497
245640.0000    0.74608
245680.0000    0.56080
245720.0000    0.25910
245760.0000    0.71376
245800.0000    0.78167
245840.0000    0.55890
245880.0000    0.45692
245920.0000    0.51276
245960.0000    0.55710
246000.0000    0.61190
246040.0000    0.48756
246080.0000    0.34622
246120.0000    0.58358
246160.0000    0.56477
246200.0000    0.53389
246240.0000    0.50150
246280.0000    0.51725
246320.0000    0.47880
246360.0000    0.39516
246400.0000    0.58499
246440.0000    0.56650
246480.0000    0.70497
246520.0000    0.68595
246560.0000    0.65837
246600.0000    0.82040
246640.0000    0.61156
246680.0000    0.73401
246720.0000    0.68328
246760.0000    0.66421
246800.0000    0.48111
246840.0000    0.58816
246880.0000    0.42524
246920.0000    0.61325
246960.0000    0.61512
247000.0000    0.68203
247040.0000    0.54962
247080.0000    0.69510
247120.0000    0.46860
247160.0000    0.23736
247200.0000    0.43381
247240.0000    0.61546
247280.0000    0.63412
247320.0000    0.54119
247360.0000    0.77413
247400.0000    0.69503
247440.0000    0.40400
247480.0000    0.83153
247520.0000    0.60001
247560.0000    0.76361
247600.0000    0.55221
247640.0000    0.62288
247680.0000    0.61090
247720.0000    0.36184
247760.0000    0.28408
247800.0000    0.38316
247840.0000    0.29638
247880.0000    0.59507
247920.0000    0.57937
247960.0000    0.54715
248000.0000    0.54108
248040.0000    0.40146
248080.0000    0.63170
248120.0000    0.62059
248160.0000    0.52940
248200.0000    0.26037
248240.0000    0.37591
248280.0000    0.51217
248320.0000    0.38252
248360.0000    0.52061
248400.0000    0.55975
248440.0000    0.65639
248480.0000    0.60739
248520.0000    0.42461
248560.0000    0.51111
248600.0000    0.39962
248640.0000    0.56541
248680.0000    0.48601
248720.0000    0.70273
248760.0000    0.53456
248800.0000    1.01944
248840.0000    1.07691
248880.0000    0.80815
248920.0000    0.62723
248960.0000    0.36665
249000.0000    0.37759
249040.0000    0.44110
249080.0000    0.15536
249120.0000    0.34079
249160.0000    0.34307
249200.0000    0.37824
249240.0000    0.52910
249280.0000    0.77565
249320.0000    0.51760
249360.0000    0.34629
249400.0000    0.41265
249440.0000    0.36347
249480.0000    0.37505
249520.0000    0.62713
249560.0000    0.75251
249600.0000    0.78036
249640.0000    0.70804
249680.0000    0.76921
249720.0000    0.82779
249760.0000    0.95748
249800.0000    0.78162
249840.0000    0.83735
249880.0000    0.85000
249920.0000    0.63989
249960.0000    0.56646
250000.0000    0.66293
250040.0000    0.62880
250080.0000    0.58499
250120.0000    0.57016
250160.0000    0.75177
250200.0000    0.74474
250240.0000    0.65740
250280.0000    0.76133
250320.0000    0.60967
250360.0000    0.93704
250400.0000    0.70481
250440.0000    0.73619
250480.0000    0.62926
250520.0000    0.66352
250560.0000    0.73512
250600.0000    0.48001
250640.0000    0.78805
250680.0000    0.83745
250720.0000    0.67061
250760.0000    0.86384
250800.0000    0.53465
250840.0000    0.71476
250880.0000    0.68315
250920.0000    0.78905
250960.0000    0.73025
251000.0000    0.64219
251040.0000    0.66789
251080.0000    0.93970
251120.0000    1.01926
251160.0000    0.62414
251200.0000    0.59199
251240.0000    0.71610
251280.0000    0.60007
251320.0000    0.67432
251360.0000    0.79131
251400.0000    0.63480
251440.0000    0.66269
251480.0000    0.63500
251520.0000    0.90720
251560.0000    0.75701
251600.0000    0.71760
251640.0000    0.61890
251680.0000    0.66926
251720.0000    0.82094
251760.0000    0.66152
251800.0000    0.70514
251840.0000    0.68349
251880.0000    0.69965
251920.0000    0.88925
251960.0000    0.55894
252000.0000    0.69306
252040.0000    0.82605
252080.0000    0.72309
252120.0000    0.79735
252160.0000    0.78547
252200.0000    0.73201
252240.0000    0.55432
252280.0000    0.92665
252320.0000    0.66934
252360.0000    0.77913
252400.0000    0.73272
252440.0000    0.43811
252480.0000    0.94432
252520.0000    0.77776
252560.0000    0.56860
252600.0000    0.58304
252640.0000    0.53117
252680.0000    0.59138
252720.0000    0.73042
252760.0000    0.71996
252800.0000    0.69112
252840.0000    0.62518
252880.0000    0.47541
252920.0000    0.52230
252960.0000    0.58874
253000.0000    0.65176
253040.0000    0.38974
253080.0000    0.77459
253120.0000    0.39869
253160.0000    0.36501
253200.0000    0.47107
253240.0000    0.60155
253280.0000    0.23802
253320.0000    0.49457
253360.0000    0.51387
253400.0000    0.52640
253440.0000    0.55333
253480.0000    0.68371
253520.0000    0.45779
253560.0000    0.63792
253600.0000    0.91036
253640.0000    0.86231
253680.0000    0.71287
253720.0000    0.78970
253760.0000    0.74025
253800.0000    0.76569
253840.0000    0.71894
253880.0000    0.97974
253920.0000    0.83675
253960.0000    0.77806
254000.0000    0.76579
254040.0000    0.74359
254080.0000    0.83584
254120.0000    0.77604
254160.0000    0.86218
254200.0000    0.87463
254240.0000    0.82572
254280.0000    0.74577
254320.0000    0.97700
254360.0000    0.79212
254400.0000    0.80008
254440.0000    1.05184
254480.0000    0.91201
254520.0000    0.84915
254560.0000    0.82898
254600.0000    0.58726
254640.0000    0.56385
254680.0000    0.80155
254720.0000    0.94547
254760.0000    0.81186
254800.0000    0.91279
254840.0000    0.82011
254880.0000    0.66691
254920.0000    0.83809
254960.0000    0.77201
255000.0000    0.81296
255040.0000    0.94473
255080.0000    0.82586
255120.0000    0.92476
255160.0000    0.84077
255200.0000    0.75527
255240.0000    0.97802
255280.0000    0.78127
255320.0000    0.83301
255360.0000    0.79015
255400.0000    0.75145
255440.0000    0.97352
255480.0000    0.86955
255520.0000    0.87391
255560.0000    0.86675
255600.0000    0.82836
255640.0000    0.97631
255680.0000    0.80493
255720.0000    1.09384
255760.0000    0.73922
255800.0000    0.87622
255840.0000    0.92915
255880.0000    0.66629
255920.0000    0.90590
255960.0000    0.73793
256000.0000    0.68941
256040.0000    0.99516
256080.0000    0.81533
256120.0000    0.89577
256160.0000    1.01170
256200.0000    0.73215
256240.0000    0.89704
256280.0000    0.93068
256320.0000    1.07438
256360.0000    0.85338
256400.0000    0.84692
256440.0000    0.92786
256480.0000    0.97252
256520.0000    0.80256
256560.0000    0.91400
256600.0000    0.89899
256640.0000    1.22802
256680.0000    1.03178
256720.0000    1.01238
256760.0000    1.09664
256800.0000    0.97703
256840.0000    0.82059
256880.0000    0.77589
256920.0000    0.90292
256960.0000    0.88256
257000.0000    0.60164
257040.0000    0.76199
257080.0000    0.81702
257120.0000    0.56280
257160.0000    0.69159
257200.0000    0.63855
257240.0000    0.57500
257280.0000    0.83609
257320.0000    0.74455
257360.0000    0.66735
257400.0000    0.60161
257440.0000    0.81792
257480.0000    0.84308
257520.0000    1.05523
257560.0000    0.96293
257600.0000    0.95900
257640.0000    0.80185
257680.0000    0.78507
257720.0000    0.77901
257760.0000    0.50497
257800.0000    0.46268
257840.0000    0.52712
257880.0000    0.53137
257920.0000    0.86614
257960.0000    0.79091
258000.0000    0.63642
258040.0000    0.50068
258080.0000    0.62257
258120.0000    0.87785
258160.0000    0.49945
258200.0000    0.44305
258240.0000    0.61414
258280.0000    0.54755
258320.0000    0.65527
258360.0000    0.77076
258400.0000    0.73006
258440.0000    0.57387
258480.0000    0.42862
258520.0000    0.58201
258560.0000    0.54472
258600.0000    0.31423
258640.0000    0.77250
258680.0000    0.31186
258720.0000    0.15795
258760.0000    0.56658
258800.0000    0.47038
258840.0000    0.33073
258880.0000    0.71194
258920.0000    0.85367
258960.0000    0.75192
259000.0000    0.78491
259040.0000    0.80341
259080.0000    0.59410
259120.0000    0.55090
259160.0000    0.89351
259200.0000    0.51153
259240.0000    0.65217
259280.0000    0.70246
259320.0000    0.45909
259360.0000    0.41307
259400.0000    0.62068
259440.0000    0.68482
259480.0000    0.79831
259520.0000    1.01563
259560.0000    0.95564
259600.0000    0.60389
259640.0000    0.75277
259680.0000    0.36677
259720.0000    0.58104
259760.0000    0.69665
259800.0000    0.50354
259840.0000    0.59724
259880.0000    0.44616
259920.0000    0.71175
259960.0000    0.58868
260000.0000    0.71222
260040.0000    0.59114
260080.0000    0.44087
260120.0000    0.48429
260160.0000    0.46736
260200.0000    0.71023
260240.0000    0.52219
260280.0000    0.64431
260320.0000    0.61910
260360.0000    0.43709
260400.0000    0.72297
260440.0000    0.65458
260480.0000    0.78677
260520.0000    0.80685
260560.0000    0.86748
260600.0000    0.77900
260640.0000    0.57643
260680.0000    0.66374
260720.0000    0.59761
260760.0000    0.43127
260800.0000    0.54167
260840.0000    0.55285
260880.0000    0.33422
260920.0000    0.27533
260960.0000    0.49305
261000.0000    0.57326
261040.0000    0.21934
261080.0000    0.45088
261120.0000    0.56562
261160.0000    0.48971
261200.0000    0.27227
261240.0000    0.52253
261280.0000    0.67947
261320.0000    0.87707
261360.0000    0.51770
261400.0000    0.76258
261440.0000    0.67276
261480.0000    0.54251
261520.0000    0.55290
261560.0000    0.76435
261600.0000    0.68738
261640.0000    0.40958
261680.0000    0.42819
261720.0000    0.53356
261760.0000    0.59257
261800.0000    0.68312
261840.0000    0.76529
261880.0000    0.60854
261920.0000    0.83176
261960.0000    0.91832
262000.0000    0.76922
262040.0000    0.82426
262080.0000    0.69149
262120.0000    0.77628
262160.0000    0.54916
262200.0000    0.66454
262240.0000    0.52932
262280.0000    0.73535
262320.0000    0.56480
262360.0000    0.68685
262400.0000    0.82958
262440.0000    0.83804
262480.0000    0.67261
262520.0000    0.66969
262560.0000    0.78044
262600.0000    0.69527
262640.0000    0.70718
262680.0000    0.79313
262720.0000    0.64397
262760.0000    0.53425
262800.0000    0.57727
262840.0000    0.68660
262880.0000    0.83456
262920.0000    0.86581
262960.0000    0.67475
263000.0000    0.44026
263040.0000    0.86053
263080.0000    0.66388
263120.0000    0.88189
263160.0000    0.66353
263200.0000    0.98817
263240.0000    0.74228
263280.0000    0.82536
263320.0000    0.81053
263360.0000    0.86839
263400.0000    0.94221
263440.0000    0.82938
263480.0000    0.84492
263520.0000    0.92300
263560.0000    1.04163
263600.0000    0.92413
263640.0000    0.79926
263680.0000    0.98797
263720.0000    1.16386
263760.0000    1.00650
263800.0000    0.98544
263840.0000    0.83699
263880.0000    0.83478
263920.0000    0.92514
263960.0000    0.77721
264000.0000    0.85391
264040.0000    0.89612
264080.0000    0.89032
264120.0000    0.80295
264160.0000    0.88320
264200.0000    1.06812
264240.0000    0.93085
264280.0000    0.85201
264320.0000    0.94520
264360.0000    0.79207
264400.0000    0.53699
264440.0000    0.65439
264480.0000    0.38450
264520.0000    0.67910
264560.0000    0.76308
264600.0000    0.73405
264640.0000    0.60204
264680.0000    0.76890
264720.0000    0.68614
264760.0000    0.77603
264800.0000    0.61998
264840.0000    0.46682
264880.0000    0.80776
264920.0000    0.85297
264960.0000    0.67226
265000.0000    0.71042
265040.0000    1.03428
265080.0000    1.01740
265120.0000    1.01481
265160.0000    0.88874
265200.0000    0.74510
265240.0000    0.57490
265280.0000    0.73545
265320.0000    0.57178
265360.0000    0.83281
265400.0000    0.64385
265440.0000    0.53365
265480.0000    0.75419
265520.0000    0.41247
265560.0000    0.54790
265600.0000    0.58486
265640.0000    0.68952
265680.0000    0.64071
265720.0000    0.58375
265760.0000    0.73792
265800.0000    0.84191
265840.0000    0.58258
265880.0000    0.78594
265920.0000    0.58343
265960.0000    0.94485
266000.0000    0.82758
266040.0000    0.81966
266080.0000    0.63687
266120.0000    0.23912
266160.0000    0.48785
266200.0000    0.38832
266240.0000    0.55070
266280.0000    0.55172
266320.0000    0.88229
266360.0000    0.72216
266400.0000    0.72418
266440.0000    0.90762
266480.0000    0.75127
266520.0000    0.91005
266560.0000    0.82704
266600.0000    0.75963
266640.0000    0.63231
266680.0000    0.56411
266720.0000    0.77868
266760.0000    0.72111
266800.0000    0.68343
266840.0000    0.90360
266880.0000    0.92578
266920.0000    0.72579
266960.0000    0.75835
267000.0000    0.63828
267040.0000    0.99643
267080.0000    0.95989
267120.0000    0.98480
267160.0000    0.81789
267200.0000    0.77232
267240.0000    0.96067
267280.0000    0.81881
267320.0000    0.97821
267360.0000    0.85571
267400.0000    0.70182
267440.0000    0.81524
267480.0000    0.83116
267520.0000    0.97867
267560.0000    0.83953
267600.0000    0.93433
267640.0000    0.99866
267680.0000    0.95319
267720.0000    0.76313
267760.0000    0.81396
267800.0000    1.07953
267840.0000    0.75045
267880.0000    0.88871
267920.0000    0.84397
267960.0000    0.80972
268000.0000    0.73943
268040.0000    0.69429
268080.0000    0.90281
268120.0000    1.05966
268160.0000    1.00430
268200.0000    0.97139
268240.0000    0.96349
268280.0000    1.06157
268320.0000    1.07203
268360.0000    1.07192
268400.0000    0.91127
268440.0000    1.07981
268480.0000    0.92501
268520.0000    0.88488
268560.0000    0.92613
268600.0000    0.77138
268640.0000    0.95522
268680.0000    1.00639
268720.0000    0.79537
268760.0000    0.81587
268800.0000    0.80817
268840.0000    0.92369
268880.0000    0.69038
268920.0000    0.93649
268960.0000    0.92434
269000.0000    0.81693
269040.0000    0.64557
269080.0000    0.76309
269120.0000    0.86764
269160.0000    0.85916
269200.0000    0.71806
269240.0000    1.13572
269280.0000    0.84737
269320.0000    0.88366
269360.0000    0.66261
269400.0000    0.85384
269440.0000    0.93246
269480.0000    0.65145
269520.0000    0.91898
269560.0000    0.99413
269600.0000    0.93600
269640.0000    0.86802
269680.0000    0.89673
269720.0000    0.71883
269760.0000    1.01503
269800.0000    0.85281
269840.0000    0.72989
269880.0000    0.83450
269920.0000    0.69819
269960.0000    1.04203
270000.0000    0.86665
270040.0000    1.14435
270080.0000    1.01263
270120.0000    0.98038
270160.0000    0.94767
270200.0000    0.80751
270240.0000    0.97886
270280.0000    0.97278
270320.0000    1.16363
270360.0000    1.08985
270400.0000    1.02927
270440.0000    1.09037
270480.0000    1.08692
270520.0000    1.10570
270560.0000    0.93596
270600.0000    1.04392
270640.0000    1.02762
270680.0000    0.99809
270720.0000    0.55468
270760.0000    0.55660
270800.0000    0.62075
270840.0000    0.73254
270880.0000    0.75275
270920.0000    0.76314
270960.0000    0.36428
271000.0000    0.70444
271040.0000    0.86212
271080.0000    0.98170
271120.0000    1.00141
271160.0000    0.67883
271200.0000    0.75636
271240.0000    0.71440
271280.0000    0.85836
271320.0000    0.68364
271360.0000    0.66659
271400.0000    0.89550
271440.0000    1.08515
271480.0000    0.93716
271520.0000    0.90495
271560.0000    0.78777
271600.0000    0.79396
271640.0000    1.08474
271680.0000    0.97624
271720.0000    0.89350
271760.0000    0.72111
271800.0000    0.86090
271840.0000    0.77785
271880.0000    0.94875
271920.0000    0.97730
271960.0000    1.08091
272000.0000    1.12086
272040.0000    1.11073
272080.0000    0.94901
272120.0000    0.89062
272160.0000    0.85135
272200.0000    0.97921
272240.0000    0.80016
272280.0000    1.01942
272320.0000    0.94854
272360.0000    0.85382
272400.0000    1.05838
272440.0000    0.83564
272480.0000    0.92259
272520.0000    1.11929
272560.0000    0.83925
272600.0000    0.93538
272640.0000    1.02593
272680.0000    1.02371
272720.0000    1.06969
272760.0000    0.98237
272800.0000    0.99207
272840.0000    0.97709
272880.0000    0.89080
272920.0000    0.84154
272960.0000    0.99115
273000.0000    0.88747
273040.0000    1.02618
273080.0000    0.74382
273120.0000    0.43603
273160.0000    0.25046
273200.0000    0.75893
273240.0000    0.46638
273280.0000    0.66911
273320.0000    0.38583
273360.0000    0.48212
273400.0000    0.54480
273440.0000    0.74545
273480.0000    0.50363
273520.0000    0.45838
273560.0000    0.40463
273600.0000    0.48844
273640.0000    0.27114
273680.0000    0.54474
273720.0000    0.43416
273760.0000    0.36543
273800.0000    0.28751
273840.0000    0.19098
273880.0000    0.37288
273920.0000    0.54052
273960.0000    0.29534
274000.0000    0.35480
274040.0000    0.23369
274080.0000    0.39963
274120.0000    0.40282
274160.0000    0.20593
274200.0000    0.29996
274240.0000    0.15810
274280.0000    0.30590
274320.0000    0.32460
274360.0000    0.20670
274400.0000    0.22888
274440.0000    0.30078
274480.0000    0.25591
274520.0000    0.48366
274560.0000    0.19255
274600.0000    0.31146
274640.0000    0.34093
274680.0000    0.44882
274720.0000    0.48075
274760.0000    0.60480
274800.0000    0.38042
274840.0000    0.49225
274880.0000    0.36240
274920.0000    0.30039
274960.0000    0.44601
275000.0000    0.39370
275040.0000    0.48205
275080.0000    0.49732
275120.0000    0.51876
275160.0000    0.50255
275200.0000    0.25763
275240.0000    0.37434
275280.0000    0.42836
275320.0000    0.32212
275360.0000    0.41697
275400.0000    0.22659
275440.0000    0.27289
275480.0000    0.15084
275520.0000    0.31934
275560.0000    0.13435
275600.0000    0.48135
275640.0000    0.33281
275680.0000    0.34344
275720.0000    0.46648
275760.0000    0.32961
275800.0000    0.28450
275840.0000    0.46142
275880.0000    0.30799
275920.0000    0.32953
275960.0000    0.58038
276000.0000    0.23927
276040.0000    0.40256
276080.0000    0.75820
276120.0000    0.42361
276160.0000    0.47189
276200.0000    0.40021
276240.0000    0.36640
276280.0000    0.41586
276320.0000    0.25538
276360.0000    0.31567
276400.0000    0.40443
276440.0000    0.46821
276480.0000    0.41608
276520.0000    0.47128
276560.0000    0.25444
276600.0000    0.60288
276640.0000    0.41826
276680.0000    0.61173
276720.0000    0.36402
276760.0000    0.29684
276800.0000    0.04892
276840.0000    0.65031
276880.0000    0.42045
276920.0000    0.35597
276960.0000    0.53447
277000.0000    0.51571
277040.0000    0.37196
277080.0000    0.60977
277120.0000    0.64791
277160.0000    0.44462
277200.0000    0.36778
277240.0000    0.07741
277280.0000    0.45483
277320.0000    0.58517
277360.0000    0.57592
277400.0000    0.33672
277440.0000    0.55889
277480.0000    0.79889
277520.0000    0.60913
277560.0000    0.17927
277600.0000    0.37471
277640.0000    0.36638
277680.0000    0.37063
277720.0000    0.54903
277760.0000    0.34854
277800.0000    0.33391
277840.0000    0.34237
277880.0000    0.61295
277920.0000    0.29795
277960.0000    0.45056
278000.0000    0.34263
278040.0000    0.48619
278080.0000    0.52198
278120.0000    0.47272
278160.0000    0.73216
278200.0000    0.52850
278240.0000    0.45634
278280.0000    0.57316
278320.0000    0.50462
278360.0000    0.42246
278400.0000    0.34640
278440.0000    0.39658
278480.0000    0.40297
278520.0000    0.48141
278560.0000    0.51308
278600.0000    0.10638
278640.0000    0.60114
278680.0000    0.54355
278720.0000    0.34433
278760.0000    0.48099
278800.0000    0.56587
278840.0000    0.37004
278880.0000    0.51596
278920.0000    0.38168
278960.0000    0.57365
279000.0000    0.38783
279040.0000    0.34734
279080.0000    0.41066
279120.0000    0.38184
279160.0000    0.32819
279200.0000    0.48676
279240.0000    0.44357
279280.0000    0.65016
279320.0000    0.54199
279360.0000    0.47144
279400.0000    0.39940
279440.0000    0.37893
279480.0000    0.21103
279520.0000    0.28685
279560.0000    0.40622
279600.0000    0.54923
279640.0000    0.33660
279680.0000    0.40815
279720.0000    0.17696
279760.0000    0.32926
279800.0000    0.49812
279840.0000    0.67329
279880.0000    0.67242
279920.0000    0.53832
279960.0000    0.31152
280000.0000    0.24684
280040.0000    0.47224
280080.0000    0.46395
280120.0000    0.48623
280160.0000    0.43548
280200.0000    0.51417
280240.0000    0.51537
280280.0000    0.60118
280320.0000    0.34438
280360.0000    0.41678
280400.0000    0.51758
280440.0000    0.62554
280480.0000    0.31644
280520.0000    0.41187
280560.0000    0.59736
280600.0000    0.74206
280640.0000    0.60306
280680.0000    0.54682
280720.0000    0.62762
280760.0000    0.29314
280800.0000    0.55595
280840.0000    0.43386
280880.0000    0.42071
280920.0000    0.49829
280960.0000    0.75740
281000.0000    0.42938
281040.0000    0.49899
281080.0000    0.53503
281120.0000    0.20986
281160.0000    0.58226
281200.0000    0.19410
281240.0000    0.43247
281280.0000    0.31036
281320.0000    0.23692
281360.0000    0.27775
281400.0000    0.37999
281440.0000    0.57379
281480.0000    0.39195
281520.0000    0.40300
281560.0000    0.07936
281600.0000    0.32002
281640.0000   -0.01011
281680.0000    0.09386
281720.0000    0.16592
281760.0000    0.27373
281800.0000    0.04853
281840.0000    0.60806
281880.0000    0.66693
281920.0000    0.80800
281960.0000    0.85348
282000.0000    0.81644
282040.0000    0.67500
282080.0000    0.66083
282120.0000    0.35636
282160.0000    0.48712
282200.0000    0.42338
282240.0000    0.75620
282280.0000    0.73157
282320.0000    0.57894
282360.0000    0.72319
282400.0000    0.46345
282440.0000    0.37896
282480.0000    0.34584
282520.0000    0.53765
282560.0000    0.29577
282600.0000    0.43104
282640.0000    0.56869
282680.0000    0.57623
282720.0000    0.55708
282760.0000    0.53341
282800.0000    0.60940
282840.0000    0.33648
282880.0000    0.38441
282920.0000    0.25219
282960.0000    0.23360
283000.0000    0.29311
283040.0000    0.43570
283080.0000    0.59346
283120.0000    0.47381
283160.0000    0.54050
283200.0000    0.58342
283240.0000    0.70624
283280.0000    0.31826
283320.0000    0.16354
283360.0000    0.38803
283400.0000    0.54293
283440.0000    0.56066
283480.0000    0.60714
283520.0000    0.55651
283560.0000    0.57054
283600.0000    0.33605
283640.0000    0.53105
283680.0000    0.41685
283720.0000    0.48236
283760.0000    0.52351
283800.0000    0.50266
283840.0000    0.42495
283880.0000    0.57281
283920.0000    0.55902
283960.0000    0.77988
284000.0000    0.38443
284040.0000    0.49182
284080.0000    0.49901
284120.0000    0.58179
284160.0000    0.39484
284200.0000    0.56474
284240.0000    0.72455
284280.0000    0.70904
284320.0000    0.69828
284360.0000    0.43400
284400.0000    0.38857
284440.0000    0.46666
284480.0000    0.61868
284520.0000    0.37122
284560.0000    0.54064
284600.0000    0.21918
284640.0000    0.31873
284680.0000    0.21605
284720.0000    0.27148
284760.0000    0.60073
284800.0000    0.45715
284840.0000    0.29275
284880.0000    0.43662
284920.0000    0.20594
284960.0000    0.08746
285000.0000    0.46966
285040.0000    0.33287
285080.0000    0.49785
285120.0000    0.29164
285160.0000    0.23566
285200.0000    0.11723
285240.0000    0.36010
285280.0000    0.24656
285320.0000    0.38844
285360.0000    0.34658
285400.0000    0.44867
285440.0000    0.22328
285480.0000    0.28707
285520.0000    0.29557
285560.0000    0.20820
285600.0000    0.28656
285640.0000   -0.00513
285680.0000    0.37761
285720.0000    0.30376
285760.0000    0.46589
285800.0000    0.49320
285840.0000    0.53916
285880.0000    0.34683
285920.0000    0.50719
285960.0000    0.54706
286000.0000    0.38568
286040.0000    0.19284
286080.0000    0.46544
286120.0000    0.30141
286160.0000    0.28672
286200.0000    0.38494
286240.0000    0.54578
286280.0000    0.63469
286320.0000    0.47219
286360.0000    0.47898
286400.0000    0.39439
286440.0000    0.51126
286480.0000    0.12694
286520.0000    0.37711
286560.0000    0.43542
286600.0000    0.36817
286640.0000    0.46940
286680.0000    0.19652
286720.0000    0.24577
286760.0000    0.28988
286800.0000    0.31550
286840.0000    0.54199
286880.0000    0.61968
286920.0000    0.70854
286960.0000    0.70843
287000.0000    0.55411
287040.0000    0.68076
287080.0000    0.69548
287120.0000    0.60655
287160.0000    0.65777
287200.0000    0.77421
287240.0000    0.63166
287280.0000    0.61051
287320.0000    0.49638
287360.0000    0.69494
287400.0000    0.51568
287440.0000    0.78164
287480.0000    0.78495
287520.0000    0.86931
287560.0000    0.78229
287600.0000    0.81572
287640.0000    0.83891
287680.0000    0.70630
287720.0000    1.04396
287760.0000    1.07060
287800.0000    0.96418
287840.0000    1.06697
287880.0000    1.01353
287920.0000    1.26856
287960.0000    0.79832
288000.0000    1.07007
288040.0000    1.00792
288080.0000    1.04837
288120.0000    0.94106
288160.0000    1.22031
288200.0000    0.96770
288240.0000    0.92332
288280.0000    1.00212
288320.0000    0.99202
288360.0000    0.96894
288400.0000    1.02956
288440.0000    1.11732
288480.0000    1.01433
288520.0000    1.07519
288560.0000    1.00731
288600.0000    1.10426
288640.0000    1.15758
288680.0000    1.15500
288720.0000    1.13368
288760.0000    1.16756
288800.0000    1.04665
288840.0000    1.04876
288880.0000    1.31952
288920.0000    1.10706
288960.0000    1.06752
289000.0000    0.98028
289040.0000    1.04578
289080.0000    1.11293
289120.0000    1.10071
289160.0000    1.08401
289200.0000    1.04098
289240.0000    1.15303
289280.0000    1.10572
289320.0000    1.07482
289360.0000    1.20801
289400.0000    1.31403
289440.0000    1.10053
289480.0000    1.09529
289520.0000    1.06844
289560.0000    1.11747
289600.0000    1.06040
289640.0000    1.16683
289680.0000    1.26023
289720.0000    1.21541
289760.0000    1.19636
289800.0000    1.16076
289840.0000    1.08559
289880.0000    1.08216
289920.0000    1.14403
289960.0000    1.14732
290000.0000    1.19991
290040.0000    1.07392
290080.0000    1.22382
290120.0000    1.15232
290160.0000    1.02177
290200.0000    1.14173
290240.0000    1.10063
290280.0000    1.14672
290320.0000    1.15423
290360.0000    1.15312
290400.0000    1.22603
290440.0000    1.07564
290480.0000    1.07078
290520.0000    1.19505
290560.0000    1.21667
290600.0000    1.09002
290640.0000    1.01451
290680.0000    0.89350
290720.0000    0.93443
290760.0000    0.97081
290800.0000    1.04227
290840.0000    0.81073
290880.0000    1.05763
290920.0000    0.99236
290960.0000    0.86344
291000.0000    0.90584
291040.0000    0.93085
291080.0000    0.90081
291120.0000    0.93737
291160.0000    0.99191
291200.0000    0.99916
291240.0000    1.07813
291280.0000    1.07224
291320.0000    1.08225
291360.0000    1.04029
291400.0000    1.03425
291440.0000    1.17839
291480.0000    1.09032
291520.0000    0.96743
291560.0000    1.02364
291600.0000    0.88067
291640.0000    1.25017
291680.0000    1.09318
291720.0000    1.19553
291760.0000    1.29072
291800.0000    1.21800
291840.0000    1.11976
291880.0000    1.34250
291920.0000    1.12610
291960.0000    1.14457
292000.0000    1.16314
292040.0000    1.02159
292080.0000    1.15907
292120.0000    1.27646
292160.0000    1.11261
292200.0000    1.00822
292240.0000    0.76644
292280.0000    0.86914
292320.0000    0.99788
292360.0000    0.82263
292400.0000    0.94418
292440.0000    0.96159
292480.0000    1.05017
292520.0000    0.87254
292560.0000    1.06923
292600.0000    1.09561
292640.0000    1.07635
292680.0000    0.93071
292720.0000    0.90946
292760.0000    1.04747
292800.0000    0.98437
292840.0000    0.98029
292880.0000    0.93533
292920.0000    1.01076
292960.0000    0.83400
293000.0000    1.00198
293040.0000    1.10033
293080.0000    0.95028
293120.0000    0.86923
293160.0000    1.10403
293200.0000    1.02363
293240.0000    1.00382
293280.0000    1.05656
293320.0000    1.02655
293360.0000    1.03676
293400.0000    1.01098
293440.0000    0.99933
293480.0000    1.09547
293520.0000    0.74469
293560.0000    0.79306
293600.0000    0.72730
293640.0000    0.60067
293680.0000    0.71038
293720.0000    0.66607
293760.0000    0.71234
293800.0000    0.48540
293840.0000    0.70408
293880.0000    0.67997
293920.0000    0.66996
293960.0000    0.64844
294000.0000    0.62472
294040.0000    0.85830
294080.0000    0.71750
294120.0000    0.96337
294160.0000    0.90317
294200.0000    0.75353
294240.0000    0.50661
294280.0000    0.84302
294320.0000    0.60917
294360.0000    0.31257
294400.0000    0.46901
294440.0000    0.51430
294480.0000    0.42885
294520.0000    0.28586
294560.0000    0.44038
294600.0000    0.44267
294640.0000    0.37109
294680.0000    0.56239
294720.0000    0.64302
294760.0000    0.55593
294800.0000    0.56807
294840.0000    0.60019
294880.0000    0.71445
294920.0000    0.59004
294960.0000    0.57006
295000.0000    0.55103
295040.0000    0.54176
295080.0000    0.69291
295120.0000    0.69191
295160.0000    0.69891
295200.0000    0.76680
295240.0000    0.73671
295280.0000    0.33265
295320.0000    0.41298
295360.0000    0.76030
295400.0000    0.48745
295440.0000    0.50114
295480.0000    0.65615
295520.0000    0.78060
295560.0000    0.45876
295600.0000    0.66662
295640.0000    0.71057
295680.0000    0.84815
295720.0000    0.59350
295760.0000    0.41397
295800.0000    0.23169
295840.0000    0.52076
295880.0000    0.53586
295920.0000    0.68987
295960.0000    0.52637
296000.0000    0.47409
296040.0000    0.60890
296080.0000    0.76809
296120.0000    0.54269
296160.0000    0.21526
296200.0000    0.79560
296240.0000    0.64191
296280.0000    0.90971
296320.0000    0.63814
296360.0000    0.79386
296400.0000    0.72592
296440.0000    0.71897
296480.0000    0.75752
296520.0000    0.78128
296560.0000    0.80883
296600.0000    0.88804
296640.0000    0.63494
296680.0000    0.63124
296720.0000    0.69045
296760.0000    0.73941
296800.0000    0.68698
296840.0000    0.41230
296880.0000    0.50071
296920.0000    0.67962
296960.0000    0.80542
297000.0000    0.71041
297040.0000    0.84220
297080.0000    0.68885
297120.0000    0.73193
297160.0000    0.48298
297200.0000    0.66220
297240.0000    0.56741
297280.0000    0.63094
297320.0000    0.79466
297360.0000    0.52758
297400.0000    0.69546
297440.0000    0.53273
297480.0000    0.59725
297520.0000    0.67525
297560.0000    0.64000
297600.0000    0.53074
297640.0000    0.45249
297680.0000    0.33780
297720.0000    0.40173
297760.0000    0.42529
297800.0000    0.53239
297840.0000    0.30000
297880.0000    0.40539
297920.0000    0.36458
297960.0000    0.72509
298000.0000    0.56684
298040.0000    0.56863
298080.0000    0.61116
298120.0000    0.66377
298160.0000    0.51169
298200.0000    1.02764
298240.0000    0.69782
298280.0000    0.58515
298320.0000    0.51660
298360.0000    0.38549
298400.0000    0.81372
298440.0000    0.43584
298480.0000    0.38221
298520.0000    0.82851
298560.0000    0.71622
298600.0000    0.48139
298640.0000    0.74212
298680.0000    0.55139
298720.0000    0.57817
298760.0000    0.69191
298800.0000    0.72049
298840.0000    0.54021
298880.0000    0.44120
298920.0000    0.83737
298960.0000    0.89159
299000.0000    0.89586
299040.0000    0.56643
299080.0000    0.87379
299120.0000    0.91116
299160.0000    0.85117
299200.0000    0.75648
299240.0000    0.81732
299280.0000    0.84489
299320.0000    0.77293
299360.0000    0.85535
299400.0000    0.91474
299440.0000    0.90734
299480.0000    0.71615
299520.0000    0.86274
299560.0000    0.67776
299600.0000    0.69239
299640.0000    0.74781
299680.0000    0.87916
299720.0000    0.80882
299760.0000    0.40788
299800.0000    0.41784
299840.0000    0.65205
299880.0000    0.42562
299920.0000    0.76042
299960.0000    0.60430
300000.0000    0.36901
300040.0000    0.71418
300080.0000    0.87582
300120.0000    0.82826
300160.0000    0.74228
300200.0000    0.81524
300240.0000    0.42549
300280.0000    1.03128
300320.0000    0.81332
300360.0000    0.75533
300400.0000    1.02049
300440.0000    0.90004
300480.0000    0.77613
300520.0000    0.79365
300560.0000    0.71256
300600.0000    0.88480
300640.0000    0.97173
300680.0000    0.74477
300720.0000    0.88716
300760.0000    0.58022
300800.0000    0.89798
300840.0000    0.75681
300880.0000    0.74854
300920.0000    0.72999
300960.0000    0.70164
301000.0000    0.74474
301040.0000    0.88379
301080.0000    0.91463
301120.0000    0.43421
301160.0000    0.36983
301200.0000    0.66018
301240.0000    0.59399
301280.0000    0.62464
301320.0000    0.59898
301360.0000    0.60576
301400.0000    0.40727
301440.0000    0.38672
301480.0000    0.60195
301520.0000    0.68865
301560.0000    0.34829
301600.0000    0.82986
301640.0000    0.90842
301680.0000    0.41876
301720.0000    0.63738
301760.0000    0.89399
301800.0000    0.96392
301840.0000    0.62198
301880.0000    0.82437
301920.0000    0.50702
301960.0000    0.38200
302000.0000    0.70005
302040.0000    0.88371
302080.0000    0.62605
302120.0000    0.62708
302160.0000    0.70701
302200.0000    0.83281
302240.0000    0.85663
302280.0000    0.82849
302320.0000    0.78943
302360.0000    0.82016
302400.0000    0.98860
302440.0000    0.79723
302480.0000    0.69294
302520.0000    0.68189
302560.0000    0.85854
302600.0000    0.80861
302640.0000    0.73521
302680.0000    0.89267
302720.0000    0.54364
302760.0000    0.36206
302800.0000    0.67218
302840.0000    0.65029
302880.0000    0.74772
302920.0000    0.62815
302960.0000    0.49412
303000.0000    0.49395
303040.0000    0.63769
303080.0000    0.40105
303120.0000    0.40268
303160.0000    0.67044
303200.0000    0.31817
303240.0000    0.62137
303280.0000    0.66141
303320.0000    0.56195
303360.0000    0.45693
303400.0000    0.47761
303440.0000    0.53875
303480.0000    0.58001
303520.0000    0.61288
303560.0000    0.79060
303600.0000    0.78746
303640.0000    0.60078
303680.0000    0.62548
303720.0000    0.75690
303760.0000    1.00925
303800.0000    0.84878
303840.0000    0.42293
303880.0000    0.62997
303920.0000    0.73810
303960.0000    0.40670
304000.0000    0.67588
304040.0000    0.35591
304080.0000    0.43298
304120.0000    0.69785
304160.0000    0.61785
304200.0000    0.74603
304240.0000    0.46941
304280.0000    0.48061
304320.0000    0.46459
304360.0000    0.93830
304400.0000    0.86164
304440.0000    0.92856
304480.0000    0.76801
304520.0000    0.99309
304560.0000    0.54587
304600.0000    0.95097
304640.0000    0.63728
304680.0000    0.54457
304720.0000    0.65955
304760.0000    0.70478
304800.0000    0.89361
304840.0000    1.09788
304880.0000    1.21070
304920.0000    1.13916
304960.0000    1.14881
305000.0000    1.13929
305040.0000    1.11541
305080.0000    1.02935
305120.0000    1.05605
305160.0000    1.01605
305200.0000    1.10361
305240.0000    1.03543
305280.0000    1.14178
305320.0000    1.07424
305360.0000    1.13503
305400.0000    0.90038
305440.0000    1.05045
305480.0000    1.12049
305520.0000    1.08624
305560.0000    0.94942
305600.0000    1.04390
305640.0000    1.03757
305680.0000    0.72298
305720.0000    0.49626
305760.0000    0.66136
305800.0000    0.30029
305840.0000    0.50646
305880.0000    0.59143
305920.0000    0.42715
305960.0000    0.83143
306000.0000    0.43410
306040.0000    0.47080
306080.0000    0.28004
306120.0000    0.42198
306160.0000    0.67802
306200.0000    0.41750
306240.0000    0.65855
306280.0000    0.68718
306320.0000    0.65508
306360.0000    0.79574
306400.0000    0.73311
306440.0000    0.78009
306480.0000    0.55675
306520.0000    0.76600
306560.0000    0.65343
306600.0000    0.97742
306640.0000    0.90416
306680.0000    0.94179
306720.0000    0.93105
306760.0000    0.75477
306800.0000    0.56203
306840.0000    0.41896
306880.0000    0.40843
306920.0000    0.52469
306960.0000    0.41015
307000.0000    0.50747
307040.0000    0.55136
307080.0000    0.46400
307120.0000    0.80572
307160.0000    0.42833
307200.0000    0.45115
307240.0000    0.53355
307280.0000    0.62895
307320.0000    0.38665
307360.0000    0.62407
307400.0000    0.55369
307440.0000    0.44359
307480.0000    0.74573
307520.0000    0.62260
307560.0000    0.58495
307600.0000    0.67994
307640.0000    0.22846
307680.0000    0.65229
307720.0000    0.63477
307760.0000    0.40516
307800.0000    0.45483
307840.0000    0.45987
307880.0000    0.66479
307920.0000    0.49827
307960.0000    0.71819
308000.0000    0.33000
308040.0000    0.33342
308080.0000    0.46362
308120.0000    0.39639
308160.0000    0.51666
308200.0000    0.55268
308240.0000    0.62033
308280.0000    0.52455
308320.0000    0.40713
308360.0000    0.80392
308400.0000    0.48105
308440.0000    0.62705
308480.0000    0.79065
308520.0000    0.54429
308560.0000    0.58436
308600.0000    0.37255
308640.0000    0.45468
308680.0000    0.54596
308720.0000    0.69441
308760.0000    0.37305
308800.0000    0.53174
308840.0000    0.44851
308880.0000    0.49516
308920.0000    0.57566
308960.0000    0.43371
309000.0000    0.64222
309040.0000    0.63341
309080.0000    0.59064
309120.0000    0.49090
309160.0000    0.47800
309200.0000    0.43846
309240.0000    0.31426
309280.0000    0.61357
309320.0000    0.62589
309360.0000    0.20398
309400.0000    0.42221
309440.0000    0.50068
309480.0000    0.59640
309520.0000    0.60837
309560.0000    0.52682
309600.0000    0.42319
309640.0000    0.62664
309680.0000    0.48891
309720.0000    0.42721
309760.0000    0.58961
309800.0000    0.48750
309840.0000    0.41397
309880.0000    0.24991
309920.0000    0.45797
309960.0000    0.39742
310000.0000    0.33421
310040.0000    0.25386
310080.0000    0.36925
310120.0000    0.15503
310160.0000    0.21755
310200.0000    0.51888
310240.0000    0.63213
310280.0000    0.42846
310320.0000    0.70260
310360.0000    0.61708
310400.0000    0.58716
310440.0000    0.65726
310480.0000    0.57634
310520.0000    0.74063
310560.0000    0.70141
310600.0000    0.70522
310640.0000    0.63644
310680.0000    0.56932
310720.0000    0.62738
310760.0000    0.34145
310800.0000    0.50778
310840.0000    0.66158
310880.0000    0.63592
310920.0000    0.71358
310960.0000    0.72501
311000.0000    0.49699
311040.0000    0.80501
311080.0000    0.71514
311120.0000    0.61927
311160.0000    0.87658
311200.0000    0.53837
311240.0000    0.62163
311280.0000    0.69557
311320.0000    0.56817
311360.0000    0.73241
311400.0000    0.72703
311440.0000    0.75910
311480.0000    0.58425
311520.0000    0.72631
311560.0000    0.78992
311600.0000    0.74443
311640.0000    0.75506
311680.0000    0.86766
311720.0000    0.76820
311760.0000    0.86872
311800.0000    0.72114
311840.0000    0.65953
311880.0000    0.81962
311920.0000    0.97438
311960.0000    0.85647
312000.0000    0.85606
312040.0000    0.77097
312080.0000    0.79202
312120.0000    0.77895
312160.0000    0.78469
312200.0000    0.76144
312240.0000    0.58911
312280.0000    0.45132
312320.0000    0.32756
312360.0000    0.23595
312400.0000    0.24410
312440.0000    0.25697
312480.0000    0.55321
312520.0000    0.36661
312560.0000    0.27071
312600.0000    0.11488
312640.0000    0.22929
312680.0000    0.34263
312720.0000    0.65399
312760.0000    0.40274
312800.0000    0.48757
312840.0000    0.17032
312880.0000    0.67677
312920.0000    0.52051
312960.0000    0.41595
313000.0000    0.38076
313040.0000    0.25731
313080.0000    0.30346
313120.0000    0.38230
313160.0000    0.59917
313200.0000    0.61545
313240.0000    0.55459
313280.0000    0.57809
313320.0000    0.50040
313360.0000    0.73690
313400.0000    0.60526
313440.0000    0.61854
313480.0000    0.48862
313520.0000    0.41726
313560.0000    0.47009
313600.0000    0.67324
313640.0000    0.57298
313680.0000    0.57660
313720.0000    0.40352
313760.0000    0.57060
313800.0000    0.37729
313840.0000    0.52656
313880.0000    0.39088
313920.0000    0.27414
313960.0000    0.53002
314000.0000    0.34613
314040.0000    0.49389
314080.0000    0.27622
314120.0000    0.59154
314160.0000    0.44162
314200.0000    0.31536
314240.0000    0.48370
314280.0000    0.36753
314320.0000    0.42890
314360.0000    0.44948
314400.0000    0.35036
314440.0000    0.35968
314480.0000    0.27424
314520.0000    0.50518
314560.0000    0.36109
314600.0000    0.57299
314640.0000    0.34086
314680.0000    0.68078
314720.0000    0.60840
314760.0000    0.52043
314800.0000    0.60918
314840.0000    0.57614
314880.0000    0.68676
314920.0000    0.53555
314960.0000    0.33678
315000.0000    0.56882
315040.0000    0.38742
315080.0000    0.46918
315120.0000    0.36155
315160.0000    0.25759
315200.0000    0.27225
315240.0000    0.46042
315280.0000    0.67620
315320.0000    0.36647
315360.0000    0.43314
315400.0000    0.24152
315440.0000    0.41638
315480.0000    0.47951
315520.0000    0.49458
315560.0000    0.21409
315600.0000    0.27362
315640.0000    0.39264
315680.0000    0.39258
315720.0000    0.42875
315760.0000    0.45650
315800.0000    0.32250
315840.0000    0.30734
315880.0000    0.46210
315920.0000    0.21183
315960.0000    0.42456
316000.0000    0.46482
316040.0000    0.53166
316080.0000    0.16303
316120.0000    0.14164
316160.0000    0.14527
316200.0000    0.39134
316240.0000    0.28205
316280.0000    0.24367
316320.0000    0.37522
316360.0000    0.29569
316400.0000    0.26147
316440.0000    0.37515
316480.0000    0.46052
316520.0000    0.38953
316560.0000    0.29168
316600.0000    0.32817
316640.0000    0.33150
316680.0000    0.55978
316720.0000    0.46604
316760.0000    0.33749
316800.0000    0.48525
316840.0000    0.45513
316880.0000    0.57432
316920.0000    0.42557
316960.0000    0.30489
317000.0000    0.30264
317040.0000    0.49305
317080.0000    0.45992
317120.0000    0.54032
317160.0000    0.39284
317200.0000    0.56947
317240.0000    0.61211
317280.0000    0.67569
317320.0000    0.38440
317360.0000    0.49908
317400.0000    0.43076
317440.0000    0.73461
317480.0000    0.35107
317520.0000    0.68305
317560.0000    0.76689
317600.0000    0.73688
317640.0000    0.60267
317680.0000    0.45342
317720.0000    0.55365
317760.0000    0.57940
317800.0000    0.44925
317840.0000    0.48741
317880.0000    0.25246
317920.0000    0.59318
317960.0000    0.47778
318000.0000    0.16447
318040.0000    0.40917
318080.0000    0.56058
318120.0000    0.43493
318160.0000    0.52427
318200.0000    0.50314
318240.0000    0.19802
318280.0000    0.40285
318320.0000    0.17667
318360.0000    0.53615
318400.0000    0.43379
318440.0000    0.61353
318480.0000    0.63453
318520.0000    0.36065
318560.0000    0.08947
318600.0000    0.05305
318640.0000    0.45729
318680.0000    0.11690
318720.0000    0.24767
318760.0000    0.26952
318800.0000    0.33317
318840.0000    0.20887
318880.0000    0.37640
318920.0000    0.32893
318960.0000    0.34169
319000.0000    0.36931
319040.0000    0.22345
319080.0000    0.31769
319120.0000    0.38889
319160.0000    0.78952
319200.0000    0.44731
319240.0000    0.25677
319280.0000    0.18944
319320.0000    0.34812
319360.0000    0.38359
319400.0000    0.15248
319440.0000    0.40535
319480.0000    0.28303
319520.0000    0.46562
319560.0000    0.51906
319600.0000    0.31751
319640.0000    0.35676
319680.0000    0.51066
319720.0000    0.39752
319760.0000    0.49740
319800.0000    0.16693
319840.0000    0.10151
319880.0000    0.55269
319920.0000    0.43850
319960.0000    0.33529
320000.0000    0.36092
320040.0000    0.40158
320080.0000    0.28070
320120.0000    0.46044
320160.0000    0.35219
320200.0000    0.53614
320240.0000    0.39414
320280.0000    0.47164
320320.0000    0.32800
320360.0000    0.33737
320400.0000    0.45046
320440.0000    0.62583
320480.0000    0.68210
320520.0000    0.54745
320560.0000    0.45800
320600.0000    0.12129
320640.0000    0.47595
320680.0000    0.31006
320720.0000    0.32330
320760.0000    0.47155
320800.0000    0.40495
320840.0000    0.36085
320880.0000    0.36235
320920.0000    0.25070
320960.0000    0.33272
321000.0000    0.55127
321040.0000    0.50536
321080.0000    0.72970
321120.0000    0.56724
321160.0000    0.43393
321200.0000    0.38107
321240.0000    0.51906
321280.0000    0.35419
321320.0000    0.39555
321360.0000    0.37469
321400.0000    0.49997
321440.0000    0.49713
321480.0000    0.39358
321520.0000    0.49259
321560.0000    0.21533
321600.0000    0.78713
321640.0000    0.54491
321680.0000    0.55270
321720.0000    0.36549
321760.0000    0.31090
321800.0000    0.70700
321840.0000    0.57615
321880.0000    0.50848
321920.0000    0.32707
321960.0000    0.29858
322000.0000    0.27467
322040.0000    0.42186
322080.0000    0.51753
322120.0000    0.51377
322160.0000    0.36674
322200.0000    0.88633
322240.0000    0.61522
322280.0000    0.70467
322320.0000    0.76930
322360.0000    0.34894
322400.0000    0.58419
322440.0000    0.80457
322480.0000    0.69432
322520.0000    0.68771
322560.0000    0.70312
322600.0000    0.84429
322640.0000    0.79214
322680.0000    0.76120
322720.0000    0.83466
322760.0000    0.64705
322800.0000    0.80268
322840.0000    0.66700
322880.0000    0.67957
322920.0000    0.47634
322960.0000    0.53703
323000.0000    0.55004
323040.0000    0.53867
323080.0000    0.62131
323120.0000    0.76050
323160.0000    0.43698
323200.0000    0.41107
323240.0000    0.50457
323280.0000    0.35904
323320.0000    0.49105
323360.0000    0.47193
323400.0000    0.15995
323440.0000    0.38716
323480.0000    0.35207
323520.0000    0.45078
323560.0000    0.52181
323600.0000    0.42032
323640.0000    0.28932
323680.0000    0.35447
323720.0000    0.28624
323760.0000    0.43760
323800.0000    0.43294
323840.0000    0.24279
323880.0000    0.63090
323920.0000    0.52614
323960.0000    0.68166
324000.0000    0.22796
324040.0000    0.15077
324080.0000    0.25158
324120.0000    0.12828
324160.0000    0.29000
324200.0000    0.15716
324240.0000    0.23608
324280.0000    0.21908
324320.0000    0.35139
324360.0000    0.30886
324400.0000    0.36438
324440.0000    0.28424
324480.0000    0.53724
324520.0000    0.50788
324560.0000    0.29501
324600.0000    0.11793
324640.0000    0.35169
324680.0000   -0.05088
324720.0000   -0.04378
324760.0000    0.23806
324800.0000    0.02217
324840.0000   -0.48127
324880.0000    0.32071
324920.0000    0.26647
324960.0000    0.20569
325000.0000    0.07978
325040.0000    0.31524
325080.0000    0.13052
325120.0000    0.24342
325160.0000    0.44705
325200.0000    0.23455
325240.0000    0.20775
325280.0000    0.11942
325320.0000   -0.11001
325360.0000   -0.02711
325400.0000   -0.12311
325440.0000    0.31296
325480.0000    0.24585
325520.0000    0.20125
325560.0000    0.33010
325600.0000    0.01182
325640.0000    0.16564
325680.0000    0.45468
325720.0000   -0.26165
325760.0000   -0.19177
325800.0000    0.15711
325840.0000    0.18825
325880.0000   -0.19563
325920.0000   -0.27726
325960.0000    0.24824
326000.0000    0.21256
326040.0000    0.15738
326080.0000    0.18594
326120.0000   -0.03796
326160.0000    0.09454
326200.0000   -0.06837
326240.0000    0.23690
326280.0000    0.22842
326320.0000    0.05279
326360.0000   -0.04186
326400.0000    0.44685
326440.0000    0.11391
326480.0000    0.28824
326520.0000    0.35611
326560.0000    0.03045
326600.0000    0.33249
326640.0000    0.29137
326680.0000    0.16440
326720.0000    0.41895
326760.0000    0.35307
326800.0000    0.38617
326840.0000    0.33524
326880.0000    0.18547
326920.0000    0.05165
326960.0000    0.16465
327000.0000    0.19081
327040.0000    0.26127
327080.0000    0.35596
327120.0000    0.27271
327160.0000    0.39808
327200.0000    0.33606
327240.0000    0.25222
327280.0000    0.08272
327320.0000    0.20882
327360.0000    0.18803
327400.0000    0.39884
327440.0000    0.13115
327480.0000    0.36419
327520.0000    0.17140
327560.0000    0.22460
327600.0000    0.18703
327640.0000   -0.33232
327680.0000    0.05256
327720.0000    0.19913
327760.0000    0.12919
327800.0000    0.38119
327840.0000    0.28516
327880.0000    0.26728
327920.0000    0.30649
327960.0000    0.25372
328000.0000    0.20769
328040.0000    0.14936
328080.0000    0.29672
328120.0000    0.37754
328160.0000    0.33762
328200.0000    0.24006
328240.0000    0.28906
328280.0000    0.32622
328320.0000    0.06899
328360.0000    0.25348
328400.0000    0.22965
328440.0000    0.33688
328480.0000    0.44352
328520.0000    0.36666
328560.0000    0.61211
328600.0000    0.59559
328640.0000    0.78506
328680.0000    0.80324
328720.0000    0.77113
328760.0000    0.77287
328800.0000    0.29698
328840.0000    0.05165
328880.0000    0.13516
328920.0000    0.23749
328960.0000    0.08904
329000.0000    0.48817
329040.0000    0.37512
329080.0000    0.27256
329120.0000    0.37046
329160.0000    0.43708
329200.0000    0.43925
329240.0000    0.49069
329280.0000    0.16360
329320.0000    0.06582
329360.0000    0.21427
329400.0000    0.24856
329440.0000   -0.03169
329480.0000    0.16219
329520.0000   -0.05654
329560.0000    0.26488
329600.0000    0.35756
329640.0000    0.26053
329680.0000   -0.01211
329720.0000    0.20710
329760.0000    0.21344
329800.0000    0.29564
329840.0000    0.10944
329880.0000    0.35618
329920.0000    0.36502
329960.0000    0.33538
330000.0000    0.18497
330040.0000    0.17291
330080.0000    0.35184
330120.0000    0.03442
330160.0000    0.13632
330200.0000    0.13007
330240.0000    0.25776
330280.0000    0.08878
330320.0000    0.01068
330360.0000    0.08252
330400.0000    0.40298
330440.0000    0.31641
330480.0000    0.43845
330520.0000    0.40565
330560.0000    0.41914
330600.0000    0.48416
330640.0000    0.47118
330680.0000    0.51340
330720.0000    0.53310
330760.0000    0.42071
330800.0000    0.46261
330840.0000    0.68579
330880.0000    0.58815
330920.0000    0.56243
330960.0000    0.62027
331000.0000    0.64298
331040.0000    0.47318
331080.0000    0.46751
331120.0000    0.13603
331160.0000    0.38639
331200.0000    0.37855
331240.0000    0.19805
331280.0000    0.37512
331320.0000    0.40702
331360.0000    0.68201
331400.0000    0.66890
331440.0000    0.32950
331480.0000    0.36154
331520.0000    0.57634
331560.0000    0.51528
331600.0000    0.31732
331640.0000    0.44182
331680.0000    0.34535
331720.0000    0.26732
331760.0000    0.38791
331800.0000    0.53030
331840.0000    0.36466
331880.0000    0.44345
331920.0000    0.32099
331960.0000    0.33727
332000.0000    0.36809
332040.0000    0.11045
332080.0000    0.21214
332120.0000    0.22176
332160.0000    0.44735
332200.0000    0.59684
332240.0000    0.59026
332280.0000    0.28103
332320.0000    0.35346
332360.0000    0.13438
332400.0000    0.22720
332440.0000    0.31319
332480.0000    0.19184
332520.0000    0.28516
332560.0000    0.28378
332600.0000    0.34033
332640.0000    0.41769
332680.0000    0.39360
332720.0000    0.27727
332760.0000    0.35145
332800.0000    0.33204
332840.0000    0.18406
332880.0000    0.27563
332920.0000    0.31419
332960.0000    0.44459
333000.0000    0.20903
333040.0000    0.41012
333080.0000   -0.13957
333120.0000   -0.07773
333160.0000    0.04308
333200.0000    0.38033
333240.0000   -0.13220
333280.0000   -0.43155
333320.0000   -0.00080
333360.0000   -0.17657
333400.0000   -0.27690
333440.0000    0.00723
333480.0000   -0.11749
333520.0000    0.15010
333560.0000   -0.13465
333600.0000   -0.27162
333640.0000   -0.48859
333680.0000   -0.28415
333720.0000    0.05246
333760.0000   -0.32101
333800.0000   -0.12997
333840.0000    0.05939
333880.0000   -0.08587
333920.0000   -0.08090
333960.0000    0.04718
334000.0000   -0.42304
334040.0000   -0.21361
334080.0000   -0.43748
334120.0000   -0.22057
334160.0000   -0.38899
334200.0000   -0.21180
334240.0000   -0.30656
334280.0000   -0.12259
334320.0000   -0.18131
334360.0000   -0.05451
334400.0000   -0.04623
334440.0000   -0.11783
334480.0000   -0.07125
334520.0000   -0.09207
334560.0000   -0.11329
334600.0000   -0.19455
334640.0000   -0.28540
334680.0000   -0.16471
334720.0000   -0.29546
334760.0000   -0.22736
334800.0000    0.01683
334840.0000   -0.17741
334880.0000    0.06144
334920.0000    0.07453
334960.0000    0.01642
335000.0000    0.24021
335040.0000    0.15663
335080.0000    0.23453
335120.0000    0.00034
335160.0000   -0.48227
335200.0000   -0.32963
335240.0000   -0.24091
335280.0000    0.01871
335320.0000    0.02846
335360.0000    0.09158
335400.0000    0.15514
335440.0000    0.08768
335480.0000    0.32010
335520.0000    0.13515
335560.0000    0.17413
335600.0000    0.12369
335640.0000    0.08926
335680.0000    0.07775
335720.0000    0.07231
335760.0000    0.39670
335800.0000    0.18241
335840.0000    0.16792
335880.0000    0.27702
335920.0000    0.10891
335960.0000    0.17029
336000.0000    0.05152
336040.0000    0.14653
336080.0000   -0.05220
336120.0000   -0.18656
336160.0000   -0.28463
336200.0000    0.05316
336240.0000   -0.06414
336280.0000    0.08186
336320.0000    0.24237
336360.0000   -0.03113
336400.0000    0.23964
336440.0000    0.21264
336480.0000    0.01215
336520.0000   -0.07466
336560.0000    0.10541
336600.0000    0.14330
336640.0000    0.14356
336680.0000   -0.09192
336720.0000   -0.29612
336760.0000   -0.07898
336800.0000    0.04801
336840.0000   -0.47639
336880.0000   -0.15276
336920.0000   -0.42703
336960.0000   -0.35698
337000.0000   -0.27020
337040.0000   -0.35235
337080.0000   -0.17593
337120.0000   -0.27074
337160.0000   -0.34006
337200.0000   -0.30209
337240.0000   -0.33162
337280.0000   -0.06360
337320.0000   -0.15309
337360.0000   -0.62499
337400.0000    0.00698
337440.0000   -0.57656
337480.0000   -0.26288
337520.0000   -0.00571
337560.0000    0.00906
337600.0000   -0.36023
337640.0000   -0.25389
337680.0000    0.09439
337720.0000   -0.05971
337760.0000   -0.41564
337800.0000   -0.08709
337840.0000   -0.54992
337880.0000   -0.15446
337920.0000   -0.26000
337960.0000   -0.14501
338000.0000   -0.11123
338040.0000   -0.30110
338080.0000   -0.16434
338120.0000   -0.45779
338160.0000   -0.09329
338200.0000   -0.19219
338240.0000   -0.72914
338280.0000    0.00649
338320.0000   -0.12657
338360.0000   -0.08975
338400.0000   -0.10603
338440.0000   -0.45042
338480.0000   -0.71443
338520.0000   -0.70538
338560.0000   -0.16712
338600.0000   -0.17435
338640.0000   -0.53817
338680.0000   -0.11367
338720.0000   -0.12575
338760.0000   -0.43818
338800.0000   -0.40983
338840.0000   -0.24359
338880.0000   -0.06695
338920.0000   -0.21602
338960.0000   -0.12474
339000.0000   -0.01058
339040.0000   -0.02003
339080.0000    0.04721
339120.0000   -0.11765
339160.0000    0.03444
339200.0000   -0.05266
339240.0000   -0.05550
339280.0000   -0.23320
339320.0000   -0.07490
339360.0000   -0.23016
339400.0000   -0.36208
339440.0000   -0.63243
339480.0000   -0.41257
339520.0000   -0.60051
339560.0000   -0.54887
339600.0000    0.22027
339640.0000    0.00576
339680.0000   -0.12148
339720.0000    0.36774
339760.0000    0.21629
339800.0000    0.14714
339840.0000   -0.03534
339880.0000   -0.16074
339920.0000    0.16081
339960.0000    0.03843
340000.0000    0.10589
340040.0000    0.04194
340080.0000   -0.05007
340120.0000    0.00668
340160.0000   -0.06195
340200.0000    0.04959
340240.0000   -0.02496
340280.0000   -0.13084
340320.0000   -0.14506
340360.0000   -0.22239
340400.0000    0.26417
340440.0000    0.14709
340480.0000   -0.15772
340520.0000    0.14690
340560.0000    0.16364
340600.0000   -0.04962
340640.0000   -0.51809
340680.0000    0.00829
340720.0000   -0.48773
340760.0000    0.00692
340800.0000   -0.02246
340840.0000   -0.18112
340880.0000   -0.05819
340920.0000   -0.24953
340960.0000   -0.36260
341000.0000   -0.56116
341040.0000   -0.30201
341080.0000   -0.56497
341120.0000   -0.37873
341160.0000   -0.44968
341200.0000   -0.13220
341240.0000    0.03720
341280.0000    0.06693
341320.0000    0.16393
341360.0000   -0.20209
341400.0000   -0.12041
341440.0000   -0.08591
341480.0000   -0.10219
341520.0000   -0.00224
341560.0000   -0.01027
341600.0000   -0.24275
341640.0000   -0.35574
341680.0000   -0.31164
341720.0000   -0.11775
341760.0000   -0.30103
341800.0000   -0.23638
341840.0000   -0.40463
341880.0000   -0.34281
341920.0000   -0.01445
341960.0000   -0.30481
342000.0000   -0.23842
342040.0000   -0.36975
342080.0000   -0.27858
342120.0000   -0.38564
342160.0000   -0.28165
342200.0000   -0.26690
342240.0000   -0.54846
342280.0000   -0.20180
342320.0000   -0.19110
342360.0000    0.19040
342400.0000    0.07285
342440.0000    0.17891
342480.0000   -0.15204
342520.0000    0.18873
342560.0000    0.18345
342600.0000    0.20162
342640.0000   -0.25822
342680.0000   -0.09576
342720.0000    0.00837
342760.0000   -0.57542
342800.0000   -0.25655
342840.0000   -0.05963
342880.0000    0.03470
342920.0000    0.10924
342960.0000    0.03617
343000.0000   -0.05230
343040.0000   -0.09534
343080.0000    0.07691
343120.0000    0.17966
343160.0000   -0.25303
343200.0000    0.16999
343240.0000   -0.14927
343280.0000   -0.01007
343320.0000   -0.11236
343360.0000    0.05982
343400.0000   -0.03762
343440.0000   -0.51916
343480.0000    0.10909
343520.0000    0.06431
343560.0000    0.14860
343600.0000    0.19715
343640.0000    0.22154
343680.0000    0.09431
343720.0000    0.17986
343760.0000    0.24051
343800.0000    0.27641
343840.0000    0.30246
343880.0000    0.41888
343920.0000    0.57808
343960.0000    0.30228
344000.0000    0.62568
344040.0000    0.59764
344080.0000    0.46562
344120.0000    0.81411
344160.0000    0.77016
344200.0000    0.60289
344240.0000    0.82334
344280.0000    0.77298
344320.0000    0.66656
344360.0000    0.78731
344400.0000    0.85897
344440.0000    0.78401
344480.0000    0.79937
344520.0000    0.65732
344560.0000    0.92703
344600.0000    0.86734
344640.0000    0.81129
344680.0000    0.74283
344720.0000    0.77925
344760.0000    0.69434
344800.0000    0.94468
344840.0000    0.84449
344880.0000    0.61653
344920.0000    0.73937
344960.0000    0.56523
345000.0000    0.44994
345040.0000    0.52733
345080.0000    0.43739
345120.0000    0.40468
345160.0000    0.51536
345200.0000    0.44156
345240.0000    0.50856
345280.0000    0.48270
345320.0000    0.49174
345360.0000    0.55825
345400.0000    0.49645
345440.0000    0.31785
345480.0000    0.70082
345520.0000    0.42415
345560.0000    0.44569
345600.0000    0.35047
345640.0000    0.42993
345680.0000    0.27866
345720.0000    0.54388
345760.0000    0.61918
345800.0000    0.23960
345840.0000    0.25647
345880.0000    0.58168
345920.0000    0.28647
345960.0000    0.24958
346000.0000    0.44810
346040.0000    0.40774
346080.0000    0.26121
346120.0000    0.04172
346160.0000    0.28654
346200.0000    0.27350
346240.0000    0.35534
346280.0000    0.49038
346320.0000    0.59438
346360.0000    0.35417
346400.0000    0.63288
346440.0000    0.77075
346480.0000    0.71040
346520.0000    0.96464
346560.0000    0.87140
346600.0000    0.58179
346640.0000    0.45258
346680.0000    0.43473
346720.0000    0.22175
346760.0000    0.86081
346800.0000    0.58744
346840.0000    0.87746
346880.0000    0.37531
346920.0000    0.37087
346960.0000    0.45768
347000.0000    0.40607
347040.0000    0.34181
347080.0000    0.33785
347120.0000    0.28006
347160.0000   -0.18672
347200.0000    0.24171
347240.0000    0.21829
347280.0000    0.27962
347320.0000    0.34758
347360.0000    0.68944
347400.0000    0.38303
347440.0000    0.42383
347480.0000    0.13269
347520.0000    0.40952
347560.0000    0.25659
347600.0000    0.34043
347640.0000    0.20294
347680.0000    0.10199
347720.0000    0.31192
347760.0000    0.19250
347800.0000    0.22483
347840.0000    0.21604
347880.0000    0.07878
347920.0000    0.28019
347960.0000    0.37976
348000.0000    0.24607
348040.0000    0.43270
348080.0000    0.22174
348120.0000    0.24732
348160.0000    0.38310
348200.0000    0.24303
348240.0000    0.57073
348280.0000    0.17001
348320.0000    0.35970
348360.0000    0.23055
348400.0000    0.46842
348440.0000    0.27124
348480.0000    0.42748
348520.0000    0.26412
348560.0000    0.50820
348600.0000    0.33035
348640.0000    0.06796
348680.0000    0.33396
348720.0000    0.43824
348760.0000    0.50047
348800.0000    0.53962
348840.0000    0.54862
348880.0000    0.57117
348920.0000    0.39006
348960.0000    0.41109
349000.0000    0.45973
349040.0000    0.32067
349080.0000    0.36990
349120.0000    0.59460
349160.0000    0.53978
349200.0000    0.45232
349240.0000    0.39215
349280.0000    0.65194
349320.0000    0.42089
349360.0000    0.47175
349400.0000    0.35620
349440.0000    0.41001
349480.0000    0.24403
349520.0000    0.57543
349560.0000    0.59217
349600.0000    0.32684
349640.0000    0.73277
349680.0000    0.35270
349720.0000    0.43614
349760.0000    0.29313
349800.0000    0.35603
349840.0000    0.44759
349880.0000    0.41434
349920.0000    0.20008
349960.0000    0.54344
350000.0000    0.43675
350040.0000    0.35948
350080.0000    0.36380
350120.0000    0.57589
350160.0000    0.48041
350200.0000    0.45326
350240.0000    0.47112
350280.0000    0.59870
350320.0000    0.39522
350360.0000    0.37721
350400.0000    0.29894
350440.0000    0.50111
350480.0000    0.50455
350520.0000    0.35995
350560.0000    0.30608
350600.0000    0.32096
350640.0000    0.37820
350680.0000    0.39922
350720.0000    0.38701
350760.0000    0.59568
350800.0000    0.34905
350840.0000    0.40875
350880.0000    0.39408
350920.0000    0.41162
350960.0000    0.65085
351000.0000    0.51779
351040.0000    0.59324
351080.0000    0.68737
351120.0000    0.54224
351160.0000    0.37584
351200.0000    0.46710
351240.0000    0.71888
351280.0000    0.79944
351320.0000    0.79356
351360.0000    0.38972
351400.0000    0.53561
351440.0000    0.52734
351480.0000    0.55166
351520.0000    0.41881
351560.0000    0.56106
351600.0000    0.59218
351640.0000    0.19660
351680.0000    0.28612
351720.0000    0.37050
351760.0000    0.52554
351800.0000    0.58350
351840.0000    0.44084
351880.0000    0.45396
351920.0000    0.48598
351960.0000    0.33540
352000.0000    0.36053
352040.0000    0.47347
352080.0000    0.07000
352120.0000    0.21013
352160.0000    0.30043
352200.0000    0.37000
352240.0000    0.36361
352280.0000    0.32061
352320.0000    0.48260
352360.0000    0.18054
352400.0000    0.60175
352440.0000    0.27879
352480.0000    0.43860
352520.0000    0.49598
352560.0000   -0.00487
352600.0000    0.32582
352640.0000    0.45626
352680.0000    0.42417
352720.0000    0.19788
352760.0000    0.47104
352800.0000    0.40216
352840.0000    0.37251
352880.0000    0.54965
352920.0000    0.40319
352960.0000    0.28370
353000.0000    0.20657
353040.0000    0.47754
353080.0000    0.61377
353120.0000    0.32888
353160.0000    0.03964
353200.0000    0.32206
353240.0000    0.14096
353280.0000    0.22082
353320.0000    0.35620
353360.0000    0.31042
353400.0000    0.08422
353440.0000    0.18808
353480.0000    0.43570
353520.0000    0.47465
353560.0000    0.53338
353600.0000    0.53018
353640.0000    0.57322
353680.0000    0.44668
353720.0000    0.46193
353760.0000    0.23487
353800.0000   -0.15626
353840.0000    0.13871
353880.0000    0.16496
353920.0000   -0.17018
353960.0000   -0.03891
354000.0000    0.66911
354040.0000    0.04296
354080.0000    0.10569
354120.0000   -0.12230
354160.0000    0.01801
354200.0000    0.10530
354240.0000    0.22807
354280.0000    0.05818
354320.0000   -0.01576
354360.0000    0.26503
354400.0000    0.28143
354440.0000    0.19471
354480.0000    0.50096
354520.0000    0.31957
354560.0000    0.22751
354600.0000    0.01816
354640.0000    0.48898
354680.0000   -0.01238
354720.0000    0.09955
354760.0000    0.15879
354800.0000    0.06765
354840.0000    0.21344
354880.0000   -0.03613
354920.0000    0.13642
354960.0000    0.17173
355000.0000    0.02744
355040.0000    0.16481
355080.0000    0.14996
355120.0000    0.20149
355160.0000    0.09149
355200.0000    0.31807
355240.0000    0.22672
355280.0000    0.23101
355320.0000   -0.22414
355360.0000    0.05770
355400.0000    0.26386
355440.0000    0.12853
355480.0000    0.25274
355520.0000    0.17659
355560.0000    0.18790
355600.0000    0.25019
355640.0000    0.16854
355680.0000    0.09245
355720.0000    0.12917
355760.0000    0.03695
355800.0000    0.13344
355840.0000    0.23280
355880.0000   -0.00064
355920.0000    0.18079
355960.0000    0.36343
356000.0000    0.35190
356040.0000    0.40932
356080.0000    0.11635
356120.0000    0.43824
356160.0000    0.32762
356200.0000    0.67636
356240.0000    0.55959
356280.0000    0.63397
356320.0000    0.55770
356360.0000    0.63049
356400.0000    0.65717
356440.0000    0.42338
356480.0000    0.45818
356520.0000    0.72247
356560.0000    0.19194
356600.0000    0.28531
356640.0000    0.01794
356680.0000    0.13410
356720.0000    0.48580
356760.0000    0.26730
356800.0000    0.06800
356840.0000    0.13124
356880.0000    0.39825
356920.0000    0.31226
356960.0000    0.30582
357000.0000    0.18089
357040.0000    0.35789
357080.0000    0.41505
357120.0000    0.18353
357160.0000    0.17663
357200.0000    0.31844
357240.0000    0.14740
357280.0000    0.23018
357320.0000    0.53949
357360.0000    0.05362
357400.0000    0.11522
357440.0000    0.21499
357480.0000    0.34311
357520.0000    0.30265
357560.0000    0.46672
357600.0000    0.29206
357640.0000    0.36859
357680.0000    0.15521
357720.0000    0.51412
357760.0000    0.27512
357800.0000    0.26804
357840.0000    0.15456
357880.0000    0.20297
357920.0000    0.18343
357960.0000    0.36576
358000.0000    0.09854
358040.0000    0.33855
358080.0000    0.39228
358120.0000    0.18454
358160.0000    0.43304
358200.0000    0.47881
358240.0000    0.40091
358280.0000    0.53511
358320.0000    0.38092
358360.0000    0.27293
358400.0000    0.16347
358440.0000    0.33552
358480.0000    0.46629
358520.0000    0.30210
358560.0000    0.35248
358600.0000    0.46709
358640.0000    0.40689
358680.0000    0.02279
358720.0000    0.09357
358760.0000    0.15674
358800.0000    0.03539
358840.0000    0.27129
358880.0000    0.34880
358920.0000    0.11100
358960.0000    0.24326
359000.0000    0.32068
359040.0000    0.30505
359080.0000    0.30988
359120.0000    0.10684
359160.0000    0.32974
359200.0000    0.10354
359240.0000    0.51428
359280.0000    0.02076
359320.0000    0.26610
359360.0000    0.00297
359400.0000    0.31141
359440.0000    0.15856
359480.0000   -0.08200
359520.0000    0.30648
359560.0000    0.36471
359600.0000    0.37148
359640.0000    0.30166
359680.0000    0.38013
359720.0000    0.31024
359760.0000    0.34158
359800.0000    0.31210
359840.0000    0.12441
359880.0000    0.30889
359920.0000    0.26743
359960.0000    0.39903
360000.0000    0.64836
360040.0000    0.80194
360080.0000    0.64827
360120.0000    0.78748
360160.0000    0.53614
360200.0000    0.40150
360240.0000    0.63966
360280.0000    0.48945
360320.0000    0.18362
360360.0000    0.08346
360400.0000    0.31861
360440.0000    0.18773
360480.0000    0.16128
360520.0000    0.18013
360560.0000    0.42309
360600.0000    0.34493
360640.0000    0.31986
360680.0000    0.21341
360720.0000    0.44724
360760.0000    0.54293
360800.0000    0.35607
360840.0000    0.60229
360880.0000    0.59188
360920.0000    0.44811
360960.0000    0.11075
361000.0000    0.07848
361040.0000    0.07499
361080.0000    0.42535
361120.0000    0.20818
361160.0000    0.31551
361200.0000    0.25007
361240.0000    0.04307
361280.0000    0.32168
361320.0000    0.22840
361360.0000    0.42479
361400.0000    0.33558
361440.0000    0.25594
361480.0000    0.19318
361520.0000    0.15671
361560.0000    0.17900
361600.0000    0.27761
361640.0000    0.31050
361680.0000    0.37757
361720.0000    0.32908
361760.0000    0.33229
361800.0000    0.17772
361840.0000    0.15663
361880.0000    0.22790
361920.0000    0.41577
361960.0000    0.44250
362000.0000    0.31028
362040.0000    0.48618
362080.0000    0.51526
362120.0000    0.51188
362160.0000    0.33224
362200.0000    0.42631
362240.0000    0.41401
362280.0000    0.52694
362320.0000    0.43279
362360.0000    0.14882
362400.0000    0.32106
362440.0000    0.45114
362480.0000   -0.08676
362520.0000    0.14684
362560.0000    0.27789
362600.0000    0.27428
362640.0000    0.38278
362680.0000    0.52159
362720.0000    0.16989
362760.0000    0.55439
362800.0000    0.36943
362840.0000    0.21102
362880.0000    0.37973
362920.0000    0.28209
362960.0000    0.23864
363000.0000    0.49179
363040.0000    0.63108
363080.0000    0.36011
363120.0000    0.29616
363160.0000   -0.04109
363200.0000    0.50317
363240.0000    0.20771
363280.0000    0.18833
363320.0000    0.24538
363360.0000    0.01949
363400.0000    0.38775
363440.0000    0.16395
363480.0000    0.22089
363520.0000    0.09188
363560.0000    0.25129
363600.0000    0.04748
363640.0000    0.26563
363680.0000    0.33253
363720.0000    0.34879
363760.0000    0.34518
363800.0000    0.39876
363840.0000    0.38031
363880.0000    0.45374
363920.0000    0.60676
363960.0000    0.71498
364000.0000    0.64534
364040.0000    0.40366
364080.0000    0.34674
364120.0000    0.37068
364160.0000    0.29084
364200.0000    0.53388
364240.0000    0.48905
364280.0000    0.27487
364320.0000    0.45596
364360.0000    0.51268
364400.0000    0.12435
364440.0000    0.28024
364480.0000    0.17113
364520.0000    0.48429
364560.0000    0.45699
364600.0000    0.30838
364640.0000    0.50470
364680.0000    0.40671
364720.0000    0.56056
364760.0000    0.40336
364800.0000    0.66618
364840.0000    0.70186
364880.0000    0.58185
364920.0000    0.30133
364960.0000    0.43735
365000.0000    0.52960
365040.0000    0.33557
365080.0000    0.49716
365120.0000    0.64334
365160.0000    0.51440
365200.0000    0.44001
365240.0000    0.11710
365280.0000    0.35492
365320.0000    0.48437
365360.0000    0.24373
365400.0000    0.41525
365440.0000    0.40836
365480.0000    0.46964
365520.0000    0.60385
365560.0000    0.59412
365600.0000    0.47874
365640.0000    0.48121
365680.0000    0.51174
365720.0000    0.61567
365760.0000    0.55716
365800.0000    0.52547
365840.0000    0.31463
365880.0000    0.57091
365920.0000    0.51427
365960.0000    0.74843
366000.0000    0.41399
366040.0000    0.59197
366080.0000    0.41425
366120.0000    0.45357
366160.0000    0.66995
366200.0000    0.34841
366240.0000    0.25091
366280.0000    0.46073
366320.0000    0.20337
366360.0000    0.29401
366400.0000    0.51374
366440.0000    0.46131
366480.0000    0.49718
366520.0000    0.39270
366560.0000    0.42922
366600.0000    0.24443
366640.0000    0.14655
366680.0000    0.35659
366720.0000    0.30765
366760.0000    0.26532
366800.0000    0.63232
366840.0000    0.58226
366880.0000    0.49682
366920.0000    0.65064
366960.0000    0.55561
367000.0000    0.38562
367040.0000    0.16915
367080.0000    0.14846
367120.0000    0.40761
367160.0000    0.33657
367200.0000    0.18824
367240.0000    0.30345
367280.0000    0.39322
367320.0000    0.51627
367360.0000    0.38640
367400.0000    0.52074
367440.0000    0.50401
367480.0000    0.66805
367520.0000    0.62201
367560.0000    0.30904
367600.0000    0.38822
367640.0000    0.44118
367680.0000    0.49404
367720.0000    0.30420
367760.0000    0.59642
367800.0000    0.59823
367840.0000    0.66620
367880.0000    0.52485
367920.0000    0.48065
367960.0000    0.70979
368000.0000    0.46264
368040.0000    0.58206
368080.0000    0.71351
368120.0000    0.82273
368160.0000    0.52601
368200.0000    0.76169
368240.0000    0.55034
368280.0000    0.75969
368320.0000    0.60093
368360.0000    0.81450
368400.0000    0.58218
368440.0000    0.66141
368480.0000    0.58997
368520.0000    0.58053
368560.0000    0.52364
368600.0000    0.44991
368640.0000    0.74084
368680.0000    0.69409
368720.0000    0.72481
368760.0000    0.84588
368800.0000    0.82200
368840.0000    0.80837
368880.0000    0.88893
368920.0000    0.89086
368960.0000    0.99831
369000.0000    0.56461
369040.0000    0.79359
369080.0000    0.57472
369120.0000    0.74337
369160.0000    0.40709
369200.0000    0.57267
369240.0000   -0.02582
369280.0000    0.43582
369320.0000    0.53035
369360.0000    0.65575
369400.0000    0.60438
369440.0000    0.62395
369480.0000    0.63486
369520.0000    0.74425
369560.0000    0.57719
369600.0000    0.58791
369640.0000    0.69755
369680.0000    0.63065
369720.0000    0.59922
369760.0000    0.70719
369800.0000    0.64402
369840.0000    0.76504
369880.0000    0.75452
369920.0000    0.54691
369960.0000    0.69664
370000.0000    0.69691
370040.0000    0.58143
370080.0000    0.68450
370120.0000    0.52545
370160.0000    0.52126
370200.0000    0.44391
370240.0000    0.22116
370280.0000    0.51331
370320.0000    0.57674
370360.0000    0.84958
370400.0000    0.92005
370440.0000    0.90189
370480.0000    0.62508
370520.0000    0.50956
370560.0000    0.71931
370600.0000    0.89402
370640.0000    0.57313
370680.0000    0.75113
370720.0000    0.73902
370760.0000    0.85551
370800.0000    0.84996
370840.0000    0.78773
370880.0000    0.70557
370920.0000    1.05605
370960.0000    0.94837
371000.0000    0.66056
371040.0000    0.84652
371080.0000    0.60647
371120.0000    0.63495
371160.0000    0.97167
371200.0000    0.81788
371240.0000    0.72361
371280.0000    0.77296
371320.0000    0.81121
371360.0000    1.02267
371400.0000    0.65051
371440.0000    0.56373
371480.0000    0.38341
371520.0000    0.70963
371560.0000    0.62447
371600.0000    0.40002
371640.0000    0.60360
371680.0000    0.69055
371720.0000    0.66128
371760.0000    0.72687
371800.0000    0.59355
371840.0000    0.66140
371880.0000    0.78692
371920.0000    0.76443
371960.0000    0.18086
372000.0000    0.64928
372040.0000    0.83085
372080.0000    0.78510
372120.0000    0.74390
372160.0000    0.73930
372200.0000    0.70596
372240.0000    0.97891
372280.0000    0.64241
372320.0000    0.71955
372360.0000    0.61250
372400.0000    0.73993
372440.0000    0.65346
372480.0000    0.86247
372520.0000    0.58200
372560.0000    0.92795
372600.0000    0.89170
372640.0000    0.71495
372680.0000    0.69813
372720.0000    0.78978
372760.0000    0.57806
372800.0000    0.78198
372840.0000    0.88332
372880.0000    0.77674
372920.0000    0.64223
372960.0000    0.67679
373000.0000    0.74214
373040.0000    0.50293
373080.0000    0.56874
373120.0000    0.44837
373160.0000    0.55793
373200.0000    0.82249
373240.0000    0.57858
373280.0000    0.52298
373320.0000    0.69056
373360.0000    0.52352
373400.0000    0.55531
373440.0000    0.85678
373480.0000    0.67400
373520.0000    0.85057
373560.0000    0.97208
373600.0000    0.79724
373640.0000    0.63697
373680.0000    0.68163
373720.0000    1.01673
373760.0000    0.86534
373800.0000    0.99944
373840.0000    0.65610
373880.0000    0.63597
373920.0000    0.58617
373960.0000    0.62972
374000.0000    0.64941
374040.0000    0.84946
374080.0000    0.62185
374120.0000    0.50634
374160.0000    0.92407
374200.0000    0.56852
374240.0000    0.65744
374280.0000    0.86825
374320.0000    0.62269
374360.0000    0.64609
374400.0000    0.80046
374440.0000    0.71631
374480.0000    0.71869
374520.0000    0.62083
374560.0000    0.72930
374600.0000    0.80351
374640.0000    0.81473
374680.0000    0.64992
374720.0000    0.39859
374760.0000    0.59231
374800.0000    0.42717
374840.0000    0.34565
374880.0000    0.14640
374920.0000    0.61084
374960.0000    0.61398
375000.0000    0.54250
375040.0000    0.70602
375080.0000    0.67669
375120.0000    0.83483
375160.0000    0.73384
375200.0000    0.77757
375240.0000    0.40861
375280.0000    0.59018
375320.0000    0.61998
375360.0000    0.43681
375400.0000    0.31198
375440.0000    0.58063
375480.0000    0.50175
375520.0000    0.57794
375560.0000    0.71385
375600.0000    0.55302
375640.0000    0.57387
375680.0000    0.70880
375720.0000    0.43889
375760.0000    0.34604
375800.0000    0.61688
375840.0000    0.60908
375880.0000    0.40957
375920.0000    0.50666
375960.0000    0.52492
376000.0000    0.59653
376040.0000    0.53490
376080.0000    0.66400
376120.0000    0.53281
376160.0000    0.58044
376200.0000    0.80837
376240.0000    0.53993
376280.0000    0.81998
376320.0000    0.65976
376360.0000    0.59443
376400.0000    0.68896
376440.0000    0.81991
376480.0000    0.62777
376520.0000    0.88524
376560.0000    0.96297
376600.0000    0.80089
376640.0000    0.53334
376680.0000    0.70459
376720.0000    0.72518
376760.0000    0.86856
376800.0000    0.85563
376840.0000    0.87146
376880.0000    0.74369
376920.0000    0.91267
376960.0000    0.99383
377000.0000    0.96687
377040.0000    1.00940
377080.0000    0.79559
377120.0000    0.80190
377160.0000    0.79100
377200.0000    0.77167
377240.0000    0.79026
377280.0000    0.64882
377320.0000    0.71176
377360.0000    0.80238
377400.0000    0.55845
377440.0000    0.85927
377480.0000    0.39416
377520.0000    0.73549
377560.0000    0.60102
377600.0000    0.74073
377640.0000    0.74731
377680.0000    0.68758
377720.0000    0.49524
377760.0000    0.65175
377800.0000    0.78723
377840.0000    0.57150
377880.0000    0.45308
377920.0000    0.45072
377960.0000    0.57147
378000.0000    0.54353
378040.0000    0.50423
378080.0000    0.51411
378120.0000    0.83982
378160.0000    0.47655
378200.0000    0.61745
378240.0000    0.24554
378280.0000    0.33451
378320.0000    0.64669
378360.0000    0.70196
378400.0000    0.65747
378440.0000    0.40654
378480.0000    0.38911
378520.0000    0.30267
378560.0000    0.36526
378600.0000    0.60841
378640.0000    0.35429
378680.0000    0.51556
378720.0000    0.35386
378760.0000    0.45514
378800.0000    0.63580
378840.0000    0.79784
378880.0000    0.64142
378920.0000    0.73361
378960.0000    0.55919
379000.0000    0.48848
379040.0000    0.64367
379080.0000    0.58969
379120.0000    0.60201
379160.0000    0.63276
379200.0000    0.53222
379240.0000    0.63541
379280.0000    0.55617
379320.0000    0.44687
379360.0000    0.65907
379400.0000    0.58206
379440.0000    0.65751
379480.0000    0.60504
379520.0000    0.69381
379560.0000    0.55541
379600.0000    0.60427
379640.0000    0.69372
379680.0000    0.87875
379720.0000    0.61905
379760.0000    0.33772
379800.0000    0.78268
379840.0000    0.84178
379880.0000    0.53108
379920.0000    0.47569
379960.0000    0.64943
380000.0000    0.56655
380040.0000    0.52335
380080.0000    0.64218
380120.0000    0.69900
380160.0000    0.35192
380200.0000    0.71415
380240.0000    0.70248
380280.0000    0.71107
380320.0000    0.51213
380360.0000    0.83567
380400.0000    0.82247
380440.0000    0.50942
380480.0000    0.63746
380520.0000    1.02731
380560.0000    0.71181
380600.0000    0.83991
380640.0000    0.60870
380680.0000    0.63895
380720.0000    0.71753
380760.0000    0.56583
380800.0000    0.68597
380840.0000    0.79372
380880.0000    0.69885
380920.0000    0.62185
380960.0000    0.58364
381000.0000    0.52273
381040.0000    0.74223
381080.0000    0.76559
381120.0000    0.85289
381160.0000    0.69592
381200.0000    0.69232
381240.0000    0.73935
381280.0000    0.56088
381320.0000    0.71725
381360.0000    0.64702
381400.0000    0.60994
381440.0000    0.84897
381480.0000    0.65182
381520.0000    0.63850
381560.0000    0.50646
381600.0000    0.54127
381640.0000    0.69954
381680.0000    0.58695
381720.0000    0.37725
381760.0000    0.73641
381800.0000    0.63732
381840.0000    0.62043
381880.0000    0.71883
381920.0000    0.71186
381960.0000    0.65583
382000.0000    0.78123
382040.0000    0.62228
382080.0000    0.33916
382120.0000    0.75014
382160.0000    0.59604
382200.0000    0.68228
382240.0000    0.76805
382280.0000    0.67506
382320.0000    0.64504
382360.0000    0.59068
382400.0000    0.77353
382440.0000    0.72835
382480.0000    0.49698
382520.0000    0.42952
382560.0000    0.47898
382600.0000    0.38909
382640.0000    0.60742
382680.0000    0.36492
382720.0000    0.67532
382760.0000    0.74410
382800.0000    0.23860
382840.0000    0.72456
382880.0000    0.25100
382920.0000    0.57782
382960.0000    0.68940
383000.0000    0.44783
383040.0000    0.55063
383080.0000    0.52523
383120.0000    0.50842
383160.0000    0.90128
383200.0000    0.65521
383240.0000    0.80088
383280.0000    0.64910
383320.0000    0.69003
383360.0000    0.78498
383400.0000    0.66011
383440.0000    0.58796
383480.0000    0.65541
383520.0000    0.36674
383560.0000    0.49489
383600.0000    0.55173
383640.0000    0.36376
383680.0000    0.50781
383720.0000    0.63930
383760.0000    0.43033
383800.0000    0.51720
383840.0000    0.57105
383880.0000    0.74124
383920.0000    0.47244
383960.0000    0.65278
384000.0000    0.82675
384040.0000    0.81145
384080.0000    0.65746
384120.0000    0.81276
384160.0000    0.42792
384200.0000    0.63605
384240.0000    0.43575
384280.0000    0.36310
384320.0000    0.66321
384360.0000    0.47250
384400.0000    0.48254
384440.0000    0.36878
384480.0000    0.52892
384520.0000    0.52731
384560.0000    0.82793
384600.0000    0.63642
384640.0000    0.65851
384680.0000    0.58765
384720.0000    0.74196
384760.0000    0.67317
384800.0000    0.57983
384840.0000    0.68317
384880.0000    0.57022
384920.0000    0.72733
384960.0000    0.81299
385000.0000    0.57501
385040.0000    0.65142
385080.0000    0.41114
385120.0000    0.36050
385160.0000    0.41379
385200.0000    0.50871
385240.0000    0.48119
385280.0000    0.50872
385320.0000    0.43285
385360.0000    0.26493
385400.0000    0.52656
385440.0000    0.41402
385480.0000    0.35324
385520.0000    0.59829
385560.0000    0.67576
385600.0000    0.38335
385640.0000    0.47284
385680.0000    0.52804
385720.0000    0.54428
385760.0000    0.41676
385800.0000    0.43630
385840.0000    0.54677
385880.0000    0.59595
385920.0000    0.67486
385960.0000    0.60631
386000.0000    0.49856
386040.0000    0.57118
386080.0000    0.65377
386120.0000    0.58387
386160.0000    0.43593
386200.0000    0.65611
386240.0000    0.43965
386280.0000    0.49654
386320.0000    0.58918
386360.0000    0.75125
386400.0000    0.34725
386440.0000    0.58995
386480.0000    0.47572
386520.0000    0.54346
386560.0000    0.72768
386600.0000    0.47056
386640.0000    0.57324
386680.0000    0.65782
386720.0000    0.51984
386760.0000    0.71957
386800.0000    0.45929
386840.0000    0.43950
386880.0000    0.64156
386920.0000    0.45347
386960.0000    0.79099
387000.0000    0.52609
387040.0000    0.60469
387080.0000    0.46857
387120.0000    0.28092
387160.0000    0.41111
387200.0000    0.71736
387240.0000    0.65433
387280.0000    0.44975
387320.0000    0.47369
387360.0000    0.66419
387400.0000    0.73595
387440.0000    0.73366
387480.0000    0.60221
387520.0000    0.64832
387560.0000    0.60192
387600.0000    0.51955
387640.0000    0.63156
387680.0000    0.53455
387720.0000    0.75192
387760.0000    0.67835
387800.0000    0.42065
387840.0000    0.38163
387880.0000    0.36281
387920.0000    0.49581
387960.0000    0.21359
388000.0000    0.46952
388040.0000    0.40410
388080.0000    0.19181
388120.0000    0.36559
388160.0000    0.50322
388200.0000    0.41397
388240.0000    0.48640
388280.0000    0.49422
388320.0000    0.31704
388360.0000    0.52475
388400.0000    0.29840
388440.0000    0.37624
388480.0000    0.74568
388520.0000    0.78896
388560.0000    0.44078
388600.0000    0.60679
388640.0000    0.44127
388680.0000    0.38460
388720.0000    0.56330
388760.0000    0.35554
388800.0000    0.49929
388840.0000    0.09087
388880.0000    0.44994
388920.0000    0.54241
388960.0000    0.41250
389000.0000    0.49269
389040.0000    0.35655
389080.0000    0.47775
389120.0000    0.43409
389160.0000    0.58345
389200.0000    0.69341
389240.0000    0.65373
389280.0000    0.64786
389320.0000    0.51364
389360.0000    0.48906
389400.0000    0.41345
389440.0000    0.44642
389480.0000    0.48878
389520.0000    0.67084
389560.0000    0.64972
389600.0000    0.61696
389640.0000    0.37289
389680.0000    0.47254
389720.0000    0.68146
389760.0000    0.90192
389800.0000    1.04823
389840.0000    0.64045
389880.0000    0.72030
389920.0000    0.63411
389960.0000    0.57152
390000.0000    0.22247
390040.0000    0.66846
390080.0000    0.71597
390120.0000    0.32593
390160.0000    0.51529
390200.0000    0.60404
390240.0000    0.48430
390280.0000    0.79797
390320.0000    0.88352
390360.0000    0.30252
390400.0000    0.63769
390440.0000    0.72716
390480.0000    0.74745
390520.0000    0.59147
390560.0000    0.90151
390600.0000    0.81232
390640.0000    0.83205
390680.0000    0.85919
390720.0000    0.84456
390760.0000    0.88082
390800.0000    0.82924
390840.0000    0.68350
390880.0000    0.88811
390920.0000    0.71084
390960.0000    0.68983
391000.0000    0.69059
391040.0000    0.87351
391080.0000    0.82414
391120.0000    0.92042
391160.0000    0.89776
391200.0000    0.89265
391240.0000    0.93721
391280.0000    0.79430
391320.0000    0.63453
391360.0000    0.50823
391400.0000    0.42503
391440.0000    0.48476
391480.0000    0.61760
391520.0000    0.47875
391560.0000    0.23314
391600.0000    0.79213
391640.0000    0.27348
391680.0000    0.46150
391720.0000    0.39281
391760.0000    0.67012
391800.0000    0.45181
391840.0000    0.34942
391880.0000    0.19039
391920.0000    0.55324
391960.0000    0.73235
392000.0000    0.51906
392040.0000    0.64852
392080.0000    0.37278
392120.0000    0.16719
392160.0000    0.37036
392200.0000    0.65245
392240.0000    0.23358
392280.0000    0.64529
392320.0000    0.58354
392360.0000    0.67912
392400.0000    0.68689
392440.0000    0.56105
392480.0000    0.67317
392520.0000    0.70278
392560.0000    0.85750
392600.0000    0.68560
392640.0000    0.84677
392680.0000    0.67170
392720.0000    0.90242
392760.0000    0.61969
392800.0000    0.56126
392840.0000    0.61460
392880.0000    0.49416
392920.0000    0.49016
392960.0000    0.20876
393000.0000    0.28086
393040.0000    0.30234
393080.0000    0.46870
393120.0000    0.51701
393160.0000    0.90582
393200.0000    0.74448
393240.0000    0.64952
393280.0000    0.62161
393320.0000    0.76586
393360.0000    0.60077
393400.0000    0.84654
393440.0000    0.69805
393480.0000    0.65918
393520.0000    0.46804
393560.0000    0.64196
393600.0000    0.78413
393640.0000    0.56282
393680.0000    0.43347
393720.0000    0.41474
393760.0000    0.42221
393800.0000    0.21193
393840.0000    0.43805
393880.0000    0.32522
393920.0000    0.25384
393960.0000    0.62689
394000.0000    0.56327
394040.0000    0.75806
394080.0000    0.46340
394120.0000    0.32010
394160.0000    0.22779
394200.0000    0.27320
394240.0000    0.55459
394280.0000    0.53465
394320.0000    0.36076
394360.0000    0.32923
394400.0000    0.30823
394440.0000    0.55527
394480.0000    0.55016
394520.0000    0.39979
394560.0000    0.63970
394600.0000    0.60141
394640.0000    0.53750
394680.0000    0.49034
394720.0000    0.51681
394760.0000    0.62524
394800.0000    0.68822
394840.0000    0.72266
394880.0000    0.53981
394920.0000    0.51374
394960.0000    0.63093
395000.0000    0.36041
395040.0000    0.65476
395080.0000    0.80992
395120.0000    0.71761
395160.0000    0.78188
395200.0000    0.87007
395240.0000    0.87423
395280.0000    0.63042
395320.0000    0.52769
395360.0000    0.65100
395400.0000    0.51658
395440.0000    0.69794
395480.0000    0.33352
395520.0000    0.53467
395560.0000    0.27522
395600.0000    0.53145
395640.0000    0.64432
395680.0000    0.24533
395720.0000    0.31589
395760.0000    0.31923
395800.0000    0.47104
395840.0000    0.49684
395880.0000    0.49037
395920.0000    0.56170
395960.0000    0.52142
396000.0000    0.28642
396040.0000    0.76643
396080.0000    0.77080
396120.0000    0.84488
396160.0000    0.87413
396200.0000    0.58478
396240.0000    0.66039
396280.0000    0.91333
396320.0000    0.55280
396360.0000    0.68596
396400.0000    0.74983
396440.0000    0.60969
396480.0000    0.61665
396520.0000    0.33242
396560.0000    0.41857
396600.0000    0.35300
396640.0000    0.23334
396680.0000    0.52410
396720.0000    0.37719
396760.0000    0.44151
396800.0000    0.72254
396840.0000    0.46384
396880.0000    0.83784
396920.0000    0.70971
396960.0000    0.68089
397000.0000    0.60458
397040.0000    0.69560
397080.0000    0.90234
397120.0000    0.75985
397160.0000    0.85528
397200.0000    0.80548
397240.0000    0.81342
397280.0000    0.71576
397320.0000    0.74153
397360.0000    0.68852
397400.0000    0.69832
397440.0000    0.40493
397480.0000    0.37304
397520.0000    0.40682
397560.0000    0.34844
397600.0000    0.49058
397640.0000    0.68313
397680.0000    0.40562
397720.0000    0.39233
397760.0000    0.56562
397800.0000    0.48716
397840.0000    0.41242
397880.0000    0.56295
397920.0000    0.39175
397960.0000    0.55963
398000.0000    0.47411
398040.0000    0.66533
398080.0000    0.40093
398120.0000    0.50288
398160.0000    0.38870
398200.0000    0.45553
398240.0000    0.39978
398280.0000    0.37309
398320.0000    0.20344
398360.0000    0.44952
398400.0000    0.44384
398440.0000    0.56683
398480.0000    0.35401
398520.0000    0.53100
398560.0000    0.52983
398600.0000    0.37557
398640.0000    0.43882
398680.0000    0.37150
398720.0000    0.28846
398760.0000    0.42365
398800.0000    0.40445
398840.0000    0.53546
398880.0000    0.60553
398920.0000    0.54626
398960.0000    0.56933
399000.0000    0.47965
399040.0000    0.33483
399080.0000    0.31523
399120.0000    0.79347
399160.0000    0.49393
399200.0000    0.48132
399240.0000    0.58848
399280.0000    0.67285
399320.0000    0.43099
399360.0000    0.63554
399400.0000    0.57673
399440.0000    0.66975
399480.0000    0.52576
399520.0000    0.87780
399560.0000    0.82612
399600.0000    0.73928
399640.0000    0.76865
399680.0000    0.84212
399720.0000    0.61752
399760.0000    0.45285
399800.0000    0.47778
399840.0000    0.56657
399880.0000    0.56675
399920.0000    0.59817
399960.0000    0.48654
400000.0000    0.61577
400040.0000    0.58188
400080.0000    0.78274
400120.0000    0.38314
400160.0000    0.53052
400200.0000    0.65157
400240.0000    0.52007
400280.0000    0.46309
400320.0000    0.55294
400360.0000    0.81348
400400.0000    0.72994
400440.0000    0.74957
400480.0000    0.58136
400520.0000    0.70998
400560.0000    0.55909
400600.0000    0.65113
400640.0000    0.62558
400680.0000    0.56132
400720.0000    0.74955
400760.0000    0.76022
400800.0000    0.93497
400840.0000    0.75834
400880.0000    0.46364
400920.0000    0.44779
400960.0000    0.46049
401000.0000    0.48097
401040.0000    0.67346
401080.0000    0.58095
401120.0000    0.55800
401160.0000    0.69331
401200.0000    0.62265
401240.0000    0.76868
401280.0000    0.82281
401320.0000    0.76646
401360.0000    0.49614
401400.0000    0.70935
401440.0000    0.08337
401480.0000    0.46800
401520.0000    0.65438
401560.0000    0.82949
401600.0000    0.70650
401640.0000    0.41163
401680.0000    0.52042
401720.0000    0.47650
401760.0000    0.48606
401800.0000    0.52493
401840.0000    0.40920
401880.0000    0.41483
401920.0000    0.46374
401960.0000    0.66502
402000.0000    0.64276
402040.0000    0.60238
402080.0000    0.60585
402120.0000    0.65820
402160.0000    0.50494
402200.0000    0.55579
402240.0000    0.58901
402280.0000    0.55836
402320.0000    0.56515
402360.0000    0.82911
402400.0000    0.64747
402440.0000    0.46688
402480.0000    0.72765
402520.0000    0.73886
402560.0000    0.74840
402600.0000    0.64211
402640.0000    0.53039
402680.0000    0.40886
402720.0000    0.78519
402760.0000    0.70076
402800.0000    0.42655
402840.0000    0.64186
402880.0000    1.00138
402920.0000    0.46513
402960.0000    0.88172
403000.0000    0.63437
403040.0000    0.60618
403080.0000    0.66719
403120.0000    0.77667
403160.0000    0.61464
403200.0000    0.70718
403240.0000    0.55684
403280.0000    0.33117
403320.0000    0.56461
403360.0000    0.42656
403400.0000    0.50858
403440.0000    0.40583
403480.0000    0.46305
403520.0000    0.45644
403560.0000    0.47887
403600.0000    0.55918
403640.0000    0.53794
403680.0000    0.53773
403720.0000    0.33248
403760.0000    0.35691
403800.0000    0.37199
403840.0000    0.35936
403880.0000    0.70201
403920.0000    0.47062
403960.0000    0.38788
404000.0000    0.38621
404040.0000    0.26273
404080.0000    0.24444
404120.0000    0.50371
404160.0000    0.38997
404200.0000    0.65957
404240.0000    0.45640
404280.0000    0.25920
404320.0000    0.75323
404360.0000    0.77963
404400.0000    0.91706
404440.0000    0.52154
404480.0000    0.77303
404520.0000    0.91168
404560.0000    0.74527
404600.0000    0.91111
404640.0000    0.82290
404680.0000    0.84221
404720.0000    0.77436
404760.0000    0.98770
404800.0000    0.82796
404840.0000    0.82230
404880.0000    0.90578
404920.0000    0.91052
404960.0000    0.72535
405000.0000    0.78950
405040.0000    0.69519
405080.0000    0.92997
405120.0000    0.93317
405160.0000    0.91956
405200.0000    0.85429
405240.0000    0.23929
405280.0000    0.67397
405320.0000    0.76288
405360.0000    0.49938
405400.0000    0.56175
405440.0000    0.61166
405480.0000    0.64007
405520.0000    0.77047
405560.0000    0.69792
405600.0000    0.90609
405640.0000    0.60640
405680.0000    0.55758
405720.0000    0.88834
405760.0000    0.59870
405800.0000    0.81699
405840.0000    0.57685
405880.0000    0.73654
405920.0000    0.52640
405960.0000    0.56777
406000.0000    0.72255
406040.0000    0.54902
406080.0000    0.54014
406120.0000    0.68944
406160.0000    0.77152
406200.0000    0.80554
406240.0000    0.76333
406280.0000    0.98505
406320.0000    0.97439
406360.0000    0.91185
406400.0000    0.70138
406440.0000    0.89631
406480.0000    0.69811
406520.0000    0.70486
406560.0000    0.81199
406600.0000    0.35084
406640.0000    0.38077
406680.0000    0.46749
406720.0000    0.36624
406760.0000    0.35890
406800.0000    0.05299
406840.0000    0.25843
406880.0000    0.48759
406920.0000    0.46170
406960.0000    0.42758
407000.0000    0.75458
407040.0000    0.55058
407080.0000    0.47538
407120.0000    0.84399
407160.0000    0.31628
407200.0000    0.52571
407240.0000    0.62626
407280.0000    0.86963
407320.0000    0.63201
407360.0000    0.76095
407400.0000    0.62879
407440.0000    0.71094
407480.0000    0.85564
407520.0000    0.78173
407560.0000    0.87199
407600.0000    0.66128
407640.0000    0.82940
407680.0000    0.78627
407720.0000    1.04349
407760.0000    0.88899
407800.0000    0.86959
407840.0000    0.88949
407880.0000    0.53470
407920.0000    0.56883
407960.0000    0.53376
408000.0000    0.42232
408040.0000    0.56330
408080.0000    0.61380
408120.0000    0.68289
408160.0000    0.51850
408200.0000    0.84517
408240.0000    0.58850
408280.0000    0.55380
408320.0000    0.55468
408360.0000    0.54290
408400.0000    0.86341
408440.0000    0.43672
408480.0000    0.60382
408520.0000    0.51133
408560.0000    0.48990
408600.0000    0.67693
408640.0000    0.46185
408680.0000    0.79007
408720.0000    0.43344
408760.0000    0.35158
408800.0000    0.38294
408840.0000    0.36572
408880.0000    0.76602
408920.0000    0.50073
408960.0000    0.67402
409000.0000    0.44692
409040.0000    0.28983
409080.0000    0.42503
409120.0000    0.46699
409160.0000    0.43647
409200.0000    0.27222
409240.0000    0.49857
409280.0000    0.27763
409320.0000    0.43224
409360.0000    0.54395
409400.0000    0.80639
409440.0000    0.68009
409480.0000    0.47521
409520.0000    0.88883
409560.0000    0.37693
409600.0000    0.57085
409640.0000    0.40737
409680.0000    0.43395
409720.0000    0.35599
409760.0000    0.47443
409800.0000    0.31693
409840.0000    0.45818
409880.0000    0.37437
409920.0000    0.54204
409960.0000    0.92970
410000.0000    0.85434
410040.0000    0.82728
410080.0000    0.75001
410120.0000    0.59610
410160.0000    0.53309
410200.0000    0.66414
410240.0000    0.60233
410280.0000    0.71718
410320.0000    0.84530
410360.0000    0.67104
410400.0000    0.40771
410440.0000    0.52257
410480.0000    0.35168
410520.0000    0.37288
410560.0000    0.38664
410600.0000    0.38003
410640.0000    0.62178
410680.0000    0.38084
410720.0000    0.47665
410760.0000    0.48084
410800.0000    0.47732
410840.0000    0.71389
410880.0000    0.52176
410920.0000    0.51945
410960.0000    0.48705
411000.0000    0.59287
411040.0000    0.64289
411080.0000    0.60507
411120.0000    0.57493
411160.0000    0.65228
411200.0000    0.56070
411240.0000    0.51764
411280.0000    0.65274
411320.0000    0.70387
411360.0000    0.68575
411400.0000    0.75566
411440.0000    0.70879
411480.0000    0.61338
411520.0000    0.59238
411560.0000    0.55871
411600.0000    0.58943
411640.0000    0.36851
411680.0000    0.61812
411720.0000    0.64416
411760.0000    0.48062
411800.0000    0.39879
411840.0000    0.35337
411880.0000    0.36199
411920.0000    0.45847
411960.0000    0.42738
412000.0000    0.55909
412040.0000    0.32162
412080.0000    0.28472
412120.0000    0.65376
412160.0000    0.57815
412200.0000    0.45365
412240.0000    0.54558
412280.0000    0.72390
412320.0000    0.32282
412360.0000    0.54158
412400.0000    0.63032
412440.0000    0.52944
412480.0000    0.43216
412520.0000    0.51627
412560.0000    0.30209
412600.0000    0.58708
412640.0000    0.52113
412680.0000    0.58983
412720.0000    0.42508
412760.0000    0.54496
412800.0000    0.79394
412840.0000    0.68825
412880.0000    0.52027
412920.0000    0.35391
412960.0000    0.52283
413000.0000    0.67742
413040.0000    0.70291
413080.0000    0.57627
413120.0000    0.30910
413160.0000    0.74190
413200.0000    0.54297
413240.0000    0.50266
413280.0000    0.30279
413320.0000    0.58800
413360.0000    0.41478
413400.0000    0.39605
413440.0000    0.46415
413480.0000    0.70102
413520.0000    0.42350
413560.0000    0.47639
413600.0000    0.28554
413640.0000    0.14895
413680.0000    0.37856
413720.0000    0.34937
413760.0000    0.46376
413800.0000    0.47250
413840.0000    0.56818
413880.0000    0.66039
413920.0000    0.13657
413960.0000    0.27811
414000.0000    0.29789
414040.0000    0.50072
414080.0000    0.34336
414120.0000    0.51797
414160.0000    0.32119
414200.0000    0.50451
414240.0000    0.47502
414280.0000    0.34825
414320.0000    0.30522
414360.0000    0.30284
414400.0000    0.41263
414440.0000    0.12888
414480.0000    0.34100
414520.0000    0.36681
414560.0000    0.17506
414600.0000    0.22532
414640.0000    0.58124
414680.0000    0.36774
414720.0000    0.39709
414760.0000    0.50452
414800.0000    0.69701
414840.0000    0.51290
414880.0000    0.54040
414920.0000    0.39696
414960.0000    0.50355
415000.0000    0.29833
415040.0000    0.37975
415080.0000    0.14184
415120.0000    0.17944
415160.0000    0.45066
415200.0000    0.49051
415240.0000    0.48718
415280.0000    0.43159
415320.0000    0.31249
415360.0000    0.41444
415400.0000    0.20384
415440.0000    0.42373
415480.0000    0.93353
415520.0000    0.57507
415560.0000    0.42822
415600.0000    0.67030
415640.0000    0.66314
415680.0000    0.42109
415720.0000    0.37205
415760.0000    0.32063
415800.0000    0.66301
415840.0000    0.64465
415880.0000    0.62702
415920.0000    0.84818
415960.0000    0.61661
416000.0000    0.80208
416040.0000    0.57744
416080.0000    0.59535
416120.0000    0.60749
416160.0000    0.79875
416200.0000    0.74775
416240.0000    0.84855
416280.0000    0.53771
416320.0000    0.51995
416360.0000    0.51330
416400.0000    0.62631
416440.0000    0.76728
416480.0000    0.88221
416520.0000    0.68833
416560.0000    0.41519
416600.0000    0.78899
416640.0000    0.81246
416680.0000    0.65856
416720.0000    0.59527
416760.0000    0.67498
416800.0000    0.50646
416840.0000    0.46392
416880.0000    0.51784
416920.0000    0.55908
416960.0000    0.69023
417000.0000    0.69933
417040.0000    0.69063
417080.0000    0.60069
417120.0000    0.65522
417160.0000    0.64551
417200.0000    0.32681
417240.0000    0.75229
417280.0000    0.65454
417320.0000    0.87603
417360.0000    0.73844
417400.0000    0.42434
417440.0000    0.41683
417480.0000    0.18449
417520.0000    0.53609
417560.0000    0.47142
417600.0000    0.51022
417640.0000    0.51393
417680.0000    0.49431
417720.0000    0.52806
417760.0000    0.71453
417800.0000    0.66819
417840.0000    0.35463
417880.0000    0.86291
417920.0000    0.63520
417960.0000    0.44677
418000.0000    0.66649
418040.0000    0.40278
418080.0000    0.50380
418120.0000    0.49154
418160.0000    0.47873
418200.0000    0.37701
418240.0000    0.59669
418280.0000    0.30768
418320.0000    0.80081
418360.0000    0.43495
418400.0000    0.59685
418440.0000    0.84940
418480.0000    0.76782
418520.0000    0.81471
418560.0000    0.88962
418600.0000    0.81304
418640.0000    0.85947
418680.0000    0.66028
418720.0000    0.31869
418760.0000    0.70924
418800.0000    0.78329
418840.0000    0.64894
418880.0000    0.51809
418920.0000    0.63470
418960.0000    0.36490
419000.0000    0.31703
419040.0000    0.60820
419080.0000    0.71775
419120.0000    0.60542
419160.0000    0.68745
419200.0000    0.59861
419240.0000    0.52110
419280.0000    0.66095
419320.0000    0.73989
419360.0000    0.55766
419400.0000    0.55935
419440.0000    0.51902
419480.0000    0.62538
419520.0000    0.30078
419560.0000    0.48748
419600.0000    0.71592
419640.0000    0.65221
419680.0000    0.31938
419720.0000    0.59596
419760.0000    0.44737
419800.0000    0.60009
419840.0000    0.64588
419880.0000    0.49552
419920.0000    0.55201
419960.0000    0.63489
420000.0000    0.71766
420040.0000    0.70451
420080.0000    0.70385
420120.0000    0.68730
420160.0000    0.57667
420200.0000    0.69910
420240.0000    0.69354
420280.0000    0.73469
420320.0000    0.49098
420360.0000    0.71620
420400.0000    0.44431
420440.0000    0.75035
420480.0000    0.74299
420520.0000    0.86094
420560.0000    0.51918
420600.0000    0.77253
420640.0000    0.42613
420680.0000    0.70651
420720.0000    0.62925
420760.0000    0.74941
420800.0000    0.61301
420840.0000    0.72534
420880.0000    0.89062
420920.0000    0.86324
420960.0000    0.70272
421000.0000    0.45279
421040.0000    0.56220
421080.0000    0.79320
421120.0000    0.75045
421160.0000    0.41141
421200.0000    0.71013
421240.0000    0.56621
421280.0000    0.65131
421320.0000    0.58619
421360.0000    0.46876
421400.0000    0.47129
421440.0000    0.49299
421480.0000    0.58805
421520.0000    0.42604
421560.0000    0.24151
421600.0000    0.63454
421640.0000    0.65842
421680.0000    0.33492
421720.0000    0.56574
421760.0000    0.48644
421800.0000    0.47296
421840.0000    0.57748
421880.0000    0.89010
421920.0000    0.71692
421960.0000    0.62689
422000.0000    0.49248
422040.0000    0.54464
422080.0000    0.62930
422120.0000    0.18679
422160.0000    0.57364
422200.0000    0.52161
422240.0000    0.50226
422280.0000    0.39806
422320.0000    0.57312
422360.0000    0.83473
422400.0000    0.78918
422440.0000    0.57313
422480.0000    0.64477
422520.0000    0.63208
422560.0000    0.34067
422600.0000    0.63187
422640.0000    0.93566
422680.0000    0.60424
422720.0000    0.55140
422760.0000    0.77324
422800.0000    0.79990
422840.0000    0.91494
422880.0000    0.45151
422920.0000    0.60852
422960.0000    0.54759
423000.0000    0.66754
423040.0000    0.62068
423080.0000    0.90396
423120.0000    0.74006
423160.0000    0.60845
423200.0000    0.86110
423240.0000    0.65954
423280.0000    0.53767
423320.0000    0.54607
423360.0000    0.42436
423400.0000    0.59426
423440.0000    0.72738
423480.0000    0.38492
423520.0000    0.40840
423560.0000    0.66874
423600.0000    0.47779
423640.0000    0.60156
423680.0000    0.69986
423720.0000    0.54580
423760.0000    0.68190
423800.0000    1.01404
423840.0000    0.54769
423880.0000    0.48496
423920.0000    0.60709
423960.0000    0.74587
424000.0000    0.73292
424040.0000    0.52548
424080.0000    0.41563
424120.0000    0.67690
424160.0000    0.59127
424200.0000    0.42628
424240.0000    0.46155
424280.0000    0.68424
424320.0000    0.66924
424360.0000    0.85850
424400.0000    0.72338
424440.0000    0.54273
424480.0000    0.39603
424520.0000    0.36461
424560.0000    0.25582
424600.0000    0.35150
424640.0000    0.41335
424680.0000    0.44162
424720.0000    0.48727
424760.0000    0.42494
424800.0000    0.54022
424840.0000    0.47830
424880.0000    0.43074
424920.0000    0.49699
424960.0000    0.67475
425000.0000    0.46111
425040.0000    0.31627
425080.0000    0.48910
425120.0000    0.60062
425160.0000    0.75890
425200.0000    0.48447
425240.0000    0.86033
425280.0000    0.91690
425320.0000    0.53035
425360.0000    0.44077
425400.0000    0.67178
425440.0000    0.56981
425480.0000    0.42229
425520.0000    0.58770
425560.0000    0.67341
425600.0000    0.42362
425640.0000    0.60100
425680.0000    0.44662
425720.0000    0.42175
425760.0000    0.52719
425800.0000    0.47152
425840.0000    0.26324
425880.0000    0.50748
425920.0000    0.66352
425960.0000    0.28027
426000.0000    0.65811
426040.0000    0.63588
426080.0000    0.51249
426120.0000    0.49109
426160.0000    0.43451
426200.0000    0.73913
426240.0000    0.83522
426280.0000    0.81334
426320.0000    0.62713
426360.0000    0.46554
426400.0000    0.58644
426440.0000    0.64111
426480.0000    0.52001
426520.0000    0.67867
426560.0000    0.71204
426600.0000    0.52744
426640.0000    0.49136
426680.0000    0.38769
426720.0000    0.47433
426760.0000    0.61093
426800.0000    0.54506
426840.0000    0.51438
426880.0000    0.72421
426920.0000    0.66360
426960.0000    0.49799
427000.0000    0.63078
427040.0000    0.63567
427080.0000    0.54990
427120.0000    0.42967
427160.0000    0.50007
427200.0000    0.76866
427240.0000    0.59689
427280.0000    0.56986
427320.0000    0.44476
427360.0000    0.22156
427400.0000    0.35355
427440.0000    0.63667
427480.0000    0.19343
427520.0000    0.47416
427560.0000    0.51883
427600.0000    0.66094
427640.0000    0.64073
427680.0000    0.38549
427720.0000    0.44668
427760.0000    0.39441
427800.0000    0.38529
427840.0000    0.48091
427880.0000    0.64251
427920.0000    0.57831
427960.0000    1.01693
428000.0000    0.29500
428040.0000    0.48670
428080.0000    0.56664
428120.0000    0.82791
428160.0000    0.27070
428200.0000    0.54460
428240.0000    0.42181
428280.0000    0.34967
428320.0000    0.31856
428360.0000    0.59659
428400.0000    0.39061
428440.0000    0.66855
428480.0000    0.73184
428520.0000    0.71629
428560.0000    0.67668
428600.0000    0.36370
428640.0000    0.67475
428680.0000    0.66337
428720.0000    0.55332
428760.0000    0.52207
428800.0000    0.53426
428840.0000    0.48886
428880.0000    0.50172
428920.0000    0.57394
428960.0000    0.50011
429000.0000    0.38784
429040.0000    0.65478
429080.0000    0.65615
429120.0000    0.85156
429160.0000    0.69435
429200.0000    0.68195
429240.0000    0.87009
429280.0000    1.00314
429320.0000    0.91690
429360.0000    0.75670
429400.0000    0.57360
429440.0000    0.59464
429480.0000    0.69088
429520.0000    0.67885
429560.0000    0.33140
429600.0000    0.66076
429640.0000    0.62797
429680.0000    0.79115
429720.0000    0.82092
429760.0000    0.89860
429800.0000    0.74106
429840.0000    0.80672
429880.0000    0.81437
429920.0000    0.76426
429960.0000    0.90139
430000.0000    0.67147
430040.0000    0.66261
430080.0000    0.84667
430120.0000    0.66833
430160.0000    0.58645
430200.0000    0.77324
430240.0000    0.85147
430280.0000    0.76507
430320.0000    0.63097
430360.0000    0.40614
430400.0000    0.27598
430440.0000    0.57100
430480.0000    0.49750
430520.0000    0.47312
430560.0000    0.10435
430600.0000    0.46969
430640.0000    0.76831
430680.0000    0.77771
430720.0000    0.68214
430760.0000    0.13416
430800.0000    0.72167
430840.0000    0.40248
430880.0000    0.81529
430920.0000    0.82525
430960.0000    0.69253
431000.0000    0.57325
431040.0000    0.74593
431080.0000    0.73156
431120.0000    0.61647
431160.0000    0.68139
431200.0000    0.46018
431240.0000    0.73997
431280.0000    0.86179
431320.0000    0.72950
431360.0000    0.86041
431400.0000    0.81846
431440.0000    0.54792
431480.0000    0.31532
431520.0000    0.54213
431560.0000    0.34717
431600.0000    0.64110
431640.0000    0.37196
431680.0000    0.41450
431720.0000    0.60716
431760.0000    0.91849
431800.0000    0.84080
431840.0000    0.82799
431880.0000    0.56676
431920.0000    0.48573
431960.0000    0.62401
432000.0000    0.60506
432040.0000    0.46688
432080.0000    0.88736
432120.0000    0.80104
432160.0000    0.64563
432200.0000    0.53132
432240.0000    0.54775
432280.0000    0.20160
432320.0000    0.25606
432360.0000    0.21463
432400.0000    0.42058
432440.0000    0.67842
432480.0000    0.55404
432520.0000    0.70413
432560.0000    0.50309
432600.0000    0.62541
432640.0000    0.70659
432680.0000    0.67961
432720.0000    0.65489
432760.0000    0.45411
432800.0000    0.20345
432840.0000    0.43767
432880.0000    0.50022
432920.0000    0.62648
432960.0000    0.67525
433000.0000    1.00538
433040.0000    1.00822
433080.0000    0.80905
433120.0000    0.68237
433160.0000    0.66682
433200.0000    0.62838
433240.0000    0.68638
433280.0000    0.68112
433320.0000    0.85512
433360.0000    0.55490
433400.0000    0.78972
433440.0000    0.83352
433480.0000    0.64892
433520.0000    1.06089
433560.0000    0.95627
433600.0000    0.74795
433640.0000    0.50985
433680.0000    0.88028
433720.0000    0.73202
433760.0000    0.78161
433800.0000    0.23437
433840.0000    0.61514
433880.0000    0.80803
433920.0000    0.69897
433960.0000    0.33154
434000.0000    0.48468
434040.0000    0.50016
434080.0000    0.48642
434120.0000    0.61393
434160.0000    0.52076
434200.0000    0.69567
434240.0000    0.52133
434280.0000    0.47554
434320.0000    0.42601
434360.0000    0.56256
434400.0000    0.86589
434440.0000    0.68615
434480.0000    0.07654
434520.0000    0.32806
434560.0000    0.30638
434600.0000    0.25229
434640.0000    0.55173
434680.0000    0.58869
434720.0000    0.73363
434760.0000    0.49958
434800.0000    0.18392
434840.0000    0.82796
434880.0000    0.41790
434920.0000    0.63808
434960.0000    0.24701
435000.0000    0.13746
435040.0000    0.71045
435080.0000    0.79402
435120.0000    0.24849
435160.0000    0.69257
435200.0000    0.79407
435240.0000    0.54571
435280.0000    0.64568
435320.0000    0.58958
435360.0000    0.64924
435400.0000    0.43437
435440.0000    0.45353
435480.0000    0.75559
435520.0000    0.41541
435560.0000    0.50899
435600.0000    0.46380
435640.0000    0.20468
435680.0000    0.48422
435720.0000    0.29381
435760.0000    0.19510
435800.0000   -0.02627
435840.0000    0.03112
435880.0000    0.11347
435920.0000    0.34277
435960.0000    0.12429
436000.0000   -0.16065
436040.0000    0.13204
436080.0000    0.05518
436120.0000    0.18348
436160.0000    0.66530
436200.0000    0.52584
436240.0000    0.48061
436280.0000    0.27217
436320.0000    0.60505
436360.0000    0.62811
436400.0000    0.57845
436440.0000    0.67552
436480.0000    0.51191
436520.0000    0.54227
436560.0000    0.71285
436600.0000    0.44890
436640.0000    0.66590
436680.0000    0.75449
436720.0000    0.55527
436760.0000    0.48171
436800.0000    0.67195
436840.0000    0.48977
436880.0000    0.67537
436920.0000    0.42642
436960.0000    0.65886
437000.0000    0.60322
437040.0000    0.55173
437080.0000    0.43581
437120.0000    0.50465
437160.0000    0.59950
437200.0000    0.43868
437240.0000    0.39355
437280.0000    0.34489
437320.0000    0.57409
437360.0000    0.68565
437400.0000    0.56185
437440.0000    0.52156
437480.0000    0.50550
437520.0000    0.42016
437560.0000    0.68275
437600.0000   -0.12817
437640.0000    0.20297
437680.0000    0.18206
437720.0000    0.48126
437760.0000    0.27839
437800.0000    0.24918
437840.0000    0.65301
437880.0000    0.64115
437920.0000    0.20463
437960.0000    0.09499
438000.0000    0.22848
438040.0000    0.20503
438080.0000    0.18388
438120.0000    0.53758
438160.0000    0.35592
438200.0000    0.16310
438240.0000    0.30987
438280.0000    0.58729
438320.0000    1.04924
438360.0000    0.47930
438400.0000    0.62437
438440.0000    0.87668
438480.0000    0.48941
438520.0000    0.63106
438560.0000    0.60853
438600.0000    0.51434
438640.0000    0.33383
438680.0000    0.45068
438720.0000    0.61827
438760.0000    0.74636
438800.0000    0.71531
438840.0000    0.79363
438880.0000    0.63456
438920.0000    0.49353
438960.0000    0.77684
439000.0000    0.58316
439040.0000    0.57365
439080.0000    0.59564
439120.0000    0.64657
439160.0000    0.61515
439200.0000    0.53249
439240.0000    0.44317
439280.0000    0.63987
439320.0000    0.50032
439360.0000    0.64798
439400.0000    0.30309
439440.0000    0.71028
439480.0000    0.59021
439520.0000    0.87953
439560.0000    0.68511
439600.0000    0.63266
439640.0000    0.82744
439680.0000    0.68586
439720.0000    0.43073
439760.0000    0.42116
439800.0000    0.35216
439840.0000    0.42743
439880.0000   -0.02048
439920.0000    0.07568
439960.0000    0.13370
440000.0000   -0.12177
440040.0000   -0.09181
440080.0000    0.13949
440120.0000    0.04649
440160.0000   -0.37967
440200.0000    0.10915
440240.0000    0.03240
440280.0000   -0.04373
440320.0000    0.18497
440360.0000    0.07707
440400.0000    0.07622
440440.0000    0.28802
440480.0000    0.00604
440520.0000    0.03207
440560.0000   -0.06806
440600.0000   -0.11411
440640.0000    0.25938
440680.0000    0.26508
440720.0000    0.19447
440760.0000    0.07896
440800.0000    0.11024
440840.0000   -0.29659
440880.0000   -0.23857
440920.0000   -0.21358
440960.0000   -0.35600
441000.0000   -0.17694
441040.0000   -0.20857
441080.0000   -0.41969
441120.0000    0.02331
441160.0000    0.32170
441200.0000    0.35240
441240.0000    0.36457
441280.0000    0.11889
441320.0000    0.01733
441360.0000    0.01205
441400.0000    0.36281
441440.0000    0.19113
441480.0000    0.25346
441520.0000   -0.14483
441560.0000    0.00578
441600.0000    0.31445
441640.0000    0.31884
441680.0000    0.21203
441720.0000    0.04867
441760.0000    0.30849
441800.0000    0.36538
441840.0000    0.12258
441880.0000    0.32037
441920.0000    0.03565
441960.0000    0.02629
442000.0000    0.14598
442040.0000    0.13525
442080.0000    0.12582
442120.0000    0.28010
442160.0000    0.07878
442200.0000    0.41483
442240.0000    0.13207
442280.0000   -0.02781
442320.0000    0.26599
442360.0000    0.00025
442400.0000   -0.15880
442440.0000   -0.20105
442480.0000   -0.05469
442520.0000    0.05610
442560.0000   -0.05877
442600.0000    0.07268
442640.0000    0.21524
442680.0000    0.08807
442720.0000    0.05189
442760.0000   -0.00600
442800.0000    0.14068
442840.0000    0.18514
442880.0000    0.35359
442920.0000   -0.00305
442960.0000    0.28747
443000.0000    0.25956
443040.0000    0.10786
443080.0000    0.31020
443120.0000    0.15883
443160.0000    0.33305
443200.0000    0.26717
443240.0000    0.15950
443280.0000    0.15709
443320.0000    0.07984
443360.0000    0.18490
443400.0000    0.27005
443440.0000    0.25556
443480.0000    0.21888
443520.0000    0.09010
443560.0000    0.20615
443600.0000   -0.20288
443640.0000   -0.27666
443680.0000   -0.06823
443720.0000   -0.12577
443760.0000   -0.01652
443800.0000   -0.04310
443840.0000   -0.14610
443880.0000    0.10025
443920.0000   -0.17919
443960.0000   -0.02397
444000.0000   -0.11691
444040.0000   -0.26506
444080.0000   -0.16996
444120.0000   -0.27161
444160.0000   -0.18075
444200.0000   -0.14769
444240.0000   -0.20108
444280.0000   -0.35439
444320.0000   -0.28061
444360.0000    0.02830
444400.0000    0.31750
444440.0000    0.07669
444480.0000    0.19158
444520.0000    0.08430
444560.0000    0.23547
444600.0000    0.20238
444640.0000   -0.07177
444680.0000    0.51161
444720.0000    0.13756
444760.0000    0.40741
444800.0000    0.30622
444840.0000    0.39082
444880.0000    0.29943
444920.0000    0.26920
444960.0000    0.33058
445000.0000    0.53429
445040.0000    0.27328
445080.0000    0.31578
445120.0000    0.28755
445160.0000    0.13520
445200.0000   -0.17537
445240.0000    0.01528
445280.0000    0.13068
445320.0000   -0.11270
445360.0000   -0.03475
445400.0000    0.12017
445440.0000    0.20234
445480.0000   -0.03378
445520.0000   -0.58113
445560.0000   -0.73429
445600.0000   -0.43543
445640.0000   -0.47010
445680.0000   -0.37693
445720.0000    0.13015
445760.0000   -0.17867
445800.0000   -0.61283
445840.0000   -0.21055
445880.0000   -0.37816
445920.0000   -0.82295
445960.0000    0.15925
446000.0000   -0.01569
446040.0000   -0.13381
446080.0000   -0.36830
446120.0000   -0.18070
446160.0000   -0.25803
446200.0000   -0.00127
446240.0000    0.05257
446280.0000    0.01509
446320.0000   -0.02400
446360.0000   -0.03332
446400.0000    0.26192
446440.0000   -0.32117
446480.0000   -0.41891
446520.0000   -0.70866
446560.0000   -0.33005
446600.0000   -0.73087
446640.0000   -1.07546
446680.0000    0.12836
446720.0000    0.17375
446760.0000    0.05316
446800.0000    0.08956
446840.0000    0.00139
446880.0000    0.16703
446920.0000    0.23656
446960.0000    0.20797
447000.0000    0.30336
447040.0000    0.24226
447080.0000    0.12856
447120.0000    0.05843
447160.0000    0.13050
447200.0000   -0.06310
447240.0000   -0.19447
447280.0000    0.14679
447320.0000   -0.14574
447360.0000   -0.11480
447400.0000   -0.06674
447440.0000   -0.04976
447480.0000   -0.08508
447520.0000   -0.06211
447560.0000   -0.37412
447600.0000   -0.08507
447640.0000   -0.22980
447680.0000   -0.29320
447720.0000   -0.32176
447760.0000   -0.12123
447800.0000   -0.03569
447840.0000    0.03158
447880.0000    0.07375
447920.0000    0.01954
447960.0000    0.07995
448000.0000   -0.03319
448040.0000   -0.09612
448080.0000    0.06476
448120.0000    0.01807
448160.0000    0.16414
448200.0000    0.32097
448240.0000   -0.03837
448280.0000    0.12170
448320.0000    0.34126
448360.0000    0.51957
448400.0000    0.21746
448440.0000    0.22358
448480.0000    0.32184
448520.0000    0.27441
448560.0000    0.27647
448600.0000    0.01293
448640.0000    0.43502
448680.0000    0.39071
448720.0000   -0.17172
448760.0000   -0.01872
448800.0000    0.02961
448840.0000    0.15198
448880.0000    0.21160
448920.0000    0.18710
448960.0000   -0.00151
449000.0000    0.05148
449040.0000    0.21488
449080.0000    0.07549
449120.0000   -0.08121
449160.0000    0.13162
449200.0000    0.06657
449240.0000    0.06354
449280.0000    0.45812
449320.0000    0.35221
449360.0000    0.51412
449400.0000    0.33812
449440.0000    0.37497
449480.0000    0.19950
449520.0000   -0.28553
449560.0000   -0.01611
449600.0000   -0.05376
449640.0000   -0.21545
449680.0000    0.00870
449720.0000    0.22520
449760.0000   -0.02185
449800.0000    0.11437
449840.0000    0.18809
449880.0000    0.17006
449920.0000   -0.04043
449960.0000   -0.01740
450000.0000    0.32225
450040.0000    0.34800
450080.0000   -0.04199
450120.0000    0.32417
450160.0000    0.32061
450200.0000    0.24567
450240.0000    0.32556
450280.0000    0.27673
450320.0000    0.22658
450360.0000    0.35385
450400.0000    0.42339
450440.0000    0.41812
450480.0000    0.17493
450520.0000    0.28557
450560.0000    0.38160
450600.0000    0.26432
450640.0000    0.27941
450680.0000    0.18465
450720.0000   -0.02618
450760.0000    0.22409
450800.0000    0.17923
450840.0000    0.15814
450880.0000    0.01590
450920.0000    0.28258
450960.0000    0.39772
451000.0000    0.35070
451040.0000    0.50352
451080.0000   -0.01020
451120.0000    0.11402
451160.0000    0.18378
451200.0000   -0.03482
451240.0000   -0.11167
451280.0000    0.03148
451320.0000    0.06272
451360.0000    0.18231
451400.0000    0.14091
451440.0000   -0.18412
451480.0000    0.03107
451520.0000    0.09074
451560.0000    0.01777
451600.0000    0.12798
451640.0000   -0.00228
451680.0000    0.13740
451720.0000    0.30964
451760.0000    0.10643
451800.0000    0.13358
451840.0000    0.09037
451880.0000    0.22083
451920.0000   -0.19310
451960.0000    0.18230
452000.0000    0.06463
452040.0000   -0.00071
452080.0000    0.22661
452120.0000    0.02986
452160.0000   -0.00148
452200.0000    0.08112
452240.0000    0.09148
452280.0000    0.02574
452320.0000   -0.04538
452360.0000    0.08572
452400.0000    0.05659
452440.0000    0.32698
452480.0000   -0.06252
452520.0000   -0.14080
452560.0000   -0.29247
452600.0000    0.03947
452640.0000    0.01047
452680.0000    0.04791
452720.0000    0.08402
452760.0000    0.01984
452800.0000    0.22582
452840.0000    0.11671
452880.0000    0.06368
452920.0000    0.14660
452960.0000    0.18874
453000.0000    0.00502
453040.0000    0.13839
453080.0000    0.30653
453120.0000    0.16161
453160.0000    0.12227
453200.0000    0.19207
453240.0000    0.03257
453280.0000    0.18047
453320.0000    0.05769
453360.0000   -0.19840
453400.0000   -0.13082
453440.0000    0.07179
453480.0000    0.07486
453520.0000   -0.04945
453560.0000    0.09802
453600.0000    0.05574
453640.0000   -0.08425
453680.0000   -0.05476
453720.0000    0.05936
453760.0000    0.11311
453800.0000    0.11407
453840.0000   -0.11560
453880.0000    0.05760
453920.0000   -0.14585
453960.0000   -0.14947
454000.0000   -0.04710
454040.0000   -0.22819
454080.0000   -0.33958
454120.0000    0.23029
454160.0000   -0.56084
454200.0000    0.05836
454240.0000   -0.19597
454280.0000   -0.14094
454320.0000   -0.19856
454360.0000   -0.46445
454400.0000   -0.31493
454440.0000   -0.16258
454480.0000   -0.33892
454520.0000   -0.26465
454560.0000   -0.73100
454600.0000   -0.28907
454640.0000   -0.36847
454680.0000   -0.27909
454720.0000    0.07183
454760.0000   -0.43771
454800.0000   -0.32027
454840.0000    0.00103
454880.0000    0.02446
454920.0000   -0.06031
454960.0000    0.12364
455000.0000   -0.06794
455040.0000    0.08028
455080.0000   -0.27897
455120.0000   -0.21378
455160.0000    0.24795
455200.0000    0.12982
455240.0000    0.24212
455280.0000    0.06882
455320.0000   -0.11637
455360.0000   -0.24395
455400.0000   -0.02822
455440.0000    0.00881
455480.0000   -0.13026
455520.0000    0.14171
455560.0000   -0.14245
455600.0000   -0.13573
455640.0000   -0.18164
455680.0000    0.01372
455720.0000    0.12052
455760.0000   -0.01494
455800.0000   -0.04176
455840.0000   -0.10584
455880.0000   -0.05336
455920.0000   -0.37712
455960.0000   -0.11238
456000.0000   -0.01199
456040.0000   -0.00756
456080.0000   -0.23612
456120.0000    0.10219
456160.0000   -0.15485
456200.0000   -0.01362
456240.0000   -0.16627
456280.0000   -0.40753
456320.0000    0.07943
456360.0000   -0.41775
456400.0000   -0.25635
456440.0000   -0.15316
456480.0000   -0.09092
456520.0000   -0.21441
456560.0000   -0.12732
456600.0000   -0.17614
456640.0000   -0.06856
456680.0000   -0.15007
456720.0000   -0.06081
456760.0000   -0.12474
456800.0000   -0.16418
456840.0000   -0.23555
456880.0000   -0.12931
456920.0000   -0.03533
456960.0000    0.02237
457000.0000   -0.21171
457040.0000   -0.30400
457080.0000    0.00026
457120.0000   -0.12091
457160.0000   -0.19666
457200.0000    0.08188
457240.0000   -0.08815
457280.0000   -0.30377
457320.0000   -0.32176
457360.0000   -0.14511
457400.0000    0.06828
457440.0000   -0.17908
457480.0000    0.01809
457520.0000    0.29621
457560.0000    0.33808
457600.0000    0.16078
457640.0000   -0.00831
457680.0000   -0.01436
457720.0000   -0.31923
457760.0000   -0.17262
457800.0000    0.07973
457840.0000    0.08980
457880.0000   -0.04646
457920.0000    0.41130
457960.0000    0.63755
458000.0000    0.42480
458040.0000    0.54254
458080.0000    0.41993
458120.0000    0.54974
458160.0000    0.15612
458200.0000    0.31017
458240.0000    0.41651
458280.0000    0.29726
458320.0000    0.27634
458360.0000    0.37547
458400.0000    0.44178
458440.0000    0.53839
458480.0000    0.56606
458520.0000    0.47256
458560.0000    0.64222
458600.0000    0.49974
458640.0000    0.56927
458680.0000    0.53961
458720.0000    0.57859
458760.0000    0.35035
458800.0000    0.26853
458840.0000    0.44534
458880.0000    0.48591
458920.0000    0.51514
458960.0000    0.63427
459000.0000    0.41703
459040.0000    0.58221
459080.0000    0.44866
459120.0000    0.42315
459160.0000    0.34192
459200.0000    0.39608
459240.0000    0.45848
459280.0000    0.46089
459320.0000    0.43686
459360.0000    0.43275
459400.0000    0.30358
459440.0000    0.63981
459480.0000    0.23908
459520.0000    0.50347
459560.0000    0.51127
459600.0000    0.80489
459640.0000    0.58846
459680.0000    0.61030
459720.0000    0.41843
459760.0000    0.36587
459800.0000    0.41255
459840.0000    0.32941
459880.0000    0.52426
459920.0000    0.39726
459960.0000    0.64485
460000.0000    0.58563
460040.0000    0.92620
460080.0000    0.81980
460120.0000    0.57199
460160.0000    0.55210
460200.0000    0.36118
460240.0000    0.68878
460280.0000    0.72157
460320.0000    0.44804
460360.0000    0.51369
460400.0000    0.64697
460440.0000    0.41364
460480.0000    0.61351
460520.0000    0.38605
460560.0000    0.68941
460600.0000    0.91579
460640.0000    1.05349
460680.0000    1.07311
460720.0000    0.67935
460760.0000    0.97105
460800.0000    0.49111
460840.0000    0.67959
460880.0000    0.34680
460920.0000    0.36207
460960.0000    0.46112
461000.0000    0.06076
461040.0000    0.53856
461080.0000    0.52088
461120.0000    0.10457
461160.0000    0.19255
461200.0000    0.03625
461240.0000    0.30091
461280.0000    0.14008
461320.0000    0.22974
461360.0000    0.50430
461400.0000    0.40038
461440.0000    0.47443
461480.0000    0.52085
461520.0000    0.55053
461560.0000    0.45795
461600.0000    0.41320
461640.0000    0.49288
461680.0000    0.30364
461720.0000    0.36054
461760.0000    0.28582
461800.0000    0.18682
461840.0000    0.46776
461880.0000    0.54773
461920.0000    0.46772
461960.0000    0.52911
462000.0000    0.39565
462040.0000    0.27152
462080.0000    0.38783
462120.0000    0.65039
462160.0000    0.61410
462200.0000    0.71478
462240.0000    0.69985
462280.0000    0.61082
462320.0000    0.59676
462360.0000    0.45222
462400.0000    0.59055
462440.0000    0.40148
462480.0000    0.66568
462520.0000    0.35279
462560.0000    0.46744
462600.0000    0.42477
462640.0000    0.38839
462680.0000    0.23238
462720.0000    0.02976
462760.0000    0.43433
462800.0000    0.16533
462840.0000    0.37147
462880.0000    0.57673
462920.0000    0.21701
462960.0000    0.44686
463000.0000    0.25042
463040.0000    0.15265
463080.0000    0.59765
463120.0000    0.26012
463160.0000    0.43137
463200.0000    0.39077
463240.0000    0.26644
463280.0000    0.22040
463320.0000    0.33214
463360.0000    0.12102
463400.0000    0.54689
463440.0000    0.32894
463480.0000    0.02924
463520.0000    0.15166
463560.0000    0.52647
463600.0000    0.53355
463640.0000    0.46145
463680.0000    0.28034
463720.0000    0.53963
463760.0000    0.47025
463800.0000    0.23353
463840.0000    0.26492
463880.0000    0.50254
463920.0000   -0.33959
463960.0000   -0.08230
464000.0000    0.05637
464040.0000    0.05115
464080.0000   -0.57194
464120.0000   -0.05406
464160.0000   -0.19659
464200.0000   -0.11372
464240.0000   -0.13729
464280.0000    0.01405
464320.0000    0.12429
464360.0000   -0.04414
464400.0000    0.16271
464440.0000   -0.12865
464480.0000   -0.00109
464520.0000    0.02474
464560.0000    0.09055
464600.0000    0.01514
464640.0000    0.02898
464680.0000    0.09556
464720.0000    0.18693
464760.0000   -0.00271
464800.0000    0.12579
464840.0000    0.03001
464880.0000    0.30978
464920.0000   -0.05437
464960.0000   -0.11081
465000.0000   -0.17675
465040.0000   -0.10065
465080.0000   -0.30696
465120.0000   -0.28966
465160.0000   -0.08999
465200.0000   -0.18627
465240.0000   -0.17156
465280.0000   -0.04072
465320.0000   -0.16936
465360.0000   -0.08278
465400.0000   -0.27528
465440.0000   -0.12785
465480.0000   -0.16293
465520.0000    0.00826
465560.0000    0.00245
465600.0000   -0.12866
465640.0000    0.07755
465680.0000    0.13966
465720.0000    0.07303
465760.0000    0.02988
465800.0000    0.13105
465840.0000    0.00173
465880.0000    0.03289
465920.0000   -0.07802
465960.0000   -0.21375
466000.0000   -0.13104
466040.0000   -0.20576
466080.0000   -0.10103
466120.0000    0.01184
466160.0000   -0.37930
466200.0000   -0.20478
466240.0000   -0.00315
466280.0000    0.04686
466320.0000   -0.01183
466360.0000    0.02110
466400.0000    0.11820
466440.0000   -0.04501
466480.0000    0.07339
466520.0000    0.21177
466560.0000    0.24875
466600.0000    0.08773
466640.0000   -0.06335
466680.0000    0.00937
466720.0000   -0.04601
466760.0000   -0.37059
466800.0000    0.01157
466840.0000    0.11471
466880.0000   -0.14626
466920.0000    0.10973
466960.0000   -0.09870
467000.0000   -0.06393
467040.0000   -0.01315
467080.0000   -0.37740
467120.0000   -0.15915
467160.0000   -0.03898
467200.0000   -0.25808
467240.0000   -0.18522
467280.0000   -0.01101
467320.0000    0.04471
467360.0000    0.08864
467400.0000    0.09893
467440.0000    0.13821
467480.0000    0.07853
467520.0000    0.20915
467560.0000   -0.15348
467600.0000    0.15038
467640.0000    0.11357
467680.0000    0.02583
467720.0000    0.23657
467760.0000    0.13100
467800.0000    0.01799
467840.0000    0.15448
467880.0000    0.22450
467920.0000    0.24793
467960.0000    0.19597
468000.0000   -0.16223
468040.0000   -0.31013
468080.0000   -0.30714
468120.0000   -0.10041
468160.0000    0.06268
468200.0000   -0.00691
468240.0000   -0.03081
468280.0000   -0.23456
468320.0000   -0.59050
468360.0000   -0.63685
468400.0000   -0.30931
468440.0000   -0.18253
468480.0000    0.00746
468520.0000   -0.02556
468560.0000   -0.09703
468600.0000   -0.14207
468640.0000   -0.00278
468680.0000   -0.12786
468720.0000    0.14124
468760.0000    0.03335
468800.0000    0.19599
468840.0000    0.00919
468880.0000   -0.07007
468920.0000   -0.07124
468960.0000    0.00303
469000.0000   -0.05364
469040.0000   -0.13713
469080.0000    0.02184
469120.0000   -0.00662
469160.0000    0.03686
469200.0000    0.21258
469240.0000    0.00077
469280.0000    0.20311
469320.0000   -0.03348
469360.0000    0.14099
469400.0000   -0.02559
469440.0000   -0.02836
469480.0000   -0.24740
469520.0000   -0.13972
469560.0000    0.05922
469600.0000   -0.23845
469640.0000   -0.09123
469680.0000    0.10641
469720.0000    0.15865
469760.0000    0.11311
469800.0000   -0.04875
469840.0000   -0.43257
469880.0000   -0.51739
469920.0000   -0.73387
469960.0000   -0.06433
470000.0000    0.02432
470040.0000   -0.23197
470080.0000   -0.54140
470120.0000   -0.29339
470160.0000   -0.34015
470200.0000    0.05465
470240.0000    0.04204
470280.0000   -0.30763
470320.0000   -0.08520
470360.0000    0.09941
470400.0000   -0.00841
470440.0000   -0.19278
470480.0000    0.04752
470520.0000   -0.14007
470560.0000   -0.09054
470600.0000   -0.14906
470640.0000   -0.04357
470680.0000   -0.04234
470720.0000    0.06453
470760.0000    0.03233
470800.0000    0.17878
470840.0000   -0.00238
470880.0000    0.15568
470920.0000   -0.00948
470960.0000    0.15845
471000.0000    0.02864
471040.0000    0.27360
471080.0000   -0.10889
471120.0000   -0.10249
471160.0000   -0.02089
471200.0000    0.12532
471240.0000   -0.33817
471280.0000   -0.36140
471320.0000   -0.28978
471360.0000   -0.16467
471400.0000   -0.17766
471440.0000   -0.15414
471480.0000   -0.51366
471520.0000   -0.24701
471560.0000   -0.07084
471600.0000   -0.13597
471640.0000   -0.41735
471680.0000   -0.42260
471720.0000    0.05184
471760.0000   -0.41767
471800.0000   -0.52353
471840.0000   -0.39233
471880.0000   -0.07742
471920.0000    0.13748
471960.0000   -0.04109
472000.0000   -0.14132
472040.0000   -0.13083
472080.0000   -0.33182
472120.0000    0.03471
472160.0000   -0.11728
472200.0000    0.01328
472240.0000   -0.13019
472280.0000   -0.08317
472320.0000   -0.20934
472360.0000   -0.17638
472400.0000   -0.26762
472440.0000    0.07228
472480.0000   -0.12365
472520.0000   -0.21892
472560.0000   -0.32651
472600.0000   -0.21337
472640.0000    0.00749
472680.0000    0.04790
472720.0000    0.15755
472760.0000    0.20723
472800.0000   -0.04413
472840.0000    0.07845
472880.0000    0.20569
472920.0000    0.29572
472960.0000    0.11280
473000.0000    0.03462
473040.0000   -0.32420
473080.0000    0.08591
473120.0000    0.33265
473160.0000    0.08628
473200.0000    0.15158
473240.0000    0.11211
473280.0000    0.01186
473320.0000    0.04818
473360.0000    0.35719
473400.0000    0.23245
473440.0000    0.20849
473480.0000    0.53310
473520.0000    0.58234
473560.0000    0.50134
473600.0000    0.57331
473640.0000    0.30133
473680.0000    0.28474
473720.0000    0.37847
473760.0000    0.24274
473800.0000    0.25645
473840.0000    0.42263
473880.0000    0.18031
473920.0000    0.14585
473960.0000    0.21696
474000.0000    0.25370
474040.0000   -0.01772
474080.0000    0.23185
474120.0000    0.32049
474160.0000    0.14178
474200.0000    0.14661
474240.0000    0.25940
474280.0000    0.23043
474320.0000    0.11028
474360.0000    0.44558
474400.0000    0.11843
474440.0000    0.21410
474480.0000    0.34994
474520.0000    0.15352
474560.0000    0.47208
474600.0000    0.30038
474640.0000    0.11613
474680.0000    0.36211
474720.0000    0.32238
474760.0000    0.41307
474800.0000    0.38247
474840.0000    0.27166
474880.0000    0.23864
474920.0000    0.28440
474960.0000    0.47474
475000.0000    0.45860
475040.0000    0.15180
475080.0000    0.27315
475120.0000    0.26003
475160.0000    0.30310
475200.0000    0.16907
475240.0000    0.18663
475280.0000    0.23705
475320.0000    0.54709
475360.0000    0.24659
475400.0000    0.28791
475440.0000    0.13441
475480.0000    0.40204
475520.0000    0.43147
475560.0000    0.30372
475600.0000    0.45554
475640.0000    0.44920
475680.0000    0.39528
475720.0000    0.74097
475760.0000    0.25359
475800.0000    0.32786
475840.0000    0.58294
475880.0000    0.45983
475920.0000    0.27132
475960.0000    0.33617
476000.0000    0.30320
476040.0000    0.50442
476080.0000    0.38090
476120.0000    0.25951
476160.0000    0.58627
476200.0000    0.27450
476240.0000    0.51531
476280.0000    0.62953
476320.0000    0.38552
476360.0000    0.53988
476400.0000    0.42207
476440.0000    0.36046
476480.0000    0.32340
476520.0000    0.22643
476560.0000    0.33064
476600.0000    0.18644
476640.0000    0.26832
476680.0000    0.41468
476720.0000    0.64055
476760.0000    0.25191
476800.0000    0.31274
476840.0000    0.40393
476880.0000    0.30345
476920.0000    0.30163
476960.0000    0.60854
477000.0000    0.38106
477040.0000    0.24506
477080.0000    0.37037
477120.0000    0.39478
477160.0000    0.07231
477200.0000    0.63703
477240.0000    0.28510
477280.0000    0.54680
477320.0000    0.48902
477360.0000    0.54956
477400.0000    0.41503
477440.0000    0.65487
477480.0000    0.64246
477520.0000    0.33292
477560.0000    0.48161
477600.0000    0.43534
477640.0000    0.34297
477680.0000    0.41757
477720.0000    0.58543
477760.0000    0.52309
477800.0000    0.44453
477840.0000    0.68571
477880.0000    0.59233
477920.0000    0.57262
477960.0000    0.51351
478000.0000    0.49010
478040.0000    0.60187
478080.0000    0.14793
478120.0000    0.28647
478160.0000    0.50123
478200.0000    0.53851
478240.0000    0.45089
478280.0000    0.41750
478320.0000    0.66083
478360.0000    0.52294
478400.0000    0.35310
478440.0000    0.72591
478480.0000    0.52261
478520.0000    0.73761
478560.0000    0.51103
478600.0000    0.48879
478640.0000    0.40525
478680.0000    0.52725
478720.0000    0.45802
478760.0000    0.73769
478800.0000    0.55921
478840.0000    0.61407
478880.0000    0.50940
478920.0000    0.36453
478960.0000    0.53339
479000.0000    0.45169
479040.0000    0.43652
479080.0000    0.52006
479120.0000    0.39559
479160.0000    0.45002
479200.0000    0.55070
479240.0000    0.31739
479280.0000    0.33054
479320.0000    0.21024
479360.0000    0.57860
479400.0000    0.42236
479440.0000    0.45190
479480.0000    0.69188
479520.0000    0.66827
479560.0000    0.87865
479600.0000    0.98227
479640.0000    0.84297
479680.0000    0.92574
479720.0000    0.98628
479760.0000    0.84755
479800.0000    1.04713
479840.0000    1.04157
479880.0000    1.11127
479920.0000    1.08862
479960.0000    1.10514
480000.0000    1.05023
480040.0000    1.06578
480080.0000    1.15841
480120.0000    1.07242
480160.0000    1.04786
480200.0000    1.06093
480240.0000    1.06113
480280.0000    0.95664
480320.0000    1.10481
480360.0000    0.98029
480400.0000    1.17584
480440.0000    1.14683
480480.0000    1.07843
480520.0000    0.84741
480560.0000    0.99112
480600.0000    1.03483
480640.0000    1.01482
480680.0000    1.10750
480720.0000    0.84150
480760.0000    0.91774
480800.0000    0.84523
480840.0000    0.92991
480880.0000    0.78219
480920.0000    0.86067
480960.0000    0.71091
481000.0000    0.56359
481040.0000    0.32207
481080.0000    0.69290
481120.0000    0.56119
481160.0000    0.57949
481200.0000    0.55214
481240.0000    0.31662
481280.0000    0.74667
481320.0000    0.51078
481360.0000    0.45558
481400.0000    0.39306
481440.0000    0.57176
481480.0000    0.46996
481520.0000    0.62084
481560.0000    0.35713
481600.0000    0.44847
481640.0000    0.31122
481680.0000    0.53734
481720.0000    0.40246
481760.0000    0.47192
481800.0000    0.46872
481840.0000    0.36543
481880.0000    0.56057
481920.0000    0.44654
481960.0000    0.24924
482000.0000    0.33241
482040.0000    0.33298
482080.0000    0.58695
482120.0000    0.51840
482160.0000    0.57413
482200.0000    0.60853
482240.0000    0.54539
482280.0000    0.49698
482320.0000    0.45672
482360.0000    0.72685
482400.0000    0.77890
482440.0000    0.72116
482480.0000    0.21493
482520.0000   -0.18555
482560.0000   -0.27393
482600.0000   -0.40004
482640.0000   -0.40239
482680.0000   -0.21241
482720.0000   -0.46635
482760.0000    0.05734
482800.0000    0.14722
482840.0000    0.04676
482880.0000    0.11790
482920.0000    0.20001
482960.0000   -0.16349
483000.0000   -0.00664
483040.0000   -0.14593
483080.0000   -0.30383
483120.0000   -0.27053
483160.0000   -0.22869
483200.0000   -0.05505
483240.0000   -0.10290
483280.0000    0.14755
483320.0000    0.54164
483360.0000    0.67353
483400.0000    0.67265
483440.0000    0.18987
483480.0000    0.10445
483520.0000    0.03046
483560.0000    0.34820
483600.0000    0.44553
483640.0000   -0.32128
483680.0000   -0.41009
483720.0000   -0.53312
483760.0000   -0.48278
483800.0000   -0.39965
483840.0000   -0.65099
483880.0000   -0.08730
483920.0000   -0.17218
483960.0000   -0.03589
484000.0000   -0.42234
484040.0000   -0.27636
484080.0000   -0.04192
484120.0000    0.46502
484160.0000    0.54494
484200.0000    0.34054
484240.0000    0.39757
484280.0000    0.41618
484320.0000    0.45119
484360.0000    0.44667
484400.0000    0.32333
484440.0000    0.05621
484480.0000    0.05565
484520.0000    0.06830
484560.0000    0.13101
484600.0000   -0.36488
484640.0000   -0.36134
484680.0000    0.07012
484720.0000    0.12692
484760.0000    0.05938
484800.0000    0.02672
484840.0000   -0.22482
484880.0000   -0.03784
484920.0000   -0.08584
484960.0000    0.12708
485000.0000    0.11939
485040.0000    0.04981
485080.0000    0.22813
485120.0000    0.03244
485160.0000    0.05854
485200.0000   -0.24649
485240.0000   -0.12559
485280.0000   -0.19178
485320.0000    0.02906
485360.0000    0.19152
485400.0000   -0.00628
485440.0000   -0.01269
485480.0000   -0.23288
485520.0000   -0.14053
485560.0000   -0.16733
485600.0000   -0.03749
485640.0000    0.17283
485680.0000   -0.06193
485720.0000   -0.12744
485760.0000    0.24328
485800.0000    0.24663
485840.0000    0.27825
485880.0000    0.04784
485920.0000    0.07368
485960.0000    0.22576
486000.0000    0.29746
486040.0000    0.16457
486080.0000   -0.10320
486120.0000    0.05968
486160.0000    0.07477
486200.0000   -0.05280
486240.0000    0.00015
486280.0000   -0.23497
486320.0000   -0.13345
486360.0000   -0.58147
486400.0000   -0.32033
486440.0000   -0.25646
486480.0000   -0.08847
486520.0000   -0.32019
486560.0000   -0.37069
486600.0000   -0.48994
486640.0000   -0.41757
486680.0000    0.19588
486720.0000    0.13859
486760.0000    0.12285
486800.0000    0.28862
486840.0000    0.11889
486880.0000    0.19434
486920.0000    0.18029
486960.0000    0.01751
487000.0000    0.27469
487040.0000    0.27882
487080.0000   -0.29362
487120.0000    0.05018
487160.0000    0.12693
487200.0000    0.42908
487240.0000    0.06655
487280.0000    0.07118
487320.0000    0.06662
487360.0000    0.07050
487400.0000    0.21773
487440.0000    0.14528
487480.0000    0.37797
487520.0000    0.14525
487560.0000    0.28439
487600.0000    0.23046
487640.0000    0.12261
487680.0000    0.34147
487720.0000    0.38761
487760.0000    0.31786
487800.0000    0.21621
487840.0000    0.34235
487880.0000    0.13225
487920.0000    0.25537
487960.0000    0.12581
488000.0000    0.16813
488040.0000    0.02686
488080.0000    0.18725
488120.0000    0.29437
488160.0000    0.24813
488200.0000    0.21391
488240.0000    0.23764
488280.0000   -0.00737
488320.0000    0.05992
488360.0000    0.04686
488400.0000    0.26123
488440.0000    0.50310
488480.0000    0.53252
488520.0000    0.43316
488560.0000    0.15863
488600.0000    0.16490
488640.0000   -0.23560
488680.0000   -0.07136
488720.0000   -0.27113
488760.0000    0.26501
488800.0000    0.22413
488840.0000   -0.04207
488880.0000    0.31659
488920.0000    0.28780
488960.0000    0.13027
489000.0000    0.21637
489040.0000    0.14259
489080.0000    0.32988
489120.0000    0.26199
489160.0000    0.21535
489200.0000    0.18460
489240.0000    0.44547
489280.0000    0.42731
489320.0000    0.38325
489360.0000    0.38364
489400.0000    0.52061
489440.0000    0.42069
489480.0000    0.19405
489520.0000    0.17006
489560.0000    0.43499
489600.0000    0.00733
489640.0000   -0.12610
489680.0000   -0.03647
489720.0000    0.11272
489760.0000    0.10967
489800.0000    0.33352
489840.0000    0.49099
489880.0000    0.59179
489920.0000    0.49240
489960.0000    0.48903
490000.0000    0.55778
490040.0000    0.37892
490080.0000    0.26814
490120.0000    0.27007
490160.0000    0.25857
490200.0000    0.13340
490240.0000    0.37097
490280.0000    0.28455
490320.0000    0.10846
490360.0000    0.21204
490400.0000    0.24348
490440.0000    0.42054
490480.0000    0.38723
490520.0000    0.14187
490560.0000    0.17113
490600.0000   -0.20464
490640.0000   -0.43969
490680.0000   -0.13626
490720.0000   -0.23860
490760.0000   -0.22288
490800.0000   -0.09013
490840.0000    0.37424
490880.0000    0.32281
490920.0000    0.16374
490960.0000    0.18100
491000.0000    0.14290
491040.0000    0.22879
491080.0000    0.34046
491120.0000    0.16194
491160.0000    0.29489
491200.0000    0.31788
491240.0000   -0.09934
491280.0000    0.05536
491320.0000    0.18277
491360.0000    0.36276
491400.0000    0.26236
491440.0000    0.35875
491480.0000    0.34595
491520.0000    0.10506
491560.0000    0.37682
491600.0000    0.18688
491640.0000    0.27552
491680.0000    0.51507
491720.0000    0.26605
491760.0000    0.31698
491800.0000    0.08440
491840.0000    0.02677
491880.0000    0.07473
491920.0000   -0.01513
491960.0000    0.11556
492000.0000    0.13079
492040.0000    0.18470
492080.0000    0.03343
492120.0000    0.03949
492160.0000    0.00335
492200.0000   -0.04742
492240.0000    0.33438
492280.0000    0.26093
492320.0000    0.12895
492360.0000    0.27112
492400.0000   -0.01681
492440.0000    0.08344
492480.0000    0.24865
492520.0000    0.25544
492560.0000    0.07945
492600.0000    0.20914
492640.0000    0.07334
492680.0000    0.32055
492720.0000    0.29479
492760.0000    0.34648
492800.0000    0.16583
492840.0000    0.05329
492880.0000    0.17719
492920.0000    0.36097
492960.0000   -0.01183
493000.0000   -0.09232
493040.0000    0.09172
493080.0000    0.13819
493120.0000    0.25831
493160.0000    0.25730
493200.0000    0.21946
493240.0000    0.07687
493280.0000    0.43719
493320.0000    0.26350
493360.0000    0.15771
493400.0000    0.14066
493440.0000    0.14021
493480.0000    0.00231
493520.0000    0.03276
493560.0000    0.11518
493600.0000    0.02176
493640.0000    0.07404
493680.0000   -0.06788
493720.0000   -0.10843
493760.0000    0.26696
493800.0000   -0.06546
493840.0000    0.16715
493880.0000   -0.09546
493920.0000    0.35335
493960.0000    0.44651
494000.0000    0.19701
494040.0000    0.15580
494080.0000    0.04419
494120.0000   -0.16802
494160.0000    0.24292
494200.0000    0.08621
494240.0000   -0.20964
494280.0000   -0.11970
494320.0000   -0.21588
494360.0000   -0.08510
494400.0000   -0.23250
494440.0000   -0.32482
494480.0000   -0.15463
494520.0000   -0.11680
494560.0000   -0.11146
494600.0000   -0.24916
494640.0000   -0.07989
494680.0000    0.02128
494720.0000   -0.19595
494760.0000   -0.28239
494800.0000   -0.27093
494840.0000   -0.13197
494880.0000   -0.08289
494920.0000   -0.21634
494960.0000   -0.16559
495000.0000    0.20523
495040.0000    0.44318
495080.0000    0.05247
495120.0000    0.12721
495160.0000    0.24897
495200.0000    0.21340
495240.0000    0.18840
495280.0000    0.07733
495320.0000   -0.02648
495360.0000   -0.01708
495400.0000    0.13829
495440.0000   -0.15852
495480.0000    0.25808
495520.0000    0.16594
495560.0000    0.09224
495600.0000   -0.16307
495640.0000    0.04873
495680.0000   -0.03137
495720.0000    0.04566
495760.0000    0.04591
495800.0000   -0.14040
495840.0000    0.09669
495880.0000   -0.18228
495920.0000   -0.08137
495960.0000    0.14112
496000.0000    0.12989
496040.0000   -0.08233
496080.0000   -0.04288
496120.0000   -0.08854
496160.0000   -0.03287
496200.0000   -0.01680
496240.0000    0.00816
496280.0000   -0.03243
496320.0000   -0.09796
496360.0000   -0.13999
496400.0000    0.09282
496440.0000    0.17159
496480.0000    0.10257
496520.0000    0.05164
496560.0000   -0.12422
496600.0000   -0.02055
496640.0000    0.00216
496680.0000   -0.09746
496720.0000    0.25165
496760.0000   -0.01947
496800.0000    0.03223
496840.0000   -0.09958
496880.0000    0.15033
496920.0000    0.06401
496960.0000   -0.02799
497000.0000   -0.23854
497040.0000   -0.08291
497080.0000    0.03890
497120.0000    0.19809
497160.0000   -0.13063
497200.0000    0.10193
497240.0000    0.23582
497280.0000    0.19264
497320.0000    0.22629
497360.0000    0.39574
497400.0000    0.33740
497440.0000    0.44019
497480.0000    0.28386
497520.0000    0.36840
497560.0000    0.52729
497600.0000    0.49425
497640.0000    0.20960
497680.0000    0.16698
497720.0000    0.23879
497760.0000    0.19854
497800.0000   -0.08865
497840.0000    0.30450
497880.0000    0.12444
497920.0000   -0.03101
497960.0000   -0.13103
498000.0000   -0.05763
498040.0000    0.03923
498080.0000   -0.13088
498120.0000   -0.03995
498160.0000   -0.10644
498200.0000    0.01137
498240.0000    0.03101
498280.0000    0.18136
498320.0000    0.19896
498360.0000    0.30782
498400.0000    0.34128
498440.0000    0.32128
498480.0000    0.25276
498520.0000    0.22086
498560.0000    0.42587
498600.0000    0.32383
498640.0000    0.30138
498680.0000    0.33759
498720.0000    0.14014
498760.0000    0.24877
498800.0000    0.51115
498840.0000    0.16897
498880.0000    0.26239
498920.0000    0.24584
498960.0000    0.20650
499000.0000    0.22856
499040.0000   -0.14696
499080.0000   -0.02110
499120.0000    0.09109
499160.0000   -0.12379
499200.0000    0.03412
499240.0000   -0.09472
499280.0000   -0.01823
499320.0000   -0.20434
499360.0000   -0.08333
499400.0000   -0.09814
499440.0000    0.07605
499480.0000   -0.04526
499520.0000    0.03467
499560.0000   -0.20363
499600.0000    0.04011
499640.0000    0.00604
499680.0000   -0.03122
499720.0000   -0.15136
499760.0000    0.12789
499800.0000    0.26561
499840.0000   -0.07799
499880.0000   -0.36066
499920.0000   -0.09641
499960.0000   -0.13867
500000.0000    0.08894
500040.0000   -0.11812
500080.0000   -0.16256
500120.0000   -0.10575
500160.0000   -0.24805
500200.0000   -0.06278
500240.0000    0.08578
500280.0000   -0.10254
500320.0000    0.10669
500360.0000    0.13411
500400.0000    0.08958
500440.0000   -0.02240
500480.0000    0.16057
500520.0000    0.37301
500560.0000    0.20110
500600.0000   -0.18083
500640.0000   -0.39351
500680.0000   -0.18800
500720.0000   -0.00803
500760.0000   -0.32257
500800.0000   -0.35724
500840.0000   -0.25984
500880.0000    0.04581
500920.0000    0.11629
500960.0000   -0.37536
501000.0000   -0.30810
501040.0000   -0.15654
501080.0000   -0.37852
501120.0000   -0.38995
501160.0000   -0.46481
501200.0000   -0.13563
501240.0000   -0.04726
501280.0000    0.13315
501320.0000    0.19992
501360.0000   -0.16955
501400.0000    0.01376
501440.0000    0.09697
501480.0000   -0.01470
501520.0000    0.11689
501560.0000    0.26110
501600.0000    0.11258
501640.0000   -0.19225
501680.0000    0.03847
501720.0000   -0.05337
501760.0000   -0.08903
501800.0000    0.18611
501840.0000    0.19547
501880.0000    0.04196
501920.0000   -0.09346
501960.0000    0.01744
502000.0000    0.00489
502040.0000   -0.07865
502080.0000    0.24629
502120.0000    0.04444
502160.0000   -0.01376
502200.0000    0.00325
502240.0000   -0.14828
502280.0000   -0.15170
502320.0000   -0.18636
502360.0000    0.17142
502400.0000    0.11931
502440.0000    0.06956
502480.0000   -0.02493
502520.0000    0.16696
502560.0000    0.51180
502600.0000    0.39335
502640.0000    0.45512
502680.0000    0.31644
502720.0000    0.38332
502760.0000    0.35088
502800.0000    0.31403
502840.0000    0.46567
502880.0000    0.30911
502920.0000    0.30779
502960.0000    0.24964
503000.0000    0.42231
503040.0000    0.35640
503080.0000    0.35087
503120.0000    0.47692
503160.0000    0.27318
503200.0000    0.37918
503240.0000    0.26917
503280.0000    0.32552
503320.0000    0.26414
503360.0000    0.37631
503400.0000    0.13152
503440.0000    0.37085
503480.0000    0.09890
503520.0000    0.23781
503560.0000   -0.02569
503600.0000    0.15750
503640.0000    0.13041
503680.0000    0.13246
503720.0000   -0.00432
503760.0000   -0.07829
503800.0000   -0.05971
503840.0000    0.11810
503880.0000   -0.07903
503920.0000    0.10384
503960.0000    0.06970
504000.0000    0.15523
504040.0000    0.05038
504080.0000    0.10048
504120.0000   -0.51676
504160.0000   -0.14889
504200.0000    0.04667
504240.0000   -0.08130
504280.0000    0.10610
504320.0000    0.26575
504360.0000    0.06387
504400.0000    0.01799
504440.0000    0.22244
504480.0000    0.11438
504520.0000   -0.16491
504560.0000    0.08021
504600.0000    0.02767
504640.0000   -0.40938
504680.0000   -0.04941
504720.0000    0.02120
504760.0000   -0.20206
504800.0000    0.12801
504840.0000    0.03378
504880.0000   -0.11463
504920.0000   -0.02241
504960.0000    0.03470
505000.0000   -0.00963
505040.0000   -0.26415
505080.0000   -0.04618
505120.0000    0.09091
505160.0000    0.11434
505200.0000   -0.03024
505240.0000    0.00791
505280.0000   -0.12015
505320.0000    0.22332
505360.0000    0.04941
505400.0000    0.19107
505440.0000    0.31016
505480.0000    0.08823
505520.0000   -0.10823
505560.0000   -0.21843
505600.0000   -0.02276
505640.0000   -0.05123
505680.0000    0.08834
505720.0000    0.10930
505760.0000   -0.26312
505800.0000   -0.14995
505840.0000   -0.20867
505880.0000   -0.06418
505920.0000   -0.03782
505960.0000   -0.11458
506000.0000   -0.01874
506040.0000    0.02963
506080.0000    0.19637
506120.0000   -0.18200
506160.0000   -0.23802
506200.0000    0.12388
506240.0000   -0.03691
506280.0000    0.15210
506320.0000   -0.00523
506360.0000    0.02449
506400.0000    0.56273
506440.0000   -0.01625
506480.0000    0.02376
506520.0000   -0.16425
506560.0000    0.38276
506600.0000    0.21076
506640.0000    0.05979
506680.0000    0.06012
506720.0000   -0.03152
506760.0000   -0.10070
506800.0000    0.07385
506840.0000   -0.12667
506880.0000    0.15247
506920.0000   -0.26728
506960.0000   -0.20977
507000.0000   -0.08459
507040.0000   -0.22885
507080.0000   -0.27908
507120.0000   -0.23062
507160.0000   -0.09996
507200.0000    0.21636
507240.0000   -0.15959
507280.0000   -0.20270
507320.0000   -0.19137
507360.0000    0.08364
507400.0000   -0.08411
507440.0000    0.08795
507480.0000    0.19637
507520.0000    0.13256
507560.0000    0.06805
507600.0000    0.44696
507640.0000    0.29590
507680.0000    0.39808
507720.0000    0.22471
507760.0000    0.45082
507800.0000    0.48466
507840.0000    0.42403
507880.0000    0.45352
507920.0000    0.19412
507960.0000    0.24584
508000.0000   -0.23570
508040.0000    0.18011
508080.0000    0.06856
508120.0000    0.01462
508160.0000    0.13757
508200.0000    0.20999
508240.0000    0.34087
508280.0000    0.12493
508320.0000    0.17898
508360.0000    0.25022
508400.0000    0.30081
508440.0000    0.34888
508480.0000    0.25661
508520.0000    0.37382
508560.0000    0.57474
508600.0000    0.36306
508640.0000    0.26242
508680.0000    0.28420
508720.0000    0.24711
508760.0000    0.27611
508800.0000   -0.06425
508840.0000   -0.05089
508880.0000    0.04185
508920.0000   -0.12392
508960.0000   -0.01631
509000.0000   -0.37639
509040.0000    0.15033
509080.0000   -0.05813
509120.0000    0.17147
509160.0000    0.18490
509200.0000   -0.05404
509240.0000   -0.23723
509280.0000    0.00388
509320.0000   -0.03599
509360.0000   -0.10046
509400.0000   -0.30114
509440.0000   -0.61051
509480.0000   -0.01902
509520.0000   -0.27652
509560.0000   -0.10834
509600.0000   -0.18571
509640.0000   -0.27986
509680.0000   -0.11673
509720.0000    0.05886
509760.0000   -0.20492
509800.0000   -0.03536
509840.0000   -0.22882
509880.0000   -0.28237
509920.0000   -0.35474
509960.0000   -0.12352
510000.0000   -0.17804
510040.0000   -0.23556
510080.0000   -0.33407
510120.0000   -0.38710
510160.0000   -0.00527
510200.0000   -0.13590
510240.0000   -0.26743
510280.0000   -0.17638
510320.0000    0.14287
510360.0000   -0.20955
510400.0000   -0.32409
510440.0000   -0.63117
510480.0000   -0.06153
510520.0000   -0.06688
510560.0000    0.19451
510600.0000    0.15443
510640.0000    0.16994
510680.0000    0.18309
510720.0000    0.17013
510760.0000    0.30024
510800.0000    0.01724
510840.0000   -0.07829
510880.0000   -0.18310
510920.0000    0.19721
510960.0000   -0.12370
511000.0000   -0.28495
511040.0000    0.01533
511080.0000   -0.13440
511120.0000    0.34057
511160.0000    0.05885
511200.0000   -0.20862
511240.0000   -0.31711
511280.0000   -0.08765
511320.0000    0.05030
511360.0000    0.03986
511400.0000   -0.07552
511440.0000    0.01795
511480.0000   -0.02215
511520.0000   -0.13645
511560.0000   -0.05382
511600.0000   -0.29855
511640.0000   -0.21444
511680.0000   -0.09157
511720.0000   -0.09445
511760.0000   -0.06120
511800.0000   -0.28134
511840.0000   -0.21310
511880.0000   -0.10982
511920.0000   -0.20124
511960.0000   -0.31062
512000.0000   -0.11517
512040.0000   -0.06919
512080.0000    0.13415
512120.0000    0.04759
512160.0000    0.15691
512200.0000   -0.09631
512240.0000   -0.00484
512280.0000   -0.27328
512320.0000    0.01576
512360.0000    0.09259
512400.0000   -0.03355
512440.0000    0.03703
512480.0000   -0.07120
512520.0000   -0.07272
512560.0000   -0.03632
512600.0000   -0.31306
512640.0000   -0.21404
512680.0000    0.03905
512720.0000    0.05672
512760.0000    0.17437
512800.0000   -0.08898
512840.0000   -0.18210
512880.0000   -0.08169
512920.0000   -0.16497
512960.0000    0.10603
513000.0000   -0.43764
513040.0000   -0.08611
513080.0000   -0.21761
513120.0000   -0.35157
513160.0000   -0.20980
513200.0000   -0.24012
513240.0000   -0.25258
513280.0000   -0.28120
513320.0000   -0.13125
513360.0000   -0.00035
513400.0000   -0.12598
513440.0000   -0.00238
513480.0000   -0.11469
513520.0000   -0.13236
513560.0000   -0.24465
513600.0000   -0.31171
513640.0000   -0.30937
513680.0000   -0.06636
513720.0000   -0.06784
513760.0000   -0.07884
513800.0000    0.00827
513840.0000    0.19478
513880.0000   -0.08796
513920.0000   -0.04413
513960.0000    0.00895
514000.0000   -0.42993
514040.0000   -0.25382
514080.0000   -0.14342
514120.0000   -0.19178
514160.0000    0.05060
514200.0000   -0.18609
514240.0000    0.18440
514280.0000   -0.11405
514320.0000    0.03853
514360.0000   -0.10371
514400.0000   -0.06742
514440.0000   -0.14183
514480.0000    0.03399
514520.0000   -0.01882
514560.0000    0.13975
514600.0000    0.11822
514640.0000    0.03822
514680.0000    0.06501
514720.0000    0.06085
514760.0000    0.01435
514800.0000    0.00919
514840.0000    0.05492
514880.0000   -0.11164
514920.0000    0.05842
514960.0000    0.15470
515000.0000   -0.00461
515040.0000    0.25650
515080.0000    0.32281
515120.0000    0.35396
515160.0000    0.34324
515200.0000    0.31144
515240.0000    0.28460
515280.0000    0.52119
515320.0000    0.28143
515360.0000    0.32929
515400.0000    0.19977
515440.0000    0.22134
515480.0000    0.33052
515520.0000    0.48590
515560.0000    0.49897
515600.0000    0.39841
515640.0000    0.22698
515680.0000    0.44948
515720.0000    0.38417
515760.0000    0.43484
515800.0000    0.39660
515840.0000    0.40614
515880.0000    0.48058
515920.0000    0.31553
515960.0000   -0.21099
516000.0000   -0.09515
516040.0000    0.11947
516080.0000   -0.29401
516120.0000   -0.08942
516160.0000   -0.03211
516200.0000   -0.21719
516240.0000   -0.11065
516280.0000   -0.07805
516320.0000   -0.15358
516360.0000   -0.16298
516400.0000   -0.28035
516440.0000    0.02791
516480.0000    0.02412
516520.0000   -0.12290
516560.0000   -0.00539
516600.0000    0.14076
516640.0000    0.02271
516680.0000   -0.15345
516720.0000   -0.07527
516760.0000   -0.04660
516800.0000    0.09856
516840.0000    0.12190
516880.0000   -0.05072
516920.0000    0.11260
516960.0000   -0.18957
517000.0000   -0.11629
517040.0000   -0.27792
517080.0000   -0.18402
517120.0000   -0.07057
517160.0000   -0.30909
517200.0000   -0.25158
517240.0000   -0.00082
517280.0000   -0.14735
517320.0000   -0.11026
517360.0000    0.02960
517400.0000    0.10075
517440.0000   -0.05721
517480.0000    0.05993
517520.0000   -0.12876
517560.0000    0.09691
517600.0000    0.01569
517640.0000    0.02053
517680.0000   -0.05650
517720.0000   -0.09187
517760.0000   -0.37350
517800.0000    0.00322
517840.0000   -0.23428
517880.0000    0.12262
517920.0000   -0.06290
517960.0000   -0.12755
518000.0000   -0.11729
518040.0000   -0.14510
518080.0000    0.04888
518120.0000    0.15005
518160.0000    0.11234
518200.0000    0.10227
518240.0000    0.27270
518280.0000    0.15045
518320.0000    0.14910
518360.0000    0.24279
518400.0000    0.26778
518440.0000   -0.15703
518480.0000   -0.04845
518520.0000    0.14305
518560.0000    0.12828
518600.0000   -0.00453
518640.0000   -0.05604
518680.0000    0.07459
518720.0000   -0.01949
518760.0000    0.07270
518800.0000    0.06447
518840.0000    0.12097
518880.0000    0.33399
518920.0000    0.20545
518960.0000   -0.07050
519000.0000    0.06408
519040.0000   -0.00982
519080.0000    0.14203
519120.0000    0.24709
519160.0000    0.24119
519200.0000    0.22168
519240.0000    0.09212
519280.0000    0.01028
519320.0000    0.06867
519360.0000    0.21164
519400.0000    0.24041
519440.0000    0.67443
519480.0000    0.38161
519520.0000    0.27113
519560.0000    0.47723
519600.0000    0.24127
519640.0000    0.21554
519680.0000    0.52602
519720.0000    0.65821
519760.0000    0.80643
519800.0000    0.81921
519840.0000    0.63886
519880.0000    0.60113
519920.0000    0.75794
519960.0000    0.62555
520000.0000    0.81439
520040.0000    1.02714
520080.0000    0.66453
520120.0000    0.46064
520160.0000    0.69196
520200.0000    0.69735
520240.0000    0.57206
520280.0000    0.70501
520320.0000    0.44362
520360.0000    0.60193
520400.0000    0.25854
520440.0000    0.43884
520480.0000    0.52675
520520.0000    0.54560
520560.0000    0.50610
520600.0000    0.64737
520640.0000    0.81682
520680.0000    0.51957
520720.0000    0.49720
520760.0000    0.65735
520800.0000    0.34107
520840.0000    0.34396
520880.0000    0.42582
520920.0000    0.59702
520960.0000    0.87436
521000.0000    0.81080
521040.0000    0.56001
521080.0000    0.74636
521120.0000    0.76803
521160.0000    0.65240
521200.0000    0.68974
521240.0000    0.82491
521280.0000    0.70047
521320.0000    0.34908
521360.0000    0.43016
521400.0000    0.56691
521440.0000    0.63970
521480.0000    0.75573
521520.0000    0.97984
521560.0000    0.74287
521600.0000    1.00283
521640.0000    1.18835
521680.0000    0.77407
521720.0000    0.38977
521760.0000    0.61374
521800.0000    0.66449
521840.0000    0.11587
521880.0000    0.38788
521920.0000    0.43409
521960.0000    0.30559
522000.0000    0.69268
522040.0000    0.46607
522080.0000    0.68433
522120.0000    0.41102
522160.0000    0.50725
522200.0000    0.53396
522240.0000    0.64602
522280.0000    0.44438
522320.0000    0.60400
522360.0000    0.37508
522400.0000    0.57064
522440.0000    0.34984
522480.0000    0.40283
522520.0000    0.30380
522560.0000    0.15706
522600.0000    0.44591
522640.0000    0.63524
522680.0000    0.40166
522720.0000    0.22399
522760.0000    0.16606
522800.0000    0.18767
522840.0000    0.07044
522880.0000    0.15726
522920.0000    0.19285
522960.0000    0.15118
523000.0000    0.27230
523040.0000    0.01459
523080.0000   -0.09653
523120.0000    0.30746
523160.0000    0.06840
523200.0000    0.09584
523240.0000    0.05644
523280.0000    0.10300
523320.0000    0.18303
523360.0000   -0.08548
523400.0000    0.23115
523440.0000    0.21841
523480.0000    0.10036
523520.0000    0.13024
523560.0000    0.34002
523600.0000    0.30310
523640.0000   -0.01322
523680.0000    0.11945
523720.0000    0.13756
523760.0000    0.19127
523800.0000    0.54912
523840.0000    0.49447
523880.0000    0.51819
523920.0000    0.52387
523960.0000    0.30240
524000.0000    0.56650
524040.0000    0.47578
524080.0000    0.45853
524120.0000    0.57487
524160.0000    0.52276
524200.0000    0.57553
524240.0000    0.51329
524280.0000    0.62844
524320.0000    0.29179
524360.0000    0.45990
524400.0000    0.54525
524440.0000    0.54497
524480.0000    0.44046
524520.0000    0.43334
524560.0000    0.70248
524600.0000    0.42999
524640.0000    0.60090
524680.0000    0.44732
524720.0000    0.53574
524760.0000    0.42638
524800.0000    0.57390
524840.0000    0.48970
524880.0000    0.20928
524920.0000    0.39447
524960.0000    0.68920
525000.0000    0.53343
525040.0000    0.36953
525080.0000    0.53882
525120.0000    0.63513
525160.0000    0.64725
525200.0000    0.39592
525240.0000    0.39830
525280.0000    0.84653
525320.0000    0.68493
525360.0000    0.40243
525400.0000    0.41372
525440.0000    0.31107
525480.0000    0.46992
525520.0000    0.41477
525560.0000    0.40607
525600.0000    0.40427
525640.0000    0.40423
525680.0000    0.33373
525720.0000    0.54303
525760.0000    0.54066
525800.0000    0.60589
525840.0000    0.57383
525880.0000    0.52502
525920.0000    0.53603
525960.0000    0.59402
526000.0000    0.30322
526040.0000    0.30924
526080.0000    0.54930
526120.0000    0.58019
526160.0000    0.79459
526200.0000    0.77859
526240.0000    0.88891
526280.0000    0.62611
526320.0000    0.37248
526360.0000    0.54867
526400.0000    0.56590
526440.0000    0.36695
526480.0000    0.64003
526520.0000    0.50069
526560.0000    0.61348
526600.0000    0.55400
526640.0000    0.60612
526680.0000    0.67981
526720.0000    0.70635
526760.0000    0.41976
526800.0000    0.65526
526840.0000    0.76231
526880.0000    0.91443
526920.0000    0.75554
526960.0000    0.82414
527000.0000    0.83330
527040.0000    0.55423
527080.0000    0.15579
527120.0000    0.03377
527160.0000   -0.11320
527200.0000   -0.25584
527240.0000    0.09530
527280.0000    0.13712
527320.0000   -0.02014
527360.0000   -0.01674
527400.0000    0.08767
527440.0000   -0.01989
527480.0000    0.06885
527520.0000    0.06867
527560.0000    0.34260
527600.0000    0.22162
527640.0000    0.17989
527680.0000    0.13594
527720.0000    0.11248
527760.0000    0.18538
527800.0000    0.32102
527840.0000    0.27313
527880.0000    0.49628
527920.0000    0.43239
527960.0000    0.47020
528000.0000    0.26548
528040.0000    0.46561
528080.0000    0.46007
528120.0000    0.32981
528160.0000    0.36663
528200.0000    0.37766
528240.0000    0.32506
528280.0000   -0.34409
528320.0000    0.20290
528360.0000    0.35432
528400.0000    0.30182
528440.0000    0.20964
528480.0000    0.08213
528520.0000    0.07041
528560.0000    0.15221
528600.0000    0.08218
528640.0000    0.08918
528680.0000    0.12121
528720.0000   -0.01144
528760.0000   -0.08308
528800.0000   -0.32290
528840.0000    0.32224
528880.0000    0.41617
528920.0000    0.22713
528960.0000    0.28042
529000.0000    0.22509
529040.0000    0.40731
529080.0000    0.20855
529120.0000    0.18431
529160.0000    0.22711
529200.0000    0.09679
529240.0000   -0.09561
529280.0000    0.07721
529320.0000    0.24223
529360.0000    0.08581
529400.0000   -0.00868
529440.0000    0.32505
529480.0000    0.27937
529520.0000    0.03988
529560.0000    0.09729
529600.0000    0.21392
529640.0000    0.28264
529680.0000    0.13580
529720.0000    0.69209
529760.0000    0.22385
529800.0000    0.60063
529840.0000    0.22771
529880.0000    0.02288
529920.0000    0.54293
529960.0000    0.57743
530000.0000    0.09056
530040.0000    0.07379
530080.0000    0.11363
530120.0000   -0.08074
530160.0000    0.12189
530200.0000   -0.18902
530240.0000    0.07964
530280.0000    0.23183
530320.0000    0.27710
530360.0000    0.19894
530400.0000   -0.03853
530440.0000    0.04039
530480.0000    0.13849
530520.0000    0.06103
530560.0000    0.02266
530600.0000    0.12019
530640.0000    0.11798
530680.0000    0.17379
530720.0000    0.16650
530760.0000   -0.10306
530800.0000    0.22643
530840.0000    0.17573
530880.0000    0.07051
530920.0000   -0.06853
530960.0000    0.28656
531000.0000    0.25858
531040.0000    0.13903
531080.0000    0.30659
531120.0000    0.33966
531160.0000    0.78246
531200.0000    0.76036
531240.0000    0.65680
531280.0000    0.26148
531320.0000    0.34891
531360.0000   -0.03767
531400.0000    0.02789
531440.0000    0.28866
531480.0000    0.18490
531520.0000    0.24542
531560.0000    0.19007
531600.0000    0.12461
531640.0000   -0.20625
531680.0000   -0.14469
531720.0000    0.08831
531760.0000    0.16710
531800.0000    0.03990
531840.0000    0.15115
531880.0000   -0.04027
531920.0000    0.05304
531960.0000   -0.02113
532000.0000    0.03041
532040.0000    0.20495
532080.0000    0.11345
532120.0000    0.23043
532160.0000    0.13621
532200.0000   -0.10299
532240.0000    0.12671
532280.0000    0.17908
532320.0000   -0.31707
532360.0000   -0.05874
532400.0000    0.11677
532440.0000    0.06201
532480.0000   -0.11854
532520.0000   -0.10986
532560.0000   -0.02970
532600.0000   -0.27693
532640.0000   -0.08998
532680.0000    0.02768
532720.0000   -0.03913
532760.0000    0.00831
532800.0000    0.09820
532840.0000    0.04008
532880.0000    0.06060
532920.0000    0.01356
532960.0000    0.02381
533000.0000    0.21049
533040.0000    0.27479
533080.0000   -0.10510
533120.0000   -0.13518
533160.0000    0.06205
533200.0000    0.02244
533240.0000    0.00699
533280.0000    0.02753
533320.0000    0.23008
533360.0000    0.15853
533400.0000    0.22779
533440.0000    0.10614
533480.0000    0.18850
533520.0000    0.15246
533560.0000    0.18501
533600.0000    0.15671
533640.0000    0.05808
533680.0000    0.13324
533720.0000   -0.04176
533760.0000    0.04086
533800.0000   -0.07836
533840.0000   -0.12265
533880.0000    0.12677
533920.0000    0.13371
533960.0000    0.01169
534000.0000    0.07710
534040.0000    0.39746
534080.0000    0.00955
534120.0000    0.10075
534160.0000   -0.03108
534200.0000    0.09854
534240.0000    0.13581
534280.0000   -0.13683
534320.0000    0.05041
534360.0000    0.19265
534400.0000    0.04858
534440.0000   -0.03232
534480.0000   -0.13693
534520.0000    0.37102
534560.0000   -0.09741
534600.0000   -0.17230
534640.0000    0.05905
534680.0000   -0.38596
534720.0000   -0.00380
534760.0000   -0.11864
534800.0000    0.00954
534840.0000   -0.17119
534880.0000    0.16124
534920.0000    0.09687
534960.0000   -0.11885
535000.0000   -0.30883
535040.0000    0.22064
535080.0000    0.22128
535120.0000    0.15641
535160.0000    0.23402
535200.0000    0.03590
535240.0000    0.06404
535280.0000   -0.26723
535320.0000   -0.36730
535360.0000   -0.39626
535400.0000   -0.29367
535440.0000   -0.32180
535480.0000    0.15872
535520.0000    0.12247
535560.0000    0.02278
535600.0000   -0.06390
535640.0000    0.02827
535680.0000   -0.40062
535720.0000    0.12882
535760.0000    0.20024
535800.0000   -0.26640
535840.0000   -0.12664
535880.0000   -0.10514
535920.0000   -0.31175
535960.0000   -0.84200
536000.0000   -0.54557
536040.0000   -0.42192
536080.0000   -0.49234
536120.0000   -0.50059
536160.0000   -0.17624
536200.0000   -0.15392
536240.0000   -0.31519
536280.0000   -0.15256
536320.0000    0.20345
536360.0000    0.11564
536400.0000   -0.41350
536440.0000   -0.47832
536480.0000   -0.30566
536520.0000   -0.18860
536560.0000   -0.33649
536600.0000   -0.11854
536640.0000   -0.20807
536680.0000   -0.21492
536720.0000   -0.15799
536760.0000   -0.14717
536800.0000    0.00408
536840.0000    0.22302
536880.0000    0.35227
536920.0000    0.14081
536960.0000    0.12803
537000.0000   -0.25730
537040.0000    0.05503
537080.0000    0.30288
537120.0000    0.18803
537160.0000    0.02751
537200.0000    0.01790
537240.0000    0.06590
537280.0000    0.02883
537320.0000    0.07006
537360.0000    0.20549
537400.0000    0.19666
537440.0000    0.16682
537480.0000    0.15468
537520.0000   -0.02253
537560.0000   -0.32398
537600.0000   -0.37212
537640.0000   -0.36550
537680.0000   -0.28503
537720.0000   -0.10510
537760.0000    0.07437
537800.0000    0.13695
537840.0000    0.12828
537880.0000    0.08102
537920.0000    0.13849
537960.0000    0.18245
538000.0000    0.13773
538040.0000    0.08502
538080.0000    0.19498
538120.0000    0.20974
538160.0000   -0.26568
538200.0000   -0.25299
538240.0000   -0.20518
538280.0000    0.17393
538320.0000    0.09192
538360.0000    0.10626
538400.0000   -0.10056
538440.0000    0.00241
538480.0000   -0.16637
538520.0000   -0.39366
538560.0000   -0.23880
538600.0000   -0.18645
538640.0000   -0.01928
538680.0000   -0.05132
538720.0000   -0.21865
538760.0000    0.10203
538800.0000   -0.34839
538840.0000   -0.25725
538880.0000   -0.30121
538920.0000   -0.09432
538960.0000   -0.28728
539000.0000   -0.36782
539040.0000   -0.32815
539080.0000   -0.29886
539120.0000   -0.26718
539160.0000    0.09338
539200.0000    0.06936
539240.0000   -0.33129
539280.0000   -0.21161
539320.0000   -0.45394
539360.0000   -0.26830
539400.0000   -0.14070
539440.0000   -0.27453
539480.0000   -0.28750
539520.0000   -0.31554
539560.0000   -0.26517
539600.0000   -0.04259
539640.0000   -0.05191
539680.0000   -0.12318
539720.0000   -0.57459
539760.0000   -0.01022
539800.0000   -0.26726
539840.0000   -0.04286
539880.0000    0.03274
539920.0000    0.09924
539960.0000   -0.05668
540000.0000    0.11952
540040.0000    0.07099
540080.0000   -0.03365
540120.0000    0.00126
540160.0000    0.21935
540200.0000    0.07982
540240.0000   -0.10452
540280.0000    0.09242
540320.0000   -0.04416
540360.0000   -0.29901
540400.0000   -0.00603
540440.0000   -0.16953
540480.0000    0.05267
540520.0000    0.11608
540560.0000    0.12918
540600.0000    0.16048
540640.0000    0.06171
540680.0000   -0.04642
540720.0000   -0.02392
540760.0000    0.26435
540800.0000   -0.05425
540840.0000    0.26909
540880.0000   -0.08806
540920.0000   -0.10095
540960.0000    0.12820
541000.0000    0.08683
541040.0000    0.05043
541080.0000    0.07441
541120.0000   -0.02133
541160.0000   -0.01242
541200.0000    0.18309
541240.0000    0.00362
541280.0000   -0.02501
541320.0000   -0.08222
541360.0000   -0.03446
541400.0000   -0.21302
541440.0000   -0.22043
541480.0000    0.17341
541520.0000   -0.16716
541560.0000   -0.30497
541600.0000    0.03638
541640.0000   -0.15866
541680.0000   -0.24384
541720.0000   -0.31497
541760.0000   -0.06151
541800.0000   -0.11271
541840.0000    0.27625
541880.0000    0.31718
541920.0000    0.24049
541960.0000    0.15296
542000.0000    0.28467
542040.0000    0.33982
542080.0000    0.29390
542120.0000   -0.18487
542160.0000    0.02864
542200.0000    0.09305
542240.0000   -0.18031
542280.0000   -0.04961
542320.0000   -0.08537
542360.0000   -0.28210
542400.0000   -0.01531
542440.0000   -0.26717
542480.0000    0.04993
542520.0000   -0.26912
542560.0000   -0.34329
542600.0000   -0.46593
542640.0000   -0.12147
542680.0000    0.05010
542720.0000   -0.20238
542760.0000    0.00429
542800.0000    0.13156
542840.0000   -0.15558
542880.0000   -0.01375
542920.0000    0.12883
542960.0000    0.04725
543000.0000    0.12905
543040.0000    0.06742
543080.0000    0.03073
543120.0000    0.06910
543160.0000   -0.03248
543200.0000   -0.03144
543240.0000   -0.14856
543280.0000   -0.08211
543320.0000   -0.17301
543360.0000    0.06064
543400.0000   -0.26435
543440.0000   -0.20419
543480.0000   -0.09806
543520.0000   -0.41871
543560.0000   -0.14860
543600.0000   -0.14290
543640.0000   -0.06781
543680.0000   -0.36985
543720.0000   -0.22977
543760.0000   -0.33296
543800.0000    0.24010
543840.0000    0.03911
543880.0000   -0.13650
543920.0000   -0.16385
543960.0000   -0.04117
544000.0000   -0.49488
544040.0000   -0.22505
544080.0000   -0.42239
544120.0000   -0.39562
544160.0000    0.21670
544200.0000   -0.03144
544240.0000    0.19162
544280.0000    0.15485
544320.0000    0.06098
544360.0000   -0.14450
544400.0000   -0.17100
544440.0000   -0.33048
544480.0000   -0.03738
544520.0000   -0.08083
544560.0000   -0.02500
544600.0000    0.03016
544640.0000    0.05951
544680.0000   -0.05967
544720.0000    0.01836
544760.0000    0.00011
544800.0000   -0.16796
544840.0000   -0.04794
544880.0000   -0.03694
544920.0000    0.04945
544960.0000   -0.22479
545000.0000    0.13178
545040.0000   -0.09605
545080.0000   -0.05978
545120.0000   -0.13999
545160.0000    0.01207
545200.0000    0.01488
545240.0000   -0.00421
545280.0000   -0.07802
545320.0000   -0.18426
545360.0000   -0.26339
545400.0000   -0.12101
545440.0000   -0.07830
545480.0000   -0.01170
545520.0000   -0.23735
545560.0000   -0.20669
545600.0000   -0.17344
545640.0000   -0.09306
545680.0000   -0.24457
545720.0000   -0.26735
545760.0000    0.01053
545800.0000   -0.08434
545840.0000   -0.13920
545880.0000   -0.08434
545920.0000   -0.44804
545960.0000   -0.25769
546000.0000   -0.44126
546040.0000   -0.62933
546080.0000   -0.26339
546120.0000   -0.26389
546160.0000   -0.28729
546200.0000   -0.14078
546240.0000   -0.41244
546280.0000   -0.29025
546320.0000    0.00278
546360.0000   -0.44367
546400.0000   -0.39981
546440.0000   -0.05305
546480.0000   -0.36254
546520.0000    0.04897
546560.0000   -0.18964
546600.0000   -0.14813
546640.0000   -0.15357
546680.0000   -0.07165
546720.0000   -0.09894
546760.0000   -0.11285
546800.0000   -0.40616
546840.0000   -0.11161
546880.0000   -0.36575
546920.0000   -0.17033
546960.0000   -0.33856
547000.0000   -0.06441
547040.0000   -0.28116
547080.0000   -0.54886
547120.0000   -0.42436
547160.0000   -0.38305
547200.0000    0.06037
547240.0000   -0.42060
547280.0000   -0.13023
547320.0000   -0.25803
547360.0000   -0.33384
547400.0000   -0.17420
547440.0000   -0.35309
547480.0000    0.02968
547520.0000   -0.16881
547560.0000   -0.04224
547600.0000   -0.17916
547640.0000   -0.16001
547680.0000    0.02402
547720.0000   -0.14280
547760.0000   -0.18805
547800.0000   -0.50749
547840.0000   -0.18881
547880.0000   -0.21210
547920.0000   -0.12001
547960.0000   -0.50271
548000.0000   -0.51428
548040.0000   -0.33524
548080.0000   -0.37032
548120.0000   -0.27160
548160.0000   -0.28596
548200.0000   -0.32386
548240.0000   -0.66861
548280.0000   -0.25482
548320.0000   -0.38468
548360.0000   -0.26569
548400.0000   -0.28903
548440.0000   -0.21954
548480.0000    0.00019
548520.0000   -0.37718
548560.0000   -0.25539
548600.0000   -0.22247
548640.0000   -0.26089
548680.0000   -0.24761
548720.0000   -0.20256
548760.0000   -0.36391
548800.0000   -0.48275
548840.0000   -0.18631
548880.0000   -0.30633
548920.0000   -0.44610
548960.0000   -0.09593
549000.0000   -0.18053
549040.0000   -0.30493
549080.0000   -0.17760
549120.0000   -0.29269
549160.0000   -0.03554
549200.0000   -0.21982
549240.0000   -0.06801
549280.0000   -0.08665
549320.0000    0.05164
549360.0000   -0.06646
549400.0000   -0.26982
549440.0000   -0.25199
549480.0000   -0.63576
549520.0000   -0.56799
549560.0000   -0.90360
549600.0000   -0.29656
549640.0000   -0.03144
549680.0000   -0.17847
549720.0000   -0.04007
549760.0000   -0.56530
549800.0000    0.06295
549840.0000    0.15010
549880.0000   -0.31018
549920.0000   -0.20431
549960.0000   -0.35260
550000.0000   -0.27221
550040.0000   -0.00354
550080.0000   -0.24297
550120.0000   -0.05388
550160.0000   -0.29218
550200.0000   -0.12868
550240.0000   -0.03461
550280.0000   -0.06107
550320.0000   -0.25428
550360.0000   -0.41440
550400.0000   -0.45772
550440.0000   -0.37586
550480.0000    0.12777
550520.0000    0.05327
550560.0000    0.05078
550600.0000    0.07256
550640.0000    0.01628
550680.0000    0.08891
550720.0000   -0.04013
550760.0000    0.14330
550800.0000   -0.28531
550840.0000   -0.22710
550880.0000    0.10396
550920.0000    0.01124
550960.0000   -0.17625
551000.0000   -0.15733
551040.0000   -0.16991
551080.0000   -0.42927
551120.0000   -0.30931
551160.0000    0.04336
551200.0000    0.17887
551240.0000   -0.08849
551280.0000    0.12913
551320.0000   -0.57550
551360.0000   -0.19536
551400.0000   -0.20237
551440.0000   -0.11866
551480.0000   -0.55827
551520.0000   -0.44286
551560.0000   -0.30905
551600.0000   -0.15800
551640.0000   -0.09406
551680.0000    0.01897
551720.0000   -0.02069
551760.0000   -0.13483
551800.0000   -0.21058
551840.0000   -0.44797
551880.0000   -0.15790
551920.0000   -0.06248
551960.0000    0.00704
552000.0000   -0.12194
552040.0000   -0.08891
552080.0000   -0.20875
552120.0000   -0.37562
552160.0000   -0.23763
552200.0000   -0.33665
552240.0000   -0.06521
552280.0000   -0.13144
552320.0000   -0.19205
552360.0000   -0.20686
552400.0000    0.07702
552440.0000   -0.13044
552480.0000   -0.03157
552520.0000    0.05118
552560.0000    0.00461
552600.0000   -0.00703
552640.0000   -0.01509
552680.0000   -0.01865
552720.0000    0.07723
552760.0000   -0.11777
552800.0000    0.02917
552840.0000   -0.15602
552880.0000    0.28422
552920.0000    0.48867
552960.0000    0.46741
553000.0000    0.42099
553040.0000    0.33938
553080.0000    0.15481
553120.0000   -0.08316
553160.0000    0.15500
553200.0000    0.35611
553240.0000    0.31357
553280.0000    0.22372
553320.0000    0.16081
553360.0000    0.11302
553400.0000    0.32146
553440.0000    0.32065
553480.0000    0.43443
553520.0000    0.28390
553560.0000    0.24357
553600.0000    0.37742
553640.0000    0.32826
553680.0000    0.24477
553720.0000    0.29827
553760.0000    0.24202
553800.0000    0.31458
553840.0000    0.32846
553880.0000    0.36296
553920.0000    0.29454
553960.0000    0.53469
554000.0000    0.39516
554040.0000    0.46274
554080.0000    0.42786
554120.0000    0.36647
554160.0000    0.47993
554200.0000    0.47098
554240.0000    0.47751
554280.0000    0.32676
554320.0000    0.40542
554360.0000    0.46227
554400.0000    0.40280
554440.0000    0.33274
554480.0000    0.31245
554520.0000    0.28600
554560.0000    0.26886
554600.0000    0.21166
554640.0000    0.20887
554680.0000    0.24060
554720.0000    0.39049
554760.0000    0.41599
554800.0000    0.22318
554840.0000    0.39462
554880.0000    0.37283
554920.0000    0.42800
554960.0000    0.22467
555000.0000   -0.06132
555040.0000    0.04491
555080.0000   -0.31785
555120.0000   -0.12068
555160.0000   -0.00313
555200.0000    0.09889
555240.0000   -0.15439
555280.0000    0.06228
555320.0000    0.03296
555360.0000    0.06929
555400.0000   -0.18358
555440.0000   -0.35203
555480.0000   -0.27411
555520.0000   -0.09279
555560.0000   -0.19271
555600.0000    0.00044
555640.0000   -0.07026
555680.0000   -0.15579
555720.0000   -0.29943
555760.0000   -0.05653
555800.0000   -0.01679
555840.0000   -0.14536
555880.0000   -0.12533
555920.0000   -0.16425
555960.0000   -0.31851
556000.0000   -0.56545
556040.0000   -0.16732
556080.0000   -0.08514
556120.0000   -0.17699
556160.0000   -0.25032
556200.0000   -0.07548
556240.0000   -0.24617
556280.0000   -0.41848
556320.0000   -0.14133
556360.0000   -0.28214
556400.0000   -0.27143
556440.0000   -0.16986
556480.0000   -0.05622
556520.0000   -0.43846
556560.0000   -0.37508
556600.0000   -0.33486
556640.0000   -0.21247
556680.0000   -0.38412
556720.0000   -0.38327
556760.0000   -0.05000
556800.0000   -0.38243
556840.0000   -0.13386
556880.0000   -0.04694
556920.0000   -0.43864
556960.0000   -0.36285
557000.0000   -0.41546
557040.0000   -0.36802
557080.0000   -0.38404
557120.0000   -0.28843
557160.0000   -0.32771
557200.0000   -0.11852
557240.0000   -0.16117
557280.0000    0.45162
557320.0000    0.36798
557360.0000    0.05106
557400.0000    0.06963
557440.0000    0.11899
557480.0000    0.06964
557520.0000    0.00879
557560.0000   -0.02646
557600.0000   -0.25891
557640.0000   -0.06019
557680.0000   -0.05225
557720.0000   -0.20596
557760.0000   -0.12368
557800.0000   -0.03972
557840.0000    0.01234
557880.0000   -0.22191
557920.0000   -0.00073
557960.0000   -0.10016
558000.0000    0.07758
558040.0000   -0.08884
558080.0000   -0.25261
558120.0000   -0.64671
558160.0000   -0.30919
558200.0000   -0.19902
558240.0000   -0.35833
558280.0000   -0.27816
558320.0000    0.07102
558360.0000   -0.12226
558400.0000    0.35994
558440.0000    0.08455
558480.0000    0.05655
558520.0000   -0.10004
558560.0000    0.02432
558600.0000   -0.20897
558640.0000   -0.11155
558680.0000   -0.09764
558720.0000    0.16918
558760.0000    0.00435
558800.0000   -0.27737
558840.0000   -0.15092
558880.0000   -0.12016
558920.0000    0.12095
558960.0000   -0.16217
559000.0000   -0.12980
559040.0000    0.06293
559080.0000   -0.08966
559120.0000    0.02370
559160.0000   -0.06663
559200.0000    0.13882
559240.0000    0.37604
559280.0000    0.36104
559320.0000    0.40761
559360.0000    0.38856
559400.0000    0.34459
559440.0000    0.35998
559480.0000    0.34035
559520.0000    0.45226
559560.0000    0.41620
559600.0000    0.37262
559640.0000    0.51101
559680.0000    0.46292
559720.0000    0.39586
559760.0000    0.33375
559800.0000    0.31511
559840.0000    0.36110
559880.0000    0.39450
559920.0000    0.32514
559960.0000    0.36011
560000.0000    0.23628
560040.0000    0.57856
560080.0000    0.32199
560120.0000    0.22651
560160.0000    0.38818
560200.0000    0.19640
560240.0000    0.34448
560280.0000    0.33523
560320.0000    0.25218
560360.0000    0.35683
560400.0000    0.22751
560440.0000    0.51333
560480.0000    0.42471
560520.0000    0.48802
560560.0000    0.40585
560600.0000    0.35048
560640.0000    0.40231
560680.0000    0.41825
560720.0000    0.34921
560760.0000    0.44358
560800.0000    0.28942
560840.0000    0.26320
560880.0000    0.32012
560920.0000    0.19100
560960.0000    0.14463
561000.0000    0.13473
561040.0000    0.43900
561080.0000    0.32656
561120.0000    0.50043
561160.0000    0.42522
561200.0000    0.40011
561240.0000    0.38660
561280.0000    0.41437
561320.0000    0.37058
561360.0000    0.35758
561400.0000    0.31757
561440.0000    0.41058
561480.0000    0.39935
561520.0000    0.43816
561560.0000    0.39059
561600.0000    0.43135
561640.0000    0.50378
561680.0000    0.38097
561720.0000    0.41998
561760.0000    0.35791
561800.0000    0.36081
561840.0000    0.52262
561880.0000    0.28598
561920.0000    0.60365
561960.0000    0.02987
562000.0000   -0.02882
562040.0000   -0.08659
562080.0000    0.34741
562120.0000    0.40598
562160.0000    0.44270
562200.0000    0.47453
562240.0000    0.32145
562280.0000    0.31122
562320.0000    0.34222
562360.0000    0.36213
562400.0000    0.48300
562440.0000    0.48936
562480.0000    0.27574
562520.0000    0.23092
562560.0000    0.25738
562600.0000    0.29046
562640.0000    0.25964
562680.0000    0.36718
562720.0000    0.27618
562760.0000    0.35934
562800.0000    0.44474
562840.0000    0.29255
562880.0000    0.34500
562920.0000    0.10159
562960.0000   -0.13644
563000.0000    0.18268
563040.0000    0.16523
563080.0000   -0.07744
563120.0000   -0.07283
563160.0000   -0.13867
563200.0000   -0.11982
563240.0000    0.18268
563280.0000    0.05195
563320.0000    0.30391
563360.0000    0.42840
563400.0000    0.30672
563440.0000    0.35840
563480.0000    0.26997
563520.0000    0.45734
563560.0000    0.29444
563600.0000    0.46070
563640.0000    0.29383
563680.0000    0.27522
563720.0000    0.40120
563760.0000    0.28104
563800.0000    0.25314
563840.0000    0.44028
563880.0000    0.36844
563920.0000    0.39064
563960.0000    0.29645
564000.0000    0.24237
564040.0000    0.29529
564080.0000    0.49961
564120.0000    0.43011
564160.0000    0.77525
564200.0000    0.67926
564240.0000    0.59397
564280.0000    0.46369
564320.0000    0.53202
564360.0000    0.66407
564400.0000    0.45774
564440.0000    0.59664
564480.0000    0.48511
564520.0000    0.39660
564560.0000    0.44619
564600.0000    0.47841
564640.0000    0.46096
564680.0000    0.35790
564720.0000    0.28480
564760.0000    0.20320
564800.0000    0.27858
564840.0000    0.36336
564880.0000    0.25716
564920.0000   -0.03683
564960.0000   -0.14132
565000.0000   -0.16215
565040.0000   -0.09108
565080.0000   -0.40371
565120.0000   -0.22808
565160.0000   -0.01001
565200.0000   -0.22280
565240.0000   -0.14056
565280.0000    0.04462
565320.0000   -0.07958
565360.0000    0.17997
565400.0000   -0.08443
565440.0000    0.07532
565480.0000   -0.17438
565520.0000   -0.13956
565560.0000    0.14955
565600.0000   -0.10330
565640.0000   -0.42892
565680.0000   -0.47209
565720.0000   -0.45817
565760.0000   -0.60713
565800.0000   -0.49214
565840.0000   -0.12886
565880.0000   -0.08949
565920.0000   -0.23419
565960.0000   -0.07392
566000.0000    0.04728
566040.0000   -0.13441
566080.0000    0.02714
566120.0000   -0.13699
566160.0000   -0.12518
566200.0000   -0.40998
566240.0000   -0.08564
566280.0000   -0.29240
566320.0000   -0.10707
566360.0000   -0.42247
566400.0000    0.08972
566440.0000   -0.14451
566480.0000   -0.02491
566520.0000   -0.12891
566560.0000    0.06775
566600.0000    0.02126
566640.0000   -0.29736
566680.0000   -0.38101
566720.0000   -0.34934
566760.0000   -0.01780
566800.0000   -0.02189
566840.0000   -0.02194
566880.0000    0.37365
566920.0000   -0.09619
566960.0000    0.52792
567000.0000    0.42720
567040.0000    0.49224
567080.0000    0.54546
567120.0000    0.04990
567160.0000    0.14044
567200.0000   -0.11023
567240.0000   -0.23525
567280.0000   -0.17953
567320.0000   -0.02102
567360.0000    0.02165
567400.0000   -0.00931
567440.0000   -0.08703
567480.0000   -0.15456
567520.0000    0.15588
567560.0000    0.02919
567600.0000   -0.35919
567640.0000   -0.23400
567680.0000   -0.14715
567720.0000   -0.50063
567760.0000   -0.52533
567800.0000   -0.13453
567840.0000   -0.16690
567880.0000   -0.03729
567920.0000    0.03408
567960.0000   -0.03812
568000.0000   -0.44164
568040.0000   -0.06852
568080.0000   -0.04934
568120.0000    0.12069
568160.0000   -0.02962
568200.0000    0.08700
568240.0000    0.14310
568280.0000    0.19238
568320.0000   -0.05881
568360.0000   -0.18905
568400.0000   -0.11193
568440.0000    0.02543
568480.0000   -0.13320
568520.0000    0.04182
568560.0000   -0.15117
568600.0000   -0.08958
568640.0000   -0.24514
568680.0000    0.06517
568720.0000   -0.10839
568760.0000   -0.13772
568800.0000   -0.07636
568840.0000   -0.23042
568880.0000   -0.01436
568920.0000    0.18864
568960.0000    0.02979
569000.0000   -0.17694
569040.0000   -0.14364
569080.0000    0.06434
569120.0000   -0.12576
569160.0000    0.12710
569200.0000   -0.07265
569240.0000    0.04085
569280.0000   -0.01872
569320.0000   -0.14085
569360.0000   -0.16332
569400.0000   -0.31460
569440.0000   -0.10064
569480.0000   -0.07999
569520.0000   -0.00595
569560.0000    0.27510
569600.0000   -0.00740
569640.0000   -0.04249
569680.0000   -0.02877
569720.0000   -0.07287
569760.0000   -0.11212
569800.0000   -0.02659
569840.0000   -0.05827
569880.0000   -0.05403
569920.0000   -0.04334
569960.0000    0.20883
570000.0000   -0.06970
570040.0000    0.10649
570080.0000   -0.11268
570120.0000    0.14612
570160.0000   -0.11646
570200.0000   -0.21322
570240.0000   -0.14688
570280.0000    0.04171
570320.0000   -0.08670
570360.0000    0.05012
570400.0000   -0.06197
570440.0000    0.03909
570480.0000    0.09383
570520.0000    0.06444
570560.0000    0.09405
570600.0000    0.08647
570640.0000   -0.17332
570680.0000    0.00767
570720.0000   -0.13224
570760.0000   -0.09229
570800.0000    0.05653
570840.0000    0.18649
570880.0000   -0.05678
570920.0000    0.09001
570960.0000    0.13330
571000.0000   -0.23249
571040.0000   -0.09933
571080.0000   -0.00304
571120.0000    0.05488
571160.0000   -0.01643
571200.0000   -0.13984
571240.0000    0.22299
571280.0000   -0.11366
571320.0000   -0.11762
571360.0000   -0.07226
571400.0000   -0.28056
571440.0000   -0.31870
571480.0000    0.02550
571520.0000   -0.00371
571560.0000   -0.21064
571600.0000   -0.26146
571640.0000   -0.08397
571680.0000   -0.08699
571720.0000   -0.11019
571760.0000   -0.47055
571800.0000   -0.20772
571840.0000   -0.10472
571880.0000   -0.28087
571920.0000    0.06508
571960.0000   -0.29914
572000.0000   -0.04444
572040.0000   -0.02116
572080.0000   -0.00871
572120.0000   -0.28134
572160.0000   -0.08792
572200.0000   -0.15789
572240.0000   -0.07103
572280.0000   -0.09897
572320.0000    0.02522
572360.0000   -0.35223
572400.0000   -0.09573
572440.0000   -0.16645
572480.0000    0.27248
572520.0000   -0.17834
572560.0000    0.08232
572600.0000   -0.10243
572640.0000   -0.29925
572680.0000   -0.08644
572720.0000   -0.02008
572760.0000   -0.25660
572800.0000    0.14468
572840.0000    0.02456
572880.0000    0.10934
572920.0000   -0.06474
572960.0000    0.52477
573000.0000    0.48610
573040.0000    0.40258
573080.0000    0.29998
573120.0000    0.35979
573160.0000    0.38884
573200.0000    0.41747
573240.0000    0.26767
573280.0000    0.33210
573320.0000    0.19092
573360.0000    0.35345
573400.0000    0.09832
573440.0000    0.24092
573480.0000   -0.01658
573520.0000    0.00940
573560.0000   -0.00297
573600.0000   -0.40903
573640.0000   -0.05246
573680.0000   -0.18737
573720.0000   -0.29822
573760.0000   -0.35804
573800.0000   -0.14629
573840.0000   -0.15990
573880.0000    0.09700
573920.0000   -0.18157
573960.0000   -0.05935
574000.0000    0.02667
574040.0000   -0.05074
574080.0000   -0.08161
574120.0000   -0.01305
574160.0000    0.05272
574200.0000   -0.17202
574240.0000   -0.06677
574280.0000    0.08194
574320.0000    0.05020
574360.0000   -0.07864
574400.0000   -0.00190
574440.0000   -0.28581
574480.0000   -0.02650
574520.0000   -0.12921
574560.0000   -0.09827
574600.0000   -0.23479
574640.0000    0.01609
574680.0000   -0.26462
574720.0000    0.03178
574760.0000   -0.18523
574800.0000   -0.20615
574840.0000   -0.06502
574880.0000    0.09382
574920.0000   -0.32597
574960.0000    0.11797
575000.0000   -0.00718
575040.0000   -0.23115
575080.0000   -0.00269
575120.0000   -0.05996
575160.0000   -0.07512
575200.0000   -0.23489
575240.0000   -0.00476
575280.0000   -0.04278
575320.0000   -0.07582
575360.0000   -0.05898
575400.0000   -0.07671
575440.0000    0.33750
575480.0000    0.31230
575520.0000    0.15135
575560.0000    0.16563
575600.0000   -0.01278
575640.0000    0.19642
575680.0000    0.13224
575720.0000    0.04252
575760.0000   -0.05229
575800.0000   -0.09730
575840.0000   -0.12237
575880.0000    0.05087
575920.0000   -0.19054
575960.0000    0.11468
576000.0000   -0.10237
576040.0000   -0.09048
576080.0000   -0.05364
576120.0000   -0.10166
576160.0000    0.11946
576200.0000    0.07460
576240.0000   -0.10644
576280.0000   -0.09412
576320.0000   -0.10423
576360.0000   -0.00105
576400.0000    0.25120
576440.0000    0.04151
576480.0000    0.35979
576520.0000    0.57753
576560.0000    0.48023
576600.0000    0.41850
576640.0000    0.19402
576680.0000    0.18011
576720.0000    0.41086
576760.0000    0.43862
576800.0000    0.34964
576840.0000    0.37860
576880.0000    0.32403
576920.0000    0.31701
576960.0000    0.31151
577000.0000    0.36605
577040.0000    0.41117
577080.0000    0.31676
577120.0000    0.46225
577160.0000    0.51519
577200.0000    0.26370
577240.0000   -0.05696
577280.0000   -0.02741
577320.0000    0.01400
577360.0000    0.20572
577400.0000   -0.14098
577440.0000   -0.02606
577480.0000   -0.05363
577520.0000    0.06830
577560.0000    0.04921
577600.0000   -0.20186
577640.0000   -0.26234
577680.0000    0.24467
577720.0000   -0.01464
577760.0000   -0.05404
577800.0000   -0.25461
577840.0000   -0.00606
577880.0000    0.03544
577920.0000    0.04015
577960.0000   -0.35160
578000.0000   -0.36290
578040.0000   -0.45282
578080.0000    0.08739
578120.0000    0.03322
578160.0000   -0.22114
578200.0000   -0.12850
578240.0000   -0.85948
578280.0000   -0.33622
578320.0000   -0.19581
578360.0000   -0.31736
578400.0000   -0.43651
578440.0000   -0.28750
578480.0000   -0.40624
578520.0000   -0.30200
578560.0000   -0.12412
578600.0000   -0.33995
578640.0000   -0.35815
578680.0000   -0.42179
578720.0000   -0.21739
578760.0000   -0.46635
578800.0000   -0.21593
578840.0000   -0.17395
578880.0000   -0.28714
578920.0000   -0.32149
578960.0000   -0.36099
579000.0000   -0.28928
579040.0000   -0.51969
579080.0000   -0.49167
579120.0000   -0.18108
579160.0000   -0.63122
579200.0000   -0.43843
579240.0000    0.07689
579280.0000   -0.14257
579320.0000    0.16046
579360.0000    0.08316
579400.0000   -0.12986
579440.0000    0.34075
579480.0000    0.12331
579520.0000    0.00157
579560.0000   -0.03729
579600.0000   -0.07390
579640.0000   -0.10992
579680.0000   -0.12914
579720.0000   -0.17012
579760.0000   -0.29387
579800.0000   -0.20695
579840.0000   -0.06584
579880.0000   -0.02963
579920.0000    0.24752
579960.0000   -0.19976
580000.0000   -0.08112
580040.0000    0.03194
580080.0000   -0.14947
580120.0000    0.17664
580160.0000    0.21353
580200.0000   -0.01510
580240.0000    0.12278
580280.0000    0.25298
580320.0000    0.16497
580360.0000    0.28048
580400.0000   -0.13323
580440.0000    0.04225
580480.0000   -0.02273
580520.0000    0.08411
580560.0000    0.12977
580600.0000   -0.47511
580640.0000   -0.01814
580680.0000   -0.16398
580720.0000    0.03075
580760.0000    0.11821
580800.0000   -0.11135
580840.0000   -0.16714
580880.0000    0.04833
580920.0000   -0.42764
580960.0000   -0.17020
581000.0000   -0.07497
581040.0000   -0.15678
581080.0000   -0.01016
581120.0000   -0.06939
581160.0000    0.08500
581200.0000   -0.08596
581240.0000   -0.12333
581280.0000   -0.37139
581320.0000   -0.11077
581360.0000    0.19688
581400.0000    0.30047
581440.0000    0.25603
581480.0000    0.64236
581520.0000    0.16091
581560.0000    0.40513
581600.0000    0.40704
581640.0000    0.31540
581680.0000    0.25996
581720.0000   -0.12108
581760.0000   -0.07553
581800.0000   -0.20030
581840.0000    0.00292
581880.0000    0.02721
581920.0000   -0.10546
581960.0000    0.02060
582000.0000    0.11909
582040.0000   -0.35738
582080.0000   -0.01005
582120.0000    0.04664
582160.0000   -0.06823
582200.0000    0.03139
582240.0000    0.35602
582280.0000    0.38174
582320.0000    0.28934
582360.0000    0.23112
582400.0000    0.33639
582440.0000    0.08721
582480.0000    0.13767
582520.0000    0.05453
582560.0000    0.38535
582600.0000    0.23879
582640.0000    0.40123
582680.0000    0.19685
582720.0000    0.41362
582760.0000    0.29840
582800.0000    0.24480
582840.0000    0.42467
582880.0000    0.38225
582920.0000    0.53767
582960.0000    0.02800
583000.0000    0.10022
583040.0000    0.08460
583080.0000    0.13342
583120.0000    0.14763
583160.0000   -0.01400
583200.0000    0.22687
583240.0000    0.21330
583280.0000   -0.33212
583320.0000    0.12003
583360.0000    0.35911
583400.0000    0.17009
583440.0000    0.17856
583480.0000    0.34723
583520.0000    0.20363
583560.0000    0.21819
583600.0000    0.19055
583640.0000    0.12536
583680.0000    0.20653
583720.0000    0.05149
583760.0000    0.27157
583800.0000    0.08310
583840.0000    0.31152
583880.0000    0.29010
583920.0000    0.27579
583960.0000   -0.06498
584000.0000   -0.23646
584040.0000    0.06720
584080.0000   -0.22000
584120.0000    0.21414
584160.0000    0.14886
584200.0000    0.00205
584240.0000   -0.02470
584280.0000    0.02860
584320.0000    0.13828
584360.0000    0.26352
584400.0000   -0.28019
584440.0000    0.23945
584480.0000    0.17456
584520.0000    0.04231
584560.0000   -0.23737
584600.0000   -0.17757
584640.0000    0.12418
584680.0000   -0.14683
584720.0000   -0.36959
584760.0000   -0.23018
584800.0000    0.09476
584840.0000   -0.14825
584880.0000   -0.36778
584920.0000   -0.24678
584960.0000    0.14802
585000.0000    0.13298
585040.0000    0.21531
585080.0000    0.22618
585120.0000    0.24396
585160.0000    0.29283
585200.0000    0.07569
585240.0000    0.11982
585280.0000    0.11500
585320.0000   -0.22774
585360.0000   -0.13299
585400.0000   -0.09388
585440.0000   -0.07619
585480.0000   -0.14664
585520.0000    0.07718
585560.0000    0.10406
585600.0000    0.08246
585640.0000    0.20514
585680.0000   -0.02875
585720.0000   -0.06311
585760.0000    0.07263
585800.0000    0.02925
585840.0000    0.18540
585880.0000    0.41167
585920.0000    0.23787
585960.0000    0.03567
586000.0000    0.28593
586040.0000    0.14421
586080.0000    0.32169
586120.0000    0.56259
586160.0000    0.57245
586200.0000    0.10695
586240.0000    0.26951
586280.0000    0.36994
586320.0000    0.57211
586360.0000    0.26000
586400.0000    0.09647
586440.0000    0.34969
586480.0000    0.43859
586520.0000    0.41238
586560.0000    0.47568
586600.0000    0.30035
586640.0000    0.01959
586680.0000    0.24588
586720.0000   -0.01252
586760.0000   -0.00341
586800.0000    0.18426
586840.0000   -0.04361
586880.0000   -0.00941
586920.0000    0.04439
586960.0000   -0.01192
587000.0000    0.02233
587040.0000    0.13609
587080.0000    0.36755
587120.0000    0.49321
587160.0000    0.23326
587200.0000    0.22458
587240.0000    0.19788
587280.0000    0.28865
587320.0000    0.20634
587360.0000    0.27965
587400.0000    0.18777
587440.0000    0.14763
587480.0000   -0.20002
587520.0000    0.20206
587560.0000    0.20522
587600.0000    0.21125
587640.0000    0.24970
587680.0000    0.42443
587720.0000    0.28592
587760.0000    0.29132
587800.0000    0.06862
587840.0000    0.47419
587880.0000    0.08406
587920.0000    0.12145
587960.0000    0.17187
588000.0000    0.15501
588040.0000    0.24570
588080.0000    0.01355
588120.0000    0.23169
588160.0000    0.27734
588200.0000   -0.13174
588240.0000    0.15260
588280.0000    0.18456
588320.0000   -0.01498
588360.0000   -0.02542
588400.0000   -0.01740
588440.0000    0.26374
588480.0000    0.27524
588520.0000    0.14228
588560.0000    0.03472
588600.0000   -0.14309
588640.0000   -0.00720
588680.0000   -0.04654
588720.0000    0.03306
588760.0000    0.34432
588800.0000    0.13617
588840.0000    0.29352
588880.0000    0.09361
588920.0000   -0.30676
588960.0000   -0.06791
589000.0000   -0.16171
589040.0000   -0.10543
589080.0000   -0.12710
589120.0000   -0.22275
589160.0000    0.21030
589200.0000   -0.08001
589240.0000   -0.37115
589280.0000   -0.38592
589320.0000   -0.26847
589360.0000   -0.03011
589400.0000    0.07506
589440.0000   -0.01225
589480.0000    0.06953
589520.0000    0.07551
589560.0000    0.16678
589600.0000    0.03273
589640.0000   -0.08075
589680.0000   -0.07702
589720.0000    0.41478
589760.0000    0.34305
589800.0000    0.04865
589840.0000    0.15461
589880.0000    0.07381
589920.0000   -0.11189
589960.0000    0.13710
590000.0000   -0.03805
590040.0000    0.46073
590080.0000    0.39021
590120.0000    0.39562
590160.0000    0.31005
590200.0000    0.42474
590240.0000    0.40126
590280.0000    0.15584
590320.0000   -0.13489
590360.0000    0.10641
590400.0000   -0.12499
590440.0000   -0.09076
590480.0000    0.30736
590520.0000    0.30046
590560.0000    0.19996
590600.0000    0.23566
590640.0000    0.20791
590680.0000    0.22848
590720.0000    0.25986
590760.0000    0.10942
590800.0000   -0.15190
590840.0000   -0.04132
590880.0000   -0.00644
590920.0000    0.11938
590960.0000   -0.15337
591000.0000    0.05657
591040.0000   -0.08759
591080.0000    0.24325
591120.0000    0.05792
591160.0000   -0.31047
591200.0000    0.20467
591240.0000    0.31608
591280.0000    0.32716
591320.0000    0.39300
591360.0000    0.32052
591400.0000    0.66031
591440.0000    0.64453
591480.0000    0.43585
591520.0000    0.02720
591560.0000    0.13999
591600.0000    0.22281
591640.0000    0.47794
591680.0000    0.25000
591720.0000    0.26188
591760.0000    0.20787
591800.0000    0.15353
591840.0000    0.48890
591880.0000    0.35976
591920.0000    0.16862
591960.0000    0.07917
592000.0000    0.37133
592040.0000   -0.42530
592080.0000    0.19773
592120.0000    0.08756
592160.0000    0.19607
592200.0000    0.23238
592240.0000    0.30230
592280.0000    0.34105
592320.0000    0.22889
592360.0000    0.31780
592400.0000    0.44015
592440.0000    0.39499
592480.0000    0.25091
592520.0000    0.06462
592560.0000    0.02783
592600.0000    0.03935
592640.0000    0.31844
592680.0000    0.20119
592720.0000    0.23717
592760.0000    0.33042
592800.0000    0.07205
592840.0000    0.22052
592880.0000    0.27783
592920.0000    0.31435
592960.0000    0.11001
593000.0000   -0.09969
593040.0000    0.23561
593080.0000    0.44697
593120.0000   -0.07620
593160.0000    0.00847
593200.0000    0.00248
593240.0000    0.18423
593280.0000    0.08042
593320.0000    0.15361
593360.0000   -0.33710
593400.0000   -0.23700
593440.0000   -0.07960
593480.0000    0.00616
593520.0000    0.23198
593560.0000    0.44446
593600.0000    0.52683
593640.0000    0.17870
593680.0000    0.16879
593720.0000   -0.05127
593760.0000   -0.05663
593800.0000   -0.32993
593840.0000   -0.05188
593880.0000   -0.01631
593920.0000   -0.24158
593960.0000   -0.05354
594000.0000   -0.13795
594040.0000    0.00451
594080.0000   -0.13899
594120.0000    0.04509
594160.0000   -0.12903
594200.0000    0.00498
594240.0000    0.08112
594280.0000    0.25770
594320.0000    0.66682
594360.0000    0.59707
594400.0000    0.48183
594440.0000    0.25608
594480.0000    0.38596
594520.0000    0.52072
594560.0000    0.40724
594600.0000    0.13578
594640.0000    0.03088
594680.0000   -0.14032
594720.0000   -0.01078
594760.0000    0.01561
594800.0000    0.26621
594840.0000   -0.09196
594880.0000    0.13818
594920.0000    0.35373
594960.0000    0.64568
595000.0000    0.26370
595040.0000    0.35955
595080.0000    0.30480
595120.0000    0.33711
595160.0000    0.10261
595200.0000    0.29589
595240.0000    0.37946
595280.0000    0.35438
595320.0000    0.12895
595360.0000    0.05962
595400.0000    0.07345
595440.0000    0.05854
595480.0000    0.10957
595520.0000   -0.11879
595560.0000    0.37295
595600.0000    0.23398
595640.0000    0.34963
595680.0000    0.26450
595720.0000   -0.05419
595760.0000    0.33763
595800.0000    0.31180
595840.0000    0.24909
595880.0000    0.33393
595920.0000    0.20618
595960.0000    0.19953
596000.0000    0.12870
596040.0000    0.18570
596080.0000    0.34471
596120.0000    0.18362
596160.0000    0.49860
596200.0000    0.33905
596240.0000    0.41446
596280.0000    0.23765
596320.0000    0.22593
596360.0000    0.32494
596400.0000   -0.01068
596440.0000    0.42272
596480.0000    0.59735
596520.0000    0.16643
596560.0000    0.20570
596600.0000    0.13969
596640.0000    0.17182
596680.0000    0.24329
596720.0000    0.34406
596760.0000    0.32247
596800.0000    0.12347
596840.0000    0.14724
596880.0000    0.16633
596920.0000   -0.00948
596960.0000    0.26109
597000.0000    0.29186
597040.0000    0.14357
597080.0000    0.08733
597120.0000    0.15484
597160.0000    0.25669
597200.0000    0.37346
597240.0000    0.26928
597280.0000    0.03575
597320.0000    0.31575
597360.0000    0.49525
597400.0000    0.16111
597440.0000    0.28516
597480.0000    0.37852
597520.0000    0.36839
597560.0000    0.52565
597600.0000    0.52921
597640.0000    0.40189
597680.0000    0.35746
597720.0000    0.39936
597760.0000    0.39149
597800.0000    0.29498
597840.0000    0.35011
597880.0000    0.32588
597920.0000    0.38841
597960.0000    0.26662
598000.0000    0.14569
598040.0000    0.28100
598080.0000    0.49906
598120.0000    0.38825
598160.0000    0.32178
598200.0000    0.28321
598240.0000    0.06243
598280.0000    0.36348
598320.0000    0.30989
598360.0000    0.33193
598400.0000    0.38214
598440.0000    0.36151
598480.0000    0.29754
598520.0000    0.35765
598560.0000    0.43730
598600.0000    0.53599
598640.0000    0.43673
598680.0000    0.32427
598720.0000    0.33690
598760.0000    0.26004
598800.0000    0.36781
598840.0000    0.28039
598880.0000    0.41730
598920.0000    0.17894
598960.0000    0.40771
599000.0000    0.42183
599040.0000    0.39357
599080.0000    0.37946
599120.0000    0.48605
599160.0000    0.48011
599200.0000    0.40757
599240.0000    0.41707
599280.0000    0.59352
599320.0000    0.34159
599360.0000    0.48325
599400.0000    0.50248
599440.0000    0.52374
599480.0000    0.44096
599520.0000    0.40980
599560.0000    0.38415
599600.0000    0.56884
599640.0000   -0.09568
599680.0000    0.26479
599720.0000    0.36110
599760.0000    0.54735
599800.0000    0.42369
599840.0000    0.47433
599880.0000    0.42750
599920.0000    0.35680
599960.0000    0.29037
600000.0000    0.43942
600040.0000    0.49121
600080.0000    0.58975
600120.0000    0.24907
600160.0000    0.42958
600200.0000    0.44382
600240.0000    0.34843
600280.0000    0.49536
600320.0000    0.31987
600360.0000    0.33279
600400.0000    0.31133
600440.0000    0.30166
600480.0000    0.33473
600520.0000    0.37548
600560.0000    0.37148
600600.0000    0.32460
600640.0000    0.46715
600680.0000    0.41850
600720.0000    0.24313
600760.0000    0.08770
600800.0000    0.47683
600840.0000    0.43236
600880.0000    0.41163
600920.0000    0.47756
600960.0000    0.43423
601000.0000    0.39855
601040.0000    0.42649
601080.0000    0.43534
601120.0000    0.17926
601160.0000    0.32040
601200.0000    0.18295
601240.0000    0.21161
601280.0000    0.25912
601320.0000    0.27343
601360.0000    0.39093
601400.0000    0.24739
601440.0000    0.17356
601480.0000    0.22070
601520.0000    0.17961
601560.0000    0.36177
601600.0000    0.36081
601640.0000    0.38668
601680.0000    0.25823
601720.0000    0.29214
601760.0000    0.36492
601800.0000    0.46265
601840.0000    0.53734
601880.0000    0.51480
601920.0000    0.36329
601960.0000    0.33730
602000.0000    0.32287
602040.0000    0.27775
602080.0000    0.15636
602120.0000    0.25584
602160.0000    0.31989
602200.0000    0.38140
602240.0000    0.25996
602280.0000   -0.10595
602320.0000    0.15801
602360.0000    0.14743
602400.0000    0.04621
602440.0000   -0.15301
602480.0000    0.06247
602520.0000   -0.07984
602560.0000    0.15607
602600.0000   -0.05131
602640.0000   -0.35527
602680.0000   -0.11512
602720.0000   -0.20756
602760.0000   -0.17068
602800.0000   -0.21372
602840.0000    0.11161
602880.0000   -0.02258
602920.0000   -0.10862
602960.0000    0.02063
603000.0000   -0.09208
603040.0000    0.00120
603080.0000   -0.28129
603120.0000   -0.28575
603160.0000    0.02966
603200.0000    0.02012
603240.0000   -0.11707
603280.0000    0.08032
603320.0000   -0.04105
603360.0000    0.24201
603400.0000   -0.03504
603440.0000    0.29856
603480.0000    0.39486
603520.0000    0.22236
603560.0000    0.30804
603600.0000    0.33411
603640.0000    0.38127
603680.0000    0.42329
603720.0000    0.27640
603760.0000    0.12996
603800.0000    0.27463
603840.0000    0.37920
603880.0000    0.35426
603920.0000    0.20801
603960.0000    0.15852
604000.0000    0.30291
604040.0000    0.33504
604080.0000    0.26706
604120.0000    0.34049
604160.0000    0.37696
604200.0000   -0.01821
604240.0000    0.28838
604280.0000    0.10320
604320.0000    0.32832
604360.0000    0.16111
604400.0000    0.17583
604440.0000    0.13673
604480.0000    0.15450
604520.0000    0.15655
604560.0000    0.42226
604600.0000    0.33804
604640.0000    0.41429
604680.0000    0.36277
604720.0000    0.27606
604760.0000    0.27841
604800.0000    0.30747
604840.0000    0.25053
604880.0000    0.29473
604920.0000    0.57741
604960.0000    0.22472
605000.0000    0.35474
605040.0000    0.37007
605080.0000    0.41240
605120.0000    0.24642
605160.0000    0.43905
605200.0000    0.33768
605240.0000    0.21377
605280.0000    0.52378
605320.0000    0.37764
605360.0000    0.29862
605400.0000    0.32968
605440.0000    0.41198
605480.0000    0.49152
605520.0000    0.35660
605560.0000    0.25192
605600.0000    0.27919
605640.0000    0.26289
605680.0000    0.30547
605720.0000    0.37689
605760.0000    0.30888
605800.0000    0.38114
605840.0000    0.32180
605880.0000    0.39056
605920.0000    0.45560
605960.0000    0.42180
606000.0000    0.55540
606040.0000    0.26690
606080.0000    0.36669
606120.0000    0.35456
606160.0000    0.40403
606200.0000    0.45825
606240.0000    0.53881
606280.0000    0.25892
606320.0000    0.31400
606360.0000    0.30458
606400.0000    0.50252
606440.0000    0.40027
606480.0000    0.35234
606520.0000    0.39937
606560.0000    0.37174
606600.0000    0.34217
606640.0000    0.22745
606680.0000    0.25819
606720.0000    0.20138
606760.0000    0.39738
606800.0000    0.27665
606840.0000    0.21240
606880.0000    0.39103
606920.0000    0.22328
606960.0000    0.36806
607000.0000    0.20130
607040.0000    0.35524
607080.0000    0.39064
607120.0000    0.34655
607160.0000   -0.22477
607200.0000    0.00748
607240.0000    0.03088
607280.0000    0.17950
607320.0000    0.06711
607360.0000   -0.14564
607400.0000    0.27265
607440.0000    0.28073
607480.0000    0.05676
607520.0000   -0.04679
607560.0000    0.19276
607600.0000   -0.12983
607640.0000   -0.02856
607680.0000   -0.08218
607720.0000   -0.09692
607760.0000   -0.12554
607800.0000    0.10848
607840.0000   -0.19487
607880.0000   -0.04963
607920.0000   -0.04479
607960.0000   -0.11998
608000.0000   -0.06401
608040.0000   -0.03995
608080.0000   -0.14698
608120.0000   -0.17135
608160.0000   -0.02393
608200.0000    0.09520
608240.0000    0.07205
608280.0000   -0.12912
608320.0000   -0.34616
608360.0000   -0.21469
608400.0000   -0.07502
608440.0000   -0.22951
608480.0000    0.02314
608520.0000   -0.13682
608560.0000   -0.22429
608600.0000   -0.12084
608640.0000   -0.16875
608680.0000   -0.45209
608720.0000    0.13977
608760.0000    0.18924
608800.0000   -0.14279
608840.0000   -0.03466
608880.0000    0.07396
608920.0000    0.07115
608960.0000    0.42051
609000.0000    0.31683
609040.0000    0.38071
609080.0000    0.29934
609120.0000    0.34548
609160.0000    0.15269
609200.0000    0.13586
609240.0000   -0.15273
609280.0000   -0.11216
609320.0000   -0.11067
609360.0000   -0.03567
609400.0000    0.00346
609440.0000   -0.25762
609480.0000    0.27810
609520.0000    0.02232
609560.0000    0.16271
609600.0000   -0.14005
609640.0000    0.13353
609680.0000    0.28747
609720.0000    0.42589
609760.0000    0.69964
609800.0000    0.11095
609840.0000    0.23747
609880.0000    0.30390
609920.0000    0.65580
609960.0000    0.48656
610000.0000    0.48049
610040.0000    0.22256
610080.0000    0.24383
610120.0000   -0.08660
610160.0000    0.05448
610200.0000    0.01660
610240.0000   -0.09506
610280.0000   -0.03897
610320.0000   -0.06608
610360.0000   -0.21306
610400.0000   -0.22940
610440.0000   -0.25158
610480.0000   -0.33619
610520.0000   -0.19268
610560.0000   -0.25501
610600.0000   -0.17777
610640.0000   -0.24111
610680.0000   -0.13172
610720.0000    0.06531
610760.0000    0.14384
610800.0000    0.08593
610840.0000    0.11838
610880.0000   -0.00534
610920.0000   -0.10506
610960.0000   -0.09652
611000.0000    0.02640
611040.0000    0.06689
611080.0000   -0.00068
611120.0000    0.19885
611160.0000    0.09202
611200.0000    0.01173
611240.0000    0.27762
611280.0000   -0.06217
611320.0000   -0.02683
611360.0000    0.00149
611400.0000    0.06566
611440.0000    0.24257
611480.0000    0.10780
611520.0000    0.14903
611560.0000    0.08871
611600.0000    0.05700
611640.0000   -0.02012
611680.0000   -0.38432
611720.0000    0.03289
611760.0000   -0.03313
611800.0000    0.03161
611840.0000   -0.17068
611880.0000   -0.37901
611920.0000    0.06214
611960.0000    0.12753
612000.0000   -0.13047
612040.0000   -0.11452
612080.0000    0.00910
612120.0000   -0.16501
612160.0000    0.10307
612200.0000    0.01089
612240.0000    0.36090
612280.0000   -0.02890
612320.0000    0.23061
612360.0000    0.10700
612400.0000   -0.17111
612440.0000    0.00766
612480.0000   -0.19036
612520.0000   -0.09298
612560.0000   -0.03080
612600.0000    0.00770
612640.0000   -0.13794
612680.0000   -0.05761
612720.0000    0.13469
612760.0000   -0.15765
612800.0000    0.16359
612840.0000   -0.05097
612880.0000    0.07533
612920.0000    0.01805
612960.0000    0.00451
613000.0000    0.12289
613040.0000    0.11902
613080.0000    0.02877
613120.0000   -0.06500
613160.0000   -0.19132
613200.0000   -0.02112
613240.0000   -0.03868
613280.0000   -0.11967
613320.0000    0.04836
613360.0000   -0.00006
613400.0000   -0.30338
613440.0000   -0.07401
613480.0000   -0.19851
613520.0000   -0.24209
613560.0000   -0.27963
613600.0000   -0.07365
613640.0000   -0.01136
613680.0000   -0.28000
613720.0000   -0.47238
613760.0000   -0.81586
613800.0000   -0.28390
613840.0000   -0.16099
613880.0000   -0.12004
613920.0000   -0.28032
613960.0000   -0.05717
614000.0000   -0.08901
614040.0000   -0.25206
614080.0000   -0.43978
614120.0000   -0.38452
614160.0000   -0.10654
614200.0000   -0.05857
614240.0000    0.02004
614280.0000   -0.25208
614320.0000   -0.19146
614360.0000   -0.14893
614400.0000    0.00440
614440.0000   -0.09668
614480.0000   -0.06758
614520.0000   -0.27317
614560.0000   -0.06957
614600.0000    0.10868
614640.0000    0.07916
614680.0000   -0.24991
614720.0000   -0.07426
614760.0000    0.13127
614800.0000   -0.00353
614840.0000   -0.11788
614880.0000    0.03839
614920.0000    0.01280
614960.0000    0.14537
615000.0000   -0.02443
615040.0000    0.11179
615080.0000   -0.01101
615120.0000    0.04921
615160.0000   -0.15029
615200.0000   -0.11925
615240.0000   -0.08630
615280.0000    0.05562
615320.0000   -0.27702
615360.0000   -0.19916
615400.0000   -0.24354
615440.0000   -0.19572
615480.0000   -0.31299
615520.0000   -0.05157
615560.0000   -0.31123
615600.0000   -0.12104
615640.0000   -0.23476
615680.0000   -0.14548
615720.0000   -0.29940
615760.0000   -0.12249
615800.0000   -0.16479
615840.0000   -0.13857
615880.0000   -0.04665
615920.0000   -0.10191
615960.0000   -0.06327
616000.0000    0.08169
616040.0000   -0.15662
616080.0000   -0.15178
616120.0000   -0.14016
616160.0000   -0.03786
616200.0000    0.22414
616240.0000    0.29161
616280.0000    0.44349
616320.0000    0.23563
616360.0000    0.35111
616400.0000    0.30286
616440.0000    0.31911
616480.0000    0.44050
616520.0000    0.35326
616560.0000    0.29543
616600.0000    0.50753
616640.0000    0.38576
616680.0000    0.45410
616720.0000    0.42010
616760.0000    0.32653
616800.0000    0.26925
616840.0000    0.32924
616880.0000    0.46503
616920.0000    0.34744
616960.0000    0.22770
617000.0000    0.34126
617040.0000    0.33928
617080.0000    0.18969
617120.0000    0.30782
617160.0000    0.24198
617200.0000    0.37111
617240.0000    0.22695
617280.0000    0.41739
617320.0000    0.44190
617360.0000    0.35463
617400.0000    0.37672
617440.0000    0.32188
617480.0000    0.15187
617520.0000    0.07021
617560.0000   -0.00251
617600.0000    0.06408
617640.0000    0.05095
617680.0000    0.06828
617720.0000   -0.28226
617760.0000   -0.00232
617800.0000    0.36710
617840.0000    0.04163
617880.0000   -0.04065
617920.0000   -0.24728
617960.0000   -0.11355
618000.0000   -0.38046
618040.0000    0.15509
618080.0000    0.06020
618120.0000    0.30314
618160.0000    0.46535
618200.0000    0.14673
618240.0000    0.10576
618280.0000   -0.29445
618320.0000   -0.49361
618360.0000   -0.26352
618400.0000    0.04013
618440.0000   -0.17897
618480.0000   -0.27836
618520.0000    0.10492
618560.0000   -0.10836
618600.0000   -0.14709
618640.0000   -0.06284
618680.0000   -0.36152
618720.0000   -0.06448
618760.0000    0.04651
618800.0000   -0.31134
618840.0000   -0.11215
618880.0000   -0.20828
618920.0000   -0.54862
618960.0000   -0.03035
619000.0000   -0.16407
619040.0000   -0.26756
619080.0000   -0.15639
619120.0000   -0.24025
619160.0000   -0.44583
619200.0000   -0.23426
619240.0000   -0.32778
619280.0000   -0.27732
619320.0000   -0.18939
619360.0000   -0.16308
619400.0000   -0.26861
619440.0000   -0.40193
619480.0000   -0.24341
619520.0000   -0.29379
619560.0000   -0.35921
619600.0000   -0.34271
619640.0000   -0.01848
619680.0000   -0.24248
619720.0000   -0.20988
619760.0000   -0.13991
619800.0000   -0.09629
619840.0000   -0.12613
619880.0000   -0.05699
619920.0000   -0.00866
619960.0000   -0.30977
620000.0000    0.11222
620040.0000    0.19634
620080.0000    0.04593
620120.0000   -0.15497
620160.0000   -0.39079
620200.0000    0.04296
620240.0000    0.06802
620280.0000    0.00382
620320.0000   -0.08067
620360.0000   -0.05854
620400.0000    0.08943
620440.0000    0.15034
620480.0000   -0.05708
620520.0000    0.04036
620560.0000   -0.07037
620600.0000    0.19030
620640.0000   -0.26916
620680.0000    0.08395
620720.0000    0.13389
620760.0000   -0.09821
620800.0000    0.31801
620840.0000   -0.04400
620880.0000   -0.12020
620920.0000   -0.04086
620960.0000   -0.05782
621000.0000   -0.26317
621040.0000   -0.29509
621080.0000   -0.19631
621120.0000   -0.16567
621160.0000    0.19224
621200.0000    0.16050
621240.0000    0.11754
621280.0000    0.13922
621320.0000   -0.25018
621360.0000    0.11855
621400.0000   -0.00043
621440.0000    0.25710
621480.0000   -0.03075
621520.0000    0.07701
621560.0000   -0.10239
621600.0000   -0.32935
621640.0000   -0.19094
621680.0000   -0.41571
621720.0000   -0.17428
621760.0000    0.03543
621800.0000    0.09275
621840.0000    0.18127
621880.0000    0.21100
621920.0000    0.13536
621960.0000   -0.17497
622000.0000   -0.32893
622040.0000    0.14592
622080.0000   -0.03365
622120.0000   -0.09644
622160.0000    0.16417
622200.0000   -0.25896
622240.0000   -0.03473
622280.0000   -0.06750
622320.0000   -0.05284
622360.0000   -0.09455
622400.0000   -0.10355
622440.0000   -0.13723
622480.0000    0.23536
622520.0000    0.14908
622560.0000    0.02131
622600.0000    0.11436
622640.0000    0.05299
622680.0000    0.09550
622720.0000    0.50124
622760.0000    0.44581
622800.0000    0.47512
622840.0000    0.50504
622880.0000    0.41458
622920.0000    0.46452
622960.0000    0.56812
623000.0000    0.42860
623040.0000    0.40723
623080.0000    0.73422
623120.0000    0.57050
623160.0000    0.51639
623200.0000    0.34323
623240.0000    0.30305
623280.0000    0.71426
623320.0000    0.43551
623360.0000    0.66675
623400.0000    0.50892
623440.0000    0.71079
623480.0000    0.69829
623520.0000    0.46793
623560.0000    0.54607
623600.0000    0.72111
623640.0000    0.58462
623680.0000    0.49579
623720.0000    0.47960
623760.0000    0.54966
623800.0000    0.57223
623840.0000    0.62218
623880.0000    0.30422
623920.0000    0.47975
623960.0000    0.14379
624000.0000    0.40528
624040.0000    0.29448
624080.0000    0.53730
624120.0000    0.42465
624160.0000    0.37026
624200.0000    0.44983
624240.0000    0.33383
624280.0000    0.38782
624320.0000    0.50661
624360.0000    0.51931
624400.0000    0.38846
624440.0000    0.21724
624480.0000    0.35320
624520.0000    0.58739
624560.0000    0.27250
624600.0000    0.30187
624640.0000    0.54736
624680.0000    0.60942
624720.0000    0.41283
624760.0000    0.49840
624800.0000    0.41891
624840.0000    0.55445
624880.0000    0.70699
624920.0000    0.43392
624960.0000    0.41840
625000.0000    0.22426
625040.0000    0.37777
625080.0000    0.76814
625120.0000    0.76379
625160.0000    0.68269
625200.0000    0.72184
625240.0000    0.47988
625280.0000    0.51661
625320.0000    0.39597
625360.0000    0.46655
625400.0000    0.36779
625440.0000    0.67716
625480.0000    0.35988
625520.0000    0.49319
625560.0000    0.25547
625600.0000    0.39254
625640.0000   -0.18834
625680.0000   -0.26256
625720.0000    0.04076
625760.0000   -0.32530
625800.0000   -0.09535
625840.0000   -0.02760
625880.0000   -0.25002
625920.0000   -0.27080
625960.0000   -0.23721
626000.0000    0.00984
626040.0000   -0.11921
626080.0000    0.26549
626120.0000    0.10280
626160.0000    0.09217
626200.0000    0.02159
626240.0000    0.14228
626280.0000   -0.01520
626320.0000   -0.00333
626360.0000    0.08877
626400.0000    0.11800
626440.0000    0.13432
626480.0000    0.15905
626520.0000    0.00774
626560.0000    0.29612
626600.0000    0.37943
626640.0000    0.51714
626680.0000    0.46400
626720.0000    0.35241
626760.0000    0.24079
626800.0000    0.46847
626840.0000    0.12482
626880.0000    0.35849
626920.0000   -0.01354
626960.0000    0.23789
627000.0000   -0.29429
627040.0000    0.08801
627080.0000    0.09236
627120.0000    0.42073
627160.0000    0.07061
627200.0000    0.15365
627240.0000   -0.06053
627280.0000   -0.35442
627320.0000    0.00165
627360.0000   -0.31891
627400.0000   -0.39065
627440.0000   -0.20422
627480.0000   -0.42553
627520.0000   -0.16567
627560.0000   -0.16815
627600.0000   -0.21479
627640.0000   -0.21031
627680.0000   -0.19371
627720.0000   -0.24631
627760.0000   -0.07230
627800.0000   -0.06171
627840.0000   -0.07995
627880.0000    0.05031
627920.0000   -0.04414
627960.0000   -0.01062
628000.0000   -0.07306
628040.0000   -0.29905
628080.0000   -0.02504
628120.0000   -0.20117
628160.0000   -0.12442
628200.0000   -0.35493
628240.0000   -0.40824
628280.0000   -0.37546
628320.0000    0.02946
628360.0000    0.02738
628400.0000    0.05897
628440.0000    0.04596
628480.0000   -0.06225
628520.0000    0.05863
628560.0000   -0.12786
628600.0000   -0.05029
628640.0000    0.16265
628680.0000    0.11134
628720.0000   -0.07382
628760.0000    0.04234
628800.0000   -0.04255
628840.0000   -0.15554
628880.0000   -0.10660
628920.0000    0.21301
628960.0000    0.13869
629000.0000    0.03661
629040.0000    0.06287
629080.0000    0.07396
629120.0000    0.24868
629160.0000    0.22613
629200.0000   -0.03230
629240.0000   -0.01367
629280.0000    0.16818
629320.0000   -0.02856
629360.0000    0.26895
629400.0000    0.30797
629440.0000    0.16170
629480.0000    0.33946
629520.0000    0.32921
629560.0000    0.35774
629600.0000    0.38973
629640.0000    0.22948
629680.0000   -0.04192
629720.0000    0.23573
629760.0000    0.37708
629800.0000   -0.12248
629840.0000    0.09793
629880.0000    0.32548
629920.0000    0.10118
629960.0000    0.36571
630000.0000    0.34328
630040.0000    0.22088
630080.0000    0.26930
630120.0000    0.30303
630160.0000    0.26410
630200.0000    0.25317
630240.0000    0.11514
630280.0000    0.33894
630320.0000    0.17781
630360.0000    0.05389
630400.0000    0.21464
630440.0000    0.26435
630480.0000    0.18988
630520.0000    0.22080
630560.0000    0.07335
630600.0000    0.36239
630640.0000    0.44067
630680.0000    0.38659
630720.0000    0.44230
630760.0000    0.29541
630800.0000    0.11444
630840.0000    0.37100
630880.0000    0.31149
630920.0000    0.31863
630960.0000    0.19087
631000.0000    0.15977
631040.0000    0.27869
631080.0000    0.40934
631120.0000    0.11287
631160.0000    0.28488
631200.0000    0.20850
631240.0000    0.30992
631280.0000    0.15842
631320.0000    0.20147
631360.0000    0.04953
631400.0000    0.25988
631440.0000    0.14824
631480.0000    0.35696
631520.0000    0.14186
631560.0000    0.16237
631600.0000    0.11034
631640.0000    0.22508
631680.0000    0.31215
631720.0000    0.14101
631760.0000    0.15429
631800.0000    0.03973
631840.0000    0.26876
631880.0000    0.27926
631920.0000    0.43242
631960.0000    0.27374
632000.0000    0.34495
632040.0000   -0.19824
632080.0000   -0.06514
632120.0000    0.32759
632160.0000    0.02876
632200.0000    0.09630
632240.0000   -0.24688
632280.0000   -0.29903
632320.0000   -0.24476
632360.0000   -0.26873
632400.0000   -0.04116
632440.0000   -0.27234
632480.0000    0.10639
632520.0000    0.14652
632560.0000   -0.25688
632600.0000   -0.42194
632640.0000   -0.14730
632680.0000   -0.06382
632720.0000   -0.19578
632760.0000   -0.50787
632800.0000   -0.52559
632840.0000   -0.39053
632880.0000   -0.24018
632920.0000   -0.14019
632960.0000    0.26345
633000.0000   -0.08265
633040.0000   -0.05587
633080.0000   -0.10037
633120.0000   -0.01848
633160.0000   -0.01167
633200.0000   -0.12934
633240.0000   -0.03060
633280.0000   -0.05114
633320.0000    0.12261
633360.0000    0.07536
633400.0000   -0.11798
633440.0000   -0.02630
633480.0000   -0.04681
633520.0000   -0.06737
633560.0000    0.13504
633600.0000   -0.28003
633640.0000   -0.07714
633680.0000   -0.03668
633720.0000   -0.00042
633760.0000    0.00152
633800.0000    0.09614
633840.0000    0.11773
633880.0000   -0.10197
633920.0000   -0.13128
633960.0000    0.15647
634000.0000    0.22914
634040.0000    0.09753
634080.0000    0.24818
634120.0000    0.32427
634160.0000    0.36363
634200.0000    0.14159
634240.0000    0.39024
634280.0000    0.67790
634320.0000    0.53992
634360.0000    0.69404
634400.0000    0.74258
634440.0000    0.48164
634480.0000    0.54907
634520.0000    0.63379
634560.0000    0.63611
634600.0000    0.38099
634640.0000    0.50515
634680.0000    0.36774
634720.0000    0.45915
634760.0000    0.81071
634800.0000    0.53422
634840.0000    0.60544
634880.0000    0.45760
634920.0000    0.63490
634960.0000    0.23287
635000.0000    0.74183
635040.0000    0.50509
635080.0000    0.60550
635120.0000    0.43667
635160.0000    0.41439
635200.0000    0.47316
635240.0000    0.48984
635280.0000    0.41047
635320.0000    0.70979
635360.0000    0.68828
635400.0000    0.47664
635440.0000    0.52468
635480.0000    0.48824
635520.0000    0.49908
635560.0000    0.52670
635600.0000    0.64565
635640.0000    0.35367
635680.0000    0.56088
635720.0000    0.66494
635760.0000    0.66229
635800.0000    0.68596
635840.0000    0.65479
635880.0000    0.58197
635920.0000    0.74619
635960.0000    0.49753
636000.0000    0.45243
636040.0000    0.55835
636080.0000    0.66103
636120.0000    0.23321
636160.0000    0.32835
636200.0000    0.26283
636240.0000    0.36196
636280.0000    0.22325
636320.0000    0.21105
636360.0000    0.30796
636400.0000    0.29264
636440.0000    0.38691
636480.0000    0.09432
636520.0000    0.35018
636560.0000    0.06566
636600.0000    0.06137
636640.0000   -0.11880
636680.0000    0.05476
636720.0000   -0.15668
636760.0000   -0.29501
636800.0000   -0.38950
636840.0000   -0.38141
636880.0000   -0.24503
636920.0000   -0.12769
636960.0000    0.26689
637000.0000   -0.01616
637040.0000   -0.23564
637080.0000   -0.38243
637120.0000   -0.23904
637160.0000   -0.73553
637200.0000   -0.65824
637240.0000   -0.25353
637280.0000   -0.28293
637320.0000   -0.58198
637360.0000   -0.29103
637400.0000   -0.83717
637440.0000   -0.31637
637480.0000   -0.57061
637520.0000   -0.55802
637560.0000    0.21251
637600.0000   -0.11681
637640.0000   -0.06331
637680.0000   -0.43668
637720.0000   -0.00347
637760.0000   -0.00757
637800.0000   -0.35041
637840.0000    0.27951
637880.0000    0.12727
637920.0000    0.13342
637960.0000   -0.15146
638000.0000   -0.22900
638040.0000   -0.28325
638080.0000   -0.15814
638120.0000   -0.16189
638160.0000   -0.10889
638200.0000   -0.22564
638240.0000   -0.22136
638280.0000    0.11931
638320.0000    0.23080
638360.0000    0.25174
638400.0000    0.19106
638440.0000   -0.16422
638480.0000    0.06852
638520.0000   -0.08782
638560.0000   -0.08880
638600.0000    0.01644
638640.0000    0.04814
638680.0000   -0.06334
638720.0000   -0.06145
638760.0000    0.15748
638800.0000    0.06717
638840.0000    0.18738
638880.0000   -0.01021
638920.0000   -0.28719
638960.0000   -0.21830
639000.0000   -0.56375
639040.0000    0.22323
639080.0000    0.07933
639120.0000   -0.03379
639160.0000   -0.37439
639200.0000    0.16686
639240.0000    0.20333
639280.0000    0.27086
639320.0000    0.00692
639360.0000   -0.26687
639400.0000   -0.01702
639440.0000   -0.14608
639480.0000   -0.17923
639520.0000    0.12495
639560.0000    0.00397
639600.0000   -0.19939
639640.0000   -0.11120
639680.0000   -0.19745
639720.0000   -0.11722
639760.0000   -0.14897
639800.0000    0.20952
639840.0000   -0.30884
639880.0000   -0.17548
639920.0000   -0.09130
639960.0000   -0.23856
640000.0000   -0.35071
640040.0000   -0.26084
640080.0000   -0.02856
640120.0000   -0.10045
640160.0000   -0.31792
640200.0000   -0.22420
640240.0000   -0.01692
640280.0000   -0.08832
640320.0000   -0.19117
640360.0000   -0.31145
640400.0000   -0.12750
640440.0000    0.19541
640480.0000    0.28310
640520.0000   -0.05150
640560.0000    0.23363
640600.0000    0.10869
640640.0000    0.02434
640680.0000   -0.47250
640720.0000    0.05769
640760.0000    0.22606
640800.0000   -0.03260
640840.0000    0.10324
640880.0000    0.04526
640920.0000    0.07597
640960.0000    0.00422
641000.0000    0.15118
641040.0000    0.17230
641080.0000    0.16998
641120.0000    0.18776
641160.0000    0.16064
641200.0000   -0.13051
641240.0000   -0.00196
641280.0000   -0.14987
641320.0000    0.15027
641360.0000   -0.40229
641400.0000   -0.09426
641440.0000    0.09079
641480.0000    0.09238
641520.0000   -0.13560
641560.0000   -0.12148
641600.0000   -0.03835
641640.0000   -0.04787
641680.0000    0.07536
641720.0000   -0.19830
641760.0000    0.23254
641800.0000    0.07888
641840.0000    0.07003
641880.0000   -0.09543
641920.0000   -0.07754
641960.0000   -0.10093
642000.0000   -0.41278
642040.0000    0.02881
642080.0000   -0.30696
642120.0000    0.01693
642160.0000   -0.24984
642200.0000    0.05537
642240.0000    0.21005
642280.0000   -0.24859
642320.0000    0.10829
642360.0000   -0.19002
642400.0000   -0.11424
642440.0000    0.10108
642480.0000    0.05140
642520.0000    0.08180
642560.0000    0.06504
642600.0000   -0.10630
642640.0000   -0.24356
642680.0000   -0.13341
642720.0000   -0.06920
642760.0000    0.07999
642800.0000    0.18094
642840.0000    0.06631
642880.0000   -0.05860
642920.0000   -0.12777
642960.0000    0.03127
643000.0000   -0.01357
643040.0000    0.24557
643080.0000   -0.03357
643120.0000   -0.02335
643160.0000    0.02970
643200.0000   -0.25893
643240.0000    0.13216
643280.0000    0.04135
643320.0000    0.09197
643360.0000   -0.19566
643400.0000    0.12887
643440.0000   -0.14366
643480.0000   -0.00483
643520.0000   -0.00614
643560.0000   -0.13466
643600.0000   -0.08063
643640.0000   -0.02697
643680.0000   -0.07391
643720.0000   -0.03396
643760.0000   -0.08836
643800.0000    0.07604
643840.0000   -0.06370
643880.0000   -0.10676
643920.0000    0.18203
643960.0000    0.01407
644000.0000   -0.05463
644040.0000   -0.03800
644080.0000   -0.04635
644120.0000   -0.06747
644160.0000    0.32112
644200.0000   -0.06463
644240.0000    0.14269
644280.0000   -0.00534
644320.0000   -0.05198
644360.0000   -0.05822
644400.0000    0.04229
644440.0000    0.04368
644480.0000   -0.04548
644520.0000   -0.12085
644560.0000    0.10702
644600.0000    0.06217
644640.0000   -0.10904
644680.0000   -0.08741
644720.0000    0.07547
644760.0000    0.31406
644800.0000    0.08281
644840.0000    0.13821
644880.0000    0.23009
644920.0000    0.13373
644960.0000   -0.02753
645000.0000   -0.04989
645040.0000    0.02266
645080.0000    0.13030
645120.0000   -0.00488
645160.0000    0.17905
645200.0000    0.09493
645240.0000   -0.02009
645280.0000    0.20893
645320.0000   -0.06697
645360.0000   -0.22753
645400.0000    0.01251
645440.0000   -0.24996
645480.0000   -0.00161
645520.0000   -0.28028
645560.0000   -0.27535
645600.0000    0.01651
645640.0000   -0.11978
645680.0000   -0.21010
645720.0000    0.01836
645760.0000   -0.20841
645800.0000    0.27162
645840.0000    0.08004
645880.0000    0.05127
645920.0000    0.09582
645960.0000   -0.15813
646000.0000   -0.01464
646040.0000   -0.27094
646080.0000   -0.25955
646120.0000   -0.13602
646160.0000   -0.03999
646200.0000   -0.01039
646240.0000    0.16296
646280.0000    0.06380
646320.0000   -0.20489
646360.0000   -0.01813
646400.0000   -0.10433
646440.0000   -0.02834
646480.0000   -0.12195
646520.0000   -0.45685
646560.0000   -0.31779
646600.0000   -0.08439
646640.0000   -0.01530
646680.0000    0.06310
646720.0000   -0.13940
646760.0000   -0.03748
646800.0000   -0.43479
646840.0000   -0.14338
646880.0000   -0.09216
646920.0000    0.00206
646960.0000   -0.16547
647000.0000    0.04191
647040.0000   -0.06971
647080.0000   -0.21352
647120.0000   -0.35634
647160.0000   -0.30749
647200.0000   -0.07528
647240.0000   -0.31179
647280.0000   -0.10243
647320.0000   -0.21303
647360.0000   -0.07917
647400.0000   -0.12593
647440.0000   -0.25436
647480.0000   -0.56216
647520.0000   -0.25819
647560.0000   -0.32776
647600.0000    0.12089
647640.0000    0.00886
647680.0000   -0.41355
647720.0000   -0.23217
647760.0000   -0.15038
647800.0000   -0.23079
647840.0000   -0.40931
647880.0000   -0.31850
647920.0000   -0.20249
647960.0000   -0.04423
648000.0000   -0.18279
648040.0000   -0.25706
648080.0000    0.08762
648120.0000   -0.17206
648160.0000    0.04635
648200.0000   -0.22051
648240.0000   -0.07709
648280.0000   -0.06923
648320.0000   -0.19840
648360.0000   -0.08013
648400.0000   -0.02567
648440.0000    0.01076
648480.0000   -0.13302
648520.0000    0.01527
648560.0000    0.00726
648600.0000   -0.13222
648640.0000    0.08908
648680.0000   -0.04405
648720.0000    0.04246
648760.0000   -0.01204
648800.0000   -0.07172
648840.0000    0.09922
648880.0000    0.02478
648920.0000   -0.08283
648960.0000   -0.55767
649000.0000    0.03264
649040.0000    0.00409
649080.0000   -0.04543
649120.0000   -0.18197
649160.0000   -0.03032
649200.0000   -0.31696
649240.0000    0.00171
649280.0000    0.09654
649320.0000   -0.01573
649360.0000    0.13074
649400.0000    0.07110
649440.0000    0.12544
649480.0000    0.24721
649520.0000    0.13176
649560.0000    0.27456
649600.0000   -0.07160
649640.0000   -0.00875
649680.0000   -0.08473
649720.0000    0.14734
649760.0000   -0.04083
649800.0000   -0.23440
649840.0000   -0.12048
649880.0000   -0.21544
649920.0000   -0.08650
649960.0000    0.02334
650000.0000   -0.16904
650040.0000    0.03041
650080.0000   -0.06629
650120.0000   -0.38811
650160.0000   -0.10249
650200.0000   -0.28571
650240.0000    0.17427
650280.0000    0.00035
650320.0000    0.11626
650360.0000    0.15268
650400.0000    0.10844
650440.0000   -0.09706
650480.0000    0.11377
650520.0000    0.20262
650560.0000   -0.04309
650600.0000    0.17247
650640.0000    0.11172
650680.0000   -0.23446
650720.0000    0.05172
650760.0000   -0.02813
650800.0000   -0.02668
650840.0000   -0.06636
650880.0000   -0.18326
650920.0000   -0.36903
650960.0000   -0.39738
651000.0000   -0.02537
651040.0000   -0.25174
651080.0000   -0.12743
651120.0000   -0.09987
651160.0000    0.10497
651200.0000   -0.06856
651240.0000   -0.04310
651280.0000    0.00512
651320.0000    0.12839
651360.0000    0.25223
651400.0000    0.02744
651440.0000    0.14732
651480.0000    0.23998
651520.0000    0.09106
651560.0000    0.20189
651600.0000    0.25569
651640.0000    0.20062
651680.0000    0.04651
651720.0000    0.09440
651760.0000   -0.06588
651800.0000    0.08372
651840.0000    0.06629
651880.0000   -0.06085
651920.0000    0.38455
651960.0000    0.11572
652000.0000   -0.05712
652040.0000   -0.08139
652080.0000    0.06661
652120.0000    0.30889
652160.0000    0.17327
652200.0000    0.32700
652240.0000    0.05091
652280.0000    0.21499
652320.0000    0.02493
652360.0000    0.24048
652400.0000    0.24195
652440.0000    0.09205
652480.0000    0.02560
652520.0000    0.10459
652560.0000    0.06739
652600.0000    0.10249
652640.0000    0.11291
652680.0000    0.16720
652720.0000    0.26456
652760.0000    0.15233
652800.0000    0.30746
652840.0000    0.40009
652880.0000    0.49391
652920.0000    0.34216
652960.0000    0.43785
653000.0000    0.24181
653040.0000    0.37214
653080.0000    0.24540
653120.0000    0.35425
653160.0000    0.20026
653200.0000    0.30456
653240.0000    0.28993
653280.0000    0.39849
653320.0000    0.03421
653360.0000    0.34773
653400.0000    0.19566
653440.0000    0.49401
653480.0000    0.45290
653520.0000    0.24307
653560.0000    0.35691
653600.0000    0.40242
653640.0000    0.38246
653680.0000    0.50790
653720.0000    0.29039
653760.0000    0.46513
653800.0000    0.44158
653840.0000    0.26707
653880.0000    0.37061
653920.0000    0.41859
653960.0000    0.53009
654000.0000    0.45239
654040.0000    0.20115
654080.0000    0.21396
654120.0000    0.52415
654160.0000    0.49050
654200.0000    0.35576
654240.0000    0.26587
654280.0000    0.17269
654320.0000    0.10282
654360.0000    0.23944
654400.0000    0.27609
654440.0000    0.19016
654480.0000    0.14326
654520.0000    0.50040
654560.0000    0.51222
654600.0000    0.24025
654640.0000    0.48459
654680.0000    0.46022
654720.0000    0.24061
654760.0000    0.23830
654800.0000    0.29879
654840.0000    0.37389
654880.0000    0.28372
654920.0000    0.23341
654960.0000    0.41381
655000.0000    0.39067
655040.0000    0.34798
655080.0000    0.11731
655120.0000    0.11290
655160.0000    0.19375
655200.0000    0.16781
655240.0000    0.29366
655280.0000   -0.12525
655320.0000   -0.39666
655360.0000   -0.08936
655400.0000    0.01872
655440.0000   -0.09333
655480.0000    0.02865
655520.0000   -0.01699
655560.0000   -0.20144
655600.0000   -0.18619
655640.0000   -0.33405
655680.0000   -0.09070
655720.0000   -0.19996
655760.0000    0.09408
655800.0000   -0.03185
655840.0000   -0.08037
655880.0000    0.12817
655920.0000    0.11720
655960.0000   -0.04204
656000.0000   -0.08912
656040.0000   -0.07790
656080.0000    0.01704
656120.0000   -0.18597
656160.0000   -0.23800
656200.0000    0.19322
656240.0000    0.27285
656280.0000    0.13366
656320.0000    0.01836
656360.0000   -0.08357
656400.0000   -0.01461
656440.0000    0.06939
656480.0000    0.19931
656520.0000    0.33445
656560.0000    0.33310
656600.0000    0.21956
656640.0000    0.10873
656680.0000    0.15014
656720.0000    0.33457
656760.0000    0.18982
656800.0000    0.13088
656840.0000    0.25993
656880.0000    0.16029
656920.0000    0.45589
656960.0000    0.52760
657000.0000    0.43357
657040.0000    0.46273
657080.0000    0.40665
657120.0000    0.38344
657160.0000    0.17151
657200.0000    0.47471
657240.0000    0.48525
657280.0000    0.31352
657320.0000    0.26754
657360.0000    0.21706
657400.0000    0.37236
657440.0000    0.37252
657480.0000    0.28170
657520.0000    0.21251
657560.0000    0.20789
657600.0000    0.13950
657640.0000   -0.37876
657680.0000    0.11452
657720.0000    0.32032
657760.0000    0.08714
657800.0000    0.03125
657840.0000    0.21320
657880.0000   -0.01565
657920.0000    0.14026
657960.0000    0.18677
658000.0000   -0.08043
658040.0000    0.19411
658080.0000    0.11799
658120.0000   -0.04645
658160.0000   -0.29482
658200.0000   -0.04362
658240.0000    0.04650
658280.0000    0.15486
658320.0000    0.00909
658360.0000    0.20241
658400.0000    0.28013
658440.0000    0.26714
658480.0000    0.06157
658520.0000   -0.06153
658560.0000    0.13792
658600.0000    0.14337
658640.0000   -0.01254
658680.0000   -0.07478
658720.0000    0.12094
658760.0000    0.14834
658800.0000   -0.06827
658840.0000    0.11799
658880.0000   -0.01054
658920.0000   -0.05645
658960.0000   -0.02834
659000.0000    0.38321
659040.0000    0.03330
659080.0000    0.12823
659120.0000    0.27298
659160.0000   -0.03826
659200.0000   -0.08120
659240.0000   -0.04612
659280.0000    0.19759
659320.0000    0.26348
659360.0000    0.08916
659400.0000    0.31741
659440.0000    0.09520
659480.0000    0.13274
659520.0000    0.07941
659560.0000    0.19382
659600.0000    0.22478
659640.0000    0.40066
659680.0000    0.17752
659720.0000    0.13042
659760.0000    0.32336
659800.0000   -0.14133
659840.0000    0.18141
659880.0000    0.07746
659920.0000    0.17848
659960.0000    0.63906
660000.0000    0.53140
660040.0000    0.64587
660080.0000    0.33520
660120.0000    0.61485
660160.0000    0.52286
660200.0000    0.50789
660240.0000    0.46097
660280.0000    0.55830
660320.0000    0.61395
660360.0000    0.48982
660400.0000    0.63080
660440.0000    0.61436
660480.0000    0.17992
660520.0000    0.45322
660560.0000    0.33509
660600.0000    0.45625
660640.0000    0.49057
660680.0000    0.39565
660720.0000    0.45005
660760.0000    0.42749
660800.0000    0.46602
660840.0000    0.31580
660880.0000    0.20441
660920.0000    0.31129
660960.0000    0.45673
661000.0000    0.53684
661040.0000    0.48256
661080.0000    0.44280
661120.0000    0.52022
661160.0000    0.36474
661200.0000    0.29553
661240.0000    0.46543
661280.0000    0.32451
661320.0000    0.42208
661360.0000    0.31653
661400.0000    0.26934
661440.0000    0.65880
661480.0000    0.35740
661520.0000    0.35025
661560.0000    0.40076
661600.0000    0.55932
661640.0000    0.49055
661680.0000    0.49580
661720.0000    0.56750
661760.0000    0.25386
661800.0000    0.33614
661840.0000    0.65172
661880.0000    0.23787
661920.0000    0.36143
661960.0000    0.42606
662000.0000    0.45128
662040.0000    0.38150
662080.0000    0.31091
662120.0000    0.41602
662160.0000    0.14825
662200.0000    0.44824
662240.0000    0.30753
662280.0000    0.41537
662320.0000    0.44016
662360.0000    0.11113
662400.0000    0.15000
662440.0000    0.26173
662480.0000    0.50373
662520.0000    0.33279
662560.0000    0.32847
662600.0000    0.39743
662640.0000    0.42211
662680.0000    0.24063
662720.0000    0.42371
662760.0000    0.44796
662800.0000    0.27844
662840.0000    0.27255
662880.0000    0.37095
662920.0000    0.22087
662960.0000    0.14695
663000.0000    0.33487
663040.0000    0.28248
663080.0000    0.04981
663120.0000    0.31265
663160.0000    0.02144
663200.0000    0.39169
663240.0000    0.12868
663280.0000   -0.00921
663320.0000    0.29925
663360.0000    0.27216
663400.0000    0.20882
663440.0000    0.14714
663480.0000    0.21329
663520.0000   -0.17589
663560.0000    0.29626
663600.0000    0.17697
663640.0000    0.44755
663680.0000    0.30143
663720.0000    0.33824
663760.0000    0.26463
663800.0000    0.38271
663840.0000    0.18120
663880.0000    0.12191
663920.0000    0.25054
663960.0000    0.29753
664000.0000    0.52894
664040.0000    0.49634
664080.0000    0.24717
664120.0000    0.29635
664160.0000    0.25739
664200.0000    0.60800
664240.0000    0.24157
664280.0000    0.77927
664320.0000    0.22237
664360.0000    0.25121
664400.0000    0.28767
664440.0000    0.25683
664480.0000    0.19020
664520.0000    0.25152
664560.0000    0.18961
664600.0000    0.27117
664640.0000    0.17758
664680.0000    0.25832
664720.0000    0.40059
664760.0000    0.47906
664800.0000    0.18125
664840.0000    0.44160
664880.0000    0.53728
664920.0000    0.41698
664960.0000    0.37875
665000.0000    0.31891
665040.0000    0.46454
665080.0000    0.05493
665120.0000    0.04894
665160.0000    0.05398
665200.0000    0.13526
665240.0000    0.38372
665280.0000    0.37878
665320.0000    0.38095
665360.0000    0.49946
665400.0000    0.27191
665440.0000    0.66703
665480.0000    0.36525
665520.0000    0.54511
665560.0000    0.50646
665600.0000    0.26140
665640.0000    0.29176
665680.0000    0.25522
665720.0000    0.37454
665760.0000    0.55232
665800.0000    0.63975
665840.0000    0.26251
665880.0000    0.30788
665920.0000    0.25481
665960.0000    0.47385
666000.0000    0.44094
666040.0000    0.11353
666080.0000    0.02139
666120.0000    0.18654
666160.0000    0.03104
666200.0000    0.02236
666240.0000    0.22712
666280.0000    0.26371
666320.0000    0.10750
666360.0000    0.10821
666400.0000    0.12548
666440.0000    0.04223
666480.0000    0.21055
666520.0000    0.15429
666560.0000    0.51218
666600.0000    0.28554
666640.0000    0.20068
666680.0000    0.13425
666720.0000    0.27595
666760.0000    0.15611
666800.0000   -0.22434
666840.0000   -0.05104
666880.0000    0.24793
666920.0000    0.32342
666960.0000    0.03024
667000.0000    0.27665
667040.0000    0.32872
667080.0000    0.12227
667120.0000    0.12415
667160.0000    0.17003
667200.0000    0.21040
667240.0000    0.21064
667280.0000    0.16780
667320.0000    0.27449
667360.0000    0.09884
667400.0000    0.17277
667440.0000    0.10512
667480.0000   -0.03150
667520.0000    0.25431
667560.0000    0.15560
667600.0000    0.42762
667640.0000    0.31606
667680.0000    0.32255
667720.0000    0.09831
667760.0000    0.24892
667800.0000    0.26659
667840.0000    0.11605
667880.0000    0.28125
667920.0000    0.14084
667960.0000    0.04142
668000.0000    0.06301
668040.0000    0.00518
668080.0000   -0.09959
668120.0000   -0.15196
668160.0000   -0.00106
668200.0000    0.10056
668240.0000    0.24932
668280.0000    0.07670
668320.0000    0.25541
668360.0000    0.19823
668400.0000    0.29778
668440.0000    0.10166
668480.0000    0.25207
668520.0000    0.17368
668560.0000    0.32349
668600.0000    0.45405
668640.0000   -0.00348
668680.0000    0.10308
668720.0000    0.31184
668760.0000    0.01733
668800.0000    0.16628
668840.0000    0.23881
668880.0000   -0.04510
668920.0000   -0.05295
668960.0000   -0.04360
669000.0000   -0.15389
669040.0000   -0.22158
669080.0000   -0.15029
669120.0000   -0.71622
669160.0000   -0.23882
669200.0000   -0.21233
669240.0000   -0.00798
669280.0000   -0.22601
669320.0000   -0.03903
669360.0000   -0.25510
669400.0000   -0.44103
669440.0000   -0.57075
669480.0000   -0.33562
669520.0000   -0.28175
669560.0000   -0.27344
669600.0000   -0.41569
669640.0000   -0.42733
669680.0000   -0.44003
669720.0000   -0.56384
669760.0000   -0.53080
669800.0000   -0.63340
669840.0000   -0.51542
669880.0000   -0.65191
669920.0000   -0.17834
669960.0000   -0.65809
670000.0000   -0.64935
670040.0000   -0.42034
670080.0000   -0.20687
670120.0000   -0.21147
670160.0000   -0.07469
670200.0000   -0.08809
670240.0000   -0.09944
670280.0000   -0.17345
670320.0000   -0.61899
670360.0000   -0.56929
670400.0000   -0.45384
670440.0000   -0.37338
670480.0000   -0.52515
670520.0000   -0.44250
670560.0000   -0.61572
670600.0000   -0.55339
670640.0000   -0.51489
670680.0000   -0.55615
670720.0000   -0.97216
670760.0000   -0.57428
670800.0000   -0.48014
670840.0000   -0.63800
670880.0000   -0.44531
670920.0000   -0.52546
670960.0000   -0.84138
671000.0000   -0.70486
671040.0000   -0.61803
671080.0000   -0.61017
671120.0000   -0.54180
671160.0000   -0.37711
671200.0000   -0.51949
671240.0000   -0.44193
671280.0000   -0.04591
671320.0000   -0.04886
671360.0000   -0.14777
671400.0000   -0.16755
671440.0000   -0.24238
671480.0000   -0.44114
671520.0000   -0.18462
671560.0000   -0.33862
671600.0000   -0.49791
671640.0000   -0.40836
671680.0000   -0.38904
671720.0000   -0.59725
671760.0000   -0.70578
671800.0000   -0.90820
671840.0000   -0.45493
671880.0000   -0.60563
671920.0000   -0.69008
671960.0000   -0.54496
672000.0000   -0.46430
672040.0000   -0.48030
672080.0000   -0.30393
672120.0000   -0.53009
672160.0000   -0.65939
672200.0000   -0.93768
672240.0000   -0.75608
672280.0000   -0.60448
672320.0000   -0.71019
672360.0000   -0.25765
672400.0000   -0.35236
672440.0000   -0.51285
672480.0000   -0.49908
672520.0000   -0.50278
672560.0000   -0.49982
672600.0000   -0.27517
672640.0000   -0.50634
672680.0000   -0.46630
672720.0000   -0.51106
672760.0000   -0.38313
672800.0000   -0.41756
672840.0000   -0.38549
672880.0000   -0.24519
672920.0000   -0.21303
672960.0000   -0.09958
673000.0000    0.10751
673040.0000    0.02319
673080.0000    0.00568
673120.0000   -0.05637
673160.0000    0.24367
673200.0000   -0.09929
673240.0000   -0.22299
673280.0000   -0.03305
673320.0000   -0.02137
673360.0000    0.02015
673400.0000    0.03499
673440.0000   -0.17666
673480.0000   -0.07765
673520.0000    0.19948
673560.0000   -0.00120
673600.0000    0.01477
673640.0000   -0.23963
673680.0000   -0.46338
673720.0000   -0.38341
673760.0000   -0.28297
673800.0000   -0.47261
673840.0000   -0.20848
673880.0000   -0.02957
673920.0000    0.07933
673960.0000   -0.06001
674000.0000   -0.08385
674040.0000    0.08081
674080.0000   -0.09019
674120.0000   -0.06578
674160.0000    0.23351
674200.0000    0.03396
674240.0000    0.20376
674280.0000   -0.08125
674320.0000   -0.02823
674360.0000    0.09822
674400.0000    0.27442
674440.0000   -0.08819
674480.0000    0.05974
674520.0000    0.33436
674560.0000    0.45337
674600.0000    0.54474
674640.0000    0.80170
674680.0000    0.73271
674720.0000    0.40833
674760.0000    0.38823
674800.0000    0.45278
674840.0000    0.16698
674880.0000    0.32909
674920.0000    0.08696
674960.0000   -0.35934
675000.0000   -0.05945
675040.0000    0.01709
675080.0000   -0.00654
675120.0000   -0.14649
675160.0000   -0.04981
675200.0000    0.18754
675240.0000    0.33279
675280.0000    0.26022
675320.0000    0.32497
675360.0000    0.34358
675400.0000    0.33130
675440.0000    0.23654
675480.0000    0.16599
675520.0000    0.30867
675560.0000    0.35250
675600.0000    0.49524
675640.0000    0.26805
675680.0000   -0.39463
675720.0000   -0.19273
675760.0000   -0.32139
675800.0000    0.13395
675840.0000    0.00017
675880.0000   -0.18998
675920.0000   -0.45639
675960.0000   -0.30261
676000.0000   -0.41061
676040.0000   -0.25287
676080.0000   -0.48689
676120.0000   -0.55024
676160.0000   -0.56713
676200.0000   -0.67283
676240.0000   -0.35086
676280.0000   -0.63035
676320.0000   -0.32928
676360.0000   -0.40870
676400.0000   -0.74147
676440.0000   -0.52151
676480.0000   -0.23284
676520.0000   -0.32422
676560.0000   -0.34746
676600.0000   -0.13770
676640.0000   -0.00767
676680.0000   -0.34867
676720.0000   -0.16153
676760.0000   -0.28095
676800.0000   -0.44274
676840.0000   -0.34769
676880.0000   -0.17089
676920.0000   -0.77183
676960.0000   -0.47514
677000.0000   -0.43005
677040.0000   -0.59526
677080.0000   -0.14136
677120.0000   -0.37664
677160.0000   -0.40496
677200.0000   -0.39762
677240.0000   -0.08393
677280.0000   -0.23897
677320.0000   -0.38119
677360.0000   -0.44678
677400.0000   -0.35738
677440.0000   -0.47548
677480.0000   -0.11039
677520.0000   -0.33675
677560.0000   -0.15347
677600.0000   -0.01947
677640.0000   -0.02733
677680.0000   -0.18936
677720.0000   -0.03459
677760.0000   -0.02561
677800.0000   -0.16711
677840.0000   -0.15878
677880.0000   -0.01809
677920.0000   -0.26696
677960.0000   -0.22730
678000.0000   -0.34619
678040.0000   -0.31437
678080.0000   -0.24463
678120.0000   -0.65912
678160.0000   -0.53191
678200.0000   -0.39238
678240.0000   -0.54404
678280.0000   -0.62737
678320.0000   -0.44157
678360.0000   -0.58322
678400.0000   -0.73972
678440.0000   -0.40845
678480.0000   -0.96690
678520.0000   -0.86142
678560.0000   -0.73079
678600.0000   -0.66036
678640.0000   -0.81810
678680.0000   -0.80014
678720.0000   -0.52331
678760.0000   -0.35055
678800.0000   -0.39246
678840.0000   -0.44857
678880.0000   -0.62965
678920.0000   -0.10299
678960.0000    0.10023
679000.0000   -0.03209
679040.0000    0.02059
679080.0000    0.31941
679120.0000    0.41862
679160.0000    0.10151
679200.0000   -0.05292
679240.0000   -0.02891
679280.0000    0.34680
679320.0000    0.35374
679360.0000    0.09130
679400.0000    0.32448
679440.0000    0.26029
679480.0000    0.12581
679520.0000    0.30289
679560.0000    0.55308
679600.0000    0.44290
679640.0000    0.20569
679680.0000    0.32475
679720.0000    0.35402
679760.0000   -0.01677
679800.0000    0.32521
679840.0000    0.07226
679880.0000    0.06616
679920.0000    0.28175
679960.0000    0.41920
680000.0000    0.35687
680040.0000    0.48209
680080.0000   -0.01210
680120.0000   -0.04182
680160.0000    0.03238
680200.0000   -0.16057
680240.0000   -0.06209
680280.0000   -0.01333
680320.0000    0.14857
680360.0000    0.09413
680400.0000    0.28931
680440.0000    0.23123
680480.0000    0.22188
680520.0000    0.31452
680560.0000    0.26360
680600.0000    0.26680
680640.0000    0.21053
680680.0000    0.17223
680720.0000   -0.01560
680760.0000    0.29563
680800.0000    0.32229
680840.0000    0.48170
680880.0000    0.15841
680920.0000    0.13654
680960.0000    0.16579
681000.0000    0.11979
681040.0000    0.25005
681080.0000    0.30579
681120.0000    0.15443
681160.0000    0.31035
681200.0000    0.39091
681240.0000    0.32245
681280.0000    0.49052
681320.0000    0.47240
681360.0000    0.20541
681400.0000    0.07704
681440.0000    0.17728
681480.0000    0.35023
681520.0000    0.25931
681560.0000    0.30654
681600.0000    0.47271
681640.0000    0.47066
681680.0000    0.07704
681720.0000    0.13656
681760.0000    0.24826
681800.0000    0.47820
681840.0000    0.33315
681880.0000    0.38289
681920.0000    0.17079
681960.0000    0.34052
682000.0000    0.31077
682040.0000    0.26754
682080.0000    0.13138
682120.0000    0.16133
682160.0000    0.05670
682200.0000    0.11447
682240.0000    0.25154
682280.0000    0.31144
682320.0000    0.27094
682360.0000    0.28742
682400.0000    0.52923
682440.0000    0.26062
682480.0000    0.09195
682520.0000    0.20050
682560.0000    0.63760
682600.0000    0.49518
682640.0000    0.43229
682680.0000    0.20293
682720.0000    0.48807
682760.0000    0.54512
682800.0000    0.61730
682840.0000    0.03330
682880.0000    0.51524
682920.0000    0.58651
682960.0000    0.45429
683000.0000    0.54952
683040.0000    0.41605
683080.0000    0.62657
683120.0000    0.53475
683160.0000    0.54157
683200.0000    0.48049
683240.0000    0.50565
683280.0000    0.35566
683320.0000    0.30421
683360.0000    0.35635
683400.0000    0.33284
683440.0000    0.54871
683480.0000    0.40891
683520.0000    0.50034
683560.0000    0.38396
683600.0000    0.21247
683640.0000    0.19342
683680.0000    0.37237
683720.0000    0.33024
683760.0000    0.69587
683800.0000    0.18103
683840.0000    0.00082
683880.0000   -0.10562
683920.0000    0.10382
683960.0000    0.25111
684000.0000    0.13892
684040.0000    0.08753
684080.0000    0.05448
684120.0000    0.35854
684160.0000    0.36760
684200.0000    0.07766
684240.0000   -0.00199
684280.0000    0.28032
684320.0000    0.18958
684360.0000   -0.13006
684400.0000   -0.51468
684440.0000   -0.27647
684480.0000   -0.62911
684520.0000   -0.42608
684560.0000   -0.08290
684600.0000   -0.21581
684640.0000    0.10662
684680.0000   -0.03540
684720.0000    0.14824
684760.0000    0.27475
684800.0000    0.30430
684840.0000    0.25441
684880.0000    0.51530
684920.0000    0.16366
684960.0000   -0.13380
685000.0000    0.38053
685040.0000   -0.06376
685080.0000    0.28451
685120.0000    0.11711
685160.0000    0.60557
685200.0000    0.70372
685240.0000    0.32924
685280.0000    0.45149
685320.0000    0.23732
685360.0000    0.68318
685400.0000    0.35279
685440.0000    0.16046
685480.0000    0.46112
685520.0000    0.43049
685560.0000    0.46293
685600.0000    0.55314
685640.0000    0.48034
685680.0000    0.62227
685720.0000    0.39417
685760.0000    0.39332
685800.0000    0.36021
685840.0000    0.57460
685880.0000    0.40168
685920.0000    0.21322
685960.0000    0.45653
686000.0000    0.31162
686040.0000    0.41935
686080.0000    0.40208
686120.0000    0.64238
686160.0000    0.38288
686200.0000    0.26814
686240.0000    0.36727
686280.0000    0.57950
686320.0000    0.42358
686360.0000    0.35267
686400.0000    0.25080
686440.0000    0.66824
686480.0000    0.38593
686520.0000    0.36142
686560.0000    0.40560
686600.0000    0.39549
686640.0000    0.53051
686680.0000    0.39554
686720.0000    0.37212
686760.0000   -0.03877
686800.0000    0.32416
686840.0000    0.34842
686880.0000    0.30539
686920.0000    0.52987
686960.0000    0.50069
687000.0000    0.36084
687040.0000    0.39046
687080.0000    0.34025
687120.0000    0.44304
687160.0000    0.26150
687200.0000    0.23861
687240.0000    0.20826
687280.0000    0.23319
687320.0000    0.16460
687360.0000   -0.05961
687400.0000    0.25111
687440.0000    0.18850
687480.0000    0.21461
687520.0000    0.19170
687560.0000    0.32722
687600.0000    0.22709
687640.0000    0.17517
687680.0000    0.29656
687720.0000    0.28700
687760.0000    0.23270
687800.0000    0.39347
687840.0000    0.32371
687880.0000    0.21521
687920.0000    0.23403
687960.0000    0.09207
688000.0000    0.14145
688040.0000    0.09282
688080.0000   -0.12790
688120.0000   -0.08541
688160.0000   -0.02836
688200.0000    0.34870
688240.0000    0.27138
688280.0000    0.13408
688320.0000    0.33357
688360.0000   -0.15847
688400.0000    0.12751
688440.0000   -0.37521
688480.0000   -0.40457
688520.0000   -0.19878
688560.0000    0.14075
688600.0000    0.14696
688640.0000    0.07987
688680.0000   -0.02452
688720.0000    0.05995
688760.0000    0.23980
688800.0000    0.21221
688840.0000   -0.18357
688880.0000    0.11823
688920.0000    0.00030
688960.0000    0.08981
689000.0000    0.24105
689040.0000   -0.08606
689080.0000    0.26185
689120.0000    0.29651
689160.0000    0.20299
689200.0000    0.25939
689240.0000    0.11753
689280.0000    0.34348
689320.0000    0.32151
689360.0000    0.49674
689400.0000    0.64927
689440.0000    0.37100
689480.0000    0.35319
689520.0000    0.64689
689560.0000    0.55411
689600.0000    0.31037
689640.0000    0.34174
689680.0000    0.29597
689720.0000    0.31876
689760.0000    0.37534
689800.0000    0.27776
689840.0000    0.30802
689880.0000    0.27785
689920.0000    0.31176
689960.0000    0.33939
690000.0000    0.29939
690040.0000    0.35992
690080.0000    0.56334
690120.0000    0.40882
690160.0000    0.31257
690200.0000    0.42179
690240.0000    0.59922
690280.0000    0.47455
690320.0000    0.56486
690360.0000    0.35908
690400.0000    0.51759
690440.0000    0.43382
690480.0000    0.43966
690520.0000    0.41679
690560.0000    0.42435
690600.0000    0.33313
690640.0000    0.29711
690680.0000    0.27915
690720.0000    0.48145
690760.0000    0.30780
690800.0000    0.23749
690840.0000    0.31829
690880.0000    0.47464
690920.0000    0.17789
690960.0000    0.41148
691000.0000    0.16811
691040.0000    0.33607
691080.0000    0.12747
691120.0000    0.37483
691160.0000    0.33740
691200.0000    0.36575
691240.0000    0.34168
691280.0000    0.35674
691320.0000    0.56105
691360.0000    0.31009
691400.0000    0.27880
691440.0000    0.28869
691480.0000    0.23155
691520.0000    0.29736
691560.0000    0.27480
691600.0000    0.29920
691640.0000    0.11312
691680.0000    0.14649
691720.0000    0.23986
691760.0000    0.13369
691800.0000    0.39195
691840.0000    0.17460
691880.0000    0.21769
691920.0000    0.39103
691960.0000    0.10085
692000.0000    0.18670
692040.0000    0.36746
692080.0000    0.32410
692120.0000    0.29347
692160.0000    0.16355
692200.0000    0.07615
692240.0000    0.28629
692280.0000    0.31262
692320.0000    0.41268
692360.0000    0.46408
692400.0000    0.14304
692440.0000    0.47051
692480.0000    0.40483
692520.0000    0.42678
692560.0000    0.27791
692600.0000    0.22601
692640.0000    0.42078
692680.0000    0.43391
692720.0000    0.49163
692760.0000    0.37129
692800.0000    0.46991
692840.0000    0.26628
692880.0000    0.17215
692920.0000   -0.01235
692960.0000    0.41566
693000.0000    0.31126
693040.0000    0.19597
693080.0000    0.31841
693120.0000    0.27245
693160.0000    0.21185
693200.0000    0.39915
693240.0000    0.27453
693280.0000    0.08778
693320.0000    0.21195
693360.0000    0.28795
693400.0000    0.36997
693440.0000    0.14892
693480.0000    0.23299
693520.0000    0.20575
693560.0000    0.19094
693600.0000    0.05350
693640.0000   -0.11807
693680.0000   -0.32828
693720.0000   -0.22930
693760.0000   -0.45583
693800.0000   -0.10728
693840.0000   -0.16411
693880.0000    0.29617
693920.0000    0.05645
693960.0000   -0.50660
694000.0000   -0.24414
694040.0000   -0.32196
694080.0000   -0.74799
694120.0000   -0.58894
694160.0000   -0.32239
694200.0000   -0.11636
694240.0000   -0.36564
694280.0000    0.13923
694320.0000   -0.02575
694360.0000    0.31092
694400.0000   -0.25345
694440.0000   -0.06500
694480.0000   -0.11158
694520.0000   -0.10237
694560.0000    0.18344
694600.0000    0.12646
694640.0000    0.11135
694680.0000    0.31827
694720.0000    0.17511
694760.0000    0.45507
694800.0000    0.08506
694840.0000    0.18005
694880.0000   -0.13067
694920.0000   -0.22254
694960.0000    0.27819
695000.0000    0.06441
695040.0000   -0.00598
695080.0000   -0.12426
695120.0000   -0.30110
695160.0000    0.16779
695200.0000    0.21448
695240.0000   -0.10213
695280.0000   -0.09900
695320.0000   -0.29919
695360.0000   -0.24042
695400.0000   -0.01982
695440.0000   -0.06727
695480.0000    0.29025
695520.0000    0.08374
695560.0000    0.06404
695600.0000    0.48709
695640.0000    0.62678
695680.0000    0.47546
695720.0000    0.50386
695760.0000    0.49880
695800.0000    0.52848
695840.0000    0.48046
695880.0000    0.33201
695920.0000    0.15535
695960.0000   -0.27713
696000.0000   -0.09512
696040.0000   -0.03573
696080.0000    0.00014
696120.0000    0.15930
696160.0000   -0.04797
696200.0000    0.15461
696240.0000    0.09414
696280.0000    0.34731
696320.0000    0.29443
696360.0000    0.22270
696400.0000    0.10713
696440.0000    0.03022
696480.0000   -0.21079
696520.0000    0.12575
696560.0000    0.14565
696600.0000    0.00564
696640.0000    0.15168
696680.0000    0.05772
696720.0000    0.22100
696760.0000    0.29808
696800.0000    0.19122
696840.0000    0.03514
696880.0000    0.11884
696920.0000    0.10253
696960.0000    0.09979
697000.0000    0.17154
697040.0000    0.04718
697080.0000   -0.01627
697120.0000   -0.24165
697160.0000    0.03435
697200.0000   -0.66743
697240.0000   -0.47967
697280.0000   -0.54785
697320.0000   -0.51508
697360.0000   -0.30265
697400.0000   -0.57796
697440.0000   -0.39322
697480.0000   -0.32854
697520.0000   -0.69530
697560.0000   -0.38437
697600.0000   -0.51089
697640.0000   -0.46608
697680.0000    0.02374
697720.0000   -0.17924
697760.0000   -0.33500
697800.0000   -0.14673
697840.0000    0.12424
697880.0000   -0.35885
697920.0000   -0.54845
697960.0000   -0.18704
698000.0000   -0.56530
698040.0000   -0.49914
698080.0000   -0.35296
698120.0000   -0.17573
698160.0000   -0.43870
698200.0000   -0.25040
698240.0000   -0.41836
698280.0000   -0.41115
698320.0000   -0.37995
698360.0000   -0.54668
698400.0000   -0.44390
698440.0000   -0.48797
698480.0000   -0.44041
698520.0000   -0.51846
698560.0000   -0.35203
698600.0000   -0.46722
698640.0000   -0.45747
698680.0000   -0.56691
698720.0000   -0.53703
698760.0000   -0.28031
698800.0000   -0.48831
698840.0000   -0.55435
698880.0000   -0.61558
698920.0000   -0.70785
698960.0000   -0.71763
699000.0000   -0.67278
699040.0000   -0.35113
699080.0000   -0.43365
699120.0000   -0.45693
699160.0000   -0.37272
699200.0000   -0.23561
699240.0000   -0.58842
699280.0000   -0.44286
699320.0000   -0.32648
699360.0000   -0.58918
699400.0000   -0.50495
699440.0000   -0.35291
699480.0000   -0.51565
699520.0000   -0.56190
699560.0000   -0.86375
699600.0000   -0.54477
699640.0000   -0.51855
699680.0000   -0.66872
699720.0000   -0.60915
699760.0000   -0.58567
699800.0000   -0.51720
699840.0000   -0.18650
699880.0000   -0.54865
699920.0000   -0.47496
699960.0000   -0.57412
700000.0000   -0.48770
700040.0000   -0.90484
700080.0000   -0.66527
700120.0000   -0.52237
700160.0000   -0.31659
700200.0000   -0.64251
700240.0000   -0.80531
700280.0000   -0.34045
700320.0000   -0.78439
700360.0000   -0.76745
700400.0000   -0.46123
700440.0000   -0.72283
700480.0000   -0.54778
700520.0000   -0.61277
700560.0000   -0.68013
700600.0000   -1.04595
700640.0000   -0.76567
700680.0000   -0.79286
700720.0000   -0.27603
700760.0000   -0.43281
700800.0000   -0.72902
700840.0000   -0.25939
700880.0000   -0.49865
700920.0000   -0.62917
700960.0000   -0.72317
701000.0000   -0.40779
701040.0000   -0.74938
701080.0000   -0.67249
701120.0000   -0.51851
701160.0000   -0.40140
701200.0000   -0.48114
701240.0000   -0.28490
701280.0000   -0.72605
701320.0000   -0.29047
701360.0000   -0.17639
701400.0000   -0.29238
701440.0000   -0.47701
701480.0000   -0.45572
701520.0000   -0.65471
701560.0000   -0.81388
701600.0000   -0.78427
701640.0000   -0.32328
701680.0000   -0.50083
701720.0000   -0.80696
701760.0000   -0.35158
701800.0000   -0.72237
701840.0000   -0.67615
701880.0000   -1.04958
701920.0000   -0.79124
701960.0000   -0.41659
702000.0000   -0.31616
702040.0000   -0.69644
702080.0000   -0.31439
702120.0000   -0.49815
702160.0000   -0.10694
702200.0000   -0.33464
702240.0000   -0.03568
702280.0000    0.09433
702320.0000   -0.01279
702360.0000    0.06018
702400.0000   -0.14167
702440.0000    0.05544
702480.0000   -0.05032
702520.0000   -0.14861
702560.0000   -0.31416
702600.0000   -0.37868
702640.0000   -0.47123
702680.0000   -0.57577
702720.0000   -0.46073
702760.0000   -0.32931
702800.0000   -0.54115
702840.0000   -0.47804
702880.0000   -0.26575
702920.0000   -0.40048
702960.0000   -0.39028
703000.0000   -0.47653
703040.0000   -0.50031
703080.0000   -0.73544
703120.0000   -0.28724
703160.0000   -0.46573
703200.0000   -0.71417
703240.0000   -0.32723
703280.0000   -0.36006
703320.0000   -0.44752
703360.0000   -0.50253
703400.0000   -0.20626
703440.0000   -0.27041
703480.0000   -0.39778
703520.0000   -0.43858
703560.0000   -0.30026
703600.0000   -0.47207
703640.0000   -0.45368
703680.0000   -0.37496
703720.0000   -0.00226
703760.0000    0.22203
703800.0000    0.15236
703840.0000    0.00095
703880.0000   -0.03816
703920.0000   -0.23176
703960.0000    0.11999
704000.0000   -0.11527
704040.0000    0.29756
704080.0000    0.40741
704120.0000    0.38330
704160.0000    0.10519
704200.0000    0.13421
704240.0000    0.16375
704280.0000    0.24415
704320.0000    0.46490
704360.0000   -0.16842
704400.0000    0.06165
704440.0000   -0.26285
704480.0000   -0.28338
704520.0000   -0.22977
704560.0000   -0.25855
704600.0000   -0.30528
704640.0000   -0.47876
704680.0000   -0.44309
704720.0000   -0.47897
704760.0000   -0.70936
704800.0000   -0.38271
704840.0000   -0.59562
704880.0000   -0.58670
704920.0000   -0.66550
704960.0000   -0.55512
705000.0000   -0.70957
705040.0000   -0.30296
705080.0000   -0.63961
705120.0000   -0.33431
705160.0000   -0.31352
705200.0000   -0.55413
705240.0000   -0.55404
705280.0000   -0.36835
705320.0000   -0.50494
705360.0000   -0.45313
705400.0000   -0.16610
705440.0000   -0.75201
705480.0000   -0.55398
705520.0000   -0.56336
705560.0000   -0.29713
705600.0000   -0.45809
705640.0000   -0.63818
705680.0000   -0.39667
705720.0000   -0.40632
705760.0000   -0.19722
705800.0000   -0.12142
705840.0000   -0.57474
705880.0000   -0.64205
705920.0000   -0.70731
705960.0000   -0.18390
706000.0000   -0.46537
706040.0000   -0.03035
706080.0000   -0.32069
706120.0000   -0.09382
706160.0000    0.05381
706200.0000   -0.14881
706240.0000   -0.59325
706280.0000   -0.44133
706320.0000   -0.13087
706360.0000   -0.40305
706400.0000   -0.45085
706440.0000   -0.49451
706480.0000   -0.52877
706520.0000   -0.29433
706560.0000   -0.55657
706600.0000   -0.35789
706640.0000   -0.69267
706680.0000    0.06757
706720.0000    0.56603
706760.0000   -0.01593
706800.0000   -0.15590
706840.0000    0.04563
706880.0000    0.31494
706920.0000    0.09947
706960.0000    0.16218
707000.0000    0.23800
707040.0000    0.57254
707080.0000    0.65833
707120.0000    0.35711
707160.0000    0.07467
707200.0000    0.25988
707240.0000    0.23365
707280.0000    0.39496
707320.0000    0.27455
707360.0000    0.29793
707400.0000    0.30878
707440.0000    0.39066
707480.0000    0.28550
707520.0000    0.22355
707560.0000    0.44379
707600.0000    0.24796
707640.0000    0.51740
707680.0000    0.29803
707720.0000    0.22934
707760.0000    0.33686
707800.0000    0.48871
707840.0000    0.41817
707880.0000    0.41449
707920.0000    0.07092
707960.0000    0.32204
708000.0000    0.51137
708040.0000    0.25123
708080.0000    0.05012
708120.0000    0.25321
708160.0000    0.28933
708200.0000    0.34304
708240.0000    0.32110
708280.0000    0.19244
708320.0000    0.19688
708360.0000    0.46837
708400.0000    0.18418
708440.0000    0.20363
708480.0000    0.35754
708520.0000    0.65891
708560.0000    0.52159
708600.0000    0.14977
708640.0000    0.41553
708680.0000    0.44023
708720.0000    0.05500
708760.0000    0.42876
708800.0000    0.45877
708840.0000    0.33874
708880.0000    0.35452
708920.0000    0.10038
708960.0000    0.35121
709000.0000    0.40164
709040.0000    0.58248
709080.0000    0.53375
709120.0000    0.64082
709160.0000    0.62780
709200.0000    0.54456
709240.0000    0.48211
709280.0000    0.17502
709320.0000    0.34981
709360.0000    0.47163
709400.0000    0.41316
709440.0000    0.62801
709480.0000    0.15020
709520.0000    0.27884
709560.0000    0.19906
709600.0000    0.31038
709640.0000    0.25390
709680.0000    0.07293
709720.0000    0.42087
709760.0000    0.40793
709800.0000    0.18357
709840.0000    0.03611
709880.0000    0.37216
709920.0000    0.46739
709960.0000    0.70014
710000.0000    0.29571
710040.0000    0.00291
710080.0000    0.22921
710120.0000    0.09384
710160.0000   -0.00536
710200.0000   -0.07829
710240.0000   -0.05519
710280.0000    0.39217
710320.0000    0.01536
710360.0000    0.06224
710400.0000    0.33881
710440.0000    0.29415
710480.0000    0.14577
710520.0000    0.15940
710560.0000    0.12531
710600.0000    0.12362
710640.0000    0.20769
710680.0000    0.04796
710720.0000   -0.02905
710760.0000    0.03474
710800.0000   -0.22767
710840.0000   -0.01463
710880.0000   -0.18947
710920.0000    0.28623
710960.0000    0.55341
711000.0000    0.41819
711040.0000    0.27115
711080.0000    0.32061
711120.0000   -0.04248
711160.0000   -0.21001
711200.0000   -0.01174
711240.0000    0.03210
711280.0000    0.00699
711320.0000    0.17181
711360.0000    0.08927
711400.0000   -0.20821
711440.0000    0.09064
711480.0000    0.14750
711520.0000   -0.18879
711560.0000   -0.28587
711600.0000   -0.28753
711640.0000   -0.43098
711680.0000   -0.37089
711720.0000   -0.13668
711760.0000   -0.17049
711800.0000   -0.01747
711840.0000   -0.01485
711880.0000   -0.16482
711920.0000    0.34833
711960.0000    0.18523
712000.0000    0.20731
712040.0000    0.03831
712080.0000    0.43635
712120.0000    0.14561
712160.0000    0.33899
712200.0000   -0.05145
712240.0000    0.30857
712280.0000   -0.13057
712320.0000    0.36209
712360.0000    0.35106
712400.0000    0.34946
712440.0000   -0.02584
712480.0000    0.21340
712520.0000    0.03077
712560.0000    0.03522
712600.0000    0.07451
712640.0000    0.09163
712680.0000    0.46558
712720.0000    0.44649
712760.0000    0.47635
712800.0000    0.30288
712840.0000    0.32250
712880.0000    0.17291
712920.0000    0.25554
712960.0000    0.22762
713000.0000    0.21083
713040.0000    0.34648
713080.0000    0.29871
713120.0000    0.39084
713160.0000    0.00847
713200.0000   -0.11973
713240.0000   -0.12565
713280.0000   -0.22833
713320.0000   -0.53828
713360.0000   -0.34395
713400.0000   -0.21287
713440.0000    0.26783
713480.0000    0.24469
713520.0000   -0.25206
713560.0000    0.18767
713600.0000    0.25790
713640.0000    0.35841
713680.0000    0.35395
713720.0000    0.24791
713760.0000    0.06347
713800.0000    0.33954
713840.0000    0.43824
713880.0000    0.28357
713920.0000    0.20365
713960.0000    0.33275
714000.0000    0.15808
714040.0000    0.22513
714080.0000    0.17128
714120.0000    0.28470
714160.0000    0.42083
714200.0000    0.19956
714240.0000    0.53961
714280.0000    0.47094
714320.0000    0.14568
714360.0000    0.27844
714400.0000    0.36998
714440.0000    0.40214
714480.0000    0.37687
714520.0000    0.38515
714560.0000    0.44901
714600.0000    0.19134
714640.0000    0.44147
714680.0000    0.54665
714720.0000    0.53098
714760.0000    0.42674
714800.0000    0.55338
714840.0000    0.42169
714880.0000    0.58841
714920.0000    0.58572
714960.0000    0.39277
715000.0000    0.25736
715040.0000    0.20449
715080.0000    0.37021
715120.0000    0.22567
715160.0000    0.22503
715200.0000    0.15967
715240.0000    0.24123
715280.0000    0.13652
715320.0000    0.18752
715360.0000    0.48087
715400.0000    0.44136
715440.0000    0.49078
715480.0000    0.30084
715520.0000    0.63214
715560.0000    0.09621
715600.0000    0.19059
715640.0000    0.22050
715680.0000    0.15287
715720.0000    0.28269
715760.0000    0.29526
715800.0000    0.13604
715840.0000   -0.09535
715880.0000    0.08529
715920.0000    0.25905
715960.0000    0.34714
716000.0000    0.28676
716040.0000    0.26354
716080.0000    0.46546
716120.0000    0.28884
716160.0000    0.41719
716200.0000    0.30646
716240.0000    0.44555
716280.0000    0.53009
716320.0000    0.44851
716360.0000    0.14558
716400.0000    0.36892
716440.0000    0.43030
716480.0000    0.22272
716520.0000    0.25549
716560.0000    0.38627
716600.0000    0.34752
716640.0000    0.45733
716680.0000    0.42042
716720.0000    0.32454
716760.0000    0.24750
716800.0000    0.32007
716840.0000    0.14842
716880.0000    0.24202
716920.0000    0.47316
716960.0000    0.31318
717000.0000    0.45582
717040.0000    0.25795
717080.0000    0.27740
717120.0000    0.40294
717160.0000    0.16658
717200.0000    0.19652
717240.0000    0.52770
717280.0000    0.34419
717320.0000    0.43222
717360.0000    0.26757
717400.0000   -0.01358
717440.0000    0.40879
717480.0000    0.37639
717520.0000    0.58435
717560.0000    0.31207
717600.0000    0.58554
717640.0000    0.74437
717680.0000    0.69888
717720.0000    0.70159
717760.0000    0.56200
717800.0000    0.58151
717840.0000    0.83896
717880.0000    0.86538
717920.0000    0.63111
717960.0000    0.80682
718000.0000    0.83026
718040.0000    0.71675
718080.0000    0.85893
718120.0000    0.82182
718160.0000    0.71480
718200.0000    0.89297
718240.0000    0.42584
718280.0000    0.54972
718320.0000    0.38067
718360.0000    0.47975
718400.0000    0.38819
718440.0000    0.50533
718480.0000    0.53123
718520.0000    0.32757
718560.0000    0.38140
718600.0000    0.41605
718640.0000    0.24434
718680.0000    0.40415
718720.0000    0.49725
718760.0000    0.63450
718800.0000    0.69961
718840.0000    0.45903
718880.0000    0.59374
718920.0000    0.45778
718960.0000    0.46922
719000.0000    0.65428
719040.0000    0.38576
719080.0000    0.30536
719120.0000    0.53953
719160.0000    0.38425
719200.0000    0.43278
719240.0000    0.42041
719280.0000    0.54352
719320.0000    0.54632
719360.0000    0.52208
719400.0000    0.55746
719440.0000    0.54573
719480.0000    0.31653
719520.0000    0.39925
719560.0000    0.38723
719600.0000    0.23156
719640.0000    0.37774
719680.0000    0.26319
719720.0000    0.34938
719760.0000    0.16759
719800.0000    0.37919
719840.0000    0.43589
719880.0000    0.30064
719920.0000    0.34961
719960.0000    0.38254
720000.0000    0.29433
720040.0000   -0.03257
720080.0000    0.12470
720120.0000    0.09131
720160.0000    0.28998
720200.0000    0.33003
720240.0000    0.48980
720280.0000    0.57341
720320.0000    0.37157
720360.0000    0.40812
720400.0000    0.42151
720440.0000    0.28624
720480.0000    0.28464
720520.0000    0.63417
720560.0000    0.52895
720600.0000    0.27426
720640.0000    0.43199
720680.0000    0.21582
720720.0000    0.21564
720760.0000    0.10904
720800.0000    0.38090
720840.0000    0.29828
720880.0000    0.50168
720920.0000    0.47537
720960.0000    0.58603
721000.0000    0.58383
721040.0000    0.55122
721080.0000    0.69083
721120.0000    0.62398
721160.0000    0.56391
721200.0000    0.74635
721240.0000    0.34897
721280.0000    0.78585
721320.0000    0.42916
721360.0000    0.42840
721400.0000    0.76793
721440.0000    0.70042
721480.0000    0.55746
721520.0000    0.36187
721560.0000    0.37789
721600.0000    0.47650
721640.0000    0.50736
721680.0000    0.74587
721720.0000    0.62796
721760.0000    0.61317
721800.0000    0.17697
721840.0000    0.37540
721880.0000    0.39537
721920.0000    0.40019
721960.0000    0.32672
722000.0000    0.72680
722040.0000    0.69471
722080.0000    0.34723
722120.0000    0.39914
722160.0000    0.46370
722200.0000    0.62996
722240.0000    0.40629
722280.0000    0.54413
722320.0000    0.58465
722360.0000    0.55536
722400.0000    0.29908
722440.0000    0.28679
722480.0000    0.33886
722520.0000    0.65710
722560.0000    0.49727
722600.0000    0.35960
722640.0000    0.59433
722680.0000    0.40668
722720.0000    0.42726
722760.0000    0.46389
722800.0000   -0.19236
722840.0000    0.08267
722880.0000    0.25644
722920.0000    0.16956
722960.0000    0.33389
723000.0000    0.18533
723040.0000    0.19141
723080.0000    0.09058
723120.0000    0.14385
723160.0000    0.36142
723200.0000    0.48272
723240.0000    0.23919
723280.0000    0.36875
723320.0000   -0.01938
723360.0000    0.16136
723400.0000    0.12821
723440.0000    0.09052
723480.0000    0.03572
723520.0000    0.13990
723560.0000   -0.01738
723600.0000    0.42534
723640.0000    0.42685
723680.0000   -0.02489
723720.0000   -0.01642
723760.0000    0.40140
723800.0000    0.45917
723840.0000    0.35914
[truncated: 158,795 more chars]
