# Supplementary material for: Comment on 'Valid molecular dynamics simulations of human hemoglobin require a surprisingly large box size'
Source: eLife. 2019 Jun 20;8:e44718. doi: 10.7554/eLife.44718 (PMC6586461; doi:10.7554/eLife.44718)
Supplement: Figure 4—source data 1. — The zip archive contains a README file describing which source files correspond to the different panels. [file elife-44718-fig4-data1.zip › figure4/panels_EF/amber/box2/eq6/proj.xvg]

25000.0000   -0.51508
25040.0000   -0.49697
25080.0000   -0.40634
25120.0000   -0.27293
25160.0000   -0.26757
25200.0000   -0.92371
25240.0000   -0.59844
25280.0000   -0.10529
25320.0000   -0.44375
25360.0000   -0.49760
25400.0000   -0.64451
25440.0000   -0.79360
25480.0000   -1.11802
25520.0000   -1.11014
25560.0000   -1.14961
25600.0000   -0.89380
25640.0000   -1.09133
25680.0000   -0.60816
25720.0000   -0.56222
25760.0000   -0.47341
25800.0000   -0.48235
25840.0000   -0.06293
25880.0000   -0.42786
25920.0000   -0.47772
25960.0000    0.06551
26000.0000   -0.65366
26040.0000   -0.57728
26080.0000   -0.34639
26120.0000   -0.60649
26160.0000   -0.74547
26200.0000   -0.71330
26240.0000   -0.74784
26280.0000   -0.59279
26320.0000   -1.09720
26360.0000   -0.97710
26400.0000   -0.85864
26440.0000   -0.93552
26480.0000   -0.43486
26520.0000   -0.26611
26560.0000   -0.56582
26600.0000   -0.78201
26640.0000   -0.45254
26680.0000   -0.31358
26720.0000   -0.86544
26760.0000   -0.45212
26800.0000   -0.53442
26840.0000   -0.28618
26880.0000   -0.51758
26920.0000   -0.60092
26960.0000   -0.12300
27000.0000   -0.10849
27040.0000   -0.16490
27080.0000   -0.25221
27120.0000   -0.57436
27160.0000   -0.32709
27200.0000   -0.38113
27240.0000   -0.13654
27280.0000   -0.37644
27320.0000   -0.64385
27360.0000   -0.15031
27400.0000   -0.15295
27440.0000   -0.29704
27480.0000   -0.54324
27520.0000   -0.36814
27560.0000   -0.39969
27600.0000   -0.71863
27640.0000   -0.75512
27680.0000   -0.86896
27720.0000   -0.57831
27760.0000   -0.50206
27800.0000   -0.39009
27840.0000   -0.46676
27880.0000   -0.48194
27920.0000   -0.26329
27960.0000   -0.26500
28000.0000   -0.42548
28040.0000   -0.55550
28080.0000   -0.41716
28120.0000   -0.56319
28160.0000   -0.49958
28200.0000   -0.42912
28240.0000   -0.34279
28280.0000   -0.34606
28320.0000   -0.16726
28360.0000   -0.09238
28400.0000   -0.35710
28440.0000   -0.29408
28480.0000   -0.15150
28520.0000   -0.18722
28560.0000   -0.10756
28600.0000   -0.08111
28640.0000   -0.22313
28680.0000   -0.45447
28720.0000   -0.46619
28760.0000   -0.21780
28800.0000   -0.22581
28840.0000   -0.46629
28880.0000   -0.30665
28920.0000   -0.27175
28960.0000   -0.58253
29000.0000   -0.59336
29040.0000   -0.25085
29080.0000   -0.40145
29120.0000   -0.30876
29160.0000   -0.63925
29200.0000   -0.67732
29240.0000   -0.48830
29280.0000   -0.35189
29320.0000   -0.56552
29360.0000   -0.72416
29400.0000   -0.41610
29440.0000   -0.12452
29480.0000   -0.36075
29520.0000   -0.61726
29560.0000   -0.53850
29600.0000   -0.06082
29640.0000   -0.48425
29680.0000   -0.49717
29720.0000   -0.68856
29760.0000   -0.08388
29800.0000   -0.32714
29840.0000   -0.20539
29880.0000    0.08637
29920.0000    0.10249
29960.0000   -0.53966
30000.0000   -0.46201
30040.0000   -0.22771
30080.0000   -0.21323
30120.0000   -0.40689
30160.0000   -0.22718
30200.0000   -0.17453
30240.0000   -0.76062
30280.0000   -0.24861
30320.0000   -0.44697
30360.0000   -0.45178
30400.0000   -0.43358
30440.0000   -0.37799
30480.0000   -0.37861
30520.0000   -0.56041
30560.0000   -0.49183
30600.0000   -0.59259
30640.0000   -0.56230
30680.0000   -0.83420
30720.0000   -0.61278
30760.0000   -0.50566
30800.0000   -0.28737
30840.0000   -0.40050
30880.0000   -0.20029
30920.0000   -0.52430
30960.0000   -0.44920
31000.0000   -0.54165
31040.0000   -0.56308
31080.0000   -0.46566
31120.0000   -0.42050
31160.0000   -0.45165
31200.0000   -0.42929
31240.0000   -0.55672
31280.0000   -0.41581
31320.0000   -0.20432
31360.0000   -0.35691
31400.0000   -0.61556
31440.0000   -0.51012
31480.0000   -0.52070
31520.0000   -0.21175
31560.0000   -0.37468
31600.0000   -0.23103
31640.0000   -0.41571
31680.0000   -0.18869
31720.0000   -0.66801
31760.0000   -0.69462
31800.0000   -0.62169
31840.0000   -0.48842
31880.0000   -0.70001
31920.0000   -0.51277
31960.0000   -0.87719
32000.0000   -0.62092
32040.0000   -0.55354
32080.0000   -0.60246
32120.0000   -0.70709
32160.0000   -0.64330
32200.0000   -0.63067
32240.0000   -0.56405
32280.0000   -0.51999
32320.0000   -0.23196
32360.0000   -0.52592
32400.0000   -0.60405
32440.0000   -0.41783
32480.0000   -0.19731
32520.0000   -0.56193
32560.0000   -0.43047
32600.0000   -0.46014
32640.0000   -0.27898
32680.0000   -0.53810
32720.0000   -0.24319
32760.0000   -0.29556
32800.0000   -0.25460
32840.0000   -0.17790
32880.0000    0.03745
32920.0000   -0.01015
32960.0000   -0.43918
33000.0000   -0.54770
33040.0000   -0.46440
33080.0000   -0.63533
33120.0000   -0.31626
33160.0000    0.03394
33200.0000    0.11391
33240.0000    0.47446
33280.0000    0.34970
33320.0000    0.32394
33360.0000    0.48326
33400.0000    0.23049
33440.0000    0.07624
33480.0000    0.33680
33520.0000    0.36887
33560.0000    0.38244
33600.0000    0.16067
33640.0000   -0.05196
33680.0000   -0.06190
33720.0000    0.08843
33760.0000   -0.00986
33800.0000   -0.18253
33840.0000   -0.75493
33880.0000   -0.44423
33920.0000   -0.46600
33960.0000    0.00362
34000.0000    0.07931
34040.0000    0.33878
34080.0000    0.38891
34120.0000    0.35787
34160.0000    0.47051
34200.0000    0.17830
34240.0000   -0.02460
34280.0000    0.34381
34320.0000    0.27212
34360.0000    0.18467
34400.0000    0.31944
34440.0000    0.11637
34480.0000    0.39478
34520.0000    0.31835
34560.0000    0.39263
34600.0000    0.45599
34640.0000    0.39924
34680.0000    0.40378
34720.0000    0.12053
34760.0000    0.37164
34800.0000    0.15076
34840.0000    0.45937
34880.0000    0.73786
34920.0000    0.80114
34960.0000    0.28831
35000.0000    0.29674
35040.0000    0.42908
35080.0000    0.33530
35120.0000    0.36304
35160.0000    0.39412
35200.0000    0.19062
35240.0000    0.24684
35280.0000    0.07496
35320.0000    0.38026
35360.0000    0.25130
35400.0000    0.23982
35440.0000    0.07562
35480.0000    0.18838
35520.0000    0.35466
35560.0000    0.24345
35600.0000   -0.05642
35640.0000    0.31953
35680.0000    0.03048
35720.0000    0.32772
35760.0000   -0.00133
35800.0000    0.46680
35840.0000    0.12385
35880.0000    0.23568
35920.0000    0.57007
35960.0000    0.43060
36000.0000    0.29893
36040.0000    0.46549
36080.0000    0.52629
36120.0000    0.52242
36160.0000    0.54896
36200.0000    0.29599
36240.0000    0.50245
36280.0000    0.18938
36320.0000    0.26609
36360.0000    0.67812
36400.0000    0.45205
36440.0000    0.51329
36480.0000    0.37141
36520.0000    0.40039
36560.0000    0.40251
36600.0000    0.21875
36640.0000    0.50031
36680.0000    0.12131
36720.0000    0.53137
36760.0000    0.46783
36800.0000    0.45650
36840.0000    0.49831
36880.0000    0.39306
36920.0000    0.44327
36960.0000    0.57435
37000.0000    0.67676
37040.0000    0.29728
37080.0000    0.39138
37120.0000    0.56322
37160.0000    0.13838
37200.0000    0.31226
37240.0000    0.77809
37280.0000    0.28004
37320.0000    0.59111
37360.0000    0.35708
37400.0000    0.39550
37440.0000    0.56153
37480.0000    0.39863
37520.0000    0.50521
37560.0000    0.53066
37600.0000    0.38992
37640.0000    0.52760
37680.0000    0.46981
37720.0000    0.54910
37760.0000    0.57168
37800.0000    0.62596
37840.0000    0.72790
37880.0000    0.61835
37920.0000    0.76146
37960.0000    0.50237
38000.0000    0.41378
38040.0000    0.54417
38080.0000    0.29454
38120.0000    0.43368
38160.0000    0.48464
38200.0000    0.70011
38240.0000    0.44253
38280.0000    0.55980
38320.0000    0.52586
38360.0000    0.51160
38400.0000    0.62180
38440.0000    0.64901
38480.0000    0.71283
38520.0000    0.47906
38560.0000    0.72771
38600.0000    0.70760
38640.0000    0.70843
38680.0000    0.82242
38720.0000    0.31455
38760.0000    0.82937
38800.0000    0.55682
38840.0000    0.34054
38880.0000    0.79380
38920.0000    0.53227
38960.0000    0.36225
39000.0000    0.22439
39040.0000    0.54352
39080.0000    0.50890
39120.0000    0.43421
39160.0000    0.44424
39200.0000    0.26751
39240.0000    0.23622
39280.0000    0.36839
39320.0000    0.11281
39360.0000    0.07650
39400.0000    0.44953
39440.0000    0.28951
39480.0000    0.24482
39520.0000    0.13783
39560.0000    0.41853
39600.0000    0.33249
39640.0000   -0.06223
39680.0000    0.18795
39720.0000    0.37110
39760.0000    0.40488
39800.0000    0.30096
39840.0000    0.00867
39880.0000    0.21171
39920.0000    0.05838
39960.0000    0.30428
40000.0000    0.28002
40040.0000    0.10833
40080.0000    0.20080
40120.0000    0.37919
40160.0000    0.20925
40200.0000    0.17287
40240.0000    0.01909
40280.0000   -0.49746
40320.0000   -0.51152
40360.0000   -0.39549
40400.0000   -0.62677
40440.0000   -0.26582
40480.0000   -0.33566
40520.0000   -0.50099
40560.0000   -0.53047
40600.0000   -0.32619
40640.0000   -0.28820
40680.0000   -0.61945
40720.0000   -0.46066
40760.0000   -0.43963
40800.0000   -0.29974
40840.0000   -0.40095
40880.0000   -0.34098
40920.0000   -0.44878
40960.0000   -0.66220
41000.0000   -0.56998
41040.0000   -0.73139
41080.0000   -0.63090
41120.0000   -0.50759
41160.0000   -0.61786
41200.0000   -0.30641
41240.0000   -0.39663
41280.0000   -0.53473
41320.0000   -0.32392
41360.0000   -0.50934
41400.0000   -0.31656
41440.0000   -0.42214
41480.0000   -0.45024
41520.0000   -0.45804
41560.0000   -0.45004
41600.0000   -0.40216
41640.0000   -0.49994
41680.0000   -0.52650
41720.0000   -0.28022
41760.0000   -0.49013
41800.0000   -0.42676
41840.0000   -0.43724
41880.0000   -0.27370
41920.0000   -0.48877
41960.0000   -0.35739
42000.0000   -0.25257
42040.0000   -0.62314
42080.0000   -0.39525
42120.0000   -0.53898
42160.0000   -0.22725
42200.0000   -0.47246
42240.0000   -0.29258
42280.0000   -0.48334
42320.0000   -0.44864
42360.0000   -0.20586
42400.0000   -0.66184
42440.0000   -0.59853
42480.0000   -0.71847
42520.0000   -0.64909
42560.0000   -0.89615
42600.0000   -0.64878
42640.0000   -0.53259
42680.0000   -0.54569
42720.0000   -0.33885
42760.0000   -0.52984
42800.0000   -0.30707
42840.0000   -0.45556
42880.0000   -0.38660
42920.0000   -0.67175
42960.0000   -0.44264
43000.0000   -0.57490
43040.0000   -0.66176
43080.0000   -0.63514
43120.0000   -0.59020
43160.0000   -0.67399
43200.0000   -0.58412
43240.0000   -0.60880
43280.0000   -0.51980
43320.0000   -0.54819
43360.0000   -0.62481
43400.0000   -0.60462
43440.0000   -0.44993
43480.0000   -0.41976
43520.0000   -0.40913
43560.0000   -0.41882
43600.0000   -0.59725
43640.0000   -0.61030
43680.0000   -0.57919
43720.0000   -0.45464
43760.0000   -0.57206
43800.0000   -0.60846
43840.0000   -0.45868
43880.0000   -0.57215
43920.0000   -0.45512
43960.0000   -0.50603
44000.0000   -0.68884
44040.0000   -0.46848
44080.0000   -0.49142
44120.0000   -0.59246
44160.0000   -0.65123
44200.0000   -0.64881
44240.0000   -0.56770
44280.0000   -0.53089
44320.0000   -0.73697
44360.0000   -0.65119
44400.0000   -0.43689
44440.0000   -0.63609
44480.0000   -0.32846
44520.0000   -0.43326
44560.0000   -0.59823
44600.0000   -0.61732
44640.0000   -0.57223
44680.0000   -0.54188
44720.0000   -0.33226
44760.0000   -0.50054
44800.0000   -0.60248
44840.0000   -0.26411
44880.0000   -0.39567
44920.0000   -0.63740
44960.0000   -0.65313
45000.0000   -0.54374
45040.0000   -0.55585
45080.0000   -0.35370
45120.0000   -0.34515
45160.0000   -0.38150
45200.0000   -0.63447
45240.0000   -0.46937
45280.0000   -0.27365
45320.0000   -0.22306
45360.0000   -0.23231
45400.0000   -0.17488
45440.0000   -0.46285
45480.0000   -0.64415
45520.0000   -0.56447
45560.0000   -0.43173
45600.0000   -0.61332
45640.0000   -0.10163
45680.0000   -0.35963
45720.0000   -0.50480
45760.0000   -0.40157
45800.0000   -0.64986
45840.0000   -0.63468
45880.0000   -0.46853
45920.0000   -0.41367
45960.0000   -0.65167
46000.0000   -0.43867
46040.0000   -0.53068
46080.0000   -0.42864
46120.0000   -0.56319
46160.0000   -0.36550
46200.0000   -0.35042
46240.0000   -0.58045
46280.0000   -0.63789
46320.0000   -0.43031
46360.0000   -0.54510
46400.0000   -0.21162
46440.0000   -0.43863
46480.0000   -0.54255
46520.0000   -0.39518
46560.0000   -0.47005
46600.0000   -0.51938
46640.0000   -0.33882
46680.0000   -0.35862
46720.0000   -0.40196
46760.0000   -0.23170
46800.0000   -0.24907
46840.0000   -0.56159
46880.0000   -0.46891
46920.0000   -0.40059
46960.0000   -0.05356
47000.0000    0.03548
47040.0000   -0.16831
47080.0000   -0.25312
47120.0000   -0.12806
47160.0000   -0.33054
47200.0000   -0.36944
47240.0000   -0.19285
47280.0000   -0.25104
47320.0000   -0.23635
47360.0000   -0.30556
47400.0000   -0.53543
47440.0000   -0.39693
47480.0000   -0.59344
47520.0000   -0.71521
47560.0000   -0.56762
47600.0000   -0.56181
47640.0000   -0.39621
47680.0000   -0.28968
47720.0000   -0.08247
47760.0000   -0.31872
47800.0000   -0.37149
47840.0000   -0.60207
47880.0000   -0.61644
47920.0000   -0.31448
47960.0000   -0.04690
48000.0000   -0.07824
48040.0000   -0.21757
48080.0000   -0.31441
48120.0000   -0.52193
48160.0000   -0.06265
48200.0000   -0.47078
48240.0000   -0.22330
48280.0000    0.10619
48320.0000   -0.44096
48360.0000   -0.49904
48400.0000   -0.28051
48440.0000   -0.28009
48480.0000   -0.36093
48520.0000   -0.23964
48560.0000   -0.25282
48600.0000    0.12426
48640.0000    0.00949
48680.0000   -0.33598
48720.0000   -0.19387
48760.0000   -0.16454
48800.0000   -0.03031
48840.0000    0.19935
48880.0000    0.07990
48920.0000    0.10642
48960.0000    0.00463
49000.0000   -0.15804
49040.0000   -0.04519
49080.0000   -0.24670
49120.0000    0.05374
49160.0000    0.06848
49200.0000    0.03466
49240.0000   -0.03208
49280.0000    0.11143
49320.0000   -0.12698
49360.0000    0.27703
49400.0000    0.57807
49440.0000    0.38082
49480.0000    0.30566
49520.0000    0.18702
49560.0000    0.32080
49600.0000    0.37060
49640.0000    0.39489
49680.0000    0.35327
49720.0000    0.16936
49760.0000    0.29348
49800.0000    0.35142
49840.0000    0.51945
49880.0000    0.70368
49920.0000    0.48525
49960.0000    0.49064
50000.0000    0.50511
50040.0000    0.22477
50080.0000    0.36334
50120.0000    0.38391
50160.0000    0.52000
50200.0000    0.38287
50240.0000    0.34303
50280.0000    0.33928
50320.0000    0.41342
50360.0000    0.54368
50400.0000    0.17842
50440.0000    0.48441
50480.0000    0.35499
50520.0000    0.23317
50560.0000    0.28884
50600.0000    0.42031
50640.0000   -0.02599
50680.0000    0.14788
50720.0000   -0.14504
50760.0000    0.05049
50800.0000    0.20606
50840.0000    0.09497
50880.0000    0.06464
50920.0000   -0.32905
50960.0000   -0.16183
51000.0000   -0.19887
51040.0000   -0.06824
51080.0000    0.22812
51120.0000    0.21388
51160.0000    0.28752
51200.0000    0.32255
51240.0000    0.39965
51280.0000    0.23903
51320.0000    0.52961
51360.0000    0.03313
51400.0000    0.26755
51440.0000    0.28790
51480.0000    0.20349
51520.0000    0.16290
51560.0000    0.21152
51600.0000    0.16524
51640.0000    0.28458
51680.0000    0.42468
51720.0000    0.45922
51760.0000    0.51546
51800.0000    0.43222
51840.0000    0.45853
51880.0000    0.41149
51920.0000    0.38972
51960.0000    0.46757
52000.0000    0.34275
52040.0000    0.37299
52080.0000    0.35028
52120.0000    0.40257
52160.0000    0.47356
52200.0000    0.61303
52240.0000    0.55047
52280.0000    0.10627
52320.0000    0.16986
52360.0000    0.32639
52400.0000    0.16603
52440.0000    0.12044
52480.0000    0.60192
52520.0000    0.43462
52560.0000    0.61535
52600.0000    0.59355
52640.0000    0.75463
52680.0000    0.58164
52720.0000    0.39181
52760.0000    0.71725
52800.0000    0.30931
52840.0000    0.52831
52880.0000    0.33517
52920.0000    0.14656
52960.0000    0.33161
53000.0000    0.56752
53040.0000    0.30478
53080.0000    0.55363
53120.0000    0.05440
53160.0000   -0.01343
53200.0000    0.09875
53240.0000   -0.18882
53280.0000    0.04554
53320.0000    0.15144
53360.0000    0.11310
53400.0000    0.19604
53440.0000    0.05268
53480.0000    0.08341
53520.0000    0.11611
53560.0000    0.33300
53600.0000    0.40477
53640.0000    0.42657
53680.0000    0.26185
53720.0000    0.50716
53760.0000    0.23249
53800.0000    0.20817
53840.0000    0.37500
53880.0000    0.25141
53920.0000    0.48033
53960.0000    0.31870
54000.0000    0.06601
54040.0000    0.33148
54080.0000    0.00076
54120.0000   -0.00007
54160.0000   -0.03263
54200.0000    0.19502
54240.0000   -0.02320
54280.0000    0.13898
54320.0000    0.10994
54360.0000    0.66114
54400.0000    0.42928
54440.0000    0.37591
54480.0000    0.29971
54520.0000    0.12177
54560.0000    0.05228
54600.0000    0.07158
54640.0000    0.10655
54680.0000   -0.10972
54720.0000    0.00460
54760.0000    0.09137
54800.0000   -0.03327
54840.0000    0.23970
54880.0000    0.41413
54920.0000    0.55792
54960.0000    0.46667
55000.0000    0.38360
55040.0000    0.08568
55080.0000    0.14193
55120.0000    0.38999
55160.0000    0.56528
55200.0000    0.51563
55240.0000    0.42891
55280.0000    0.15930
55320.0000   -0.06545
55360.0000    0.12960
55400.0000    0.02711
55440.0000    0.02378
55480.0000   -0.13025
55520.0000   -0.25227
55560.0000   -0.28636
55600.0000   -0.35237
55640.0000   -0.59225
55680.0000   -0.53523
55720.0000   -0.39839
55760.0000   -0.78828
55800.0000   -0.23084
55840.0000   -0.58493
55880.0000   -0.45090
55920.0000   -0.53693
55960.0000   -0.65463
56000.0000   -0.59339
56040.0000   -0.67925
56080.0000   -0.42721
56120.0000   -0.32279
56160.0000   -0.49938
56200.0000   -0.40525
56240.0000   -0.39903
56280.0000   -0.36784
56320.0000   -0.48533
56360.0000   -0.16557
56400.0000   -0.36818
56440.0000   -0.20349
56480.0000   -0.16859
56520.0000   -0.09523
56560.0000   -0.09079
56600.0000   -0.46004
56640.0000   -0.27905
56680.0000   -0.58534
56720.0000   -0.13018
56760.0000   -0.43626
56800.0000   -0.42736
56840.0000   -0.08784
56880.0000   -0.45508
56920.0000    0.10372
56960.0000    0.11994
57000.0000    0.17128
57040.0000    0.31224
57080.0000    0.04849
57120.0000    0.25845
57160.0000    0.35879
57200.0000    0.42997
57240.0000    0.31574
57280.0000    0.46657
57320.0000    0.41705
57360.0000    0.46502
57400.0000    0.59416
57440.0000    0.68669
57480.0000    0.56355
57520.0000    0.34659
57560.0000    0.27071
57600.0000    0.46160
57640.0000    0.33601
57680.0000    0.22675
57720.0000    0.51830
57760.0000    0.46680
57800.0000    0.19706
57840.0000    0.43739
57880.0000    0.15539
57920.0000   -0.18828
57960.0000   -0.51433
58000.0000   -0.42872
58040.0000   -0.24492
58080.0000   -0.17276
58120.0000   -0.09863
58160.0000   -0.45167
58200.0000   -0.37453
58240.0000   -0.60158
58280.0000   -0.21238
58320.0000    0.06121
58360.0000   -0.60626
58400.0000   -0.10172
58440.0000   -0.23280
58480.0000   -0.40901
58520.0000   -0.37332
58560.0000   -0.22898
58600.0000   -0.30678
58640.0000   -0.73389
58680.0000   -0.71451
58720.0000   -0.36407
58760.0000   -0.39297
58800.0000   -0.06989
58840.0000   -0.13261
58880.0000   -0.17908
58920.0000   -0.44908
58960.0000   -0.34194
59000.0000   -0.26752
59040.0000   -0.34120
59080.0000   -0.35319
59120.0000   -0.87007
59160.0000   -0.20729
59200.0000   -0.78559
59240.0000   -0.56821
59280.0000   -0.57844
59320.0000   -0.38089
59360.0000   -0.30213
59400.0000   -0.47348
59440.0000   -0.58249
59480.0000   -0.79045
59520.0000   -0.59656
59560.0000   -0.20653
59600.0000   -0.34248
59640.0000   -0.44513
59680.0000   -0.34384
59720.0000   -0.23267
59760.0000   -0.42694
59800.0000   -0.11269
59840.0000   -0.25761
59880.0000   -0.31157
59920.0000   -0.12117
59960.0000   -0.22789
60000.0000   -0.36027
60040.0000   -0.37873
60080.0000   -0.37808
60120.0000   -0.14534
60160.0000   -0.55092
60200.0000   -0.67667
60240.0000   -0.47231
60280.0000   -0.38646
60320.0000   -0.49444
60360.0000   -0.19234
60400.0000   -0.49232
60440.0000   -0.49201
60480.0000   -0.63611
60520.0000   -0.39499
60560.0000    0.37030
60600.0000   -0.61559
60640.0000   -0.76507
60680.0000   -0.66711
60720.0000   -0.97404
60760.0000   -0.44524
60800.0000   -0.68166
60840.0000   -0.57925
60880.0000   -0.11003
60920.0000   -0.23267
60960.0000   -0.27144
61000.0000   -0.07046
61040.0000   -0.21470
61080.0000   -0.05135
61120.0000   -0.00467
61160.0000    0.22665
61200.0000    0.22278
61240.0000   -0.03382
61280.0000    0.18964
61320.0000    0.46223
61360.0000   -0.00654
61400.0000    0.04318
61440.0000   -0.13396
61480.0000   -0.14153
61520.0000   -0.26710
61560.0000   -0.30370
61600.0000   -0.24657
61640.0000   -0.20168
61680.0000   -0.51968
61720.0000   -0.40503
61760.0000   -0.56429
61800.0000   -0.49392
61840.0000   -0.51714
61880.0000   -0.34185
61920.0000   -0.52724
61960.0000    0.13938
62000.0000    0.44336
62040.0000    0.32525
62080.0000    0.28055
62120.0000    0.34984
62160.0000    0.17010
62200.0000    0.16852
62240.0000    0.33790
62280.0000    0.23076
62320.0000    0.46431
62360.0000    0.13992
62400.0000    0.41582
62440.0000    0.42256
62480.0000    0.70759
62520.0000    0.25689
62560.0000    0.33543
62600.0000    0.72776
62640.0000    0.51413
62680.0000    0.33556
62720.0000    0.47114
62760.0000    0.22989
62800.0000    0.40456
62840.0000    0.13222
62880.0000    0.37865
62920.0000    0.46899
62960.0000    0.59423
63000.0000    0.46932
63040.0000    0.72660
63080.0000    0.33376
63120.0000    0.43777
63160.0000    0.22963
63200.0000    0.29596
63240.0000    0.13521
63280.0000    0.29956
63320.0000    0.33163
63360.0000    0.32551
63400.0000    0.47699
63440.0000    0.33994
63480.0000    0.79812
63520.0000    0.51935
63560.0000    0.51637
63600.0000    0.52503
63640.0000    0.38964
63680.0000    0.45360
63720.0000    0.63350
63760.0000    0.37804
63800.0000    0.44698
63840.0000    0.36522
63880.0000    0.29895
63920.0000    0.60573
63960.0000    0.31283
64000.0000    0.41327
64040.0000    0.30957
64080.0000    0.13716
64120.0000    0.48765
64160.0000    0.55096
64200.0000    0.18110
64240.0000    0.59293
64280.0000    0.35066
64320.0000    0.38627
64360.0000    0.66901
64400.0000    0.64783
64440.0000    0.56080
64480.0000    0.53663
64520.0000    0.63302
64560.0000    0.58940
64600.0000    0.47320
64640.0000    0.17886
64680.0000    0.45046
64720.0000    0.27073
64760.0000    0.15792
64800.0000    0.24835
64840.0000    0.26915
64880.0000   -0.39331
64920.0000    0.09551
64960.0000    0.45357
65000.0000    0.25511
65040.0000    0.28902
65080.0000    0.13081
65120.0000    0.24890
65160.0000    0.43629
65200.0000    0.05666
65240.0000   -0.19256
65280.0000   -0.21721
65320.0000    0.36969
65360.0000   -0.01408
65400.0000    0.28394
65440.0000    0.32353
65480.0000    0.09691
65520.0000    0.15322
65560.0000    0.57075
65600.0000    0.69241
65640.0000    0.37327
65680.0000    0.44429
65720.0000    0.33625
65760.0000    0.23723
65800.0000    0.48965
65840.0000    0.38076
65880.0000    0.37504
65920.0000    0.11408
65960.0000    0.34119
66000.0000    0.25681
66040.0000    0.33983
66080.0000    0.28204
66120.0000    0.32649
66160.0000    0.31417
66200.0000    0.28639
66240.0000    0.11569
66280.0000    0.25373
66320.0000    0.23696
66360.0000    0.26621
66400.0000    0.29325
66440.0000    0.09516
66480.0000    0.28065
66520.0000   -0.04652
66560.0000    0.44534
66600.0000    0.54783
66640.0000    0.32170
66680.0000    0.37839
66720.0000    0.23137
66760.0000    0.47997
66800.0000    0.38717
66840.0000    0.59001
66880.0000    0.46614
66920.0000    0.66482
66960.0000    0.39764
67000.0000    0.37353
67040.0000    0.48625
67080.0000    0.30613
67120.0000    0.00060
67160.0000    0.61596
67200.0000    0.45161
67240.0000    0.05434
67280.0000    0.52522
67320.0000    0.29724
67360.0000    0.45272
67400.0000    0.21763
67440.0000    0.29495
67480.0000    0.41586
67520.0000    0.51179
67560.0000    0.66549
67600.0000    0.61462
67640.0000    0.43000
67680.0000    0.54870
67720.0000    0.60757
67760.0000    0.66152
67800.0000    0.50247
67840.0000    0.52568
67880.0000    0.35542
67920.0000    0.58705
67960.0000    0.51643
68000.0000    0.59568
68040.0000    0.41220
68080.0000    0.35165
68120.0000    0.35951
68160.0000    0.66484
68200.0000    0.30709
68240.0000    0.23311
68280.0000    0.40576
68320.0000    0.26642
68360.0000    0.49450
68400.0000    0.29786
68440.0000    0.15009
68480.0000    0.11945
68520.0000    0.19995
68560.0000    0.36113
68600.0000    0.61719
68640.0000    0.59364
68680.0000    0.45737
68720.0000    0.71255
68760.0000    0.20224
68800.0000    0.14074
68840.0000    0.43136
68880.0000    0.33047
68920.0000    0.35932
68960.0000    0.41055
69000.0000    0.14589
69040.0000    0.07329
69080.0000    0.34247
69120.0000    0.14218
69160.0000    0.22647
69200.0000    0.07251
69240.0000    0.32560
69280.0000    0.38324
69320.0000    0.33488
69360.0000    0.22732
69400.0000    0.07764
69440.0000    0.26511
69480.0000    0.14214
69520.0000    0.25710
69560.0000    0.18844
69600.0000    0.67622
69640.0000    0.23934
69680.0000    0.22976
69720.0000    0.32282
69760.0000    0.35231
69800.0000    0.41441
69840.0000    0.32062
69880.0000    0.43365
69920.0000    0.34001
69960.0000    0.25960
70000.0000    0.35796
70040.0000   -0.04666
70080.0000    0.11538
70120.0000   -0.01262
70160.0000    0.36057
70200.0000    0.49119
70240.0000    0.38567
70280.0000    0.06947
70320.0000    0.13930
70360.0000    0.26330
70400.0000    0.19630
70440.0000    0.23423
70480.0000    0.15991
70520.0000    0.29840
70560.0000    0.37909
70600.0000    0.25792
70640.0000    0.06701
70680.0000    0.37217
70720.0000    0.40120
70760.0000    0.23478
70800.0000    0.21615
70840.0000    0.26202
70880.0000    0.13939
70920.0000    0.20532
70960.0000    0.51925
71000.0000    0.16860
71040.0000    0.06646
71080.0000    0.42032
71120.0000    0.34177
71160.0000    0.25842
71200.0000    0.67347
71240.0000    0.16768
71280.0000    0.29011
71320.0000    0.59346
71360.0000    0.39473
71400.0000    0.31421
71440.0000    0.27106
71480.0000    0.29195
71520.0000    0.42984
71560.0000    0.40781
71600.0000    0.44532
71640.0000    0.52942
71680.0000    0.36674
71720.0000    0.53618
71760.0000    0.14877
71800.0000    0.40355
71840.0000    0.30652
71880.0000    0.05999
71920.0000    0.13489
71960.0000    0.53542
72000.0000    0.62145
72040.0000    0.40256
72080.0000    0.68945
72120.0000    0.65802
72160.0000    0.55103
72200.0000    0.55331
72240.0000    0.77848
72280.0000    0.34037
72320.0000    0.38647
72360.0000    0.27580
72400.0000    0.61135
72440.0000    0.58737
72480.0000    0.37813
72520.0000    0.35652
72560.0000    0.36007
72600.0000    0.69697
72640.0000    0.50916
72680.0000    0.39149
72720.0000    0.63765
72760.0000    0.46631
72800.0000    0.54737
72840.0000    0.47702
72880.0000    0.35043
72920.0000    0.52660
72960.0000    0.36288
73000.0000    0.43360
73040.0000    0.47695
73080.0000    0.28317
73120.0000    0.27421
73160.0000    0.42489
73200.0000    0.24169
73240.0000    0.51490
73280.0000    0.50170
73320.0000    0.50183
73360.0000    0.42860
73400.0000    0.60041
73440.0000    0.39532
73480.0000    0.26447
73520.0000    0.23261
73560.0000    0.24460
73600.0000    0.45808
73640.0000    0.50779
73680.0000    0.27350
73720.0000    0.29326
73760.0000    0.29356
73800.0000    0.20420
73840.0000    0.20146
73880.0000    0.24185
73920.0000    0.19385
73960.0000    0.25194
74000.0000    0.17461
74040.0000    0.51077
74080.0000    0.54193
74120.0000    0.26661
74160.0000    0.32787
74200.0000    0.48490
74240.0000    0.34236
74280.0000    0.39506
74320.0000    0.28201
74360.0000    0.39962
74400.0000    0.31909
74440.0000    0.40453
74480.0000    0.22995
74520.0000    0.50736
74560.0000    0.26586
74600.0000    0.25448
74640.0000    0.52109
74680.0000    0.59369
74720.0000    0.27651
74760.0000    0.44930
74800.0000    0.46771
74840.0000    0.29500
74880.0000    0.42544
74920.0000    0.30044
74960.0000    0.66183
75000.0000    0.41106
75040.0000    0.40932
75080.0000    0.31094
75120.0000    0.40715
75160.0000    0.36503
75200.0000    0.39785
75240.0000    0.27374
75280.0000    0.48012
75320.0000    0.34830
75360.0000    0.06038
75400.0000    0.31659
75440.0000   -0.13074
75480.0000    0.35141
75520.0000    0.39090
75560.0000    0.32268
75600.0000    0.13637
75640.0000    0.10440
75680.0000    0.25957
75720.0000    0.32885
75760.0000    0.24931
75800.0000    0.41891
75840.0000    0.29121
75880.0000    0.24816
75920.0000    0.28390
75960.0000    0.20234
76000.0000    0.41271
76040.0000    0.44816
76080.0000    0.47391
76120.0000    0.65038
76160.0000    0.66008
76200.0000    0.52564
76240.0000    0.51068
76280.0000    0.57809
76320.0000    0.59778
76360.0000    0.44209
76400.0000    0.50494
76440.0000    0.35935
76480.0000    0.83529
76520.0000    0.43387
76560.0000    0.55935
76600.0000    0.54771
76640.0000    0.30122
76680.0000    0.32213
76720.0000    0.46477
76760.0000    0.34897
76800.0000    0.41644
76840.0000    0.33057
76880.0000    0.35603
76920.0000    0.36893
76960.0000    0.42657
77000.0000    0.39090
77040.0000    0.49454
77080.0000    0.57038
77120.0000    0.30270
77160.0000    0.42911
77200.0000    0.41885
77240.0000    0.42250
77280.0000    0.36971
77320.0000    0.49862
77360.0000    0.44696
77400.0000    0.43974
77440.0000    0.38830
77480.0000    0.38378
77520.0000    0.57856
77560.0000    0.25084
77600.0000    0.36959
77640.0000    0.39408
77680.0000    0.34908
77720.0000    0.25136
77760.0000    0.34750
77800.0000    0.52066
77840.0000    0.56829
77880.0000    0.36098
77920.0000    0.46510
77960.0000    0.53691
78000.0000    0.55609
78040.0000    0.47962
78080.0000    0.32706
78120.0000    0.42288
78160.0000    0.53151
78200.0000    0.41840
78240.0000    0.44282
78280.0000    0.36375
78320.0000    0.58048
78360.0000    0.39924
78400.0000    0.61069
78440.0000    0.36377
78480.0000    0.44085
78520.0000    0.32335
78560.0000    0.48530
78600.0000    0.43034
78640.0000    0.36843
78680.0000    0.20142
78720.0000    0.43965
78760.0000    0.30393
78800.0000    0.44283
78840.0000    0.38840
78880.0000    0.40474
78920.0000    0.41736
78960.0000    0.43768
79000.0000    0.23371
79040.0000    0.32329
79080.0000    0.30497
79120.0000    0.35433
79160.0000    0.49754
79200.0000    0.49508
79240.0000    0.52921
79280.0000    0.39135
79320.0000    0.58642
79360.0000    0.21447
79400.0000    0.02955
79440.0000    0.00970
79480.0000   -0.26421
79520.0000   -0.68817
79560.0000   -0.44808
79600.0000   -0.47443
79640.0000   -0.13902
79680.0000   -0.28459
79720.0000   -0.55196
79760.0000   -0.10749
79800.0000   -0.10012
79840.0000   -0.18097
79880.0000   -0.40973
79920.0000   -0.19594
79960.0000   -0.11093
80000.0000   -0.19045
80040.0000   -0.13159
80080.0000   -0.02552
80120.0000    0.04546
80160.0000   -0.20277
80200.0000   -0.20752
80240.0000   -0.12505
80280.0000   -0.27964
80320.0000   -0.32337
80360.0000   -0.49775
80400.0000   -0.23094
80440.0000   -0.20983
80480.0000   -0.50486
80520.0000   -0.63369
80560.0000   -0.58304
80600.0000   -0.41709
80640.0000   -0.35413
80680.0000   -0.69894
80720.0000   -0.39731
80760.0000   -0.19552
80800.0000   -0.13862
80840.0000   -0.23676
80880.0000   -0.14700
80920.0000   -0.47713
80960.0000   -0.58706
81000.0000   -0.18124
81040.0000   -0.27895
81080.0000   -0.66782
81120.0000   -0.11213
81160.0000   -0.49258
81200.0000   -0.21748
81240.0000    0.14220
81280.0000   -0.26517
81320.0000   -0.37106
81360.0000   -0.38890
81400.0000   -0.41615
81440.0000   -0.17782
81480.0000   -0.50490
81520.0000   -0.21768
81560.0000   -0.24460
81600.0000   -0.25716
81640.0000   -0.05283
81680.0000   -0.25667
81720.0000   -0.05663
81760.0000   -0.20287
81800.0000    0.31309
81840.0000    0.10556
81880.0000    0.01023
81920.0000   -0.05244
81960.0000    0.29803
82000.0000    0.28742
82040.0000    0.04644
82080.0000    0.19637
82120.0000   -0.15464
82160.0000   -0.40698
82200.0000   -0.29770
82240.0000   -0.61414
82280.0000   -0.18059
82320.0000   -0.12327
82360.0000   -0.05898
82400.0000   -0.06144
82440.0000   -0.41095
82480.0000   -0.01404
82520.0000   -0.30038
82560.0000   -0.47537
82600.0000   -0.22199
82640.0000   -0.73155
82680.0000   -0.26229
82720.0000   -0.17427
82760.0000   -0.25039
82800.0000    0.02537
82840.0000   -0.24898
82880.0000   -0.59999
82920.0000   -0.57962
82960.0000   -0.44309
83000.0000   -0.58787
83040.0000   -0.65469
83080.0000   -0.87519
83120.0000   -0.99490
83160.0000   -0.74181
83200.0000   -0.44877
83240.0000   -0.13965
83280.0000   -0.32769
83320.0000   -0.32310
83360.0000    0.08790
83400.0000   -0.23637
83440.0000   -0.09659
83480.0000    0.06541
83520.0000   -0.17720
83560.0000   -0.41280
83600.0000   -0.31582
83640.0000   -0.23006
83680.0000    0.25860
83720.0000    0.14098
83760.0000    0.10132
83800.0000   -0.10167
83840.0000    0.17681
83880.0000    0.22197
83920.0000   -0.15642
83960.0000   -0.37356
84000.0000    0.05798
84040.0000    0.11147
84080.0000    0.13857
84120.0000   -0.07900
84160.0000   -0.07903
84200.0000   -0.11964
84240.0000   -0.36648
84280.0000   -0.24818
84320.0000   -0.07442
84360.0000   -0.08231
84400.0000   -0.00866
84440.0000    0.07862
84480.0000   -0.14945
84520.0000   -0.00164
84560.0000   -0.03513
84600.0000   -0.41508
84640.0000   -0.07968
84680.0000   -0.42079
84720.0000   -0.23598
84760.0000   -0.00012
84800.0000   -0.07563
84840.0000   -0.28603
84880.0000   -0.08016
84920.0000   -0.08312
84960.0000    0.09786
85000.0000    0.11511
85040.0000   -0.19414
85080.0000   -0.22795
85120.0000    0.19936
85160.0000   -0.05950
85200.0000    0.17757
85240.0000    0.00669
85280.0000   -0.06851
85320.0000   -0.04071
85360.0000   -0.51784
85400.0000   -0.07605
85440.0000   -0.06268
85480.0000   -0.05671
85520.0000    0.10190
85560.0000    0.00843
85600.0000    0.01246
85640.0000    0.21843
85680.0000   -0.04970
85720.0000   -0.09101
85760.0000    0.06818
85800.0000   -0.06285
85840.0000   -0.23455
85880.0000   -0.23319
85920.0000   -0.29270
85960.0000   -0.04776
86000.0000   -0.02864
86040.0000   -0.02364
86080.0000    0.07423
86120.0000    0.13019
86160.0000    0.07579
86200.0000   -0.19764
86240.0000   -0.02870
86280.0000   -0.58184
86320.0000   -0.26534
86360.0000   -0.05488
86400.0000   -0.40776
86440.0000   -0.11841
86480.0000    0.12911
86520.0000    0.16846
86560.0000   -0.11242
86600.0000    0.25766
86640.0000    0.15075
86680.0000    0.32521
86720.0000    0.21471
86760.0000    0.44542
86800.0000    0.41856
86840.0000    0.12307
86880.0000    0.34246
86920.0000    0.35578
86960.0000    0.16303
87000.0000    0.35602
87040.0000    0.14430
87080.0000    0.40440
87120.0000    0.10926
87160.0000    0.48099
87200.0000    0.40122
87240.0000    0.43921
87280.0000    0.40010
87320.0000    0.37995
87360.0000    0.03798
87400.0000    0.39792
87440.0000    0.31781
87480.0000    0.29579
87520.0000    0.29312
87560.0000    0.33095
87600.0000    0.51735
87640.0000    0.14370
87680.0000    0.37741
87720.0000    0.17171
87760.0000    0.18382
87800.0000    0.02856
87840.0000    0.20592
87880.0000    0.28551
87920.0000    0.36526
87960.0000    0.27077
88000.0000    0.25559
88040.0000    0.24407
88080.0000    0.13650
88120.0000    0.18631
88160.0000    0.37352
88200.0000    0.26150
88240.0000    0.32482
88280.0000    0.19150
88320.0000    0.33039
88360.0000    0.43583
88400.0000    0.21689
88440.0000    0.30411
88480.0000    0.09301
88520.0000    0.03538
88560.0000    0.33456
88600.0000    0.42581
88640.0000    0.41411
88680.0000    0.54615
88720.0000    0.43000
88760.0000    0.26209
88800.0000    0.30802
88840.0000    0.35268
88880.0000    0.37034
88920.0000    0.31679
88960.0000    0.18585
89000.0000    0.25673
89040.0000    0.14925
89080.0000    0.16754
89120.0000    0.20096
89160.0000    0.22949
89200.0000    0.39852
89240.0000    0.15380
89280.0000    0.29409
89320.0000   -0.03935
89360.0000    0.06442
89400.0000    0.20592
89440.0000    0.02959
89480.0000   -0.00195
89520.0000   -0.00318
89560.0000   -0.58868
89600.0000   -0.07469
89640.0000   -0.15143
89680.0000   -0.36876
89720.0000   -0.46456
89760.0000   -0.09729
89800.0000   -0.31287
89840.0000   -0.14018
89880.0000    0.13037
89920.0000   -0.17993
89960.0000   -0.16550
90000.0000   -0.00127
90040.0000   -0.09490
90080.0000    0.01861
90120.0000    0.15289
90160.0000    0.07593
90200.0000   -0.08535
90240.0000   -0.08530
90280.0000    0.17811
90320.0000    0.14403
90360.0000   -0.12571
90400.0000   -0.14172
90440.0000   -0.16483
90480.0000    0.07458
90520.0000    0.08721
90560.0000   -0.03131
90600.0000    0.38848
90640.0000    0.24868
90680.0000    0.08310
90720.0000    0.01457
90760.0000   -0.15347
90800.0000   -0.14934
90840.0000    0.08160
90880.0000    0.22957
90920.0000   -0.11026
90960.0000    0.19293
91000.0000   -0.02477
91040.0000   -0.12228
91080.0000   -0.30317
91120.0000   -0.00746
91160.0000    0.12816
91200.0000    0.01723
91240.0000   -0.15744
91280.0000    0.00202
91320.0000   -0.13357
91360.0000   -0.04776
91400.0000   -0.71394
91440.0000   -0.25811
91480.0000   -0.12314
91520.0000   -0.00799
91560.0000    0.12555
91600.0000   -0.23967
91640.0000   -0.01668
91680.0000   -0.17590
91720.0000   -0.11290
91760.0000   -0.29015
91800.0000   -0.36263
91840.0000   -0.23967
91880.0000   -0.10175
91920.0000   -0.16427
91960.0000   -0.33966
92000.0000   -0.39362
92040.0000   -0.39896
92080.0000   -0.49106
92120.0000   -0.66462
92160.0000   -0.53670
92200.0000   -0.21137
92240.0000   -0.36037
92280.0000   -0.43311
92320.0000   -0.28215
92360.0000   -0.02706
92400.0000   -0.18939
92440.0000   -0.10753
92480.0000   -0.61313
92520.0000   -0.08086
92560.0000   -0.46639
92600.0000   -0.37175
92640.0000   -0.19405
92680.0000   -0.23958
92720.0000   -0.11422
92760.0000   -0.22528
92800.0000   -0.43629
92840.0000   -0.27052
92880.0000   -0.27451
92920.0000   -0.29646
92960.0000    0.08498
93000.0000   -0.07175
93040.0000   -0.26739
93080.0000   -0.08915
93120.0000    0.02527
93160.0000    0.13271
93200.0000    0.20193
93240.0000    0.38962
93280.0000    0.34300
93320.0000    0.34476
93360.0000    0.33515
93400.0000    0.30506
93440.0000    0.36538
93480.0000    0.11659
93520.0000    0.18603
93560.0000    0.14713
93600.0000    0.29247
93640.0000    0.28952
93680.0000    0.21204
93720.0000    0.26505
93760.0000    0.43495
93800.0000    0.33513
93840.0000    0.32366
93880.0000    0.21934
93920.0000    0.25684
93960.0000    0.08634
94000.0000    0.17253
94040.0000    0.26497
94080.0000    0.33924
94120.0000    0.50441
94160.0000    0.17554
94200.0000    0.29460
94240.0000    0.32140
94280.0000    0.53784
94320.0000    0.39763
94360.0000    0.44467
94400.0000    0.27829
94440.0000    0.38290
94480.0000    0.09688
94520.0000    0.23272
94560.0000    0.30081
94600.0000    0.52856
94640.0000    0.24529
94680.0000    0.15796
94720.0000    0.26216
94760.0000    0.18285
94800.0000    0.20807
94840.0000    0.16697
94880.0000    0.57230
94920.0000    0.30261
94960.0000    0.23615
95000.0000    0.39816
95040.0000    0.12444
95080.0000    0.04832
95120.0000    0.08870
95160.0000    0.18192
95200.0000    0.15526
95240.0000    0.19845
95280.0000    0.21515
95320.0000    0.12647
95360.0000    0.02464
95400.0000    0.33858
95440.0000    0.10614
95480.0000    0.07644
95520.0000    0.02179
95560.0000    0.05756
95600.0000    0.40301
95640.0000    0.18305
95680.0000    0.12318
95720.0000    0.04102
95760.0000    0.12416
95800.0000    0.38853
95840.0000    0.24527
95880.0000    0.28852
95920.0000    0.33918
95960.0000    0.30762
96000.0000    0.24460
96040.0000    0.49342
96080.0000    0.58416
96120.0000    0.37575
96160.0000    0.19783
96200.0000    0.11559
96240.0000    0.57710
96280.0000    0.42424
96320.0000    0.38744
96360.0000    0.32703
96400.0000    0.36766
96440.0000    0.24428
96480.0000    0.11475
96520.0000    0.27033
96560.0000    0.47335
96600.0000    0.56429
96640.0000    0.35512
96680.0000    0.56545
96720.0000    0.30393
96760.0000    0.26272
96800.0000    0.41790
96840.0000    0.50187
96880.0000    0.47844
96920.0000    0.40145
96960.0000    0.46319
97000.0000    0.23385
97040.0000    0.47392
97080.0000    0.25622
97120.0000    0.50375
97160.0000    0.19722
97200.0000    0.37305
97240.0000    0.34245
97280.0000    0.44971
97320.0000    0.19293
97360.0000    0.04628
97400.0000    0.31753
97440.0000    0.17760
97480.0000    0.27295
97520.0000    0.19433
97560.0000    0.45706
97600.0000    0.27992
97640.0000    0.12896
97680.0000    0.08904
97720.0000    0.28782
97760.0000    0.06475
97800.0000    0.24663
97840.0000    0.16286
97880.0000    0.37120
97920.0000    0.21956
97960.0000    0.16593
98000.0000   -0.03346
98040.0000    0.45028
98080.0000    0.19817
98120.0000    0.29429
98160.0000    0.25748
98200.0000    0.22885
98240.0000    0.14138
98280.0000    0.09301
98320.0000    0.46815
98360.0000    0.21724
98400.0000    0.26005
98440.0000    0.04679
98480.0000    0.12581
98520.0000   -0.11438
98560.0000   -0.40357
98600.0000    0.06551
98640.0000   -0.09982
98680.0000    0.04095
98720.0000   -0.37043
98760.0000   -0.62014
98800.0000   -0.29551
98840.0000   -0.08033
98880.0000   -0.28075
98920.0000    0.47615
98960.0000    0.17787
99000.0000    0.31993
99040.0000    0.20379
99080.0000    0.18145
99120.0000    0.14447
99160.0000    0.21052
99200.0000    0.14796
99240.0000    0.20192
99280.0000    0.01031
99320.0000    0.04021
99360.0000   -0.03098
99400.0000    0.19596
99440.0000    0.21127
99480.0000    0.39708
99520.0000    0.28733
99560.0000    0.23895
99600.0000    0.11316
99640.0000    0.13229
99680.0000   -0.07521
99720.0000    0.24583
99760.0000    0.28091
99800.0000    0.07674
99840.0000    0.07278
99880.0000    0.06279
99920.0000    0.59603
99960.0000    0.23350
100000.0000    0.05532
100040.0000    0.18678
100080.0000    0.21767
100120.0000   -0.59309
100160.0000   -0.41390
100200.0000   -0.35277
100240.0000   -0.30590
100280.0000    0.02713
100320.0000    0.04748
100360.0000   -0.17101
100400.0000    0.11941
100440.0000   -0.39766
100480.0000   -0.30713
100520.0000   -0.09895
100560.0000    0.14896
100600.0000    0.27428
100640.0000   -0.11202
100680.0000    0.21182
100720.0000    0.08005
100760.0000   -0.05374
100800.0000   -0.17692
100840.0000    0.16174
100880.0000   -0.16976
100920.0000    0.09344
100960.0000   -0.31401
101000.0000   -0.89416
101040.0000   -0.62281
101080.0000   -0.42668
101120.0000   -0.37985
101160.0000   -0.12901
101200.0000   -0.26124
101240.0000   -0.24294
101280.0000   -0.09977
101320.0000   -0.09312
101360.0000    0.20941
101400.0000    0.29348
101440.0000   -0.07816
101480.0000   -0.01153
101520.0000    0.27782
101560.0000    0.07516
101600.0000   -0.11220
101640.0000    0.21957
101680.0000   -0.14289
101720.0000    0.31837
101760.0000    0.33253
101800.0000    0.42614
101840.0000    0.44942
101880.0000    0.16078
101920.0000    0.31402
101960.0000   -0.15774
102000.0000    0.23676
102040.0000    0.33367
102080.0000    0.40665
102120.0000    0.38498
102160.0000    0.39555
102200.0000    0.17578
102240.0000    0.41577
102280.0000    0.28407
102320.0000    0.15633
102360.0000    0.28891
102400.0000    0.12017
102440.0000    0.46592
102480.0000    0.18689
102520.0000    0.21298
102560.0000    0.55651
102600.0000    0.51895
102640.0000    0.26948
102680.0000    0.41783
102720.0000    0.49251
102760.0000    0.53784
102800.0000    0.38390
102840.0000    0.28512
102880.0000    0.41221
102920.0000    0.32364
102960.0000    0.31632
103000.0000    0.26345
103040.0000    0.18357
103080.0000    0.27961
103120.0000    0.09045
103160.0000    0.33348
103200.0000    0.29702
103240.0000    0.25697
103280.0000    0.26724
103320.0000    0.20821
103360.0000    0.25703
103400.0000    0.25518
103440.0000    0.43269
103480.0000    0.03262
103520.0000    0.47115
103560.0000    0.27674
103600.0000    0.27628
103640.0000    0.19480
103680.0000    0.24876
103720.0000    0.22620
103760.0000    0.58088
103800.0000    0.30108
103840.0000    0.11867
103880.0000    0.37222
103920.0000    0.27044
103960.0000    0.46095
104000.0000    0.28048
104040.0000    0.28574
104080.0000    0.42525
104120.0000   -0.04479
104160.0000    0.06465
104200.0000    0.24588
104240.0000    0.46216
104280.0000    0.39143
104320.0000    0.30830
104360.0000    0.35112
104400.0000   -0.20205
104440.0000    0.11494
104480.0000    0.22655
104520.0000    0.30906
104560.0000    0.18144
104600.0000    0.03393
104640.0000    0.19554
104680.0000    0.23741
104720.0000    0.24705
104760.0000    0.55276
104800.0000    0.14099
104840.0000    0.44031
104880.0000    0.41320
104920.0000    0.31554
104960.0000    0.47026
105000.0000    0.31926
105040.0000    0.36642
105080.0000    0.30008
105120.0000    0.29287
105160.0000    0.25890
105200.0000    0.26224
105240.0000    0.34130
105280.0000    0.46094
105320.0000    0.35791
105360.0000    0.46135
105400.0000    0.42417
105440.0000    0.19377
105480.0000   -0.01850
105520.0000    0.15037
105560.0000    0.37403
105600.0000    0.22554
105640.0000    0.26274
105680.0000    0.35729
105720.0000    0.29164
105760.0000    0.39380
105800.0000    0.16160
105840.0000    0.19273
105880.0000    0.36724
105920.0000    0.33811
105960.0000    0.22475
106000.0000    0.25679
106040.0000    0.45766
106080.0000    0.39439
106120.0000    0.53004
106160.0000    0.35864
106200.0000    0.26339
106240.0000    0.13965
106280.0000    0.24169
106320.0000    0.41414
106360.0000    0.29437
106400.0000    0.24165
106440.0000    0.49797
106480.0000    0.41884
106520.0000    0.36376
106560.0000    0.27728
106600.0000    0.37429
106640.0000    0.36794
106680.0000    0.35833
106720.0000    0.16244
106760.0000    0.37996
106800.0000    0.09718
106840.0000    0.09081
106880.0000    0.14867
106920.0000    0.03956
106960.0000   -0.04762
107000.0000    0.25976
107040.0000   -0.11403
107080.0000    0.12667
107120.0000    0.13655
107160.0000    0.09040
107200.0000    0.34463
107240.0000    0.70339
107280.0000    0.23193
107320.0000    0.37190
107360.0000    0.31996
107400.0000    0.44520
107440.0000    0.59105
107480.0000   -0.02388
107520.0000    0.52363
107560.0000    0.22596
107600.0000    0.35847
107640.0000    0.39412
107680.0000    0.12879
107720.0000    0.26856
107760.0000    0.16255
107800.0000    0.22564
107840.0000    0.34907
107880.0000    0.45020
107920.0000    0.52961
107960.0000    0.21418
108000.0000    0.27837
108040.0000    0.23007
108080.0000    0.17706
108120.0000    0.25353
108160.0000   -0.19272
108200.0000    0.38625
108240.0000    0.26140
108280.0000    0.17735
108320.0000    0.27515
108360.0000    0.25146
108400.0000    0.18221
108440.0000    0.53442
108480.0000    0.42826
108520.0000    0.30054
108560.0000    0.27096
108600.0000    0.24626
108640.0000    0.20962
108680.0000    0.43908
108720.0000    0.07616
108760.0000    0.52767
108800.0000    0.60485
108840.0000    0.37726
108880.0000    0.34664
108920.0000   -0.07504
108960.0000   -0.29849
109000.0000    0.16247
109040.0000    0.14557
109080.0000    0.08855
109120.0000    0.22378
109160.0000    0.37937
109200.0000    0.58203
109240.0000    0.34006
109280.0000    0.18135
109320.0000    0.33485
109360.0000    0.02084
109400.0000    0.15852
109440.0000    0.32844
109480.0000    0.54194
109520.0000    0.37500
109560.0000    0.22687
109600.0000    0.12320
109640.0000    0.33534
109680.0000    0.37317
109720.0000    0.24206
109760.0000    0.28232
109800.0000    0.18333
109840.0000    0.23900
109880.0000    0.20183
109920.0000    0.20756
109960.0000    0.23572
110000.0000    0.10956
110040.0000    0.12316
110080.0000   -0.01534
110120.0000    0.00783
110160.0000    0.10088
110200.0000   -0.04243
110240.0000    0.31345
110280.0000    0.19755
110320.0000    0.38531
110360.0000    0.45501
110400.0000    0.36443
110440.0000    0.39754
110480.0000    0.67079
110520.0000    0.44107
110560.0000    0.36468
110600.0000    0.19625
110640.0000    0.46400
110680.0000    0.32724
110720.0000    0.34560
110760.0000    0.52903
110800.0000    0.28907
110840.0000    0.61897
110880.0000    0.41698
110920.0000    0.49652
110960.0000    0.51490
111000.0000    0.22469
111040.0000    0.39476
111080.0000    0.42854
111120.0000    0.42712
111160.0000    0.57928
111200.0000    0.81531
111240.0000    0.28576
111280.0000    0.30603
111320.0000    0.40346
111360.0000    0.48708
111400.0000    0.46642
111440.0000    0.29391
111480.0000    0.48795
111520.0000    0.22865
111560.0000    0.25088
111600.0000    0.27041
111640.0000    0.30846
111680.0000    0.22519
111720.0000    0.17285
111760.0000    0.45319
111800.0000    0.37801
111840.0000    0.34865
111880.0000    0.36921
111920.0000    0.28454
111960.0000    0.20859
112000.0000    0.40398
112040.0000    0.55042
112080.0000    0.42154
112120.0000    0.43068
112160.0000    0.35972
112200.0000    0.21480
112240.0000    0.44329
112280.0000    0.14828
112320.0000    0.27789
112360.0000    0.33721
112400.0000    0.36424
112440.0000    0.52296
112480.0000    0.44746
112520.0000    0.20049
112560.0000    0.48440
112600.0000    0.34367
112640.0000    0.21921
112680.0000    0.42905
112720.0000    0.33647
112760.0000    0.27877
112800.0000    0.29510
112840.0000    0.36871
112880.0000    0.39559
112920.0000    0.15618
112960.0000    0.40068
113000.0000    0.56729
113040.0000    0.47346
113080.0000    0.63677
113120.0000    0.51321
113160.0000    0.27551
113200.0000    0.48472
113240.0000    0.31169
113280.0000    0.29967
113320.0000    0.34956
113360.0000    0.37887
113400.0000    0.28972
113440.0000    0.44574
113480.0000    0.30658
113520.0000    0.23820
113560.0000    0.36498
113600.0000    0.35547
113640.0000    0.24535
113680.0000    0.34483
113720.0000    0.35816
113760.0000    0.26860
113800.0000    0.32053
113840.0000    0.29423
113880.0000    0.53199
113920.0000    0.48767
113960.0000    0.46817
114000.0000    0.10685
114040.0000    0.60643
114080.0000    0.43555
114120.0000    0.37923
114160.0000    0.44709
114200.0000    0.50145
114240.0000    0.68181
114280.0000    0.40783
114320.0000    0.50348
114360.0000    0.64195
114400.0000    0.34469
114440.0000    0.36964
114480.0000    0.38025
114520.0000    0.39244
114560.0000    0.35146
114600.0000    0.47582
114640.0000    0.61401
114680.0000    0.36815
114720.0000    0.37027
114760.0000    0.68814
114800.0000    0.38094
114840.0000    0.43214
114880.0000    0.29009
114920.0000    0.22488
114960.0000    0.39917
115000.0000    0.44561
115040.0000    0.29726
115080.0000    0.36208
115120.0000    0.33870
115160.0000    0.26628
115200.0000    0.21516
115240.0000    0.59117
115280.0000    0.25704
115320.0000    0.38656
115360.0000    0.41986
115400.0000    0.38060
115440.0000    0.34580
115480.0000    0.48429
115520.0000    0.39003
115560.0000    0.20176
115600.0000    0.22932
115640.0000    0.33736
115680.0000    0.19072
115720.0000    0.23878
115760.0000    0.51261
115800.0000    0.44408
115840.0000    0.38114
115880.0000    0.35077
115920.0000    0.24533
115960.0000    0.34092
116000.0000    0.23790
116040.0000    0.28828
116080.0000    0.48310
116120.0000    0.41512
116160.0000    0.39443
116200.0000    0.45790
116240.0000    0.50175
116280.0000    0.45833
116320.0000    0.40356
116360.0000    0.39568
116400.0000   -0.04217
116440.0000    0.02858
116480.0000    0.29810
116520.0000    0.37638
116560.0000    0.32019
116600.0000    0.12929
116640.0000    0.29940
116680.0000    0.31678
116720.0000    0.39189
116760.0000    0.28860
116800.0000    0.10164
116840.0000    0.21765
116880.0000    0.20173
116920.0000    0.37851
116960.0000    0.37392
117000.0000    0.22918
117040.0000    0.18328
117080.0000    0.22443
117120.0000    0.53023
117160.0000    0.23353
117200.0000    0.35033
117240.0000    0.17990
117280.0000    0.22828
117320.0000    0.24156
117360.0000    0.28341
117400.0000    0.17982
117440.0000    0.37200
117480.0000    0.32993
117520.0000    0.35829
117560.0000    0.36007
117600.0000    0.04288
117640.0000    0.01209
117680.0000    0.05763
117720.0000    0.04133
117760.0000    0.39005
117800.0000    0.25787
117840.0000    0.36428
117880.0000    0.21799
117920.0000    0.11609
117960.0000    0.26166
118000.0000    0.08879
118040.0000    0.38000
118080.0000    0.54753
118120.0000    0.43400
118160.0000    0.26376
118200.0000    0.14548
118240.0000    0.21111
118280.0000    0.29610
118320.0000    0.52942
118360.0000    0.29005
118400.0000    0.71985
118440.0000    0.22178
118480.0000    0.42692
118520.0000    0.39603
118560.0000    0.27292
118600.0000    0.24992
118640.0000    0.34575
118680.0000    0.47669
118720.0000    0.45170
118760.0000    0.16271
118800.0000    0.27596
118840.0000    0.34932
118880.0000    0.38567
118920.0000    0.22613
118960.0000    0.18956
119000.0000   -0.23996
119040.0000   -0.04254
119080.0000   -0.70661
119120.0000   -0.30602
119160.0000   -0.19740
119200.0000   -0.13432
119240.0000   -0.24806
119280.0000   -0.00080
119320.0000   -0.26723
119360.0000   -0.52641
119400.0000   -0.50775
119440.0000   -0.55241
119480.0000   -0.53148
119520.0000   -0.34634
119560.0000   -0.59739
119600.0000   -0.54117
119640.0000   -0.67726
119680.0000   -0.56559
119720.0000   -0.68560
119760.0000   -0.57097
119800.0000   -0.65767
119840.0000   -0.76081
119880.0000   -0.78810
119920.0000   -0.27368
119960.0000   -0.13194
120000.0000   -0.04964
120040.0000   -0.17435
120080.0000   -0.42864
120120.0000   -0.53553
120160.0000   -0.51020
120200.0000   -0.41391
120240.0000   -0.42564
120280.0000   -0.48815
120320.0000   -0.33367
120360.0000   -0.67620
120400.0000   -0.43246
120440.0000   -0.39919
120480.0000   -0.52725
120520.0000   -0.23909
120560.0000   -0.46741
120600.0000   -0.47674
120640.0000   -0.29119
120680.0000   -0.21184
120720.0000   -0.45317
120760.0000   -0.22274
120800.0000   -0.55174
120840.0000   -0.43229
120880.0000   -0.21584
120920.0000   -0.14344
120960.0000   -0.59311
121000.0000   -0.38888
121040.0000   -0.00083
121080.0000   -0.12173
121120.0000   -0.25843
121160.0000   -0.24703
121200.0000    0.07119
121240.0000   -0.35569
121280.0000   -0.36599
121320.0000   -0.66928
121360.0000   -0.26220
121400.0000   -0.14166
121440.0000   -0.21065
121480.0000   -0.50701
121520.0000   -0.35092
121560.0000   -0.23067
121600.0000   -0.31991
121640.0000   -0.42023
121680.0000   -0.18138
121720.0000   -0.76304
121760.0000   -0.00541
121800.0000    0.12455
121840.0000   -0.46993
121880.0000   -0.24871
121920.0000   -0.11087
121960.0000   -0.31062
122000.0000   -0.36000
122040.0000   -0.25985
122080.0000   -0.23779
122120.0000   -0.64569
122160.0000   -0.13102
122200.0000   -0.15483
122240.0000   -0.25316
122280.0000   -0.28512
122320.0000   -0.58469
122360.0000   -0.59653
122400.0000   -0.30686
122440.0000   -0.54733
122480.0000   -0.26012
122520.0000   -0.36147
122560.0000   -0.59433
122600.0000   -0.01374
122640.0000   -0.21182
122680.0000   -0.69000
122720.0000   -0.64683
122760.0000   -0.34703
122800.0000   -0.55615
122840.0000   -0.39736
122880.0000   -0.26309
122920.0000   -0.26832
122960.0000   -0.78506
123000.0000   -0.88407
123040.0000   -0.54869
123080.0000   -0.62640
123120.0000   -0.60025
123160.0000   -0.71397
123200.0000   -0.44306
123240.0000   -0.52653
123280.0000   -0.51957
123320.0000   -0.29309
123360.0000   -0.86286
123400.0000   -0.63764
123440.0000   -0.56127
123480.0000   -0.45234
123520.0000   -0.60630
123560.0000   -0.35590
123600.0000   -0.20927
123640.0000   -0.26033
123680.0000   -0.03531
123720.0000    0.14905
123760.0000   -0.34287
123800.0000   -0.59082
123840.0000   -0.36500
123880.0000   -0.16052
123920.0000   -0.20019
123960.0000   -0.04261
124000.0000   -0.26181
124040.0000   -0.45101
124080.0000   -0.40864
124120.0000   -0.65490
124160.0000   -0.37364
124200.0000   -0.81594
124240.0000   -0.86644
124280.0000   -0.86762
124320.0000   -0.77614
124360.0000   -0.67374
124400.0000   -0.50857
124440.0000   -0.18912
124480.0000   -0.09385
124520.0000   -0.62713
124560.0000   -0.41497
124600.0000   -0.09304
124640.0000    0.41125
124680.0000    0.31879
124720.0000    0.46071
124760.0000    0.22282
124800.0000    0.53494
124840.0000    0.13849
124880.0000    0.40952
124920.0000    0.18302
124960.0000    0.39487
125000.0000    0.35482
125040.0000    0.45621
125080.0000    0.22480
125120.0000    0.25574
125160.0000    0.31428
125200.0000    0.40018
125240.0000    0.35446
125280.0000    0.51451
125320.0000    0.50682
125360.0000    0.26305
125400.0000    0.32128
125440.0000    0.50658
125480.0000    0.35341
125520.0000    0.23113
125560.0000    0.60917
125600.0000    0.17932
125640.0000    0.34704
125680.0000    0.44434
125720.0000    0.35203
125760.0000    0.41902
125800.0000    0.56789
125840.0000    0.45545
125880.0000    0.17444
125920.0000    0.51593
125960.0000    0.58737
126000.0000    0.69498
126040.0000    0.61058
126080.0000    0.39255
126120.0000    0.31862
126160.0000    0.37091
126200.0000    0.35116
126240.0000    0.42495
126280.0000    0.39246
126320.0000    0.51890
126360.0000    0.48967
126400.0000    0.39295
126440.0000    0.43177
126480.0000    0.35991
126520.0000    0.12194
126560.0000    0.43776
126600.0000    0.59419
126640.0000    0.49142
126680.0000    0.59086
126720.0000    0.07776
126760.0000    0.21956
126800.0000    0.29004
126840.0000    0.25479
126880.0000    0.56376
126920.0000    0.25079
126960.0000    0.33625
127000.0000    0.38984
127040.0000    0.12455
127080.0000    0.53121
127120.0000    0.40652
127160.0000    0.27460
127200.0000    0.41568
127240.0000    0.41676
127280.0000    0.30250
127320.0000    0.12728
127360.0000    0.50377
127400.0000    0.28187
127440.0000    0.24141
127480.0000    0.42217
127520.0000    0.23460
127560.0000    0.22860
127600.0000    0.14805
127640.0000    0.38656
127680.0000    0.35302
127720.0000    0.41671
127760.0000    0.21635
127800.0000    0.61430
127840.0000    0.51896
127880.0000    0.48747
127920.0000    0.07593
127960.0000    0.32711
128000.0000    0.18916
128040.0000    0.03530
128080.0000    0.25476
128120.0000    0.13731
128160.0000    0.23415
128200.0000    0.20225
128240.0000    0.19664
128280.0000    0.43962
128320.0000    0.29853
128360.0000    0.10557
128400.0000    0.18210
128440.0000    0.25119
128480.0000    0.47605
128520.0000    0.41691
128560.0000    0.33781
128600.0000    0.47007
128640.0000    0.10000
128680.0000    0.30650
128720.0000    0.55116
128760.0000    0.37302
128800.0000    0.37569
128840.0000    0.47191
128880.0000    0.31809
128920.0000    0.30278
128960.0000    0.57634
129000.0000    0.35973
129040.0000    0.35594
129080.0000    0.31993
129120.0000    0.25706
129160.0000    0.40964
129200.0000    0.45619
129240.0000    0.34052
129280.0000    0.23458
129320.0000    0.27910
129360.0000    0.40099
129400.0000    0.49161
129440.0000    0.44092
129480.0000    0.24578
129520.0000    0.11499
129560.0000    0.18067
129600.0000    0.41238
129640.0000    0.20913
129680.0000    0.17840
129720.0000    0.54097
129760.0000    0.44366
129800.0000    0.34030
129840.0000    0.17223
129880.0000    0.29093
129920.0000    0.20670
129960.0000    0.16832
130000.0000    0.25767
130040.0000    0.36733
130080.0000   -0.02001
130120.0000    0.07480
130160.0000    0.29323
130200.0000    0.41961
130240.0000    0.19031
130280.0000    0.10557
130320.0000    0.22460
130360.0000    0.14183
130400.0000    0.45996
130440.0000    0.60424
130480.0000    0.28475
130520.0000    0.36098
130560.0000    0.38512
130600.0000    0.22362
130640.0000    0.26781
130680.0000    0.16028
130720.0000    0.14221
130760.0000    0.22413
130800.0000    0.19097
130840.0000    0.02052
130880.0000   -0.27161
130920.0000   -0.18952
130960.0000   -0.07689
131000.0000    0.05611
131040.0000    0.58495
131080.0000    0.23522
131120.0000    0.08137
131160.0000    0.22927
131200.0000    0.47833
131240.0000    0.15807
131280.0000    0.35871
131320.0000    0.28387
131360.0000    0.30868
131400.0000    0.21389
131440.0000    0.36710
131480.0000    0.07812
131520.0000    0.10712
131560.0000    0.12018
131600.0000    0.24065
131640.0000    0.27985
131680.0000    0.39444
131720.0000    0.28631
131760.0000    0.28630
131800.0000    0.27363
131840.0000    0.43138
131880.0000    0.40758
131920.0000    0.61620
131960.0000    0.44625
132000.0000    0.48218
132040.0000    0.60344
132080.0000    0.30536
132120.0000    0.21662
132160.0000    0.55731
132200.0000    0.49517
132240.0000    0.27783
132280.0000    0.33791
132320.0000    0.24372
132360.0000    0.41195
132400.0000    0.20059
132440.0000    0.41228
132480.0000    0.45140
132520.0000    0.51907
132560.0000   -0.04234
132600.0000    0.40566
132640.0000    0.29403
132680.0000   -0.19957
132720.0000    0.11422
132760.0000    0.38835
132800.0000    0.28634
132840.0000   -0.04954
132880.0000    0.24355
132920.0000    0.08877
132960.0000   -0.03553
133000.0000    0.19296
133040.0000    0.22481
133080.0000    0.16716
133120.0000    0.03680
133160.0000    0.45222
133200.0000    0.41399
133240.0000    0.02358
133280.0000    0.14627
133320.0000    0.02689
133360.0000   -0.13181
133400.0000    0.27961
133440.0000    0.47110
133480.0000    0.23968
133520.0000    0.33791
133560.0000    0.36087
133600.0000    0.41825
133640.0000    0.33458
133680.0000    0.36389
133720.0000    0.10909
133760.0000    0.17651
133800.0000    0.10424
133840.0000    0.14829
133880.0000    0.27346
133920.0000    0.19202
133960.0000    0.28378
134000.0000    0.31463
134040.0000    0.70448
134080.0000    0.39514
134120.0000    0.23494
134160.0000    0.77585
134200.0000    0.75797
134240.0000    0.42389
134280.0000    0.45571
134320.0000    0.53889
134360.0000    0.39464
134400.0000    0.42807
134440.0000    0.46211
134480.0000    0.26511
134520.0000    0.27896
134560.0000    0.25392
134600.0000    0.47318
134640.0000    0.07083
134680.0000    0.35031
134720.0000    0.43164
134760.0000    0.14685
134800.0000    0.13412
134840.0000    0.13800
134880.0000    0.09899
134920.0000    0.24930
134960.0000    0.53316
135000.0000    0.57984
135040.0000    0.41492
135080.0000    0.42603
135120.0000    0.44342
135160.0000    0.37944
135200.0000   -0.06947
135240.0000    0.18644
135280.0000    0.20333
135320.0000    0.60107
135360.0000    0.07046
135400.0000    0.29926
135440.0000    0.34258
135480.0000    0.51200
135520.0000    0.45090
135560.0000    0.35154
135600.0000    0.11480
135640.0000    0.68593
135680.0000    0.39854
135720.0000    0.23160
135760.0000    0.43247
135800.0000    0.52825
135840.0000    0.53775
135880.0000    0.47640
135920.0000    0.73798
135960.0000    0.60965
136000.0000    0.57282
136040.0000    0.40592
136080.0000    0.15057
136120.0000    0.48338
136160.0000    0.53359
136200.0000    0.46735
136240.0000    0.56078
136280.0000    0.18687
136320.0000    0.61073
136360.0000    0.56122
136400.0000    0.41771
136440.0000    0.11759
136480.0000    0.30378
136520.0000    0.34263
136560.0000    0.19585
136600.0000    0.34226
136640.0000    0.21487
136680.0000    0.41587
136720.0000    0.40294
136760.0000    0.50657
136800.0000    0.56363
136840.0000    0.19163
136880.0000    0.21460
136920.0000    0.30880
136960.0000    0.51140
137000.0000    0.69919
137040.0000    0.34695
137080.0000    0.30839
137120.0000    0.24452
137160.0000    0.24845
137200.0000    0.41863
137240.0000    0.41955
137280.0000    0.36219
137320.0000    0.45835
137360.0000    0.36823
137400.0000    0.52788
137440.0000    0.34652
137480.0000    0.31467
137520.0000    0.47944
137560.0000    0.14715
137600.0000    0.15431
137640.0000    0.22451
137680.0000    0.09346
137720.0000   -0.02652
137760.0000    0.17613
137800.0000    0.28429
137840.0000    0.23664
137880.0000    0.40039
137920.0000    0.07564
137960.0000    0.27483
138000.0000    0.39017
138040.0000    0.32676
138080.0000    0.34284
138120.0000    0.35461
138160.0000    0.50262
138200.0000    0.43364
138240.0000    0.52108
138280.0000    0.40964
138320.0000    0.50500
138360.0000    0.72125
138400.0000    0.33518
138440.0000    0.30505
138480.0000    0.27404
138520.0000    0.33121
138560.0000    0.50204
138600.0000    0.46423
138640.0000    0.38435
138680.0000    0.32219
138720.0000    0.36070
138760.0000    0.59295
138800.0000    0.36804
138840.0000    0.43169
138880.0000    0.37441
138920.0000    0.58381
138960.0000    0.51170
139000.0000    0.15466
139040.0000    0.35357
139080.0000    0.31623
139120.0000    0.37665
139160.0000    0.38259
139200.0000    0.50253
139240.0000    0.53983
139280.0000    0.60291
139320.0000    0.46912
139360.0000    0.57565
139400.0000    0.56399
139440.0000    0.29781
139480.0000    0.47146
139520.0000    0.58649
139560.0000    0.49401
139600.0000    0.60543
139640.0000    0.48147
139680.0000    0.51538
139720.0000    0.51969
139760.0000    0.60235
139800.0000    0.43630
139840.0000    0.72835
139880.0000    0.35918
139920.0000    0.37747
139960.0000    0.28392
140000.0000    0.43782
140040.0000    0.44394
140080.0000    0.35239
140120.0000    0.04844
140160.0000   -0.14140
140200.0000    0.10847
140240.0000    0.13386
140280.0000   -0.02781
140320.0000    0.06760
140360.0000   -0.06602
140400.0000    0.10787
140440.0000    0.15086
140480.0000    0.60227
140520.0000    0.34791
140560.0000    0.51053
140600.0000    0.40677
140640.0000    0.32183
140680.0000    0.71354
140720.0000    0.45045
140760.0000    0.60059
140800.0000    0.43587
140840.0000    0.44771
140880.0000    0.40457
140920.0000    0.55595
140960.0000    0.64008
141000.0000    0.64304
141040.0000    0.47633
141080.0000    0.53129
141120.0000    0.47301
141160.0000    0.53959
141200.0000    0.54389
141240.0000    0.41484
141280.0000    0.53278
141320.0000    0.50903
141360.0000    0.49404
141400.0000    0.54361
141440.0000    0.47812
141480.0000    0.24251
141520.0000    0.56514
141560.0000    0.18163
141600.0000    0.22416
141640.0000    0.62973
141680.0000    0.28296
141720.0000    0.21539
141760.0000    0.24658
141800.0000    0.31149
141840.0000    0.13756
141880.0000    0.37527
141920.0000    0.50060
141960.0000    0.30563
142000.0000    0.26478
142040.0000    0.56891
142080.0000    0.19994
142120.0000    0.35939
142160.0000    0.23795
142200.0000    0.62813
142240.0000    0.73239
142280.0000    0.25846
142320.0000    0.19310
142360.0000    0.37743
142400.0000    0.40807
142440.0000    0.50898
142480.0000    0.36784
142520.0000    0.64295
142560.0000    0.37738
142600.0000    0.66455
142640.0000    0.55759
142680.0000    0.37098
142720.0000    0.20941
142760.0000    0.54914
142800.0000    0.25267
142840.0000   -0.08137
142880.0000   -0.35687
142920.0000   -0.04728
142960.0000    0.23058
143000.0000    0.27934
143040.0000    0.04562
143080.0000    0.11049
143120.0000    0.11365
143160.0000    0.12579
143200.0000   -0.04786
143240.0000    0.20052
143280.0000    0.13428
143320.0000    0.44201
143360.0000    0.24910
143400.0000    0.09822
143440.0000   -0.04845
143480.0000   -0.04273
143520.0000    0.19943
143560.0000    0.18393
143600.0000    0.22804
143640.0000    0.30845
143680.0000    0.31181
143720.0000    0.41766
143760.0000    0.26372
143800.0000    0.27476
143840.0000    0.12817
143880.0000    0.18162
143920.0000    0.25485
143960.0000    0.24600
144000.0000   -0.46246
144040.0000   -0.29497
144080.0000    0.05268
144120.0000   -0.27445
144160.0000   -0.13131
144200.0000    0.08355
144240.0000    0.10405
144280.0000   -0.12485
144320.0000   -0.04641
144360.0000    0.03838
144400.0000    0.13923
144440.0000   -0.04519
144480.0000    0.02463
144520.0000   -0.44064
144560.0000   -0.37347
144600.0000   -0.25844
144640.0000   -0.18327
144680.0000   -0.01443
144720.0000   -0.34737
144760.0000   -0.34117
144800.0000   -0.19748
144840.0000   -0.52325
144880.0000   -0.38746
144920.0000    0.02873
144960.0000   -0.04426
145000.0000    0.25186
145040.0000    0.23700
145080.0000   -0.03077
145120.0000    0.17439
145160.0000    0.09570
145200.0000   -0.11071
145240.0000    0.11821
145280.0000   -0.14006
145320.0000   -0.26646
145360.0000    0.11607
145400.0000   -0.05387
145440.0000   -0.04660
145480.0000   -0.16674
145520.0000    0.10228
145560.0000   -0.47720
145600.0000   -0.16780
145640.0000   -0.29788
145680.0000   -0.06367
145720.0000    0.20563
145760.0000    0.11308
145800.0000   -0.33805
145840.0000    0.06822
145880.0000    0.05059
145920.0000    0.25932
145960.0000    0.35321
146000.0000    0.35717
146040.0000    0.24509
146080.0000    0.56169
146120.0000    0.41260
146160.0000    0.45865
146200.0000    0.18694
146240.0000    0.28227
146280.0000    0.39277
146320.0000    0.48791
146360.0000    0.14044
146400.0000    0.08087
146440.0000    0.40853
146480.0000    0.34431
146520.0000    0.42370
146560.0000    0.47808
146600.0000    0.31892
146640.0000    0.62644
146680.0000    0.32405
146720.0000    0.13102
146760.0000   -0.00349
146800.0000    0.22333
146840.0000   -0.08663
146880.0000    0.05084
146920.0000    0.08807
146960.0000    0.14297
147000.0000    0.17106
147040.0000    0.44379
147080.0000   -0.13284
147120.0000   -0.39851
147160.0000    0.04593
147200.0000    0.19272
147240.0000    0.22955
147280.0000    0.59592
147320.0000    0.49460
147360.0000    0.61334
147400.0000    0.44893
147440.0000    0.29503
147480.0000    0.31946
147520.0000    0.16126
147560.0000    0.05296
147600.0000    0.06341
147640.0000    0.00299
147680.0000    0.06343
147720.0000    0.31737
147760.0000    0.05287
147800.0000   -0.01151
147840.0000    0.07634
147880.0000   -0.48813
147920.0000   -0.61060
147960.0000   -0.06080
148000.0000   -0.18688
148040.0000    0.09130
148080.0000    0.09029
148120.0000   -0.01238
148160.0000    0.14736
148200.0000    0.15262
148240.0000   -0.09294
148280.0000   -0.02769
148320.0000   -0.04280
148360.0000    0.17317
148400.0000    0.48610
148440.0000    0.18080
148480.0000    0.02443
148520.0000   -0.04558
148560.0000    0.03725
148600.0000    0.00839
148640.0000    0.04189
148680.0000    0.07875
148720.0000    0.43161
148760.0000   -0.01728
148800.0000   -0.13319
148840.0000   -0.20967
148880.0000   -0.02615
148920.0000    0.08722
148960.0000    0.06934
149000.0000    0.22296
149040.0000    0.11863
149080.0000    0.16832
149120.0000    0.29333
149160.0000   -0.29773
149200.0000    0.08419
149240.0000    0.16582
149280.0000    0.09670
149320.0000    0.26774
149360.0000    0.27736
149400.0000    0.36619
149440.0000    0.31556
149480.0000    0.39474
149520.0000    0.38173
149560.0000    0.35059
149600.0000    0.25198
149640.0000    0.40343
149680.0000    0.17935
149720.0000    0.23009
149760.0000    0.29462
149800.0000    0.09271
149840.0000    0.17580
149880.0000    0.14395
149920.0000    0.16861
149960.0000    0.17065
150000.0000    0.12100
150040.0000    0.31598
150080.0000    0.11519
150120.0000    0.39820
150160.0000    0.52149
150200.0000    0.19943
150240.0000    0.21463
150280.0000    0.03064
150320.0000    0.10559
150360.0000    0.10310
150400.0000    0.22973
150440.0000    0.24867
150480.0000    0.09753
150520.0000    0.32255
150560.0000    0.55463
150600.0000    0.28579
150640.0000    0.33817
150680.0000    0.28785
150720.0000    0.38337
150760.0000    0.37447
150800.0000    0.36203
150840.0000    0.46737
150880.0000    0.39631
150920.0000    0.57029
150960.0000    0.33231
151000.0000    0.34339
151040.0000    0.30565
151080.0000    0.55242
151120.0000    0.26772
151160.0000    0.45244
151200.0000    0.39992
151240.0000    0.25381
151280.0000    0.43432
151320.0000    0.49614
151360.0000    0.54029
151400.0000    0.55401
151440.0000    0.50016
151480.0000    0.27033
151520.0000    0.56187
151560.0000    0.47910
151600.0000    0.77008
151640.0000    0.67511
151680.0000    0.50677
151720.0000    0.65468
151760.0000    0.58788
151800.0000    0.39845
151840.0000    0.46761
151880.0000    0.63115
151920.0000    0.38085
151960.0000    0.18192
152000.0000    0.61072
152040.0000    0.65493
152080.0000    0.57565
152120.0000    0.53674
152160.0000    0.34280
152200.0000    0.55180
152240.0000    0.64658
152280.0000    0.68193
152320.0000    0.56219
152360.0000    0.42654
152400.0000    0.67402
152440.0000    0.62478
152480.0000    0.54042
152520.0000    0.52266
152560.0000    0.38945
152600.0000    0.51043
152640.0000    0.58756
152680.0000    0.62213
152720.0000    0.34706
152760.0000    0.53139
152800.0000    0.35740
152840.0000    0.46848
152880.0000    0.44393
152920.0000    0.60378
152960.0000    0.63792
153000.0000    0.46724
153040.0000    0.45094
153080.0000    0.58307
153120.0000    0.46416
153160.0000    0.61291
153200.0000    0.59919
153240.0000    0.46925
153280.0000    0.47655
153320.0000    0.53385
153360.0000    0.53860
153400.0000    0.12693
153440.0000    0.70536
153480.0000    0.37696
153520.0000    0.23744
153560.0000    0.16635
153600.0000    0.35408
153640.0000    0.30714
153680.0000    0.41035
153720.0000    0.36436
153760.0000    0.47927
153800.0000    0.26372
153840.0000    0.29568
153880.0000    0.36371
153920.0000    0.35743
153960.0000    0.22059
154000.0000    0.45519
154040.0000    0.28520
154080.0000    0.22811
154120.0000    0.06959
154160.0000    0.48685
154200.0000    0.57306
154240.0000    0.59004
154280.0000    0.53581
154320.0000    0.60654
154360.0000    0.37708
154400.0000    0.36519
154440.0000    0.42277
154480.0000    0.76029
154520.0000    0.81382
154560.0000    0.60127
154600.0000    0.45928
154640.0000    0.47116
154680.0000    0.48804
154720.0000    0.55570
154760.0000    0.43317
154800.0000    0.21828
154840.0000    0.20394
154880.0000    0.31637
154920.0000    0.47458
154960.0000    0.18602
155000.0000    0.50234
155040.0000    0.49156
155080.0000    0.49005
155120.0000    0.52378
155160.0000    0.44366
155200.0000    0.25141
155240.0000    0.22161
155280.0000    0.30659
155320.0000    0.43904
155360.0000    0.47755
155400.0000    0.43669
155440.0000    0.49653
155480.0000    0.23625
155520.0000    0.36374
155560.0000    0.18395
155600.0000    0.42092
155640.0000    0.29607
155680.0000    0.36428
155720.0000    0.41756
155760.0000    0.56965
155800.0000    0.37823
155840.0000    0.38114
155880.0000    0.38967
155920.0000    0.35119
155960.0000    0.11243
156000.0000    0.18067
156040.0000    0.36600
156080.0000    0.18896
156120.0000    0.29095
156160.0000    0.51796
156200.0000    0.34692
156240.0000    0.28305
156280.0000    0.33896
156320.0000    0.28372
156360.0000    0.32905
156400.0000    0.34582
156440.0000    0.50023
156480.0000    0.09568
156520.0000    0.19633
156560.0000    0.40866
156600.0000    0.23950
156640.0000    0.48553
156680.0000    0.34218
156720.0000    0.33866
156760.0000   -0.03793
156800.0000    0.56345
156840.0000    0.11394
156880.0000    0.35488
156920.0000    0.50498
156960.0000    0.37279
157000.0000    0.48247
157040.0000    0.36629
157080.0000    0.49353
157120.0000    0.48987
157160.0000    0.12719
157200.0000    0.56167
157240.0000    0.52116
157280.0000    0.40243
157320.0000    0.19312
157360.0000    0.59954
157400.0000    0.31057
157440.0000    0.16292
157480.0000    0.39763
157520.0000    0.16218
157560.0000    0.25567
157600.0000    0.34008
157640.0000    0.50332
157680.0000    0.32453
157720.0000    0.27268
157760.0000    0.42533
157800.0000    0.31677
157840.0000    0.46773
157880.0000    0.36016
157920.0000    0.14694
157960.0000    0.16607
158000.0000    0.23325
158040.0000    0.25832
158080.0000    0.56022
158120.0000    0.23732
158160.0000    0.57242
158200.0000    0.10641
158240.0000   -0.09764
158280.0000   -0.27317
158320.0000   -0.72258
158360.0000   -0.55263
158400.0000   -0.34673
158440.0000   -0.06729
158480.0000    0.09985
158520.0000   -0.36329
158560.0000   -0.07055
158600.0000   -0.59465
158640.0000   -0.00757
158680.0000   -0.30332
158720.0000   -0.25276
158760.0000    0.03183
158800.0000   -0.08230
158840.0000   -0.25209
158880.0000   -0.02589
158920.0000   -0.23790
158960.0000   -0.38020
159000.0000    0.12033
159040.0000   -0.26950
159080.0000    0.07899
159120.0000   -0.13010
159160.0000   -0.11934
159200.0000   -0.02740
159240.0000    0.05940
159280.0000    0.05236
159320.0000    0.15009
159360.0000   -0.13113
159400.0000   -0.05848
159440.0000    0.20511
159480.0000    0.38608
159520.0000    0.30841
159560.0000    0.13231
159600.0000    0.28953
159640.0000    0.17309
159680.0000    0.04639
159720.0000    0.15818
159760.0000    0.61924
159800.0000    0.22404
159840.0000    0.07734
159880.0000   -0.09730
159920.0000   -0.01894
159960.0000    0.41684
160000.0000    0.22517
160040.0000    0.09410
160080.0000    0.05254
160120.0000    0.27564
160160.0000    0.19100
160200.0000    0.31999
160240.0000   -0.03476
160280.0000    0.18998
160320.0000    0.15666
160360.0000    0.22279
160400.0000    0.41721
160440.0000    0.37665
160480.0000    0.23528
160520.0000    0.35507
160560.0000    0.35364
160600.0000   -0.02237
160640.0000    0.21403
160680.0000   -0.05909
160720.0000    0.20819
160760.0000    0.19408
160800.0000    0.33221
160840.0000    0.15788
160880.0000    0.19257
160920.0000    0.45995
160960.0000    0.37689
161000.0000    0.20304
161040.0000    0.21479
161080.0000    0.20844
161120.0000    0.44074
161160.0000    0.28012
161200.0000    0.39066
161240.0000    0.20390
161280.0000    0.22527
161320.0000    0.25812
161360.0000    0.14867
161400.0000    0.18721
161440.0000    0.15579
161480.0000    0.12782
161520.0000    0.48304
161560.0000    0.09497
161600.0000    0.37917
161640.0000    0.35743
161680.0000    0.39803
161720.0000    0.52801
161760.0000    0.50218
161800.0000    0.56985
161840.0000    0.41479
161880.0000    0.28685
161920.0000    0.36154
161960.0000    0.65296
162000.0000    0.19011
162040.0000    0.38273
162080.0000    0.51956
162120.0000    0.51266
162160.0000    0.31430
162200.0000    0.20595
162240.0000    0.37308
162280.0000    0.35577
162320.0000    0.34807
162360.0000    0.53291
162400.0000    0.45935
162440.0000    0.42655
162480.0000    0.33580
162520.0000    0.65242
162560.0000    0.30459
162600.0000    0.35121
162640.0000    0.25420
162680.0000    0.51819
162720.0000    0.39048
162760.0000    0.55234
162800.0000    0.05398
162840.0000    0.26519
162880.0000    0.34227
162920.0000    0.12074
162960.0000    0.45262
163000.0000    0.16168
163040.0000    0.53311
163080.0000    0.32358
163120.0000    0.43928
163160.0000    0.13053
163200.0000    0.40601
163240.0000    0.30388
163280.0000    0.38409
163320.0000    0.36439
163360.0000    0.26969
163400.0000    0.41038
163440.0000    0.54033
163480.0000    0.35034
163520.0000    0.40487
163560.0000    0.39660
163600.0000    0.45520
163640.0000    0.46875
163680.0000    0.40515
163720.0000    0.46785
163760.0000    0.43772
163800.0000    0.68137
163840.0000    0.53724
163880.0000    0.59699
163920.0000    0.57656
163960.0000    0.73619
164000.0000    0.61222
164040.0000    0.49870
164080.0000    0.54133
164120.0000    0.44730
164160.0000    0.51634
164200.0000    0.41502
164240.0000    0.37214
164280.0000    0.62261
164320.0000    0.43320
164360.0000    0.32164
164400.0000    0.13445
164440.0000    0.22276
164480.0000    0.31533
164520.0000    0.34815
164560.0000    0.34370
164600.0000    0.55161
164640.0000    0.36142
164680.0000    0.49375
164720.0000    0.35510
164760.0000    0.25207
164800.0000    0.31713
164840.0000    0.23295
164880.0000    0.20988
164920.0000    0.55777
164960.0000    0.39750
165000.0000    0.34507
165040.0000    0.49354
165080.0000    0.14241
165120.0000    0.16723
165160.0000   -0.03943
165200.0000    0.06910
165240.0000    0.32282
165280.0000    0.37658
165320.0000    0.55265
165360.0000    0.01723
165400.0000    0.42965
165440.0000    0.33849
165480.0000    0.36088
165520.0000    0.33434
165560.0000    0.35102
165600.0000    0.30054
165640.0000    0.27856
165680.0000    0.58809
165720.0000    0.38802
165760.0000    0.47420
165800.0000    0.41734
165840.0000    0.28266
165880.0000    0.35135
165920.0000    0.61264
165960.0000    0.42403
166000.0000    0.35544
166040.0000    0.31243
166080.0000    0.42503
166120.0000    0.30096
166160.0000    0.40765
166200.0000    0.60100
166240.0000    0.63628
166280.0000    0.00482
166320.0000    0.19139
166360.0000    0.37645
166400.0000    0.37418
166440.0000    0.12814
166480.0000    0.43409
166520.0000    0.29654
166560.0000    0.22281
166600.0000    0.51035
166640.0000    0.34336
166680.0000    0.71971
166720.0000    0.38940
166760.0000    0.44445
166800.0000    0.31058
166840.0000    0.43411
166880.0000    0.47931
166920.0000    0.35660
166960.0000    0.25513
167000.0000    0.62341
167040.0000    0.51571
167080.0000    0.71195
167120.0000    0.56929
167160.0000    0.47572
167200.0000    0.49468
167240.0000    0.17820
167280.0000    0.32700
167320.0000    0.16758
167360.0000    0.32708
167400.0000    0.35236
167440.0000    0.30297
167480.0000    0.24922
167520.0000    0.33843
167560.0000    0.45686
167600.0000    0.22278
167640.0000    0.31387
167680.0000    0.49345
167720.0000    0.29756
167760.0000    0.34412
167800.0000    0.37397
167840.0000    0.50311
167880.0000    0.40763
167920.0000    0.60628
167960.0000    0.27829
168000.0000    0.30706
168040.0000    0.38323
168080.0000    0.46876
168120.0000    0.50938
168160.0000    0.48456
168200.0000    0.29048
168240.0000   -0.34785
168280.0000   -0.51678
168320.0000   -0.71185
168360.0000   -0.98595
168400.0000   -0.71063
168440.0000   -0.75801
168480.0000   -0.73829
168520.0000   -0.40674
168560.0000   -0.22774
168600.0000    0.05187
168640.0000   -0.16582
168680.0000    0.01441
168720.0000   -0.07406
168760.0000   -0.47440
168800.0000   -0.56944
168840.0000    0.00053
168880.0000   -0.14534
168920.0000   -0.44118
168960.0000   -0.48551
169000.0000   -0.77418
169040.0000   -0.85997
169080.0000   -0.75957
169120.0000   -0.79445
169160.0000   -0.52382
169200.0000   -0.88908
169240.0000   -0.78902
169280.0000   -0.84497
169320.0000   -0.92067
169360.0000   -0.92415
169400.0000   -0.81400
169440.0000   -0.47697
169480.0000   -0.29695
169520.0000   -0.26495
169560.0000    0.00847
169600.0000   -0.51678
169640.0000    0.05610
169680.0000   -0.01016
169720.0000   -0.25439
169760.0000   -0.25197
169800.0000   -0.53829
169840.0000   -0.29662
169880.0000   -0.43274
169920.0000   -0.19106
169960.0000   -0.19103
170000.0000   -0.27438
170040.0000   -0.37146
170080.0000   -0.43391
170120.0000   -0.55199
170160.0000   -0.48751
170200.0000   -0.56177
170240.0000   -0.38757
170280.0000   -0.49226
170320.0000   -0.46019
170360.0000   -0.51368
170400.0000   -0.57800
170440.0000   -0.69517
170480.0000   -0.69557
170520.0000   -0.65960
170560.0000   -0.33855
170600.0000   -0.59664
170640.0000   -0.09166
170680.0000   -0.22366
170720.0000   -0.02358
170760.0000   -0.05442
170800.0000    0.09002
170840.0000    0.32476
170880.0000    0.48676
170920.0000    0.55731
170960.0000    0.16485
171000.0000    0.14948
171040.0000    0.25151
171080.0000   -0.12113
171120.0000   -0.08368
171160.0000    0.33765
171200.0000    0.18711
171240.0000    0.20576
171280.0000    0.35748
171320.0000    0.38576
171360.0000    0.20584
171400.0000    0.46506
171440.0000    0.55377
171480.0000    0.35721
171520.0000    0.03036
171560.0000    0.47496
171600.0000    0.31163
171640.0000    0.32060
171680.0000    0.39024
171720.0000    0.40334
171760.0000    0.26304
171800.0000    0.41344
171840.0000    0.33106
171880.0000    0.19526
171920.0000    0.16825
171960.0000    0.45687
172000.0000    0.52105
172040.0000    0.30760
172080.0000    0.14973
172120.0000    0.23566
172160.0000    0.17711
172200.0000    0.01465
172240.0000    0.16484
172280.0000    0.15399
172320.0000    0.09525
172360.0000    0.18873
172400.0000    0.40672
172440.0000   -0.05856
172480.0000   -0.10849
172520.0000    0.31009
172560.0000    0.40758
172600.0000    0.22850
172640.0000    0.32969
172680.0000    0.22739
172720.0000    0.34332
172760.0000    0.35854
172800.0000    0.22343
172840.0000    0.15867
172880.0000    0.35168
172920.0000    0.40424
172960.0000    0.38833
173000.0000    0.51197
173040.0000    0.52808
173080.0000    0.42732
173120.0000    0.43793
173160.0000    0.40408
173200.0000    0.40317
173240.0000    0.19869
173280.0000    0.47476
173320.0000    0.14351
173360.0000    0.01887
173400.0000   -0.02970
173440.0000    0.53481
173480.0000    0.42156
173520.0000    0.14945
173560.0000    0.25014
173600.0000    0.16408
173640.0000    0.23291
173680.0000    0.35825
173720.0000    0.53739
173760.0000    0.43521
173800.0000    0.54401
173840.0000    0.65443
173880.0000    0.32465
173920.0000    0.37307
173960.0000    0.56361
174000.0000    0.48437
174040.0000    0.37871
174080.0000    0.44601
174120.0000    0.44951
174160.0000    0.52622
174200.0000    0.58943
174240.0000    0.59677
174280.0000    0.46244
174320.0000    0.54021
174360.0000    0.62383
174400.0000    0.56886
174440.0000    0.28801
174480.0000    0.33246
174520.0000    0.35872
174560.0000    0.52908
174600.0000    0.12075
174640.0000    0.16962
174680.0000    0.23539
174720.0000    0.38464
174760.0000    0.16110
174800.0000    0.25840
174840.0000    0.47322
174880.0000    0.37361
174920.0000    0.11081
174960.0000    0.41219
175000.0000    0.14116
175040.0000    0.15743
175080.0000    0.35849
175120.0000    0.25496
175160.0000    0.37782
175200.0000    0.46695
175240.0000    0.13424
175280.0000    0.30233
175320.0000    0.33252
175360.0000    0.39312
175400.0000    0.34288
175440.0000    0.40654
175480.0000    0.27516
175520.0000    0.51386
175560.0000    0.44626
175600.0000    0.47877
175640.0000    0.58180
175680.0000    0.59825
175720.0000    0.57737
175760.0000    0.37680
175800.0000    0.36807
175840.0000    0.10762
175880.0000    0.40985
175920.0000    0.55900
175960.0000    0.20173
176000.0000    0.48964
176040.0000    0.47878
176080.0000    0.11745
176120.0000    0.33259
176160.0000    0.08829
176200.0000    0.19668
176240.0000    0.43184
176280.0000    0.44140
176320.0000    0.32668
176360.0000    0.81540
176400.0000    0.59556
176440.0000    0.42942
176480.0000    0.31356
176520.0000    0.24508
176560.0000    0.38576
176600.0000    0.43874
176640.0000    0.33149
176680.0000    0.46637
176720.0000    0.45252
176760.0000    0.52854
176800.0000    0.45644
176840.0000    0.29201
176880.0000    0.56017
176920.0000    0.21856
176960.0000    0.43567
177000.0000    0.22891
177040.0000    0.31485
177080.0000    0.16560
177120.0000    0.25115
177160.0000    0.42735
177200.0000    0.57309
177240.0000    0.23846
177280.0000    0.52735
177320.0000    0.43854
177360.0000    0.22200
177400.0000    0.04181
177440.0000    0.49937
177480.0000    0.37033
177520.0000    0.43827
177560.0000    0.32361
177600.0000    0.45520
177640.0000    0.28485
177680.0000    0.66330
177720.0000    0.25623
177760.0000    0.57512
177800.0000    0.51848
177840.0000    0.46888
177880.0000    0.32606
177920.0000    0.16747
177960.0000    0.29303
178000.0000    0.10894
178040.0000    0.58937
178080.0000    0.21875
178120.0000    0.30132
178160.0000    0.30869
178200.0000    0.34501
178240.0000    0.31441
178280.0000    0.19215
178320.0000    0.21869
178360.0000    0.22092
178400.0000    0.58406
178440.0000    0.38786
178480.0000    0.42957
178520.0000    0.44438
178560.0000    0.34824
178600.0000    0.04042
178640.0000    0.55802
178680.0000    0.26418
178720.0000   -0.02351
178760.0000    0.41328
178800.0000    0.64130
178840.0000    0.42717
178880.0000    0.36398
178920.0000    0.11090
178960.0000    0.44773
179000.0000    0.16409
179040.0000    0.13466
179080.0000    0.16301
179120.0000    0.17118
179160.0000    0.19986
179200.0000    0.10277
179240.0000    0.46912
179280.0000    0.22283
179320.0000    0.11308
179360.0000    0.19033
179400.0000    0.35297
179440.0000    0.33942
179480.0000    0.19578
179520.0000    0.27998
179560.0000    0.14926
179600.0000    0.31123
179640.0000   -0.03527
179680.0000    0.32145
179720.0000    0.41090
179760.0000    0.12495
179800.0000    0.08314
179840.0000    0.29754
179880.0000    0.24241
179920.0000    0.38326
179960.0000    0.27625
180000.0000    0.34940
180040.0000    0.47159
180080.0000    0.27238
180120.0000    0.11076
180160.0000    0.56672
180200.0000    0.14815
180240.0000    0.09225
180280.0000    0.36651
180320.0000    0.24729
180360.0000    0.52805
180400.0000    0.19011
180440.0000    0.41633
180480.0000    0.25607
180520.0000    0.10260
180560.0000    0.13248
180600.0000    0.46507
180640.0000    0.43722
180680.0000    0.22700
180720.0000    0.34556
180760.0000    0.26724
180800.0000    0.64349
180840.0000    0.59540
180880.0000    0.15252
180920.0000    0.51515
180960.0000    0.42211
181000.0000    0.29302
181040.0000    0.63403
181080.0000    0.53520
181120.0000    0.27561
181160.0000    0.55374
181200.0000    0.42167
181240.0000    0.41780
181280.0000    0.21757
181320.0000    0.41837
181360.0000    0.50484
181400.0000    0.26211
181440.0000    0.26129
181480.0000    0.54728
181520.0000    0.09377
181560.0000    0.41158
181600.0000    0.27005
181640.0000    0.29921
181680.0000    0.28184
181720.0000    0.52574
181760.0000    0.27497
181800.0000    0.42714
181840.0000    0.26099
181880.0000    0.42684
181920.0000    0.18579
181960.0000    0.23448
182000.0000    0.39421
182040.0000    0.08209
182080.0000    0.08674
182120.0000    0.41409
182160.0000    0.29002
182200.0000    0.01235
182240.0000   -0.17478
182280.0000   -0.06254
182320.0000    0.11201
182360.0000   -0.14925
182400.0000   -0.13942
182440.0000    0.00498
182480.0000   -0.10090
182520.0000    0.14592
182560.0000    0.22661
182600.0000   -0.08522
182640.0000    0.27080
182680.0000    0.42901
182720.0000    0.55551
182760.0000    0.27645
182800.0000    0.50287
182840.0000    0.50748
182880.0000    0.45700
182920.0000    0.17541
182960.0000    0.23828
183000.0000    0.53917
183040.0000    0.31862
183080.0000    0.43288
183120.0000    0.47333
183160.0000    0.64913
183200.0000    0.40314
183240.0000    0.28891
183280.0000    0.21441
183320.0000    0.28379
183360.0000    0.55065
183400.0000    0.39976
183440.0000    0.36299
183480.0000    0.34001
183520.0000    0.33410
183560.0000    0.35491
183600.0000    0.41191
183640.0000    0.38231
183680.0000    0.22527
183720.0000    0.20876
183760.0000    0.26069
183800.0000    0.35348
183840.0000    0.42459
183880.0000    0.18221
183920.0000    0.51278
183960.0000    0.19206
184000.0000    0.43223
184040.0000    0.22544
184080.0000    0.31563
184120.0000    0.40559
184160.0000    0.36918
184200.0000    0.47677
184240.0000    0.43121
184280.0000    0.47689
184320.0000    0.39854
184360.0000    0.40891
184400.0000    0.26705
184440.0000    0.54664
184480.0000    0.58873
184520.0000    0.42824
184560.0000    0.32321
184600.0000    0.38786
184640.0000    0.45026
184680.0000    0.40475
184720.0000    0.62483
184760.0000    0.41326
184800.0000    0.26767
184840.0000    0.37437
184880.0000    0.33859
184920.0000    0.34901
184960.0000    0.53375
185000.0000    0.42794
185040.0000    0.39819
185080.0000    0.60201
185120.0000    0.51138
185160.0000    0.58124
185200.0000    0.66983
185240.0000    0.70360
185280.0000    0.56633
185320.0000    0.24334
185360.0000    0.60528
185400.0000    0.66723
185440.0000    0.16930
185480.0000    0.23248
185520.0000    0.41816
185560.0000    0.23890
185600.0000    0.36418
185640.0000    0.41999
185680.0000    0.50602
185720.0000    0.29242
185760.0000    0.29262
185800.0000    0.34515
185840.0000    0.49112
185880.0000    0.32169
185920.0000    0.23665
185960.0000    0.65881
186000.0000    0.44071
186040.0000    0.35935
186080.0000    0.37705
186120.0000    0.54462
186160.0000    0.35610
186200.0000    0.35365
186240.0000    0.31142
186280.0000    0.30141
186320.0000    0.38738
186360.0000    0.29698
186400.0000    0.22528
186440.0000    0.30852
186480.0000    0.17797
186520.0000    0.12939
186560.0000    0.10988
186600.0000    0.36211
186640.0000    0.42228
186680.0000    0.41616
186720.0000    0.36979
186760.0000    0.33389
186800.0000    0.37679
186840.0000    0.19906
186880.0000    0.53599
186920.0000    0.28097
186960.0000    0.53817
187000.0000    0.44943
187040.0000    0.20287
187080.0000    0.23647
187120.0000    0.08566
187160.0000    0.26238
187200.0000    0.30236
187240.0000    0.27815
187280.0000    0.29821
187320.0000    0.30398
187360.0000    0.57188
187400.0000    0.20654
187440.0000    0.15913
187480.0000    0.55279
187520.0000    0.44974
187560.0000    0.36135
187600.0000    0.17379
187640.0000    0.52302
187680.0000    0.26489
187720.0000    0.55822
187760.0000    0.27571
187800.0000   -0.08094
187840.0000    0.04531
187880.0000    0.29193
187920.0000   -0.21306
187960.0000   -0.01692
188000.0000    0.27647
188040.0000    0.07595
188080.0000   -0.33805
188120.0000    0.09281
188160.0000   -0.15044
188200.0000    0.03733
188240.0000    0.09778
188280.0000   -0.11589
188320.0000    0.19634
188360.0000    0.31514
188400.0000   -0.21110
188440.0000    0.08210
188480.0000    0.04991
188520.0000    0.04062
188560.0000   -0.02595
188600.0000    0.10110
188640.0000    0.12800
188680.0000    0.58345
188720.0000    0.41667
188760.0000    0.55383
188800.0000    0.83127
188840.0000    0.21682
188880.0000    0.34515
188920.0000    0.52424
188960.0000    0.19022
189000.0000    0.16938
189040.0000    0.17564
189080.0000    0.06155
189120.0000    0.29512
189160.0000    0.22156
189200.0000    0.33961
189240.0000    0.21807
189280.0000    0.28084
189320.0000    0.34905
189360.0000    0.22306
189400.0000    0.28561
189440.0000    0.23151
189480.0000    0.06211
189520.0000   -0.07264
189560.0000    0.29464
189600.0000    0.43432
189640.0000   -0.23358
189680.0000   -0.40729
189720.0000   -0.58663
189760.0000   -0.10293
189800.0000   -0.59144
189840.0000   -0.37090
189880.0000   -0.49585
189920.0000   -0.40878
189960.0000   -0.48440
190000.0000    0.14105
190040.0000    0.28209
190080.0000    0.18085
190120.0000    0.25784
190160.0000    0.20721
190200.0000    0.26320
190240.0000    0.00118
190280.0000   -0.11449
190320.0000   -0.05422
190360.0000    0.08755
190400.0000   -0.05926
190440.0000   -0.24425
190480.0000   -0.07981
190520.0000   -0.30472
190560.0000   -0.70755
190600.0000   -0.53372
190640.0000   -0.52900
190680.0000    0.17393
190720.0000    0.15259
190760.0000    0.47826
190800.0000   -0.01088
190840.0000    0.47778
190880.0000    0.60377
190920.0000   -0.04703
190960.0000    0.17753
191000.0000    0.42077
191040.0000    0.52002
191080.0000    0.47535
191120.0000    0.53902
191160.0000    0.42635
191200.0000    0.33733
191240.0000    0.43262
191280.0000    0.61011
191320.0000    0.48352
191360.0000    0.48996
191400.0000    0.42381
191440.0000    0.32083
191480.0000   -0.10818
191520.0000    0.34771
191560.0000    0.42539
191600.0000    0.26623
191640.0000    0.21856
191680.0000    0.55372
191720.0000    0.26541
191760.0000    0.36001
191800.0000    0.31980
191840.0000    0.36117
191880.0000    0.04757
191920.0000    0.44895
191960.0000    0.26499
192000.0000    0.48595
192040.0000    0.10753
192080.0000   -0.06208
192120.0000    0.01968
192160.0000    0.12820
192200.0000    0.08817
192240.0000   -0.24088
192280.0000    0.06584
192320.0000   -0.17227
192360.0000   -0.06479
192400.0000   -0.15724
192440.0000   -0.04406
192480.0000   -0.05239
192520.0000    0.02667
192560.0000   -0.26135
192600.0000   -0.10847
192640.0000   -0.04589
192680.0000   -0.06963
192720.0000   -0.03774
192760.0000    0.17190
192800.0000   -0.00324
192840.0000   -0.45917
192880.0000   -0.16399
192920.0000   -0.40281
192960.0000   -0.25835
193000.0000   -0.18415
193040.0000   -0.20073
193080.0000   -0.51361
193120.0000   -0.43778
193160.0000    0.07093
193200.0000   -0.09014
193240.0000   -0.31600
193280.0000   -0.17593
193320.0000   -0.46784
193360.0000   -0.11764
193400.0000   -0.66632
193440.0000   -0.58521
193480.0000   -0.43986
193520.0000   -0.44494
193560.0000   -0.11714
193600.0000   -0.46594
193640.0000   -0.57650
193680.0000   -0.56788
193720.0000   -0.66067
193760.0000   -0.70620
193800.0000   -0.43360
193840.0000   -0.39444
193880.0000   -0.53946
193920.0000   -0.40479
193960.0000   -0.56992
194000.0000   -0.04354
194040.0000   -0.54335
194080.0000   -0.33656
194120.0000   -0.61645
194160.0000   -0.48348
194200.0000   -0.69281
194240.0000   -0.50740
194280.0000   -0.56526
194320.0000   -0.66539
194360.0000   -0.57053
194400.0000   -0.30438
194440.0000   -0.62246
194480.0000   -0.32929
194520.0000   -0.86431
194560.0000   -0.77331
194600.0000   -0.77754
194640.0000   -0.81766
194680.0000   -0.84521
194720.0000   -1.03774
194760.0000   -0.81180
194800.0000   -0.71479
194840.0000   -0.55022
194880.0000   -0.51731
194920.0000   -0.36858
194960.0000   -0.74353
195000.0000   -0.70565
195040.0000   -0.52806
195080.0000   -0.52125
195120.0000   -0.30151
195160.0000   -0.84663
195200.0000   -0.68238
195240.0000   -0.36344
195280.0000   -0.49178
195320.0000   -0.42339
195360.0000   -0.49687
195400.0000   -0.51534
195440.0000   -0.40046
195480.0000   -0.28727
195520.0000   -0.46913
195560.0000   -0.28324
195600.0000   -0.61957
195640.0000   -0.61308
195680.0000   -0.52106
195720.0000   -0.70201
195760.0000   -0.69988
195800.0000   -0.72437
195840.0000   -0.72960
195880.0000   -0.18790
195920.0000    0.04832
195960.0000   -0.16649
196000.0000   -0.26889
196040.0000   -0.54752
196080.0000   -0.55925
196120.0000   -0.73365
196160.0000   -0.73235
196200.0000   -0.60001
196240.0000   -0.48459
196280.0000   -0.45672
196320.0000   -0.71189
196360.0000   -0.76927
196400.0000   -0.75727
196440.0000   -0.75829
196480.0000   -0.37062
196520.0000   -0.61107
196560.0000   -0.24811
196600.0000   -0.38176
196640.0000   -0.47579
196680.0000   -0.16830
196720.0000   -0.33475
196760.0000   -0.54873
196800.0000   -0.68610
196840.0000   -0.52866
196880.0000   -0.22281
196920.0000   -0.55085
196960.0000   -0.27169
197000.0000   -0.26961
197040.0000   -0.49785
197080.0000   -0.51060
197120.0000   -0.73553
197160.0000   -0.62565
197200.0000   -0.81621
197240.0000   -0.65233
197280.0000   -0.31374
197320.0000   -0.70993
197360.0000   -0.12211
197400.0000   -0.16270
197440.0000   -0.39188
197480.0000   -0.24636
197520.0000   -0.50192
197560.0000   -0.44603
197600.0000   -0.36514
197640.0000   -0.16055
197680.0000   -0.06968
197720.0000   -0.09771
197760.0000   -0.21294
197800.0000   -0.35783
197840.0000   -0.45063
197880.0000   -0.17515
197920.0000   -0.25998
197960.0000   -0.47198
198000.0000   -0.62556
198040.0000   -0.67244
198080.0000   -0.60036
198120.0000   -0.74761
198160.0000   -0.74561
198200.0000   -0.45524
198240.0000   -0.65715
198280.0000   -0.61990
198320.0000   -0.63499
198360.0000   -0.68928
198400.0000   -0.90334
198440.0000   -0.71330
198480.0000   -0.64613
198520.0000   -0.71706
198560.0000   -0.61940
198600.0000   -0.55896
198640.0000   -0.57415
198680.0000   -0.85999
198720.0000   -0.74042
198760.0000   -0.65645
198800.0000   -0.66483
198840.0000   -0.61778
198880.0000   -0.33084
198920.0000   -0.64449
198960.0000   -0.66464
199000.0000   -0.62788
199040.0000   -0.50658
199080.0000   -0.67737
199120.0000   -0.45317
199160.0000   -0.37944
199200.0000   -0.78771
199240.0000   -0.62033
199280.0000   -0.48324
199320.0000   -0.56723
199360.0000   -0.70673
199400.0000   -0.66390
199440.0000   -0.51149
199480.0000   -0.40129
199520.0000   -0.39656
199560.0000   -0.60789
199600.0000   -0.86057
199640.0000   -0.57801
199680.0000   -0.51271
199720.0000   -0.43275
199760.0000   -0.61042
199800.0000   -0.65602
199840.0000   -0.45356
199880.0000   -0.77032
199920.0000   -0.34999
199960.0000   -0.57405
200000.0000   -0.68787
200040.0000   -0.54682
200080.0000   -0.41549
200120.0000   -0.62414
200160.0000   -0.86521
200200.0000   -0.56175
200240.0000   -0.72179
200280.0000   -0.55395
200320.0000   -0.61859
200360.0000   -0.34554
200400.0000   -0.52528
200440.0000   -0.46878
200480.0000   -0.60750
200520.0000   -0.38214
200560.0000   -0.62083
200600.0000   -0.67086
200640.0000   -0.48497
200680.0000   -0.63692
200720.0000   -0.83811
200760.0000   -0.81578
200800.0000   -0.66974
200840.0000   -0.70234
200880.0000   -0.79931
200920.0000   -0.61064
200960.0000   -0.39520
201000.0000   -0.64913
201040.0000   -0.53307
201080.0000   -0.67140
201120.0000   -0.76771
201160.0000   -0.71431
201200.0000   -0.90926
201240.0000   -0.39928
201280.0000   -0.06791
201320.0000   -0.24346
201360.0000   -0.77755
201400.0000   -0.59353
201440.0000   -0.24933
201480.0000   -0.03872
201520.0000   -0.12760
201560.0000    0.08446
201600.0000   -0.12633
201640.0000    0.09467
201680.0000    0.13342
201720.0000    0.01977
201760.0000   -0.53518
201800.0000   -0.62514
201840.0000   -0.45375
201880.0000   -0.62889
201920.0000   -0.75640
201960.0000   -0.57728
202000.0000   -0.69209
202040.0000   -0.59416
202080.0000   -0.72768
202120.0000   -0.24660
202160.0000   -0.60032
202200.0000   -0.44324
202240.0000   -0.54442
202280.0000   -0.51588
202320.0000   -0.42762
202360.0000   -0.53411
202400.0000   -0.61946
202440.0000   -0.71759
202480.0000   -0.48793
202520.0000   -0.51957
202560.0000   -0.57377
202600.0000   -0.57639
202640.0000   -0.41516
202680.0000   -0.56847
202720.0000   -0.77387
202760.0000   -0.75039
202800.0000   -0.53319
202840.0000   -0.80923
202880.0000   -0.75719
202920.0000   -0.51095
202960.0000   -0.17120
203000.0000   -0.30146
203040.0000   -0.26803
203080.0000   -0.30717
203120.0000   -0.12874
203160.0000   -0.16453
203200.0000   -0.10037
203240.0000   -0.41248
203280.0000   -0.27108
203320.0000   -0.36042
203360.0000   -0.37584
203400.0000   -0.18285
203440.0000    0.02224
203480.0000   -0.12303
203520.0000   -0.24839
203560.0000   -0.15149
203600.0000    0.03500
203640.0000   -0.30365
203680.0000    0.17362
203720.0000    0.20006
203760.0000   -0.08826
203800.0000    0.14371
203840.0000   -0.53996
203880.0000   -0.22959
203920.0000    0.08329
203960.0000   -0.27493
204000.0000   -0.08790
204040.0000    0.04242
204080.0000    0.12324
204120.0000    0.11166
204160.0000    0.08172
204200.0000   -0.04904
204240.0000    0.02123
204280.0000    0.22038
204320.0000   -0.15988
204360.0000    0.06146
204400.0000   -0.01231
204440.0000   -0.08365
204480.0000   -0.09024
204520.0000    0.02435
204560.0000    0.35591
204600.0000   -0.03360
204640.0000    0.06042
204680.0000   -0.55437
204720.0000    0.14236
204760.0000    0.05256
204800.0000    0.13165
204840.0000   -0.16648
204880.0000    0.03580
204920.0000   -0.03306
204960.0000   -0.26681
205000.0000   -0.48234
205040.0000   -0.38025
205080.0000   -0.31369
205120.0000    0.06217
205160.0000   -0.09661
205200.0000   -0.23644
205240.0000   -0.22588
205280.0000    0.16182
205320.0000   -0.12371
205360.0000   -0.01367
205400.0000   -0.10331
205440.0000    0.15986
205480.0000   -0.09126
205520.0000    0.01975
205560.0000    0.11700
205600.0000   -0.20893
205640.0000   -0.13782
205680.0000   -0.02120
205720.0000    0.07115
205760.0000    0.19323
205800.0000   -0.20059
205840.0000   -0.04567
205880.0000   -0.16298
205920.0000   -0.26344
205960.0000   -0.39422
206000.0000   -0.16777
206040.0000   -0.09062
206080.0000    0.04154
206120.0000   -0.14660
206160.0000   -0.31497
206200.0000   -0.26553
206240.0000   -0.31633
206280.0000   -0.30772
206320.0000   -0.42286
206360.0000   -0.32063
206400.0000   -0.16091
206440.0000   -0.34680
206480.0000   -0.73347
206520.0000   -0.85982
206560.0000   -0.19353
206600.0000   -0.85548
206640.0000   -0.59461
206680.0000   -0.52199
206720.0000   -0.54823
206760.0000   -0.59777
206800.0000   -0.45359
206840.0000   -0.14506
206880.0000   -0.48548
206920.0000   -0.44294
206960.0000   -0.20939
207000.0000   -0.02675
207040.0000   -0.17203
207080.0000   -0.31245
207120.0000   -0.27812
207160.0000   -0.71392
207200.0000   -0.58251
207240.0000   -0.61931
207280.0000   -0.57931
207320.0000   -0.75857
207360.0000   -0.86933
207400.0000   -0.69162
207440.0000   -0.71761
207480.0000   -0.74198
207520.0000   -0.86321
207560.0000   -0.54489
207600.0000   -0.91313
207640.0000   -0.79467
207680.0000   -0.80408
207720.0000   -0.67066
207760.0000   -0.65675
207800.0000   -0.67650
207840.0000   -0.35464
207880.0000   -0.61055
207920.0000   -0.39348
207960.0000   -0.75166
208000.0000   -0.71047
208040.0000   -0.58244
208080.0000   -0.86606
208120.0000   -0.83369
208160.0000   -0.67080
208200.0000   -0.87144
208240.0000   -0.86108
208280.0000   -0.76803
208320.0000   -0.92441
208360.0000   -0.78664
208400.0000   -0.83485
208440.0000   -0.67874
208480.0000   -0.60191
208520.0000   -0.60147
208560.0000   -0.10552
208600.0000   -0.36692
208640.0000   -0.46097
208680.0000   -0.70773
208720.0000   -0.19261
208760.0000   -0.52630
208800.0000    0.02609
208840.0000   -0.07247
208880.0000   -0.14776
208920.0000   -0.50338
208960.0000   -0.58166
209000.0000   -0.64780
209040.0000   -0.47080
209080.0000   -0.49259
209120.0000   -0.21077
209160.0000   -0.38946
209200.0000   -0.13608
209240.0000   -0.36044
209280.0000   -0.56784
209320.0000   -0.46214
209360.0000   -0.42616
209400.0000   -0.30857
209440.0000   -0.14859
209480.0000   -0.11197
209520.0000    0.07646
209560.0000   -0.32665
209600.0000   -0.06235
209640.0000   -0.74938
209680.0000   -0.33791
209720.0000   -0.29874
209760.0000   -0.15724
209800.0000   -0.46985
209840.0000   -0.53795
209880.0000   -0.62687
209920.0000   -0.86856
209960.0000   -0.52023
210000.0000   -0.34812
210040.0000   -0.57659
210080.0000   -0.37744
210120.0000   -0.50965
210160.0000   -0.15764
210200.0000   -0.47219
210240.0000   -0.78879
210280.0000   -0.87057
210320.0000   -0.83594
210360.0000   -0.69353
210400.0000   -0.46250
210440.0000   -0.25123
210480.0000   -0.22230
210520.0000   -0.20164
210560.0000   -0.22238
210600.0000   -0.24685
210640.0000   -0.45146
210680.0000   -0.48606
210720.0000   -0.29153
210760.0000   -0.82656
210800.0000   -0.35509
210840.0000   -0.74370
210880.0000   -0.62095
210920.0000   -0.77427
210960.0000   -0.56506
211000.0000   -0.70617
211040.0000   -0.91288
211080.0000   -0.70217
211120.0000   -0.73637
211160.0000   -0.35086
211200.0000   -0.86848
211240.0000   -0.43208
211280.0000   -0.68045
211320.0000   -0.51528
211360.0000   -0.42071
211400.0000   -0.55206
211440.0000   -0.48711
211480.0000   -0.50441
211520.0000   -0.33878
211560.0000   -0.51758
211600.0000   -0.67122
211640.0000   -0.39189
211680.0000   -0.56633
211720.0000   -0.56827
211760.0000   -0.46419
211800.0000   -0.26881
211840.0000   -0.40137
211880.0000    0.04955
211920.0000   -0.26181
211960.0000   -0.19301
212000.0000   -0.68331
212040.0000   -0.08821
212080.0000   -0.06193
212120.0000    0.02387
212160.0000    0.43092
212200.0000   -0.13275
212240.0000   -0.02678
212280.0000    0.18593
212320.0000   -0.08096
212360.0000    0.02430
212400.0000   -0.00224
212440.0000    0.16153
212480.0000    0.23048
212520.0000    0.70525
212560.0000    0.05799
212600.0000   -0.00456
212640.0000    0.44887
212680.0000    0.13547
212720.0000    0.31857
212760.0000    0.01045
212800.0000    0.03421
212840.0000    0.49313
212880.0000    0.41636
212920.0000   -0.32142
212960.0000    0.22833
213000.0000    0.12818
213040.0000   -0.46834
213080.0000   -0.48038
213120.0000   -0.64431
213160.0000   -0.53291
213200.0000   -0.69715
213240.0000   -0.36960
213280.0000   -0.32504
213320.0000   -0.24109
213360.0000   -0.14920
213400.0000   -0.67910
213440.0000   -0.74117
213480.0000   -0.36248
213520.0000   -0.43007
213560.0000   -0.67195
213600.0000   -0.53184
213640.0000   -0.46364
213680.0000   -0.18092
213720.0000   -0.26597
213760.0000   -0.79802
213800.0000   -0.24738
213840.0000   -0.48498
213880.0000   -0.43198
213920.0000   -0.15125
213960.0000   -0.47435
214000.0000   -0.48998
214040.0000   -0.39521
214080.0000   -0.16103
214120.0000   -0.45536
214160.0000   -0.49800
214200.0000   -0.57821
214240.0000   -0.19205
214280.0000   -0.48087
214320.0000   -0.25080
214360.0000   -0.21582
214400.0000   -0.21919
214440.0000   -0.12536
214480.0000   -0.14786
214520.0000   -0.62521
214560.0000   -0.73098
214600.0000   -0.72310
214640.0000   -0.75716
214680.0000   -0.85992
214720.0000   -0.74673
214760.0000   -0.77935
214800.0000   -0.93993
214840.0000   -1.02428
214880.0000   -1.06524
214920.0000   -0.75573
214960.0000   -0.90986
215000.0000   -1.05682
215040.0000   -0.94881
215080.0000   -0.72528
215120.0000   -0.82118
215160.0000   -0.59578
215200.0000   -0.75604
215240.0000   -0.70945
215280.0000   -0.28844
215320.0000   -0.57497
215360.0000   -0.30983
215400.0000   -0.72166
215440.0000   -0.55067
215480.0000   -0.63758
215520.0000   -0.73870
215560.0000   -0.92166
215600.0000   -0.67326
215640.0000   -0.47877
215680.0000   -0.53201
215720.0000   -0.42505
215760.0000   -0.39537
215800.0000   -0.29786
215840.0000   -0.59211
215880.0000   -0.38205
215920.0000   -0.73188
215960.0000   -0.76725
216000.0000   -0.44608
216040.0000   -0.21962
216080.0000   -0.38853
216120.0000   -0.74990
216160.0000   -0.46303
216200.0000   -0.44749
216240.0000   -0.38550
216280.0000   -0.56833
216320.0000   -0.54760
216360.0000   -0.70358
216400.0000   -0.48028
216440.0000   -0.98210
216480.0000   -0.63465
216520.0000   -0.78859
216560.0000   -0.83873
216600.0000   -0.82744
216640.0000   -0.78822
216680.0000   -0.84424
216720.0000   -0.59018
216760.0000   -1.00279
216800.0000   -0.70004
216840.0000   -0.88058
216880.0000   -0.87813
216920.0000   -0.95360
216960.0000   -0.85777
217000.0000   -0.86919
217040.0000   -0.75866
217080.0000   -0.63006
217120.0000   -1.12819
217160.0000   -0.86551
217200.0000   -0.84747
217240.0000   -0.82553
217280.0000   -0.99417
217320.0000   -0.74369
217360.0000   -0.88963
217400.0000   -0.72128
217440.0000   -0.90742
217480.0000   -0.70556
217520.0000   -0.65774
217560.0000   -0.99540
217600.0000   -0.71676
217640.0000   -0.67673
217680.0000   -0.81607
217720.0000   -0.30585
217760.0000   -0.86647
217800.0000   -0.86680
217840.0000   -0.59688
217880.0000   -0.76193
217920.0000   -0.75395
217960.0000   -0.71327
218000.0000   -0.83859
218040.0000   -0.58249
218080.0000   -0.58886
218120.0000   -0.74838
218160.0000   -0.66638
218200.0000   -0.71190
218240.0000   -0.60425
218280.0000   -0.43365
218320.0000   -0.80032
218360.0000   -0.38865
218400.0000   -0.19202
218440.0000   -0.12565
218480.0000   -0.25017
218520.0000   -0.36785
218560.0000   -0.12483
218600.0000   -0.30451
218640.0000   -0.40929
218680.0000    0.04820
218720.0000   -0.28164
218760.0000   -0.15251
218800.0000   -0.48499
218840.0000   -0.87216
218880.0000   -0.58085
218920.0000   -0.71309
218960.0000   -0.41303
219000.0000   -0.20385
219040.0000   -0.57656
219080.0000   -0.51998
219120.0000   -0.32303
219160.0000   -0.30203
219200.0000   -0.18445
219240.0000   -0.43655
219280.0000   -0.21843
219320.0000   -0.36475
219360.0000   -0.60628
219400.0000   -0.68705
219440.0000   -0.57707
219480.0000   -0.39935
219520.0000   -0.33429
219560.0000   -0.77837
219600.0000   -0.54121
219640.0000   -0.75020
219680.0000   -0.76455
219720.0000   -0.53116
219760.0000   -0.40488
219800.0000   -0.64433
219840.0000   -0.59477
219880.0000   -0.73790
219920.0000   -0.57855
219960.0000   -0.61420
220000.0000   -0.61641
220040.0000   -0.59607
220080.0000   -0.37234
220120.0000   -0.28281
220160.0000   -0.34803
220200.0000   -0.53492
220240.0000   -0.56363
220280.0000   -0.15520
220320.0000   -0.38174
220360.0000   -0.36099
220400.0000   -0.17586
220440.0000   -0.18644
220480.0000   -0.32389
220520.0000   -0.18622
220560.0000    0.33066
220600.0000   -0.31343
220640.0000   -0.00614
220680.0000   -0.48735
220720.0000   -0.22479
220760.0000   -0.76296
220800.0000   -0.53965
220840.0000   -0.47767
220880.0000   -0.31340
220920.0000   -0.24405
220960.0000   -0.29093
221000.0000   -0.42048
221040.0000   -0.66256
221080.0000   -0.63049
221120.0000   -0.71938
221160.0000   -0.63101
221200.0000   -0.32035
221240.0000   -0.43193
221280.0000   -0.41774
221320.0000   -0.38827
221360.0000   -0.66351
221400.0000   -0.35658
221440.0000   -0.24106
221480.0000   -0.19944
221520.0000   -0.35846
221560.0000   -0.24992
221600.0000   -0.02043
221640.0000   -0.10293
221680.0000   -0.18203
221720.0000   -0.25074
221760.0000   -0.30144
221800.0000   -0.34818
221840.0000   -0.24966
221880.0000   -0.34150
221920.0000   -0.54764
221960.0000   -0.26369
222000.0000   -0.49942
222040.0000   -0.66672
222080.0000   -0.41322
222120.0000   -0.38190
222160.0000   -0.62409
222200.0000   -0.58261
222240.0000   -0.27330
222280.0000   -0.25340
222320.0000   -0.32254
222360.0000   -0.52377
222400.0000   -0.00200
222440.0000   -0.12356
222480.0000   -0.12315
222520.0000   -0.28373
222560.0000   -0.20981
222600.0000   -0.48253
222640.0000   -0.40069
222680.0000   -0.46678
222720.0000   -0.32634
222760.0000   -0.33998
222800.0000   -0.41388
222840.0000   -0.26756
222880.0000   -0.35928
222920.0000   -0.55788
222960.0000   -0.65230
223000.0000   -0.55839
223040.0000   -0.42564
223080.0000   -0.70336
223120.0000   -0.55087
223160.0000   -0.48768
223200.0000   -0.49855
223240.0000   -0.85108
223280.0000   -0.60759
223320.0000   -0.70913
223360.0000   -0.64759
223400.0000   -0.52141
223440.0000   -0.28854
223480.0000   -0.26994
223520.0000   -0.30259
223560.0000   -0.38025
223600.0000   -0.75128
223640.0000   -0.58415
223680.0000   -0.41621
223720.0000   -0.58384
223760.0000   -0.49372
223800.0000   -0.45525
223840.0000   -0.34439
223880.0000   -0.52673
223920.0000   -0.23602
223960.0000   -0.27389
224000.0000   -0.22277
224040.0000   -0.27548
224080.0000   -0.25554
224120.0000   -0.57177
224160.0000   -0.45028
224200.0000   -0.20657
224240.0000   -0.29639
224280.0000   -0.42098
224320.0000   -0.46129
224360.0000   -0.75397
224400.0000   -0.21853
224440.0000   -0.59600
224480.0000   -0.56789
224520.0000   -0.90725
224560.0000   -0.79687
224600.0000   -0.43305
224640.0000   -0.69283
224680.0000   -0.70383
224720.0000   -0.70984
224760.0000   -0.77004
224800.0000   -0.62544
224840.0000   -0.50749
224880.0000   -0.19282
224920.0000   -0.35112
224960.0000   -0.58692
225000.0000   -0.50402
225040.0000   -0.54076
225080.0000   -0.28926
225120.0000   -0.17850
225160.0000   -0.25076
225200.0000   -0.12059
225240.0000    0.04927
225280.0000   -0.44527
225320.0000   -0.31991
225360.0000   -0.27774
225400.0000   -0.45020
225440.0000   -0.47010
225480.0000   -0.07308
225520.0000   -0.03663
225560.0000   -0.15280
225600.0000   -0.31925
225640.0000   -0.20384
225680.0000   -0.42981
225720.0000   -0.41479
225760.0000   -0.43893
225800.0000   -0.13569
225840.0000   -0.46727
225880.0000   -0.60021
225920.0000   -0.84818
225960.0000   -0.85867
226000.0000   -0.63099
226040.0000   -0.81396
226080.0000   -0.51189
226120.0000   -0.61436
226160.0000   -0.50188
226200.0000   -0.47428
226240.0000   -0.53838
226280.0000   -0.54627
226320.0000   -0.52988
226360.0000   -0.59650
226400.0000   -0.64007
226440.0000   -0.67988
226480.0000   -0.58630
226520.0000   -0.76676
226560.0000   -0.86431
226600.0000   -0.68471
226640.0000   -0.37312
226680.0000   -0.60207
226720.0000   -0.57855
226760.0000   -0.21854
226800.0000   -0.47405
226840.0000   -0.80675
226880.0000   -0.85463
226920.0000   -0.67532
226960.0000   -0.59625
227000.0000   -0.51750
227040.0000   -0.51535
227080.0000   -0.56579
227120.0000   -0.59338
227160.0000   -0.26070
227200.0000   -0.38718
227240.0000   -0.36756
227280.0000   -0.54122
227320.0000   -0.64199
227360.0000   -0.18418
227400.0000   -0.21382
227440.0000   -0.13419
227480.0000   -0.21444
227520.0000   -0.41935
227560.0000   -0.53693
227600.0000   -0.63239
227640.0000   -0.26012
227680.0000   -0.38249
227720.0000   -0.47184
227760.0000   -0.23558
227800.0000   -0.51937
227840.0000   -0.59704
227880.0000   -0.49023
227920.0000   -0.27193
227960.0000   -0.32966
228000.0000   -0.36660
228040.0000   -0.44758
228080.0000   -0.68797
228120.0000   -0.43028
228160.0000   -0.85680
228200.0000   -0.46030
228240.0000   -0.31060
228280.0000   -0.42950
228320.0000   -0.49060
228360.0000   -0.18269
228400.0000   -0.26017
228440.0000   -0.68074
228480.0000   -0.67447
228520.0000   -0.43623
228560.0000   -0.70274
228600.0000   -0.20425
228640.0000   -0.75233
228680.0000   -0.70698
228720.0000   -0.60855
228760.0000   -0.64794
228800.0000   -0.64130
228840.0000   -0.86013
228880.0000   -0.62736
228920.0000   -0.98316
228960.0000   -0.86710
229000.0000   -0.66408
229040.0000   -1.04900
229080.0000   -0.81222
229120.0000   -0.88007
229160.0000   -0.56888
229200.0000   -0.39491
229240.0000   -0.20630
229280.0000   -0.48453
229320.0000   -0.36357
229360.0000    0.20176
229400.0000   -0.41564
229440.0000   -0.63287
229480.0000   -0.35249
229520.0000   -0.77201
229560.0000   -0.59356
229600.0000   -0.48928
229640.0000   -0.42642
229680.0000   -0.52510
229720.0000   -0.30463
229760.0000   -0.27807
229800.0000   -0.28052
229840.0000   -0.45890
229880.0000   -0.59556
229920.0000   -0.43550
229960.0000   -0.57302
230000.0000   -0.73262
230040.0000   -0.52361
230080.0000   -0.22719
230120.0000   -0.21848
230160.0000   -0.54643
230200.0000   -0.34039
230240.0000   -0.45587
230280.0000   -0.26742
230320.0000   -0.43363
230360.0000   -0.51253
230400.0000   -0.25929
230440.0000   -0.03436
230480.0000   -0.39378
230520.0000   -0.38954
230560.0000   -0.40087
230600.0000   -0.35325
230640.0000   -0.80559
230680.0000   -0.60034
230720.0000   -0.43193
230760.0000   -0.59680
230800.0000   -0.35297
230840.0000   -0.29959
230880.0000   -0.30544
230920.0000   -0.46466
230960.0000    0.00636
231000.0000   -0.03901
231040.0000    0.08366
231080.0000    0.08451
231120.0000   -0.19039
231160.0000    0.16088
231200.0000    0.31528
231240.0000   -0.14212
231280.0000   -0.48052
231320.0000   -0.44150
231360.0000   -0.46557
231400.0000   -0.31650
231440.0000   -0.53635
231480.0000   -0.43688
231520.0000   -0.36495
231560.0000   -0.27245
231600.0000   -0.14777
231640.0000    0.04343
231680.0000   -0.09849
231720.0000   -0.55482
231760.0000   -0.01793
231800.0000   -0.43050
231840.0000   -0.41678
231880.0000   -0.43415
231920.0000   -0.62229
231960.0000   -0.49767
232000.0000   -0.48254
232040.0000   -0.75756
232080.0000   -0.98894
232120.0000   -1.16406
232160.0000   -0.01261
232200.0000   -0.44877
232240.0000   -0.63860
232280.0000   -0.62185
232320.0000   -0.50731
232360.0000   -0.43951
232400.0000   -0.00654
232440.0000   -0.27042
232480.0000   -0.42387
232520.0000   -0.72180
232560.0000   -0.38544
232600.0000   -0.23257
232640.0000   -0.41881
232680.0000   -0.42282
232720.0000   -0.49059
232760.0000   -0.48953
232800.0000   -0.62810
232840.0000   -0.42921
232880.0000   -0.47870
232920.0000   -0.26645
232960.0000   -0.42245
233000.0000   -0.34618
233040.0000   -0.36369
233080.0000   -0.06263
233120.0000   -0.04441
233160.0000    0.13999
233200.0000   -0.25892
233240.0000   -0.38352
233280.0000   -0.20190
233320.0000   -0.54373
233360.0000   -0.23775
233400.0000   -0.15746
233440.0000   -0.32340
233480.0000    0.07363
233520.0000   -0.23032
233560.0000    0.12775
233600.0000   -0.17736
233640.0000   -0.15693
233680.0000    0.14404
233720.0000    0.29433
233760.0000    0.17426
233800.0000    0.45073
233840.0000    0.55057
233880.0000    0.68564
233920.0000    0.69235
233960.0000    0.56304
234000.0000    0.55102
234040.0000    0.62185
234080.0000    0.35629
234120.0000    0.45404
234160.0000    0.25927
234200.0000    0.33683
234240.0000    0.13535
234280.0000    0.31038
234320.0000    0.45437
234360.0000    0.12295
234400.0000    0.24228
234440.0000    0.47325
234480.0000    0.36146
234520.0000    0.48500
234560.0000    0.27230
234600.0000    0.00577
234640.0000    0.53670
234680.0000    0.07754
234720.0000    0.43919
234760.0000    0.53312
234800.0000    0.39611
234840.0000    0.24663
234880.0000    0.38498
234920.0000    0.26571
234960.0000    0.46599
235000.0000    0.40602
235040.0000    0.45951
235080.0000    0.26646
235120.0000    0.50957
235160.0000    0.42357
235200.0000    0.40640
235240.0000    0.22262
235280.0000    0.34160
235320.0000    0.60130
235360.0000    0.46545
235400.0000    0.53689
235440.0000    0.28469
235480.0000    0.20448
235520.0000    0.28935
235560.0000    0.25749
235600.0000    0.37034
235640.0000    0.08913
235680.0000    0.28371
235720.0000    0.45759
235760.0000    0.29759
235800.0000    0.32534
235840.0000    0.46331
235880.0000    0.33957
235920.0000    0.42759
235960.0000    0.29719
236000.0000    0.46554
236040.0000    0.36520
236080.0000    0.38414
236120.0000    0.34604
236160.0000    0.40131
236200.0000    0.29968
236240.0000    0.33316
236280.0000    0.47529
236320.0000    0.31550
236360.0000    0.22745
236400.0000    0.57735
236440.0000    0.34990
236480.0000    0.35130
236520.0000    0.51536
236560.0000    0.55944
236600.0000    0.39188
236640.0000    0.34658
236680.0000    0.46746
236720.0000    0.52731
236760.0000    0.42716
236800.0000    0.42853
236840.0000    0.39753
236880.0000    0.52316
236920.0000    0.25806
236960.0000    0.37152
237000.0000    0.44658
237040.0000    0.56268
237080.0000    0.42599
237120.0000    0.58615
237160.0000    0.36814
237200.0000    0.36553
237240.0000    0.51750
237280.0000    0.49456
237320.0000    0.48751
237360.0000    0.48813
237400.0000    0.56383
237440.0000    0.58246
237480.0000    0.49422
237520.0000    0.10584
237560.0000    0.33269
237600.0000    0.31868
237640.0000    0.56706
237680.0000    0.31227
237720.0000    0.41523
237760.0000    0.24291
237800.0000    0.37155
237840.0000    0.43057
237880.0000    0.30810
237920.0000    0.28882
237960.0000    0.21012
238000.0000    0.22793
238040.0000    0.43351
238080.0000   -0.12296
238120.0000   -0.07406
238160.0000    0.10204
238200.0000    0.00987
238240.0000    0.21619
238280.0000    0.46254
238320.0000    0.24275
238360.0000    0.38107
238400.0000    0.31510
238440.0000    0.28969
238480.0000    0.22983
238520.0000    0.29964
238560.0000    0.40734
238600.0000    0.35930
238640.0000    0.12918
238680.0000    0.21191
238720.0000    0.05189
238760.0000    0.18405
238800.0000    0.08645
238840.0000   -0.07506
238880.0000   -0.39559
238920.0000   -0.17851
238960.0000   -0.18348
239000.0000    0.00887
239040.0000   -0.33302
239080.0000   -0.19983
239120.0000   -0.31463
239160.0000   -0.02329
239200.0000   -0.01138
239240.0000    0.05819
239280.0000   -0.33181
239320.0000   -0.47656
239360.0000   -0.27527
239400.0000   -0.47953
239440.0000   -0.11071
239480.0000   -0.40548
239520.0000    0.04427
239560.0000   -0.21036
239600.0000   -0.09778
239640.0000    0.03124
239680.0000   -0.11028
239720.0000    0.06999
239760.0000   -0.18001
239800.0000   -0.22340
239840.0000   -0.21434
239880.0000   -0.31284
239920.0000   -0.14317
239960.0000   -0.29169
240000.0000   -0.57329
240040.0000   -0.64888
240080.0000   -0.33800
240120.0000   -0.02795
240160.0000    0.22726
240200.0000    0.17120
240240.0000    0.23998
240280.0000    0.24907
240320.0000    0.16653
240360.0000    0.15723
240400.0000    0.18029
240440.0000    0.30958
240480.0000    0.30097
240520.0000    0.27754
240560.0000    0.20447
240600.0000    0.28784
240640.0000    0.24779
240680.0000    0.29768
240720.0000    0.33902
240760.0000    0.32401
240800.0000    0.10039
240840.0000    0.48363
240880.0000    0.41150
240920.0000    0.13588
240960.0000    0.28747
241000.0000    0.39506
241040.0000    0.28596
241080.0000    0.59984
241120.0000    0.24445
241160.0000    0.51918
241200.0000    0.53213
241240.0000    0.40031
241280.0000    0.35486
241320.0000    0.55180
241360.0000    0.51855
241400.0000    0.45409
241440.0000    0.57138
241480.0000    0.62257
241520.0000    0.43960
241560.0000    0.39025
241600.0000    0.28515
241640.0000    0.47305
241680.0000    0.40193
241720.0000    0.46130
241760.0000    0.48745
241800.0000    0.46927
241840.0000    0.35441
241880.0000    0.54229
241920.0000    0.32726
241960.0000    0.45276
242000.0000    0.34491
242040.0000    0.13792
242080.0000    0.28630
242120.0000    0.50442
242160.0000    0.29419
242200.0000    0.29877
242240.0000    0.26685
242280.0000    0.17363
242320.0000    0.35445
242360.0000    0.21212
242400.0000    0.44918
242440.0000    0.25245
242480.0000    0.00578
242520.0000    0.37946
242560.0000    0.46581
242600.0000    0.33636
242640.0000    0.34178
242680.0000    0.48372
242720.0000    0.25824
242760.0000    0.43715
242800.0000    0.06143
242840.0000    0.33166
242880.0000    0.32418
242920.0000    0.37691
242960.0000    0.31827
243000.0000    0.32848
243040.0000    0.30973
243080.0000    0.33855
243120.0000    0.50816
243160.0000    0.50434
243200.0000    0.29843
243240.0000    0.40772
243280.0000    0.30282
243320.0000    0.30640
243360.0000    0.39811
243400.0000    0.14359
243440.0000    0.14640
243480.0000    0.39314
243520.0000    0.19933
243560.0000    0.23744
243600.0000    0.26925
243640.0000    0.24759
243680.0000    0.20093
243720.0000    0.36235
243760.0000    0.49465
243800.0000    0.12415
243840.0000    0.29826
243880.0000    0.38339
243920.0000    0.36913
243960.0000    0.19745
244000.0000   -0.15887
244040.0000   -0.05485
244080.0000   -0.19753
244120.0000    0.17515
244160.0000    0.38529
244200.0000    0.29580
244240.0000    0.36570
244280.0000    0.21170
244320.0000    0.38975
244360.0000    0.36521
244400.0000    0.38006
244440.0000    0.32742
244480.0000    0.36509
244520.0000    0.41907
244560.0000    0.32785
244600.0000    0.35441
244640.0000    0.34801
244680.0000    0.24473
244720.0000    0.12062
244760.0000    0.21730
244800.0000    0.33237
244840.0000    0.25270
244880.0000    0.53539
244920.0000    0.39587
244960.0000    0.34056
245000.0000    0.26138
245040.0000    0.27817
245080.0000    0.27327
245120.0000    0.39650
245160.0000    0.22151
245200.0000    0.65744
245240.0000    0.42437
245280.0000    0.30100
245320.0000    0.30788
245360.0000    0.17528
245400.0000    0.53581
245440.0000    0.40082
245480.0000    0.38121
245520.0000    0.30648
245560.0000    0.33712
245600.0000    0.24519
245640.0000    0.50158
245680.0000    0.48902
245720.0000    0.30728
245760.0000    0.50027
245800.0000    0.39040
245840.0000    0.19587
245880.0000    0.46221
245920.0000    0.29619
245960.0000    0.46789
246000.0000    0.26855
246040.0000    0.16155
246080.0000    0.49467
246120.0000    0.50458
246160.0000    0.39980
246200.0000    0.36363
246240.0000    0.33236
246280.0000    0.40531
246320.0000    0.43193
246360.0000    0.43583
246400.0000    0.34292
246440.0000    0.40292
246480.0000    0.32207
246520.0000    0.47005
246560.0000    0.41481
246600.0000    0.43444
246640.0000    0.54287
246680.0000    0.52544
246720.0000    0.46818
246760.0000    0.53335
246800.0000    0.30851
246840.0000    0.33420
246880.0000    0.39572
246920.0000    0.29260
246960.0000    0.40882
247000.0000    0.27325
247040.0000    0.21173
247080.0000    0.56752
247120.0000    0.22706
247160.0000    0.53336
247200.0000    0.47484
247240.0000    0.41808
247280.0000    0.56037
247320.0000   -0.01421
247360.0000    0.51348
247400.0000    0.54192
247440.0000    0.32598
247480.0000    0.24217
247520.0000    0.30578
247560.0000    0.46284
247600.0000    0.53690
247640.0000    0.55708
247680.0000    0.18968
247720.0000    0.32086
247760.0000    0.08579
247800.0000    0.57319
247840.0000    0.36633
247880.0000    0.09867
247920.0000    0.33693
247960.0000    0.25511
248000.0000    0.37530
248040.0000    0.32862
248080.0000    0.42229
248120.0000    0.35698
248160.0000    0.15672
248200.0000    0.28823
248240.0000    0.39558
248280.0000    0.57121
248320.0000    0.58200
248360.0000    0.55274
248400.0000    0.40230
248440.0000    0.19662
248480.0000    0.51199
248520.0000    0.49535
248560.0000    0.39125
248600.0000    0.30522
248640.0000    0.36673
248680.0000    0.25017
248720.0000    0.30904
248760.0000    0.25664
248800.0000    0.12500
248840.0000    0.31476
248880.0000    0.25715
248920.0000    0.35796
248960.0000    0.42506
249000.0000    0.54168
249040.0000    0.54051
249080.0000    0.45819
249120.0000    0.58350
249160.0000    0.57617
249200.0000    0.41251
249240.0000    0.40395
249280.0000    0.38695
249320.0000    0.43222
249360.0000    0.38829
249400.0000    0.18888
249440.0000    0.47181
249480.0000    0.37387
249520.0000    0.39270
249560.0000    0.25713
249600.0000    0.50908
249640.0000    0.60452
249680.0000    0.56043
249720.0000    0.61501
249760.0000    0.54816
249800.0000    0.73397
249840.0000    0.72686
249880.0000    0.58570
249920.0000    0.36624
249960.0000    0.57052
250000.0000    0.38114
250040.0000    0.42531
250080.0000    0.39348
250120.0000    0.59216
250160.0000    0.38165
250200.0000    0.42272
250240.0000    0.31966
250280.0000    0.34844
250320.0000    0.29740
250360.0000    0.36130
250400.0000    0.37355
250440.0000    0.42019
250480.0000    0.46033
250520.0000    0.45630
250560.0000    0.14261
250600.0000    0.34723
250640.0000    0.46075
250680.0000    0.29802
250720.0000    0.32309
250760.0000    0.42497
250800.0000    0.32103
250840.0000    0.42867
250880.0000    0.14926
250920.0000    0.27397
250960.0000    0.35912
251000.0000    0.36318
251040.0000    0.25232
251080.0000    0.20364
251120.0000    0.33893
251160.0000    0.37384
251200.0000    0.23766
251240.0000    0.13371
251280.0000    0.07717
251320.0000    0.33220
251360.0000    0.21211
251400.0000    0.07635
251440.0000    0.44789
251480.0000    0.01345
251520.0000    0.08977
251560.0000    0.15287
251600.0000    0.39846
251640.0000    0.49170
251680.0000    0.29800
251720.0000    0.09500
251760.0000    0.56797
251800.0000    0.11039
251840.0000    0.08752
251880.0000    0.32377
251920.0000    0.28976
251960.0000    0.11801
252000.0000    0.14861
252040.0000    0.17581
252080.0000    0.14463
252120.0000    0.32045
252160.0000    0.28281
252200.0000    0.02944
252240.0000    0.29909
252280.0000    0.02827
252320.0000    0.25402
252360.0000    0.24805
252400.0000    0.30247
252440.0000    0.22407
252480.0000    0.31576
252520.0000    0.31513
252560.0000    0.20080
252600.0000    0.18858
252640.0000    0.06110
252680.0000    0.50288
252720.0000    0.22673
252760.0000    0.60543
252800.0000    0.14740
252840.0000    0.16337
252880.0000    0.25672
252920.0000    0.22789
252960.0000    0.27765
253000.0000    0.31864
253040.0000    0.60897
253080.0000    0.14939
253120.0000    0.22484
253160.0000    0.52796
253200.0000    0.42366
253240.0000    0.56879
253280.0000    0.69482
253320.0000    0.18863
253360.0000   -0.09140
253400.0000    0.24286
253440.0000    0.15093
253480.0000    0.18794
253520.0000    0.44655
253560.0000    0.11029
253600.0000    0.15501
253640.0000    0.67788
253680.0000    0.32495
253720.0000    0.00312
253760.0000    0.11302
253800.0000    0.14100
253840.0000    0.25837
253880.0000    0.22870
253920.0000    0.54352
253960.0000    0.41161
254000.0000    0.39939
254040.0000    0.50113
254080.0000    0.42834
254120.0000    0.36294
254160.0000    0.33870
254200.0000    0.35738
254240.0000    0.32703
254280.0000    0.52132
254320.0000    0.40430
254360.0000    0.54219
254400.0000    0.32745
254440.0000    0.30750
254480.0000    0.58675
254520.0000    0.63938
254560.0000    0.43106
254600.0000    0.44313
254640.0000    0.53158
254680.0000    0.46644
254720.0000    0.23631
254760.0000    0.39998
254800.0000    0.25611
254840.0000    0.29055
254880.0000    0.22056
254920.0000    0.48839
254960.0000    0.58206
255000.0000    0.37521
255040.0000    0.58483
255080.0000    0.47876
255120.0000    0.35103
255160.0000    0.16167
255200.0000    0.39499
255240.0000    0.39451
255280.0000    0.53000
255320.0000    0.64003
255360.0000    0.40478
255400.0000    0.42307
255440.0000    0.34364
255480.0000    0.30726
255520.0000    0.15488
255560.0000   -0.00722
255600.0000    0.15792
255640.0000    0.63246
255680.0000    0.55004
255720.0000    0.38514
255760.0000    0.37223
255800.0000    0.44375
255840.0000    0.37241
255880.0000    0.30000
255920.0000    0.17336
255960.0000    0.29907
256000.0000    0.33927
256040.0000    0.15610
256080.0000    0.18869
256120.0000    0.63092
256160.0000    0.30833
256200.0000    0.29300
256240.0000    0.30741
256280.0000    0.21155
256320.0000    0.43200
256360.0000    0.53011
256400.0000    0.01707
256440.0000    0.60983
256480.0000    0.54459
256520.0000    0.70066
256560.0000    0.58041
256600.0000    0.39171
256640.0000    0.34645
256680.0000    0.33335
256720.0000    0.29448
256760.0000    0.18190
256800.0000    0.38152
256840.0000    0.44366
256880.0000    0.30081
256920.0000    0.00971
256960.0000    0.42975
257000.0000    0.40235
257040.0000    0.50884
257080.0000    0.17999
257120.0000    0.16616
257160.0000    0.04959
257200.0000   -0.15980
257240.0000   -0.18501
257280.0000   -0.35362
257320.0000   -0.60961
257360.0000   -0.10356
257400.0000   -0.85101
257440.0000    0.06667
257480.0000    0.30426
257520.0000   -0.03906
257560.0000   -0.43480
257600.0000   -0.22570
257640.0000   -0.17725
257680.0000    0.05200
257720.0000    0.09347
257760.0000   -0.17582
257800.0000   -0.15723
257840.0000   -0.08117
257880.0000   -0.24668
257920.0000    0.03763
257960.0000   -0.17561
258000.0000    0.15274
258040.0000    0.01452
258080.0000   -0.10666
258120.0000    0.24521
258160.0000    0.11276
258200.0000   -0.09191
258240.0000   -0.05780
258280.0000    0.09874
258320.0000    0.31305
258360.0000    0.38442
258400.0000    0.28925
258440.0000    0.70998
258480.0000    0.46025
258520.0000    0.46532
258560.0000    0.67130
258600.0000    0.62476
258640.0000    0.28630
258680.0000    0.51936
258720.0000    0.61178
258760.0000    0.43684
258800.0000    0.28701
258840.0000    0.39644
258880.0000    0.34709
258920.0000    0.46545
258960.0000    0.35384
259000.0000    0.58001
259040.0000    0.36917
259080.0000    0.19925
259120.0000    0.43110
259160.0000    0.35244
259200.0000    0.32539
259240.0000    0.42742
259280.0000    0.13644
259320.0000    0.31316
259360.0000    0.38655
259400.0000    0.44405
259440.0000    0.46084
259480.0000    0.22387
259520.0000    0.34615
259560.0000    0.39480
259600.0000    0.30657
259640.0000    0.32226
259680.0000    0.41493
259720.0000    0.24198
259760.0000    0.20298
259800.0000    0.20286
259840.0000    0.37048
259880.0000    0.34586
259920.0000    0.41757
259960.0000    0.24656
260000.0000    0.17799
260040.0000    0.18008
260080.0000    0.29826
260120.0000    0.22469
260160.0000    0.15896
260200.0000    0.42268
260240.0000    0.25265
260280.0000    0.29723
260320.0000    0.34529
260360.0000    0.03160
260400.0000    0.23846
260440.0000    0.30037
260480.0000    0.11324
260520.0000    0.21193
260560.0000    0.19579
260600.0000    0.48740
260640.0000    0.31850
260680.0000    0.36099
260720.0000    0.12377
260760.0000    0.33146
260800.0000    0.07399
260840.0000   -0.10080
260880.0000    0.14790
260920.0000    0.24543
260960.0000    0.21218
261000.0000    0.33069
261040.0000    0.31401
261080.0000    0.36604
261120.0000    0.22921
261160.0000    0.25061
261200.0000    0.26521
261240.0000    0.10445
261280.0000    0.09926
261320.0000    0.26721
261360.0000    0.53025
261400.0000    0.22270
261440.0000    0.31741
261480.0000    0.08083
261520.0000    0.26328
261560.0000    0.32805
261600.0000    0.31056
261640.0000    0.20379
261680.0000    0.25268
261720.0000    0.14893
261760.0000    0.35946
261800.0000    0.34482
261840.0000    0.54689
261880.0000    0.17733
261920.0000    0.28175
261960.0000    0.29163
262000.0000   -0.00430
262040.0000   -0.37687
262080.0000   -0.53119
262120.0000   -0.44661
262160.0000   -0.53497
262200.0000   -0.12737
262240.0000    0.02510
262280.0000   -0.16659
262320.0000    0.17968
262360.0000    0.15084
262400.0000   -0.25445
262440.0000    0.09725
262480.0000   -0.08607
262520.0000   -0.02377
262560.0000   -0.13082
262600.0000   -0.09789
262640.0000   -0.17409
262680.0000   -0.09322
262720.0000   -0.41685
262760.0000   -0.81282
262800.0000   -0.88798
262840.0000   -0.68962
262880.0000   -0.95681
262920.0000   -0.83664
262960.0000   -0.51844
263000.0000   -0.55118
263040.0000   -0.61680
263080.0000   -0.42381
263120.0000   -0.60767
263160.0000   -0.47494
263200.0000   -0.41983
263240.0000   -0.23796
263280.0000   -0.21637
263320.0000   -0.34147
263360.0000   -0.34745
263400.0000   -0.19129
263440.0000   -0.42140
263480.0000   -0.32146
263520.0000   -0.24243
263560.0000   -0.68668
263600.0000   -0.67953
263640.0000   -0.47340
263680.0000   -0.27187
263720.0000   -0.04621
263760.0000    0.02015
263800.0000    0.37487
263840.0000    0.05819
263880.0000   -0.04497
263920.0000    0.28787
263960.0000    0.31719
264000.0000    0.22481
264040.0000    0.18279
264080.0000    0.27715
264120.0000    0.26056
264160.0000    0.29508
264200.0000    0.31167
264240.0000    0.29552
264280.0000    0.34328
264320.0000    0.28607
264360.0000    0.30963
264400.0000    0.16206
264440.0000    0.23963
264480.0000    0.24811
264520.0000   -0.08390
264560.0000    0.07389
264600.0000    0.48904
264640.0000    0.42987
264680.0000    0.36655
264720.0000    0.43261
264760.0000    0.48349
264800.0000    0.50591
264840.0000    0.62789
264880.0000    0.56383
264920.0000    0.24631
264960.0000    0.26985
265000.0000    0.45926
265040.0000    0.34817
265080.0000    0.35668
265120.0000    0.36670
265160.0000    0.22466
265200.0000    0.29179
265240.0000    0.33271
265280.0000    0.18298
265320.0000    0.37108
265360.0000    0.13913
265400.0000    0.43544
265440.0000    0.41179
265480.0000    0.34440
265520.0000    0.34160
265560.0000    0.31972
265600.0000    0.49176
265640.0000    0.43649
265680.0000    0.58416
265720.0000    0.34321
265760.0000    0.22392
265800.0000    0.26819
265840.0000    0.33199
265880.0000    0.50194
265920.0000    0.48397
265960.0000    0.30964
266000.0000    0.46968
266040.0000    0.59020
266080.0000    0.52264
266120.0000    0.36737
266160.0000    0.48474
266200.0000    0.37212
266240.0000    0.45016
266280.0000    0.38861
266320.0000    0.41629
266360.0000    0.55937
266400.0000    0.35849
266440.0000    0.51769
266480.0000    0.34959
266520.0000    0.36775
266560.0000    0.16640
266600.0000    0.37122
266640.0000    0.38171
266680.0000    0.70659
266720.0000    0.55716
266760.0000    0.54849
266800.0000    0.64869
266840.0000    0.45274
266880.0000    0.40531
266920.0000    0.28025
266960.0000    0.40071
267000.0000    0.27756
267040.0000    0.42062
267080.0000    0.39301
267120.0000    0.28207
267160.0000    0.45605
267200.0000    0.34837
267240.0000    0.31423
267280.0000    0.60643
267320.0000    0.45674
267360.0000    0.23730
267400.0000    0.43069
267440.0000    0.37953
267480.0000    0.36254
267520.0000    0.25895
267560.0000    0.39990
267600.0000    0.50563
267640.0000    0.27172
267680.0000    0.15047
267720.0000    0.27336
267760.0000    0.38055
267800.0000    0.53971
267840.0000    0.41400
267880.0000    0.25096
267920.0000    0.46066
267960.0000    0.37011
268000.0000    0.57825
268040.0000    0.35256
268080.0000    0.55175
268120.0000    0.36859
268160.0000    0.31370
268200.0000    0.40804
268240.0000    0.46160
268280.0000    0.35192
268320.0000    0.49009
268360.0000    0.40887
268400.0000    0.33534
268440.0000    0.30482
268480.0000    0.35721
268520.0000    0.58892
268560.0000    0.39306
268600.0000    0.47934
268640.0000    0.17333
268680.0000    0.12547
268720.0000    0.36806
268760.0000    0.21864
268800.0000    0.33508
268840.0000    0.34206
268880.0000    0.32339
268920.0000    0.27197
268960.0000    0.41274
269000.0000    0.75935
269040.0000    0.06309
269080.0000    0.21814
269120.0000    0.33334
269160.0000    0.24161
269200.0000    0.35477
269240.0000    0.44526
269280.0000    0.44881
269320.0000    0.34988
269360.0000    0.68220
269400.0000    0.41682
269440.0000    0.36467
269480.0000    0.51457
269520.0000    0.55131
269560.0000    0.41527
269600.0000    0.32703
269640.0000    0.58448
269680.0000    0.23263
269720.0000    0.66289
269760.0000    0.14767
269800.0000    0.40207
269840.0000    0.53751
269880.0000    0.55779
269920.0000    0.54909
269960.0000    0.55509
270000.0000    0.47540
270040.0000    0.14848
270080.0000    0.57339
270120.0000    0.35198
270160.0000    0.27413
270200.0000    0.34422
270240.0000    0.46267
270280.0000    0.37123
270320.0000    0.37892
270360.0000    0.22470
270400.0000    0.37340
270440.0000    0.21309
270480.0000    0.72636
270520.0000    0.42426
270560.0000    0.27030
270600.0000    0.32632
270640.0000    0.39100
270680.0000    0.38272
270720.0000    0.46452
270760.0000    0.27186
270800.0000    0.33284
270840.0000    0.26371
270880.0000    0.37999
270920.0000    0.56725
270960.0000    0.46431
271000.0000    0.55228
271040.0000    0.58082
271080.0000    0.33670
271120.0000    0.41144
271160.0000    0.35401
271200.0000    0.34916
271240.0000    0.38787
271280.0000    0.38096
271320.0000    0.36947
271360.0000    0.40001
271400.0000    0.33535
271440.0000    0.24416
271480.0000    0.16194
271520.0000    0.37586
271560.0000    0.29284
271600.0000    0.42751
271640.0000    0.45642
271680.0000    0.32113
271720.0000    0.40513
271760.0000    0.62541
271800.0000    0.68207
271840.0000    0.41161
271880.0000    0.50197
271920.0000    0.37517
271960.0000    0.35149
272000.0000    0.44737
272040.0000    0.44180
272080.0000    0.49471
272120.0000    0.41385
272160.0000    0.44092
272200.0000    0.32944
272240.0000    0.44257
272280.0000    0.46061
272320.0000    0.35150
272360.0000    0.31407
272400.0000    0.22635
272440.0000    0.13855
272480.0000    0.34534
272520.0000    0.18005
272560.0000    0.33463
272600.0000    0.41744
272640.0000    0.36388
272680.0000    0.58034
272720.0000    0.46393
272760.0000    0.51654
272800.0000    0.48993
272840.0000    0.38926
272880.0000    0.84599
272920.0000    0.25863
272960.0000    0.31223
273000.0000    0.40646
273040.0000    0.38610
273080.0000    0.22189
273120.0000    0.21068
273160.0000    0.33160
273200.0000    0.30951
273240.0000    0.37474
273280.0000    0.22051
273320.0000    0.42399
273360.0000    0.56390
273400.0000    0.67358
273440.0000    0.43497
273480.0000    0.32299
273520.0000    0.29032
273560.0000    0.32509
273600.0000    0.64119
273640.0000    0.28883
273680.0000    0.31269
273720.0000    0.29670
273760.0000    0.31236
273800.0000    0.55804
273840.0000    0.42702
273880.0000    0.44787
273920.0000    0.45201
273960.0000    0.45754
274000.0000    0.39110
274040.0000    0.25792
274080.0000    0.32479
274120.0000    0.17633
274160.0000    0.32984
274200.0000    0.38709
274240.0000    0.49366
274280.0000    0.56961
274320.0000    0.50343
274360.0000    0.78238
274400.0000    0.41792
274440.0000    0.39949
274480.0000    0.46451
274520.0000    0.41040
274560.0000    0.41525
274600.0000    0.58032
274640.0000    0.47743
274680.0000    0.56828
274720.0000    0.52101
274760.0000    0.23130
274800.0000    0.28142
274840.0000    0.28474
274880.0000    0.34721
274920.0000    0.41960
274960.0000    0.57933
275000.0000    0.70578
275040.0000    0.63723
275080.0000    0.36159
275120.0000    0.13389
275160.0000    0.14718
275200.0000    0.25494
275240.0000    0.34740
275280.0000    0.43107
275320.0000    0.58316
275360.0000    0.40960
275400.0000    0.41481
275440.0000    0.40857
275480.0000    0.09096
275520.0000    0.31498
275560.0000    0.48025
275600.0000    0.63731
275640.0000    0.40794
275680.0000    0.37530
275720.0000    0.51387
275760.0000    0.28271
275800.0000    0.40366
275840.0000    0.34987
275880.0000    0.20666
275920.0000    0.35070
275960.0000    0.65767
276000.0000    0.64985
276040.0000    0.46025
276080.0000    0.46665
276120.0000    0.67268
276160.0000    0.43316
276200.0000    0.48542
276240.0000    0.61499
276280.0000    0.49356
276320.0000    0.32747
276360.0000    0.62632
276400.0000    0.27926
276440.0000    0.45086
276480.0000    0.67856
276520.0000    0.72981
276560.0000    0.59910
276600.0000    0.46046
276640.0000    0.25008
276680.0000    0.37054
276720.0000    0.23574
276760.0000    0.56122
276800.0000    0.40066
276840.0000    0.25487
276880.0000    0.28993
276920.0000    0.23486
276960.0000    0.36360
277000.0000    0.40206
277040.0000    0.22290
277080.0000    0.29196
277120.0000    0.28570
277160.0000    0.25391
277200.0000    0.27175
277240.0000    0.42351
277280.0000    0.27926
277320.0000    0.23977
277360.0000    0.35642
277400.0000    0.42349
277440.0000    0.46092
277480.0000    0.38463
277520.0000    0.46650
277560.0000    0.15092
277600.0000    0.37699
277640.0000    0.33974
277680.0000    0.58587
277720.0000    0.38891
277760.0000    0.50327
277800.0000    0.14899
277840.0000    0.41967
277880.0000    0.43166
277920.0000    0.18822
277960.0000    0.25414
278000.0000    0.46120
278040.0000    0.37207
278080.0000    0.49802
278120.0000    0.57427
278160.0000    0.59406
278200.0000    0.72445
278240.0000    0.54389
278280.0000    0.49396
278320.0000    0.23024
278360.0000    0.35181
278400.0000    0.58660
278440.0000    0.40821
278480.0000    0.52740
278520.0000    0.36015
278560.0000    0.61819
278600.0000    0.29273
278640.0000    0.47484
278680.0000    0.53523
278720.0000    0.41375
278760.0000    0.40149
278800.0000    0.63409
278840.0000    0.64288
278880.0000    0.46351
278920.0000    0.52334
278960.0000    0.51135
279000.0000    0.48081
279040.0000    0.37574
279080.0000    0.53454
279120.0000    0.59545
279160.0000    0.49078
279200.0000    0.45252
279240.0000    0.38942
279280.0000    0.61210
279320.0000    0.48206
279360.0000    0.45212
279400.0000    0.30863
279440.0000    0.31103
279480.0000    0.36924
279520.0000    0.13238
279560.0000    0.44991
279600.0000    0.47113
279640.0000    0.26195
279680.0000    0.43160
279720.0000    0.63657
279760.0000    0.52736
279800.0000    0.45957
279840.0000    0.39676
279880.0000    0.37716
279920.0000    0.17270
279960.0000    0.30179
280000.0000    0.57180
280040.0000    0.12576
280080.0000    0.12911
280120.0000    0.26426
280160.0000    0.47869
280200.0000    0.61035
280240.0000    0.50778
280280.0000    0.56985
280320.0000    0.29331
280360.0000    0.36906
280400.0000    0.43140
280440.0000    0.26795
280480.0000    0.33134
280520.0000    0.27345
280560.0000    0.41380
280600.0000    0.25350
280640.0000    0.65872
280680.0000    0.53391
280720.0000    0.43229
280760.0000    0.42413
280800.0000    0.49657
280840.0000    0.31886
280880.0000    0.42603
280920.0000    0.05097
280960.0000   -0.11755
281000.0000    0.44985
281040.0000    0.59019
281080.0000    0.44164
281120.0000    0.25485
281160.0000    0.30591
281200.0000   -0.09371
281240.0000   -0.01536
281280.0000   -0.32168
281320.0000   -0.10990
281360.0000   -0.32931
281400.0000   -0.39170
281440.0000   -0.11851
281480.0000   -0.44686
281520.0000    0.06863
281560.0000    0.08862
281600.0000    0.07995
281640.0000    0.14033
281680.0000    0.57698
281720.0000    0.36700
281760.0000    0.33794
281800.0000    0.27841
281840.0000    0.33541
281880.0000    0.36883
281920.0000    0.38567
281960.0000    0.35155
282000.0000    0.07337
282040.0000    0.19197
282080.0000    0.27552
282120.0000    0.53448
282160.0000    0.12240
282200.0000    0.32043
282240.0000    0.23459
282280.0000    0.28737
282320.0000    0.02302
282360.0000    0.27095
282400.0000    0.20257
282440.0000    0.48851
282480.0000    0.55578
282520.0000    0.31665
282560.0000    0.27351
282600.0000    0.46425
282640.0000    0.33844
282680.0000    0.37900
282720.0000    0.42670
282760.0000    0.38044
282800.0000    0.14244
282840.0000    0.18793
282880.0000    0.29003
282920.0000    0.24499
282960.0000    0.36057
283000.0000    0.15550
283040.0000    0.55495
283080.0000    0.37230
283120.0000    0.51095
283160.0000    0.14552
283200.0000    0.45475
283240.0000    0.34791
283280.0000    0.25403
283320.0000    0.41893
283360.0000    0.33182
283400.0000    0.38992
283440.0000    0.19169
283480.0000    0.25886
283520.0000    0.36188
283560.0000    0.46618
283600.0000    0.33526
283640.0000    0.20217
283680.0000    0.45494
283720.0000   -0.05986
283760.0000    0.48641
283800.0000    0.56789
283840.0000    0.52812
283880.0000    0.55079
283920.0000    0.40731
283960.0000    0.64888
284000.0000    0.20652
284040.0000    0.28229
284080.0000    0.38782
284120.0000    0.13186
284160.0000    0.37340
284200.0000    0.25137
284240.0000    0.35898
284280.0000    0.34164
284320.0000    0.25298
284360.0000    0.36133
284400.0000    0.39705
284440.0000    0.34638
284480.0000    0.41728
284520.0000    0.56495
284560.0000    0.34634
284600.0000    0.36625
284640.0000    0.26085
284680.0000    0.29312
284720.0000    0.36257
284760.0000    0.00311
284800.0000    0.29651
284840.0000    0.25558
284880.0000    0.21327
284920.0000    0.18097
284960.0000    0.28424
285000.0000   -0.06165
285040.0000    0.11872
285080.0000    0.22646
285120.0000    0.23374
285160.0000    0.11463
285200.0000    0.34905
285240.0000    0.48148
285280.0000    0.23005
285320.0000    0.42154
285360.0000    0.33627
285400.0000    0.05421
285440.0000    0.43586
285480.0000    0.33680
285520.0000    0.34450
285560.0000    0.15920
285600.0000    0.11655
285640.0000    0.12780
285680.0000    0.35865
285720.0000    0.15613
285760.0000    0.30410
285800.0000    0.52488
285840.0000    0.71118
285880.0000    0.28609
285920.0000    0.22322
285960.0000    0.28327
286000.0000    0.33454
286040.0000    0.30849
286080.0000    0.17924
286120.0000    0.36126
286160.0000    0.20750
286200.0000   -0.26071
286240.0000   -0.43251
286280.0000   -0.49313
286320.0000   -0.04348
286360.0000   -0.07989
286400.0000   -0.08315
286440.0000   -0.22720
286480.0000   -0.07960
286520.0000   -0.40251
286560.0000   -0.01108
286600.0000   -0.43088
286640.0000   -0.40487
286680.0000   -0.38223
286720.0000   -0.34287
286760.0000   -0.26405
286800.0000   -0.16549
286840.0000   -0.00155
286880.0000   -0.38444
286920.0000   -0.34922
286960.0000   -0.24899
287000.0000   -0.53267
287040.0000   -0.05593
287080.0000   -0.17318
287120.0000   -0.35431
287160.0000   -0.20417
287200.0000    0.21154
287240.0000    0.53415
287280.0000    0.38515
287320.0000    0.54925
287360.0000    0.43502
287400.0000    0.26837
287440.0000    0.32116
287480.0000    0.39963
287520.0000    0.37996
287560.0000    0.28267
287600.0000    0.23337
287640.0000    0.26719
287680.0000    0.24062
287720.0000    0.23918
287760.0000    0.42715
287800.0000    0.19574
287840.0000    0.40540
287880.0000    0.22920
287920.0000    0.24439
287960.0000    0.31711
288000.0000    0.36647
288040.0000    0.38884
288080.0000    0.41586
288120.0000    0.43251
288160.0000    0.51359
288200.0000    0.46882
288240.0000    0.49628
288280.0000    0.31339
288320.0000    0.49894
288360.0000    0.39563
288400.0000    0.29183
288440.0000    0.41155
288480.0000    0.39308
288520.0000    0.19239
288560.0000    0.34556
288600.0000    0.24529
288640.0000    0.57195
288680.0000    0.26730
288720.0000    0.31326
288760.0000    0.08956
288800.0000    0.47545
288840.0000    0.38120
288880.0000    0.53232
288920.0000    0.54785
288960.0000    0.28679
289000.0000    0.49790
289040.0000    0.44702
289080.0000    0.39906
289120.0000    0.47660
289160.0000    0.49406
289200.0000    0.68452
289240.0000    0.50487
289280.0000    0.37789
289320.0000    0.40940
289360.0000    0.45877
289400.0000    0.62471
289440.0000    0.39480
289480.0000    0.60939
289520.0000    0.30536
289560.0000    0.05524
289600.0000    0.32370
289640.0000    0.25205
289680.0000    0.24671
289720.0000    0.30374
289760.0000    0.17785
289800.0000    0.15210
289840.0000    0.21332
289880.0000    0.43839
289920.0000    0.11205
289960.0000   -0.05378
290000.0000    0.15446
290040.0000    0.38696
290080.0000    0.25911
290120.0000    0.32842
290160.0000    0.21513
290200.0000    0.32085
290240.0000    0.12434
290280.0000   -0.06980
290320.0000    0.34647
290360.0000    0.23744
290400.0000    0.45790
290440.0000    0.16276
290480.0000    0.20958
290520.0000    0.47268
290560.0000    0.41099
290600.0000    0.17508
290640.0000    0.16996
290680.0000    0.47237
290720.0000    0.43854
290760.0000    0.30959
290800.0000    0.31661
290840.0000    0.53236
290880.0000    0.35566
290920.0000    0.36657
290960.0000    0.30461
291000.0000    0.20693
291040.0000    0.56158
291080.0000    0.38063
291120.0000    0.46484
291160.0000    0.39391
291200.0000    0.24007
291240.0000    0.39876
291280.0000    0.44506
291320.0000    0.24298
291360.0000    0.55275
291400.0000    0.58247
291440.0000    0.47967
291480.0000    0.26961
291520.0000    0.46507
291560.0000    0.38892
291600.0000    0.37478
291640.0000    0.35469
291680.0000    0.59744
291720.0000    0.46547
291760.0000    0.38563
291800.0000    0.35091
291840.0000    0.26114
291880.0000    0.34326
291920.0000    0.18466
291960.0000    0.37167
292000.0000    0.28150
292040.0000    0.16515
292080.0000    0.18175
292120.0000    0.13346
292160.0000    0.55015
292200.0000    0.49188
292240.0000    0.43270
292280.0000    0.32518
292320.0000    0.50737
292360.0000    0.22951
292400.0000    0.11785
292440.0000    0.39284
292480.0000    0.49091
292520.0000    0.45951
292560.0000    0.19145
292600.0000    0.28745
292640.0000    0.13969
292680.0000    0.09057
292720.0000    0.21525
292760.0000    0.31867
292800.0000    0.17843
292840.0000    0.23390
292880.0000    0.10782
292920.0000    0.54115
292960.0000    0.41938
293000.0000    0.33037
293040.0000    0.20405
293080.0000    0.23124
293120.0000    0.19611
293160.0000    0.19970
293200.0000    0.14835
293240.0000    0.29739
293280.0000    0.11137
293320.0000    0.15061
293360.0000    0.15549
293400.0000    0.17213
293440.0000    0.22458
293480.0000    0.00283
293520.0000    0.31542
293560.0000    0.17675
293600.0000    0.20448
293640.0000    0.10377
293680.0000    0.48050
293720.0000    0.29661
293760.0000    0.40093
293800.0000    0.09956
293840.0000    0.22702
293880.0000    0.29749
293920.0000    0.11522
293960.0000    0.35193
294000.0000    0.39475
294040.0000    0.23772
294080.0000    0.26585
294120.0000    0.31584
294160.0000    0.21970
294200.0000    0.52941
294240.0000    0.35562
294280.0000    0.28828
294320.0000    0.31298
294360.0000    0.41455
294400.0000    0.16599
294440.0000    0.24712
294480.0000    0.48149
294520.0000    0.31753
294560.0000    0.26669
294600.0000    0.31611
294640.0000    0.64064
294680.0000    0.64299
294720.0000    0.74753
294760.0000    0.52051
294800.0000    0.63628
294840.0000    0.49866
294880.0000    0.44618
294920.0000    0.12571
294960.0000    0.12078
295000.0000    0.45394
295040.0000    0.51371
295080.0000    0.36580
295120.0000    0.58733
295160.0000    0.62446
295200.0000    0.24107
295240.0000    0.62018
295280.0000    0.24120
295320.0000    0.27555
295360.0000    0.51921
295400.0000    0.42835
295440.0000    0.36227
295480.0000    0.35550
295520.0000    0.39234
295560.0000    0.40433
295600.0000    0.42924
295640.0000    0.21281
295680.0000    0.42007
295720.0000    0.07130
295760.0000   -0.42076
295800.0000   -0.03439
295840.0000    0.16415
295880.0000    0.38862
295920.0000    0.47402
295960.0000    0.39555
296000.0000    0.26878
296040.0000    0.33627
296080.0000    0.38624
296120.0000    0.31847
296160.0000    0.17114
296200.0000    0.36917
296240.0000   -0.05200
296280.0000   -0.07568
296320.0000    0.13783
296360.0000    0.30012
296400.0000    0.33695
296440.0000    0.41628
296480.0000    0.25929
296520.0000    0.41828
296560.0000    0.14302
296600.0000   -0.03130
296640.0000   -0.14206
296680.0000    0.06958
296720.0000   -0.16969
296760.0000    0.09128
296800.0000   -0.36471
296840.0000   -0.57722
296880.0000   -0.49481
296920.0000   -0.62569
296960.0000   -0.40136
297000.0000    0.02769
297040.0000    0.15731
297080.0000    0.54348
297120.0000    0.35881
297160.0000    0.52415
297200.0000    0.36401
297240.0000    0.18480
297280.0000    0.41476
297320.0000    0.73735
297360.0000    0.45610
297400.0000    0.58076
297440.0000    0.54596
297480.0000    0.68315
297520.0000    0.34046
297560.0000    0.62506
297600.0000    0.59799
297640.0000    0.29111
297680.0000    0.32585
297720.0000    0.27120
297760.0000    0.49865
297800.0000    0.68721
297840.0000    0.45517
297880.0000    0.60726
297920.0000    0.73979
297960.0000    0.55269
298000.0000    0.28010
298040.0000   -0.02391
298080.0000   -0.27716
298120.0000   -0.23705
298160.0000   -0.23570
298200.0000   -0.40604
298240.0000   -0.40070
298280.0000   -0.57725
298320.0000   -0.42366
298360.0000   -0.37768
298400.0000   -0.44037
298440.0000   -0.08623
298480.0000   -0.29197
298520.0000    0.25196
298560.0000   -0.22903
298600.0000   -0.27154
298640.0000   -0.20579
298680.0000   -0.28789
298720.0000   -0.51236
298760.0000   -0.29806
298800.0000   -0.46214
298840.0000   -0.49585
298880.0000   -0.39986
298920.0000   -0.32345
298960.0000   -0.29100
299000.0000   -0.58669
299040.0000   -0.51034
299080.0000   -0.39117
299120.0000   -0.51021
299160.0000   -0.60209
299200.0000   -0.21599
299240.0000   -0.21439
299280.0000   -0.33494
299320.0000   -0.19265
299360.0000    0.00628
299400.0000   -0.25050
299440.0000   -0.41290
299480.0000   -0.10511
299520.0000   -0.27230
299560.0000    0.12170
299600.0000   -0.09772
299640.0000    0.00017
299680.0000   -0.29636
299720.0000   -0.02428
299760.0000   -0.29653
299800.0000   -0.21698
299840.0000   -0.51650
299880.0000   -0.03867
299920.0000   -0.55579
299960.0000   -0.46677
300000.0000   -0.37057
300040.0000   -0.86694
300080.0000   -0.22865
300120.0000   -0.18750
300160.0000   -0.27157
300200.0000   -0.74202
300240.0000   -0.36021
300280.0000   -0.64766
300320.0000   -0.49314
300360.0000   -0.54693
300400.0000   -0.28808
300440.0000   -0.22977
300480.0000   -0.10363
300520.0000    0.22032
300560.0000    0.26320
300600.0000    0.36914
300640.0000    0.31474
300680.0000    0.32399
300720.0000    0.35564
300760.0000    0.26622
300800.0000    0.12536
300840.0000    0.21866
300880.0000    0.56552
300920.0000    0.30782
300960.0000    0.14226
301000.0000    0.44918
301040.0000    0.29204
301080.0000    0.30156
301120.0000    0.38123
301160.0000    0.35161
301200.0000    0.07222
301240.0000    0.10552
301280.0000    0.28923
301320.0000    0.29919
301360.0000    0.09905
301400.0000    0.34110
301440.0000    0.21728
301480.0000    0.15114
301520.0000    0.33607
301560.0000    0.28442
301600.0000    0.16626
301640.0000    0.24679
301680.0000    0.05327
301720.0000    0.14815
301760.0000    0.52140
301800.0000    0.33554
301840.0000    0.26507
301880.0000    0.52584
301920.0000    0.42509
301960.0000    0.49537
302000.0000    0.29098
302040.0000    0.44960
302080.0000    0.51443
302120.0000    0.58235
302160.0000    0.46334
302200.0000    0.32873
302240.0000    0.43024
302280.0000    0.06897
302320.0000    0.42908
302360.0000    0.53669
302400.0000    0.34830
302440.0000    0.36605
302480.0000    0.27536
302520.0000    0.41014
302560.0000    0.20190
302600.0000    0.41995
302640.0000    0.28345
302680.0000    0.36931
302720.0000    0.46062
302760.0000    0.31936
302800.0000    0.31017
302840.0000    0.38553
302880.0000    0.25513
302920.0000    0.60507
302960.0000    0.60746
303000.0000    0.31583
303040.0000    0.37690
303080.0000    0.52478
303120.0000    0.46354
303160.0000    0.33096
303200.0000    0.42113
303240.0000    0.43748
303280.0000    0.62233
303320.0000    0.17428
303360.0000    0.35275
303400.0000    0.07394
303440.0000    0.30335
303480.0000   -0.28076
303520.0000   -0.60512
303560.0000   -0.56615
303600.0000   -0.55371
303640.0000   -0.33968
303680.0000   -0.16422
303720.0000   -0.16313
303760.0000   -0.24147
303800.0000   -0.64412
303840.0000   -0.46242
303880.0000   -0.33918
303920.0000    0.07304
303960.0000   -0.11989
304000.0000   -0.08276
304040.0000    0.01504
304080.0000   -0.57490
304120.0000   -0.09560
304160.0000   -0.20170
304200.0000   -0.26121
304240.0000   -0.30351
304280.0000   -0.11106
304320.0000   -0.13059
304360.0000   -0.20314
304400.0000   -0.37585
304440.0000   -0.60076
304480.0000   -0.46181
304520.0000   -0.44355
304560.0000   -0.56421
304600.0000   -0.14415
304640.0000   -0.05797
304680.0000   -0.07577
304720.0000   -0.18635
304760.0000   -0.00368
304800.0000   -0.12768
304840.0000    0.01290
304880.0000   -0.11029
304920.0000   -0.63183
304960.0000   -0.42614
305000.0000   -0.60582
305040.0000   -0.47898
305080.0000   -0.11278
305120.0000   -0.32118
305160.0000   -0.35648
305200.0000   -0.49407
305240.0000   -0.07742
305280.0000   -0.22786
305320.0000   -0.22311
305360.0000   -0.33608
305400.0000   -0.13908
305440.0000   -0.39262
305480.0000   -0.19807
305520.0000   -0.16651
305560.0000   -0.05511
305600.0000   -0.12336
305640.0000   -0.20080
305680.0000   -0.14823
305720.0000   -0.17069
305760.0000   -0.28965
305800.0000   -0.28882
305840.0000   -0.10177
305880.0000   -0.23760
305920.0000    0.00627
305960.0000   -0.12436
306000.0000   -0.26778
306040.0000    0.22116
306080.0000   -0.10406
306120.0000   -0.14537
306160.0000   -0.47977
306200.0000   -0.21359
306240.0000    0.10517
306280.0000   -0.01010
306320.0000   -0.32593
306360.0000   -0.47398
306400.0000   -0.25123
306440.0000   -0.26572
306480.0000   -0.02605
306520.0000   -0.18221
306560.0000   -0.61747
306600.0000   -0.43659
306640.0000   -0.29511
306680.0000   -0.49414
306720.0000   -0.09949
306760.0000   -0.38327
306800.0000   -0.08836
306840.0000   -0.02643
306880.0000    0.04046
306920.0000   -0.25210
306960.0000   -0.07378
307000.0000   -0.28421
307040.0000   -0.19443
307080.0000   -0.10622
307120.0000   -0.12015
307160.0000    0.09229
307200.0000   -0.08341
307240.0000   -0.16227
307280.0000   -0.02132
307320.0000    0.02103
307360.0000    0.14971
307400.0000   -0.03362
307440.0000    0.07448
307480.0000   -0.25662
307520.0000   -0.04102
307560.0000   -0.03545
307600.0000   -0.05345
307640.0000   -0.27575
307680.0000   -0.47026
307720.0000   -0.40072
307760.0000   -0.34344
307800.0000   -0.48770
307840.0000   -0.33485
307880.0000   -0.03706
307920.0000   -0.45362
307960.0000   -0.26124
308000.0000   -0.24100
308040.0000   -0.22037
308080.0000   -0.34799
308120.0000   -0.50923
308160.0000   -0.14303
308200.0000   -0.44820
308240.0000   -0.48591
308280.0000   -0.51686
308320.0000   -0.39067
308360.0000   -0.33162
308400.0000   -0.50779
308440.0000    0.06212
308480.0000   -0.35287
308520.0000   -0.21528
308560.0000   -0.25274
308600.0000   -0.24734
308640.0000   -0.35065
308680.0000   -0.42370
308720.0000   -0.53119
308760.0000   -0.76331
308800.0000   -0.31251
308840.0000   -0.20552
308880.0000   -0.42854
308920.0000   -0.44344
308960.0000   -0.32695
309000.0000   -0.23122
309040.0000   -0.08060
309080.0000   -0.46881
309120.0000   -0.36096
309160.0000   -0.37465
309200.0000   -0.55783
309240.0000   -0.42241
309280.0000   -0.50804
309320.0000    0.03974
309360.0000    0.09144
309400.0000    0.06893
309440.0000    0.28071
309480.0000    0.16161
309520.0000    0.19375
309560.0000    0.13834
309600.0000    0.06156
309640.0000    0.36043
309680.0000    0.34369
309720.0000    0.20760
309760.0000    0.43144
309800.0000    0.47728
309840.0000    0.02883
309880.0000    0.12639
309920.0000   -0.15010
309960.0000    0.13686
310000.0000    0.51324
310040.0000    0.41181
310080.0000    0.46989
310120.0000    0.45128
310160.0000    0.23132
310200.0000    0.23564
310240.0000    0.31820
310280.0000    0.40331
310320.0000    0.43636
310360.0000    0.25332
310400.0000    0.28413
310440.0000    0.36245
310480.0000    0.32627
310520.0000    0.38434
310560.0000    0.42219
310600.0000    0.46777
310640.0000    0.30304
310680.0000    0.47304
310720.0000    0.18019
310760.0000    0.11616
310800.0000    0.23050
310840.0000   -0.46234
310880.0000   -0.29267
310920.0000   -0.40401
310960.0000    0.23658
311000.0000    0.02728
311040.0000    0.06401
311080.0000    0.15408
311120.0000    0.26386
311160.0000    0.44234
311200.0000    0.32793
311240.0000    0.05074
311280.0000    0.30652
311320.0000    0.26857
311360.0000    0.36960
311400.0000    0.56052
311440.0000    0.50754
311480.0000    0.49383
311520.0000    0.63332
311560.0000    0.54603
311600.0000    0.63614
311640.0000    0.62018
311680.0000    0.63077
311720.0000    0.45667
311760.0000    0.50997
311800.0000    0.57851
311840.0000    0.64759
311880.0000    0.51663
311920.0000    0.55214
311960.0000    0.46032
312000.0000    0.33570
312040.0000    0.48701
312080.0000    0.43690
312120.0000    0.60335
312160.0000    0.53366
312200.0000    0.53184
312240.0000    0.55780
312280.0000    0.35550
312320.0000    0.38769
312360.0000    0.35467
312400.0000    0.18292
312440.0000    0.54991
312480.0000    0.35267
312520.0000    0.28910
312560.0000    0.42687
312600.0000    0.34416
312640.0000    0.63624
312680.0000    0.25033
312720.0000    0.40249
312760.0000    0.43029
312800.0000    0.21738
312840.0000    0.34679
312880.0000    0.25001
312920.0000    0.32116
312960.0000    0.40918
313000.0000    0.35437
313040.0000    0.52021
313080.0000    0.38966
313120.0000    0.48938
313160.0000    0.32634
313200.0000    0.50977
313240.0000    0.23399
313280.0000    0.03961
313320.0000    0.01124
313360.0000   -0.23233
313400.0000   -0.31809
313440.0000   -0.49364
313480.0000   -0.41908
313520.0000   -0.36434
313560.0000   -0.48268
313600.0000   -0.29489
313640.0000    0.14938
313680.0000    0.20716
313720.0000    0.02573
313760.0000   -0.25529
313800.0000   -0.41936
313840.0000   -0.43478
313880.0000   -0.19339
313920.0000   -0.29872
313960.0000   -0.31853
314000.0000   -0.10710
314040.0000    0.05373
314080.0000    0.13687
314120.0000    0.11444
314160.0000    0.00906
314200.0000    0.05566
314240.0000    0.17900
314280.0000    0.20386
314320.0000    0.27962
314360.0000    0.17410
314400.0000   -0.06947
314440.0000   -0.65852
314480.0000   -0.12011
314520.0000   -0.40272
314560.0000   -0.15350
314600.0000   -0.22556
314640.0000   -0.14503
314680.0000   -0.28411
314720.0000   -0.20338
314760.0000   -0.25870
314800.0000   -0.46270
314840.0000   -0.18012
314880.0000   -0.51997
314920.0000   -0.20623
314960.0000   -0.23856
315000.0000   -0.36048
315040.0000   -0.00122
315080.0000    0.03850
315120.0000   -0.10451
315160.0000    0.01471
315200.0000    0.01198
315240.0000   -0.16466
315280.0000   -0.21887
315320.0000   -0.25620
315360.0000   -0.15759
315400.0000   -0.19445
315440.0000   -0.18606
315480.0000   -0.08237
315520.0000   -0.20027
315560.0000   -0.27218
315600.0000   -0.28531
315640.0000   -0.09186
315680.0000   -0.13695
315720.0000    0.28816
315760.0000    0.05187
315800.0000    0.18812
315840.0000    0.07643
315880.0000    0.19876
315920.0000    0.01893
315960.0000   -0.09045
316000.0000   -0.30129
316040.0000   -0.24636
316080.0000   -0.14814
316120.0000   -0.04656
316160.0000   -0.24440
316200.0000   -0.41613
316240.0000   -0.15868
316280.0000   -0.44495
316320.0000   -0.33185
316360.0000   -0.25621
316400.0000   -0.11942
316440.0000    0.21587
316480.0000   -0.34881
316520.0000   -0.08706
316560.0000   -0.18568
316600.0000   -0.34607
316640.0000   -0.08589
316680.0000   -0.13061
316720.0000   -0.08666
316760.0000   -0.38470
316800.0000   -0.03411
316840.0000   -0.13983
316880.0000   -0.25448
316920.0000   -0.25406
316960.0000   -0.42112
317000.0000   -0.03104
317040.0000   -0.19195
317080.0000   -0.39699
317120.0000   -0.06875
317160.0000   -0.36863
317200.0000   -0.45618
317240.0000   -0.64189
317280.0000   -0.49327
317320.0000   -0.46754
317360.0000   -0.35951
317400.0000   -0.55544
317440.0000   -0.49477
317480.0000   -0.40301
317520.0000   -0.49998
317560.0000   -0.51251
317600.0000   -0.38181
317640.0000   -0.32610
317680.0000   -0.48764
317720.0000   -0.57180
317760.0000   -0.32596
317800.0000    0.30643
317840.0000    0.10839
317880.0000    0.00226
317920.0000    0.30782
317960.0000   -0.31761
318000.0000    0.08203
318040.0000    0.11022
318080.0000    0.41215
318120.0000    0.11970
318160.0000    0.45893
318200.0000    0.25309
318240.0000    0.46072
318280.0000    0.36167
318320.0000    0.26919
318360.0000    0.40745
318400.0000    0.30291
318440.0000    0.36294
318480.0000    0.29018
318520.0000    0.03664
318560.0000   -0.03271
318600.0000   -0.07298
318640.0000   -0.22839
318680.0000   -0.13228
318720.0000   -0.16128
318760.0000   -0.18993
318800.0000   -0.24876
318840.0000   -0.32570
318880.0000   -0.20142
318920.0000   -0.21173
318960.0000   -0.21058
319000.0000   -0.04737
319040.0000   -0.14453
319080.0000   -0.15902
319120.0000   -0.30443
319160.0000   -0.25505
319200.0000    0.09200
319240.0000   -0.05282
319280.0000    0.26945
319320.0000    0.47894
319360.0000    0.32909
319400.0000    0.40490
319440.0000    0.40687
319480.0000    0.32347
319520.0000    0.44698
319560.0000    0.42999
319600.0000    0.33335
319640.0000    0.44706
319680.0000    0.53349
319720.0000    0.45462
319760.0000    0.52301
319800.0000    0.36322
319840.0000    0.41327
319880.0000    0.44517
319920.0000    0.38885
319960.0000    0.37751
320000.0000    0.22963
320040.0000   -0.11477
320080.0000   -0.09262
320120.0000    0.00139
320160.0000   -0.12820
320200.0000   -0.17219
320240.0000   -0.66739
320280.0000    0.00556
320320.0000    0.00663
320360.0000   -0.05016
320400.0000    0.03908
320440.0000    0.27941
320480.0000   -0.03520
320520.0000   -0.21344
320560.0000   -0.37263
320600.0000   -0.30370
320640.0000   -0.23949
320680.0000   -0.31872
320720.0000    0.04226
320760.0000   -0.10259
320800.0000   -0.24834
320840.0000   -0.04748
320880.0000   -0.20922
320920.0000   -0.14992
320960.0000   -0.39340
321000.0000    0.07246
321040.0000   -0.22428
321080.0000   -0.29053
321120.0000   -0.01590
321160.0000   -0.35803
321200.0000   -0.22957
321240.0000   -0.21515
321280.0000   -0.01290
321320.0000   -0.18478
321360.0000    0.35761
321400.0000    0.52713
321440.0000    0.43736
321480.0000    0.50589
321520.0000    0.59019
321560.0000    0.50997
321600.0000    0.42193
321640.0000    0.01436
321680.0000   -0.01210
321720.0000    0.17670
321760.0000    0.31354
321800.0000    0.21865
321840.0000    0.46785
321880.0000    0.49386
321920.0000    0.45853
321960.0000    0.36993
322000.0000    0.35799
322040.0000    0.41030
322080.0000    0.37483
322120.0000    0.27092
322160.0000    0.43269
322200.0000    0.40815
322240.0000    0.36743
322280.0000    0.09104
322320.0000    0.12434
322360.0000    0.23756
322400.0000    0.15520
322440.0000    0.25272
322480.0000    0.30165
322520.0000    0.21687
322560.0000    0.32545
322600.0000    0.13903
322640.0000    0.50414
322680.0000    0.43343
322720.0000    0.31518
322760.0000    0.16106
322800.0000    0.51855
322840.0000    0.56274
322880.0000    0.33003
322920.0000    0.37181
322960.0000    0.26054
323000.0000    0.28783
323040.0000    0.40581
323080.0000    0.40882
323120.0000    0.37557
323160.0000    0.33637
323200.0000    0.22190
323240.0000    0.27619
323280.0000    0.23207
323320.0000    0.40911
323360.0000    0.41678
323400.0000    0.33515
323440.0000    0.24965
323480.0000   -0.05455
323520.0000   -0.31152
323560.0000   -0.24647
323600.0000   -0.05714
323640.0000   -0.20739
323680.0000   -0.26817
323720.0000   -0.51164
323760.0000    0.09387
323800.0000   -0.18891
323840.0000   -0.10471
323880.0000    0.09842
323920.0000    0.17933
323960.0000   -0.28441
324000.0000    0.03127
324040.0000    0.18879
324080.0000   -0.13686
324120.0000   -0.10861
324160.0000   -0.20218
324200.0000   -0.24171
324240.0000   -0.68691
324280.0000   -0.53728
324320.0000   -0.40982
324360.0000   -0.43943
324400.0000   -0.35987
324440.0000   -0.54944
324480.0000   -0.44426
324520.0000   -0.10252
324560.0000   -0.21135
324600.0000   -0.17968
324640.0000   -0.33213
324680.0000   -0.00989
324720.0000    0.02379
324760.0000   -0.17327
324800.0000    0.03898
324840.0000   -0.01577
324880.0000   -0.02418
324920.0000   -0.00232
324960.0000   -0.11978
325000.0000   -0.19807
325040.0000   -0.24102
325080.0000   -0.09592
325120.0000   -0.05519
325160.0000    0.05241
325200.0000   -0.34561
325240.0000   -0.08334
325280.0000   -0.10609
325320.0000   -0.19043
325360.0000   -0.11880
325400.0000   -0.25150
325440.0000   -0.14889
325480.0000   -0.48994
325520.0000   -0.43224
325560.0000   -0.21484
325600.0000   -0.20142
325640.0000   -0.30915
325680.0000    0.00452
325720.0000    0.42641
325760.0000    0.32054
325800.0000    0.28532
325840.0000    0.23503
325880.0000    0.37149
325920.0000    0.19549
325960.0000    0.26446
326000.0000    0.36567
326040.0000    0.30209
326080.0000    0.28094
326120.0000    0.31035
326160.0000    0.25482
326200.0000    0.24632
326240.0000    0.22305
326280.0000    0.37175
326320.0000    0.36237
326360.0000    0.34116
326400.0000    0.38397
326440.0000    0.53388
326480.0000    0.39043
326520.0000    0.33833
326560.0000    0.28502
326600.0000    0.54516
326640.0000    0.22520
326680.0000    0.28193
326720.0000    0.44662
326760.0000    0.46051
326800.0000    0.48009
326840.0000    0.41080
326880.0000    0.31888
326920.0000    0.39060
326960.0000    0.43298
327000.0000    0.37564
327040.0000    0.42866
327080.0000    0.28355
327120.0000    0.18342
327160.0000    0.38841
327200.0000    0.52801
327240.0000    0.42109
327280.0000    0.53066
327320.0000    0.36503
327360.0000    0.32581
327400.0000    0.47832
327440.0000    0.43393
327480.0000    0.39252
327520.0000    0.38052
327560.0000    0.32428
327600.0000    0.53867
327640.0000    0.53342
327680.0000    0.51069
327720.0000    0.63006
327760.0000    0.32965
327800.0000    0.14648
327840.0000    0.46667
327880.0000    0.46900
327920.0000    0.37023
327960.0000    0.42639
328000.0000    0.32834
328040.0000    0.08483
328080.0000    0.51295
328120.0000    0.29909
328160.0000    0.36249
328200.0000    0.40064
328240.0000    0.20060
328280.0000    0.38720
328320.0000    0.08364
328360.0000    0.21344
328400.0000    0.31406
328440.0000    0.17613
328480.0000    0.22372
328520.0000    0.22253
328560.0000    0.18287
328600.0000    0.17800
328640.0000    0.33327
328680.0000    0.46080
328720.0000    0.17745
328760.0000    0.42283
328800.0000    0.40883
328840.0000    0.40812
328880.0000    0.38415
328920.0000    0.36770
328960.0000    0.30654
329000.0000    0.54598
329040.0000    0.25405
329080.0000    0.36671
329120.0000    0.31843
329160.0000    0.60243
329200.0000    0.48168
329240.0000    0.15723
329280.0000    0.46748
329320.0000    0.37266
329360.0000    0.38332
329400.0000    0.53407
329440.0000    0.42782
329480.0000    0.28461
329520.0000    0.33518
329560.0000    0.62867
329600.0000    0.51498
329640.0000    0.58488
329680.0000    0.13813
329720.0000    0.20719
329760.0000    0.31387
329800.0000    0.40013
329840.0000    0.41663
329880.0000    0.42525
329920.0000    0.26718
329960.0000    0.03766
330000.0000    0.19492
330040.0000    0.32872
330080.0000    0.28026
330120.0000    0.49579
330160.0000    0.13205
330200.0000    0.35245
330240.0000    0.23324
330280.0000    0.28630
330320.0000    0.43782
330360.0000    0.22268
330400.0000    0.31682
330440.0000    0.03820
330480.0000    0.26891
330520.0000    0.31031
330560.0000    0.21999
330600.0000    0.52837
330640.0000    0.19167
330680.0000    0.00764
330720.0000    0.29493
330760.0000   -0.04787
330800.0000    0.32952
330840.0000    0.18724
330880.0000    0.31599
330920.0000    0.27336
330960.0000    0.44394
331000.0000    0.24977
331040.0000    0.04717
331080.0000    0.27395
331120.0000    0.21800
331160.0000    0.14927
331200.0000    0.03971
331240.0000    0.11105
331280.0000    0.23350
331320.0000    0.34165
331360.0000    0.15957
331400.0000    0.41825
331440.0000    0.29524
331480.0000    0.31255
331520.0000    0.14365
331560.0000    0.12843
331600.0000    0.06115
331640.0000    0.35930
331680.0000    0.26423
331720.0000   -0.06577
331760.0000    0.11259
331800.0000    0.03034
331840.0000    0.18545
331880.0000    0.14139
331920.0000    0.28813
331960.0000    0.49025
332000.0000    0.28306
332040.0000    0.38647
332080.0000    0.20030
332120.0000   -0.09200
332160.0000    0.20920
332200.0000    0.37413
332240.0000    0.34893
332280.0000    0.36616
332320.0000    0.22242
332360.0000    0.40707
332400.0000    0.40638
332440.0000    0.14611
332480.0000    0.26940
332520.0000    0.51144
332560.0000    0.07932
332600.0000    0.24797
332640.0000    0.26660
332680.0000    0.44616
332720.0000    0.39005
332760.0000    0.34222
332800.0000    0.60323
332840.0000    0.22164
332880.0000    0.41921
332920.0000    0.35628
332960.0000    0.56634
333000.0000    0.45088
333040.0000    0.53794
333080.0000    0.44465
333120.0000    0.33853
333160.0000    0.35256
333200.0000    0.40774
333240.0000    0.48018
333280.0000    0.44811
333320.0000    0.46864
333360.0000    0.30712
333400.0000    0.51741
333440.0000    0.45912
333480.0000    0.12195
333520.0000    0.25523
333560.0000    0.26990
333600.0000    0.03156
333640.0000    0.34848
333680.0000    0.25912
333720.0000    0.02913
333760.0000    0.36006
333800.0000    0.05159
333840.0000    0.36951
333880.0000   -0.01349
333920.0000    0.11675
333960.0000    0.29667
334000.0000    0.29213
334040.0000    0.28597
334080.0000    0.42214
334120.0000    0.38347
334160.0000    0.43015
334200.0000    0.09378
334240.0000    0.12003
334280.0000    0.40121
334320.0000    0.35956
334360.0000    0.58366
334400.0000    0.33499
334440.0000    0.35647
334480.0000    0.02674
334520.0000    0.04313
334560.0000    0.13323
334600.0000    0.15318
334640.0000    0.23432
334680.0000    0.12767
334720.0000    0.45412
334760.0000    0.24537
334800.0000    0.30280
334840.0000    0.44424
334880.0000    0.56129
334920.0000    0.66206
334960.0000    0.42467
335000.0000    0.27771
335040.0000    0.25683
335080.0000    0.16001
335120.0000    0.21982
335160.0000    0.29358
335200.0000    0.36857
335240.0000    0.07397
335280.0000    0.12248
335320.0000    0.31695
335360.0000    0.07490
335400.0000    0.48821
335440.0000    0.56557
335480.0000    0.49848
335520.0000    0.46647
335560.0000    0.37868
335600.0000    0.44426
335640.0000    0.45606
335680.0000    0.24220
335720.0000    0.42055
335760.0000    0.72074
335800.0000    0.62288
335840.0000    0.29140
335880.0000    0.44792
335920.0000    0.17582
335960.0000    0.22735
336000.0000    0.39484
336040.0000    0.29202
336080.0000    0.37060
336120.0000    0.38769
336160.0000    0.25950
336200.0000    0.45021
336240.0000    0.45460
336280.0000    0.64001
336320.0000    0.58448
336360.0000    0.51485
336400.0000    0.55502
336440.0000    0.36940
336480.0000    0.48844
336520.0000    0.68223
336560.0000    0.55150
336600.0000    0.58748
336640.0000    0.37630
336680.0000    0.62239
336720.0000    0.33718
336760.0000    0.39981
336800.0000    0.17836
336840.0000    0.47292
336880.0000    0.29055
336920.0000    0.37595
336960.0000    0.42568
337000.0000    0.53927
337040.0000    0.50388
337080.0000    0.46233
337120.0000    0.48917
337160.0000    0.37916
337200.0000    0.25751
337240.0000    0.54497
337280.0000    0.44900
337320.0000    0.41466
337360.0000    0.65616
337400.0000    0.45026
337440.0000    0.42646
337480.0000    0.45463
337520.0000    0.48346
337560.0000    0.41908
337600.0000    0.70809
337640.0000    0.75247
337680.0000    0.67677
337720.0000    0.40888
337760.0000    0.36199
337800.0000    0.49803
337840.0000    0.54725
337880.0000    0.22511
337920.0000    0.53358
337960.0000    0.60768
338000.0000    0.49989
338040.0000    0.61725
338080.0000    0.59637
338120.0000    0.23486
338160.0000    0.22838
338200.0000   -0.05987
338240.0000    0.02600
338280.0000   -0.07519
338320.0000    0.23718
338360.0000    0.17418
338400.0000    0.44301
338440.0000    0.23633
338480.0000    0.24776
338520.0000    0.18700
338560.0000    0.14083
338600.0000    0.21764
338640.0000    0.28521
338680.0000    0.12998
338720.0000    0.24896
338760.0000    0.49492
338800.0000    0.29492
338840.0000    0.20011
338880.0000    0.12756
338920.0000    0.06849
338960.0000    0.11379
339000.0000    0.08184
339040.0000    0.23046
339080.0000    0.14267
339120.0000    0.28071
339160.0000    0.16664
339200.0000    0.27424
339240.0000    0.24603
339280.0000    0.57186
339320.0000    0.37638
339360.0000    0.26251
339400.0000    0.29102
339440.0000    0.46128
339480.0000    0.35836
339520.0000    0.49599
339560.0000    0.51762
339600.0000    0.41023
339640.0000    0.24152
339680.0000    0.27740
339720.0000    0.38647
339760.0000    0.43534
339800.0000    0.50837
339840.0000    0.44332
339880.0000    0.40212
339920.0000    0.41243
339960.0000    0.37047
340000.0000    0.16748
340040.0000    0.19541
340080.0000    0.04634
340120.0000    0.31832
340160.0000    0.27633
340200.0000    0.20666
340240.0000    0.26933
340280.0000    0.31224
340320.0000    0.17723
340360.0000    0.35418
340400.0000    0.24313
340440.0000    0.43500
340480.0000    0.24954
340520.0000    0.34714
340560.0000    0.51495
340600.0000    0.31464
340640.0000    0.41255
340680.0000    0.32204
340720.0000    0.18247
340760.0000    0.31382
340800.0000    0.54187
340840.0000    0.59035
340880.0000    0.36877
340920.0000    0.41919
340960.0000    0.25641
341000.0000    0.42790
341040.0000    0.30257
341080.0000    0.23918
341120.0000    0.48465
341160.0000    0.35804
341200.0000    0.37238
341240.0000    0.50189
341280.0000    0.62897
341320.0000    0.50898
341360.0000    0.42868
341400.0000    0.40637
341440.0000    0.29615
341480.0000    0.16888
341520.0000    0.33085
341560.0000    0.28501
341600.0000    0.24476
341640.0000    0.13446
341680.0000    0.35784
341720.0000    0.47272
341760.0000    0.21739
341800.0000    0.38432
341840.0000    0.32763
341880.0000    0.40443
341920.0000    0.47197
341960.0000    0.20120
342000.0000    0.19596
342040.0000    0.25577
342080.0000    0.30182
342120.0000    0.20358
342160.0000    0.29132
342200.0000    0.24054
342240.0000    0.24122
342280.0000    0.44835
342320.0000    0.38612
342360.0000    0.49295
342400.0000    0.43800
342440.0000    0.57643
342480.0000    0.32246
342520.0000    0.48986
342560.0000    0.38946
342600.0000    0.35713
342640.0000    0.34738
342680.0000    0.50069
342720.0000    0.43412
342760.0000    0.45417
342800.0000    0.47048
342840.0000    0.46191
342880.0000    0.55166
342920.0000    0.50824
342960.0000    0.31698
343000.0000    0.30496
343040.0000    0.35501
343080.0000    0.52582
343120.0000    0.38943
343160.0000    0.34913
343200.0000    0.38207
343240.0000    0.35337
343280.0000    0.34374
343320.0000    0.38482
343360.0000    0.33836
343400.0000    0.35137
343440.0000    0.41518
343480.0000    0.34443
343520.0000    0.08882
343560.0000    0.49971
343600.0000    0.22134
343640.0000    0.37304
343680.0000    0.19316
343720.0000    0.41783
343760.0000    0.60367
343800.0000    0.31621
343840.0000    0.41382
343880.0000    0.24814
343920.0000    0.32331
343960.0000    0.28073
344000.0000    0.14114
344040.0000    0.34891
344080.0000    0.33035
344120.0000    0.44275
344160.0000    0.54215
344200.0000    0.24917
344240.0000    0.45580
344280.0000    0.28094
344320.0000    0.69428
344360.0000    0.34611
344400.0000    0.37588
344440.0000    0.44754
344480.0000    0.44721
344520.0000    0.44221
344560.0000    0.47103
344600.0000    0.33807
344640.0000    0.60076
344680.0000    0.38088
344720.0000    0.11759
344760.0000    0.08268
344800.0000    0.27531
344840.0000    0.45657
344880.0000    0.44960
344920.0000    0.39817
344960.0000    0.50947
345000.0000    0.36350
345040.0000    0.11880
345080.0000    0.18878
345120.0000    0.19533
345160.0000    0.34436
345200.0000    0.29794
345240.0000    0.33938
345280.0000    0.34534
345320.0000    0.25728
345360.0000    0.46140
345400.0000    0.13205
345440.0000    0.19939
345480.0000    0.07520
345520.0000    0.48590
345560.0000    0.28283
345600.0000    0.31830
345640.0000    0.35332
345680.0000    0.45518
345720.0000    0.54514
345760.0000    0.17643
345800.0000    0.33853
345840.0000    0.20317
345880.0000    0.07982
345920.0000    0.20712
345960.0000    0.15314
346000.0000    0.32547
346040.0000    0.13465
346080.0000    0.06924
346120.0000    0.16425
346160.0000    0.33206
346200.0000    0.59760
346240.0000    0.50229
346280.0000    0.29900
346320.0000    0.38460
346360.0000    0.10731
346400.0000    0.32914
346440.0000    0.37791
346480.0000    0.30868
346520.0000    0.35248
346560.0000    0.61059
346600.0000    0.32095
346640.0000    0.70490
346680.0000    0.34233
346720.0000    0.36627
346760.0000    0.46704
346800.0000    0.61730
346840.0000    0.38401
346880.0000    0.46705
346920.0000    0.34566
346960.0000    0.34265
347000.0000    0.52121
347040.0000    0.46169
347080.0000    0.35183
347120.0000    0.31880
347160.0000    0.58859
347200.0000    0.56533
347240.0000    0.15989
347280.0000    0.50405
347320.0000    0.34821
347360.0000    0.29427
347400.0000    0.23973
347440.0000    0.39583
347480.0000   -0.00187
347520.0000    0.43991
347560.0000    0.31857
347600.0000    0.18426
347640.0000    0.16986
347680.0000    0.01317
347720.0000    0.16675
347760.0000    0.29013
347800.0000    0.14679
347840.0000    0.34197
347880.0000    0.37411
347920.0000    0.32614
347960.0000    0.12516
348000.0000    0.36246
348040.0000    0.31887
348080.0000    0.17936
348120.0000    0.25942
348160.0000    0.36366
348200.0000    0.43691
348240.0000    0.49732
348280.0000    0.23578
348320.0000    0.33156
348360.0000    0.07063
348400.0000    0.35783
348440.0000    0.46831
348480.0000    0.39032
348520.0000    0.53210
348560.0000    0.37747
348600.0000    0.30992
348640.0000    0.65404
348680.0000    0.29792
348720.0000    0.44747
348760.0000    0.23514
348800.0000    0.33635
348840.0000    0.28106
348880.0000    0.19572
348920.0000    0.36034
348960.0000    0.30943
349000.0000    0.15282
349040.0000    0.13440
349080.0000    0.39222
349120.0000    0.30580
349160.0000    0.39598
349200.0000    0.45173
349240.0000    0.18819
349280.0000    0.22453
349320.0000    0.23252
349360.0000    0.16209
349400.0000    0.31702
349440.0000    0.32120
349480.0000    0.15590
349520.0000    0.20723
349560.0000    0.32116
349600.0000    0.22711
349640.0000   -0.02664
349680.0000   -0.13391
349720.0000   -0.14186
349760.0000   -0.03868
349800.0000   -0.33444
349840.0000    0.32520
349880.0000    0.06601
349920.0000   -0.00994
349960.0000   -0.09078
350000.0000    0.07342
350040.0000   -0.37297
350080.0000   -0.17317
350120.0000   -0.38126
350160.0000   -0.21612
350200.0000   -0.18992
350240.0000   -0.33242
350280.0000   -0.40293
350320.0000   -0.07708
350360.0000   -0.03203
350400.0000    0.28339
350440.0000    0.18907
350480.0000    0.65767
350520.0000    0.51016
350560.0000    0.69706
350600.0000    0.40868
350640.0000    0.54382
350680.0000    0.66913
350720.0000    0.60341
350760.0000    0.55598
350800.0000    0.50528
350840.0000    0.39309
350880.0000    0.63475
350920.0000    0.52009
350960.0000    0.57654
351000.0000    0.51145
351040.0000    0.56956
351080.0000    0.32780
351120.0000    0.59369
351160.0000    0.69013
351200.0000    0.61193
351240.0000    0.66753
351280.0000    0.50456
351320.0000    0.56920
351360.0000    0.30735
351400.0000    0.46734
351440.0000    0.61707
351480.0000    0.58621
351520.0000    0.36471
351560.0000    0.15729
351600.0000    0.39313
351640.0000    0.32664
351680.0000    0.10254
351720.0000    0.34386
351760.0000    0.37377
351800.0000    0.06247
351840.0000    0.33436
351880.0000    0.19333
351920.0000    0.43574
351960.0000    0.35924
352000.0000    0.63475
352040.0000    0.72827
352080.0000    0.37142
352120.0000    0.40979
352160.0000    0.37890
352200.0000    0.35113
352240.0000    0.35339
352280.0000    0.34566
352320.0000    0.51699
352360.0000    0.62403
352400.0000    0.40734
352440.0000    0.25161
352480.0000    0.42296
352520.0000    0.18706
352560.0000    0.35962
352600.0000    0.59513
352640.0000    0.32954
352680.0000    0.68381
352720.0000    0.68865
352760.0000    0.46256
352800.0000    0.55080
352840.0000    0.75047
352880.0000    0.64761
352920.0000    0.38092
352960.0000    0.42027
353000.0000    0.42417
353040.0000    0.36767
353080.0000    0.26295
353120.0000    0.14141
353160.0000    0.30134
353200.0000    0.43518
353240.0000    0.37965
353280.0000    0.42553
353320.0000    0.37908
353360.0000    0.32362
353400.0000    0.35983
353440.0000    0.18571
353480.0000    0.29798
353520.0000    0.26464
353560.0000    0.51127
353600.0000    0.24667
353640.0000    0.39110
353680.0000    0.38843
353720.0000    0.22593
353760.0000    0.33035
353800.0000    0.51938
353840.0000    0.58291
353880.0000    0.56323
353920.0000    0.39424
353960.0000    0.65620
354000.0000    0.35587
354040.0000    0.36498
354080.0000    0.38322
354120.0000    0.54943
354160.0000    0.60695
354200.0000    0.41091
354240.0000    0.54392
354280.0000    0.57032
354320.0000    0.64420
354360.0000    0.57624
354400.0000    0.31286
354440.0000    0.48865
354480.0000    0.61817
354520.0000    0.59170
354560.0000    0.61292
354600.0000    0.49863
354640.0000    0.46178
354680.0000    0.46299
354720.0000    0.72593
354760.0000    0.85123
354800.0000    0.54746
354840.0000    0.52250
354880.0000    0.41851
354920.0000    0.45500
354960.0000    0.69282
355000.0000    0.21924
355040.0000    0.25148
355080.0000    0.48664
355120.0000    0.44244
355160.0000    0.52730
355200.0000    0.48593
355240.0000    0.44775
355280.0000    0.57887
355320.0000    0.43284
355360.0000    0.60189
355400.0000    0.55610
355440.0000    0.67365
355480.0000    0.65406
355520.0000    0.41041
355560.0000    0.56221
355600.0000    0.47527
355640.0000    0.36308
355680.0000    0.32708
355720.0000    0.61566
355760.0000    0.50184
355800.0000    0.49234
355840.0000    0.65755
355880.0000    0.41532
355920.0000    0.21510
355960.0000    0.40832
356000.0000    0.51751
356040.0000    0.61198
356080.0000    0.63522
356120.0000    0.44933
356160.0000    0.22841
356200.0000    0.49726
356240.0000    0.45765
356280.0000    0.61708
356320.0000    0.53372
356360.0000    0.59157
356400.0000    0.30686
356440.0000    0.25066
356480.0000    0.39753
356520.0000    0.50323
356560.0000    0.43482
356600.0000    0.32818
356640.0000    0.51582
356680.0000    0.72659
356720.0000    0.53760
356760.0000    0.37608
356800.0000    0.20050
356840.0000    0.57672
356880.0000    0.39858
356920.0000    0.54140
356960.0000    0.54340
357000.0000    0.53341
357040.0000    0.60496
357080.0000    0.73887
357120.0000    0.59663
357160.0000    0.61844
357200.0000    0.42191
357240.0000    0.53234
357280.0000    0.54620
357320.0000    0.34599
357360.0000    0.55691
357400.0000    0.33316
357440.0000    0.13047
357480.0000    0.48072
357520.0000    0.43227
357560.0000    0.49537
357600.0000    0.41200
357640.0000    0.47832
357680.0000    0.45635
357720.0000    0.52260
357760.0000    0.45055
357800.0000    0.41544
357840.0000    0.43841
357880.0000    0.45485
357920.0000    0.34226
357960.0000    0.31385
358000.0000    0.38919
358040.0000    0.22697
358080.0000    0.27984
358120.0000    0.20771
358160.0000    0.41075
358200.0000    0.36615
358240.0000    0.24637
358280.0000    0.36850
358320.0000    0.73150
358360.0000    0.45574
358400.0000    0.37355
358440.0000    0.09693
358480.0000    0.32974
358520.0000    0.08089
358560.0000    0.09454
358600.0000    0.37670
358640.0000    0.34431
358680.0000    0.13079
358720.0000    0.32410
358760.0000    0.36663
358800.0000    0.36305
358840.0000    0.47177
358880.0000    0.33826
358920.0000    0.27121
358960.0000    0.46298
359000.0000    0.29072
359040.0000    0.29115
359080.0000    0.32562
359120.0000    0.06563
359160.0000    0.26536
359200.0000    0.25366
359240.0000    0.22242
359280.0000    0.25741
359320.0000    0.43839
359360.0000    0.33531
359400.0000    0.23462
359440.0000    0.30041
359480.0000    0.29135
359520.0000    0.42283
359560.0000    0.22381
359600.0000    0.29126
359640.0000    0.44204
359680.0000    0.44044
359720.0000    0.35330
359760.0000    0.53752
359800.0000    0.28731
359840.0000    0.41752
359880.0000    0.42993
359920.0000    0.40769
359960.0000    0.38401
360000.0000    0.24976
360040.0000    0.29231
360080.0000    0.52836
360120.0000    0.40408
360160.0000    0.43351
360200.0000    0.29094
360240.0000    0.56099
360280.0000    0.50688
360320.0000    0.26796
360360.0000    0.43623
360400.0000    0.40418
360440.0000    0.34439
360480.0000    0.38619
360520.0000    0.39755
360560.0000    0.44324
360600.0000    0.45246
360640.0000    0.50817
360680.0000    0.29229
360720.0000    0.50939
360760.0000    0.34046
360800.0000    0.46903
360840.0000    0.35071
360880.0000    0.30588
360920.0000    0.37203
360960.0000    0.30226
361000.0000    0.28227
361040.0000    0.30150
361080.0000    0.45072
361120.0000    0.33363
361160.0000    0.21822
361200.0000    0.30393
361240.0000    0.20354
361280.0000    0.27105
361320.0000    0.33764
361360.0000    0.48803
361400.0000    0.46558
361440.0000    0.27443
361480.0000    0.15722
361520.0000    0.38907
361560.0000    0.42635
361600.0000    0.25992
361640.0000    0.20353
361680.0000    0.20604
361720.0000    0.36700
361760.0000    0.27541
361800.0000    0.26504
361840.0000    0.29750
361880.0000    0.44804
361920.0000    0.08433
361960.0000    0.32923
362000.0000    0.30767
362040.0000    0.18567
362080.0000    0.40959
362120.0000    0.31920
362160.0000    0.25591
362200.0000    0.29542
362240.0000    0.33225
362280.0000    0.20415
362320.0000    0.51606
362360.0000    0.30643
362400.0000    0.29946
362440.0000    0.00319
362480.0000   -0.12780
362520.0000    0.31943
362560.0000   -0.21060
362600.0000   -0.17052
362640.0000   -0.58661
362680.0000   -0.46185
362720.0000   -0.37944
362760.0000   -0.08542
362800.0000   -0.55294
362840.0000   -0.21759
362880.0000   -0.01592
362920.0000   -0.31721
362960.0000   -0.51011
363000.0000   -0.44462
363040.0000   -0.45649
363080.0000   -0.52429
363120.0000   -0.36825
363160.0000   -0.27791
363200.0000   -0.67753
363240.0000   -0.76249
363280.0000   -0.52283
363320.0000   -0.48559
363360.0000   -0.57680
363400.0000   -0.57322
363440.0000   -0.37901
363480.0000   -0.39758
363520.0000   -0.15300
363560.0000   -0.34113
363600.0000   -0.37478
363640.0000   -0.26278
363680.0000   -0.28841
363720.0000   -0.14682
363760.0000   -0.00281
363800.0000   -0.41515
363840.0000   -0.26082
363880.0000   -0.25427
363920.0000   -0.25231
363960.0000   -0.52961
364000.0000   -0.49399
364040.0000   -0.36347
364080.0000   -0.25724
364120.0000   -0.27794
364160.0000   -0.29997
364200.0000   -0.36074
364240.0000   -0.41024
364280.0000   -0.44414
364320.0000   -0.15828
364360.0000   -0.57135
364400.0000   -0.52120
364440.0000   -0.71089
364480.0000   -0.23024
364520.0000    0.09569
364560.0000   -0.17885
364600.0000    0.04743
364640.0000   -0.48770
364680.0000   -0.49323
364720.0000   -0.82162
364760.0000   -0.49111
364800.0000   -0.59268
364840.0000   -0.36494
364880.0000   -0.50387
364920.0000   -0.70913
364960.0000   -0.37522
365000.0000   -0.73261
365040.0000   -0.55288
365080.0000   -0.37630
365120.0000   -0.62860
365160.0000   -0.42593
365200.0000   -0.03597
365240.0000   -0.23926
365280.0000   -0.25168
365320.0000   -0.34855
365360.0000   -0.23400
365400.0000   -0.12693
365440.0000   -0.23948
365480.0000   -0.11570
365520.0000   -0.26216
365560.0000   -0.29058
365600.0000    0.01715
365640.0000   -0.47553
365680.0000   -0.11909
365720.0000   -0.01705
365760.0000    0.11182
365800.0000    0.07324
365840.0000    0.01819
365880.0000   -0.00837
365920.0000    0.18302
365960.0000    0.12442
366000.0000    0.01197
366040.0000   -0.12197
366080.0000   -0.15864
366120.0000   -0.22464
366160.0000   -0.18281
366200.0000   -0.11638
366240.0000   -0.23683
366280.0000   -0.26277
366320.0000   -0.00914
366360.0000   -0.27891
366400.0000   -0.31458
366440.0000   -0.54203
366480.0000   -0.46865
366520.0000   -0.28017
366560.0000   -0.38424
366600.0000   -0.40692
366640.0000   -0.24064
366680.0000   -0.24412
366720.0000   -0.00504
366760.0000    0.11528
366800.0000    0.01855
366840.0000    0.06066
366880.0000   -0.01582
366920.0000   -0.18648
366960.0000   -0.36374
367000.0000   -0.12962
367040.0000   -0.54670
367080.0000   -0.22626
367120.0000   -0.57834
367160.0000   -0.19468
367200.0000   -0.23119
367240.0000   -0.03004
367280.0000   -0.22951
367320.0000   -0.11034
367360.0000   -0.08070
367400.0000   -0.30095
367440.0000   -0.48190
367480.0000   -0.21051
367520.0000   -0.20350
367560.0000   -0.24881
367600.0000   -0.12365
367640.0000    0.01524
367680.0000   -0.30221
367720.0000   -0.31750
367760.0000   -0.26820
367800.0000   -0.44930
367840.0000    0.11825
367880.0000   -0.25012
367920.0000   -0.13776
367960.0000   -0.21688
368000.0000   -0.04729
368040.0000   -0.65993
368080.0000   -0.08284
368120.0000   -0.24238
368160.0000   -0.07780
368200.0000   -0.11865
368240.0000    0.06398
368280.0000   -0.35136
368320.0000   -0.30311
368360.0000   -0.32267
368400.0000   -0.20657
368440.0000   -0.52221
368480.0000   -0.74953
368520.0000   -0.39234
368560.0000   -0.44640
368600.0000   -0.40980
368640.0000   -0.30400
368680.0000   -0.34643
368720.0000   -0.16687
368760.0000   -0.18111
368800.0000   -0.12970
368840.0000   -0.14009
368880.0000   -0.17226
368920.0000   -0.29264
368960.0000   -0.11117
369000.0000   -0.44356
369040.0000   -0.07761
369080.0000   -0.72318
369120.0000   -0.41109
369160.0000   -0.22833
369200.0000    0.02452
369240.0000   -0.40575
369280.0000   -0.08916
369320.0000   -0.47485
369360.0000   -0.13059
369400.0000   -0.02872
369440.0000   -0.16790
369480.0000   -0.09698
369520.0000   -0.58115
369560.0000   -0.90143
369600.0000   -0.70597
369640.0000   -0.72884
369680.0000   -0.65123
369720.0000   -0.42900
369760.0000   -0.59891
369800.0000   -0.44392
369840.0000   -0.33125
369880.0000   -0.40940
369920.0000   -0.25146
369960.0000   -0.37992
370000.0000   -0.28628
370040.0000   -0.22290
370080.0000   -0.18523
370120.0000   -0.53702
370160.0000   -0.76505
370200.0000   -0.48031
370240.0000   -0.43273
370280.0000   -0.14823
370320.0000   -0.14519
370360.0000   -0.04964
370400.0000   -0.14356
370440.0000   -0.34717
370480.0000   -0.19732
370520.0000    0.07175
370560.0000   -0.12024
370600.0000   -0.13081
370640.0000   -0.63065
370680.0000   -0.76648
370720.0000   -0.51020
370760.0000   -0.55138
370800.0000   -0.46792
370840.0000   -0.42020
370880.0000   -0.74017
370920.0000   -0.46987
370960.0000   -0.43525
371000.0000   -0.41104
371040.0000   -0.12442
371080.0000   -0.65163
371120.0000   -0.09654
371160.0000    0.03842
371200.0000   -0.66892
371240.0000   -0.33525
371280.0000   -0.34834
371320.0000   -0.12091
371360.0000   -0.38110
371400.0000   -0.14320
371440.0000   -0.40975
371480.0000   -0.45729
371520.0000   -0.30725
371560.0000   -0.20400
371600.0000   -0.43129
371640.0000   -0.21305
371680.0000   -0.21415
371720.0000   -0.63818
371760.0000   -0.55970
371800.0000   -0.48259
371840.0000   -0.25008
371880.0000   -0.51604
371920.0000   -0.65979
371960.0000   -0.67247
372000.0000   -0.25585
372040.0000   -0.48185
372080.0000   -0.65615
372120.0000   -0.56226
372160.0000   -0.21559
372200.0000   -0.07276
372240.0000   -0.31942
372280.0000   -0.61120
372320.0000   -0.35691
372360.0000   -0.48767
372400.0000   -0.20711
372440.0000   -0.62832
372480.0000   -0.35977
372520.0000   -0.52302
372560.0000   -0.68380
372600.0000   -0.75429
372640.0000   -0.24933
372680.0000   -0.57975
372720.0000   -0.44542
372760.0000   -0.34484
372800.0000   -0.44021
372840.0000   -0.34935
372880.0000   -0.42630
372920.0000   -0.53426
372960.0000   -0.01523
373000.0000   -0.53729
373040.0000   -0.41025
373080.0000   -0.45738
373120.0000   -0.48969
373160.0000   -0.69542
373200.0000   -0.25767
373240.0000   -0.49426
373280.0000   -0.69896
373320.0000   -0.34568
373360.0000   -0.45256
373400.0000   -0.25641
373440.0000   -0.08458
373480.0000   -0.13466
373520.0000   -0.31354
373560.0000   -0.26299
373600.0000   -0.14197
373640.0000   -0.18590
373680.0000   -0.10279
373720.0000   -0.09744
373760.0000   -0.21377
373800.0000   -0.08788
373840.0000   -0.15298
373880.0000   -0.10379
373920.0000   -0.17613
373960.0000    0.15030
374000.0000   -0.30533
374040.0000   -0.17278
374080.0000    0.03780
374120.0000   -0.40012
374160.0000   -0.09510
374200.0000   -0.02042
374240.0000   -0.20306
374280.0000   -0.54651
374320.0000   -0.24498
374360.0000   -0.37895
374400.0000   -0.05756
374440.0000   -0.17596
374480.0000   -0.56418
374520.0000   -0.47639
374560.0000   -0.06109
374600.0000   -0.07701
374640.0000   -0.16059
374680.0000   -0.05103
374720.0000   -0.18200
374760.0000   -0.41009
374800.0000    0.51763
374840.0000    0.51477
374880.0000    0.61226
374920.0000    0.60922
374960.0000    0.14917
375000.0000    0.49889
375040.0000    0.51314
375080.0000    0.41294
375120.0000    0.26665
375160.0000    0.34459
375200.0000    0.35251
375240.0000    0.43174
375280.0000    0.28947
375320.0000    0.46566
375360.0000    0.33363
375400.0000    0.24383
375440.0000    0.18955
375480.0000    0.31283
375520.0000    0.20860
375560.0000    0.24700
375600.0000    0.38928
375640.0000    0.37912
375680.0000    0.38977
375720.0000    0.30773
375760.0000    0.20363
375800.0000    0.42453
375840.0000    0.39802
375880.0000    0.46577
375920.0000    0.50442
375960.0000    0.44200
376000.0000    0.33800
376040.0000    0.37707
376080.0000    0.29166
376120.0000    0.26477
376160.0000    0.23624
376200.0000    0.04372
376240.0000    0.45825
376280.0000    0.48524
376320.0000    0.48894
376360.0000    0.41845
376400.0000    0.36580
376440.0000    0.10078
376480.0000    0.35031
376520.0000    0.36310
376560.0000    0.42331
376600.0000    0.38334
376640.0000    0.30656
376680.0000    0.33665
376720.0000    0.56480
376760.0000    0.39409
376800.0000    0.53188
376840.0000    0.58707
376880.0000    0.22907
376920.0000    0.33533
376960.0000    0.31847
377000.0000    0.45754
377040.0000    0.27651
377080.0000    0.22091
377120.0000    0.50646
377160.0000    0.42079
377200.0000    0.45804
377240.0000    0.31146
377280.0000    0.15474
377320.0000    0.42683
377360.0000    0.27074
377400.0000    0.35060
377440.0000    0.45274
377480.0000    0.35867
377520.0000    0.29028
377560.0000    0.39151
377600.0000    0.21138
377640.0000    0.02349
377680.0000    0.13116
377720.0000    0.30408
377760.0000    0.37079
377800.0000    0.28979
377840.0000    0.17106
377880.0000    0.07541
377920.0000    0.44029
377960.0000    0.43333
378000.0000    0.54113
378040.0000    0.45178
378080.0000    0.40910
378120.0000    0.43781
378160.0000    0.35758
378200.0000    0.41555
378240.0000    0.36804
378280.0000    0.63333
378320.0000    0.29454
378360.0000    0.51233
378400.0000    0.64312
378440.0000    0.64596
378480.0000    0.61658
378520.0000    0.44832
378560.0000    0.31481
378600.0000    0.40670
378640.0000    0.38610
378680.0000    0.31378
378720.0000    0.33443
378760.0000    0.43384
378800.0000    0.38935
378840.0000    0.49590
378880.0000    0.36888
378920.0000    0.43587
378960.0000    0.31822
379000.0000    0.45565
379040.0000    0.45315
379080.0000    0.31413
379120.0000    0.34736
379160.0000    0.48220
379200.0000    0.32120
379240.0000    0.50824
379280.0000    0.44441
379320.0000    0.39105
379360.0000    0.53475
379400.0000    0.34534
379440.0000    0.50637
379480.0000    0.44243
379520.0000    0.29232
379560.0000    0.69382
379600.0000    0.46158
379640.0000    0.20600
379680.0000    0.24726
379720.0000    0.23211
379760.0000    0.02052
379800.0000    0.13068
379840.0000    0.24131
379880.0000    0.20883
379920.0000    0.21030
379960.0000    0.23336
380000.0000    0.16477
380040.0000    0.16876
380080.0000    0.37313
380120.0000    0.30231
380160.0000    0.36010
380200.0000    0.19934
380240.0000    0.30769
380280.0000    0.39842
380320.0000    0.10619
380360.0000    0.23232
380400.0000    0.30251
380440.0000    0.25817
380480.0000    0.15913
380520.0000    0.20543
380560.0000    0.22428
380600.0000    0.29907
380640.0000    0.35045
380680.0000    0.22435
380720.0000    0.39098
380760.0000    0.41210
380800.0000    0.36500
380840.0000   -0.01364
380880.0000   -0.41379
380920.0000   -0.29678
380960.0000   -0.34053
381000.0000   -0.33654
381040.0000   -0.28409
381080.0000   -0.41632
381120.0000    0.13680
381160.0000   -0.39970
381200.0000   -0.45462
381240.0000   -0.30295
381280.0000   -0.58179
381320.0000   -0.54196
381360.0000   -0.48738
381400.0000   -0.11758
381440.0000   -0.25481
381480.0000   -0.58371
381520.0000   -0.47400
381560.0000   -0.56887
381600.0000   -0.32966
381640.0000   -0.54647
381680.0000    0.14717
381720.0000   -0.34919
381760.0000   -0.24508
381800.0000   -0.21258
381840.0000   -0.56125
381880.0000   -0.40952
381920.0000   -0.23063
381960.0000   -0.47820
382000.0000   -0.61491
382040.0000   -0.56939
382080.0000   -0.36788
382120.0000   -0.41866
382160.0000   -0.20858
382200.0000   -0.03780
382240.0000   -0.38261
382280.0000   -0.48766
382320.0000   -0.33871
382360.0000   -0.17556
382400.0000   -0.23080
382440.0000   -0.20813
382480.0000   -0.08703
382520.0000   -0.36343
382560.0000   -0.16166
382600.0000   -0.51828
382640.0000   -0.53674
382680.0000   -0.33093
382720.0000   -0.38110
382760.0000   -0.66469
382800.0000   -0.35953
382840.0000   -0.08033
382880.0000   -0.26008
382920.0000    0.03019
382960.0000   -0.35524
383000.0000   -0.38109
383040.0000   -0.34962
383080.0000   -0.54514
383120.0000   -0.33031
383160.0000   -0.34972
383200.0000    0.07080
383240.0000   -0.19457
383280.0000   -0.49499
383320.0000   -0.42339
383360.0000   -0.57527
383400.0000   -0.53613
383440.0000   -0.46264
383480.0000   -0.56113
383520.0000   -0.43428
383560.0000   -0.38620
383600.0000   -0.38941
383640.0000   -0.49656
383680.0000   -0.71096
383720.0000   -0.66737
383760.0000   -0.47426
383800.0000   -0.33252
383840.0000   -0.47145
383880.0000   -0.43809
383920.0000   -0.56413
383960.0000   -0.49546
384000.0000   -0.15937
384040.0000   -0.38136
384080.0000    0.02031
384120.0000   -0.04165
384160.0000   -0.41376
384200.0000   -0.22812
384240.0000   -0.02797
384280.0000   -0.22649
384320.0000   -0.03278
384360.0000   -0.11007
384400.0000   -0.30664
384440.0000   -0.37820
384480.0000   -0.31995
384520.0000   -0.19347
384560.0000   -0.29289
384600.0000   -0.34565
384640.0000   -0.16890
384680.0000   -0.34727
384720.0000   -0.00663
384760.0000   -0.62364
384800.0000   -0.00323
384840.0000   -0.26652
384880.0000    0.02007
384920.0000   -0.18374
384960.0000   -0.05314
385000.0000   -0.51636
385040.0000   -0.20167
385080.0000   -0.11043
385120.0000   -0.03563
385160.0000   -0.37352
385200.0000   -0.12614
385240.0000   -0.26100
385280.0000   -0.06036
385320.0000   -0.17617
385360.0000   -0.10806
385400.0000   -0.24540
385440.0000   -0.33273
385480.0000   -0.05213
385520.0000   -0.07890
385560.0000   -0.09203
385600.0000   -0.14785
385640.0000   -0.35991
385680.0000   -0.22311
385720.0000   -0.21836
385760.0000   -0.35489
385800.0000   -0.22783
385840.0000   -0.29116
385880.0000   -0.33637
385920.0000   -0.21567
385960.0000   -0.30851
386000.0000   -0.19191
386040.0000   -0.23626
386080.0000   -0.25584
386120.0000   -0.50352
386160.0000   -0.16854
386200.0000   -0.46442
386240.0000   -0.60048
386280.0000   -0.23240
386320.0000   -0.13603
386360.0000   -0.29041
386400.0000   -0.18349
386440.0000   -0.58951
386480.0000   -0.18431
386520.0000   -0.15274
386560.0000   -0.45730
386600.0000   -0.56895
386640.0000   -0.61533
386680.0000   -0.29907
386720.0000    0.09209
386760.0000   -0.14138
386800.0000   -0.12179
386840.0000   -0.23438
386880.0000    0.04693
386920.0000    0.27229
386960.0000    0.34422
387000.0000    0.46246
387040.0000    0.49381
387080.0000    0.59647
387120.0000    0.54271
387160.0000    0.40228
387200.0000    0.59217
387240.0000    0.47621
387280.0000    0.48180
387320.0000    0.61709
387360.0000    0.46952
387400.0000    0.43662
387440.0000    0.56141
387480.0000    0.47742
387520.0000    0.67962
387560.0000    0.50151
387600.0000    0.33138
387640.0000    0.32898
387680.0000    0.51112
387720.0000    0.63583
387760.0000    0.65032
387800.0000    0.47898
387840.0000    0.39329
387880.0000    0.39467
387920.0000    0.49911
387960.0000    0.21808
388000.0000    0.42063
388040.0000    0.22164
388080.0000    0.40314
388120.0000    0.63094
388160.0000    0.60910
388200.0000    0.63800
388240.0000    0.62477
388280.0000    0.52569
388320.0000    0.50263
388360.0000    0.48419
388400.0000    0.62655
388440.0000    0.54239
388480.0000    0.50714
388520.0000    0.57724
388560.0000    0.31261
388600.0000    0.40977
388640.0000    0.57754
388680.0000    0.52766
388720.0000    0.48176
388760.0000    0.54059
388800.0000    0.57813
388840.0000    0.42343
388880.0000    0.59153
388920.0000    0.57595
388960.0000    0.53046
389000.0000    0.62092
389040.0000    0.32691
389080.0000    0.38886
389120.0000    0.59109
389160.0000    0.42408
389200.0000    0.21083
389240.0000    0.30674
389280.0000    0.41062
389320.0000    0.55058
389360.0000    0.42989
389400.0000    0.25227
389440.0000    0.21764
389480.0000    0.20484
389520.0000    0.40969
389560.0000    0.48447
389600.0000    0.37866
389640.0000    0.42062
389680.0000    0.52811
389720.0000    0.64697
389760.0000    0.26808
389800.0000    0.20562
389840.0000    0.28565
389880.0000    0.36350
389920.0000    0.20296
389960.0000    0.50819
390000.0000    0.36236
390040.0000    0.16287
390080.0000    0.36332
390120.0000    0.38838
390160.0000    0.29874
390200.0000    0.22625
390240.0000    0.19843
390280.0000    0.22370
390320.0000    0.44090
390360.0000    0.34826
390400.0000    0.43812
390440.0000    0.31329
390480.0000    0.10052
390520.0000    0.45979
390560.0000    0.34236
390600.0000    0.40912
390640.0000    0.38471
390680.0000    0.24701
390720.0000    0.48344
390760.0000    0.40978
390800.0000    0.40124
390840.0000    0.47434
390880.0000    0.52318
390920.0000    0.53760
390960.0000    0.31952
391000.0000    0.40177
391040.0000    0.32727
391080.0000    0.35781
391120.0000    0.53537
391160.0000    0.40252
391200.0000    0.43523
391240.0000    0.51318
391280.0000    0.35455
391320.0000    0.45753
391360.0000    0.61611
391400.0000    0.36018
391440.0000    0.20249
391480.0000    0.30197
391520.0000    0.28780
391560.0000    0.23407
391600.0000    0.30303
391640.0000    0.33686
391680.0000    0.42489
391720.0000    0.21823
391760.0000    0.49395
391800.0000    0.42912
391840.0000    0.51827
391880.0000    0.36998
391920.0000    0.27273
391960.0000    0.34374
392000.0000    0.10505
392040.0000    0.25916
392080.0000    0.27585
392120.0000    0.57771
392160.0000    0.35778
392200.0000    0.27469
392240.0000    0.29637
392280.0000    0.36379
392320.0000    0.56313
392360.0000    0.27988
392400.0000    0.55846
392440.0000    0.31057
392480.0000    0.31338
392520.0000    0.46970
392560.0000    0.38597
392600.0000    0.61598
392640.0000    0.50403
392680.0000    0.48343
392720.0000    0.35202
392760.0000    0.49176
392800.0000    0.61959
392840.0000    0.64532
392880.0000    0.38897
392920.0000    0.46784
392960.0000    0.40734
393000.0000    0.38431
393040.0000    0.60896
393080.0000    0.67754
393120.0000    0.43001
393160.0000    0.72222
393200.0000    0.63774
393240.0000    0.62677
393280.0000    0.44970
393320.0000    0.50802
393360.0000    0.52402
393400.0000    0.31793
393440.0000    0.44565
393480.0000    0.47761
393520.0000    0.39430
393560.0000    0.24886
393600.0000    0.38935
393640.0000    0.25148
393680.0000   -0.03550
393720.0000   -0.13947
393760.0000    0.36881
393800.0000    0.24557
393840.0000    0.32263
393880.0000    0.37703
393920.0000    0.49516
393960.0000    0.46405
394000.0000    0.38452
394040.0000    0.37973
394080.0000   -0.07299
394120.0000    0.13615
394160.0000    0.10161
394200.0000   -0.15947
394240.0000    0.13434
394280.0000    0.02725
394320.0000   -0.30532
394360.0000   -0.58775
394400.0000   -0.33161
394440.0000   -0.12698
394480.0000   -0.17115
394520.0000   -0.14293
394560.0000   -0.45098
394600.0000   -0.27625
394640.0000   -0.25870
394680.0000   -0.38982
394720.0000   -0.35239
394760.0000   -0.13207
394800.0000   -0.25939
394840.0000   -0.10987
394880.0000   -0.44114
394920.0000   -0.47516
394960.0000   -0.40585
395000.0000   -0.09360
395040.0000   -0.11919
395080.0000   -0.43041
395120.0000   -0.42588
395160.0000   -0.10685
395200.0000   -0.00093
395240.0000   -0.15087
395280.0000   -0.17543
395320.0000   -0.31211
395360.0000   -0.23012
395400.0000   -0.68603
395440.0000   -0.20878
395480.0000   -0.54017
395520.0000   -0.64788
395560.0000   -0.57562
395600.0000   -0.08605
395640.0000   -0.39489
395680.0000   -0.28097
395720.0000    0.08071
395760.0000   -0.57100
395800.0000   -0.70348
395840.0000   -0.72920
395880.0000   -0.57648
395920.0000   -0.35240
395960.0000   -0.18162
396000.0000   -0.56797
396040.0000   -0.43528
396080.0000    0.30630
396120.0000    0.20568
396160.0000    0.15237
396200.0000    0.31714
396240.0000   -0.15473
396280.0000   -0.24337
396320.0000   -0.23926
396360.0000    0.03147
396400.0000   -0.11788
396440.0000   -0.42783
396480.0000   -0.27433
396520.0000   -0.06525
396560.0000   -0.40997
396600.0000   -0.59076
396640.0000   -0.28895
396680.0000   -0.22610
396720.0000   -0.07373
396760.0000   -0.11442
396800.0000    0.15043
396840.0000    0.03073
396880.0000    0.22524
396920.0000    0.23476
396960.0000    0.17680
397000.0000   -0.00839
397040.0000    0.29294
397080.0000    0.18083
397120.0000    0.13576
397160.0000    0.24345
397200.0000    0.30741
397240.0000    0.32301
397280.0000    0.35226
397320.0000    0.44039
397360.0000    0.31892
397400.0000    0.25834
397440.0000    0.40379
397480.0000    0.44370
397520.0000    0.17697
397560.0000    0.19828
397600.0000    0.21016
397640.0000    0.41778
397680.0000    0.40828
397720.0000    0.58747
397760.0000    0.59535
397800.0000    0.38890
397840.0000    0.27024
397880.0000    0.77800
397920.0000    0.38871
397960.0000    0.23506
398000.0000    0.33558
398040.0000    0.29817
398080.0000    0.20768
398120.0000    0.36592
398160.0000    0.28791
398200.0000    0.23092
398240.0000    0.16851
398280.0000    0.35030
398320.0000    0.21046
398360.0000    0.23856
398400.0000    0.13931
398440.0000    0.14187
398480.0000    0.41195
398520.0000    0.37976
398560.0000    0.49357
398600.0000    0.24068
398640.0000    0.40564
398680.0000    0.35316
398720.0000    0.35902
398760.0000    0.15899
398800.0000    0.12497
398840.0000    0.29551
398880.0000    0.41055
398920.0000    0.64982
398960.0000    0.57391
399000.0000    0.48017
399040.0000    0.55258
399080.0000    0.41520
399120.0000    0.22155
399160.0000    0.21386
399200.0000    0.43392
399240.0000    0.39146
399280.0000    0.45425
399320.0000    0.34815
399360.0000    0.21598
399400.0000    0.12827
399440.0000   -0.02676
399480.0000    0.20624
399520.0000    0.30431
399560.0000    0.00974
399600.0000    0.13895
399640.0000    0.52052
399680.0000    0.26983
399720.0000    0.19796
399760.0000    0.12119
399800.0000    0.27415
399840.0000    0.16970
399880.0000    0.15630
399920.0000    0.29215
399960.0000    0.12878
400000.0000    0.26514
400040.0000    0.45449
400080.0000    0.17867
400120.0000    0.47820
400160.0000    0.25606
400200.0000    0.07817
400240.0000    0.30990
400280.0000    0.09664
400320.0000    0.19298
400360.0000    0.32029
400400.0000    0.20062
400440.0000    0.46781
400480.0000    0.39721
400520.0000    0.47636
400560.0000    0.08113
400600.0000    0.38368
400640.0000    0.29257
400680.0000    0.29261
400720.0000    0.42316
400760.0000    0.09692
400800.0000    0.38524
400840.0000    0.17493
400880.0000    0.31553
400920.0000    0.35167
400960.0000    0.40236
401000.0000    0.58622
401040.0000    0.33306
401080.0000    0.50210
401120.0000    0.31287
401160.0000    0.09615
401200.0000    0.47202
401240.0000    0.51989
401280.0000    0.49515
401320.0000    0.10740
401360.0000    0.62492
401400.0000    0.47637
401440.0000    0.46322
401480.0000    0.56561
401520.0000    0.35194
401560.0000    0.38866
401600.0000    0.43747
401640.0000    0.24788
401680.0000    0.45866
401720.0000    0.36760
401760.0000    0.44177
401800.0000    0.47066
401840.0000    0.46456
401880.0000    0.44641
401920.0000    0.55878
401960.0000    0.61747
402000.0000    0.33245
402040.0000    0.56033
402080.0000    0.27240
402120.0000    0.57728
402160.0000    0.41916
402200.0000    0.42784
402240.0000    0.34440
402280.0000    0.44585
402320.0000    0.23853
402360.0000    0.56326
402400.0000    0.31305
402440.0000    0.30380
402480.0000    0.41879
402520.0000   -0.00258
402560.0000    0.21152
402600.0000    0.44648
402640.0000    0.34287
402680.0000    0.26298
402720.0000    0.16097
402760.0000    0.25153
402800.0000    0.39533
402840.0000    0.14273
402880.0000    0.34838
402920.0000    0.29062
402960.0000    0.28932
403000.0000    0.27411
403040.0000    0.17029
403080.0000    0.26251
403120.0000    0.11479
403160.0000    0.26876
403200.0000    0.32759
403240.0000    0.32094
403280.0000    0.26141
403320.0000    0.19626
403360.0000    0.10697
403400.0000    0.26683
403440.0000    0.25279
403480.0000    0.31107
403520.0000    0.02872
403560.0000   -0.13455
403600.0000   -0.15248
403640.0000   -0.63431
403680.0000   -0.05673
403720.0000   -0.15111
403760.0000   -0.38330
403800.0000   -0.29618
403840.0000    0.04308
403880.0000    0.22432
403920.0000    0.24450
403960.0000    0.26621
404000.0000    0.17838
404040.0000    0.22369
404080.0000    0.28837
404120.0000    0.22218
404160.0000   -0.08434
404200.0000    0.26042
404240.0000    0.12943
404280.0000   -0.07538
404320.0000    0.50292
404360.0000    0.11608
404400.0000    0.34838
404440.0000    0.33097
404480.0000    0.20782
404520.0000    0.33997
404560.0000    0.31535
404600.0000    0.47530
404640.0000    0.35583
404680.0000    0.27075
404720.0000    0.18863
404760.0000    0.29744
404800.0000    0.26728
404840.0000    0.24813
404880.0000    0.28757
404920.0000    0.29193
404960.0000    0.29362
405000.0000    0.12913
405040.0000    0.18265
405080.0000    0.15893
405120.0000    0.20700
405160.0000    0.29445
405200.0000    0.17784
405240.0000    0.24081
405280.0000    0.46582
405320.0000    0.33274
405360.0000    0.38702
405400.0000    0.31624
405440.0000    0.30427
405480.0000    0.28416
405520.0000    0.28229
405560.0000    0.32248
405600.0000    0.50111
405640.0000    0.24938
405680.0000    0.64637
405720.0000    0.31871
405760.0000    0.44296
405800.0000    0.30883
405840.0000    0.27009
405880.0000    0.60570
405920.0000    0.45813
405960.0000    0.35882
406000.0000    0.40068
406040.0000    0.60479
406080.0000    0.48005
406120.0000    0.36444
406160.0000    0.27132
406200.0000    0.27704
406240.0000    0.24090
406280.0000    0.14686
406320.0000    0.18455
406360.0000    0.42675
406400.0000    0.41468
406440.0000    0.39780
406480.0000    0.22903
406520.0000    0.03341
406560.0000    0.14281
406600.0000    0.20207
406640.0000    0.36127
406680.0000    0.19103
406720.0000    0.46900
406760.0000    0.41703
406800.0000    0.33029
406840.0000    0.17260
406880.0000    0.33216
406920.0000    0.28856
406960.0000    0.31640
407000.0000    0.18275
407040.0000    0.18089
407080.0000    0.11919
407120.0000    0.03584
407160.0000    0.42583
407200.0000   -0.04873
407240.0000    0.34897
407280.0000    0.27533
407320.0000    0.31259
407360.0000    0.12248
407400.0000    0.32028
407440.0000    0.39995
407480.0000    0.26559
407520.0000    0.39249
407560.0000    0.22692
407600.0000    0.38797
407640.0000    0.13373
407680.0000    0.30299
407720.0000    0.18914
407760.0000    0.22764
407800.0000    0.45842
407840.0000    0.31276
407880.0000    0.27785
407920.0000    0.24577
407960.0000    0.40489
408000.0000    0.38815
408040.0000    0.43826
408080.0000    0.35214
408120.0000    0.34928
408160.0000    0.34807
408200.0000    0.24740
408240.0000    0.28226
408280.0000    0.43844
408320.0000    0.00595
408360.0000    0.23859
408400.0000    0.10570
408440.0000    0.19314
408480.0000    0.08367
408520.0000    0.10780
408560.0000    0.22778
408600.0000    0.14361
408640.0000    0.15169
408680.0000    0.24913
408720.0000    0.22984
408760.0000    0.20889
408800.0000    0.45984
408840.0000    0.30041
408880.0000    0.22951
408920.0000    0.16760
408960.0000    0.15987
409000.0000   -0.12238
409040.0000    0.57945
409080.0000    0.35343
409120.0000    0.41949
409160.0000    0.48894
409200.0000    0.23919
409240.0000    0.26132
409280.0000    0.34825
409320.0000    0.29467
409360.0000    0.59727
409400.0000    0.55755
409440.0000    0.15802
409480.0000    0.58588
409520.0000    0.46789
409560.0000    0.64160
409600.0000    0.25959
409640.0000    0.37163
409680.0000    0.11405
409720.0000    0.23251
409760.0000    0.30032
409800.0000    0.46436
409840.0000    0.33580
409880.0000    0.33952
409920.0000    0.16197
409960.0000    0.45475
410000.0000    0.45307
410040.0000    0.32602
410080.0000    0.14942
410120.0000    0.08998
410160.0000    0.48338
410200.0000    0.68704
410240.0000    0.36743
410280.0000    0.61963
410320.0000    0.29960
410360.0000    0.37395
410400.0000    0.48118
410440.0000    0.30938
410480.0000    0.55992
410520.0000    0.43682
410560.0000    0.48212
410600.0000    0.36788
410640.0000    0.27891
410680.0000    0.54243
410720.0000    0.22593
410760.0000    0.39719
410800.0000    0.60505
410840.0000    0.57013
410880.0000    0.34347
410920.0000    0.32396
410960.0000    0.12970
411000.0000    0.17232
411040.0000    0.17245
411080.0000    0.23067
411120.0000    0.34494
411160.0000    0.41609
411200.0000    0.10987
411240.0000    0.35174
411280.0000    0.36725
411320.0000    0.27498
411360.0000    0.26498
411400.0000    0.34489
411440.0000    0.17851
411480.0000    0.19208
411520.0000    0.14216
411560.0000    0.32738
411600.0000    0.20969
411640.0000    0.09720
411680.0000   -0.19921
411720.0000   -0.37466
411760.0000   -0.22404
411800.0000   -0.39150
411840.0000   -0.37069
411880.0000   -0.22223
411920.0000   -0.44558
411960.0000   -0.42515
412000.0000   -0.08159
412040.0000    0.05323
412080.0000   -0.29400
412120.0000   -0.48572
412160.0000   -0.18381
412200.0000   -0.45967
412240.0000   -0.21221
412280.0000   -0.26123
412320.0000   -0.11477
412360.0000   -0.40407
412400.0000   -0.34359
412440.0000   -0.27359
412480.0000   -0.27378
412520.0000   -0.50728
412560.0000   -0.30248
412600.0000   -0.27024
412640.0000   -0.40994
412680.0000   -0.13631
412720.0000   -0.53692
412760.0000   -0.78336
412800.0000   -0.13612
412840.0000   -0.34223
412880.0000   -0.39982
412920.0000   -0.23422
412960.0000   -0.15054
413000.0000   -0.21566
413040.0000   -0.14385
413080.0000    0.37772
413120.0000    0.04624
413160.0000   -0.02501
413200.0000   -0.43608
413240.0000   -0.44043
413280.0000   -0.05720
413320.0000   -0.51448
413360.0000   -0.25315
413400.0000   -0.36055
413440.0000    0.01230
413480.0000   -0.51483
413520.0000   -0.28183
413560.0000   -0.41509
413600.0000   -0.56242
413640.0000   -0.28134
413680.0000   -0.37406
413720.0000   -0.04267
413760.0000   -0.00495
413800.0000   -0.25350
413840.0000   -0.41111
413880.0000   -0.26121
413920.0000   -0.08839
413960.0000   -0.17881
414000.0000   -0.12507
414040.0000   -0.60940
414080.0000   -0.33657
414120.0000   -0.40831
414160.0000   -0.30164
414200.0000   -0.14112
414240.0000   -0.23005
414280.0000    0.21837
414320.0000    0.12952
414360.0000   -0.08186
414400.0000   -0.09837
414440.0000   -0.00555
414480.0000    0.11688
414520.0000    0.08024
414560.0000    0.05176
414600.0000   -0.22686
414640.0000   -0.10695
414680.0000   -0.22011
414720.0000    0.21911
414760.0000    0.27446
414800.0000    0.06633
414840.0000    0.21169
414880.0000    0.15119
414920.0000    0.22145
414960.0000    0.40115
415000.0000    0.26975
415040.0000    0.18773
415080.0000    0.30943
415120.0000    0.04064
415160.0000    0.25589
415200.0000    0.43410
415240.0000    0.66042
415280.0000    0.51748
415320.0000    0.60340
415360.0000    0.54030
415400.0000    0.53813
415440.0000    0.41016
415480.0000    0.24103
415520.0000    0.30695
415560.0000    0.51339
415600.0000    0.53584
415640.0000    0.44110
415680.0000    0.60925
415720.0000    0.57624
415760.0000    0.45743
415800.0000    0.62267
415840.0000    0.35340
415880.0000    0.64017
415920.0000    0.61435
415960.0000    0.56998
416000.0000    0.62379
416040.0000    0.69277
416080.0000    0.45770
416120.0000    0.60338
416160.0000    0.79299
416200.0000    0.62002
416240.0000    0.56462
416280.0000    0.44089
416320.0000    0.45455
416360.0000    0.49141
416400.0000    0.49648
416440.0000    0.21905
416480.0000    0.40853
416520.0000    0.40125
416560.0000    0.55417
416600.0000    0.42950
416640.0000    0.51357
416680.0000    0.63050
416720.0000    0.59533
416760.0000    0.54294
416800.0000    0.48834
416840.0000    0.47109
416880.0000    0.45783
416920.0000    0.48058
416960.0000    0.64076
417000.0000    0.34942
417040.0000    0.35288
417080.0000    0.32731
417120.0000    0.46745
417160.0000    0.27601
417200.0000    0.35433
417240.0000    0.39824
417280.0000    0.52045
417320.0000    0.43906
417360.0000    0.53812
417400.0000    0.51734
417440.0000    0.42257
417480.0000    0.58547
417520.0000    0.65057
417560.0000    0.44563
417600.0000    0.47945
417640.0000    0.38041
417680.0000    0.66391
417720.0000    0.43115
417760.0000    0.40646
417800.0000    0.35712
417840.0000    0.48744
417880.0000    0.15604
417920.0000    0.17525
417960.0000    0.12619
418000.0000    0.28170
418040.0000    0.39678
418080.0000    0.17776
418120.0000    0.22377
418160.0000    0.21960
418200.0000    0.39416
418240.0000    0.34459
418280.0000    0.48423
418320.0000    0.39686
418360.0000    0.26909
418400.0000    0.42115
418440.0000    0.39140
418480.0000    0.07649
418520.0000    0.08068
418560.0000    0.22219
418600.0000    0.22227
418640.0000    0.32570
418680.0000    0.27894
418720.0000    0.25612
418760.0000    0.18643
418800.0000    0.42719
418840.0000    0.26788
418880.0000    0.24872
418920.0000    0.21634
418960.0000    0.29976
419000.0000    0.08650
419040.0000    0.34395
419080.0000    0.43754
419120.0000    0.07917
419160.0000    0.28100
419200.0000    0.18215
419240.0000    0.21746
419280.0000   -0.17708
419320.0000   -0.30002
419360.0000   -0.39467
419400.0000   -0.15424
419440.0000   -0.06367
419480.0000   -0.09247
419520.0000   -0.00222
419560.0000   -0.07980
419600.0000   -0.16629
419640.0000   -0.07535
419680.0000   -0.14315
419720.0000   -0.13540
419760.0000   -0.13602
419800.0000   -0.35395
419840.0000   -0.17836
419880.0000   -0.19407
419920.0000   -0.50464
419960.0000   -0.27662
420000.0000   -0.20474
420040.0000   -0.21762
420080.0000   -0.11795
420120.0000   -0.17795
420160.0000   -0.31074
420200.0000   -0.29767
420240.0000   -0.44187
420280.0000   -0.22702
420320.0000   -0.08161
420360.0000   -0.07545
420400.0000    0.09709
420440.0000    0.08983
420480.0000   -0.01627
420520.0000    0.08679
420560.0000   -0.45353
420600.0000   -0.11932
420640.0000   -0.30775
420680.0000   -0.28418
420720.0000   -0.32246
420760.0000   -0.77782
420800.0000   -0.99863
420840.0000   -0.87192
420880.0000   -0.91020
420920.0000   -0.88987
420960.0000   -0.80422
421000.0000   -0.75479
421040.0000   -0.66147
421080.0000   -0.18505
421120.0000   -0.53575
421160.0000   -0.62753
421200.0000   -0.26477
421240.0000   -0.45666
421280.0000    0.16701
421320.0000    0.10342
421360.0000    0.15844
421400.0000    0.51083
421440.0000    0.31722
421480.0000    0.28503
421520.0000    0.21279
421560.0000    0.28434
421600.0000    0.23575
421640.0000    0.03593
421680.0000    0.01554
421720.0000    0.32050
421760.0000    0.20821
421800.0000    0.18323
421840.0000    0.22237
421880.0000    0.13140
421920.0000    0.09421
421960.0000    0.13736
422000.0000    0.07777
422040.0000    0.15256
422080.0000    0.19144
422120.0000    0.29598
422160.0000    0.20464
422200.0000    0.19234
422240.0000    0.27209
422280.0000    0.18116
422320.0000    0.21209
422360.0000    0.38632
422400.0000    0.17666
422440.0000    0.07436
422480.0000    0.25850
422520.0000    0.20792
422560.0000    0.48982
422600.0000    0.08192
422640.0000    0.07007
422680.0000    0.27048
422720.0000    0.16671
422760.0000    0.18969
422800.0000    0.27165
422840.0000    0.20866
422880.0000    0.27575
422920.0000    0.13073
422960.0000    0.24403
423000.0000    0.22792
423040.0000   -0.22947
423080.0000    0.13370
423120.0000    0.07498
423160.0000   -0.06512
423200.0000    0.34602
423240.0000    0.11563
423280.0000    0.35008
423320.0000    0.28668
423360.0000    0.49802
423400.0000    0.52315
423440.0000    0.28077
423480.0000    0.51723
423520.0000    0.40152
423560.0000    0.43180
423600.0000    0.31820
423640.0000    0.38559
423680.0000    0.28655
423720.0000    0.58344
423760.0000    0.42711
423800.0000    0.37082
423840.0000    0.36876
423880.0000    0.51159
423920.0000    0.59329
423960.0000    0.37628
424000.0000    0.55417
424040.0000    0.58232
424080.0000    0.25517
424120.0000    0.42795
424160.0000    0.41455
424200.0000    0.37328
424240.0000    0.35787
424280.0000   -0.02089
424320.0000    0.23571
424360.0000    0.17504
424400.0000   -0.02997
424440.0000    0.49500
424480.0000    0.17445
424520.0000    0.39707
424560.0000    0.48659
424600.0000    0.18081
424640.0000    0.51353
424680.0000    0.46005
424720.0000    0.42406
424760.0000    0.52306
424800.0000    0.60006
424840.0000    0.40103
424880.0000    0.40320
424920.0000    0.44603
424960.0000    0.31508
425000.0000    0.06061
425040.0000    0.24735
425080.0000    0.28909
425120.0000    0.27191
425160.0000    0.27893
425200.0000    0.46734
425240.0000    0.30084
425280.0000    0.20874
425320.0000   -0.05922
425360.0000   -0.02883
425400.0000    0.31956
425440.0000    0.45704
425480.0000    0.17407
425520.0000    0.25759
425560.0000    0.54966
425600.0000    0.52744
425640.0000    0.56121
425680.0000    0.63988
425720.0000    0.52568
425760.0000    0.33788
425800.0000    0.33833
425840.0000    0.56601
425880.0000    0.36762
425920.0000    0.42435
425960.0000    0.50259
426000.0000    0.38588
426040.0000    0.21632
426080.0000   -0.10377
426120.0000   -0.13210
426160.0000   -0.02033
426200.0000   -0.09230
426240.0000    0.31774
426280.0000    0.13347
426320.0000    0.26408
426360.0000    0.28349
426400.0000   -0.04280
426440.0000    0.35716
426480.0000    0.29526
426520.0000    0.22822
426560.0000    0.21920
426600.0000    0.40043
426640.0000    0.56339
426680.0000    0.33360
426720.0000    0.11551
426760.0000    0.25734
426800.0000    0.10531
426840.0000    0.44942
426880.0000    0.21731
426920.0000    0.23731
426960.0000    0.23690
427000.0000    0.13060
427040.0000    0.30638
427080.0000    0.40343
427120.0000    0.28730
427160.0000    0.37696
427200.0000    0.11679
427240.0000    0.23201
427280.0000    0.25794
427320.0000    0.37451
427360.0000    0.26684
427400.0000    0.18904
427440.0000    0.29081
427480.0000    0.38657
427520.0000    0.52713
427560.0000    0.26106
427600.0000    0.33326
427640.0000    0.19730
427680.0000    0.20961
427720.0000    0.31857
427760.0000   -0.04938
427800.0000    0.32493
427840.0000    0.34197
427880.0000    0.24331
427920.0000    0.40301
427960.0000    0.12578
428000.0000    0.09154
428040.0000    0.35763
428080.0000    0.26550
428120.0000    0.34312
428160.0000    0.17034
428200.0000    0.13697
428240.0000    0.07577
428280.0000    0.26554
428320.0000    0.32273
428360.0000    0.24222
428400.0000    0.35741
428440.0000    0.16734
428480.0000    0.11080
428520.0000    0.11486
428560.0000    0.33595
428600.0000    0.13572
428640.0000    0.22458
428680.0000    0.39055
428720.0000    0.16845
428760.0000    0.29605
428800.0000    0.20363
428840.0000    0.21290
428880.0000    0.24575
428920.0000    0.29251
428960.0000    0.22157
429000.0000    0.23620
429040.0000    0.31073
429080.0000    0.11500
429120.0000    0.22574
429160.0000    0.19142
429200.0000    0.43076
429240.0000    0.24912
429280.0000    0.31086
429320.0000    0.15473
429360.0000    0.35004
429400.0000    0.28413
429440.0000    0.23227
429480.0000    0.20021
429520.0000    0.28767
429560.0000    0.07155
429600.0000    0.37164
429640.0000    0.22922
429680.0000    0.32675
429720.0000    0.30136
429760.0000    0.30572
429800.0000    0.23041
429840.0000    0.21235
429880.0000    0.29731
429920.0000    0.40520
429960.0000    0.18966
430000.0000    0.37546
430040.0000    0.21889
430080.0000    0.14030
430120.0000    0.42056
430160.0000   -0.02932
430200.0000    0.37632
430240.0000    0.41901
430280.0000    0.14911
430320.0000    0.43866
430360.0000    0.33787
430400.0000    0.38931
430440.0000    0.30296
430480.0000    0.40013
430520.0000    0.55983
430560.0000    0.41898
430600.0000    0.36062
430640.0000    0.28815
430680.0000    0.22946
430720.0000    0.32334
430760.0000    0.20075
430800.0000    0.39253
430840.0000    0.25184
430880.0000    0.23134
430920.0000    0.28721
430960.0000    0.23925
431000.0000    0.18580
431040.0000    0.36769
431080.0000    0.07756
431120.0000    0.40995
431160.0000    0.51928
431200.0000    0.45114
431240.0000    0.30896
431280.0000    0.32030
431320.0000    0.31685
431360.0000    0.14183
431400.0000    0.26410
431440.0000    0.25711
431480.0000    0.47691
431520.0000    0.57704
431560.0000    0.32354
431600.0000    0.63253
431640.0000    0.32972
431680.0000    0.43405
431720.0000    0.32436
431760.0000    0.38921
431800.0000    0.40166
431840.0000    0.22901
431880.0000    0.42889
431920.0000    0.33419
431960.0000    0.49299
432000.0000    0.18006
432040.0000    0.40272
432080.0000    0.38007
432120.0000    0.24180
432160.0000    0.30842
432200.0000    0.34179
432240.0000    0.56520
432280.0000    0.31478
432320.0000    0.49228
432360.0000    0.68396
432400.0000    0.36142
432440.0000    0.13006
432480.0000    0.27635
432520.0000    0.48864
432560.0000    0.36194
432600.0000    0.42953
432640.0000    0.28812
432680.0000    0.14191
432720.0000    0.45333
432760.0000   -0.32628
432800.0000   -0.29570
432840.0000   -0.05488
432880.0000    0.40709
432920.0000    0.11983
432960.0000    0.07361
433000.0000    0.29715
433040.0000   -0.12300
433080.0000    0.54660
433120.0000    0.34953
433160.0000    0.29066
433200.0000    0.14644
433240.0000    0.10741
433280.0000    0.41312
433320.0000   -0.09818
433360.0000    0.09307
433400.0000   -0.01428
433440.0000    0.36606
433480.0000    0.11538
433520.0000    0.16969
433560.0000    0.19860
433600.0000    0.08091
433640.0000    0.03427
433680.0000    0.16655
433720.0000    0.02669
433760.0000    0.17892
433800.0000    0.18888
433840.0000    0.22113
433880.0000    0.37851
433920.0000    0.36344
433960.0000    0.29203
434000.0000    0.32669
434040.0000    0.28728
434080.0000    0.33428
434120.0000    0.29763
434160.0000    0.55305
434200.0000    0.26267
434240.0000    0.40510
434280.0000    0.35235
434320.0000    0.31356
434360.0000    0.29363
434400.0000    0.45581
434440.0000    0.28393
434480.0000    0.13434
434520.0000    0.16068
434560.0000    0.16401
434600.0000    0.00610
434640.0000    0.32538
434680.0000    0.21904
434720.0000    0.31665
434760.0000    0.38547
434800.0000    0.19182
434840.0000    0.33424
434880.0000    0.54554
434920.0000    0.28483
434960.0000    0.40791
435000.0000    0.37599
435040.0000    0.40527
435080.0000    0.39020
435120.0000    0.24358
435160.0000    0.10819
435200.0000    0.36242
435240.0000    0.08258
435280.0000    0.27871
435320.0000    0.42844
435360.0000    0.25822
435400.0000    0.32271
435440.0000    0.26650
435480.0000    0.16130
435520.0000    0.46433
435560.0000    0.32152
435600.0000    0.23024
435640.0000    0.14471
435680.0000    0.36551
435720.0000    0.23300
435760.0000    0.36685
435800.0000    0.25302
435840.0000    0.51576
435880.0000    0.41615
435920.0000    0.27948
435960.0000    0.35748
436000.0000    0.27887
436040.0000    0.21401
436080.0000    0.25356
436120.0000    0.30773
436160.0000    0.44265
436200.0000    0.37294
436240.0000    0.36634
436280.0000    0.38367
436320.0000    0.14176
436360.0000    0.32666
436400.0000    0.35885
436440.0000    0.18890
436480.0000    0.40157
436520.0000    0.30929
436560.0000    0.21922
436600.0000    0.44364
436640.0000    0.42845
436680.0000    0.34683
436720.0000    0.08514
436760.0000    0.14634
436800.0000    0.34887
436840.0000    0.29787
436880.0000    0.44284
436920.0000    0.66778
436960.0000    0.22864
437000.0000    0.32636
437040.0000    0.20293
437080.0000    0.29107
437120.0000    0.37984
437160.0000    0.15984
437200.0000    0.18166
437240.0000    0.54131
437280.0000    0.36910
437320.0000    0.48717
437360.0000    0.43277
437400.0000    0.33326
437440.0000    0.43570
437480.0000    0.25721
437520.0000    0.29537
437560.0000    0.22409
437600.0000    0.25169
437640.0000    0.24063
437680.0000    0.21036
437720.0000    0.25395
437760.0000    0.38477
437800.0000    0.21281
437840.0000    0.53662
437880.0000    0.39415
437920.0000    0.49388
437960.0000    0.14928
438000.0000    0.53940
438040.0000    0.34676
438080.0000    0.36193
438120.0000    0.01994
438160.0000    0.09285
438200.0000    0.41796
438240.0000    0.18732
438280.0000    0.16725
438320.0000    0.29280
438360.0000    0.13840
438400.0000    0.33987
438440.0000    0.20635
438480.0000    0.05530
438520.0000    0.19734
438560.0000    0.28278
438600.0000    0.30474
438640.0000    0.26608
438680.0000   -0.08878
438720.0000    0.04879
438760.0000    0.37708
438800.0000    0.23087
438840.0000    0.40730
438880.0000    0.10157
438920.0000    0.18001
438960.0000    0.04218
439000.0000    0.20577
439040.0000   -0.03551
439080.0000    0.50025
439120.0000    0.25471
439160.0000    0.25064
439200.0000    0.64779
439240.0000    0.42684
439280.0000    0.49094
439320.0000    0.25953
439360.0000    0.48297
439400.0000    0.50009
439440.0000    0.45594
439480.0000    0.62112
439520.0000    0.42572
439560.0000    0.36604
439600.0000    0.53924
439640.0000    0.33282
439680.0000    0.48300
439720.0000    0.47502
439760.0000    0.40862
439800.0000    0.51541
439840.0000    0.48854
439880.0000    0.54897
439920.0000    0.29592
439960.0000    0.54344
440000.0000    0.20691
440040.0000    0.50241
440080.0000    0.29998
440120.0000    0.50746
440160.0000    0.10754
440200.0000    0.21068
440240.0000    0.02574
440280.0000    0.23573
440320.0000    0.22130
440360.0000    0.10929
440400.0000    0.01198
440440.0000    0.08160
440480.0000   -0.29834
440520.0000   -0.00472
440560.0000   -0.13522
440600.0000    0.18287
440640.0000    0.20053
440680.0000    0.22026
440720.0000    0.32212
440760.0000    0.08566
440800.0000    0.39713
440840.0000    0.11410
440880.0000    0.25865
440920.0000    0.20825
440960.0000   -0.00338
441000.0000    0.42301
441040.0000    0.20467
441080.0000    0.20059
441120.0000    0.13732
441160.0000    0.34145
441200.0000    0.21391
441240.0000    0.31480
441280.0000    0.57004
441320.0000    0.25947
441360.0000    0.53377
441400.0000    0.22128
441440.0000    0.20011
441480.0000    0.29448
441520.0000    0.18869
441560.0000    0.24339
441600.0000    0.45873
441640.0000    0.24238
441680.0000   -0.04560
441720.0000    0.17765
441760.0000    0.29456
441800.0000    0.38998
441840.0000    0.39428
441880.0000    0.14953
441920.0000    0.18127
441960.0000    0.15064
442000.0000    0.16001
442040.0000    0.31730
442080.0000    0.07459
442120.0000    0.34079
442160.0000    0.41092
442200.0000    0.33641
442240.0000    0.28733
442280.0000    0.46583
442320.0000    0.15213
442360.0000    0.28593
442400.0000   -0.13890
442440.0000   -0.01849
442480.0000    0.19562
442520.0000    0.69650
442560.0000    0.29519
442600.0000    0.27424
442640.0000    0.49860
442680.0000    0.43767
442720.0000    0.27307
442760.0000    0.53388
442800.0000    0.41236
442840.0000    0.33530
442880.0000    0.37592
442920.0000    0.45697
442960.0000    0.39717
443000.0000    0.37276
443040.0000    0.48234
443080.0000    0.18858
443120.0000    0.36585
443160.0000   -0.02637
443200.0000    0.19189
443240.0000    0.26997
443280.0000    0.35482
443320.0000    0.07737
443360.0000    0.10093
443400.0000    0.31718
443440.0000    0.21493
443480.0000    0.26386
443520.0000    0.10700
443560.0000    0.34542
443600.0000    0.25086
443640.0000    0.35650
443680.0000    0.38794
443720.0000    0.34398
443760.0000    0.15565
443800.0000    0.23085
443840.0000    0.10916
443880.0000    0.19880
443920.0000    0.06997
443960.0000    0.28290
444000.0000    0.50864
444040.0000    0.54375
444080.0000    0.16991
444120.0000    0.21735
444160.0000    0.08454
444200.0000    0.30058
444240.0000    0.07660
444280.0000    0.05207
444320.0000    0.17394
444360.0000    0.32192
444400.0000    0.18180
444440.0000    0.36985
444480.0000    0.28946
444520.0000    0.04052
444560.0000    0.28573
444600.0000    0.17912
444640.0000    0.23774
444680.0000    0.31585
444720.0000    0.10271
444760.0000    0.36030
444800.0000    0.48784
444840.0000   -0.02386
444880.0000    0.00923
444920.0000    0.22651
444960.0000    0.24408
445000.0000    0.14594
445040.0000    0.22645
445080.0000    0.04785
445120.0000    0.35931
445160.0000    0.22857
445200.0000    0.21840
445240.0000    0.29862
445280.0000    0.13104
445320.0000    0.04026
445360.0000    0.34781
445400.0000    0.18831
445440.0000    0.32057
445480.0000    0.38652
445520.0000    0.04321
445560.0000    0.17345
445600.0000    0.18710
445640.0000    0.16258
445680.0000    0.30242
445720.0000    0.17571
445760.0000    0.19797
445800.0000    0.02353
445840.0000    0.26973
445880.0000    0.20734
445920.0000    0.20263
445960.0000    0.16264
446000.0000    0.22567
446040.0000    0.28063
446080.0000    0.23594
446120.0000    0.26659
446160.0000    0.19435
446200.0000    0.23659
446240.0000   -0.08647
446280.0000    0.28180
446320.0000    0.15055
446360.0000    0.31127
446400.0000    0.16803
446440.0000    0.25752
446480.0000    0.25006
446520.0000    0.27580
446560.0000    0.08113
446600.0000    0.06186
446640.0000    0.23793
446680.0000    0.09921
446720.0000    0.47133
446760.0000    0.15848
446800.0000    0.32904
446840.0000    0.15840
446880.0000    0.53124
446920.0000    0.32339
446960.0000    0.05222
447000.0000   -0.03946
447040.0000    0.23571
447080.0000    0.38095
447120.0000    0.29400
447160.0000    0.23708
447200.0000    0.10075
447240.0000    0.20878
447280.0000    0.30842
447320.0000    0.03748
447360.0000    0.18997
447400.0000    0.09549
447440.0000    0.28979
447480.0000    0.52009
447520.0000    0.12513
447560.0000    0.52059
447600.0000    0.44479
447640.0000    0.23892
447680.0000    0.15078
447720.0000    0.00195
447760.0000   -0.04193
447800.0000   -0.30046
447840.0000   -0.26935
447880.0000   -0.37895
447920.0000   -0.62455
447960.0000   -0.32949
448000.0000   -0.02485
448040.0000   -0.48187
448080.0000   -0.35173
448120.0000   -0.18134
448160.0000   -0.26021
448200.0000   -0.14163
448240.0000    0.22771
448280.0000   -0.01359
448320.0000   -0.26163
448360.0000   -0.39165
448400.0000   -0.50802
448440.0000   -0.20471
448480.0000   -0.13966
448520.0000    0.02015
448560.0000   -0.51019
448600.0000   -0.32087
448640.0000   -0.41867
448680.0000   -0.54219
448720.0000   -0.32080
448760.0000   -0.08364
448800.0000   -0.32219
448840.0000   -0.16049
448880.0000   -0.18195
448920.0000   -0.24237
448960.0000    0.07650
449000.0000   -0.15609
449040.0000   -0.17569
449080.0000    0.03627
449120.0000    0.09254
449160.0000   -0.05361
449200.0000   -0.08610
449240.0000   -0.05390
449280.0000   -0.42503
449320.0000   -0.43142
449360.0000   -0.36804
449400.0000   -0.07970
449440.0000   -0.03310
449480.0000   -0.15363
449520.0000   -0.19596
449560.0000   -0.54297
449600.0000   -0.18757
449640.0000   -0.04667
449680.0000   -0.15033
449720.0000   -0.31260
449760.0000   -0.14006
449800.0000   -0.29009
449840.0000   -0.04068
449880.0000   -0.17555
449920.0000    0.08222
449960.0000   -0.33335
450000.0000   -0.17136
450040.0000   -0.07708
450080.0000   -0.12474
450120.0000   -0.23560
450160.0000   -0.34503
450200.0000   -0.11081
450240.0000   -0.58277
450280.0000   -0.73679
450320.0000   -0.29829
450360.0000   -0.31802
450400.0000   -0.52462
450440.0000   -0.14395
450480.0000   -0.32812
450520.0000   -0.02691
450560.0000   -0.29420
450600.0000   -0.10113
450640.0000   -0.38918
450680.0000   -0.36731
450720.0000   -0.15536
450760.0000   -0.22374
450800.0000   -0.88050
450840.0000   -0.48310
450880.0000   -0.30860
450920.0000   -0.35115
450960.0000   -0.11752
451000.0000    0.37002
451040.0000    0.17539
451080.0000    0.04827
451120.0000   -0.03047
451160.0000   -0.16642
451200.0000   -0.29916
451240.0000   -0.04260
451280.0000   -0.09479
451320.0000    0.04603
451360.0000    0.29578
451400.0000    0.15565
451440.0000    0.25904
451480.0000    0.33808
451520.0000    0.17376
451560.0000    0.23929
451600.0000    0.05518
451640.0000    0.26070
451680.0000    0.05552
451720.0000    0.00990
451760.0000    0.28719
451800.0000    0.25634
451840.0000    0.50062
451880.0000    0.14205
451920.0000    0.14958
451960.0000    0.27878
452000.0000    0.19371
452040.0000    0.35779
452080.0000    0.34810
452120.0000    0.34680
452160.0000    0.48808
452200.0000    0.46786
452240.0000    0.57099
452280.0000    0.50962
452320.0000    0.29953
452360.0000    0.33976
452400.0000    0.49914
452440.0000    0.37645
452480.0000    0.42734
452520.0000    0.40149
452560.0000    0.33620
452600.0000    0.40990
452640.0000    0.23281
452680.0000    0.48937
452720.0000    0.51528
452760.0000    0.30458
452800.0000    0.10994
452840.0000    0.17446
452880.0000   -0.03035
452920.0000    0.19428
452960.0000    0.40090
453000.0000    0.20204
453040.0000    0.34222
453080.0000    0.21430
453120.0000    0.44452
453160.0000    0.35213
453200.0000    0.33389
453240.0000    0.13234
453280.0000    0.27864
453320.0000    0.33589
453360.0000    0.38851
453400.0000    0.02893
453440.0000    0.22208
453480.0000    0.42206
453520.0000    0.18220
453560.0000    0.13514
453600.0000    0.33084
453640.0000    0.40808
453680.0000    0.00580
453720.0000    0.04972
453760.0000    0.18088
453800.0000    0.33638
453840.0000    0.11612
453880.0000    0.23266
453920.0000    0.08247
453960.0000   -0.38081
454000.0000    0.06271
454040.0000   -0.06319
454080.0000    0.24894
454120.0000    0.41668
454160.0000    0.34837
454200.0000    0.31199
454240.0000    0.24253
454280.0000    0.27779
454320.0000    0.10322
454360.0000    0.15114
454400.0000    0.21090
454440.0000    0.27029
454480.0000    0.12411
454520.0000    0.10770
454560.0000   -0.00918
454600.0000    0.08087
454640.0000    0.03462
454680.0000   -0.32324
454720.0000    0.04501
454760.0000    0.21999
454800.0000   -0.10289
454840.0000    0.04748
454880.0000   -0.05032
454920.0000    0.10242
454960.0000    0.11097
455000.0000    0.21470
455040.0000    0.09932
455080.0000    0.06339
455120.0000    0.13515
455160.0000    0.26512
455200.0000    0.18745
455240.0000    0.25664
455280.0000    0.14251
455320.0000    0.24031
455360.0000    0.18576
455400.0000    0.30424
455440.0000    0.10444
455480.0000    0.11617
455520.0000    0.21481
455560.0000    0.19008
455600.0000    0.09714
455640.0000    0.21969
455680.0000    0.18491
455720.0000    0.13527
455760.0000    0.22730
455800.0000    0.29642
455840.0000    0.34214
455880.0000    0.26442
455920.0000    0.38683
455960.0000    0.29611
456000.0000    0.26358
456040.0000    0.14963
456080.0000    0.07472
456120.0000    0.17566
456160.0000    0.19157
456200.0000    0.24870
456240.0000    0.15229
456280.0000    0.20809
456320.0000    0.30042
456360.0000    0.19175
456400.0000    0.18089
456440.0000    0.16646
456480.0000    0.18875
456520.0000    0.12150
456560.0000    0.14015
456600.0000    0.16208
456640.0000    0.25574
456680.0000    0.39497
456720.0000    0.35800
456760.0000    0.24521
456800.0000    0.36182
456840.0000    0.31553
456880.0000    0.28517
456920.0000    0.14256
456960.0000    0.25197
457000.0000    0.31197
457040.0000    0.36707
457080.0000    0.31641
457120.0000    0.31842
457160.0000    0.14541
457200.0000    0.39976
457240.0000    0.19138
457280.0000    0.38088
457320.0000    0.43391
457360.0000    0.26276
457400.0000    0.34471
457440.0000    0.24574
457480.0000    0.16633
457520.0000    0.32107
457560.0000    0.11309
457600.0000   -0.01560
457640.0000    0.29313
457680.0000    0.24048
457720.0000    0.20842
457760.0000    0.29931
457800.0000    0.28282
457840.0000    0.15579
457880.0000    0.30324
457920.0000    0.44266
457960.0000    0.63184
458000.0000    0.57576
458040.0000    0.57396
458080.0000    0.49024
458120.0000    0.51300
458160.0000    0.16678
458200.0000    0.43911
458240.0000    0.18955
458280.0000    0.23029
458320.0000    0.32617
458360.0000    0.46335
458400.0000    0.58566
458440.0000    0.33715
458480.0000    0.31783
458520.0000    0.45650
458560.0000    0.36750
458600.0000    0.14657
458640.0000    0.04611
458680.0000    0.60654
458720.0000    0.47030
458760.0000    0.51378
458800.0000    0.43778
458840.0000    0.23718
458880.0000    0.40989
458920.0000    0.31356
458960.0000    0.52114
459000.0000    0.37284
459040.0000    0.35507
459080.0000    0.16044
459120.0000    0.27248
459160.0000    0.22558
459200.0000    0.12581
459240.0000    0.38177
459280.0000    0.43385
459320.0000    0.48791
459360.0000    0.35879
459400.0000    0.51190
459440.0000    0.01185
459480.0000   -0.09865
459520.0000   -0.08784
459560.0000    0.15827
459600.0000    0.27626
459640.0000    0.27138
459680.0000    0.20237
459720.0000    0.21284
459760.0000    0.18120
459800.0000    0.21002
459840.0000    0.17379
459880.0000    0.31824
459920.0000    0.32835
459960.0000    0.23633
460000.0000    0.34834
460040.0000    0.42023
460080.0000    0.38079
460120.0000    0.26050
460160.0000   -0.16136
460200.0000    0.36817
460240.0000    0.41013
460280.0000    0.69922
460320.0000    0.72932
460360.0000    0.61937
460400.0000    0.69110
460440.0000    0.64152
460480.0000    0.43029
460520.0000    0.62591
460560.0000    0.61959
460600.0000    0.84240
460640.0000    0.80784
460680.0000    0.80523
460720.0000    0.63201
460760.0000    0.72928
460800.0000    0.74665
460840.0000    0.84378
460880.0000    0.77591
460920.0000    0.70309
460960.0000    0.60654
461000.0000    0.68120
461040.0000    0.82335
461080.0000    0.74105
461120.0000    0.38136
461160.0000    0.30719
461200.0000    0.31211
461240.0000    0.44307
461280.0000    0.26460
461320.0000    0.37530
461360.0000    0.40451
461400.0000    0.27494
461440.0000    0.01472
461480.0000   -0.10716
461520.0000    0.22949
461560.0000   -0.21692
461600.0000    0.22491
461640.0000    0.34794
461680.0000    0.08759
461720.0000    0.39544
461760.0000    0.48603
461800.0000    0.31169
461840.0000    0.39716
461880.0000    0.30679
461920.0000    0.15551
461960.0000    0.30449
462000.0000    0.16890
462040.0000    0.38373
462080.0000    0.37599
462120.0000    0.36749
462160.0000    0.51846
462200.0000    0.44337
462240.0000    0.25636
462280.0000    0.35850
462320.0000    0.29207
462360.0000    0.23289
462400.0000    0.16734
462440.0000    0.42540
462480.0000    0.34706
462520.0000    0.35091
462560.0000    0.16745
462600.0000    0.04190
462640.0000    0.13836
462680.0000    0.27660
462720.0000    0.09288
462760.0000    0.30216
462800.0000    0.27542
462840.0000    0.42598
462880.0000    0.26118
462920.0000    0.18248
462960.0000    0.32709
463000.0000    0.45471
463040.0000    0.51817
463080.0000    0.60976
463120.0000    0.37639
463160.0000    0.21641
463200.0000    0.29715
463240.0000    0.10189
463280.0000    0.32999
463320.0000    0.39855
463360.0000    0.31848
463400.0000    0.39338
463440.0000    0.30940
463480.0000    0.29647
463520.0000    0.32029
463560.0000    0.36178
463600.0000    0.31115
463640.0000    0.20754
463680.0000   -0.11944
463720.0000   -0.13502
463760.0000   -0.10498
463800.0000   -0.02598
463840.0000    0.22308
463880.0000    0.06015
463920.0000    0.08395
463960.0000   -0.06274
464000.0000    0.42971
464040.0000   -0.04802
464080.0000   -0.05058
464120.0000   -0.18982
464160.0000   -0.05456
464200.0000   -0.06615
464240.0000   -0.01525
464280.0000   -0.23073
464320.0000   -0.17676
464360.0000   -0.36388
464400.0000   -0.17077
464440.0000   -0.32134
464480.0000   -0.16541
464520.0000   -0.10801
464560.0000   -0.07412
464600.0000   -0.14319
464640.0000   -0.08839
464680.0000   -0.06046
464720.0000   -0.00120
464760.0000   -0.00144
464800.0000    0.15692
464840.0000    0.28527
464880.0000    0.14188
464920.0000    0.27026
464960.0000    0.23674
465000.0000    0.28977
465040.0000    0.13423
465080.0000    0.20758
465120.0000    0.20229
465160.0000    0.21350
465200.0000    0.21654
465240.0000    0.39108
465280.0000    0.39287
465320.0000    0.01530
465360.0000    0.15614
465400.0000    0.29568
465440.0000    0.12558
465480.0000    0.02774
465520.0000    0.08748
465560.0000    0.28975
465600.0000    0.12984
465640.0000    0.10635
465680.0000    0.15524
465720.0000    0.25404
465760.0000    0.31648
465800.0000    0.04605
465840.0000    0.27962
465880.0000    0.27354
465920.0000   -0.07069
465960.0000    0.13961
466000.0000    0.29519
466040.0000    0.24942
466080.0000    0.16757
466120.0000    0.21485
466160.0000    0.20117
466200.0000    0.37808
466240.0000    0.27349
466280.0000    0.36301
466320.0000    0.28255
466360.0000    0.00521
466400.0000    0.34888
466440.0000    0.23618
466480.0000    0.26641
466520.0000    0.35474
466560.0000    0.34503
466600.0000    0.14150
466640.0000    0.04607
466680.0000    0.14395
466720.0000    0.25364
466760.0000    0.06948
466800.0000    0.25103
466840.0000    0.14454
466880.0000    0.10464
466920.0000    0.27553
466960.0000    0.37374
467000.0000    0.37269
467040.0000    0.22894
467080.0000    0.25830
467120.0000    0.48030
467160.0000    0.31240
467200.0000    0.23234
467240.0000    0.28214
467280.0000    0.26790
467320.0000    0.35798
467360.0000    0.29967
467400.0000    0.37354
467440.0000    0.17115
467480.0000    0.38644
467520.0000    0.15499
467560.0000    0.43916
467600.0000    0.33449
467640.0000    0.26214
467680.0000    0.29480
467720.0000    0.22380
467760.0000    0.19670
467800.0000    0.39414
467840.0000    0.33208
467880.0000    0.14930
467920.0000    0.20968
467960.0000    0.29217
468000.0000    0.06977
468040.0000    0.11036
468080.0000    0.31204
468120.0000    0.36747
468160.0000    0.18301
468200.0000    0.45447
468240.0000    0.21463
468280.0000    0.27300
468320.0000    0.26512
468360.0000    0.24050
468400.0000    0.31961
468440.0000    0.19074
468480.0000    0.17951
468520.0000    0.20641
468560.0000    0.18836
468600.0000    0.27797
468640.0000    0.29763
468680.0000    0.17060
468720.0000    0.48192
468760.0000    0.14224
468800.0000    0.65449
468840.0000    0.28498
468880.0000    0.27761
468920.0000    0.27566
468960.0000    0.41168
469000.0000    0.52740
469040.0000    0.41290
469080.0000    0.49406
469120.0000    0.10344
469160.0000    0.40495
469200.0000    0.26401
469240.0000    0.07768
469280.0000    0.39247
469320.0000    0.11969
469360.0000    0.22853
469400.0000    0.29156
469440.0000    0.29301
469480.0000    0.37768
469520.0000    0.30350
469560.0000    0.28495
469600.0000    0.23622
469640.0000    0.36892
469680.0000    0.42889
469720.0000    0.65917
469760.0000    0.54350
469800.0000    0.25401
469840.0000    0.53102
469880.0000    0.30621
469920.0000    0.67074
469960.0000    0.35156
470000.0000    0.42503
470040.0000    0.33413
470080.0000    0.23807
470120.0000    0.23356
470160.0000    0.10668
470200.0000    0.09738
470240.0000   -0.27185
470280.0000   -0.00907
470320.0000   -0.05786
470360.0000    0.19798
470400.0000    0.00530
470440.0000    0.05186
470480.0000    0.10321
470520.0000    0.13461
470560.0000    0.20239
470600.0000    0.28194
470640.0000    0.13023
470680.0000    0.24067
470720.0000    0.15683
470760.0000    0.28828
470800.0000    0.11736
470840.0000    0.27117
470880.0000   -0.04604
470920.0000    0.07325
470960.0000    0.06750
471000.0000    0.07625
471040.0000    0.27717
471080.0000   -0.00605
471120.0000    0.14889
471160.0000    0.21622
471200.0000   -0.08326
471240.0000    0.04897
471280.0000   -0.07629
471320.0000   -0.08711
471360.0000    0.03454
471400.0000   -0.38318
471440.0000   -0.60979
471480.0000   -0.61976
471520.0000   -0.38131
471560.0000   -0.29670
471600.0000   -0.30179
471640.0000   -0.07645
471680.0000   -0.43888
471720.0000    0.00263
471760.0000   -0.40402
471800.0000   -0.21849
471840.0000   -0.20617
471880.0000   -0.29238
471920.0000   -0.05299
471960.0000   -0.26247
472000.0000   -0.38621
472040.0000   -0.09032
472080.0000   -0.21901
472120.0000   -0.02945
472160.0000   -0.03008
472200.0000   -0.27691
472240.0000   -0.32696
472280.0000   -0.14245
472320.0000   -0.02131
472360.0000   -0.12059
472400.0000   -0.17890
472440.0000   -0.19876
472480.0000   -0.30592
472520.0000   -0.21313
472560.0000   -0.18831
472600.0000   -0.12039
472640.0000   -0.07324
472680.0000   -0.19371
472720.0000   -0.07781
472760.0000   -0.36987
472800.0000    0.07788
472840.0000    0.07248
472880.0000    0.23389
472920.0000    0.21973
472960.0000    0.27888
473000.0000    0.45115
473040.0000    0.29243
473080.0000    0.29493
473120.0000    0.34243
473160.0000    0.41973
473200.0000    0.22042
473240.0000    0.17598
473280.0000    0.35921
473320.0000    0.13271
473360.0000    0.32132
473400.0000    0.40545
473440.0000    0.42871
473480.0000    0.44975
473520.0000    0.30835
473560.0000    0.36172
473600.0000    0.52038
473640.0000    0.33006
473680.0000    0.32113
473720.0000    0.35892
473760.0000    0.34794
473800.0000    0.51387
473840.0000    0.45739
473880.0000    0.46544
473920.0000    0.45389
473960.0000    0.68643
474000.0000    0.21406
474040.0000    0.41682
474080.0000    0.37109
474120.0000    0.23134
474160.0000    0.32501
474200.0000    0.38053
474240.0000    0.47209
474280.0000    0.18478
474320.0000    0.24855
474360.0000    0.33284
474400.0000    0.20496
474440.0000    0.31707
474480.0000    0.17703
474520.0000    0.33949
474560.0000    0.36215
474600.0000    0.23455
474640.0000    0.34293
474680.0000    0.46191
474720.0000    0.35707
474760.0000    0.26332
474800.0000    0.05327
474840.0000    0.33056
474880.0000    0.34015
474920.0000    0.33719
474960.0000    0.36971
475000.0000    0.42778
475040.0000    0.30154
475080.0000    0.18966
475120.0000    0.21044
475160.0000   -0.15555
475200.0000   -0.01824
475240.0000   -0.26057
475280.0000    0.07534
475320.0000    0.03162
475360.0000   -0.05740
475400.0000   -0.07037
475440.0000   -0.07474
475480.0000   -0.04821
475520.0000   -0.11227
475560.0000   -0.12752
475600.0000    0.07333
475640.0000   -0.00118
475680.0000   -0.08500
475720.0000    0.01604
475760.0000    0.04097
475800.0000    0.04308
475840.0000   -0.41150
475880.0000   -0.08863
475920.0000   -0.19206
475960.0000   -0.03851
476000.0000    0.29809
476040.0000   -0.12205
476080.0000   -0.18851
476120.0000   -0.25841
476160.0000   -0.26508
476200.0000    0.07056
476240.0000   -0.00466
476280.0000    0.16873
476320.0000    0.09759
476360.0000    0.07376
476400.0000    0.10782
476440.0000    0.20935
476480.0000    0.40681
476520.0000    0.21308
476560.0000    0.24049
476600.0000    0.17667
476640.0000    0.21428
476680.0000    0.19720
476720.0000    0.29827
476760.0000    0.28227
476800.0000    0.18601
476840.0000    0.22074
476880.0000    0.29159
476920.0000    0.11238
476960.0000    0.15819
477000.0000    0.12482
477040.0000    0.11088
477080.0000    0.11049
477120.0000    0.25137
477160.0000    0.25271
477200.0000    0.34365
477240.0000    0.21695
477280.0000    0.24614
477320.0000    0.36802
477360.0000    0.27486
477400.0000    0.25361
477440.0000    0.19972
477480.0000    0.17182
477520.0000    0.22589
477560.0000    0.22035
477600.0000    0.19021
477640.0000    0.14504
477680.0000    0.22670
477720.0000    0.22552
477760.0000    0.10438
477800.0000    0.26029
477840.0000    0.09929
477880.0000   -0.24923
477920.0000    0.08150
477960.0000   -0.32950
478000.0000   -0.36046
478040.0000   -0.47494
478080.0000   -0.30456
478120.0000   -0.23030
478160.0000   -0.01576
478200.0000    0.06579
478240.0000    0.18356
478280.0000    0.14910
478320.0000    0.44990
478360.0000    0.24699
478400.0000    0.32760
478440.0000    0.38854
478480.0000    0.42153
478520.0000    0.32217
478560.0000    0.25911
478600.0000    0.30323
478640.0000    0.15880
478680.0000    0.17417
478720.0000    0.03303
478760.0000    0.30318
478800.0000    0.29264
478840.0000    0.34961
478880.0000    0.46450
478920.0000    0.37513
478960.0000    0.39543
479000.0000    0.32092
479040.0000    0.33041
479080.0000    0.42556
479120.0000    0.21945
479160.0000    0.38295
479200.0000    0.31847
479240.0000    0.21790
479280.0000    0.22234
479320.0000    0.21126
479360.0000    0.09905
479400.0000    0.28068
479440.0000    0.11886
479480.0000    0.02490
479520.0000    0.19286
479560.0000    0.18747
479600.0000   -0.01947
479640.0000    0.18103
479680.0000    0.46337
479720.0000    0.32224
479760.0000    0.00746
479800.0000    0.28320
479840.0000    0.34367
479880.0000    0.44654
479920.0000    0.19360
479960.0000    0.43075
480000.0000    0.18867
480040.0000    0.25059
480080.0000    0.29872
480120.0000    0.18269
480160.0000    0.04603
480200.0000    0.38546
480240.0000    0.29619
480280.0000    0.34410
480320.0000    0.24996
480360.0000    0.23065
480400.0000    0.27871
480440.0000    0.31847
480480.0000    0.43002
480520.0000    0.39820
480560.0000    0.22397
480600.0000    0.44635
480640.0000    0.28035
480680.0000    0.22918
480720.0000    0.34621
480760.0000    0.31282
480800.0000    0.09425
480840.0000   -0.02000
480880.0000   -0.09330
480920.0000   -0.31565
480960.0000   -0.21941
481000.0000   -0.55412
481040.0000   -0.60979
481080.0000   -0.28475
481120.0000   -0.41432
481160.0000   -0.55366
481200.0000   -0.41441
481240.0000   -0.24746
481280.0000   -0.14280
481320.0000   -0.48410
481360.0000   -0.36223
481400.0000   -0.14093
481440.0000   -0.33971
481480.0000   -0.20359
481520.0000   -0.22689
481560.0000   -0.37338
481600.0000   -0.23281
481640.0000   -0.37631
481680.0000   -0.20914
481720.0000   -0.36849
481760.0000   -0.40014
481800.0000   -0.35543
481840.0000   -0.37811
481880.0000   -0.01808
481920.0000   -0.24388
481960.0000   -0.45062
482000.0000   -0.41754
482040.0000    0.04603
482080.0000   -0.17320
482120.0000   -0.18337
482160.0000   -0.25883
482200.0000   -0.25582
482240.0000    0.00542
482280.0000   -0.40015
482320.0000   -0.39623
482360.0000   -0.25913
482400.0000   -0.41683
482440.0000   -0.13480
482480.0000   -0.08238
482520.0000   -0.62496
482560.0000   -0.42684
482600.0000   -0.11259
482640.0000   -0.32254
482680.0000   -0.23676
482720.0000   -0.18389
482760.0000   -0.07829
482800.0000    0.09495
482840.0000    0.23422
482880.0000    0.14397
482920.0000    0.36044
482960.0000    0.20364
483000.0000   -0.12273
483040.0000   -0.20721
483080.0000   -0.23856
483120.0000   -0.16607
483160.0000   -0.36969
483200.0000   -0.18042
483240.0000   -0.30310
483280.0000   -0.19302
483320.0000   -0.17076
483360.0000    0.06240
483400.0000    0.32706
483440.0000   -0.16878
483480.0000   -0.26446
483520.0000   -0.23247
483560.0000   -0.42654
483600.0000   -0.01898
483640.0000    0.04789
483680.0000   -0.25037
483720.0000   -0.07180
483760.0000   -0.19171
483800.0000   -0.18071
483840.0000   -0.28175
483880.0000   -0.06342
483920.0000    0.11434
483960.0000   -0.11231
484000.0000   -0.25039
484040.0000   -0.23431
484080.0000   -0.24374
484120.0000   -0.44374
484160.0000   -0.61856
484200.0000   -0.17899
484240.0000   -0.20394
484280.0000   -0.00703
484320.0000   -0.32071
484360.0000   -0.09880
484400.0000   -0.31613
484440.0000   -0.26480
484480.0000   -0.22517
484520.0000   -0.01976
484560.0000   -0.20222
484600.0000   -0.21097
484640.0000   -0.11770
484680.0000   -0.35085
484720.0000   -0.22768
484760.0000   -0.45383
484800.0000   -0.09484
484840.0000   -0.15052
484880.0000   -0.26077
484920.0000   -0.18931
484960.0000   -0.08621
485000.0000   -0.28094
485040.0000   -0.10906
485080.0000   -0.22263
485120.0000   -0.37690
485160.0000   -0.09344
485200.0000   -0.09538
485240.0000   -0.17733
485280.0000    0.01309
485320.0000   -0.05061
485360.0000   -0.21070
485400.0000   -0.00115
485440.0000   -0.06773
485480.0000   -0.11789
485520.0000   -0.24028
485560.0000   -0.09540
485600.0000    0.06981
485640.0000   -0.10193
485680.0000   -0.15651
485720.0000    0.03841
485760.0000   -0.18221
485800.0000   -0.08282
485840.0000   -0.17246
485880.0000   -0.16523
485920.0000   -0.15734
485960.0000   -0.05314
486000.0000   -0.23825
486040.0000   -0.19127
486080.0000   -0.11003
486120.0000   -0.16254
486160.0000   -0.12521
486200.0000   -0.21046
486240.0000   -0.57578
486280.0000   -0.44552
486320.0000   -0.04068
486360.0000   -0.29004
486400.0000   -0.06804
486440.0000   -0.29175
486480.0000   -0.18205
486520.0000   -0.46657
486560.0000   -0.31780
486600.0000   -0.12651
486640.0000   -0.31390
486680.0000   -0.44313
486720.0000   -0.16870
486760.0000   -0.36614
486800.0000   -0.11128
486840.0000    0.06293
486880.0000    0.08913
486920.0000   -0.02485
486960.0000    0.24050
487000.0000   -0.03347
487040.0000   -0.39452
487080.0000   -0.53020
487120.0000   -0.53514
487160.0000   -0.42835
487200.0000   -0.46129
487240.0000   -0.56216
487280.0000   -0.66621
487320.0000   -0.67541
487360.0000   -0.12969
487400.0000   -0.31942
487440.0000   -0.15662
487480.0000   -0.62878
487520.0000   -0.24227
487560.0000   -0.50898
487600.0000   -0.60497
487640.0000   -0.57083
487680.0000   -0.71544
487720.0000   -0.58633
487760.0000   -0.55399
487800.0000   -0.52719
487840.0000   -0.60217
487880.0000   -0.35634
487920.0000   -0.35098
487960.0000   -0.48685
488000.0000   -0.10897
488040.0000   -0.37415
488080.0000   -0.34332
488120.0000   -0.42049
488160.0000   -0.46666
488200.0000   -0.31175
488240.0000   -0.51596
488280.0000   -0.43323
488320.0000   -0.42991
488360.0000   -0.43701
488400.0000   -0.37574
488440.0000   -0.17222
488480.0000   -0.05697
488520.0000   -0.67352
488560.0000   -0.06979
488600.0000   -0.10705
488640.0000   -0.11429
488680.0000   -0.20889
488720.0000   -0.49098
488760.0000   -0.37640
488800.0000   -0.15558
488840.0000   -0.21996
488880.0000   -0.44508
488920.0000    0.05605
488960.0000   -0.33096
489000.0000   -0.28818
489040.0000   -0.57315
489080.0000   -0.67441
489120.0000   -0.48308
489160.0000   -0.41916
489200.0000   -0.70493
489240.0000   -0.69876
489280.0000   -0.38773
489320.0000   -0.30950
489360.0000   -0.28016
489400.0000   -0.14250
489440.0000   -0.02457
489480.0000   -0.16063
489520.0000   -0.21314
489560.0000   -0.11440
489600.0000   -0.04836
489640.0000   -0.13810
489680.0000   -0.10545
489720.0000   -0.18193
489760.0000   -0.13363
489800.0000   -0.12934
489840.0000   -0.10491
489880.0000    0.26967
489920.0000   -0.14271
489960.0000   -0.01932
490000.0000   -0.21559
490040.0000   -0.34296
490080.0000   -0.22748
490120.0000   -0.06378
490160.0000   -0.27067
490200.0000   -0.16355
490240.0000   -0.48389
490280.0000   -0.49439
490320.0000   -0.44238
490360.0000   -0.27617
490400.0000    0.00319
490440.0000    0.00284
490480.0000   -0.24722
490520.0000   -0.18064
490560.0000   -0.30015
490600.0000   -0.32746
490640.0000   -0.11026
490680.0000   -0.28176
490720.0000   -0.01308
490760.0000   -0.25663
490800.0000   -0.29199
490840.0000   -0.47876
490880.0000   -0.39893
490920.0000   -0.07922
490960.0000   -0.50685
491000.0000   -0.07741
491040.0000   -0.13066
491080.0000   -0.02935
491120.0000    0.12464
491160.0000    0.01928
491200.0000   -0.20511
491240.0000   -0.17334
491280.0000   -0.16295
491320.0000   -0.32461
491360.0000   -0.10117
491400.0000   -0.13339
491440.0000   -0.24318
491480.0000   -0.06318
491520.0000   -0.58633
491560.0000   -0.70272
491600.0000   -0.65518
491640.0000   -0.48662
491680.0000   -0.22425
491720.0000   -0.14806
491760.0000   -0.44279
491800.0000   -0.35015
491840.0000   -0.20506
491880.0000   -0.00472
491920.0000   -0.25288
491960.0000    0.20607
492000.0000    0.22480
492040.0000    0.32193
492080.0000    0.41731
492120.0000    0.31791
492160.0000    0.54444
492200.0000    0.35437
492240.0000    0.19638
492280.0000    0.31388
492320.0000    0.30190
492360.0000    0.24177
492400.0000    0.09964
492440.0000    0.25213
492480.0000    0.28289
492520.0000    0.36994
492560.0000    0.23982
492600.0000    0.17218
492640.0000    0.35325
492680.0000    0.32363
492720.0000    0.35234
492760.0000    0.25383
492800.0000    0.20384
492840.0000    0.34524
492880.0000    0.36584
492920.0000    0.40819
492960.0000    0.22265
493000.0000    0.33245
493040.0000    0.24404
493080.0000    0.07384
493120.0000    0.23510
493160.0000    0.10112
493200.0000    0.27915
493240.0000    0.25853
493280.0000    0.34294
493320.0000    0.20054
493360.0000    0.29241
493400.0000    0.25596
493440.0000    0.36875
493480.0000    0.17447
493520.0000    0.14495
493560.0000    0.14780
493600.0000    0.23238
493640.0000    0.27488
493680.0000    0.24336
493720.0000    0.36545
493760.0000    0.35463
493800.0000    0.21193
493840.0000    0.47621
493880.0000    0.56051
493920.0000    0.38082
493960.0000    0.41080
494000.0000    0.32075
494040.0000    0.30862
494080.0000    0.38328
494120.0000    0.37768
494160.0000    0.31900
494200.0000    0.38995
494240.0000    0.20929
494280.0000    0.43734
494320.0000    0.25012
494360.0000    0.05832
494400.0000    0.33803
494440.0000    0.15744
494480.0000    0.15280
494520.0000    0.23691
494560.0000    0.33962
494600.0000    0.38698
494640.0000    0.29227
494680.0000    0.21773
494720.0000    0.39992
494760.0000    0.15903
494800.0000    0.26992
494840.0000    0.41009
494880.0000    0.23912
494920.0000    0.26881
494960.0000    0.26791
495000.0000    0.44178
495040.0000    0.17729
495080.0000    0.15693
495120.0000    0.19675
495160.0000    0.18925
495200.0000    0.37214
495240.0000    0.30979
495280.0000    0.28068
495320.0000    0.08380
495360.0000    0.16757
495400.0000    0.27880
495440.0000    0.18440
495480.0000    0.46365
495520.0000    0.58074
495560.0000    0.32429
495600.0000    0.42138
495640.0000    0.35950
495680.0000    0.37773
495720.0000    0.56616
495760.0000    0.19123
495800.0000    0.30159
495840.0000    0.05145
495880.0000    0.32817
495920.0000    0.26328
495960.0000    0.34247
496000.0000    0.21616
496040.0000    0.14964
496080.0000    0.21365
496120.0000   -0.00289
496160.0000   -0.32813
496200.0000   -0.11839
496240.0000    0.12827
496280.0000    0.24269
496320.0000    0.14370
496360.0000    0.21622
496400.0000    0.35425
496440.0000    0.58410
496480.0000    0.48637
496520.0000    0.22099
496560.0000   -0.06989
496600.0000    0.31845
496640.0000    0.24978
496680.0000    0.43431
496720.0000    0.44331
496760.0000    0.28010
496800.0000    0.49525
496840.0000    0.38820
496880.0000    0.25942
496920.0000    0.25401
496960.0000    0.37638
497000.0000    0.53674
497040.0000    0.51666
497080.0000    0.31646
497120.0000    0.17070
497160.0000    0.26773
497200.0000   -0.02428
497240.0000    0.24370
497280.0000    0.28700
497320.0000    0.33577
497360.0000    0.47044
497400.0000    0.38898
497440.0000    0.46822
497480.0000    0.24710
497520.0000    0.43926
497560.0000    0.37873
497600.0000    0.52528
497640.0000    0.45384
497680.0000    0.31253
497720.0000    0.62587
497760.0000    0.42748
497800.0000    0.32265
497840.0000    0.31081
497880.0000    0.36331
497920.0000    0.44619
497960.0000    0.15070
498000.0000    0.31610
498040.0000    0.31662
498080.0000    0.30846
498120.0000    0.47042
498160.0000    0.22786
498200.0000    0.18828
498240.0000    0.33979
498280.0000    0.50754
498320.0000    0.42778
498360.0000    0.39947
498400.0000    0.37031
498440.0000    0.36257
498480.0000    0.46211
498520.0000    0.49512
498560.0000    0.44339
498600.0000    0.25969
498640.0000    0.29143
498680.0000    0.56591
498720.0000    0.34632
498760.0000    0.39370
498800.0000    0.55580
498840.0000    0.05656
498880.0000    0.42254
498920.0000    0.33607
498960.0000    0.22471
499000.0000    0.50040
499040.0000    0.23094
499080.0000    0.47354
499120.0000    0.53003
499160.0000    0.59451
499200.0000    0.44782
499240.0000    0.45256
499280.0000    0.20225
499320.0000    0.57353
499360.0000    0.23353
499400.0000    0.24549
499440.0000    0.25893
499480.0000    0.09793
499520.0000    0.33680
499560.0000    0.36240
499600.0000    0.44561
499640.0000    0.20927
499680.0000    0.23820
499720.0000    0.50839
499760.0000    0.08521
499800.0000    0.48318
499840.0000    0.14608
499880.0000    0.44287
499920.0000    0.56708
499960.0000    0.61710
500000.0000    0.19406
500040.0000    0.26038
500080.0000   -0.13502
500120.0000    0.04517
500160.0000    0.35779
500200.0000    0.09784
500240.0000    0.52513
500280.0000    0.35292
500320.0000    0.01025
500360.0000    0.22542
500400.0000    0.45197
500440.0000    0.36299
500480.0000    0.46627
500520.0000    0.45685
500560.0000    0.21455
500600.0000    0.32925
500640.0000    0.30545
500680.0000    0.31497
500720.0000    0.27072
500760.0000    0.30381
500800.0000    0.11056
500840.0000    0.15046
500880.0000   -0.21957
500920.0000    0.27289
500960.0000    0.35718
501000.0000    0.03862
501040.0000    0.37006
501080.0000    0.19280
501120.0000    0.20796
501160.0000    0.32597
501200.0000    0.17345
501240.0000    0.28271
501280.0000    0.24900
501320.0000    0.55620
501360.0000    0.22540
501400.0000    0.12373
501440.0000    0.22487
501480.0000    0.56715
501520.0000    0.26381
501560.0000    0.32541
501600.0000    0.38583
501640.0000    0.30163
501680.0000    0.21761
501720.0000    0.18099
501760.0000    0.47326
501800.0000    0.30622
501840.0000    0.46400
501880.0000    0.27109
501920.0000    0.42391
501960.0000    0.32437
502000.0000    0.31654
502040.0000    0.34286
502080.0000    0.24551
502120.0000    0.21532
502160.0000    0.35275
502200.0000    0.16646
502240.0000    0.23297
502280.0000    0.16663
502320.0000    0.24890
502360.0000    0.24146
502400.0000    0.13640
502440.0000    0.37734
502480.0000    0.31238
502520.0000    0.39830
502560.0000    0.28152
502600.0000    0.31183
502640.0000    0.44904
502680.0000    0.21484
502720.0000    0.18841
502760.0000    0.15887
502800.0000    0.32762
502840.0000    0.42792
502880.0000    0.31982
502920.0000    0.43841
502960.0000    0.34356
503000.0000    0.08608
503040.0000    0.29682
503080.0000    0.24980
503120.0000    0.37390
503160.0000    0.37019
503200.0000    0.21019
503240.0000    0.31176
503280.0000    0.54929
503320.0000    0.38203
503360.0000    0.14158
503400.0000    0.30983
503440.0000    0.33514
503480.0000    0.56702
503520.0000    0.44365
503560.0000    0.28656
503600.0000    0.00380
503640.0000    0.34049
503680.0000    0.53057
503720.0000    0.40781
503760.0000    0.17076
503800.0000    0.49091
503840.0000    0.62855
503880.0000    0.51470
503920.0000    0.41245
503960.0000    0.29042
504000.0000    0.30496
504040.0000    0.33383
504080.0000    0.44160
504120.0000    0.21955
504160.0000    0.21543
504200.0000    0.27483
504240.0000    0.44021
504280.0000    0.23648
504320.0000    0.25771
504360.0000    0.14263
504400.0000    0.06430
504440.0000    0.37734
504480.0000    0.51468
504520.0000    0.33253
504560.0000    0.36879
504600.0000    0.53960
504640.0000    0.49708
504680.0000    0.62745
504720.0000    0.41279
504760.0000    0.19070
504800.0000    0.38844
504840.0000    0.32145
504880.0000    0.33820
504920.0000    0.33463
504960.0000    0.29399
505000.0000    0.38952
505040.0000    0.40919
505080.0000    0.52305
505120.0000    0.35716
505160.0000    0.26117
505200.0000    0.20343
505240.0000    0.24572
505280.0000    0.39062
505320.0000    0.47998
505360.0000    0.28674
505400.0000    0.79549
505440.0000    0.49134
505480.0000    0.49690
505520.0000    0.51707
505560.0000    0.36967
505600.0000    0.38973
505640.0000    0.59684
505680.0000    0.23314
505720.0000    0.13378
505760.0000    0.31781
505800.0000    0.45752
505840.0000    0.42728
505880.0000    0.38312
505920.0000    0.16624
505960.0000    0.44840
506000.0000    0.24776
506040.0000    0.34831
506080.0000    0.41313
506120.0000    0.30440
506160.0000    0.30166
506200.0000    0.41844
506240.0000    0.38714
506280.0000    0.20580
506320.0000    0.32852
506360.0000    0.48930
506400.0000    0.32708
506440.0000    0.37216
506480.0000    0.20206
506520.0000    0.37414
506560.0000    0.46300
506600.0000    0.32762
506640.0000    0.31600
506680.0000    0.34827
506720.0000    0.56522
506760.0000    0.27373
506800.0000    0.32211
506840.0000    0.45687
506880.0000    0.24320
506920.0000    0.56127
506960.0000    0.27703
507000.0000    0.25729
507040.0000    0.47265
507080.0000    0.43079
507120.0000    0.30430
507160.0000    0.51886
507200.0000    0.36845
507240.0000    0.50083
507280.0000    0.27301
507320.0000    0.55290
507360.0000    0.39736
507400.0000    0.30359
507440.0000    0.35643
507480.0000    0.39310
507520.0000    0.38914
507560.0000    0.30155
507600.0000    0.41360
507640.0000    0.26604
507680.0000    0.36105
507720.0000    0.17697
507760.0000    0.07561
507800.0000    0.33091
507840.0000    0.29054
507880.0000    0.22247
507920.0000    0.31690
507960.0000    0.56643
508000.0000    0.44321
508040.0000    0.55499
508080.0000    0.60982
508120.0000    0.41879
508160.0000    0.23250
508200.0000    0.47526
508240.0000    0.37295
508280.0000    0.25748
508320.0000    0.37694
508360.0000    0.57361
508400.0000    0.37127
508440.0000    0.28491
508480.0000    0.29686
508520.0000    0.37299
508560.0000    0.33138
508600.0000    0.34830
508640.0000    0.26715
508680.0000    0.09549
508720.0000    0.36548
508760.0000    0.49615
508800.0000    0.41087
508840.0000    0.50052
508880.0000    0.51483
508920.0000    0.38749
508960.0000    0.38625
509000.0000    0.59698
509040.0000    0.48311
509080.0000    0.29876
509120.0000    0.34679
509160.0000    0.28281
509200.0000    0.13937
509240.0000    0.30481
509280.0000    0.24776
509320.0000    0.47988
509360.0000    0.25544
509400.0000    0.20808
509440.0000    0.19273
509480.0000    0.33871
509520.0000    0.48177
509560.0000    0.35828
509600.0000    0.38788
509640.0000    0.36729
509680.0000    0.19386
509720.0000    0.30600
509760.0000    0.50835
509800.0000    0.35930
509840.0000    0.12678
509880.0000    0.33629
509920.0000    0.21862
509960.0000    0.21610
510000.0000    0.38080
510040.0000    0.35804
510080.0000    0.57415
510120.0000    0.40903
510160.0000    0.45246
510200.0000    0.50794
510240.0000    0.43139
510280.0000    0.23281
510320.0000    0.31232
510360.0000    0.48843
510400.0000    0.13228
510440.0000    0.13724
510480.0000    0.15084
510520.0000    0.37570
510560.0000    0.37511
510600.0000    0.17854
510640.0000    0.40083
510680.0000    0.46048
510720.0000    0.47270
510760.0000   -0.00376
510800.0000    0.31234
510840.0000    0.33930
510880.0000    0.24112
510920.0000    0.16669
510960.0000    0.14733
511000.0000    0.18689
511040.0000    0.24763
511080.0000    0.22449
511120.0000    0.22130
511160.0000    0.40279
511200.0000    0.40123
511240.0000    0.10839
511280.0000   -0.02865
511320.0000    0.17823
511360.0000    0.18277
511400.0000    0.47514
511440.0000    0.14499
511480.0000    0.15487
511520.0000    0.18374
511560.0000    0.65431
511600.0000    0.46322
511640.0000    0.60595
511680.0000    0.41565
511720.0000    0.57836
511760.0000    0.28321
511800.0000    0.47729
511840.0000    0.63021
511880.0000    0.26956
511920.0000    0.05314
511960.0000    0.05436
512000.0000    0.23084
512040.0000    0.03633
512080.0000    0.20710
512120.0000    0.31282
512160.0000    0.43642
512200.0000    0.17276
512240.0000    0.41332
512280.0000    0.36240
512320.0000    0.39074
512360.0000    0.35460
512400.0000    0.23831
512440.0000    0.51945
512480.0000    0.20290
512520.0000    0.35344
512560.0000    0.47382
512600.0000    0.48448
512640.0000    0.29819
512680.0000    0.75103
512720.0000    0.34449
512760.0000    0.51974
512800.0000    0.42897
512840.0000    0.11784
512880.0000    0.40045
512920.0000    0.58611
512960.0000    0.60863
513000.0000    0.56343
513040.0000    0.45214
513080.0000    0.66965
513120.0000    0.44393
513160.0000    0.34921
513200.0000    0.38504
513240.0000   -0.06528
513280.0000    0.30516
513320.0000    0.34246
513360.0000    0.40641
513400.0000    0.40305
513440.0000    0.64104
513480.0000    0.47406
513520.0000    0.50057
513560.0000    0.61992
513600.0000    0.51195
513640.0000    0.54245
513680.0000    0.32397
513720.0000    0.59432
513760.0000    0.70565
513800.0000    0.54014
513840.0000    0.51105
513880.0000    0.41797
513920.0000    0.22094
513960.0000    0.28349
514000.0000    0.30869
514040.0000    0.58589
514080.0000    0.33285
514120.0000    0.33837
514160.0000    0.26912
514200.0000    0.18959
514240.0000    0.20931
514280.0000    0.24548
514320.0000    0.32939
514360.0000    0.63106
514400.0000    0.62458
514440.0000    0.44422
514480.0000    0.38685
514520.0000    0.44714
514560.0000    0.50897
514600.0000    0.66263
514640.0000    0.50784
514680.0000    0.59395
514720.0000    0.48238
514760.0000    0.27555
514800.0000    0.52107
514840.0000    0.81185
514880.0000    0.70054
514920.0000    0.52238
514960.0000    0.56981
515000.0000    0.59058
515040.0000    0.72257
515080.0000    0.46157
515120.0000    0.60690
515160.0000    0.60046
515200.0000    0.63933
515240.0000    0.55725
515280.0000    0.40698
515320.0000    0.56724
515360.0000    0.62079
515400.0000    0.53808
515440.0000    0.67738
515480.0000    0.61811
515520.0000    0.43411
515560.0000    0.47933
515600.0000    0.48812
515640.0000    0.48023
515680.0000    0.60095
515720.0000    0.34016
515760.0000    0.43864
515800.0000    0.64590
515840.0000    0.47504
515880.0000    0.25406
515920.0000    0.40914
515960.0000    0.44394
516000.0000    0.42771
516040.0000    0.38379
516080.0000    0.38367
516120.0000    0.49229
516160.0000    0.40768
516200.0000    0.56971
516240.0000    0.37283
516280.0000    0.33607
516320.0000    0.42123
516360.0000    0.47277
516400.0000    0.41554
516440.0000    0.49665
516480.0000    0.11447
516520.0000    0.31915
516560.0000    0.53063
516600.0000    0.54052
516640.0000    0.36148
516680.0000    0.65422
516720.0000    0.28139
516760.0000    0.45040
516800.0000    0.41830
516840.0000    0.33841
516880.0000    0.21076
516920.0000    0.50665
516960.0000    0.53419
517000.0000    0.45541
517040.0000    0.36348
517080.0000    0.31384
517120.0000    0.44199
517160.0000    0.39421
517200.0000    0.52913
517240.0000    0.29858
517280.0000    0.41603
517320.0000    0.33544
517360.0000    0.36516
517400.0000    0.40202
517440.0000    0.50549
517480.0000    0.50116
517520.0000    0.25624
517560.0000    0.10166
517600.0000    0.30079
517640.0000    0.16124
517680.0000    0.52980
517720.0000    0.57692
517760.0000    0.46272
517800.0000    0.27577
517840.0000    0.34193
517880.0000    0.19847
517920.0000    0.41259
517960.0000    0.23844
518000.0000    0.55637
518040.0000    0.67121
518080.0000    0.50831
518120.0000    0.31668
518160.0000    0.37840
518200.0000    0.61540
518240.0000    0.59224
518280.0000    0.72635
518320.0000    0.35936
518360.0000    0.36351
518400.0000    0.28752
518440.0000    0.51174
518480.0000    0.29672
518520.0000    0.33425
518560.0000    0.32556
518600.0000    0.58286
518640.0000    0.62179
518680.0000    0.42422
518720.0000    0.34420
518760.0000    0.43852
518800.0000    0.17137
518840.0000    0.35683
518880.0000    0.38321
518920.0000    0.44590
518960.0000    0.57516
519000.0000    0.30636
519040.0000    0.20051
519080.0000    0.36128
519120.0000    0.35966
519160.0000    0.24551
519200.0000    0.28905
519240.0000    0.21054
519280.0000    0.40477
519320.0000    0.49972
519360.0000    0.34938
519400.0000    0.39700
519440.0000    0.57223
519480.0000    0.53628
519520.0000    0.39029
519560.0000    0.33217
519600.0000    0.46548
519640.0000    0.22206
519680.0000    0.52144
519720.0000    0.37160
519760.0000    0.32022
519800.0000    0.33387
519840.0000    0.43906
519880.0000    0.46459
519920.0000    0.29465
519960.0000    0.32176
520000.0000    0.31435
520040.0000    0.30872
520080.0000    0.39267
520120.0000    0.37075
520160.0000    0.31131
520200.0000    0.43133
520240.0000    0.58778
520280.0000    0.44770
520320.0000    0.33808
520360.0000    0.40652
520400.0000    0.50809
520440.0000    0.48452
520480.0000    0.32834
520520.0000    0.44215
520560.0000    0.31531
520600.0000    0.30007
520640.0000    0.35847
520680.0000    0.37778
520720.0000    0.22799
520760.0000    0.36695
520800.0000    0.48806
520840.0000    0.36576
520880.0000    0.34894
520920.0000    0.67828
520960.0000    0.38686
521000.0000    0.41649
521040.0000    0.15894
521080.0000    0.31408
521120.0000    0.40890
521160.0000    0.41243
521200.0000    0.53011
521240.0000    0.15293
521280.0000    0.43386
521320.0000    0.19885
521360.0000    0.25091
521400.0000    0.39418
521440.0000    0.28180
521480.0000    0.30052
521520.0000    0.08584
521560.0000   -0.12120
521600.0000    0.36069
521640.0000    0.28592
521680.0000    0.37190
521720.0000    0.35652
521760.0000    0.38296
521800.0000    0.38232
521840.0000    0.57968
521880.0000    0.56427
521920.0000    0.33374
521960.0000    0.48633
522000.0000    0.28539
522040.0000    0.19854
522080.0000    0.31077
522120.0000    0.22822
522160.0000    0.26445
522200.0000    0.16956
522240.0000    0.26466
522280.0000    0.51042
522320.0000    0.44219
522360.0000    0.34872
522400.0000    0.25908
522440.0000    0.19208
522480.0000    0.33190
522520.0000    0.29462
522560.0000    0.37207
522600.0000    0.21092
522640.0000    0.13848
522680.0000    0.23407
522720.0000    0.41584
522760.0000    0.33016
522800.0000    0.34736
522840.0000    0.36929
522880.0000    0.41317
522920.0000    0.15636
522960.0000    0.50080
523000.0000    0.20920
523040.0000    0.29353
523080.0000    0.20579
523120.0000    0.27451
523160.0000    0.19406
523200.0000    0.40046
523240.0000    0.33262
523280.0000    0.21531
523320.0000    0.20673
523360.0000    0.19442
523400.0000    0.43440
523440.0000    0.35328
523480.0000    0.48340
523520.0000    0.23131
523560.0000    0.37918
523600.0000    0.40307
523640.0000    0.34100
523680.0000    0.50667
523720.0000    0.37093
523760.0000    0.23281
523800.0000    0.14877
523840.0000    0.27564
523880.0000    0.41600
523920.0000    0.30495
523960.0000    0.41439
524000.0000    0.33413
524040.0000    0.40729
524080.0000    0.35480
524120.0000    0.66473
524160.0000    0.49143
524200.0000    0.35357
524240.0000    0.36542
524280.0000    0.42043
524320.0000    0.40664
524360.0000    0.60778
524400.0000    0.50412
524440.0000    0.22082
524480.0000    0.39161
524520.0000    0.43764
524560.0000    0.40361
524600.0000    0.31900
524640.0000    0.11737
524680.0000    0.56906
524720.0000    0.48614
524760.0000    0.40538
524800.0000    0.36031
524840.0000    0.15958
524880.0000    0.33150
524920.0000    0.32788
524960.0000    0.34593
525000.0000    0.39088
525040.0000    0.32384
525080.0000    0.34722
525120.0000    0.36803
525160.0000    0.41686
525200.0000    0.37969
525240.0000    0.35387
525280.0000    0.42625
525320.0000    0.21647
525360.0000    0.42390
525400.0000    0.19627
525440.0000    0.43534
525480.0000    0.55969
525520.0000    0.37137
525560.0000    0.45951
525600.0000    0.57752
525640.0000    0.44246
525680.0000    0.32062
525720.0000    0.47530
525760.0000    0.43213
525800.0000    0.53917
525840.0000    0.49652
525880.0000    0.38062
525920.0000    0.34400
525960.0000    0.54188
526000.0000    0.04906
526040.0000    0.43098
526080.0000    0.58910
526120.0000    0.29225
526160.0000    0.25126
526200.0000    0.30988
526240.0000    0.36262
526280.0000    0.32769
526320.0000    0.19926
526360.0000    0.26829
526400.0000    0.20434
526440.0000    0.15228
526480.0000    0.28380
526520.0000    0.18996
526560.0000    0.25061
526600.0000    0.37830
526640.0000    0.16804
526680.0000    0.53532
526720.0000    0.10235
526760.0000    0.51563
526800.0000    0.24348
526840.0000    0.43237
526880.0000    0.62593
526920.0000    0.39213
526960.0000    0.32157
527000.0000    0.27907
527040.0000    0.23889
527080.0000    0.23931
527120.0000    0.23501
527160.0000    0.14231
527200.0000    0.31648
527240.0000    0.25857
527280.0000    0.15782
527320.0000    0.27841
527360.0000    0.43975
527400.0000    0.27466
527440.0000    0.54246
527480.0000    0.48447
527520.0000    0.40912
527560.0000    0.40693
527600.0000    0.24087
527640.0000    0.38189
527680.0000    0.54739
527720.0000    0.61910
527760.0000    0.40357
527800.0000    0.32210
527840.0000    0.51076
527880.0000    0.45611
527920.0000    0.42339
527960.0000    0.15323
528000.0000    0.34875
528040.0000    0.30733
528080.0000    0.03572
528120.0000    0.49763
528160.0000    0.39089
528200.0000    0.38962
528240.0000    0.33624
528280.0000    0.25196
528320.0000    0.26155
528360.0000    0.42422
528400.0000    0.43413
528440.0000    0.39658
528480.0000    0.56300
528520.0000    0.27398
528560.0000    0.46173
528600.0000    0.34998
528640.0000    0.39461
528680.0000    0.33824
528720.0000    0.33831
528760.0000    0.51534
528800.0000    0.51719
528840.0000    0.20499
528880.0000    0.38160
528920.0000    0.43349
528960.0000    0.43761
529000.0000    0.23620
529040.0000    0.32241
529080.0000    0.18928
529120.0000    0.25774
529160.0000    0.18256
529200.0000    0.23719
529240.0000    0.31279
529280.0000    0.47430
529320.0000    0.29807
529360.0000    0.29858
529400.0000    0.32267
529440.0000    0.47348
529480.0000    0.35518
529520.0000    0.25196
529560.0000    0.22180
529600.0000    0.16976
529640.0000    0.25103
529680.0000    0.35441
529720.0000    0.37080
529760.0000    0.38825
529800.0000    0.30607
529840.0000    0.43743
529880.0000    0.49937
529920.0000    0.34270
529960.0000    0.47685
530000.0000    0.22714
530040.0000    0.38484
530080.0000    0.32245
530120.0000    0.25800
530160.0000    0.09265
530200.0000    0.20548
530240.0000    0.28720
530280.0000    0.42746
530320.0000    0.21897
530360.0000    0.39912
530400.0000    0.17494
530440.0000    0.44720
530480.0000    0.52079
530520.0000    0.48326
530560.0000    0.47378
530600.0000    0.17586
530640.0000    0.21462
530680.0000    0.23827
530720.0000    0.47710
530760.0000    0.60662
530800.0000    0.57342
530840.0000    0.48655
530880.0000    0.21419
530920.0000    0.58527
530960.0000    0.32766
531000.0000    0.60105
531040.0000    0.36557
531080.0000    0.46392
531120.0000    0.45983
531160.0000    0.62558
531200.0000    0.32731
531240.0000    0.35505
531280.0000    0.27968
531320.0000    0.47513
531360.0000    0.36672
531400.0000    0.24102
531440.0000    0.21484
531480.0000    0.27872
531520.0000    0.16466
531560.0000    0.41157
531600.0000    0.31021
531640.0000    0.22593
531680.0000    0.32416
531720.0000    0.31132
531760.0000    0.26239
531800.0000    0.17289
531840.0000   -0.26524
531880.0000    0.22271
531920.0000    0.47012
531960.0000    0.38960
532000.0000    0.32106
532040.0000    0.09249
532080.0000    0.13819
532120.0000    0.10140
532160.0000    0.24292
532200.0000    0.18173
532240.0000    0.09881
532280.0000    0.28379
532320.0000    0.39304
532360.0000    0.32709
532400.0000    0.35337
532440.0000    0.50721
532480.0000    0.35577
532520.0000    0.26906
532560.0000    0.31108
532600.0000    0.29480
532640.0000    0.40382
532680.0000    0.33722
532720.0000    0.26247
532760.0000    0.30776
532800.0000    0.34152
532840.0000    0.43329
532880.0000    0.26248
532920.0000    0.40548
532960.0000    0.30998
533000.0000    0.22453
533040.0000    0.40609
533080.0000    0.28407
533120.0000    0.30930
533160.0000    0.47467
533200.0000    0.50177
533240.0000    0.47766
533280.0000    0.48891
533320.0000    0.39157
533360.0000   -0.19074
533400.0000    0.18802
533440.0000    0.51411
533480.0000    0.20847
533520.0000    0.30918
533560.0000    0.12325
533600.0000    0.26777
533640.0000    0.28397
533680.0000    0.28645
533720.0000    0.13899
533760.0000    0.37166
533800.0000    0.21166
533840.0000    0.33227
533880.0000    0.30811
533920.0000    0.17568
533960.0000    0.39012
534000.0000    0.25845
534040.0000    0.23118
534080.0000    0.10721
534120.0000   -0.05286
534160.0000    0.43739
534200.0000    0.45513
534240.0000    0.38792
534280.0000    0.39022
534320.0000    0.43560
534360.0000    0.25698
534400.0000    0.04045
534440.0000    0.05775
534480.0000    0.49057
534520.0000    0.26867
534560.0000    0.13522
534600.0000    0.07252
534640.0000    0.29687
534680.0000    0.39966
534720.0000    0.39467
534760.0000    0.45022
534800.0000    0.33139
534840.0000    0.30514
534880.0000    0.48483
534920.0000    0.26695
534960.0000    0.30537
535000.0000    0.38182
535040.0000    0.54204
535080.0000    0.02481
535120.0000    0.28055
535160.0000    0.21697
535200.0000    0.16840
535240.0000    0.07896
535280.0000    0.06509
535320.0000    0.30263
535360.0000    0.04083
535400.0000    0.33083
535440.0000    0.30826
535480.0000    0.12360
535520.0000    0.24058
535560.0000    0.39686
535600.0000    0.38533
535640.0000    0.50805
535680.0000    0.19778
535720.0000    0.26459
535760.0000    0.27581
535800.0000    0.10161
535840.0000    0.45031
535880.0000    0.00746
535920.0000    0.27512
535960.0000    0.11711
536000.0000    0.33879
536040.0000    0.37636
536080.0000    0.33794
536120.0000   -0.13806
536160.0000    0.20182
536200.0000    0.18568
536240.0000    0.17014
536280.0000    0.30576
536320.0000   -0.00348
536360.0000    0.31882
536400.0000    0.45155
536440.0000    0.16050
536480.0000    0.21975
536520.0000    0.32865
536560.0000    0.25459
536600.0000    0.12853
536640.0000    0.08224
536680.0000    0.23581
536720.0000    0.14980
536760.0000    0.33154
536800.0000    0.31832
536840.0000    0.49498
536880.0000    0.21273
536920.0000    0.36420
536960.0000    0.23286
537000.0000    0.22378
537040.0000    0.20552
537080.0000    0.25221
537120.0000    0.56048
537160.0000    0.42179
537200.0000    0.33593
537240.0000    0.63826
537280.0000    0.60951
537320.0000    0.53285
537360.0000    0.33006
537400.0000    0.30503
537440.0000    0.41609
537480.0000    0.31479
537520.0000    0.49398
537560.0000    0.27428
537600.0000    0.38349
537640.0000    0.24482
537680.0000    0.43162
537720.0000    0.27997
537760.0000    0.35531
537800.0000    0.32321
537840.0000    0.19015
537880.0000    0.45424
537920.0000    0.21242
537960.0000    0.49463
538000.0000    0.51366
538040.0000    0.24509
538080.0000    0.51393
538120.0000    0.27979
538160.0000    0.48323
538200.0000    0.31784
538240.0000    0.42900
538280.0000    0.35557
538320.0000    0.43951
538360.0000    0.33773
538400.0000    0.36819
538440.0000    0.37592
538480.0000    0.24105
538520.0000    0.42066
538560.0000    0.31848
538600.0000    0.20676
538640.0000    0.20737
538680.0000    0.36171
538720.0000    0.25503
538760.0000    0.13206
538800.0000    0.33028
538840.0000    0.49326
538880.0000    0.41166
538920.0000    0.50145
538960.0000    0.55260
539000.0000    0.51513
539040.0000    0.38738
539080.0000    0.45324
539120.0000    0.48077
539160.0000    0.40668
539200.0000    0.47238
539240.0000    0.56070
539280.0000    0.57357
539320.0000    0.56247
539360.0000    0.63849
539400.0000    0.63383
539440.0000    0.32866
539480.0000    0.31849
539520.0000    0.31498
539560.0000    0.43393
539600.0000    0.44317
539640.0000    0.40395
539680.0000    0.31527
539720.0000    0.46452
539760.0000    0.35163
539800.0000    0.24837
539840.0000    0.37988
539880.0000    0.52609
539920.0000    0.34245
539960.0000    0.14100
540000.0000    0.31772
540040.0000    0.25832
540080.0000    0.34929
540120.0000    0.28102
540160.0000    0.39741
540200.0000    0.43871
540240.0000    0.38403
540280.0000    0.43962
540320.0000    0.34409
540360.0000    0.33911
540400.0000    0.30342
540440.0000    0.38164
540480.0000    0.39159
540520.0000    0.39345
540560.0000    0.28796
540600.0000    0.24656
540640.0000    0.25354
540680.0000    0.30035
540720.0000    0.34254
540760.0000    0.15105
540800.0000    0.18750
540840.0000    0.22470
540880.0000    0.26172
540920.0000    0.21415
540960.0000    0.34098
541000.0000    0.29153
541040.0000    0.35803
541080.0000    0.26070
541120.0000    0.06745
541160.0000    0.55926
541200.0000    0.54326
541240.0000    0.27824
541280.0000    0.34885
541320.0000    0.34515
541360.0000    0.17801
541400.0000    0.24435
541440.0000    0.24996
541480.0000    0.04452
541520.0000    0.31721
541560.0000    0.24535
541600.0000    0.74727
541640.0000    0.54145
541680.0000    0.53150
541720.0000    0.45474
541760.0000    0.59687
541800.0000    0.47301
541840.0000    0.53529
541880.0000    0.59647
541920.0000    0.42079
541960.0000    0.37764
542000.0000    0.39759
542040.0000    0.45611
542080.0000    0.40893
542120.0000    0.40868
542160.0000    0.51687
542200.0000    0.21951
542240.0000    0.49572
542280.0000    0.44695
542320.0000    0.45115
542360.0000    0.47866
542400.0000    0.43455
542440.0000    0.51971
542480.0000    0.57920
542520.0000    0.58792
542560.0000    0.61491
542600.0000    0.34628
542640.0000   -0.12650
542680.0000    0.36687
542720.0000    0.49592
542760.0000    0.40474
542800.0000    0.23756
542840.0000    0.14709
542880.0000    0.32652
542920.0000    0.35507
542960.0000    0.11557
543000.0000    0.27749
543040.0000    0.26684
543080.0000    0.35010
543120.0000    0.34548
543160.0000    0.16998
543200.0000    0.53535
543240.0000    0.31602
543280.0000    0.02699
543320.0000    0.26721
543360.0000    0.45257
543400.0000    0.55308
543440.0000    0.62947
543480.0000    0.62257
543520.0000    0.66678
543560.0000    0.56916
543600.0000    0.48348
543640.0000    0.66661
543680.0000    0.64175
543720.0000    0.45268
543760.0000    0.35548
543800.0000    0.38066
543840.0000    0.34106
543880.0000    0.23271
543920.0000    0.33422
543960.0000    0.45713
544000.0000    0.49933
544040.0000    0.43970
544080.0000    0.44427
544120.0000    0.33984
544160.0000    0.46116
544200.0000    0.26639
544240.0000    0.40074
544280.0000    0.15971
544320.0000    0.23807
544360.0000    0.24313
544400.0000    0.26498
544440.0000    0.10228
544480.0000    0.24568
544520.0000    0.37200
544560.0000    0.25526
544600.0000    0.01245
544640.0000    0.14961
544680.0000    0.17761
544720.0000    0.41513
544760.0000    0.48610
544800.0000    0.24882
544840.0000    0.42156
544880.0000    0.40016
544920.0000    0.42563
544960.0000    0.18195
545000.0000    0.22348
545040.0000    0.29247
545080.0000    0.16477
545120.0000    0.10309
545160.0000    0.15895
545200.0000    0.19001
545240.0000    0.24979
545280.0000    0.41143
545320.0000    0.25191
545360.0000    0.34950
545400.0000    0.14864
545440.0000    0.26051
545480.0000    0.27072
545520.0000    0.21540
545560.0000    0.19037
545600.0000    0.21186
545640.0000    0.26347
545680.0000    0.25349
545720.0000    0.34826
545760.0000    0.51412
545800.0000    0.48210
545840.0000    0.51356
545880.0000    0.65663
545920.0000    0.58841
545960.0000    0.46294
546000.0000    0.49204
546040.0000    0.49893
546080.0000    0.63238
546120.0000    0.49908
546160.0000    0.50970
546200.0000    0.60283
546240.0000    0.35595
546280.0000    0.48998
546320.0000    0.60253
546360.0000    0.46811
546400.0000    0.41091
546440.0000    0.65263
546480.0000    0.51163
546520.0000    0.51717
546560.0000    0.54332
546600.0000    0.38676
546640.0000    0.62606
546680.0000    0.46675
546720.0000    0.25629
546760.0000    0.39441
546800.0000    0.17295
546840.0000    0.38570
546880.0000    0.64232
546920.0000    0.58274
546960.0000    0.60889
547000.0000    0.55224
547040.0000    0.63907
547080.0000    0.62517
547120.0000    0.59705
547160.0000    0.45456
547200.0000    0.60532
547240.0000    0.64901
547280.0000    0.67044
547320.0000    0.56730
547360.0000    0.62738
547400.0000    0.42208
547440.0000    0.60851
547480.0000    0.63654
547520.0000    0.47414
547560.0000    0.60405
547600.0000    0.30486
547640.0000    0.52985
547680.0000    0.36624
547720.0000    0.51437
547760.0000    0.64698
547800.0000    0.56513
547840.0000    0.35413
547880.0000    0.14509
547920.0000    0.33502
547960.0000    0.40818
548000.0000    0.31461
548040.0000    0.13330
548080.0000    0.40044
548120.0000    0.38154
548160.0000    0.46770
548200.0000    0.41709
548240.0000    0.68561
548280.0000    0.51980
548320.0000    0.61010
548360.0000    0.58000
548400.0000    0.50614
548440.0000    0.48410
548480.0000    0.36972
548520.0000    0.43888
548560.0000    0.61546
548600.0000    0.44101
548640.0000    0.54790
548680.0000    0.50667
548720.0000    0.52715
548760.0000    0.65997
548800.0000    0.61855
548840.0000    0.37125
548880.0000    0.47290
548920.0000    0.33047
548960.0000    0.33063
549000.0000    0.14288
549040.0000    0.46075
549080.0000    0.50933
549120.0000    0.46487
549160.0000    0.39125
549200.0000    0.38836
549240.0000    0.43845
549280.0000    0.46390
549320.0000    0.52811
549360.0000    0.55355
549400.0000    0.61919
549440.0000    0.55340
549480.0000    0.69353
549520.0000    0.53488
549560.0000    0.53716
549600.0000    0.46982
549640.0000    0.36313
549680.0000    0.32025
549720.0000    0.31357
549760.0000    0.45993
549800.0000    0.22365
549840.0000    0.56208
549880.0000    0.61457
549920.0000    0.41711
549960.0000    0.60390
550000.0000    0.12453
550040.0000    0.52795
550080.0000    0.32097
550120.0000    0.36079
550160.0000    0.21360
550200.0000    0.45514
550240.0000    0.42229
550280.0000    0.41932
550320.0000    0.44817
550360.0000    0.48737
550400.0000    0.52960
550440.0000    0.47528
550480.0000    0.55214
550520.0000    0.41343
550560.0000    0.44315
550600.0000    0.31471
550640.0000    0.44431
550680.0000    0.41982
550720.0000    0.55524
550760.0000    0.53062
550800.0000    0.68520
550840.0000    0.56795
550880.0000    0.53275
550920.0000    0.59059
550960.0000    0.61473
551000.0000    0.51795
551040.0000    0.44660
551080.0000    0.59049
551120.0000    0.66145
551160.0000    0.70177
551200.0000    0.33868
551240.0000    0.53184
551280.0000    0.42373
551320.0000    0.66664
551360.0000    0.48227
551400.0000    0.41442
551440.0000    0.16834
551480.0000    0.44922
551520.0000    0.48708
551560.0000    0.54924
551600.0000    0.58714
551640.0000    0.47484
551680.0000    0.39409
551720.0000    0.47965
551760.0000    0.45546
551800.0000    0.45416
551840.0000    0.43416
551880.0000    0.34023
551920.0000    0.33772
551960.0000    0.32244
552000.0000    0.20125
552040.0000    0.46118
552080.0000    0.50527
552120.0000    0.46777
552160.0000    0.60243
552200.0000    0.20241
552240.0000    0.35920
552280.0000    0.43053
552320.0000    0.20460
552360.0000    0.49819
552400.0000    0.24112
552440.0000    0.33166
552480.0000    0.01256
552520.0000    0.06801
552560.0000    0.27886
552600.0000    0.31014
552640.0000    0.47149
552680.0000    0.44208
552720.0000    0.42665
552760.0000    0.59393
552800.0000    0.70611
552840.0000    0.53847
552880.0000    0.52933
552920.0000    0.47532
552960.0000    0.43976
553000.0000    0.26823
553040.0000    0.47650
553080.0000    0.62695
553120.0000    0.47065
553160.0000    0.60350
553200.0000    0.44673
553240.0000    0.39162
553280.0000    0.41065
553320.0000    0.57557
553360.0000    0.58531
553400.0000    0.81419
553440.0000    0.52652
553480.0000    0.70524
553520.0000    0.48995
553560.0000    0.69191
553600.0000    0.47781
553640.0000    0.43635
553680.0000    0.43036
553720.0000    0.27058
553760.0000    0.52249
553800.0000    0.43321
553840.0000    0.53751
553880.0000    0.60022
553920.0000    0.37394
553960.0000    0.51744
554000.0000    0.33039
554040.0000    0.37566
554080.0000    0.42292
554120.0000    0.54246
554160.0000    0.44559
554200.0000    0.42257
554240.0000    0.62384
554280.0000    0.20551
554320.0000    0.36417
554360.0000    0.19678
554400.0000    0.23233
554440.0000    0.50094
554480.0000    0.35734
554520.0000    0.57587
554560.0000    0.42778
554600.0000    0.30147
554640.0000    0.21564
554680.0000    0.37920
554720.0000    0.26673
554760.0000    0.24010
554800.0000    0.21036
554840.0000    0.48310
554880.0000    0.46524
554920.0000    0.34356
554960.0000    0.27735
555000.0000    0.23354
555040.0000    0.39211
555080.0000    0.31630
555120.0000    0.35088
555160.0000    0.16399
555200.0000    0.30051
555240.0000    0.02576
555280.0000    0.54027
555320.0000    0.43238
555360.0000    0.46356
555400.0000    0.74583
555440.0000    0.66662
555480.0000    0.36814
555520.0000    0.30317
555560.0000    0.46885
555600.0000    0.49993
555640.0000    0.43131
555680.0000    0.43706
555720.0000    0.47350
555760.0000    0.21410
555800.0000    0.25829
555840.0000    0.38469
555880.0000    0.29550
555920.0000    0.47218
555960.0000    0.12908
556000.0000    0.24744
556040.0000    0.42801
556080.0000    0.74247
556120.0000    0.34383
556160.0000    0.60173
556200.0000    0.14298
556240.0000    0.31215
556280.0000    0.44175
556320.0000    0.44442
556360.0000    0.01384
556400.0000    0.06840
556440.0000    0.42093
556480.0000    0.30494
556520.0000    0.18353
556560.0000    0.24970
556600.0000    0.29197
556640.0000    0.22333
556680.0000    0.28040
556720.0000    0.40550
556760.0000    0.19696
556800.0000    0.44693
556840.0000    0.34843
556880.0000    0.54611
556920.0000    0.28630
556960.0000    0.38829
557000.0000    0.40365
557040.0000    0.38570
557080.0000    0.26012
557120.0000    0.26592
557160.0000    0.14035
557200.0000    0.23727
557240.0000    0.35566
557280.0000    0.45096
557320.0000    0.29205
557360.0000    0.31315
557400.0000    0.20335
557440.0000    0.31908
557480.0000    0.26080
557520.0000    0.09694
557560.0000    0.26434
557600.0000    0.28424
557640.0000    0.09572
557680.0000    0.27601
557720.0000    0.33243
557760.0000    0.37120
557800.0000    0.38236
557840.0000    0.42969
557880.0000    0.37029
557920.0000    0.16122
557960.0000    0.29546
558000.0000    0.14952
558040.0000    0.44001
558080.0000    0.38300
558120.0000    0.41824
558160.0000    0.33899
558200.0000    0.38375
558240.0000    0.20483
558280.0000    0.24402
558320.0000    0.23445
558360.0000    0.32412
558400.0000    0.26728
558440.0000    0.29864
558480.0000    0.34534
558520.0000    0.39913
558560.0000    0.56264
558600.0000    0.43591
558640.0000    0.20230
558680.0000    0.36628
558720.0000    0.46736
558760.0000    0.24513
558800.0000    0.29684
558840.0000    0.62503
558880.0000    0.53526
558920.0000    0.77652
558960.0000    0.09092
559000.0000    0.30098
559040.0000    0.37839
559080.0000    0.37782
559120.0000    0.04969
559160.0000    0.42710
559200.0000    0.65159
559240.0000    0.54518
559280.0000    0.36340
559320.0000    0.49998
559360.0000    0.48549
559400.0000    0.19743
559440.0000    0.43070
559480.0000    0.28180
559520.0000    0.49806
559560.0000    0.38212
559600.0000    0.41438
559640.0000    0.52127
559680.0000    0.23003
559720.0000    0.19874
559760.0000    0.26334
559800.0000    0.42142
559840.0000    0.37719
559880.0000    0.47345
559920.0000    0.68587
559960.0000    0.34425
560000.0000    0.39564
560040.0000    0.29233
560080.0000    0.42940
560120.0000    0.25390
560160.0000    0.31301
560200.0000    0.34818
560240.0000    0.23233
560280.0000    0.09965
560320.0000    0.20368
560360.0000    0.32258
560400.0000    0.23869
560440.0000    0.23486
560480.0000    0.31532
560520.0000    0.36420
560560.0000    0.42585
560600.0000    0.41090
560640.0000    0.31602
560680.0000    0.37684
560720.0000    0.37195
560760.0000    0.25287
560800.0000    0.35305
560840.0000    0.34344
560880.0000    0.33123
560920.0000    0.32571
560960.0000    0.16707
561000.0000    0.36221
561040.0000    0.31145
561080.0000    0.38479
561120.0000    0.18780
561160.0000    0.54406
561200.0000    0.32534
561240.0000    0.17818
561280.0000    0.18862
561320.0000    0.35733
561360.0000    0.27837
561400.0000    0.51324
561440.0000    0.24326
561480.0000    0.17167
561520.0000    0.26299
561560.0000    0.19761
561600.0000    0.17598
561640.0000    0.40382
561680.0000    0.34456
561720.0000    0.29501
561760.0000    0.35466
561800.0000    0.21028
561840.0000    0.29653
561880.0000    0.09303
561920.0000    0.29647
561960.0000   -0.05891
562000.0000    0.18803
562040.0000    0.19850
562080.0000    0.09873
562120.0000    0.22600
562160.0000    0.09991
562200.0000    0.22217
562240.0000    0.39455
562280.0000    0.29072
562320.0000    0.41349
562360.0000    0.28450
562400.0000    0.33321
562440.0000    0.41455
562480.0000    0.52588
562520.0000    0.65975
562560.0000    0.55162
562600.0000    0.40669
562640.0000    0.63809
562680.0000    0.51215
562720.0000    0.62839
562760.0000    0.60474
562800.0000    0.54326
562840.0000    0.71561
562880.0000    0.28595
562920.0000    0.36286
562960.0000    0.71248
563000.0000    0.46078
563040.0000    0.77132
563080.0000    0.58561
563120.0000    0.60725
563160.0000    0.36335
563200.0000    0.69407
563240.0000    0.48038
563280.0000    0.55469
563320.0000    0.21056
563360.0000    0.20785
563400.0000    0.36542
563440.0000    0.34387
563480.0000    0.27571
563520.0000    0.13071
563560.0000    0.56113
563600.0000    0.21583
563640.0000    0.23719
563680.0000    0.34104
563720.0000    0.11485
563760.0000    0.32395
563800.0000    0.61502
563840.0000    0.42407
563880.0000    0.64008
563920.0000    0.42078
563960.0000    0.52207
564000.0000    0.45254
564040.0000    0.52301
564080.0000    0.45385
564120.0000    0.30796
564160.0000    0.49499
564200.0000    0.26891
564240.0000    0.37574
564280.0000    0.33066
564320.0000    0.45548
564360.0000    0.60638
564400.0000    0.38441
564440.0000    0.36287
564480.0000    0.24201
564520.0000    0.11272
564560.0000    0.35636
564600.0000    0.34946
564640.0000    0.38278
564680.0000    0.43630
564720.0000    0.25965
564760.0000    0.25963
564800.0000    0.45365
564840.0000    0.21913
564880.0000    0.18873
564920.0000   -0.05063
564960.0000    0.46096
565000.0000    0.19875
565040.0000    0.29864
565080.0000    0.53294
565120.0000    0.42751
565160.0000    0.49774
565200.0000    0.51637
565240.0000    0.26213
565280.0000    0.17523
565320.0000    0.25793
565360.0000    0.26278
565400.0000    0.39441
565440.0000    0.49100
565480.0000    0.31525
565520.0000    0.29909
565560.0000    0.40106
565600.0000    0.27654
565640.0000    0.24033
565680.0000    0.34341
565720.0000    0.53411
565760.0000    0.24223
565800.0000    0.35438
565840.0000    0.40750
565880.0000    0.41107
565920.0000    0.40886
565960.0000    0.31609
566000.0000    0.59221
566040.0000    0.25269
566080.0000    0.24195
566120.0000    0.22582
566160.0000    0.32292
566200.0000    0.37019
566240.0000    0.30123
566280.0000    0.09940
566320.0000    0.34705
566360.0000    0.37385
566400.0000    0.44389
566440.0000    0.33641
566480.0000    0.27301
566520.0000    0.28149
566560.0000    0.24767
566600.0000    0.11308
566640.0000    0.36922
566680.0000    0.24070
566720.0000    0.44690
566760.0000    0.27986
566800.0000    0.25264
566840.0000    0.18683
566880.0000    0.48582
566920.0000    0.16377
566960.0000    0.31338
567000.0000    0.46569
567040.0000    0.50793
567080.0000    0.33926
567120.0000    0.37345
567160.0000    0.51500
567200.0000    0.39480
567240.0000    0.43519
567280.0000    0.45024
567320.0000    0.32582
567360.0000    0.28723
567400.0000    0.31934
567440.0000    0.30198
567480.0000    0.35099
567520.0000    0.36124
567560.0000    0.22708
567600.0000    0.43081
567640.0000    0.30428
567680.0000    0.21083
567720.0000   -0.00333
567760.0000    0.26634
567800.0000    0.32613
567840.0000    0.53170
567880.0000    0.12333
567920.0000    0.31876
567960.0000    0.54505
568000.0000    0.27308
568040.0000    0.44655
568080.0000    0.52301
568120.0000    0.53051
568160.0000    0.32459
568200.0000    0.40595
568240.0000    0.47772
568280.0000    0.40242
568320.0000    0.42964
568360.0000    0.12351
568400.0000    0.37556
568440.0000    0.25863
568480.0000    0.61431
568520.0000    0.43607
568560.0000    0.57115
568600.0000    0.78305
568640.0000    0.55726
568680.0000    0.68407
568720.0000    0.60536
568760.0000    0.42242
568800.0000    0.42950
568840.0000    0.31806
568880.0000    0.39292
568920.0000    0.23823
568960.0000    0.39083
569000.0000    0.19977
569040.0000    0.15810
569080.0000    0.36323
569120.0000    0.24203
569160.0000    0.47530
569200.0000    0.39396
569240.0000    0.41355
569280.0000    0.56218
569320.0000    0.23529
569360.0000    0.44371
569400.0000    0.47067
569440.0000    0.26669
569480.0000    0.32168
569520.0000    0.31108
569560.0000    0.24241
569600.0000    0.25503
569640.0000    0.29998
569680.0000    0.31245
569720.0000    0.22808
569760.0000    0.23531
569800.0000    0.42095
569840.0000    0.23717
569880.0000    0.64603
569920.0000    0.33342
569960.0000    0.39879
570000.0000    0.51539
570040.0000    0.46324
570080.0000    0.15426
570120.0000    0.21166
570160.0000    0.34407
570200.0000    0.46877
570240.0000    0.33538
570280.0000    0.30148
570320.0000    0.53875
570360.0000    0.21827
570400.0000    0.38697
570440.0000    0.32355
570480.0000    0.22840
570520.0000    0.60678
570560.0000    0.17585
570600.0000    0.29254
570640.0000    0.44346
570680.0000    0.36504
570720.0000    0.42977
570760.0000    0.39725
570800.0000    0.44667
570840.0000    0.38709
570880.0000    0.37365
570920.0000    0.28556
570960.0000    0.03015
571000.0000    0.22978
571040.0000    0.30584
571080.0000    0.24514
571120.0000    0.34271
571160.0000    0.28080
571200.0000    0.28139
571240.0000    0.14913
571280.0000    0.41246
571320.0000    0.27026
571360.0000    0.27815
571400.0000    0.41513
571440.0000    0.20163
571480.0000    0.36701
571520.0000    0.48279
571560.0000    0.50506
571600.0000    0.19758
571640.0000    0.30805
571680.0000    0.28791
571720.0000    0.05810
571760.0000    0.22719
571800.0000    0.29364
571840.0000    0.48333
571880.0000    0.47453
571920.0000    0.29887
571960.0000    0.45183
572000.0000    0.28415
572040.0000    0.34625
572080.0000    0.30180
572120.0000    0.39924
572160.0000    0.37834
572200.0000    0.28984
572240.0000    0.37887
572280.0000    0.20190
572320.0000   -0.43809
572360.0000   -0.51363
572400.0000   -0.65650
572440.0000   -0.45145
572480.0000   -0.50208
572520.0000   -0.49289
572560.0000   -0.30937
572600.0000   -0.69599
572640.0000   -0.16984
572680.0000   -0.33059
572720.0000   -0.29164
572760.0000   -0.40538
572800.0000   -0.59843
572840.0000   -0.32178
572880.0000   -0.09985
572920.0000    0.08007
572960.0000   -0.18791
573000.0000   -0.09180
573040.0000   -0.21873
573080.0000   -0.07588
573120.0000   -0.25746
573160.0000   -0.28745
573200.0000   -0.19727
573240.0000   -0.35343
573280.0000    0.11384
573320.0000   -0.16456
573360.0000    0.11278
573400.0000    0.25219
573440.0000    0.36212
573480.0000    0.51451
573520.0000    0.21210
573560.0000    0.28861
573600.0000    0.29365
573640.0000    0.28433
573680.0000    0.31103
573720.0000    0.31649
573760.0000    0.12314
573800.0000    0.35757
573840.0000    0.25813
573880.0000    0.21360
573920.0000    0.18433
573960.0000    0.29087
574000.0000    0.12013
574040.0000    0.24754
574080.0000   -0.25981
574120.0000   -0.13402
574160.0000    0.01172
574200.0000    0.15182
574240.0000    0.20227
574280.0000    0.29903
574320.0000    0.45610
574360.0000    0.31475
574400.0000    0.34104
574440.0000    0.33813
574480.0000    0.21388
574520.0000    0.14927
574560.0000    0.33734
574600.0000    0.17958
574640.0000    0.04854
574680.0000    0.35704
574720.0000    0.27290
574760.0000    0.19971
574800.0000    0.20335
574840.0000    0.01421
574880.0000    0.22035
574920.0000    0.09985
574960.0000    0.08267
575000.0000   -0.00381
575040.0000    0.33785
575080.0000    0.14750
575120.0000    0.37537
575160.0000    0.23169
575200.0000    0.26605
575240.0000    0.34349
575280.0000    0.33071
575320.0000    0.44434
575360.0000    0.38049
575400.0000    0.31290
575440.0000    0.25266
575480.0000    0.15831
575520.0000    0.32669
575560.0000    0.27762
575600.0000    0.28526
575640.0000    0.47063
575680.0000    0.26934
575720.0000    0.36629
575760.0000    0.43451
575800.0000    0.17637
575840.0000    0.41377
575880.0000    0.40001
575920.0000    0.33658
575960.0000    0.21180
576000.0000    0.38723
576040.0000    0.48731
576080.0000    0.54850
576120.0000    0.32045
576160.0000    0.22969
576200.0000    0.34870
576240.0000    0.23544
576280.0000    0.53995
576320.0000    0.25662
576360.0000    0.47208
576400.0000    0.46488
576440.0000    0.22653
576480.0000    0.31768
576520.0000    0.10236
576560.0000    0.27590
576600.0000    0.05762
576640.0000    0.37884
576680.0000    0.51140
576720.0000    0.48524
576760.0000    0.18268
576800.0000    0.22704
576840.0000    0.34992
576880.0000    0.52934
576920.0000    0.27936
576960.0000    0.34563
577000.0000    0.28817
577040.0000    0.53508
577080.0000    0.29414
577120.0000    0.51490
577160.0000    0.32247
577200.0000    0.09639
577240.0000    0.11985
577280.0000    0.19130
577320.0000    0.33425
577360.0000    0.36504
577400.0000    0.22702
577440.0000    0.44021
577480.0000    0.32239
577520.0000    0.42564
577560.0000    0.24876
577600.0000    0.31440
577640.0000    0.36058
577680.0000    0.44981
577720.0000    0.42253
577760.0000    0.34697
577800.0000    0.47336
577840.0000    0.37280
577880.0000    0.60491
577920.0000    0.29054
577960.0000    0.20907
578000.0000    0.42224
578040.0000    0.43806
578080.0000    0.10593
578120.0000    0.34544
578160.0000    0.28869
578200.0000    0.33229
578240.0000    0.28261
578280.0000    0.28307
578320.0000    0.38095
578360.0000    0.22737
578400.0000    0.06464
578440.0000    0.26711
578480.0000    0.38771
578520.0000    0.17990
578560.0000    0.28275
578600.0000    0.22149
578640.0000    0.21355
578680.0000    0.08880
578720.0000    0.19738
578760.0000    0.43204
578800.0000    0.44023
578840.0000    0.23186
578880.0000    0.53623
578920.0000    0.16981
578960.0000    0.34222
579000.0000    0.38685
579040.0000    0.35571
579080.0000    0.28471
579120.0000    0.24688
579160.0000    0.45422
579200.0000    0.23041
579240.0000    0.07352
579280.0000    0.27405
579320.0000    0.44476
579360.0000    0.35259
579400.0000    0.31402
579440.0000    0.24052
579480.0000    0.30342
579520.0000    0.27299
579560.0000    0.22757
579600.0000    0.29012
579640.0000    0.33657
579680.0000    0.26179
579720.0000    0.51120
579760.0000    0.38831
579800.0000    0.45553
579840.0000    0.26001
579880.0000    0.29869
579920.0000    0.58086
579960.0000    0.47319
580000.0000    0.65933
580040.0000    0.66396
580080.0000    0.44579
580120.0000    0.56792
580160.0000    0.73660
580200.0000    0.44978
580240.0000    0.40883
580280.0000    0.47988
580320.0000    0.47829
580360.0000    0.44658
580400.0000    0.53228
580440.0000    0.42188
580480.0000    0.37193
580520.0000    0.29055
580560.0000    0.16891
580600.0000    0.28237
580640.0000    0.04924
580680.0000    0.30080
580720.0000    0.21086
580760.0000    0.29167
580800.0000    0.22108
580840.0000    0.17900
580880.0000   -0.05402
580920.0000   -0.16948
580960.0000   -0.11259
581000.0000   -0.15089
581040.0000   -0.19719
581080.0000   -0.23477
581120.0000   -0.08518
581160.0000   -0.23098
581200.0000    0.14774
581240.0000    0.00645
581280.0000   -0.10543
581320.0000   -0.36810
581360.0000   -0.46593
581400.0000   -0.02915
581440.0000    0.07948
581480.0000   -0.05326
581520.0000   -0.14284
581560.0000   -0.14497
581600.0000    0.27788
581640.0000    0.12663
581680.0000    0.07302
581720.0000    0.01707
581760.0000    0.01342
581800.0000   -0.02731
581840.0000   -0.01140
581880.0000    0.00011
581920.0000   -0.12160
581960.0000   -0.01896
582000.0000    0.43311
582040.0000    0.44901
582080.0000    0.54940
582120.0000    0.48944
582160.0000    0.48146
582200.0000    0.40845
582240.0000    0.48681
582280.0000    0.28866
582320.0000    0.34787
582360.0000    0.38784
582400.0000    0.37861
582440.0000    0.47322
582480.0000    0.38682
582520.0000    0.34592
582560.0000    0.42737
582600.0000    0.51847
582640.0000    0.54047
582680.0000    0.40381
582720.0000    0.68794
582760.0000    0.47662
582800.0000    0.45202
582840.0000    0.59668
582880.0000    0.40483
582920.0000    0.36966
582960.0000    0.48279
583000.0000    0.38433
583040.0000    0.40605
583080.0000    0.37062
583120.0000    0.48106
583160.0000    0.40497
583200.0000    0.13643
583240.0000    0.48226
583280.0000    0.51918
583320.0000    0.58948
583360.0000    0.55158
583400.0000    0.54060
583440.0000    0.46115
583480.0000    0.48536
583520.0000    0.49803
583560.0000    0.57029
583600.0000    0.31847
583640.0000    0.41216
583680.0000    0.32767
583720.0000    0.20055
583760.0000    0.40138
583800.0000    0.27646
583840.0000    0.32890
583880.0000    0.13288
583920.0000    0.14235
583960.0000    0.20853
584000.0000    0.10908
584040.0000    0.34730
584080.0000    0.41794
584120.0000    0.39002
584160.0000    0.22154
584200.0000    0.02942
584240.0000    0.34919
584280.0000    0.08883
584320.0000    0.25701
584360.0000    0.22965
584400.0000   -0.00290
584440.0000    0.02304
584480.0000    0.13880
584520.0000    0.06123
584560.0000   -0.04591
584600.0000    0.18162
584640.0000    0.43347
584680.0000    0.26415
584720.0000    0.03258
584760.0000    0.29900
584800.0000    0.36896
584840.0000    0.51081
584880.0000    0.10642
584920.0000    0.12222
584960.0000    0.03750
585000.0000    0.08793
585040.0000   -0.14434
585080.0000    0.07757
585120.0000    0.08392
585160.0000    0.19804
585200.0000    0.01754
585240.0000    0.02974
585280.0000    0.31470
585320.0000    0.41725
585360.0000   -0.23631
585400.0000   -0.17319
585440.0000   -0.07779
585480.0000   -0.12112
585520.0000   -0.04530
585560.0000   -0.43068
585600.0000   -0.36260
585640.0000   -0.25545
585680.0000   -0.10646
585720.0000    0.01803
585760.0000    0.30131
585800.0000    0.01283
585840.0000   -0.19797
585880.0000   -0.00130
585920.0000    0.05624
585960.0000   -0.04687
586000.0000   -0.03995
586040.0000   -0.00485
586080.0000    0.08015
586120.0000   -0.11142
586160.0000    0.03418
586200.0000   -0.04951
586240.0000   -0.01771
586280.0000   -0.11881
586320.0000   -0.09264
586360.0000   -0.14841
586400.0000   -0.13964
586440.0000   -0.25204
586480.0000   -0.00077
586520.0000    0.06747
586560.0000   -0.18911
586600.0000    0.08055
586640.0000    0.01121
586680.0000   -0.28747
586720.0000   -0.10534
586760.0000    0.23275
586800.0000    0.29596
586840.0000    0.31488
586880.0000    0.25331
586920.0000    0.21953
586960.0000    0.17904
587000.0000    0.07953
587040.0000    0.09262
587080.0000    0.01285
587120.0000   -0.02114
587160.0000    0.08503
587200.0000   -0.02658
587240.0000    0.08253
587280.0000   -0.02871
587320.0000   -0.26910
587360.0000   -0.13133
587400.0000   -0.04847
587440.0000   -0.14922
587480.0000    0.31442
587520.0000    0.18464
587560.0000    0.16987
587600.0000    0.25835
587640.0000   -0.01333
587680.0000   -0.04428
587720.0000    0.02017
587760.0000   -0.21785
587800.0000   -0.18999
587840.0000    0.01889
587880.0000   -0.35003
587920.0000   -0.21459
587960.0000   -0.32209
588000.0000   -0.18127
588040.0000   -0.14133
588080.0000   -0.46337
588120.0000   -0.07082
588160.0000   -0.00733
588200.0000   -0.11135
588240.0000   -0.07615
588280.0000   -0.39029
588320.0000   -0.33088
588360.0000   -0.28553
588400.0000   -0.35828
588440.0000   -0.46969
588480.0000   -0.57032
588520.0000   -0.15325
588560.0000   -0.38450
588600.0000   -0.50473
588640.0000   -0.19994
588680.0000   -0.18934
588720.0000   -0.19249
588760.0000   -0.24868
588800.0000   -0.10245
588840.0000   -0.12821
588880.0000   -0.10371
588920.0000   -0.14904
588960.0000   -0.16980
589000.0000   -0.21520
589040.0000   -0.12236
589080.0000   -0.21998
589120.0000   -0.24220
589160.0000   -0.06725
589200.0000   -0.13688
589240.0000   -0.24202
589280.0000   -0.38608
589320.0000   -0.13819
589360.0000   -0.12527
589400.0000   -0.40184
589440.0000   -0.10008
589480.0000    0.01547
589520.0000   -0.04321
589560.0000    0.06723
589600.0000   -0.07414
589640.0000   -0.07087
589680.0000   -0.21141
589720.0000    0.13900
589760.0000   -0.00244
589800.0000   -0.23323
589840.0000   -0.32437
589880.0000   -0.42931
589920.0000   -0.32701
589960.0000   -0.56888
590000.0000   -0.52212
590040.0000   -0.13412
590080.0000   -0.22331
590120.0000   -0.05809
590160.0000    0.06254
590200.0000   -0.31810
590240.0000   -0.59135
590280.0000   -0.36134
590320.0000    0.03749
590360.0000   -0.11859
590400.0000    0.36977
590440.0000    0.16720
590480.0000    0.26925
590520.0000    0.07286
590560.0000    0.15525
590600.0000    0.29145
590640.0000   -0.07367
590680.0000   -0.05530
590720.0000   -0.51125
590760.0000   -0.66119
590800.0000   -0.30309
590840.0000   -0.23728
590880.0000   -0.20182
590920.0000   -0.30382
590960.0000   -0.39730
591000.0000   -0.31268
591040.0000   -0.49515
591080.0000   -0.29032
591120.0000   -0.22455
591160.0000   -0.37904
591200.0000   -0.56892
591240.0000   -0.15906
591280.0000   -0.37120
591320.0000   -0.17572
591360.0000   -0.25142
591400.0000   -0.12504
591440.0000   -0.09466
591480.0000   -0.30040
591520.0000   -0.36708
591560.0000   -0.12839
591600.0000    0.04810
591640.0000    0.01976
591680.0000   -0.16234
591720.0000   -0.21048
591760.0000   -0.66125
591800.0000   -0.00701
591840.0000   -0.62603
591880.0000   -0.31795
591920.0000   -0.22988
591960.0000   -0.41138
592000.0000    0.13135
592040.0000   -0.61615
592080.0000   -0.26659
592120.0000   -0.07050
592160.0000   -0.36572
592200.0000    0.02693
592240.0000   -0.11074
592280.0000   -0.26862
592320.0000   -0.33587
592360.0000   -0.20335
592400.0000    0.01956
592440.0000    0.11312
592480.0000    0.07194
592520.0000   -0.05914
592560.0000    0.19714
592600.0000    0.29515
592640.0000    0.11140
592680.0000    0.34295
592720.0000    0.24207
592760.0000    0.12896
592800.0000    0.26349
592840.0000    0.22392
592880.0000    0.42808
592920.0000    0.21608
592960.0000    0.45836
593000.0000    0.41942
593040.0000    0.30386
593080.0000    0.30796
593120.0000    0.06711
593160.0000   -0.16109
593200.0000    0.27874
593240.0000   -0.04035
593280.0000    0.26254
593320.0000    0.04573
593360.0000   -0.05037
593400.0000    0.14144
593440.0000    0.11477
593480.0000    0.05851
593520.0000   -0.16058
593560.0000    0.14526
593600.0000   -0.09285
593640.0000   -0.05011
593680.0000    0.08585
593720.0000   -0.00707
593760.0000    0.01307
593800.0000    0.07332
593840.0000   -0.10620
593880.0000    0.19467
593920.0000    0.08993
593960.0000    0.03451
594000.0000    0.34141
594040.0000    0.20969
594080.0000    0.37480
594120.0000    0.14526
594160.0000    0.05906
594200.0000   -0.23684
594240.0000   -0.41493
594280.0000   -0.09917
594320.0000   -0.56268
594360.0000   -0.53587
594400.0000   -0.23281
594440.0000   -0.68281
594480.0000   -0.44416
594520.0000   -0.53475
594560.0000   -0.42193
594600.0000   -0.58270
594640.0000   -0.35798
594680.0000    0.03211
594720.0000   -0.07700
594760.0000   -0.13242
594800.0000   -0.08453
594840.0000    0.24311
594880.0000   -0.04427
594920.0000   -0.03364
594960.0000   -0.30031
595000.0000   -0.30666
595040.0000   -0.20372
595080.0000   -0.10283
595120.0000    0.07779
595160.0000   -0.33466
595200.0000   -0.11157
595240.0000   -0.37643
595280.0000    0.07050
595320.0000   -0.04716
595360.0000    0.07880
595400.0000   -0.31591
595440.0000    0.06530
595480.0000   -0.16882
595520.0000   -0.30939
595560.0000    0.06904
595600.0000    0.07265
595640.0000   -0.35338
595680.0000   -0.13874
595720.0000   -0.52956
595760.0000   -0.20124
595800.0000   -0.32593
595840.0000    0.00297
595880.0000    0.12801
595920.0000   -0.04648
595960.0000   -0.30260
596000.0000    0.14788
596040.0000   -0.16762
596080.0000   -0.23933
596120.0000    0.09509
596160.0000   -0.01607
596200.0000   -0.25035
596240.0000   -0.22140
596280.0000   -0.52775
596320.0000   -0.60358
596360.0000   -0.06871
596400.0000    0.08159
596440.0000   -0.07798
596480.0000   -0.19947
596520.0000   -0.07972
596560.0000   -0.11059
596600.0000    0.19886
596640.0000    0.02611
596680.0000    0.00748
596720.0000   -0.16820
596760.0000   -0.38560
596800.0000    0.14740
596840.0000    0.00128
596880.0000   -0.01740
596920.0000    0.39531
596960.0000    0.41248
597000.0000    0.24061
597040.0000   -0.01764
597080.0000    0.18581
597120.0000    0.10648
597160.0000    0.05706
597200.0000    0.08598
597240.0000    0.20308
597280.0000    0.05149
597320.0000   -0.33239
597360.0000    0.13011
597400.0000    0.03480
597440.0000   -0.15985
597480.0000    0.03761
597520.0000   -0.10310
597560.0000   -0.56984
597600.0000   -0.42540
597640.0000    0.13947
597680.0000   -0.07624
597720.0000   -0.37839
597760.0000   -0.44280
597800.0000   -0.39550
597840.0000   -0.36984
597880.0000   -0.60479
597920.0000   -1.07105
597960.0000   -0.21962
598000.0000   -0.16845
598040.0000   -0.40617
598080.0000   -0.14424
598120.0000   -0.43411
598160.0000   -0.10032
598200.0000   -0.47234
598240.0000   -0.11918
598280.0000    0.10352
598320.0000   -0.63677
598360.0000   -0.96010
598400.0000   -0.54866
598440.0000   -0.28902
598480.0000   -0.46662
598520.0000   -0.65177
598560.0000   -0.26588
598600.0000   -0.05342
598640.0000    0.01282
598680.0000   -0.51226
598720.0000    0.15780
598760.0000    0.06746
598800.0000    0.32643
598840.0000    0.42228
598880.0000    0.31944
598920.0000    0.47564
598960.0000    0.18510
599000.0000   -0.02121
599040.0000    0.12210
599080.0000    0.12941
599120.0000    0.13716
599160.0000    0.18546
599200.0000    0.44717
599240.0000    0.35581
599280.0000    0.40346
599320.0000    0.40128
599360.0000    0.37168
599400.0000    0.53187
599440.0000    0.25265
599480.0000    0.29780
599520.0000    0.09544
599560.0000    0.09359
599600.0000    0.23830
599640.0000    0.29308
599680.0000    0.17945
599720.0000    0.24360
599760.0000    0.50069
599800.0000    0.18879
599840.0000    0.23645
599880.0000    0.05748
599920.0000    0.22690
599960.0000    0.23085
600000.0000    0.16153
600040.0000    0.03260
600080.0000    0.11542
600120.0000    0.02102
600160.0000    0.10593
600200.0000    0.09050
600240.0000    0.23482
600280.0000    0.02107
600320.0000   -0.07836
600360.0000    0.26810
600400.0000    0.52378
600440.0000    0.09841
600480.0000    0.35110
600520.0000    0.24191
600560.0000    0.20908
600600.0000    0.19206
600640.0000    0.02523
600680.0000   -0.18189
600720.0000   -0.39438
600760.0000   -0.14983
600800.0000   -0.16650
600840.0000   -0.06839
600880.0000   -0.25110
600920.0000    0.12130
600960.0000    0.19237
601000.0000    0.16635
601040.0000    0.07467
601080.0000   -0.07785
601120.0000   -0.23528
601160.0000    0.14660
601200.0000   -0.22611
601240.0000   -0.37130
601280.0000   -0.11858
601320.0000   -0.17353
601360.0000   -0.06239
601400.0000   -0.14519
601440.0000   -0.33594
601480.0000   -0.26130
601520.0000   -0.47250
601560.0000   -0.61033
601600.0000   -0.23620
601640.0000   -0.22189
601680.0000   -0.13509
601720.0000    0.06977
601760.0000   -0.16486
601800.0000   -0.13444
601840.0000   -0.02853
601880.0000   -0.03877
601920.0000    0.23652
601960.0000   -0.22116
602000.0000    0.27219
602040.0000    0.25672
602080.0000    0.24646
602120.0000    0.16770
602160.0000    0.19445
602200.0000    0.15720
602240.0000    0.01817
602280.0000    0.25393
602320.0000    0.41994
602360.0000    0.15132
602400.0000    0.06888
602440.0000   -0.01178
602480.0000   -0.07387
602520.0000    0.15031
602560.0000    0.02255
602600.0000    0.07755
602640.0000    0.13871
602680.0000   -0.01948
602720.0000    0.08344
602760.0000   -0.04153
602800.0000    0.16464
602840.0000    0.33828
602880.0000    0.32103
602920.0000    0.12646
602960.0000    0.25500
603000.0000    0.19590
603040.0000    0.32522
603080.0000    0.09610
603120.0000    0.20876
603160.0000    0.17497
603200.0000   -0.03963
603240.0000    0.11347
603280.0000    0.20440
603320.0000    0.20304
603360.0000    0.16829
603400.0000    0.00130
603440.0000   -0.20069
603480.0000    0.08452
603520.0000    0.34178
603560.0000    0.44042
603600.0000    0.29273
603640.0000    0.16452
603680.0000    0.37242
603720.0000    0.20631
603760.0000    0.40250
603800.0000    0.14873
603840.0000    0.17732
603880.0000    0.05126
603920.0000    0.14540
603960.0000    0.20419
604000.0000    0.33301
604040.0000    0.69750
604080.0000    0.40698
604120.0000    0.33700
604160.0000    0.62998
604200.0000    0.43573
604240.0000    0.60053
604280.0000    0.22048
604320.0000    0.24131
604360.0000    0.46431
604400.0000    0.29850
604440.0000    0.82249
604480.0000    0.53260
604520.0000    0.35263
604560.0000    0.36578
604600.0000    0.43943
604640.0000    0.61448
604680.0000    0.62086
604720.0000    0.48499
604760.0000    0.31051
604800.0000    0.25117
604840.0000    0.62542
604880.0000    0.36811
604920.0000    0.46021
604960.0000    0.17697
605000.0000    0.46205
605040.0000    0.30401
605080.0000    0.21858
605120.0000    0.45655
605160.0000    0.44883
605200.0000    0.47025
605240.0000    0.26963
605280.0000    0.15976
605320.0000    0.34747
605360.0000    0.72216
605400.0000    0.71543
605440.0000    0.32378
605480.0000    0.40151
605520.0000    0.53128
605560.0000    0.48914
605600.0000    0.23276
605640.0000    0.39005
605680.0000    0.43799
605720.0000    0.58936
605760.0000    0.55034
605800.0000    0.49319
605840.0000    0.36317
605880.0000    0.52047
605920.0000    0.39912
605960.0000    0.08320
606000.0000    0.11356
606040.0000    0.14391
606080.0000    0.30472
606120.0000    0.12190
606160.0000   -0.02940
606200.0000    0.07083
606240.0000    0.46842
606280.0000    0.08816
606320.0000   -0.04827
606360.0000    0.15181
606400.0000    0.29472
606440.0000    0.55196
606480.0000    0.32275
606520.0000    0.52501
606560.0000    0.44510
606600.0000    0.49764
606640.0000    0.36342
606680.0000    0.35326
606720.0000    0.46664
606760.0000    0.40004
606800.0000    0.35724
606840.0000    0.34802
606880.0000    0.37172
606920.0000    0.39348
606960.0000    0.31567
607000.0000    0.33658
607040.0000    0.65577
607080.0000    0.43427
607120.0000    0.51763
607160.0000    0.28314
607200.0000    0.45114
607240.0000    0.23052
607280.0000    0.19763
607320.0000    0.19041
607360.0000    0.21477
607400.0000    0.40151
607440.0000    0.32140
607480.0000    0.31023
607520.0000    0.52706
607560.0000    0.33881
607600.0000    0.02281
607640.0000    0.24480
607680.0000    0.24306
607720.0000    0.20620
607760.0000    0.22593
607800.0000    0.20150
607840.0000    0.22601
607880.0000    0.38908
607920.0000    0.22259
607960.0000    0.35457
608000.0000    0.36554
608040.0000    0.24805
608080.0000    0.24779
608120.0000    0.25679
608160.0000    0.50194
608200.0000    0.41088
608240.0000    0.35273
608280.0000    0.34211
608320.0000    0.52305
608360.0000    0.51710
608400.0000    0.49245
608440.0000    0.30237
608480.0000    0.22230
608520.0000    0.33361
608560.0000    0.41594
608600.0000    0.16767
608640.0000    0.35320
608680.0000    0.23195
608720.0000    0.44921
608760.0000    0.25951
608800.0000    0.35555
608840.0000    0.19105
608880.0000    0.35548
608920.0000    0.42076
608960.0000    0.41395
609000.0000    0.40303
609040.0000    0.50099
609080.0000    0.46971
609120.0000    0.28005
609160.0000    0.34856
609200.0000    0.49022
609240.0000    0.42269
609280.0000    0.61033
609320.0000    0.42074
609360.0000    0.61728
609400.0000    0.46296
609440.0000    0.50816
609480.0000    0.37129
609520.0000    0.34640
609560.0000    0.67923
609600.0000    0.29190
609640.0000    0.42347
609680.0000    0.47103
609720.0000    0.48378
609760.0000    0.38143
609800.0000    0.36563
609840.0000    0.15027
609880.0000    0.35439
609920.0000    0.57637
609960.0000    0.36224
610000.0000    0.32801
610040.0000    0.29127
610080.0000    0.26696
610120.0000    0.30312
610160.0000    0.34255
610200.0000    0.34598
610240.0000    0.60480
610280.0000    0.61169
610320.0000    0.53316
610360.0000    0.59391
610400.0000    0.71821
610440.0000    0.59980
610480.0000    0.34109
610520.0000    0.38969
610560.0000    0.44515
610600.0000    0.43078
610640.0000    0.36900
610680.0000    0.46682
610720.0000    0.40635
610760.0000    0.60492
610800.0000    0.31344
610840.0000    0.29478
610880.0000    0.42159
610920.0000    0.28182
610960.0000    0.08591
611000.0000    0.46961
611040.0000   -0.11632
611080.0000   -0.24922
611120.0000   -0.21854
611160.0000   -0.43179
611200.0000   -0.60445
611240.0000   -0.49131
611280.0000   -0.55199
611320.0000   -0.13978
611360.0000   -0.37556
611400.0000   -0.34435
611440.0000   -0.10717
611480.0000   -0.25407
611520.0000   -0.44504
611560.0000   -0.66466
611600.0000   -0.65828
611640.0000    0.34014
611680.0000    0.04236
611720.0000    0.27669
611760.0000    0.41573
611800.0000   -0.00691
611840.0000   -0.17272
611880.0000   -0.01961
611920.0000   -0.01476
611960.0000   -0.10582
612000.0000   -0.33017
612040.0000   -0.40291
612080.0000   -0.24652
612120.0000   -0.22680
612160.0000   -0.30394
612200.0000   -0.08932
612240.0000   -0.15122
612280.0000   -0.00156
612320.0000   -0.01470
612360.0000   -0.09069
612400.0000   -0.05973
612440.0000   -0.21282
612480.0000   -0.31427
612520.0000   -0.36395
612560.0000   -0.30179
612600.0000   -0.11747
612640.0000   -0.51649
612680.0000   -0.40978
612720.0000   -0.08916
612760.0000    0.11058
612800.0000   -0.08581
612840.0000   -0.22456
612880.0000   -0.23853
612920.0000   -0.06069
612960.0000    0.06977
613000.0000   -0.06866
613040.0000    0.20322
613080.0000   -0.06403
613120.0000    0.33663
613160.0000    0.27560
613200.0000    0.40821
613240.0000    0.13210
613280.0000    0.41182
613320.0000   -0.05216
613360.0000    0.30803
613400.0000    0.19964
613440.0000    0.20572
613480.0000    0.25931
613520.0000    0.31178
613560.0000    0.22660
613600.0000    0.18881
613640.0000    0.44244
613680.0000    0.23209
613720.0000    0.30487
613760.0000    0.23106
613800.0000    0.33803
613840.0000    0.33967
613880.0000    0.33452
613920.0000    0.36863
613960.0000    0.46399
614000.0000    0.28081
614040.0000    0.19036
614080.0000    0.11003
614120.0000    0.14186
614160.0000    0.33148
614200.0000    0.15725
614240.0000    0.25124
614280.0000    0.44445
614320.0000    0.45784
614360.0000    0.57229
614400.0000    0.29039
614440.0000    0.56663
614480.0000    0.52090
614520.0000    0.47199
614560.0000    0.43151
614600.0000    0.54730
614640.0000    0.61758
614680.0000    0.49143
614720.0000    0.56643
614760.0000    0.32995
614800.0000    0.48565
614840.0000    0.34338
614880.0000    0.23609
614920.0000    0.34283
614960.0000    0.39682
615000.0000   -0.01241
615040.0000    0.20715
615080.0000    0.20741
615120.0000    0.40404
615160.0000    0.60352
615200.0000    0.29085
615240.0000    0.66451
615280.0000    0.53060
615320.0000    0.54867
615360.0000    0.51362
615400.0000    0.21603
615440.0000    0.40895
615480.0000    0.45031
615520.0000    0.28701
615560.0000    0.26130
615600.0000   -0.00944
615640.0000    0.40867
615680.0000    0.63678
615720.0000    0.36562
615760.0000    0.57792
615800.0000    0.57663
615840.0000    0.58622
615880.0000    0.55837
615920.0000    0.38070
615960.0000    0.54663
616000.0000    0.35075
616040.0000    0.49592
616080.0000    0.32348
616120.0000    0.14530
616160.0000    0.30368
616200.0000    0.46233
616240.0000    0.50620
616280.0000    0.58090
616320.0000    0.53867
616360.0000    0.33346
616400.0000    0.48121
616440.0000    0.58869
616480.0000    0.60767
616520.0000    0.56747
616560.0000    0.58004
616600.0000    0.59618
616640.0000    0.62350
616680.0000    0.49363
616720.0000    0.66166
616760.0000    0.55050
616800.0000    0.48124
616840.0000    0.62117
616880.0000    0.49080
616920.0000    0.34523
616960.0000    0.40357
617000.0000    0.47756
617040.0000    0.33800
617080.0000    0.32727
617120.0000    0.52000
617160.0000    0.40736
617200.0000    0.44466
617240.0000    0.33676
617280.0000    0.68757
617320.0000    0.43822
617360.0000    0.48180
617400.0000    0.60065
617440.0000    0.65874
617480.0000    0.73845
617520.0000    0.50089
617560.0000    0.59781
617600.0000    0.58668
617640.0000    0.41841
617680.0000    0.46930
617720.0000    0.55337
617760.0000    0.46824
617800.0000    0.67244
617840.0000    0.38975
617880.0000    0.46707
617920.0000    0.46306
617960.0000    0.38481
618000.0000    0.58270
618040.0000    0.57043
618080.0000    0.54393
618120.0000    0.56570
618160.0000    0.69793
618200.0000    0.50355
618240.0000    0.39761
618280.0000    0.28703
618320.0000    0.31546
618360.0000    0.57017
618400.0000    0.49661
618440.0000    0.57001
618480.0000    0.52233
618520.0000    0.67501
618560.0000    0.62367
618600.0000    0.47918
618640.0000    0.43158
618680.0000    0.46610
618720.0000    0.48978
618760.0000    0.72761
618800.0000    0.74402
618840.0000    0.49854
618880.0000    0.14146
618920.0000    0.36153
618960.0000    0.38329
619000.0000    0.39843
619040.0000    0.47369
619080.0000    0.67414
619120.0000    0.33493
619160.0000    0.47300
619200.0000    0.48565
619240.0000    0.65500
619280.0000    0.61620
619320.0000    0.76809
619360.0000    0.48669
619400.0000    0.65488
619440.0000    0.21369
619480.0000    0.24484
619520.0000    0.39589
619560.0000    0.48799
619600.0000    0.36149
619640.0000    0.40642
619680.0000    0.38632
619720.0000    0.23490
619760.0000    0.30635
619800.0000    0.26066
619840.0000    0.43422
619880.0000    0.52700
619920.0000    0.30919
619960.0000    0.37779
620000.0000    0.35590
620040.0000    0.37052
620080.0000    0.40207
620120.0000    0.54328
620160.0000    0.75873
620200.0000    0.60083
620240.0000    0.59837
620280.0000    0.62584
620320.0000    0.63547
620360.0000    0.68389
620400.0000    0.56659
620440.0000    0.48912
620480.0000    0.33170
620520.0000    0.55333
620560.0000    0.62474
620600.0000    0.48889
620640.0000    0.40136
620680.0000    0.29281
620720.0000    0.37523
620760.0000    0.26129
620800.0000    0.60365
620840.0000    0.42862
620880.0000    0.49946
620920.0000    0.28308
620960.0000    0.49692
621000.0000    0.24932
621040.0000    0.50118
621080.0000    0.21187
621120.0000    0.46246
621160.0000    0.44429
621200.0000    0.47293
621240.0000    0.53840
621280.0000    0.49240
621320.0000    0.43417
621360.0000    0.39156
621400.0000    0.46440
621440.0000    0.59094
621480.0000    0.48383
621520.0000    0.46374
621560.0000    0.36999
621600.0000    0.33692
621640.0000    0.16643
621680.0000    0.25895
621720.0000    0.31224
621760.0000    0.62968
621800.0000    0.53683
621840.0000    0.38567
621880.0000    0.44282
621920.0000    0.38324
621960.0000    0.33923
622000.0000    0.52619
622040.0000    0.55279
622080.0000    0.51777
622120.0000    0.44404
622160.0000    0.41781
622200.0000    0.44509
622240.0000    0.60924
622280.0000    0.47530
622320.0000    0.34592
622360.0000    0.58878
622400.0000    0.43885
622440.0000    0.53735
622480.0000    0.30838
622520.0000    0.39284
622560.0000    0.53420
622600.0000    0.48201
622640.0000    0.44803
622680.0000    0.46313
622720.0000    0.35616
622760.0000    0.17069
622800.0000    0.38734
622840.0000    0.49553
622880.0000    0.27355
622920.0000    0.38921
622960.0000    0.27137
623000.0000    0.29358
623040.0000    0.17994
623080.0000    0.39067
623120.0000    0.11762
623160.0000    0.13877
623200.0000    0.35586
623240.0000    0.56193
623280.0000    0.49648
623320.0000    0.46691
623360.0000    0.46228
623400.0000    0.39861
623440.0000    0.34784
623480.0000    0.21276
623520.0000    0.35721
623560.0000    0.41304
623600.0000    0.13067
623640.0000    0.49079
623680.0000    0.30891
623720.0000    0.39638
623760.0000    0.19651
623800.0000    0.45032
623840.0000    0.41434
623880.0000    0.25352
623920.0000    0.26908
623960.0000    0.17990
624000.0000    0.12654
624040.0000    0.32209
624080.0000    0.29654
624120.0000    0.44560
624160.0000    0.49078
624200.0000    0.34560
624240.0000   -0.12228
624280.0000    0.21129
624320.0000    0.38741
624360.0000    0.25597
624400.0000    0.30079
624440.0000    0.39909
624480.0000    0.44600
624520.0000    0.25858
624560.0000    0.38138
624600.0000    0.36823
624640.0000    0.40775
624680.0000    0.29301
624720.0000    0.56563
624760.0000    0.16879
624800.0000    0.30501
624840.0000    0.42461
624880.0000    0.31953
624920.0000    0.24777
624960.0000    0.16862
625000.0000    0.34081
625040.0000    0.30988
625080.0000    0.56143
625120.0000    0.26554
625160.0000    0.31054
625200.0000    0.41592
625240.0000    0.21799
625280.0000    0.41292
625320.0000    0.13949
625360.0000    0.11885
625400.0000    0.12916
625440.0000    0.32695
625480.0000    0.82217
625520.0000    0.49877
625560.0000    0.50363
625600.0000    0.10052
625640.0000    0.51022
625680.0000    0.25917
625720.0000    0.66344
625760.0000    0.45776
625800.0000    0.43430
625840.0000    0.54436
625880.0000    0.13772
625920.0000    0.59604
625960.0000    0.54384
626000.0000    0.33898
626040.0000    0.36263
626080.0000    0.25166
626120.0000    0.51230
626160.0000    0.36720
626200.0000    0.53595
626240.0000    0.23710
626280.0000    0.35400
626320.0000    0.48289
626360.0000    0.30773
626400.0000    0.37004
626440.0000    0.37347
626480.0000   -0.16242
626520.0000    0.16057
626560.0000    0.16154
626600.0000   -0.04851
626640.0000    0.03505
626680.0000    0.31763
626720.0000    0.07465
626760.0000    0.13700
626800.0000    0.11943
626840.0000    0.25349
626880.0000    0.48533
626920.0000    0.23779
626960.0000    0.30454
627000.0000    0.55904
627040.0000    0.64199
627080.0000    0.37811
627120.0000    0.58419
627160.0000    0.39011
627200.0000    0.30611
627240.0000    0.30524
627280.0000    0.41176
627320.0000    0.35865
627360.0000    0.30279
627400.0000    0.22631
627440.0000    0.13909
627480.0000    0.21580
627520.0000    0.25485
627560.0000    0.34583
627600.0000    0.36843
627640.0000    0.21157
627680.0000    0.45839
627720.0000    0.36633
627760.0000    0.41080
627800.0000    0.40462
627840.0000    0.66323
627880.0000    0.35993
627920.0000    0.43220
627960.0000    0.45921
628000.0000    0.35368
628040.0000    0.27895
628080.0000    0.50799
628120.0000    0.75157
628160.0000    0.49737
628200.0000    0.37411
628240.0000    0.29715
628280.0000    0.34573
628320.0000    0.57851
628360.0000    0.56672
628400.0000    0.11300
628440.0000    0.36612
628480.0000    0.42373
628520.0000    0.28206
628560.0000    0.65480
628600.0000    0.32278
628640.0000    0.22459
628680.0000    0.27561
628720.0000    0.56764
628760.0000    0.39821
628800.0000    0.22793
628840.0000    0.29858
628880.0000    0.29681
628920.0000    0.19569
628960.0000    0.44080
629000.0000    0.25949
629040.0000    0.27820
629080.0000    0.38759
629120.0000    0.36865
629160.0000    0.42615
629200.0000    0.50123
629240.0000    0.37227
629280.0000    0.48699
629320.0000    0.31658
629360.0000    0.66406
629400.0000    0.27221
629440.0000    0.17455
629480.0000    0.21046
629520.0000    0.38814
629560.0000    0.29647
629600.0000    0.34293
629640.0000    0.24995
629680.0000    0.28934
629720.0000    0.62058
629760.0000    0.42708
629800.0000    0.53631
629840.0000    0.52710
629880.0000    0.43577
629920.0000    0.63764
629960.0000    0.48818
630000.0000    0.55308
630040.0000    0.43540
630080.0000    0.46227
630120.0000    0.55900
630160.0000    0.41205
630200.0000    0.74668
630240.0000    0.69057
630280.0000    0.53478
630320.0000    0.33218
630360.0000    0.58510
630400.0000    0.48491
630440.0000    0.34423
630480.0000    0.59468
630520.0000    0.54582
630560.0000    0.40459
630600.0000    0.38475
630640.0000    0.51776
630680.0000    0.36082
630720.0000    0.64536
630760.0000    0.75657
630800.0000    0.57371
630840.0000    0.51543
630880.0000    0.48776
630920.0000    0.43454
630960.0000    0.58458
631000.0000    0.58489
631040.0000    0.60510
631080.0000    0.41494
631120.0000    0.66268
631160.0000    0.62951
631200.0000    0.62205
631240.0000    0.38547
631280.0000    0.38464
631320.0000    0.48069
631360.0000    0.59019
631400.0000    0.54779
631440.0000    0.36008
631480.0000    0.26087
631520.0000    0.37491
631560.0000    0.66806
631600.0000    0.53814
631640.0000    0.51764
631680.0000    0.34993
631720.0000    0.37740
631760.0000    0.38103
631800.0000    0.41856
631840.0000    0.64764
631880.0000    0.32415
631920.0000    0.20408
631960.0000    0.22219
632000.0000    0.33349
632040.0000    0.32844
632080.0000    0.25539
632120.0000    0.30787
632160.0000    0.40098
632200.0000    0.28585
632240.0000    0.50256
632280.0000    0.47191
632320.0000    0.42628
632360.0000    0.34285
632400.0000    0.45295
632440.0000    0.26128
632480.0000    0.21570
632520.0000    0.45292
632560.0000    0.37857
632600.0000    0.12642
632640.0000    0.37716
632680.0000    0.34739
632720.0000    0.22987
632760.0000    0.38756
632800.0000    0.18388
632840.0000    0.24554
632880.0000    0.19121
632920.0000    0.31092
632960.0000    0.26190
633000.0000    0.27208
633040.0000    0.25312
633080.0000    0.27786
633120.0000    0.24330
633160.0000    0.38414
633200.0000    0.49310
633240.0000    0.49486
633280.0000    0.61422
633320.0000    0.64873
633360.0000    0.32580
633400.0000    0.18438
633440.0000    0.32197
633480.0000    0.53059
633520.0000    0.46257
633560.0000    0.36176
633600.0000    0.40421
633640.0000    0.43825
633680.0000    0.38771
633720.0000    0.42752
633760.0000    0.50361
633800.0000    0.52749
633840.0000    0.39481
633880.0000    0.46114
633920.0000    0.48450
633960.0000    0.45803
634000.0000    0.47892
634040.0000    0.28288
634080.0000    0.28396
634120.0000    0.26426
634160.0000    0.48029
634200.0000    0.27311
634240.0000    0.40267
634280.0000    0.43195
634320.0000    0.51050
634360.0000    0.30192
634400.0000    0.23418
634440.0000    0.26399
634480.0000    0.27660
634520.0000    0.17354
634560.0000    0.44736
634600.0000    0.39394
634640.0000    0.31229
634680.0000    0.22565
634720.0000    0.58248
634760.0000    0.36650
634800.0000    0.35225
634840.0000    0.42805
634880.0000    0.29890
634920.0000    0.54206
634960.0000    0.20758
635000.0000    0.25408
635040.0000    0.62757
635080.0000    0.30758
635120.0000    0.44550
635160.0000    0.57215
635200.0000    0.52446
635240.0000    0.45106
635280.0000    0.54882
635320.0000    0.48906
635360.0000    0.48609
635400.0000    0.42841
635440.0000    0.23485
635480.0000    0.47692
635520.0000    0.41792
635560.0000    0.51111
635600.0000    0.56383
635640.0000    0.42738
635680.0000    0.49937
635720.0000    0.24437
635760.0000    0.34076
635800.0000    0.19542
635840.0000    0.16057
635880.0000    0.07129
635920.0000    0.45035
635960.0000    0.62019
636000.0000    0.37483
636040.0000    0.23923
636080.0000    0.38806
636120.0000    0.30463
636160.0000    0.39352
636200.0000    0.33888
636240.0000    0.44257
636280.0000    0.60678
636320.0000    0.21545
636360.0000    0.32116
636400.0000    0.60953
636440.0000    0.48502
636480.0000    0.32009
636520.0000    0.34614
636560.0000    0.11401
636600.0000    0.14974
636640.0000    0.31929
636680.0000    0.33135
636720.0000    0.41927
636760.0000    0.51618
636800.0000    0.37532
636840.0000    0.17456
636880.0000    0.36454
636920.0000    0.30430
636960.0000    0.58321
637000.0000    0.38553
637040.0000    0.35502
637080.0000    0.30652
637120.0000    0.62368
637160.0000    0.46178
637200.0000    0.56194
637240.0000    0.30396
637280.0000    0.61969
637320.0000    0.41895
637360.0000    0.28492
637400.0000    0.34513
637440.0000    0.20412
637480.0000    0.32306
637520.0000    0.45816
637560.0000    0.29770
637600.0000    0.24111
637640.0000    0.19585
637680.0000    0.09174
637720.0000    0.48815
637760.0000    0.34703
637800.0000    0.05810
637840.0000    0.62446
637880.0000    0.53038
637920.0000    0.39158
637960.0000    0.17277
638000.0000    0.44957
638040.0000    0.36144
638080.0000    0.29134
638120.0000    0.38000
638160.0000    0.34592
638200.0000    0.44300
638240.0000    0.34248
638280.0000    0.34513
638320.0000    0.30447
638360.0000    0.50964
638400.0000    0.40264
638440.0000    0.66174
638480.0000    0.38169
638520.0000    0.52495
638560.0000    0.50382
638600.0000    0.58549
638640.0000    0.52098
638680.0000    0.51181
638720.0000    0.26604
638760.0000    0.30239
638800.0000    0.17544
638840.0000    0.39730
638880.0000    0.35681
638920.0000    0.62523
638960.0000    0.33314
639000.0000    0.37688
639040.0000    0.18826
639080.0000    0.51670
639120.0000    0.33786
639160.0000    0.40177
639200.0000    0.41392
639240.0000    0.23189
639280.0000    0.24601
639320.0000    0.26425
639360.0000    0.28048
639400.0000    0.50002
639440.0000    0.41423
639480.0000    0.21217
639520.0000    0.20890
639560.0000    0.54164
639600.0000    0.33208
639640.0000    0.21983
639680.0000    0.25900
639720.0000    0.53041
639760.0000    0.59085
639800.0000    0.39786
639840.0000    0.34831
639880.0000    0.45601
639920.0000    0.65999
639960.0000    0.66286
640000.0000    0.63232
640040.0000    0.43468
640080.0000    0.26740
640120.0000    0.17093
640160.0000    0.27444
640200.0000    0.41731
640240.0000    0.34101
640280.0000    0.25774
640320.0000    0.47867
640360.0000    0.38906
640400.0000    0.45371
640440.0000    0.44813
640480.0000    0.44386
640520.0000    0.43474
640560.0000    0.18258
640600.0000    0.22230
640640.0000    0.32209
640680.0000    0.28877
640720.0000    0.22851
640760.0000    0.45733
640800.0000    0.37991
640840.0000    0.21114
640880.0000    0.29078
640920.0000    0.05333
640960.0000    0.19266
641000.0000    0.47037
641040.0000    0.18923
641080.0000    0.46452
641120.0000    0.30426
641160.0000    0.51852
641200.0000    0.55771
641240.0000    0.59920
641280.0000    0.22639
641320.0000    0.50427
641360.0000    0.61910
641400.0000    0.35790
641440.0000    0.57157
641480.0000    0.41654
641520.0000    0.59547
641560.0000    0.45514
641600.0000    0.32720
641640.0000    0.54812
641680.0000    0.35232
641720.0000    0.44242
641760.0000    0.51746
641800.0000    0.49796
641840.0000    0.35654
641880.0000    0.39188
641920.0000    0.26532
641960.0000    0.49109
642000.0000    0.42920
642040.0000    0.47048
642080.0000    0.30071
642120.0000    0.50583
642160.0000    0.61017
642200.0000    0.69971
642240.0000    0.54274
642280.0000    0.45790
642320.0000    0.52780
642360.0000    0.51295
642400.0000    0.65506
642440.0000    0.54291
642480.0000    0.50028
642520.0000    0.76124
642560.0000    0.46212
642600.0000    0.43137
642640.0000    0.44378
642680.0000    0.64204
642720.0000    0.44847
642760.0000    0.45506
642800.0000    0.56964
642840.0000    0.55397
642880.0000    0.45957
642920.0000    0.52574
642960.0000    0.56245
643000.0000    0.56448
643040.0000    0.47416
643080.0000    0.61427
643120.0000    0.72941
643160.0000    0.61446
643200.0000    0.55877
643240.0000    0.63458
643280.0000    0.64495
643320.0000    0.52393
643360.0000    0.60773
643400.0000    0.57052
643440.0000    0.50246
643480.0000    0.49041
643520.0000    0.49621
643560.0000    0.70701
643600.0000    0.66992
643640.0000    0.40023
643680.0000    0.59146
643720.0000    0.48664
643760.0000    0.50842
643800.0000    0.64019
643840.0000    0.36824
643880.0000    0.43188
643920.0000    0.51728
643960.0000    0.37904
644000.0000    0.60069
644040.0000    0.15405
644080.0000    0.55706
644120.0000    0.25077
644160.0000    0.52066
644200.0000    0.50309
644240.0000    0.14689
644280.0000    0.39536
644320.0000    0.50803
644360.0000    0.17550
644400.0000    0.38886
644440.0000    0.32621
644480.0000    0.22704
644520.0000    0.52615
644560.0000    0.52115
644600.0000    0.54480
644640.0000    0.53886
644680.0000    0.53560
644720.0000    0.39311
644760.0000    0.50274
644800.0000    0.55922
644840.0000    0.56520
644880.0000    0.33274
644920.0000    0.61411
644960.0000    0.55013
645000.0000    0.55976
645040.0000    0.67654
645080.0000    0.49268
645120.0000    0.46781
645160.0000    0.49861
645200.0000    0.54305
645240.0000    0.63156
645280.0000    0.44425
645320.0000    0.60651
645360.0000    0.43932
645400.0000    0.56470
645440.0000    0.31015
645480.0000    0.48153
645520.0000    0.57790
645560.0000    0.54243
645600.0000    0.64541
645640.0000    0.46249
645680.0000    0.55222
645720.0000    0.60438
645760.0000    0.58974
645800.0000    0.59084
645840.0000    0.40572
645880.0000    0.56265
645920.0000    0.48140
645960.0000    0.72317
646000.0000    0.66887
646040.0000    0.47560
646080.0000    0.54844
646120.0000    0.45496
646160.0000    0.54470
646200.0000    0.44022
646240.0000    0.49135
646280.0000    0.59383
646320.0000    0.57939
646360.0000    0.52758
646400.0000    0.47392
646440.0000    0.68150
646480.0000    0.53205
646520.0000    0.41736
646560.0000    0.41991
646600.0000    0.47896
646640.0000    0.46985
646680.0000    0.55759
646720.0000    0.71484
646760.0000    0.36374
646800.0000    0.24245
646840.0000    0.26374
646880.0000    0.33124
646920.0000    0.28144
646960.0000    0.39289
647000.0000    0.49844
647040.0000    0.40933
647080.0000    0.33178
647120.0000    0.36227
647160.0000    0.49839
647200.0000    0.15480
647240.0000    0.15538
647280.0000    0.35761
647320.0000    0.32692
647360.0000    0.20639
647400.0000    0.46971
647440.0000    0.55099
647480.0000    0.42443
647520.0000    0.39187
647560.0000    0.39441
647600.0000    0.21417
647640.0000    0.24045
647680.0000    0.33342
647720.0000    0.52944
647760.0000    0.37688
647800.0000    0.52203
647840.0000    0.30608
647880.0000    0.52750
647920.0000    0.45150
647960.0000    0.35247
648000.0000    0.13103
648040.0000   -0.00398
648080.0000    0.18597
648120.0000    0.02818
648160.0000    0.12995
648200.0000    0.20367
648240.0000    0.36972
648280.0000    0.37579
648320.0000    0.18310
648360.0000    0.30269
648400.0000    0.45573
648440.0000    0.35878
648480.0000    0.60529
648520.0000    0.24125
648560.0000    0.38951
648600.0000    0.00900
648640.0000   -0.03863
648680.0000    0.00670
648720.0000   -0.17126
648760.0000    0.22290
648800.0000   -0.09469
648840.0000   -0.23552
648880.0000    0.07679
648920.0000   -0.04073
648960.0000    0.24061
649000.0000   -0.14750
649040.0000   -0.10589
649080.0000   -0.10004
649120.0000    0.20185
649160.0000    0.10831
649200.0000   -0.37096
649240.0000   -0.45359
649280.0000   -0.27413
649320.0000   -0.35989
649360.0000   -0.21365
649400.0000   -0.09623
649440.0000   -0.02466
649480.0000   -0.52780
649520.0000   -0.23473
649560.0000   -0.03646
649600.0000    0.17444
649640.0000    0.16350
649680.0000    0.17805
649720.0000    0.10139
649760.0000    0.01656
649800.0000    0.14568
649840.0000    0.24273
649880.0000    0.16711
649920.0000    0.21087
649960.0000    0.27505
650000.0000    0.48382
650040.0000    0.40739
650080.0000    0.30778
650120.0000    0.19040
650160.0000    0.43252
650200.0000    0.13185
650240.0000    0.31915
650280.0000    0.46397
650320.0000    0.49229
650360.0000    0.37077
650400.0000    0.47689
650440.0000    0.26405
650480.0000    0.47754
650520.0000    0.43357
650560.0000    0.22256
650600.0000    0.32683
650640.0000    0.16526
650680.0000    0.43210
650720.0000    0.31691
650760.0000    0.31165
650800.0000    0.25995
650840.0000    0.62927
650880.0000    0.30799
650920.0000    0.66557
650960.0000    0.47061
651000.0000    0.31092
651040.0000    0.34051
651080.0000    0.31241
651120.0000    0.51265
651160.0000    0.44849
651200.0000    0.31717
651240.0000    0.59457
651280.0000    0.58644
651320.0000    0.39730
651360.0000    0.55412
651400.0000    0.43249
651440.0000    0.52712
651480.0000    0.35467
651520.0000    0.33179
651560.0000    0.35105
651600.0000    0.42647
651640.0000    0.49229
651680.0000    0.44252
651720.0000    0.46691
651760.0000    0.47617
651800.0000   -0.11375
651840.0000    0.20041
651880.0000    0.25281
651920.0000    0.11733
651960.0000    0.24403
652000.0000    0.48799
652040.0000    0.57775
652080.0000    0.37878
652120.0000    0.59084
652160.0000    0.56237
652200.0000    0.41758
652240.0000    0.50644
652280.0000    0.40966
652320.0000    0.29231
652360.0000    0.41567
652400.0000    0.47348
652440.0000    0.31661
652480.0000    0.43897
652520.0000    0.37238
652560.0000    0.23837
652600.0000    0.44987
652640.0000    0.27752
652680.0000    0.23588
652720.0000    0.54886
652760.0000    0.55592
652800.0000    0.16950
652840.0000    0.25741
652880.0000    0.44045
652920.0000    0.50669
652960.0000    0.42852
653000.0000    0.58311
653040.0000    0.49109
653080.0000    0.45461
653120.0000    0.39392
653160.0000    0.27118
653200.0000    0.32360
653240.0000    0.21671
653280.0000    0.29591
653320.0000    0.31882
653360.0000    0.45547
653400.0000    0.09097
653440.0000    0.24621
653480.0000    0.11058
653520.0000    0.26208
653560.0000    0.37249
653600.0000    0.15643
653640.0000    0.32317
653680.0000   -0.19514
653720.0000    0.10429
653760.0000    0.24576
653800.0000    0.25099
653840.0000    0.14659
653880.0000    0.03867
653920.0000   -0.18585
653960.0000   -0.11014
654000.0000    0.09680
654040.0000   -0.11452
654080.0000    0.13287
654120.0000   -0.30595
654160.0000   -0.28387
654200.0000   -0.33202
654240.0000   -0.55481
654280.0000   -0.34835
654320.0000    0.05282
654360.0000    0.00471
654400.0000    0.23260
654440.0000    0.01793
654480.0000    0.06455
654520.0000    0.03652
654560.0000    0.13734
654600.0000    0.24050
654640.0000    0.54327
654680.0000    0.53075
654720.0000    0.29596
654760.0000    0.61785
654800.0000    0.53204
654840.0000    0.54897
654880.0000    0.30445
654920.0000    0.34809
654960.0000    0.40152
655000.0000    0.38387
655040.0000    0.19588
655080.0000    0.50646
655120.0000    0.46542
655160.0000    0.19585
655200.0000    0.55347
655240.0000    0.31861
655280.0000    0.34161
655320.0000    0.52020
655360.0000    0.44991
655400.0000    0.61742
655440.0000    0.53609
655480.0000    0.60633
655520.0000    0.42404
655560.0000    0.37419
655600.0000    0.28711
655640.0000    0.13765
655680.0000    0.28873
655720.0000    0.24432
655760.0000    0.11514
655800.0000    0.37269
655840.0000    0.02996
655880.0000    0.32917
655920.0000    0.31328
655960.0000    0.42804
656000.0000    0.25904
656040.0000    0.26855
656080.0000    0.04760
656120.0000    0.29409
656160.0000    0.30993
656200.0000    0.51263
656240.0000    0.52432
656280.0000    0.40469
656320.0000    0.41594
656360.0000    0.36986
656400.0000    0.56322
656440.0000    0.54965
656480.0000    0.44570
656520.0000    0.37829
656560.0000    0.29243
656600.0000    0.19291
656640.0000    0.32934
656680.0000   -0.01030
656720.0000   -0.12805
656760.0000    0.03019
656800.0000    0.06525
656840.0000   -0.11745
656880.0000    0.19764
656920.0000   -0.12601
656960.0000    0.02734
657000.0000    0.09126
657040.0000   -0.04521
657080.0000   -0.06157
657120.0000    0.13374
657160.0000   -0.06352
657200.0000   -0.25135
657240.0000    0.08997
657280.0000   -0.01402
657320.0000   -0.13244
657360.0000    0.06820
657400.0000   -0.06191
657440.0000   -0.10905
657480.0000   -0.04769
657520.0000   -0.08421
657560.0000    0.17932
657600.0000   -0.02778
657640.0000   -0.14974
657680.0000   -0.05780
657720.0000   -0.05213
657760.0000    0.04531
657800.0000   -0.04506
657840.0000   -0.01452
657880.0000    0.10581
657920.0000    0.09541
657960.0000    0.03679
658000.0000    0.14591
658040.0000   -0.01360
658080.0000   -0.01315
658120.0000   -0.01265
658160.0000    0.17653
658200.0000   -0.11744
658240.0000    0.11015
658280.0000    0.07875
658320.0000   -0.16746
658360.0000   -0.10883
658400.0000   -0.04206
658440.0000    0.00730
658480.0000    0.10710
658520.0000   -0.30461
658560.0000    0.02916
658600.0000   -0.41212
658640.0000   -0.19397
658680.0000   -0.06033
658720.0000   -0.12533
658760.0000   -0.15335
658800.0000   -0.04172
658840.0000    0.01357
658880.0000    0.06660
658920.0000    0.06032
658960.0000    0.00762
659000.0000    0.08101
659040.0000   -0.23212
659080.0000   -0.27268
659120.0000   -0.02739
659160.0000   -0.05928
659200.0000   -0.12198
659240.0000   -0.20950
659280.0000   -0.01634
659320.0000    0.04839
659360.0000    0.29501
659400.0000    0.18381
659440.0000    0.06977
659480.0000   -0.02262
659520.0000    0.01409
659560.0000   -0.03930
659600.0000   -0.25684
659640.0000   -0.05116
659680.0000   -0.00903
659720.0000   -0.18004
659760.0000   -0.28360
659800.0000   -0.32769
659840.0000    0.01439
659880.0000   -0.37640
659920.0000   -0.02355
659960.0000   -0.09651
660000.0000    0.06225
660040.0000    0.02001
660080.0000    0.07668
660120.0000   -0.07778
660160.0000   -0.12207
660200.0000   -0.18617
660240.0000   -0.20898
660280.0000    0.14391
660320.0000    0.19268
660360.0000   -0.19930
660400.0000   -0.17167
660440.0000    0.03993
660480.0000   -0.16596
660520.0000    0.12635
660560.0000   -0.25439
660600.0000   -0.08194
660640.0000   -0.14510
660680.0000    0.18022
660720.0000   -0.19228
660760.0000   -0.39043
660800.0000   -0.22051
660840.0000    0.05113
660880.0000   -0.04564
660920.0000   -0.17877
660960.0000   -0.20626
661000.0000   -0.10966
661040.0000   -0.63914
661080.0000   -0.18315
661120.0000    0.08108
661160.0000   -0.32715
661200.0000   -0.45031
661240.0000   -0.00295
661280.0000   -0.15482
661320.0000   -0.17037
661360.0000   -0.33186
661400.0000   -0.17524
661440.0000   -0.23857
661480.0000   -0.21823
661520.0000   -0.22372
661560.0000   -0.18162
661600.0000   -0.35807
661640.0000   -0.18767
661680.0000   -0.19975
661720.0000   -0.29690
661760.0000   -0.53948
661800.0000   -0.43904
661840.0000   -0.35407
661880.0000   -0.22632
661920.0000   -0.30772
661960.0000   -0.15387
662000.0000   -0.19862
662040.0000   -0.35633
662080.0000   -0.21916
662120.0000   -0.25809
662160.0000   -0.34378
662200.0000   -0.34188
662240.0000   -0.52501
662280.0000   -0.64020
662320.0000    0.00905
662360.0000   -0.24303
662400.0000   -0.14426
662440.0000    0.23977
662480.0000   -0.16707
662520.0000    0.05873
662560.0000   -0.07510
662600.0000    0.07058
662640.0000    0.04230
662680.0000   -0.00286
662720.0000   -0.10805
662760.0000    0.06978
662800.0000   -0.03929
662840.0000   -0.30214
662880.0000    0.10538
662920.0000   -0.05316
662960.0000    0.04594
663000.0000    0.07620
663040.0000    0.01197
663080.0000   -0.08746
663120.0000   -0.10779
663160.0000   -0.00427
663200.0000    0.13799
663240.0000    0.44167
663280.0000    0.38057
663320.0000   -0.06169
663360.0000    0.27376
663400.0000    0.30729
663440.0000    0.40206
663480.0000    0.42487
663520.0000    0.38806
663560.0000    0.04022
663600.0000    0.60894
663640.0000    0.39726
663680.0000    0.35051
663720.0000    0.51729
663760.0000    0.55117
663800.0000    0.31774
663840.0000    0.36980
663880.0000    0.32035
663920.0000    0.23126
663960.0000    0.29980
664000.0000    0.29377
664040.0000    0.53399
664080.0000    0.32243
664120.0000    0.49409
664160.0000    0.69294
664200.0000    0.53378
664240.0000    0.26867
664280.0000    0.36311
664320.0000    0.38422
664360.0000    0.49816
664400.0000    0.19473
664440.0000    0.30822
664480.0000    0.32208
664520.0000    0.35871
664560.0000    0.29300
664600.0000    0.26751
664640.0000    0.27511
664680.0000    0.22011
664720.0000    0.31952
664760.0000    0.23507
664800.0000    0.35885
664840.0000    0.17501
664880.0000    0.16463
664920.0000    0.16620
664960.0000    0.15371
665000.0000    0.21621
665040.0000    0.40119
665080.0000    0.11283
665120.0000    0.20855
665160.0000    0.36442
665200.0000    0.01645
665240.0000    0.17049
665280.0000    0.24949
665320.0000    0.21524
665360.0000    0.39778
665400.0000    0.23916
665440.0000    0.30328
665480.0000    0.34365
665520.0000    0.38617
665560.0000    0.44210
665600.0000    0.40755
665640.0000    0.23315
665680.0000    0.08872
665720.0000    0.53971
665760.0000    0.32975
665800.0000    0.43894
665840.0000    0.39924
665880.0000    0.27462
665920.0000    0.46904
665960.0000    0.17546
666000.0000    0.14019
666040.0000    0.36525
666080.0000   -0.05331
666120.0000    0.34821
666160.0000    0.29579
666200.0000    0.25976
666240.0000    0.32970
666280.0000    0.35507
666320.0000    0.26017
666360.0000    0.29789
666400.0000    0.21785
666440.0000    0.30397
666480.0000    0.18875
666520.0000    0.31659
666560.0000    0.12352
666600.0000    0.19956
666640.0000    0.17261
666680.0000    0.15794
666720.0000    0.08118
666760.0000    0.14495
666800.0000   -0.16026
666840.0000   -0.14488
666880.0000    0.27853
666920.0000   -0.26481
666960.0000   -0.11697
667000.0000    0.05205
667040.0000    0.10946
667080.0000   -0.10564
667120.0000   -0.09540
667160.0000    0.02933
667200.0000   -0.35931
667240.0000   -0.04958
667280.0000   -0.47021
667320.0000   -0.26024
667360.0000   -0.13537
667400.0000   -0.36483
667440.0000   -0.30491
667480.0000   -0.32535
667520.0000   -0.28438
667560.0000   -0.18687
667600.0000   -0.23286
667640.0000   -0.19513
667680.0000   -0.68074
667720.0000   -0.86223
667760.0000   -0.51947
667800.0000   -0.31870
667840.0000   -0.21876
667880.0000   -0.61831
667920.0000   -0.27008
667960.0000   -0.45624
668000.0000   -0.61798
668040.0000   -0.39205
668080.0000   -0.15734
668120.0000   -0.24175
668160.0000   -0.98532
668200.0000   -0.25651
668240.0000   -0.26782
668280.0000   -0.54339
668320.0000   -0.71712
668360.0000   -0.65811
668400.0000   -0.48794
668440.0000   -1.00874
668480.0000   -0.82647
668520.0000   -0.22437
668560.0000   -0.62140
668600.0000   -0.63363
668640.0000   -0.17525
668680.0000   -0.28669
668720.0000   -0.59524
668760.0000   -0.57915
668800.0000   -0.42514
668840.0000   -0.16101
668880.0000   -0.14210
668920.0000   -0.35273
668960.0000   -0.00899
669000.0000   -0.18702
669040.0000   -0.32208
669080.0000   -0.17684
669120.0000   -0.44936
669160.0000   -0.66238
669200.0000   -0.27190
669240.0000   -0.25897
669280.0000   -0.18879
669320.0000   -0.28752
669360.0000   -0.23693
669400.0000   -0.35635
669440.0000   -0.48459
669480.0000   -0.40584
669520.0000   -0.49647
669560.0000   -0.64853
669600.0000   -0.62531
669640.0000   -0.58566
669680.0000   -0.22820
669720.0000   -0.10358
669760.0000   -0.19217
669800.0000   -0.15851
669840.0000   -0.15450
669880.0000   -0.23665
669920.0000   -0.84849
669960.0000   -0.53725
670000.0000   -0.61954
670040.0000   -0.43032
670080.0000   -0.53863
670120.0000   -0.79793
670160.0000   -0.68462
670200.0000   -0.47406
670240.0000   -0.19285
670280.0000   -0.30859
670320.0000   -0.60610
670360.0000   -0.36669
670400.0000   -0.37956
670440.0000   -0.20626
670480.0000   -0.62315
670520.0000   -0.32235
670560.0000   -0.54487
670600.0000   -0.50585
670640.0000   -0.27692
670680.0000   -0.30765
670720.0000   -0.30590
670760.0000   -0.51184
670800.0000   -0.66316
670840.0000   -0.53853
670880.0000   -0.75425
670920.0000   -0.54524
670960.0000   -0.73098
671000.0000   -0.73224
671040.0000   -0.46445
671080.0000   -0.30061
671120.0000   -0.24144
671160.0000   -0.49689
671200.0000   -0.58153
671240.0000   -0.53272
671280.0000   -0.44744
671320.0000   -0.44345
671360.0000   -0.49813
671400.0000   -0.33002
671440.0000   -0.46060
671480.0000   -0.40072
671520.0000   -0.22008
671560.0000   -0.49185
671600.0000   -0.16264
671640.0000   -0.19059
671680.0000   -0.22750
671720.0000   -0.00337
671760.0000   -0.17405
671800.0000   -0.26872
671840.0000   -0.57456
671880.0000   -0.48164
671920.0000   -0.21333
671960.0000   -0.23975
672000.0000   -0.30957
672040.0000   -0.11915
672080.0000   -0.27697
672120.0000   -0.16926
672160.0000   -0.38286
672200.0000   -0.77906
672240.0000   -0.61897
672280.0000   -0.71593
672320.0000   -0.31167
672360.0000   -0.60034
672400.0000   -0.30193
672440.0000   -0.46072
672480.0000   -0.50104
672520.0000   -0.38600
672560.0000   -0.65888
672600.0000   -0.38885
672640.0000   -0.29795
672680.0000   -0.45503
672720.0000   -0.59509
672760.0000   -0.56540
672800.0000   -0.34053
672840.0000   -0.45281
672880.0000   -0.51517
672920.0000   -0.52215
672960.0000   -0.58449
673000.0000   -0.48477
673040.0000   -0.66538
673080.0000   -0.21993
673120.0000   -0.44785
673160.0000   -0.41288
673200.0000   -0.42883
673240.0000   -0.29898
673280.0000   -0.32712
673320.0000   -0.42246
673360.0000   -0.58096
673400.0000   -0.31929
673440.0000   -0.35898
673480.0000   -0.11407
673520.0000   -0.26576
673560.0000   -0.36206
673600.0000   -0.38525
673640.0000   -0.43326
673680.0000   -0.45732
673720.0000   -0.25929
673760.0000   -0.13014
673800.0000   -0.33057
673840.0000   -0.58641
673880.0000   -0.33719
673920.0000   -0.68038
673960.0000   -0.46264
674000.0000   -0.35081
674040.0000   -0.40456
674080.0000   -0.54964
674120.0000   -0.36336
674160.0000   -0.35253
674200.0000   -0.45560
674240.0000   -0.56309
674280.0000   -0.31116
674320.0000    0.05444
674360.0000   -0.23782
674400.0000   -0.25634
674440.0000   -0.22427
674480.0000   -0.51784
674520.0000   -0.68586
674560.0000   -0.44650
674600.0000   -0.71681
674640.0000   -0.87742
674680.0000   -0.40447
674720.0000   -0.06775
674760.0000   -0.36032
674800.0000   -0.17806
674840.0000   -0.06213
674880.0000    0.05499
674920.0000   -0.07590
674960.0000   -0.15245
675000.0000   -0.56347
675040.0000   -0.14296
675080.0000   -0.49167
675120.0000   -0.33613
675160.0000   -0.18597
675200.0000   -0.23087
675240.0000   -0.07103
675280.0000   -0.44688
675320.0000   -0.51075
675360.0000   -0.60504
675400.0000   -0.53691
675440.0000   -0.63751
675480.0000   -0.53124
675520.0000   -0.63163
675560.0000   -0.53615
675600.0000   -0.33345
675640.0000   -0.50441
675680.0000   -0.30202
675720.0000   -0.17404
675760.0000   -0.23253
675800.0000    0.04528
675840.0000   -0.08786
675880.0000   -0.22304
675920.0000   -0.30123
675960.0000   -0.28862
676000.0000   -0.49828
676040.0000   -0.33897
676080.0000   -0.19043
676120.0000   -0.19739
676160.0000   -0.09119
676200.0000   -0.37154
676240.0000   -0.13699
676280.0000   -0.06719
676320.0000   -0.20263
676360.0000   -0.59070
676400.0000   -0.65813
676440.0000   -0.45956
676480.0000   -0.11029
676520.0000   -0.39824
676560.0000   -0.47746
676600.0000   -0.25644
676640.0000   -0.38369
676680.0000   -0.25154
676720.0000   -0.15600
676760.0000   -0.50705
676800.0000   -0.27222
676840.0000   -0.38455
676880.0000   -0.41939
676920.0000   -0.33331
676960.0000   -0.51084
677000.0000   -0.19053
677040.0000   -0.15657
677080.0000   -0.35980
677120.0000   -0.27116
677160.0000    0.00686
677200.0000   -0.36023
677240.0000   -0.74374
677280.0000   -0.58821
677320.0000   -0.55386
677360.0000   -0.24899
677400.0000   -0.52109
677440.0000   -0.58078
677480.0000   -0.31818
677520.0000   -0.27773
677560.0000   -0.15355
677600.0000   -0.29052
677640.0000   -0.49979
677680.0000   -0.49358
677720.0000   -0.59048
677760.0000   -0.25165
677800.0000   -0.29285
677840.0000   -0.25055
677880.0000   -0.16028
677920.0000   -0.29525
677960.0000   -0.54396
678000.0000   -0.31938
678040.0000   -0.50448
678080.0000   -0.49431
678120.0000   -0.32405
678160.0000   -0.56965
678200.0000   -0.76936
678240.0000   -0.43352
678280.0000   -0.31758
678320.0000   -0.27239
678360.0000   -0.33901
678400.0000   -0.45198
678440.0000   -0.21247
678480.0000   -0.44622
678520.0000   -0.25322
678560.0000   -0.44055
678600.0000   -0.43520
678640.0000   -0.45213
678680.0000   -0.41171
678720.0000   -0.47777
678760.0000   -0.31433
678800.0000    0.20828
678840.0000    0.08827
678880.0000    0.18111
678920.0000    0.33853
678960.0000    0.17326
679000.0000   -0.02658
679040.0000    0.03313
679080.0000    0.11025
679120.0000    0.11979
679160.0000    0.06149
679200.0000    0.03663
679240.0000    0.13517
679280.0000    0.18938
679320.0000    0.23808
679360.0000   -0.01379
679400.0000    0.27452
679440.0000    0.15393
679480.0000    0.14847
679520.0000    0.20630
679560.0000    0.21105
679600.0000    0.25673
679640.0000    0.22180
679680.0000    0.26232
679720.0000    0.21645
679760.0000    0.21551
679800.0000    0.13597
679840.0000    0.37321
679880.0000    0.29993
679920.0000    0.40768
679960.0000    0.15876
680000.0000    0.32015
680040.0000    0.22886
680080.0000    0.50713
680120.0000    0.13488
680160.0000   -0.15868
680200.0000   -0.30462
680240.0000    0.07338
680280.0000   -0.48914
680320.0000   -0.32116
680360.0000   -0.03248
680400.0000    0.23251
680440.0000    0.24610
680480.0000    0.24924
680520.0000   -0.19502
680560.0000   -0.13928
680600.0000   -0.26262
680640.0000   -0.05881
680680.0000    0.09793
680720.0000    0.27275
680760.0000    0.30364
680800.0000    0.30296
680840.0000   -0.04326
680880.0000    0.19490
680920.0000    0.25436
680960.0000   -0.01470
681000.0000    0.10025
681040.0000    0.41357
681080.0000    0.41932
681120.0000    0.32064
681160.0000    0.35015
681200.0000    0.36609
681240.0000    0.31670
681280.0000    0.42377
681320.0000    0.29189
681360.0000    0.25708
681400.0000    0.28524
681440.0000    0.39301
681480.0000    0.49031
681520.0000    0.27599
681560.0000    0.15692
681600.0000    0.08987
681640.0000    0.38398
681680.0000    0.41795
681720.0000    0.35247
681760.0000    0.09949
681800.0000   -0.02725
681840.0000    0.09273
681880.0000    0.33468
681920.0000    0.37699
681960.0000    0.20270
682000.0000    0.57949
682040.0000    0.30834
682080.0000    0.41030
682120.0000    0.31018
682160.0000    0.21543
682200.0000    0.44781
682240.0000    0.32538
682280.0000    0.27354
682320.0000    0.45127
682360.0000    0.26969
682400.0000    0.36602
682440.0000    0.43277
682480.0000    0.49918
682520.0000    0.72021
682560.0000    0.52729
682600.0000    0.39474
682640.0000    0.71781
682680.0000    0.47883
682720.0000    0.37809
682760.0000    0.48534
682800.0000    0.55123
682840.0000    0.52596
682880.0000    0.45065
682920.0000    0.26937
682960.0000    0.31907
683000.0000    0.40322
683040.0000    0.41990
683080.0000    0.35936
683120.0000    0.23107
683160.0000    0.31821
683200.0000    0.14135
683240.0000   -0.12204
683280.0000   -0.01268
683320.0000    0.62238
683360.0000    0.18403
683400.0000    0.07515
683440.0000    0.31862
683480.0000    0.46764
683520.0000    0.79232
683560.0000    0.49106
683600.0000    0.53109
683640.0000    0.33725
683680.0000    0.39956
683720.0000    0.19388
683760.0000    0.27928
683800.0000    0.27568
683840.0000    0.30415
683880.0000    0.35756
683920.0000    0.16411
683960.0000    0.10554
684000.0000    0.50746
684040.0000    0.21760
684080.0000    0.34464
684120.0000    0.34034
684160.0000    0.34040
684200.0000    0.36972
684240.0000    0.27953
684280.0000    0.15366
684320.0000    0.23635
684360.0000    0.13733
684400.0000    0.26297
684440.0000    0.12204
684480.0000    0.04959
684520.0000    0.25506
684560.0000    0.10311
684600.0000    0.11898
684640.0000    0.51633
684680.0000    0.15549
684720.0000    0.28996
684760.0000    0.10217
684800.0000    0.20376
684840.0000    0.06852
684880.0000    0.39757
684920.0000    0.21241
684960.0000    0.22517
685000.0000    0.31382
685040.0000    0.39817
685080.0000    0.23372
685120.0000    0.22307
685160.0000    0.10128
685200.0000    0.12373
685240.0000    0.31518
685280.0000    0.31945
685320.0000    0.31269
685360.0000    0.35589
685400.0000    0.11764
685440.0000    0.13950
685480.0000    0.31972
685520.0000    0.44832
685560.0000    0.41986
685600.0000    0.36790
685640.0000    0.31985
685680.0000    0.24730
685720.0000    0.19007
685760.0000    0.29924
685800.0000    0.20966
685840.0000    0.45161
685880.0000    0.29288
685920.0000    0.24443
685960.0000    0.14220
686000.0000    0.38036
686040.0000    0.26389
686080.0000    0.23933
686120.0000    0.38112
686160.0000    0.35324
686200.0000    0.18251
686240.0000    0.31086
686280.0000    0.22910
686320.0000    0.27440
686360.0000    0.05502
686400.0000    0.33533
686440.0000    0.27410
686480.0000    0.09123
686520.0000    0.54208
686560.0000    0.37200
686600.0000    0.28700
686640.0000    0.41760
686680.0000    0.00942
686720.0000    0.23149
686760.0000    0.16288
686800.0000    0.25429
686840.0000    0.04848
686880.0000    0.30944
686920.0000    0.47949
686960.0000    0.18128
687000.0000    0.14573
687040.0000    0.50203
687080.0000    0.11348
687120.0000    0.08011
687160.0000    0.52264
687200.0000    0.28322
687240.0000    0.37122
687280.0000    0.61237
687320.0000    0.28072
687360.0000    0.48200
687400.0000    0.56339
687440.0000    0.34997
687480.0000    0.30098
687520.0000    0.28013
687560.0000    0.35702
687600.0000    0.26273
687640.0000    0.22764
687680.0000    0.08184
687720.0000    0.40853
687760.0000    0.21294
687800.0000    0.03420
687840.0000    0.34565
687880.0000    0.23385
687920.0000    0.57011
687960.0000    0.17278
688000.0000    0.42401
688040.0000    0.36413
688080.0000    0.38461
688120.0000    0.63892
688160.0000    0.25291
688200.0000    0.29195
688240.0000    0.31155
688280.0000    0.27239
688320.0000    0.54840
688360.0000    0.30497
688400.0000    0.50115
688440.0000    0.39987
688480.0000    0.29729
688520.0000    0.33959
688560.0000    0.31736
688600.0000    0.34216
688640.0000    0.22478
688680.0000    0.19660
688720.0000    0.45499
688760.0000    0.44322
688800.0000    0.53692
688840.0000    0.38044
688880.0000    0.26093
688920.0000    0.36418
688960.0000    0.35703
689000.0000    0.14699
689040.0000    0.40888
689080.0000    0.04509
689120.0000    0.27646
689160.0000    0.17639
689200.0000    0.88568
689240.0000    0.18575
689280.0000    0.23739
689320.0000    0.42447
689360.0000    0.24818
689400.0000    0.47987
689440.0000    0.54323
689480.0000    0.45413
689520.0000    0.27171
689560.0000    0.26704
689600.0000   -0.08402
689640.0000    0.12217
689680.0000   -0.05197
689720.0000   -0.05242
689760.0000    0.02398
689800.0000   -0.26742
689840.0000   -0.02345
689880.0000    0.05701
689920.0000   -0.10960
689960.0000   -0.36264
690000.0000   -0.14471
690040.0000   -0.16658
690080.0000   -0.31155
690120.0000   -0.45038
690160.0000   -0.46705
690200.0000   -0.19753
690240.0000   -0.59674
690280.0000   -0.51895
690320.0000   -0.65987
690360.0000   -0.66620
690400.0000   -0.90399
690440.0000   -0.75849
690480.0000   -0.68759
690520.0000   -0.85322
690560.0000   -0.94895
690600.0000   -0.75592
690640.0000   -0.70959
690680.0000   -0.67638
690720.0000   -0.54730
690760.0000   -0.76576
690800.0000   -0.85740
690840.0000   -0.89885
690880.0000   -0.40595
690920.0000   -0.98981
690960.0000   -0.52501
691000.0000   -0.59130
691040.0000   -0.60870
691080.0000   -0.54517
691120.0000   -0.65550
691160.0000   -0.49786
691200.0000   -0.40599
691240.0000   -0.61293
691280.0000   -0.46374
691320.0000   -0.29680
691360.0000   -0.74787
691400.0000   -0.62601
691440.0000   -0.85015
691480.0000   -0.66009
691520.0000   -0.91087
691560.0000   -0.79462
691600.0000   -0.73547
691640.0000   -0.73295
691680.0000   -0.11938
691720.0000   -0.66686
691760.0000   -1.02724
691800.0000   -0.53272
691840.0000   -0.07528
691880.0000   -0.43255
691920.0000   -0.27045
691960.0000   -0.38508
692000.0000   -0.63246
692040.0000   -0.79007
692080.0000   -0.52849
692120.0000   -0.36567
692160.0000   -0.79272
692200.0000   -0.51832
692240.0000   -0.26921
692280.0000   -0.06664
692320.0000   -0.04420
692360.0000    0.19610
692400.0000    0.19048
692440.0000    0.11247
692480.0000    0.21258
692520.0000    0.20828
692560.0000    0.15321
692600.0000    0.03284
692640.0000    0.31386
692680.0000    0.10323
692720.0000   -0.14444
692760.0000   -0.00570
692800.0000   -0.29620
692840.0000   -0.38010
692880.0000   -0.47414
692920.0000   -0.73815
692960.0000   -0.99258
693000.0000   -0.76024
693040.0000   -1.01358
693080.0000   -0.75094
693120.0000   -0.42316
693160.0000   -0.88582
693200.0000   -0.50473
693240.0000   -0.59087
693280.0000   -0.62975
693320.0000   -0.66351
693360.0000   -0.80216
693400.0000   -0.44049
693440.0000   -0.38463
693480.0000   -0.09276
693520.0000   -0.07359
693560.0000   -0.29460
693600.0000   -0.19101
693640.0000   -0.26303
693680.0000   -0.51026
693720.0000   -0.47358
693760.0000   -0.56255
693800.0000   -0.27077
693840.0000   -0.14753
693880.0000   -0.12514
693920.0000    0.00209
693960.0000    0.00881
694000.0000   -0.35305
694040.0000   -0.53714
694080.0000   -0.97742
694120.0000   -0.92231
694160.0000   -0.70296
694200.0000   -1.00846
694240.0000   -0.94600
694280.0000   -0.87350
694320.0000   -1.10724
694360.0000   -0.82276
694400.0000   -1.12887
694440.0000   -1.05165
694480.0000   -0.78670
694520.0000   -0.81034
694560.0000   -0.86683
694600.0000   -0.55364
694640.0000   -0.62343
694680.0000   -0.82990
694720.0000   -0.53555
694760.0000   -0.73089
694800.0000   -0.51204
694840.0000   -0.49777
694880.0000   -0.50137
694920.0000   -0.32287
694960.0000   -0.53030
695000.0000   -0.73405
695040.0000   -0.85489
695080.0000   -0.81757
695120.0000   -0.52155
695160.0000   -0.72743
695200.0000   -0.33707
695240.0000   -0.57481
695280.0000   -0.47015
695320.0000   -0.29122
695360.0000   -0.48636
695400.0000   -0.57838
695440.0000   -0.53543
695480.0000   -0.54809
695520.0000   -0.69982
695560.0000   -0.48239
695600.0000   -0.49993
695640.0000   -0.57638
695680.0000   -0.59233
695720.0000   -0.63263
695760.0000   -0.66929
695800.0000   -0.50245
695840.0000   -0.54497
695880.0000   -0.38805
695920.0000   -0.54256
695960.0000   -0.35563
696000.0000   -0.61958
696040.0000   -0.64876
696080.0000   -0.46015
696120.0000   -0.25338
696160.0000   -0.53311
696200.0000   -0.12678
696240.0000   -0.18397
696280.0000   -0.24232
696320.0000   -0.08929
696360.0000   -0.16525
696400.0000   -0.37584
696440.0000   -0.40034
696480.0000   -0.63072
696520.0000   -0.45353
696560.0000   -0.59316
696600.0000   -0.38505
696640.0000   -0.06810
696680.0000   -0.43746
696720.0000   -0.84666
696760.0000   -0.87970
696800.0000   -0.66867
696840.0000   -0.85524
696880.0000   -0.62177
696920.0000   -0.74834
696960.0000   -0.49061
697000.0000   -0.59898
697040.0000   -0.58852
697080.0000   -0.33197
697120.0000   -0.57409
697160.0000   -0.08754
697200.0000    0.17543
697240.0000   -0.00564
697280.0000   -0.41958
697320.0000   -0.65615
697360.0000   -0.50943
697400.0000   -0.52466
697440.0000   -0.44086
697480.0000   -0.38382
697520.0000   -0.37452
697560.0000   -0.46141
697600.0000   -0.42268
697640.0000   -0.64566
697680.0000   -0.37030
697720.0000   -0.52955
697760.0000   -0.32663
697800.0000   -0.21736
697840.0000   -0.13961
697880.0000   -0.15068
697920.0000   -0.40975
697960.0000   -0.48166
698000.0000   -0.28649
698040.0000   -0.40818
698080.0000   -0.40691
698120.0000   -0.06830
698160.0000   -0.21551
698200.0000   -0.02154
698240.0000    0.02896
698280.0000   -0.44018
698320.0000   -0.62162
698360.0000   -0.61094
698400.0000   -0.10594
698440.0000   -0.20843
698480.0000   -0.42450
698520.0000   -0.27090
698560.0000   -0.68753
698600.0000   -0.51259
698640.0000   -0.53915
698680.0000   -0.41551
698720.0000   -0.16586
698760.0000   -0.45680
698800.0000   -0.20310
698840.0000   -0.44970
698880.0000   -0.22819
698920.0000   -0.48164
698960.0000   -0.58095
699000.0000   -0.43429
699040.0000   -0.51770
699080.0000   -0.82487
699120.0000   -0.41225
699160.0000   -0.52696
699200.0000   -0.63350
699240.0000   -0.58251
699280.0000   -0.44753
699320.0000   -0.09621
699360.0000   -0.47912
699400.0000   -0.19894
699440.0000   -0.58220
699480.0000   -0.59229
699520.0000   -0.64983
699560.0000   -0.45256
699600.0000   -0.70962
699640.0000   -0.58960
699680.0000   -0.53358
699720.0000   -0.68185
699760.0000   -0.46879
699800.0000   -0.43385
699840.0000   -0.21537
699880.0000   -0.30736
699920.0000   -0.61485
699960.0000   -0.67827
700000.0000   -0.69359
700040.0000   -0.63759
700080.0000   -0.57974
700120.0000   -0.78009
700160.0000   -0.67987
700200.0000   -0.75934
700240.0000   -0.56244
700280.0000   -0.52613
700320.0000   -0.52618
700360.0000   -0.22448
700400.0000   -0.50550
700440.0000   -0.32628
700480.0000   -0.54349
700520.0000   -0.51864
700560.0000   -0.32849
700600.0000   -0.63006
700640.0000   -0.06563
700680.0000   -0.17927
700720.0000    0.08502
700760.0000   -0.38009
700800.0000   -0.35521
700840.0000   -0.08998
700880.0000   -0.19973
700920.0000   -0.19255
700960.0000   -0.42986
701000.0000   -0.14629
701040.0000   -0.21781
701080.0000   -0.20518
701120.0000   -0.31870
701160.0000   -0.00112
701200.0000   -0.53859
701240.0000   -0.73879
701280.0000   -0.61923
701320.0000   -0.09956
701360.0000   -0.53504
701400.0000   -0.37823
701440.0000   -0.31550
701480.0000   -0.17794
701520.0000   -0.26819
701560.0000   -0.27464
701600.0000   -0.02352
701640.0000   -0.22924
701680.0000   -0.40086
701720.0000   -0.84365
701760.0000   -0.48573
701800.0000   -0.25030
701840.0000   -0.46723
701880.0000   -0.26320
701920.0000   -0.32955
701960.0000   -0.34517
702000.0000   -0.52787
702040.0000   -0.19899
702080.0000   -0.25814
702120.0000   -0.23282
702160.0000    0.00692
702200.0000   -0.08377
702240.0000   -0.08607
702280.0000   -0.30320
702320.0000   -0.32004
702360.0000   -0.15770
702400.0000   -0.02222
702440.0000    0.15962
702480.0000    0.26316
702520.0000    0.19790
702560.0000   -0.27082
702600.0000   -0.15958
702640.0000   -0.02118
702680.0000    0.35864
702720.0000    0.47990
702760.0000    0.24173
702800.0000    0.20992
702840.0000    0.12663
702880.0000   -0.01324
702920.0000    0.22478
702960.0000   -0.10699
703000.0000   -0.08124
703040.0000   -0.15298
703080.0000   -0.21633
703120.0000   -0.11213
703160.0000    0.20491
703200.0000   -0.16392
703240.0000   -0.04185
703280.0000   -0.04051
703320.0000   -0.18898
703360.0000   -0.04754
703400.0000    0.29916
703440.0000    0.34141
703480.0000    0.07098
703520.0000    0.21924
703560.0000    0.38737
703600.0000    0.19538
703640.0000    0.24254
703680.0000    0.35574
703720.0000    0.32186
703760.0000    0.29155
703800.0000    0.32044
703840.0000    0.51569
703880.0000    0.45501
703920.0000    0.28191
703960.0000    0.37639
704000.0000    0.59834
704040.0000    0.30236
704080.0000    0.24399
704120.0000    0.34685
704160.0000    0.29485
704200.0000    0.20429
704240.0000    0.22891
704280.0000    0.17319
704320.0000    0.21198
704360.0000    0.19881
704400.0000    0.35358
704440.0000    0.21262
704480.0000    0.10860
704520.0000    0.13575
704560.0000   -0.21287
704600.0000   -0.11081
704640.0000   -0.29517
704680.0000   -0.44611
704720.0000   -0.27585
704760.0000   -0.35956
704800.0000    0.01718
704840.0000   -0.25555
704880.0000   -0.14799
704920.0000   -0.20215
704960.0000   -0.29612
705000.0000   -0.35122
705040.0000   -0.24323
705080.0000   -0.52849
705120.0000   -0.42781
705160.0000   -0.14238
705200.0000   -0.31563
705240.0000    0.10980
705280.0000   -0.49239
705320.0000    0.06865
705360.0000    0.09177
705400.0000    0.32780
705440.0000    0.22518
705480.0000    0.00553
705520.0000    0.18708
705560.0000   -0.13881
705600.0000    0.03543
705640.0000   -0.07109
705680.0000   -0.10493
705720.0000   -0.10410
705760.0000   -0.30333
705800.0000   -0.15779
705840.0000   -0.15561
705880.0000   -0.31336
705920.0000   -0.11318
705960.0000   -0.34263
706000.0000   -0.23932
706040.0000   -0.06666
706080.0000   -0.15443
706120.0000   -0.23223
706160.0000   -0.11920
706200.0000   -0.32124
706240.0000   -0.27156
706280.0000   -0.43054
706320.0000   -0.21952
706360.0000   -0.29307
706400.0000   -0.43875
706440.0000   -0.40710
706480.0000   -0.35295
706520.0000   -0.60210
706560.0000   -0.27020
706600.0000   -0.39208
706640.0000   -0.62728
706680.0000   -0.38739
706720.0000   -0.47789
706760.0000   -0.53590
706800.0000   -0.12207
706840.0000   -0.22630
706880.0000   -0.19527
706920.0000   -0.58428
706960.0000   -0.85802
707000.0000   -0.60241
707040.0000   -0.86329
707080.0000   -0.93149
707120.0000   -0.85764
707160.0000   -0.77027
707200.0000   -0.80434
707240.0000   -1.15839
707280.0000   -0.76612
707320.0000   -0.86508
707360.0000   -0.32932
707400.0000   -0.40348
707440.0000   -0.13408
707480.0000   -0.22869
707520.0000   -0.36830
707560.0000   -0.23672
707600.0000   -0.71426
707640.0000   -0.85880
707680.0000   -0.25459
707720.0000   -0.29126
707760.0000   -0.21606
707800.0000   -0.26844
707840.0000   -0.24765
707880.0000   -0.16780
707920.0000   -0.22043
707960.0000   -0.24096
708000.0000   -0.18785
708040.0000   -0.22344
708080.0000   -0.65809
708120.0000   -0.53469
708160.0000   -0.22507
708200.0000   -0.09229
708240.0000   -0.28324
708280.0000   -0.62056
708320.0000   -0.25128
708360.0000   -0.28199
708400.0000   -0.75106
708440.0000   -0.41992
708480.0000   -0.56496
708520.0000   -0.42680
708560.0000   -0.64002
708600.0000   -0.54576
708640.0000   -0.81139
708680.0000   -0.00682
708720.0000    0.30892
708760.0000    0.25620
708800.0000    0.25177
708840.0000    0.23621
708880.0000    0.24280
708920.0000    0.29604
708960.0000    0.23918
709000.0000    0.06310
709040.0000    0.19941
709080.0000    0.06498
709120.0000    0.01633
709160.0000    0.19522
709200.0000    0.20656
709240.0000   -0.14540
709280.0000    0.05846
709320.0000    0.15622
709360.0000    0.14883
709400.0000   -0.14184
709440.0000   -0.28201
709480.0000   -0.47953
709520.0000   -0.03132
709560.0000   -0.06822
709600.0000    0.00847
709640.0000    0.01660
709680.0000   -0.08597
709720.0000    0.09413
709760.0000    0.08177
709800.0000    0.25116
709840.0000    0.14071
709880.0000    0.30089
709920.0000    0.25497
709960.0000    0.24583
710000.0000    0.26506
710040.0000    0.27016
710080.0000    0.17782
710120.0000    0.23541
710160.0000    0.20394
710200.0000    0.18171
710240.0000    0.12715
710280.0000    0.18989
710320.0000    0.29421
710360.0000    0.15376
710400.0000    0.19556
710440.0000    0.52312
710480.0000    0.28352
710520.0000    0.41363
710560.0000    0.30345
710600.0000    0.08503
710640.0000    0.54349
710680.0000    0.31630
710720.0000    0.24560
710760.0000    0.39016
710800.0000    0.22275
710840.0000    0.26818
710880.0000    0.17567
710920.0000    0.24756
710960.0000    0.23211
711000.0000    0.48036
711040.0000    0.52212
711080.0000    0.39417
711120.0000    0.56336
711160.0000    0.52537
711200.0000    0.23589
711240.0000    0.27093
711280.0000    0.22198
711320.0000    0.27360
711360.0000    0.23157
711400.0000    0.21576
711440.0000    0.37481
711480.0000    0.26427
711520.0000    0.18761
711560.0000    0.28500
711600.0000    0.16581
711640.0000    0.31928
711680.0000    0.37591
711720.0000    0.44074
711760.0000    0.45496
711800.0000    0.25548
711840.0000    0.42265
711880.0000    0.00216
711920.0000    0.04886
711960.0000    0.25658
712000.0000    0.29635
712040.0000    0.07176
712080.0000    0.21690
712120.0000    0.39529
712160.0000    0.27096
712200.0000    0.38080
712240.0000    0.29106
712280.0000    0.21331
712320.0000    0.23665
712360.0000    0.54805
712400.0000    0.34315
712440.0000    0.68656
712480.0000    0.43653
712520.0000    0.39355
712560.0000    0.25854
712600.0000    0.15505
712640.0000    0.25642
712680.0000    0.35916
712720.0000    0.42984
712760.0000    0.54724
712800.0000    0.22378
712840.0000    0.14941
712880.0000    0.41492
712920.0000    0.38901
712960.0000    0.03278
713000.0000    0.36174
713040.0000    0.16105
713080.0000    0.39543
713120.0000    0.56301
713160.0000    0.56857
713200.0000    0.40349
713240.0000    0.63359
713280.0000    0.58440
713320.0000    0.40472
713360.0000    0.62481
713400.0000    0.58968
713440.0000    0.32670
713480.0000    0.45155
713520.0000    0.29445
713560.0000    0.31527
713600.0000    0.33648
713640.0000    0.30509
713680.0000    0.23931
713720.0000    0.34994
713760.0000   -0.01082
713800.0000   -0.11254
713840.0000   -0.20322
713880.0000   -0.25060
713920.0000   -0.59179
713960.0000   -0.40155
714000.0000   -0.35640
714040.0000   -0.25067
714080.0000   -0.11368
714120.0000   -0.34007
714160.0000   -0.09435
714200.0000   -0.15128
714240.0000   -0.13243
714280.0000   -0.26302
714320.0000   -0.30325
714360.0000   -0.50581
714400.0000   -0.22621
714440.0000   -0.26357
714480.0000   -0.56105
714520.0000   -0.56199
714560.0000   -0.46558
714600.0000   -0.19720
714640.0000   -0.32837
714680.0000   -0.23680
714720.0000    0.03198
714760.0000    0.32884
714800.0000    0.40245
714840.0000    0.14627
714880.0000    0.24673
714920.0000    0.01450
714960.0000    0.20858
715000.0000    0.25868
715040.0000    0.38028
715080.0000    0.42233
715120.0000    0.11530
715160.0000    0.16255
715200.0000   -0.20224
715240.0000   -0.21353
715280.0000   -0.28836
715320.0000   -0.19608
715360.0000   -0.58429
715400.0000   -0.73113
715440.0000   -0.45184
715480.0000   -0.16375
715520.0000   -0.20030
715560.0000   -0.83663
715600.0000   -0.18377
715640.0000   -0.42537
715680.0000   -0.66896
715720.0000   -0.77380
715760.0000   -0.22047
715800.0000   -0.14938
715840.0000   -0.25760
715880.0000   -0.74635
715920.0000   -0.43646
715960.0000   -0.34899
716000.0000   -0.48353
716040.0000   -0.47228
716080.0000   -0.15586
716120.0000   -0.52826
716160.0000   -0.48628
716200.0000   -0.38704
716240.0000   -0.36881
716280.0000   -0.77844
716320.0000   -0.71723
716360.0000   -0.21406
716400.0000   -0.38112
716440.0000   -0.21637
716480.0000   -0.55206
716520.0000   -0.81861
716560.0000   -0.70807
716600.0000   -0.61246
716640.0000   -0.44170
716680.0000   -0.07737
716720.0000   -0.35857
716760.0000   -0.20733
716800.0000   -0.31067
716840.0000   -0.53210
716880.0000   -0.28116
716920.0000   -0.27819
716960.0000   -0.69755
717000.0000   -0.35283
717040.0000   -0.17553
717080.0000   -0.01664
717120.0000   -0.21526
717160.0000   -0.35388
717200.0000   -0.33366
717240.0000   -0.63469
717280.0000   -0.49673
717320.0000   -0.23183
717360.0000   -0.13584
717400.0000   -0.04434
717440.0000   -0.26941
717480.0000   -0.38335
717520.0000   -0.17044
717560.0000   -0.37590
717600.0000   -0.26719
717640.0000   -0.36501
717680.0000   -0.20657
717720.0000   -0.69574
717760.0000   -0.42187
717800.0000   -0.19582
717840.0000   -0.31181
717880.0000    0.03975
717920.0000   -0.22449
717960.0000   -0.21991
718000.0000   -0.08972
718040.0000   -0.10901
718080.0000   -0.06972
718120.0000   -0.20591
718160.0000   -0.26373
718200.0000   -0.40093
718240.0000   -0.51832
718280.0000   -0.55398
718320.0000   -0.44316
718360.0000   -0.66621
718400.0000   -1.26473
718440.0000   -0.70161
718480.0000   -0.65663
718520.0000   -0.59401
718560.0000   -0.43700
718600.0000   -0.35455
718640.0000   -0.28035
718680.0000   -0.42626
718720.0000   -0.43215
718760.0000   -0.18195
718800.0000   -0.36176
718840.0000   -0.29780
718880.0000   -0.50842
718920.0000   -0.44269
718960.0000   -0.11931
719000.0000   -0.17330
719040.0000   -0.25129
719080.0000   -0.26482
719120.0000   -0.45808
719160.0000   -0.48344
719200.0000   -0.34518
719240.0000   -0.59712
719280.0000   -0.57312
719320.0000   -0.65632
719360.0000   -0.75047
719400.0000   -0.53876
719440.0000   -0.65289
719480.0000   -0.41576
719520.0000   -0.32755
719560.0000   -0.51810
719600.0000   -0.27206
719640.0000   -0.36053
719680.0000   -0.39543
719720.0000   -0.43444
719760.0000   -0.56988
719800.0000   -0.28630
719840.0000   -0.35249
719880.0000   -0.58458
719920.0000   -0.20928
719960.0000   -0.33234
720000.0000   -0.44961
720040.0000   -0.25849
720080.0000   -0.69081
720120.0000   -0.60427
720160.0000   -0.77228
720200.0000   -0.39664
720240.0000   -0.44434
720280.0000   -0.53814
720320.0000   -0.51996
720360.0000   -0.38061
720400.0000   -0.15775
720440.0000   -0.38366
720480.0000   -0.24092
720520.0000   -0.12950
720560.0000   -0.15517
720600.0000   -0.15314
720640.0000   -0.28287
720680.0000   -0.21466
720720.0000   -0.11189
720760.0000   -0.38603
720800.0000   -0.26603
720840.0000   -0.55852
720880.0000   -0.60106
720920.0000   -0.49501
720960.0000   -0.38268
721000.0000   -0.49784
721040.0000   -0.59014
721080.0000   -0.55080
721120.0000   -0.26988
721160.0000   -0.68171
721200.0000   -0.57142
721240.0000   -0.35173
721280.0000   -0.31972
721320.0000   -0.52855
721360.0000   -0.60094
721400.0000   -0.57915
721440.0000   -0.36929
721480.0000   -0.45059
721520.0000   -0.13696
721560.0000   -0.33135
721600.0000   -0.09675
721640.0000   -0.18081
721680.0000   -0.44688
721720.0000    0.01688
721760.0000   -0.22677
721800.0000   -0.13333
721840.0000   -0.36450
721880.0000   -0.39364
721920.0000   -0.64533
721960.0000   -0.44719
722000.0000   -0.46390
722040.0000   -0.57316
722080.0000   -0.44461
722120.0000   -0.28587
722160.0000   -0.79942
722200.0000   -0.56323
722240.0000   -0.47812
722280.0000   -0.59951
722320.0000   -0.43735
722360.0000   -0.54131
722400.0000   -0.21490
722440.0000   -0.25277
722480.0000   -0.28643
722520.0000   -0.14792
722560.0000   -0.58339
722600.0000   -0.55025
722640.0000   -0.45912
722680.0000   -0.49236
722720.0000   -0.74800
722760.0000   -0.45896
722800.0000   -0.23667
722840.0000   -0.23833
722880.0000   -0.29153
722920.0000   -0.13548
722960.0000   -0.17793
723000.0000   -0.23747
723040.0000   -0.09180
723080.0000   -0.22874
723120.0000   -0.30656
723160.0000   -0.21374
723200.0000   -0.16608
723240.0000   -0.58005
723280.0000   -0.26064
723320.0000   -0.41899
723360.0000   -0.64858
723400.0000   -0.50847
723440.0000   -0.55086
723480.0000   -0.44743
723520.0000   -0.54321
723560.0000   -0.56580
723600.0000   -0.37633
723640.0000   -0.51226
723680.0000   -0.72556
723720.0000   -0.62323
723760.0000   -0.58488
723800.0000   -0.79099
723840.0000   -0.54526
[truncated: 158,795 more chars]
