# Supplementary material for: Comment on 'Valid molecular dynamics simulations of human hemoglobin require a surprisingly large box size'
Source: eLife. 2019 Jun 20;8:e44718. doi: 10.7554/eLife.44718 (PMC6586461; doi:10.7554/eLife.44718)
Supplement: Figure 4—source data 1. — The zip archive contains a README file describing which source files correspond to the different panels. [file elife-44718-fig4-data1.zip › figure4/panels_EF/amber/box2/eq2/proj.xvg]

25000.0000   -0.73355
25040.0000   -0.55590
25080.0000   -0.69486
25120.0000   -0.57853
25160.0000   -0.32024
25200.0000   -0.48387
25240.0000   -0.11563
25280.0000   -0.13978
25320.0000   -0.10551
25360.0000    0.11508
25400.0000   -0.32885
25440.0000   -0.14887
25480.0000   -0.29369
25520.0000   -0.27486
25560.0000   -0.13881
25600.0000   -0.42353
25640.0000   -0.50883
25680.0000   -0.62718
25720.0000   -0.69812
25760.0000   -0.82437
25800.0000   -0.65694
25840.0000   -0.79331
25880.0000   -0.98492
25920.0000   -0.86635
25960.0000   -0.57816
26000.0000   -0.75658
26040.0000   -0.73919
26080.0000   -0.65285
26120.0000   -0.52303
26160.0000   -0.55597
26200.0000   -0.49489
26240.0000   -0.57530
26280.0000   -0.57201
26320.0000   -0.64947
26360.0000   -0.68737
26400.0000   -0.45928
26440.0000   -0.36522
26480.0000   -0.58461
26520.0000   -0.46473
26560.0000   -0.60789
26600.0000   -0.73993
26640.0000   -0.60367
26680.0000   -0.84026
26720.0000   -0.40023
26760.0000   -0.47656
26800.0000   -0.62289
26840.0000   -0.62245
26880.0000   -0.58010
26920.0000   -0.18650
26960.0000   -0.21776
27000.0000   -0.15900
27040.0000   -0.51151
27080.0000   -0.45761
27120.0000   -0.27288
27160.0000   -0.33974
27200.0000   -0.17343
27240.0000   -0.26157
27280.0000   -0.32306
27320.0000   -0.52397
27360.0000   -0.52899
27400.0000   -0.56225
27440.0000   -0.63927
27480.0000   -0.24857
27520.0000   -0.52138
27560.0000   -0.27818
27600.0000   -0.96519
27640.0000   -0.36570
27680.0000   -0.13367
27720.0000   -0.66392
27760.0000   -0.80224
27800.0000   -0.68835
27840.0000   -0.17828
27880.0000   -0.22170
27920.0000   -0.60122
27960.0000   -0.30005
28000.0000   -0.62442
28040.0000   -0.37746
28080.0000   -0.14746
28120.0000   -0.32625
28160.0000   -0.19332
28200.0000   -0.19090
28240.0000   -0.21619
28280.0000   -0.12272
28320.0000   -0.01717
28360.0000    0.08921
28400.0000    0.00299
28440.0000   -0.74820
28480.0000   -0.62642
28520.0000   -0.81595
28560.0000   -0.59497
28600.0000   -0.00960
28640.0000   -0.19671
28680.0000   -0.18044
28720.0000   -0.64620
28760.0000   -0.65092
28800.0000   -0.58040
28840.0000   -0.56926
28880.0000   -0.34256
28920.0000   -0.49520
28960.0000   -0.08971
29000.0000   -0.24215
29040.0000   -0.42617
29080.0000   -0.24012
29120.0000   -0.41150
29160.0000   -0.22724
29200.0000   -0.24444
29240.0000   -0.20042
29280.0000   -0.39066
29320.0000   -0.38270
29360.0000   -0.28309
29400.0000   -0.58242
29440.0000   -0.31015
29480.0000   -0.57226
29520.0000   -0.16054
29560.0000   -0.16028
29600.0000   -0.15532
29640.0000   -0.07854
29680.0000    0.14645
29720.0000   -0.18501
29760.0000   -0.37515
29800.0000   -0.84706
29840.0000   -0.65584
29880.0000   -0.11269
29920.0000   -0.28078
29960.0000   -0.34582
30000.0000   -0.51743
30040.0000   -0.44482
30080.0000   -0.40204
30120.0000   -0.32161
30160.0000   -0.53562
30200.0000   -0.49737
30240.0000   -0.45596
30280.0000   -0.71737
30320.0000   -0.52547
30360.0000   -0.23363
30400.0000   -0.38856
30440.0000   -0.38281
30480.0000   -0.67664
30520.0000   -0.15899
30560.0000   -0.44282
30600.0000    0.00649
30640.0000   -0.11962
30680.0000   -0.11195
30720.0000   -0.04308
30760.0000    0.02378
30800.0000   -0.04081
30840.0000   -0.12126
30880.0000   -0.23934
30920.0000   -0.27305
30960.0000   -0.19932
31000.0000   -0.44970
31040.0000   -0.26705
31080.0000   -0.18671
31120.0000   -0.48561
31160.0000   -0.38692
31200.0000   -0.34464
31240.0000   -0.36313
31280.0000   -0.34398
31320.0000   -0.71263
31360.0000   -0.59477
31400.0000   -0.43116
31440.0000   -0.52835
31480.0000   -0.45902
31520.0000   -0.51462
31560.0000   -0.63946
31600.0000   -0.47682
31640.0000   -0.63378
31680.0000   -0.60735
31720.0000   -0.49614
31760.0000   -0.36287
31800.0000   -0.32826
31840.0000   -0.52318
31880.0000   -0.78083
31920.0000   -0.69618
31960.0000   -0.33367
32000.0000   -0.38719
32040.0000   -0.27731
32080.0000   -0.42931
32120.0000   -0.41097
32160.0000   -0.12306
32200.0000   -0.11896
32240.0000   -0.19199
32280.0000    0.03108
32320.0000   -0.12340
32360.0000   -0.23873
32400.0000    0.04215
32440.0000   -0.32008
32480.0000   -0.27694
32520.0000    0.00357
32560.0000   -0.19709
32600.0000   -0.23520
32640.0000   -0.35076
32680.0000   -0.33257
32720.0000   -0.26845
32760.0000   -0.20462
32800.0000   -0.23040
32840.0000   -0.08752
32880.0000   -0.50214
32920.0000   -0.23198
32960.0000   -0.32146
33000.0000   -0.49071
33040.0000   -0.58192
33080.0000   -0.56322
33120.0000   -0.60398
33160.0000   -0.75519
33200.0000   -0.34166
33240.0000   -0.62073
33280.0000   -0.63990
33320.0000   -0.20585
33360.0000   -0.58671
33400.0000   -0.56333
33440.0000   -0.49854
33480.0000   -0.63810
33520.0000   -0.11977
33560.0000   -0.27254
33600.0000   -0.38195
33640.0000   -0.61441
33680.0000   -0.64507
33720.0000   -0.49675
33760.0000   -0.63040
33800.0000   -0.41797
33840.0000   -0.64752
33880.0000   -0.37563
33920.0000   -0.55261
33960.0000   -0.77949
34000.0000   -0.74471
34040.0000   -0.39853
34080.0000   -0.58258
34120.0000   -0.55869
34160.0000   -0.71449
34200.0000   -0.71819
34240.0000   -0.54635
34280.0000   -0.33390
34320.0000   -0.34326
34360.0000   -0.28024
34400.0000   -0.74339
34440.0000   -0.35893
34480.0000   -0.43465
34520.0000   -0.33737
34560.0000   -0.70195
34600.0000   -0.24635
34640.0000   -0.60303
34680.0000   -0.28245
34720.0000   -0.40817
34760.0000   -0.37228
34800.0000   -0.30896
34840.0000   -0.51587
34880.0000   -0.59929
34920.0000   -0.38257
34960.0000   -0.23971
35000.0000   -0.02065
35040.0000   -0.34546
35080.0000   -0.08419
35120.0000   -0.11986
35160.0000    0.03894
35200.0000   -0.28519
35240.0000   -0.30414
35280.0000    0.00156
35320.0000   -0.02755
35360.0000   -0.40616
35400.0000   -0.28418
35440.0000   -0.09209
35480.0000   -0.23306
35520.0000   -0.12304
35560.0000   -0.04637
35600.0000   -0.23825
35640.0000   -0.24798
35680.0000   -0.27213
35720.0000   -0.17334
35760.0000   -0.13991
35800.0000   -0.05964
35840.0000   -0.07178
35880.0000    0.08129
35920.0000   -0.12701
35960.0000   -0.20974
36000.0000   -0.36856
36040.0000   -0.21680
36080.0000   -0.27391
36120.0000   -0.26406
36160.0000    0.00217
36200.0000   -0.04945
36240.0000   -0.18464
36280.0000   -0.38855
36320.0000   -0.44055
36360.0000   -0.11180
36400.0000   -0.17546
36440.0000    0.15345
36480.0000   -0.01524
36520.0000   -0.17447
36560.0000   -0.34900
36600.0000   -0.23709
36640.0000    0.01369
36680.0000   -0.30221
36720.0000   -0.23438
36760.0000   -0.53020
36800.0000   -0.35519
36840.0000   -0.15288
36880.0000   -0.16657
36920.0000   -0.18193
36960.0000   -0.02901
37000.0000    0.08119
37040.0000   -0.16579
37080.0000    0.06964
37120.0000    0.14750
37160.0000    0.10171
37200.0000   -0.18284
37240.0000   -0.10253
37280.0000   -0.25557
37320.0000   -0.22798
37360.0000    0.04972
37400.0000   -0.07618
37440.0000   -0.05828
37480.0000   -0.03142
37520.0000   -0.27792
37560.0000   -0.04614
37600.0000   -0.16207
37640.0000    0.08899
37680.0000   -0.18556
37720.0000    0.30348
37760.0000    0.39982
37800.0000    0.31271
37840.0000    0.21267
37880.0000    0.08828
37920.0000   -0.17727
37960.0000    0.23754
38000.0000    0.27322
38040.0000    0.22009
38080.0000    0.14026
38120.0000    0.28713
38160.0000    0.22718
38200.0000    0.34254
38240.0000    0.28926
38280.0000    0.23028
38320.0000    0.14622
38360.0000    0.22483
38400.0000    0.23218
38440.0000    0.48186
38480.0000    0.38339
38520.0000    0.28886
38560.0000    0.49362
38600.0000    0.26855
38640.0000    0.34251
38680.0000    0.56711
38720.0000    0.53892
38760.0000    0.37799
38800.0000    0.25462
38840.0000    0.23141
38880.0000    0.32622
38920.0000    0.30844
38960.0000   -0.04304
39000.0000    0.01545
39040.0000    0.19078
39080.0000    0.03519
39120.0000   -0.16220
39160.0000    0.02733
39200.0000    0.00783
39240.0000    0.24079
39280.0000    0.53079
39320.0000    0.39579
39360.0000    0.34997
39400.0000    0.20809
39440.0000    0.41179
39480.0000    0.33998
39520.0000    0.16833
39560.0000    0.23163
39600.0000   -0.12291
39640.0000    0.02720
39680.0000   -0.05282
39720.0000    0.01306
39760.0000    0.10029
39800.0000   -0.19649
39840.0000   -0.01289
39880.0000   -0.18537
39920.0000    0.02900
39960.0000   -0.05153
40000.0000    0.17824
40040.0000   -0.38801
40080.0000   -0.18449
40120.0000    0.00965
40160.0000   -0.08052
40200.0000   -0.14927
40240.0000   -0.26629
40280.0000   -0.06326
40320.0000   -0.14244
40360.0000   -0.03814
40400.0000   -0.10827
40440.0000   -0.15564
40480.0000   -0.05914
40520.0000    0.16488
40560.0000   -0.05338
40600.0000    0.01406
40640.0000    0.07071
40680.0000   -0.08555
40720.0000    0.00209
40760.0000   -0.17238
40800.0000   -0.22031
40840.0000    0.06906
40880.0000   -0.07951
40920.0000    0.35911
40960.0000    0.25186
41000.0000    0.34941
41040.0000    0.55806
41080.0000    0.13114
41120.0000   -0.02822
41160.0000   -0.33935
41200.0000   -0.55831
41240.0000   -0.35980
41280.0000   -0.36897
41320.0000   -0.39212
41360.0000   -0.36418
41400.0000   -0.35688
41440.0000   -0.58162
41480.0000   -0.21007
41520.0000   -0.02478
41560.0000    0.06728
41600.0000   -0.01368
41640.0000    0.30889
41680.0000    0.13805
41720.0000    0.07236
41760.0000   -0.05377
41800.0000    0.09991
41840.0000   -0.11791
41880.0000    0.07749
41920.0000   -0.00271
41960.0000    0.20685
42000.0000    0.10700
42040.0000   -0.01455
42080.0000   -0.21703
42120.0000   -0.12084
42160.0000    0.01064
42200.0000   -0.25308
42240.0000   -0.26078
42280.0000   -0.16850
42320.0000   -0.22467
42360.0000   -0.07844
42400.0000   -0.06741
42440.0000   -0.19711
42480.0000   -0.30034
42520.0000   -0.26332
42560.0000    0.08074
42600.0000   -0.29328
42640.0000   -0.01492
42680.0000   -0.28968
42720.0000   -0.10348
42760.0000   -0.24911
42800.0000   -0.20517
42840.0000   -0.24645
42880.0000    0.25929
42920.0000   -0.24864
42960.0000   -0.23541
43000.0000   -0.38642
43040.0000   -0.00594
43080.0000   -0.57039
43120.0000   -0.13264
43160.0000   -0.27229
43200.0000   -0.51127
43240.0000   -0.11579
43280.0000   -0.32128
43320.0000   -0.43330
43360.0000   -0.50162
43400.0000   -0.70153
43440.0000   -0.61663
43480.0000   -0.53969
43520.0000   -0.55183
43560.0000   -0.77361
43600.0000   -0.18812
43640.0000   -0.10103
43680.0000   -0.11137
43720.0000   -0.28275
43760.0000   -0.46574
43800.0000   -0.36813
43840.0000   -0.52293
43880.0000   -0.41564
43920.0000   -0.52040
43960.0000   -0.37496
44000.0000   -0.39805
44040.0000   -0.40611
44080.0000   -0.18191
44120.0000   -0.11603
44160.0000   -0.04199
44200.0000    0.08944
44240.0000   -0.10564
44280.0000   -0.14777
44320.0000   -0.07685
44360.0000   -0.24026
44400.0000   -0.21252
44440.0000   -0.20883
44480.0000   -0.17595
44520.0000    0.13547
44560.0000   -0.34142
44600.0000   -0.36464
44640.0000   -0.50050
44680.0000   -0.58277
44720.0000   -0.34656
44760.0000   -0.63541
44800.0000   -0.19661
44840.0000   -0.29256
44880.0000   -0.04882
44920.0000   -0.18000
44960.0000   -0.37370
45000.0000   -0.43916
45040.0000   -0.73665
45080.0000   -0.21239
45120.0000   -0.27163
45160.0000   -0.34011
45200.0000   -0.43273
45240.0000   -0.43697
45280.0000   -0.25126
45320.0000   -0.43755
45360.0000   -0.22821
45400.0000   -0.37145
45440.0000   -0.09454
45480.0000   -0.27645
45520.0000   -0.26864
45560.0000   -0.18173
45600.0000   -0.73674
45640.0000   -0.26393
45680.0000   -0.15484
45720.0000   -0.31825
45760.0000   -0.10968
45800.0000   -0.13889
45840.0000   -0.35770
45880.0000   -0.31415
45920.0000   -0.35130
45960.0000   -0.51130
46000.0000   -0.37833
46040.0000   -0.20419
46080.0000   -0.32224
46120.0000   -0.47601
46160.0000   -0.45173
46200.0000   -0.50994
46240.0000   -0.48739
46280.0000   -0.09024
46320.0000   -0.37519
46360.0000   -0.52435
46400.0000   -0.44538
46440.0000   -0.74660
46480.0000   -0.37791
46520.0000   -0.54376
46560.0000   -0.29061
46600.0000   -0.44685
46640.0000   -0.44509
46680.0000   -0.71390
46720.0000   -0.60660
46760.0000   -0.34711
46800.0000   -0.45428
46840.0000   -0.54721
46880.0000   -0.42473
46920.0000   -0.56053
46960.0000   -0.52628
47000.0000   -0.44707
47040.0000   -0.56037
47080.0000   -0.30425
47120.0000   -0.39019
47160.0000   -0.36976
47200.0000   -0.43649
47240.0000   -0.28277
47280.0000   -0.43259
47320.0000   -0.38955
47360.0000   -0.58229
47400.0000   -0.35893
47440.0000   -0.22680
47480.0000   -0.27016
47520.0000   -0.38407
47560.0000   -0.66198
47600.0000   -0.18902
47640.0000   -0.42417
47680.0000   -0.60507
47720.0000   -0.56183
47760.0000   -0.34807
47800.0000   -0.58100
47840.0000   -0.33687
47880.0000   -0.04378
47920.0000   -0.50397
47960.0000   -0.41127
48000.0000   -0.26713
48040.0000   -0.30037
48080.0000   -0.11030
48120.0000   -0.26562
48160.0000   -0.02012
48200.0000   -0.14969
48240.0000   -0.14331
48280.0000   -0.19122
48320.0000   -0.53986
48360.0000   -0.41724
48400.0000   -0.45657
48440.0000   -0.72462
48480.0000   -0.47510
48520.0000   -0.40105
48560.0000   -0.01979
48600.0000   -0.29835
48640.0000   -0.59372
48680.0000   -0.27046
48720.0000   -0.27704
48760.0000   -0.37775
48800.0000   -0.59007
48840.0000   -0.55369
48880.0000   -0.28392
48920.0000   -0.40770
48960.0000   -0.42857
49000.0000   -0.22839
49040.0000   -0.49774
49080.0000   -0.18657
49120.0000   -0.45326
49160.0000   -0.43243
49200.0000   -0.39145
49240.0000   -0.50511
49280.0000   -0.37811
49320.0000   -0.39088
49360.0000   -0.22133
49400.0000   -0.31439
49440.0000   -0.03862
49480.0000   -0.35013
49520.0000   -0.20809
49560.0000   -0.63401
49600.0000   -0.50298
49640.0000    0.00727
49680.0000    0.06388
49720.0000   -0.21935
49760.0000    0.03399
49800.0000    0.03694
49840.0000   -0.15808
49880.0000   -0.31894
49920.0000   -0.23220
49960.0000   -0.33704
50000.0000   -0.44296
50040.0000   -0.32726
50080.0000   -0.39227
50120.0000   -0.49864
50160.0000   -0.64253
50200.0000   -0.30845
50240.0000   -0.16223
50280.0000   -0.10278
50320.0000   -0.40215
50360.0000   -0.30760
50400.0000   -0.26016
50440.0000   -0.17763
50480.0000   -0.23417
50520.0000   -0.28824
50560.0000   -0.31778
50600.0000   -0.27687
50640.0000   -0.03113
50680.0000    0.01087
50720.0000   -0.20823
50760.0000   -0.55778
50800.0000   -0.36651
50840.0000   -0.39318
50880.0000   -0.22606
50920.0000   -0.36536
50960.0000   -0.36392
51000.0000   -0.52503
51040.0000   -0.52611
51080.0000   -0.24569
51120.0000   -0.44429
51160.0000   -0.62661
51200.0000   -0.42097
51240.0000   -0.52793
51280.0000   -0.53079
51320.0000   -0.45744
51360.0000   -0.36129
51400.0000   -0.56547
51440.0000   -0.33913
51480.0000   -0.51995
51520.0000   -0.33254
51560.0000   -0.31726
51600.0000   -0.35641
51640.0000   -0.29064
51680.0000   -0.40620
51720.0000   -0.91804
51760.0000   -0.54622
51800.0000   -0.46965
51840.0000   -0.40148
51880.0000   -0.57336
51920.0000   -0.56050
51960.0000   -0.62672
52000.0000   -0.44990
52040.0000   -0.14973
52080.0000   -0.37313
52120.0000   -0.43752
52160.0000   -0.40021
52200.0000   -0.36891
52240.0000   -0.45630
52280.0000   -0.38457
52320.0000   -0.56583
52360.0000   -0.52329
52400.0000   -0.49413
52440.0000   -0.28214
52480.0000   -0.41109
52520.0000   -0.46255
52560.0000   -0.26968
52600.0000   -0.40441
52640.0000   -0.26186
52680.0000   -0.53683
52720.0000   -0.35774
52760.0000   -0.29456
52800.0000   -0.38387
52840.0000   -0.53183
52880.0000   -0.43297
52920.0000   -0.58162
52960.0000   -0.19427
53000.0000   -0.29616
53040.0000   -0.41490
53080.0000   -0.25925
53120.0000   -0.34553
53160.0000   -0.31683
53200.0000   -0.31963
53240.0000   -0.39322
53280.0000   -0.63215
53320.0000   -0.47757
53360.0000   -0.53595
53400.0000   -0.20019
53440.0000   -0.63051
53480.0000   -0.28450
53520.0000   -0.24259
53560.0000   -0.45911
53600.0000   -0.87769
53640.0000   -0.30589
53680.0000    0.11113
53720.0000   -0.34275
53760.0000   -0.16312
53800.0000   -0.25811
53840.0000   -0.43589
53880.0000   -0.27921
53920.0000   -0.34903
53960.0000   -0.39207
54000.0000   -0.13203
54040.0000    0.06897
54080.0000    0.02118
54120.0000   -0.26754
54160.0000   -0.14400
54200.0000   -0.54187
54240.0000   -0.15536
54280.0000   -0.27451
54320.0000   -0.33236
54360.0000   -0.43866
54400.0000   -0.10245
54440.0000   -0.45890
54480.0000   -0.37891
54520.0000   -0.35319
54560.0000   -0.26088
54600.0000   -0.37656
54640.0000   -0.21320
54680.0000   -0.41411
54720.0000   -0.12488
54760.0000   -0.25588
54800.0000   -0.07620
54840.0000   -0.20548
54880.0000   -0.06287
54920.0000   -0.00375
54960.0000   -0.14550
55000.0000   -0.02988
55040.0000    0.20906
55080.0000    0.29354
55120.0000   -0.03442
55160.0000   -0.30051
55200.0000   -0.17850
55240.0000    0.00397
55280.0000   -0.21612
55320.0000   -0.27874
55360.0000   -0.06809
55400.0000   -0.19289
55440.0000   -0.38769
55480.0000   -0.57520
55520.0000   -0.25668
55560.0000   -0.23359
55600.0000   -0.40152
55640.0000   -0.39201
55680.0000   -0.39100
55720.0000   -0.32661
55760.0000   -0.13851
55800.0000   -0.00996
55840.0000   -0.37858
55880.0000   -0.22875
55920.0000   -0.05727
55960.0000   -0.07651
56000.0000    0.02711
56040.0000   -0.21285
56080.0000   -0.13791
56120.0000   -0.00354
56160.0000   -0.28726
56200.0000   -0.28448
56240.0000   -0.36419
56280.0000   -0.18788
56320.0000   -0.43835
56360.0000   -0.20547
56400.0000   -0.20844
56440.0000   -0.42143
56480.0000   -0.39516
56520.0000   -0.42831
56560.0000   -0.26049
56600.0000   -0.39157
56640.0000   -0.18095
56680.0000   -0.29149
56720.0000   -0.20115
56760.0000   -0.10908
56800.0000   -0.35471
56840.0000   -0.17436
56880.0000   -0.21227
56920.0000   -0.02574
56960.0000   -0.20745
57000.0000   -0.09706
57040.0000   -0.18553
57080.0000   -0.01257
57120.0000   -0.23260
57160.0000   -0.19381
57200.0000   -0.09447
57240.0000   -0.37863
57280.0000   -0.15836
57320.0000   -0.18934
57360.0000   -0.43683
57400.0000   -0.25945
57440.0000   -0.08837
57480.0000   -0.35724
57520.0000   -0.45510
57560.0000   -0.18508
57600.0000   -0.36261
57640.0000   -0.43522
57680.0000   -0.33412
57720.0000   -0.23489
57760.0000   -0.18329
57800.0000   -0.27952
57840.0000   -0.06244
57880.0000   -0.17645
57920.0000   -0.32237
57960.0000   -0.50193
58000.0000   -0.64032
58040.0000   -0.46516
58080.0000   -0.37057
58120.0000   -0.25998
58160.0000    0.01990
58200.0000    0.07277
58240.0000   -0.02521
58280.0000    0.42316
58320.0000    0.30019
58360.0000    0.20451
58400.0000    0.35167
58440.0000    0.39529
58480.0000    0.23749
58520.0000    0.20037
58560.0000    0.21704
58600.0000    0.36582
58640.0000    0.32654
58680.0000    0.30316
58720.0000    0.10680
58760.0000    0.28445
58800.0000    0.13675
58840.0000   -0.15714
58880.0000    0.01256
58920.0000    0.02928
58960.0000    0.03778
59000.0000   -0.25572
59040.0000   -0.20064
59080.0000   -0.37370
59120.0000   -0.42800
59160.0000   -0.54324
59200.0000   -0.60041
59240.0000   -0.50024
59280.0000   -0.04240
59320.0000   -0.11790
59360.0000   -0.22511
59400.0000   -0.02482
59440.0000    0.09487
59480.0000   -0.03789
59520.0000   -0.11641
59560.0000   -0.06216
59600.0000    0.09781
59640.0000   -0.15590
59680.0000   -0.07295
59720.0000   -0.24572
59760.0000   -0.35916
59800.0000   -0.44820
59840.0000   -0.45966
59880.0000   -0.32364
59920.0000   -0.19401
59960.0000   -0.36836
60000.0000   -0.40168
60040.0000   -0.18023
60080.0000    0.08125
60120.0000   -0.29277
60160.0000   -0.05968
60200.0000   -0.16689
60240.0000    0.00214
60280.0000    0.01895
60320.0000    0.06049
60360.0000   -0.04762
60400.0000   -0.21738
60440.0000    0.06018
60480.0000   -0.12147
60520.0000   -0.16374
60560.0000   -0.35315
60600.0000   -0.16589
60640.0000    0.05428
60680.0000   -0.23564
60720.0000   -0.02435
60760.0000   -0.20127
60800.0000    0.15283
60840.0000    0.15644
60880.0000    0.18689
60920.0000    0.02659
60960.0000    0.31209
61000.0000    0.23376
61040.0000    0.21612
61080.0000    0.12245
61120.0000    0.17212
61160.0000    0.38449
61200.0000    0.39500
61240.0000    0.40103
61280.0000    0.27206
61320.0000    0.05970
61360.0000    0.15758
61400.0000    0.02136
61440.0000    0.19532
61480.0000    0.21332
61520.0000    0.28745
61560.0000    0.03838
61600.0000   -0.13496
61640.0000    0.17237
61680.0000    0.20438
61720.0000    0.19555
61760.0000    0.36346
61800.0000    0.02572
61840.0000    0.37039
61880.0000    0.19078
61920.0000   -0.00173
61960.0000    0.28757
62000.0000   -0.09557
62040.0000   -0.35418
62080.0000   -0.09953
62120.0000   -0.36640
62160.0000   -0.40096
62200.0000   -0.12474
62240.0000   -0.37856
62280.0000   -0.19220
62320.0000   -0.10632
62360.0000   -0.10060
62400.0000   -0.13530
62440.0000   -0.56557
62480.0000   -0.22469
62520.0000   -0.09167
62560.0000   -0.27350
62600.0000   -0.07678
62640.0000   -0.08042
62680.0000   -0.18866
62720.0000   -0.35799
62760.0000   -0.29284
62800.0000   -0.12743
62840.0000    0.00959
62880.0000   -0.30513
62920.0000   -0.17804
62960.0000   -0.22442
63000.0000   -0.09165
63040.0000   -0.17739
63080.0000   -0.13334
63120.0000    0.04993
63160.0000   -0.17444
63200.0000   -0.06221
63240.0000   -0.09403
63280.0000    0.12084
63320.0000    0.09248
63360.0000   -0.13682
63400.0000   -0.06625
63440.0000    0.09916
63480.0000    0.07126
63520.0000   -0.04874
63560.0000   -0.34314
63600.0000   -0.27223
63640.0000   -0.20206
63680.0000   -0.19281
63720.0000   -0.13668
63760.0000   -0.10798
63800.0000   -0.09521
63840.0000    0.00390
63880.0000    0.07093
63920.0000    0.21626
63960.0000    0.22942
64000.0000    0.03737
64040.0000    0.33603
64080.0000   -0.02660
64120.0000   -0.00637
64160.0000   -0.14365
64200.0000    0.06681
64240.0000    0.10593
64280.0000   -0.04275
64320.0000    0.05025
64360.0000   -0.02336
64400.0000    0.27781
64440.0000    0.27253
64480.0000    0.35041
64520.0000    0.31730
64560.0000    0.12357
64600.0000    0.15702
64640.0000   -0.13429
64680.0000    0.07726
64720.0000    0.00530
64760.0000    0.23432
64800.0000    0.12580
64840.0000    0.46046
64880.0000    0.12291
64920.0000    0.43520
64960.0000    0.01176
65000.0000    0.04295
65040.0000    0.13710
65080.0000    0.15859
65120.0000    0.23758
65160.0000    0.02582
65200.0000   -0.04626
65240.0000    0.27836
65280.0000    0.12821
65320.0000    0.26711
65360.0000    0.34204
65400.0000    0.22832
65440.0000    0.24222
65480.0000    0.22032
65520.0000    0.38034
65560.0000    0.31427
65600.0000    0.05179
65640.0000    0.40007
65680.0000    0.20970
65720.0000    0.06182
65760.0000    0.23764
65800.0000    0.36460
65840.0000    0.32699
65880.0000    0.43336
65920.0000    0.40329
65960.0000    0.40123
66000.0000    0.32557
66040.0000    0.27397
66080.0000    0.42007
66120.0000    0.18198
66160.0000    0.42501
66200.0000    0.29824
66240.0000    0.31823
66280.0000    0.19234
66320.0000    0.32415
66360.0000    0.38593
66400.0000    0.41091
66440.0000    0.32814
66480.0000    0.37152
66520.0000    0.33278
66560.0000    0.45210
66600.0000    0.24213
66640.0000    0.43203
66680.0000    0.08052
66720.0000    0.23056
66760.0000    0.23318
66800.0000    0.16990
66840.0000    0.26162
66880.0000    0.26471
66920.0000    0.43126
66960.0000    0.38932
67000.0000    0.38625
67040.0000    0.35388
67080.0000    0.32323
67120.0000    0.17661
67160.0000    0.13478
67200.0000    0.38810
67240.0000    0.53047
67280.0000    0.18463
67320.0000    0.24379
67360.0000    0.32335
67400.0000    0.32055
67440.0000    0.22551
67480.0000    0.51739
67520.0000    0.28109
67560.0000    0.15670
67600.0000    0.18784
67640.0000    0.52755
67680.0000    0.30523
67720.0000    0.18933
67760.0000    0.32630
67800.0000    0.22251
67840.0000    0.29687
67880.0000    0.27381
67920.0000    0.25020
67960.0000    0.41528
68000.0000    0.39063
68040.0000    0.53391
68080.0000    0.21792
68120.0000    0.40225
68160.0000    0.46566
68200.0000    0.31069
68240.0000    0.28137
68280.0000    0.43428
68320.0000    0.20558
68360.0000    0.15695
68400.0000    0.32856
68440.0000    0.19541
68480.0000    0.19417
68520.0000    0.31473
68560.0000    0.19478
68600.0000    0.33547
68640.0000    0.22760
68680.0000    0.27331
68720.0000    0.38925
68760.0000    0.24595
68800.0000    0.15368
68840.0000    0.26953
68880.0000    0.30887
68920.0000    0.31848
68960.0000    0.19935
69000.0000    0.20679
69040.0000    0.14067
69080.0000    0.41777
69120.0000    0.29849
69160.0000    0.27388
69200.0000    0.27283
69240.0000    0.38568
69280.0000    0.31516
69320.0000    0.38020
69360.0000    0.21474
69400.0000    0.00728
69440.0000    0.28371
69480.0000    0.13429
69520.0000    0.20595
69560.0000    0.23241
69600.0000    0.20601
69640.0000    0.32522
69680.0000    0.14920
69720.0000    0.15658
69760.0000    0.21258
69800.0000    0.32357
69840.0000    0.15766
69880.0000    0.47462
69920.0000    0.62648
69960.0000    0.40790
70000.0000    0.32302
70040.0000    0.52814
70080.0000    0.45281
70120.0000    0.34447
70160.0000    0.45749
70200.0000    0.45001
70240.0000    0.35152
70280.0000    0.53459
70320.0000    0.06706
70360.0000    0.61427
70400.0000    0.47168
70440.0000    0.47287
70480.0000    0.34987
70520.0000    0.32468
70560.0000    0.32879
70600.0000    0.37544
70640.0000    0.48810
70680.0000    0.56859
70720.0000    0.48063
70760.0000    0.64420
70800.0000    0.35118
70840.0000    0.72607
70880.0000    0.41358
70920.0000    0.17312
70960.0000    0.33939
71000.0000    0.49509
71040.0000    0.39174
71080.0000    0.37743
71120.0000    0.43832
71160.0000    0.27320
71200.0000    0.31085
71240.0000    0.45474
71280.0000    0.21371
71320.0000    0.25974
71360.0000    0.29470
71400.0000    0.21042
71440.0000    0.04631
71480.0000    0.18949
71520.0000    0.26350
71560.0000    0.54373
71600.0000    0.19624
71640.0000    0.26393
71680.0000    0.47383
71720.0000    0.21203
71760.0000    0.20992
71800.0000    0.13912
71840.0000    0.15269
71880.0000    0.19586
71920.0000    0.25840
71960.0000    0.39630
72000.0000    0.35092
72040.0000    0.39722
72080.0000    0.38739
72120.0000    0.23587
72160.0000    0.05266
72200.0000    0.34756
72240.0000    0.23551
72280.0000    0.08031
72320.0000    0.24336
72360.0000    0.32399
72400.0000    0.32980
72440.0000    0.22887
72480.0000    0.28550
72520.0000    0.11258
72560.0000    0.39751
72600.0000    0.34773
72640.0000    0.34704
72680.0000    0.32562
72720.0000    0.45863
72760.0000    0.25749
72800.0000    0.51578
72840.0000    0.28249
72880.0000    0.18015
72920.0000    0.24760
72960.0000    0.51322
73000.0000    0.38877
73040.0000    0.46472
73080.0000    0.55413
73120.0000    0.44807
73160.0000    0.43938
73200.0000    0.48481
73240.0000    0.50041
73280.0000    0.50843
73320.0000    0.49229
73360.0000    0.30417
73400.0000    0.48206
73440.0000    0.51909
73480.0000    0.60016
73520.0000    0.39587
73560.0000    0.57095
73600.0000    0.41527
73640.0000    0.27212
73680.0000    0.40973
73720.0000    0.33583
73760.0000    0.21488
73800.0000    0.54103
73840.0000    0.48782
73880.0000   -0.07988
73920.0000    0.16795
73960.0000    0.35598
74000.0000    0.19152
74040.0000    0.31724
74080.0000    0.20414
74120.0000    0.34933
74160.0000    0.41194
74200.0000    0.30582
74240.0000    0.28433
74280.0000    0.25316
74320.0000    0.46081
74360.0000    0.12846
74400.0000    0.32629
74440.0000    0.36926
74480.0000    0.32680
74520.0000    0.24421
74560.0000    0.26981
74600.0000   -0.01096
74640.0000    0.53013
74680.0000   -0.05536
74720.0000    0.02111
74760.0000   -0.10803
74800.0000   -0.07140
74840.0000    0.04308
74880.0000    0.36157
74920.0000    0.13061
74960.0000    0.32602
75000.0000    0.31923
75040.0000    0.29019
75080.0000    0.08735
75120.0000    0.18614
75160.0000    0.34247
75200.0000    0.11470
75240.0000    0.26646
75280.0000    0.26309
75320.0000    0.29536
75360.0000    0.31171
75400.0000    0.23197
75440.0000    0.23246
75480.0000    0.12956
75520.0000    0.05425
75560.0000    0.18715
75600.0000    0.44462
75640.0000    0.25633
75680.0000    0.53835
75720.0000    0.25909
75760.0000    0.48974
75800.0000    0.42290
75840.0000    0.42241
75880.0000    0.52318
75920.0000    0.06986
75960.0000    0.31127
76000.0000    0.31454
76040.0000    0.26586
76080.0000    0.36843
76120.0000    0.05091
76160.0000    0.28447
76200.0000    0.36063
76240.0000    0.53765
76280.0000    0.42582
76320.0000    0.20665
76360.0000    0.43648
76400.0000    0.57031
76440.0000    0.47988
76480.0000    0.36688
76520.0000    0.38350
76560.0000    0.67669
76600.0000    0.42923
76640.0000    0.47233
76680.0000    0.52928
76720.0000    0.21936
76760.0000    0.33016
76800.0000   -0.00927
76840.0000    0.34506
76880.0000    0.34636
76920.0000    0.34858
76960.0000    0.30954
77000.0000    0.48734
77040.0000    0.10824
77080.0000    0.55164
77120.0000    0.53988
77160.0000    0.45482
77200.0000    0.14906
77240.0000    0.37375
77280.0000    0.44556
77320.0000    0.56726
77360.0000    0.21723
77400.0000    0.34089
77440.0000    0.44810
77480.0000    0.50030
77520.0000    0.33479
77560.0000    0.52646
77600.0000    0.44220
77640.0000    0.54472
77680.0000    0.37438
77720.0000    0.32504
77760.0000    0.42006
77800.0000    0.48377
77840.0000   -0.02063
77880.0000    0.21725
77920.0000    0.43179
77960.0000    0.24455
78000.0000    0.32876
78040.0000    0.21837
78080.0000    0.15636
78120.0000    0.48089
78160.0000    0.26451
78200.0000    0.45186
78240.0000    0.49563
78280.0000    0.48926
78320.0000    0.29220
78360.0000    0.15958
78400.0000    0.33385
78440.0000    0.27127
78480.0000    0.46882
78520.0000    0.24507
78560.0000    0.29113
78600.0000    0.38709
78640.0000    0.17510
78680.0000    0.41561
78720.0000    0.26739
78760.0000    0.37556
78800.0000    0.28773
78840.0000    0.23740
78880.0000    0.26493
78920.0000    0.62220
78960.0000    0.66832
79000.0000    0.53412
79040.0000    0.48248
79080.0000    0.52660
79120.0000    0.45069
79160.0000    0.67055
79200.0000    0.52401
79240.0000    0.26323
79280.0000    0.37472
79320.0000    0.40000
79360.0000    0.34690
79400.0000    0.46334
79440.0000    0.29014
79480.0000    0.44748
79520.0000    0.44384
79560.0000    0.33818
79600.0000    0.15870
79640.0000    0.25489
79680.0000    0.18995
79720.0000    0.46746
79760.0000    0.26540
79800.0000    0.23742
79840.0000    0.47012
79880.0000    0.22128
79920.0000    0.43586
79960.0000    0.31474
80000.0000    0.19220
80040.0000    0.40706
80080.0000    0.31144
80120.0000    0.29789
80160.0000    0.33745
80200.0000    0.24570
80240.0000    0.30252
80280.0000    0.28031
80320.0000    0.20321
80360.0000    0.30852
80400.0000    0.27691
80440.0000    0.30796
80480.0000    0.06209
80520.0000    0.24143
80560.0000    0.25147
80600.0000    0.28966
80640.0000    0.31074
80680.0000    0.36537
80720.0000    0.43854
80760.0000    0.30018
80800.0000    0.27037
80840.0000    0.44844
80880.0000    0.51007
80920.0000    0.51930
80960.0000    0.59096
81000.0000    0.31791
81040.0000    0.48488
81080.0000    0.55002
81120.0000    0.45192
81160.0000    0.35902
81200.0000    0.49026
81240.0000    0.76445
81280.0000    0.65212
81320.0000    0.67703
81360.0000    0.50758
81400.0000    0.62066
81440.0000    0.48319
81480.0000    0.40798
81520.0000    0.57285
81560.0000    0.36361
81600.0000    0.60466
81640.0000    0.19887
81680.0000    0.35588
81720.0000    0.40827
81760.0000    0.44549
81800.0000    0.28873
81840.0000    0.38276
81880.0000    0.31331
81920.0000    0.38339
81960.0000    0.34010
82000.0000    0.35372
82040.0000    0.20158
82080.0000    0.39019
82120.0000    0.44146
82160.0000    0.68812
82200.0000    0.30515
82240.0000    0.43960
82280.0000    0.42844
82320.0000    0.22723
82360.0000    0.44322
82400.0000    0.31704
82440.0000    0.14745
82480.0000    0.45270
82520.0000    0.43061
82560.0000    0.42887
82600.0000    0.26546
82640.0000    0.45718
82680.0000    0.50737
82720.0000    0.33269
82760.0000    0.33854
82800.0000    0.54420
82840.0000    0.40163
82880.0000    0.21064
82920.0000    0.36627
82960.0000    0.20979
83000.0000    0.29186
83040.0000    0.27571
83080.0000    0.36430
83120.0000    0.30820
83160.0000    0.49611
83200.0000    0.39779
83240.0000    0.62338
83280.0000    0.33573
83320.0000    0.36969
83360.0000    0.55399
83400.0000    0.42642
83440.0000    0.57429
83480.0000    0.44378
83520.0000    0.27126
83560.0000    0.49131
83600.0000    0.40429
83640.0000    0.30762
83680.0000    0.29951
83720.0000    0.21518
83760.0000    0.33003
83800.0000    0.39942
83840.0000    0.51445
83880.0000    0.37946
83920.0000    0.41394
83960.0000    0.30126
84000.0000    0.36736
84040.0000    0.28836
84080.0000    0.29999
84120.0000    0.41193
84160.0000    0.42265
84200.0000    0.34814
84240.0000    0.59874
84280.0000    0.46233
84320.0000    0.65953
84360.0000    0.44317
84400.0000    0.51492
84440.0000    0.35844
84480.0000    0.38766
84520.0000    0.42810
84560.0000    0.59395
84600.0000    0.22490
84640.0000    0.34494
84680.0000    0.32999
84720.0000    0.41345
84760.0000    0.63381
84800.0000    0.55263
84840.0000    0.47324
84880.0000    0.42831
84920.0000    0.27882
84960.0000    0.18934
85000.0000    0.68547
85040.0000    0.42250
85080.0000    0.34723
85120.0000    0.24281
85160.0000    0.26801
85200.0000    0.63609
85240.0000    0.39432
85280.0000    0.43185
85320.0000    0.63880
85360.0000    0.46379
85400.0000    0.60084
85440.0000    0.58940
85480.0000    0.40495
85520.0000    0.35455
85560.0000    0.38315
85600.0000    0.35877
85640.0000    0.33119
85680.0000    0.16717
85720.0000    0.40351
85760.0000    0.30780
85800.0000    0.40267
85840.0000    0.55627
85880.0000    0.32358
85920.0000    0.47468
85960.0000    0.37135
86000.0000    0.34676
86040.0000    0.51758
86080.0000    0.47554
86120.0000    0.55855
86160.0000    0.37110
86200.0000    0.59758
86240.0000    0.40930
86280.0000    0.48996
86320.0000    0.37503
86360.0000    0.38950
86400.0000    0.56945
86440.0000    0.59655
86480.0000    0.55293
86520.0000    0.45463
86560.0000    0.55331
86600.0000    0.53776
86640.0000    0.43652
86680.0000    0.38446
86720.0000    0.39643
86760.0000    0.52123
86800.0000    0.57143
86840.0000    0.53531
86880.0000    0.45579
86920.0000    0.49741
86960.0000    0.68753
87000.0000    0.41734
87040.0000    0.63373
87080.0000    0.52191
87120.0000    0.45007
87160.0000    0.51491
87200.0000    0.57201
87240.0000    0.37265
87280.0000    0.40920
87320.0000    0.37588
87360.0000    0.57059
87400.0000    0.57778
87440.0000    0.47735
87480.0000    0.39230
87520.0000    0.62752
87560.0000    0.46173
87600.0000    0.66414
87640.0000    0.64217
87680.0000    0.55351
87720.0000    0.50061
87760.0000    0.45071
87800.0000    0.52885
87840.0000    0.50600
87880.0000    0.56320
87920.0000    0.48114
87960.0000    0.51903
88000.0000    0.79599
88040.0000    0.54559
88080.0000    0.60585
88120.0000    0.39417
88160.0000    0.29897
88200.0000    0.48178
88240.0000    0.48913
88280.0000    0.52738
88320.0000    0.37352
88360.0000    0.71566
88400.0000    0.26949
88440.0000    0.25182
88480.0000    0.19307
88520.0000    0.14348
88560.0000   -0.10474
88600.0000    0.03999
88640.0000    0.45554
88680.0000    0.66764
88720.0000    0.45121
88760.0000    0.65797
88800.0000    0.45827
88840.0000    0.61939
88880.0000    0.64817
88920.0000    0.50206
88960.0000    0.54397
89000.0000    0.54536
89040.0000    0.57675
89080.0000    0.49246
89120.0000    0.74464
89160.0000    0.54848
89200.0000    0.16830
89240.0000    0.29719
89280.0000    0.07078
89320.0000    0.06458
89360.0000    0.23377
89400.0000    0.39967
89440.0000    0.31974
89480.0000    0.53399
89520.0000    0.33464
89560.0000    0.45513
89600.0000    0.42731
89640.0000    0.16585
89680.0000   -0.07209
89720.0000    0.14052
89760.0000   -0.08084
89800.0000   -0.09895
89840.0000   -0.07526
89880.0000    0.16652
89920.0000   -0.19968
89960.0000   -0.02468
90000.0000    0.17631
90040.0000    0.40447
90080.0000    0.29960
90120.0000    0.60203
90160.0000    0.43430
90200.0000    0.47504
90240.0000    0.19559
90280.0000    0.06661
90320.0000    0.20273
90360.0000    0.26445
90400.0000    0.64225
90440.0000    0.54180
90480.0000    0.67757
90520.0000    0.60462
90560.0000    0.46493
90600.0000    0.52215
90640.0000    0.31474
90680.0000    0.30898
90720.0000    0.26114
90760.0000    0.31670
90800.0000    0.48699
90840.0000    0.34232
90880.0000    0.28432
90920.0000    0.36041
90960.0000    0.34933
91000.0000    0.57144
91040.0000    0.49810
91080.0000    0.43258
91120.0000    0.61213
91160.0000    0.48640
91200.0000    0.52789
91240.0000    0.39602
91280.0000    0.45764
91320.0000    0.40479
91360.0000    0.59277
91400.0000    0.58823
91440.0000    0.41317
91480.0000    0.47007
91520.0000    0.45438
91560.0000    0.72785
91600.0000    0.47141
91640.0000    0.61389
91680.0000    0.63218
91720.0000    0.59218
91760.0000    0.51871
91800.0000    0.43478
91840.0000    0.37897
91880.0000    0.60931
91920.0000    0.48759
91960.0000    0.54772
92000.0000    0.53106
92040.0000    0.33815
92080.0000    0.45248
92120.0000    0.53800
92160.0000    0.16880
92200.0000    0.42735
92240.0000    0.22594
92280.0000    0.39942
92320.0000    0.19624
92360.0000    0.35071
92400.0000    0.49987
92440.0000    0.27120
92480.0000    0.25172
92520.0000    0.15362
92560.0000    0.00039
92600.0000    0.34471
92640.0000    0.46866
92680.0000    0.52586
92720.0000    0.28578
92760.0000    0.23725
92800.0000    0.04114
92840.0000    0.29384
92880.0000    0.46707
92920.0000    0.57888
92960.0000    0.19355
93000.0000    0.56197
93040.0000    0.22978
93080.0000    0.10443
93120.0000    0.35456
93160.0000    0.24084
93200.0000    0.10415
93240.0000    0.30082
93280.0000    0.39646
93320.0000    0.27193
93360.0000    0.49286
93400.0000    0.05729
93440.0000    0.12045
93480.0000    0.45844
93520.0000    0.12858
93560.0000    0.28548
93600.0000    0.14576
93640.0000    0.08838
93680.0000    0.16537
93720.0000    0.40047
93760.0000    0.26284
93800.0000    0.14491
93840.0000    0.31000
93880.0000    0.35537
93920.0000    0.27149
93960.0000    0.30320
94000.0000    0.20856
94040.0000    0.29534
94080.0000    0.25583
94120.0000    0.37603
94160.0000    0.29483
94200.0000    0.45201
94240.0000    0.65878
94280.0000    0.35306
94320.0000    0.45205
94360.0000    0.38420
94400.0000    0.29130
94440.0000    0.35018
94480.0000    0.25153
94520.0000    0.21358
94560.0000    0.19916
94600.0000    0.40326
94640.0000    0.29580
94680.0000    0.40137
94720.0000    0.36685
94760.0000    0.30180
94800.0000    0.31698
94840.0000    0.32687
94880.0000    0.52372
94920.0000    0.16184
94960.0000    0.27349
95000.0000    0.08875
95040.0000    0.26141
95080.0000    0.38597
95120.0000    0.23680
95160.0000    0.30602
95200.0000    0.43148
95240.0000    0.13399
95280.0000    0.26708
95320.0000    0.18698
95360.0000    0.27201
95400.0000    0.23867
95440.0000    0.12460
95480.0000    0.37067
95520.0000    0.17885
95560.0000    0.31338
95600.0000    0.34715
95640.0000    0.27580
95680.0000    0.16081
95720.0000    0.18843
95760.0000    0.22338
95800.0000    0.34621
95840.0000    0.14491
95880.0000    0.20316
95920.0000    0.24753
95960.0000    0.20957
96000.0000    0.43786
96040.0000    0.31194
96080.0000    0.40760
96120.0000    0.49903
96160.0000    0.42218
96200.0000    0.19951
96240.0000    0.14743
96280.0000    0.47163
96320.0000    0.24215
96360.0000    0.45558
96400.0000    0.49703
96440.0000    0.52448
96480.0000    0.18510
96520.0000    0.34093
96560.0000    0.36293
96600.0000    0.22955
96640.0000    0.54295
96680.0000    0.31661
96720.0000    0.32345
96760.0000    0.34687
96800.0000    0.42201
96840.0000    0.40584
96880.0000    0.47998
96920.0000    0.37870
96960.0000    0.40088
97000.0000    0.45772
97040.0000    0.29442
97080.0000    0.54129
97120.0000    0.71427
97160.0000    0.53158
97200.0000    0.55577
97240.0000    0.56060
97280.0000    0.58758
97320.0000    0.50670
97360.0000    0.66853
97400.0000    0.62059
97440.0000    0.50835
97480.0000    0.42630
97520.0000    0.82153
97560.0000    0.89326
97600.0000    0.86149
97640.0000    0.78121
97680.0000    0.74810
97720.0000    0.58162
97760.0000    0.81595
97800.0000    0.50141
97840.0000    0.56086
97880.0000    0.71215
97920.0000    0.44412
97960.0000    0.46067
98000.0000    0.74729
98040.0000    0.75036
98080.0000    0.56446
98120.0000    0.66193
98160.0000    0.45194
98200.0000    0.76057
98240.0000    0.48788
98280.0000    0.49423
98320.0000    0.52291
98360.0000    0.56929
98400.0000    0.45567
98440.0000    0.52911
98480.0000    0.73098
98520.0000    0.44518
98560.0000    0.44538
98600.0000    0.60027
98640.0000    0.67834
98680.0000    0.52641
98720.0000    0.52008
98760.0000    0.57899
98800.0000    0.39615
98840.0000    0.65974
98880.0000    0.52961
98920.0000    0.46238
98960.0000    0.68872
99000.0000    0.61113
99040.0000    0.58649
99080.0000    0.63204
99120.0000    0.40873
99160.0000    0.68803
99200.0000    0.60227
99240.0000    0.78890
99280.0000    0.50429
99320.0000    0.60044
99360.0000    0.70644
99400.0000    0.64091
99440.0000    0.74881
99480.0000    0.60903
99520.0000    0.71858
99560.0000    0.70961
99600.0000    0.53724
99640.0000    0.66718
99680.0000    0.45324
99720.0000    0.59481
99760.0000    0.47490
99800.0000    0.72456
99840.0000    0.80142
99880.0000    0.60946
99920.0000    0.69999
99960.0000    0.70241
100000.0000    0.45952
100040.0000    0.60381
100080.0000    0.27454
100120.0000    0.46596
100160.0000    0.45861
100200.0000    0.56502
100240.0000    0.53924
100280.0000    0.52132
100320.0000    0.56109
100360.0000    0.42343
100400.0000    0.59652
100440.0000    0.48070
100480.0000   -0.04709
100520.0000    0.29070
100560.0000    0.26129
100600.0000    0.44035
100640.0000    0.37827
100680.0000    0.69227
100720.0000    0.51643
100760.0000    0.53725
100800.0000    0.49570
100840.0000    0.51548
100880.0000    0.83565
100920.0000    0.51762
100960.0000    0.56186
101000.0000    0.43349
101040.0000    0.35444
101080.0000    0.52714
101120.0000    0.85433
101160.0000    0.59967
101200.0000    0.54783
101240.0000    0.46434
101280.0000    0.34112
101320.0000    0.41461
101360.0000    0.38936
101400.0000    0.45742
101440.0000    0.43948
101480.0000    0.84326
101520.0000    0.34529
101560.0000    0.39697
101600.0000    0.41479
101640.0000    0.41876
101680.0000    0.49333
101720.0000    0.56147
101760.0000    0.59672
101800.0000    0.43903
101840.0000    0.44896
101880.0000    0.60411
101920.0000    0.18365
101960.0000    0.74331
102000.0000    0.63797
102040.0000    0.71298
102080.0000    0.57103
102120.0000    0.52174
102160.0000    0.27179
102200.0000    0.27196
102240.0000    0.41415
102280.0000    0.49795
102320.0000    0.12748
102360.0000    0.23668
102400.0000   -0.23550
102440.0000    0.21744
102480.0000   -0.04363
102520.0000   -0.07364
102560.0000   -0.10128
102600.0000   -0.27482
102640.0000    0.07843
102680.0000   -0.20320
102720.0000   -0.52878
102760.0000   -0.58852
102800.0000   -0.44555
102840.0000   -0.26473
102880.0000   -0.06538
102920.0000   -0.09585
102960.0000   -0.62060
103000.0000   -0.42226
103040.0000   -0.41291
103080.0000   -0.50613
103120.0000   -0.33913
103160.0000   -0.40015
103200.0000   -0.78353
103240.0000   -0.35359
103280.0000   -0.38632
103320.0000   -0.33384
103360.0000   -0.31052
103400.0000   -0.33922
103440.0000   -0.40960
103480.0000   -0.55172
103520.0000   -0.37587
103560.0000   -0.29356
103600.0000   -0.34311
103640.0000   -0.41100
103680.0000   -0.36725
103720.0000   -0.09975
103760.0000   -0.17038
103800.0000   -0.23593
103840.0000    0.09772
103880.0000    0.08766
103920.0000   -0.23095
103960.0000   -0.23143
104000.0000   -0.25473
104040.0000   -0.46590
104080.0000   -0.34171
104120.0000   -0.26156
104160.0000   -0.47577
104200.0000   -0.15392
104240.0000   -0.37750
104280.0000   -0.24359
104320.0000   -0.50778
104360.0000   -0.48014
104400.0000   -0.16525
104440.0000   -0.40245
104480.0000   -0.49015
104520.0000   -0.31787
104560.0000   -0.37076
104600.0000   -0.29052
104640.0000   -0.18689
104680.0000   -0.15023
104720.0000   -0.16140
104760.0000    0.00848
104800.0000   -0.31001
104840.0000   -0.13617
104880.0000   -0.11387
104920.0000   -0.24046
104960.0000    0.13350
105000.0000   -0.20154
105040.0000   -0.04756
105080.0000   -0.15402
105120.0000   -0.16557
105160.0000   -0.40148
105200.0000    0.05089
105240.0000    0.04644
105280.0000   -0.15493
105320.0000   -0.25846
105360.0000   -0.05125
105400.0000   -0.24601
105440.0000   -0.18655
105480.0000   -0.18436
105520.0000   -0.18784
105560.0000   -0.18823
105600.0000   -0.35708
105640.0000   -0.14973
105680.0000   -0.01582
105720.0000   -0.17052
105760.0000   -0.25079
105800.0000   -0.06398
105840.0000   -0.06739
105880.0000   -0.18445
105920.0000   -0.24044
105960.0000   -0.05992
106000.0000   -0.23800
106040.0000   -0.22330
106080.0000   -0.41196
106120.0000   -0.59640
106160.0000   -0.24924
106200.0000   -0.28671
106240.0000   -0.29754
106280.0000   -0.14719
106320.0000   -0.19180
106360.0000   -0.20323
106400.0000   -0.02328
106440.0000   -0.45136
106480.0000   -0.53167
106520.0000   -0.03088
106560.0000   -0.06640
106600.0000   -0.19302
106640.0000   -0.60008
106680.0000   -0.11909
106720.0000   -0.13082
106760.0000   -0.18963
106800.0000   -0.30338
106840.0000   -0.20482
106880.0000   -0.22280
106920.0000   -0.16793
106960.0000   -0.14271
107000.0000   -0.34126
107040.0000   -0.03989
107080.0000   -0.14327
107120.0000    0.23173
107160.0000   -0.07556
107200.0000   -0.31726
107240.0000   -0.12825
107280.0000   -0.17513
107320.0000   -0.35145
107360.0000    0.10051
107400.0000   -0.23353
107440.0000   -0.04173
107480.0000    0.01391
107520.0000   -0.21453
107560.0000   -0.11730
107600.0000   -0.54503
107640.0000   -0.04908
107680.0000   -0.28719
107720.0000   -0.18689
107760.0000   -0.34172
107800.0000   -0.00890
107840.0000   -0.01678
107880.0000   -0.40808
107920.0000   -0.58687
107960.0000   -0.49609
108000.0000   -0.42610
108040.0000   -0.47382
108080.0000   -0.34398
108120.0000   -0.09300
108160.0000   -0.04771
108200.0000   -0.42815
108240.0000    0.29174
108280.0000   -0.27554
108320.0000   -0.40552
108360.0000   -0.09727
108400.0000    0.01626
108440.0000    0.10394
108480.0000   -0.13570
108520.0000   -0.21176
108560.0000   -0.14219
108600.0000   -0.23954
108640.0000   -0.18091
108680.0000   -0.16835
108720.0000   -0.11624
108760.0000   -0.25586
108800.0000   -0.37777
108840.0000    0.03301
108880.0000   -0.29552
108920.0000    0.04217
108960.0000    0.11872
109000.0000   -0.36285
109040.0000   -0.20240
109080.0000   -0.43535
109120.0000   -0.01464
109160.0000   -0.18419
109200.0000   -0.26471
109240.0000   -0.19696
109280.0000   -0.22573
109320.0000    0.09993
109360.0000   -0.08151
109400.0000   -0.10270
109440.0000    0.04297
109480.0000    0.08103
109520.0000   -0.21421
109560.0000    0.11609
109600.0000   -0.18662
109640.0000    0.01884
109680.0000    0.13211
109720.0000    0.03394
109760.0000   -0.05197
109800.0000   -0.59519
109840.0000   -0.03089
109880.0000   -0.38917
109920.0000   -0.25879
109960.0000   -0.30912
110000.0000   -0.29011
110040.0000   -0.24170
110080.0000   -0.57720
110120.0000   -0.24971
110160.0000   -0.19826
110200.0000   -0.35318
110240.0000   -0.36353
110280.0000   -0.51417
110320.0000   -0.53341
110360.0000   -0.48443
110400.0000   -0.29709
110440.0000   -0.24212
110480.0000   -0.41792
110520.0000   -0.42338
110560.0000   -0.33693
110600.0000   -0.26288
110640.0000   -0.13964
110680.0000   -0.19315
110720.0000   -0.27567
110760.0000   -0.25415
110800.0000   -0.11114
110840.0000   -0.32458
110880.0000   -0.30259
110920.0000   -0.60605
110960.0000    0.10001
111000.0000   -0.35689
111040.0000   -0.19199
111080.0000   -0.17430
111120.0000   -0.25321
111160.0000   -0.10634
111200.0000   -0.39343
111240.0000   -0.00458
111280.0000    0.06470
111320.0000   -0.23007
111360.0000   -0.41418
111400.0000   -0.22241
111440.0000   -0.52270
111480.0000   -0.04480
111520.0000   -0.13346
111560.0000   -0.44025
111600.0000   -0.54650
111640.0000   -0.37480
111680.0000   -0.55934
111720.0000   -0.35750
111760.0000   -0.36521
111800.0000   -0.35715
111840.0000   -0.31712
111880.0000   -0.21265
111920.0000   -0.33697
111960.0000   -0.09510
112000.0000   -0.19286
112040.0000   -0.27599
112080.0000    0.17465
112120.0000   -0.08853
112160.0000   -0.07951
112200.0000   -0.16114
112240.0000   -0.20136
112280.0000   -0.26487
112320.0000   -0.15848
112360.0000   -0.33717
112400.0000   -0.25472
112440.0000   -0.45376
112480.0000   -0.14535
112520.0000   -0.35373
112560.0000   -0.47402
112600.0000   -0.32634
112640.0000   -0.55797
112680.0000   -0.27185
112720.0000   -0.39891
112760.0000   -0.55260
112800.0000   -0.51498
112840.0000   -0.26735
112880.0000   -0.44143
112920.0000   -0.41366
112960.0000   -0.67807
113000.0000   -0.09963
113040.0000   -0.45928
113080.0000   -0.41462
113120.0000   -0.13062
113160.0000    0.10697
113200.0000   -0.66920
113240.0000   -0.49349
113280.0000   -0.24933
113320.0000   -0.37532
113360.0000   -0.52130
113400.0000   -0.32526
113440.0000   -0.45737
113480.0000   -0.23086
113520.0000   -0.12404
113560.0000   -0.51115
113600.0000   -0.33517
113640.0000   -0.16977
113680.0000   -0.16548
113720.0000   -0.18015
113760.0000   -0.02486
113800.0000   -0.07728
113840.0000   -0.06234
113880.0000    0.01409
113920.0000   -0.06083
113960.0000   -0.05454
114000.0000   -0.02809
114040.0000   -0.22053
114080.0000   -0.03928
114120.0000   -0.02823
114160.0000   -0.09874
114200.0000    0.00246
114240.0000    0.02274
114280.0000   -0.16302
114320.0000    0.04172
114360.0000   -0.17529
114400.0000    0.10398
114440.0000    0.16892
114480.0000   -0.12717
114520.0000    0.02623
114560.0000   -0.17418
114600.0000   -0.34239
114640.0000   -0.19244
114680.0000   -0.63322
114720.0000   -0.23083
114760.0000   -0.16593
114800.0000   -0.02554
114840.0000   -0.08474
114880.0000   -0.05012
114920.0000    0.00274
114960.0000   -0.21931
115000.0000   -0.27245
115040.0000   -0.27067
115080.0000   -0.04893
115120.0000   -0.18250
115160.0000   -0.17672
115200.0000   -0.17141
115240.0000   -0.11081
115280.0000   -0.24304
115320.0000   -0.12737
115360.0000    0.12866
115400.0000    0.02869
115440.0000   -0.02978
115480.0000   -0.18767
115520.0000   -0.24983
115560.0000   -0.04222
115600.0000   -0.12198
115640.0000   -0.00739
115680.0000   -0.07391
115720.0000   -0.36604
115760.0000   -0.17878
115800.0000    0.03708
115840.0000   -0.12175
115880.0000   -0.00227
115920.0000    0.09906
115960.0000   -0.02394
116000.0000   -0.13561
116040.0000    0.15791
116080.0000    0.15034
116120.0000   -0.07620
116160.0000    0.02873
116200.0000   -0.08313
116240.0000   -0.21051
116280.0000   -0.08366
116320.0000   -0.16881
116360.0000   -0.07087
116400.0000    0.26508
116440.0000   -0.27206
116480.0000   -0.26455
116520.0000   -0.25917
116560.0000   -0.49217
116600.0000   -0.16864
116640.0000   -0.06804
116680.0000   -0.39115
116720.0000   -0.12744
116760.0000   -0.21007
116800.0000    0.08389
116840.0000    0.16346
116880.0000    0.30268
116920.0000    0.31603
116960.0000    0.27532
117000.0000    0.32826
117040.0000    0.27012
117080.0000    0.11538
117120.0000    0.32682
117160.0000    0.06906
117200.0000    0.05953
117240.0000   -0.52965
117280.0000   -0.31422
117320.0000   -0.62121
117360.0000   -0.37051
117400.0000   -0.61012
117440.0000   -0.21293
117480.0000   -0.47919
117520.0000   -0.72494
117560.0000   -0.66711
117600.0000   -0.29504
117640.0000   -0.53753
117680.0000   -0.43780
117720.0000   -0.45003
117760.0000   -0.17838
117800.0000   -0.00721
117840.0000   -0.15750
117880.0000   -0.14602
117920.0000   -0.29277
117960.0000   -0.49107
118000.0000   -0.05619
118040.0000   -0.03970
118080.0000   -0.01945
118120.0000   -0.11615
118160.0000   -0.13334
118200.0000   -0.09907
118240.0000    0.04706
118280.0000   -0.05239
118320.0000    0.03482
118360.0000   -0.21055
118400.0000   -0.15827
118440.0000   -0.37402
118480.0000   -0.33891
118520.0000   -0.32255
118560.0000   -0.44883
118600.0000   -0.35438
118640.0000   -0.23561
118680.0000   -0.04929
118720.0000   -0.10581
118760.0000   -0.19459
118800.0000   -0.26261
118840.0000   -0.03543
118880.0000   -0.26378
118920.0000   -0.31654
118960.0000   -0.41632
119000.0000   -0.48629
119040.0000   -0.49512
119080.0000   -0.41605
119120.0000   -0.56284
119160.0000   -0.48436
119200.0000   -0.07515
119240.0000   -0.54936
119280.0000   -0.51146
119320.0000   -0.42991
119360.0000   -0.06366
119400.0000   -0.43985
119440.0000   -0.57388
119480.0000   -0.28634
119520.0000   -0.11297
119560.0000   -0.39330
119600.0000   -0.29203
119640.0000    0.12651
119680.0000   -0.32614
119720.0000   -0.56127
119760.0000   -0.54398
119800.0000   -0.20870
119840.0000   -0.33269
119880.0000   -0.26102
119920.0000   -0.09349
119960.0000   -0.10867
120000.0000   -0.42099
120040.0000   -0.26755
120080.0000   -0.31116
120120.0000   -0.44498
120160.0000   -0.30103
120200.0000   -0.38571
120240.0000   -0.49456
120280.0000   -0.00338
120320.0000   -0.04880
120360.0000   -0.35162
120400.0000   -0.34326
120440.0000   -0.34494
120480.0000   -0.26759
120520.0000   -0.08145
120560.0000   -0.07207
120600.0000    0.01356
120640.0000   -0.18852
120680.0000   -0.24171
120720.0000   -0.29251
120760.0000   -0.20323
120800.0000   -0.09566
120840.0000   -0.00726
120880.0000   -0.15216
120920.0000   -0.03309
120960.0000   -0.08521
121000.0000   -0.19265
121040.0000    0.02878
121080.0000    0.31826
121120.0000    0.27459
121160.0000    0.22385
121200.0000    0.22909
121240.0000   -0.20896
121280.0000   -0.10156
121320.0000   -0.24860
121360.0000    0.00814
121400.0000   -0.38063
121440.0000   -0.33572
121480.0000   -0.24244
121520.0000   -0.06278
121560.0000   -0.43169
121600.0000   -0.36268
121640.0000   -0.49881
121680.0000   -0.23395
121720.0000   -0.28486
121760.0000   -0.45291
121800.0000   -0.23215
121840.0000   -0.27431
121880.0000   -0.14973
121920.0000   -0.11130
121960.0000   -0.33688
122000.0000   -0.11779
122040.0000   -0.21187
122080.0000   -0.04543
122120.0000   -0.02795
122160.0000   -0.38607
122200.0000   -0.25993
122240.0000   -0.37172
122280.0000   -0.29249
122320.0000   -0.42724
122360.0000   -0.22350
122400.0000   -0.28553
122440.0000   -0.21516
122480.0000   -0.45493
122520.0000   -0.46973
122560.0000   -0.16193
122600.0000   -0.43509
122640.0000   -0.28692
122680.0000   -0.18558
122720.0000   -0.44909
122760.0000   -0.57002
122800.0000   -0.46412
122840.0000   -0.34511
122880.0000   -0.42961
122920.0000   -0.62287
122960.0000   -0.26396
123000.0000   -0.47387
123040.0000   -0.58717
123080.0000   -0.14742
123120.0000   -0.59366
123160.0000   -0.17804
123200.0000   -0.34300
123240.0000   -0.38463
123280.0000   -0.54280
123320.0000   -0.38608
123360.0000   -0.48434
123400.0000   -0.47007
123440.0000   -0.40802
123480.0000   -0.40256
123520.0000   -0.57879
123560.0000   -0.30417
123600.0000   -0.55101
123640.0000   -0.50958
123680.0000   -0.44154
123720.0000   -0.05332
123760.0000   -0.67088
123800.0000   -0.52543
123840.0000   -0.42420
123880.0000   -0.30563
123920.0000    0.05133
123960.0000   -0.18448
124000.0000   -0.46879
124040.0000    0.06916
124080.0000    0.23582
124120.0000   -0.06188
124160.0000    0.00191
124200.0000   -0.11306
124240.0000   -0.23157
124280.0000   -0.00839
124320.0000   -0.12528
124360.0000   -0.06451
124400.0000   -0.33337
124440.0000   -0.12396
124480.0000    0.19132
124520.0000   -0.08568
124560.0000   -0.18585
124600.0000   -0.04850
124640.0000   -0.02203
124680.0000    0.06132
124720.0000   -0.16246
124760.0000   -0.27204
124800.0000   -0.11613
124840.0000   -0.14474
124880.0000   -0.13743
124920.0000   -0.08702
124960.0000   -0.14383
125000.0000   -0.20564
125040.0000    0.05964
125080.0000   -0.07111
125120.0000   -0.14483
125160.0000   -0.62305
125200.0000   -0.85528
125240.0000   -0.38474
125280.0000   -0.42240
125320.0000   -0.52980
125360.0000   -0.65647
125400.0000   -0.79012
125440.0000   -0.69892
125480.0000   -0.67339
125520.0000   -0.35209
125560.0000   -0.54979
125600.0000   -0.36133
125640.0000   -0.23080
125680.0000   -0.51176
125720.0000   -0.47056
125760.0000   -0.50136
125800.0000   -0.49831
125840.0000   -0.36060
125880.0000   -0.64417
125920.0000   -0.49647
125960.0000   -0.56773
126000.0000   -0.35122
126040.0000   -0.40720
126080.0000   -0.52767
126120.0000   -0.40088
126160.0000   -0.10991
126200.0000   -0.58409
126240.0000   -0.46697
126280.0000   -0.28254
126320.0000   -0.44260
126360.0000   -0.25637
126400.0000   -0.45877
126440.0000   -0.40919
126480.0000   -0.08459
126520.0000   -0.37953
126560.0000   -0.36501
126600.0000   -0.31595
126640.0000   -0.11719
126680.0000   -0.06414
126720.0000   -0.45651
126760.0000   -0.18357
126800.0000   -0.42755
126840.0000   -0.53632
126880.0000   -0.49858
126920.0000   -0.32892
126960.0000   -0.12900
127000.0000   -0.32753
127040.0000   -0.48370
127080.0000   -0.82237
127120.0000   -0.27619
127160.0000   -0.46124
127200.0000   -0.49631
127240.0000   -0.44652
127280.0000   -0.35202
127320.0000   -0.57911
127360.0000   -0.28593
127400.0000   -0.37344
127440.0000   -0.51125
127480.0000   -0.45382
127520.0000   -0.52647
127560.0000   -0.18476
127600.0000   -0.26311
127640.0000   -0.92745
127680.0000   -0.18780
127720.0000   -0.06281
127760.0000   -0.13133
127800.0000   -0.12584
127840.0000    0.05972
127880.0000    0.02460
127920.0000   -0.11102
127960.0000   -0.09793
128000.0000   -0.49821
128040.0000   -0.50728
128080.0000   -0.43976
128120.0000   -0.33106
128160.0000   -0.60491
128200.0000   -0.64188
128240.0000   -0.36525
128280.0000   -0.35006
128320.0000   -0.48424
128360.0000   -0.76250
128400.0000   -0.61440
128440.0000   -0.45911
128480.0000   -0.49706
128520.0000   -0.18256
128560.0000   -0.24683
128600.0000   -0.36666
128640.0000   -0.48399
128680.0000   -0.55135
128720.0000   -0.57771
128760.0000   -0.48103
128800.0000   -0.56981
128840.0000   -0.25387
128880.0000   -0.48906
128920.0000   -0.91337
128960.0000   -0.44256
129000.0000   -0.69311
129040.0000   -0.41137
129080.0000   -0.51105
129120.0000    0.11037
129160.0000   -0.47855
129200.0000   -0.68213
129240.0000   -0.39178
129280.0000   -0.00753
129320.0000   -0.25129
129360.0000   -0.09553
129400.0000    0.20727
129440.0000   -0.08998
129480.0000   -0.41536
129520.0000   -0.23053
129560.0000   -0.22427
129600.0000   -0.40034
129640.0000   -0.32767
129680.0000   -0.25562
129720.0000   -0.12068
129760.0000   -0.37010
129800.0000   -0.34380
129840.0000    0.13251
129880.0000    0.30671
129920.0000    0.00165
129960.0000    0.08045
130000.0000    0.19662
130040.0000    0.22696
130080.0000    0.21617
130120.0000    0.03112
130160.0000    0.18648
130200.0000    0.18790
130240.0000    0.07714
130280.0000    0.05659
130320.0000    0.16838
130360.0000    0.08895
130400.0000    0.14644
130440.0000    0.14671
130480.0000    0.02498
130520.0000    0.35222
130560.0000    0.42934
130600.0000    0.18236
130640.0000    0.19369
130680.0000    0.35422
130720.0000    0.35256
130760.0000    0.03903
130800.0000    0.11609
130840.0000    0.29130
130880.0000    0.33514
130920.0000    0.28591
130960.0000    0.12790
131000.0000    0.25449
131040.0000    0.26895
131080.0000    0.21584
131120.0000    0.24463
131160.0000    0.25612
131200.0000    0.42459
131240.0000    0.11935
131280.0000    0.38952
131320.0000    0.21478
131360.0000    0.47152
131400.0000    0.23838
131440.0000    0.39488
131480.0000    0.11928
131520.0000    0.18488
131560.0000    0.31866
131600.0000    0.46220
131640.0000    0.41454
131680.0000    0.13203
131720.0000    0.35861
131760.0000    0.30155
131800.0000    0.25078
131840.0000    0.33113
131880.0000    0.42881
131920.0000    0.30207
131960.0000    0.18403
132000.0000    0.41774
132040.0000    0.55426
132080.0000    0.36723
132120.0000    0.46510
132160.0000    0.05136
132200.0000    0.33796
132240.0000    0.60561
132280.0000    0.41726
132320.0000    0.34926
132360.0000    0.23804
132400.0000    0.31638
132440.0000    0.21394
132480.0000    0.28118
132520.0000    0.12489
132560.0000    0.04273
132600.0000    0.31394
132640.0000    0.25307
132680.0000    0.52094
132720.0000    0.52007
132760.0000    0.26418
132800.0000    0.12544
132840.0000    0.23956
132880.0000    0.20414
132920.0000    0.25839
132960.0000    0.48985
133000.0000    0.40242
133040.0000    0.18377
133080.0000    0.13115
133120.0000    0.26391
133160.0000    0.31772
133200.0000    0.23979
133240.0000    0.55074
133280.0000    0.34252
133320.0000    0.47884
133360.0000    0.29595
133400.0000    0.21084
133440.0000    0.34174
133480.0000    0.24089
133520.0000    0.41521
133560.0000    0.36039
133600.0000    0.30129
133640.0000    0.17102
133680.0000    0.26714
133720.0000    0.32167
133760.0000    0.24274
133800.0000    0.32776
133840.0000    0.34349
133880.0000    0.24108
133920.0000    0.12977
133960.0000    0.41607
134000.0000    0.26319
134040.0000    0.30464
134080.0000    0.45696
134120.0000    0.19277
134160.0000    0.38254
134200.0000    0.25650
134240.0000    0.14512
134280.0000    0.16900
134320.0000    0.24093
134360.0000    0.64294
134400.0000    0.13781
134440.0000    0.31817
134480.0000    0.24737
134520.0000    0.10284
134560.0000    0.29094
134600.0000    0.50723
134640.0000    0.19999
134680.0000    0.29033
134720.0000    0.35467
134760.0000    0.31101
134800.0000    0.37245
134840.0000    0.32696
134880.0000    0.50842
134920.0000    0.33037
134960.0000    0.32128
135000.0000    0.29981
135040.0000    0.38534
135080.0000    0.25686
135120.0000    0.60658
135160.0000    0.38197
135200.0000    0.25603
135240.0000    0.46464
135280.0000    0.14857
135320.0000    0.47987
135360.0000    0.48916
135400.0000    0.38421
135440.0000    0.39669
135480.0000    0.31641
135520.0000    0.37255
135560.0000    0.32114
135600.0000    0.21176
135640.0000    0.35317
135680.0000    0.35513
135720.0000    0.43382
135760.0000    0.39715
135800.0000    0.49565
135840.0000    0.35503
135880.0000    0.45753
135920.0000    0.31377
135960.0000    0.29876
136000.0000    0.47824
136040.0000    0.40298
136080.0000    0.41654
136120.0000    0.18442
136160.0000    0.16828
136200.0000    0.29138
136240.0000    0.40974
136280.0000    0.34492
136320.0000    0.42324
136360.0000    0.26294
136400.0000    0.40992
136440.0000    0.51639
136480.0000    0.35297
136520.0000    0.20587
136560.0000    0.50641
136600.0000    0.47479
136640.0000    0.35733
136680.0000    0.23424
136720.0000    0.19918
136760.0000    0.39928
136800.0000    0.33767
136840.0000    0.30368
136880.0000    0.37935
136920.0000    0.54983
136960.0000    0.23108
137000.0000    0.45209
137040.0000   -0.03921
137080.0000   -0.22373
137120.0000    0.11292
137160.0000    0.35205
137200.0000    0.28086
137240.0000    0.15243
137280.0000    0.02095
137320.0000    0.28897
137360.0000    0.38678
137400.0000    0.38195
137440.0000   -0.02367
137480.0000    0.33832
137520.0000    0.34723
137560.0000    0.16661
137600.0000    0.38924
137640.0000    0.32460
137680.0000    0.27291
137720.0000    0.26439
137760.0000    0.54637
137800.0000    0.42391
137840.0000    0.27669
137880.0000    0.26454
137920.0000    0.03055
137960.0000    0.44751
138000.0000    0.47437
138040.0000    0.36396
138080.0000    0.50242
138120.0000    0.48326
138160.0000    0.37373
138200.0000    0.35508
138240.0000    0.33364
138280.0000    0.53999
138320.0000    0.45884
138360.0000    0.62574
138400.0000    0.60877
138440.0000    0.31487
138480.0000    0.39659
138520.0000    0.51975
138560.0000    0.42109
138600.0000    0.20673
138640.0000    0.59386
138680.0000    0.58129
138720.0000    0.77176
138760.0000    0.45191
138800.0000    0.38773
138840.0000    0.38974
138880.0000    0.49307
138920.0000    0.28604
138960.0000    0.31238
139000.0000    0.42420
139040.0000    0.17658
139080.0000    0.55050
139120.0000    0.45778
139160.0000    0.38144
139200.0000    0.33702
139240.0000    0.20009
139280.0000    0.16861
139320.0000    0.13392
139360.0000    0.22381
139400.0000    0.26848
139440.0000    0.32382
139480.0000    0.30423
139520.0000    0.40114
139560.0000    0.33646
139600.0000    0.22640
139640.0000    0.33833
139680.0000    0.33659
139720.0000    0.31616
139760.0000    0.39707
139800.0000    0.18304
139840.0000    0.33153
139880.0000    0.28000
139920.0000    0.40652
139960.0000   -0.02098
140000.0000    0.35849
140040.0000    0.42059
140080.0000    0.49313
140120.0000    0.31011
140160.0000    0.66874
140200.0000    0.58963
140240.0000    0.61049
140280.0000    0.28070
140320.0000    0.58965
140360.0000    0.48941
140400.0000    0.33901
140440.0000    0.35598
140480.0000    0.50281
140520.0000    0.54488
140560.0000    0.30208
140600.0000    0.35348
140640.0000    0.47291
140680.0000    0.25102
140720.0000    0.48750
140760.0000    0.29000
140800.0000    0.30381
140840.0000    0.11854
140880.0000    0.57067
140920.0000    0.60114
140960.0000    0.54961
141000.0000    0.62063
141040.0000    0.39169
141080.0000    0.51350
141120.0000    0.41892
141160.0000    0.45741
141200.0000    0.61565
141240.0000    0.34733
141280.0000    0.63020
141320.0000    0.46405
141360.0000    0.41998
141400.0000    0.36032
141440.0000    0.25740
141480.0000    0.33030
141520.0000    0.31646
141560.0000    0.56244
141600.0000    0.45439
141640.0000    0.56753
141680.0000    0.45283
141720.0000    0.57639
141760.0000    0.31068
141800.0000    0.43322
141840.0000    0.64708
141880.0000    0.22601
141920.0000    0.36611
141960.0000    0.79266
142000.0000    0.59544
142040.0000    0.74082
142080.0000    0.47344
142120.0000    0.65207
142160.0000    0.57128
142200.0000    0.38682
142240.0000    0.63854
142280.0000    0.61877
142320.0000    0.60481
142360.0000    0.35924
142400.0000    0.50598
142440.0000    0.26318
142480.0000    0.53158
142520.0000    0.67869
142560.0000    0.63235
142600.0000    0.48925
142640.0000    0.46590
142680.0000    0.54555
142720.0000    0.54172
142760.0000    0.27867
142800.0000    0.06651
142840.0000    0.58623
142880.0000    0.40313
142920.0000    0.46414
142960.0000    0.46503
143000.0000    0.54309
143040.0000    0.66461
143080.0000    0.42897
143120.0000    0.45647
143160.0000    0.50340
143200.0000    0.32832
143240.0000    0.15107
143280.0000   -0.02734
143320.0000    0.06549
143360.0000    0.00843
143400.0000   -0.15557
143440.0000    0.28979
143480.0000    0.22892
143520.0000    0.21988
143560.0000    0.09305
143600.0000    0.28509
143640.0000    0.39291
143680.0000    0.14053
143720.0000    0.13248
143760.0000    0.00400
143800.0000   -0.02939
143840.0000   -0.06925
143880.0000    0.24813
143920.0000    0.21586
143960.0000    0.03616
144000.0000    0.31908
144040.0000    0.43725
144080.0000    0.52567
144120.0000    0.56223
144160.0000    0.46212
144200.0000    0.46738
144240.0000    0.39609
144280.0000    0.34230
144320.0000    0.23792
144360.0000    0.44554
144400.0000    0.76385
144440.0000    0.53958
144480.0000    0.51641
144520.0000    0.60420
144560.0000    0.40182
144600.0000    0.43140
144640.0000    0.37678
144680.0000    0.57560
144720.0000    0.53790
144760.0000    0.46119
144800.0000    0.41808
144840.0000    0.61770
144880.0000    0.53722
144920.0000    0.65222
144960.0000    0.27674
145000.0000    0.12100
145040.0000    0.29330
145080.0000    0.37515
145120.0000    0.28800
145160.0000    0.55592
145200.0000    0.44807
145240.0000    0.37498
145280.0000    0.28915
145320.0000    0.35698
145360.0000    0.34383
145400.0000    0.41981
145440.0000    0.53738
145480.0000    0.19963
145520.0000    0.61249
145560.0000    0.62344
145600.0000    0.33102
145640.0000    0.43627
145680.0000    0.36233
145720.0000    0.36464
145760.0000    0.31475
145800.0000    0.32864
145840.0000    0.32836
145880.0000    0.44678
145920.0000    0.27021
145960.0000    0.08010
146000.0000    0.49723
146040.0000    0.15534
146080.0000    0.29268
146120.0000    0.40138
146160.0000    0.33893
146200.0000    0.43252
146240.0000    0.43854
146280.0000    0.03006
146320.0000    0.46399
146360.0000    0.57225
146400.0000    0.42732
146440.0000    0.38080
146480.0000    0.20737
146520.0000    0.25900
146560.0000    0.38525
146600.0000    0.41881
146640.0000    0.01777
146680.0000    0.14768
146720.0000    0.29488
146760.0000    0.17535
146800.0000    0.27476
146840.0000    0.47619
146880.0000    0.29805
146920.0000    0.18895
146960.0000    0.15812
147000.0000    0.32820
147040.0000    0.22480
147080.0000    0.27248
147120.0000    0.32187
147160.0000    0.49172
147200.0000    0.32710
147240.0000    0.27651
147280.0000    0.30703
147320.0000    0.16668
147360.0000    0.58093
147400.0000    0.43949
147440.0000    0.56698
147480.0000    0.46715
147520.0000    0.48267
147560.0000    0.31954
147600.0000    0.22087
147640.0000    0.25409
147680.0000    0.41496
147720.0000    0.32749
147760.0000    0.44048
147800.0000    0.41423
147840.0000    0.45178
147880.0000    0.43289
147920.0000    0.47729
147960.0000    0.45683
148000.0000    0.23121
148040.0000    0.25027
148080.0000    0.32875
148120.0000    0.39015
148160.0000    0.27519
148200.0000    0.34311
148240.0000    0.23528
148280.0000    0.36679
148320.0000    0.31101
148360.0000    0.30444
148400.0000    0.39948
148440.0000    0.31431
148480.0000    0.54368
148520.0000    0.29167
148560.0000    0.34658
148600.0000    0.38499
148640.0000    0.41505
148680.0000    0.26504
148720.0000    0.26881
148760.0000    0.29182
148800.0000    0.14197
148840.0000    0.40490
148880.0000    0.43778
148920.0000    0.24293
148960.0000    0.40125
149000.0000    0.24060
149040.0000    0.27398
149080.0000    0.11766
149120.0000    0.31956
149160.0000    0.25056
149200.0000    0.34702
149240.0000    0.34739
149280.0000    0.12693
149320.0000   -0.01749
149360.0000    0.17976
149400.0000    0.18824
149440.0000    0.19907
149480.0000    0.37751
149520.0000    0.18621
149560.0000    0.30441
149600.0000    0.40881
149640.0000    0.29399
149680.0000    0.38183
149720.0000    0.45587
149760.0000    0.42658
149800.0000    0.46883
149840.0000    0.60733
149880.0000    0.61210
149920.0000    0.20856
149960.0000    0.48460
150000.0000    0.18184
150040.0000    0.33058
150080.0000    0.07433
150120.0000    0.16590
150160.0000    0.34849
150200.0000    0.34096
150240.0000    0.34273
150280.0000    0.41947
150320.0000    0.21125
150360.0000    0.39757
150400.0000    0.24269
150440.0000    0.29064
150480.0000    0.44608
150520.0000    0.18297
150560.0000    0.35478
150600.0000    0.15298
150640.0000    0.26836
150680.0000    0.18981
150720.0000    0.24134
150760.0000   -0.00797
150800.0000    0.39518
150840.0000    0.26777
150880.0000    0.34833
150920.0000    0.44386
150960.0000    0.18901
151000.0000    0.16789
151040.0000    0.18201
151080.0000    0.44671
151120.0000    0.30395
151160.0000    0.05551
151200.0000    0.31781
151240.0000    0.17567
151280.0000    0.48638
151320.0000    0.25013
151360.0000    0.18175
151400.0000    0.06990
151440.0000    0.31010
151480.0000    0.41021
151520.0000    0.34137
151560.0000    0.32045
151600.0000    0.47981
151640.0000    0.56283
151680.0000    0.44099
151720.0000    0.17429
151760.0000    0.54787
151800.0000    0.07317
151840.0000    0.31712
151880.0000    0.18032
151920.0000    0.64917
151960.0000    0.53788
152000.0000    0.54970
152040.0000    0.35491
152080.0000    0.70633
152120.0000    0.28018
152160.0000    0.31237
152200.0000    0.36668
152240.0000    0.31697
152280.0000    0.33098
152320.0000    0.45196
152360.0000    0.43266
152400.0000    0.29597
152440.0000    0.41650
152480.0000    0.44170
152520.0000    0.36451
152560.0000    0.32259
152600.0000    0.36341
152640.0000   -0.07064
152680.0000    0.30908
152720.0000    0.33541
152760.0000    0.43079
152800.0000    0.35274
152840.0000    0.39644
152880.0000    0.25973
152920.0000    0.35090
152960.0000    0.50447
153000.0000    0.44848
153040.0000    0.17195
153080.0000    0.59242
153120.0000    0.37880
153160.0000    0.41619
153200.0000    0.23491
153240.0000    0.20369
153280.0000    0.29289
153320.0000    0.47118
153360.0000    0.26113
153400.0000    0.48979
153440.0000    0.58548
153480.0000    0.67732
153520.0000    0.46841
153560.0000    0.12374
153600.0000    0.22463
153640.0000    0.07065
153680.0000    0.43651
153720.0000    0.29487
153760.0000    0.45761
153800.0000    0.45413
153840.0000    0.20743
153880.0000    0.26452
153920.0000    0.34156
153960.0000    0.48544
154000.0000    0.24364
154040.0000    0.33868
154080.0000    0.04660
154120.0000    0.24197
154160.0000    0.37325
154200.0000    0.34463
154240.0000    0.40839
154280.0000    0.25935
154320.0000    0.29059
154360.0000    0.18659
154400.0000    0.26702
154440.0000    0.52809
154480.0000    0.37233
154520.0000    0.19848
154560.0000    0.50366
154600.0000    0.51573
154640.0000    0.62707
154680.0000    0.49710
154720.0000    0.75904
154760.0000    0.65733
154800.0000    0.32190
154840.0000    0.30025
154880.0000    0.28179
154920.0000    0.17071
154960.0000    0.27301
155000.0000    0.35792
155040.0000    0.31396
155080.0000    0.26102
155120.0000    0.49173
155160.0000    0.61555
155200.0000    0.35559
155240.0000    0.62904
155280.0000    0.33682
155320.0000    0.42533
155360.0000    0.20667
155400.0000    0.61624
155440.0000    0.23486
155480.0000    0.08206
155520.0000    0.46754
155560.0000    0.26198
155600.0000    0.12933
155640.0000    0.22835
155680.0000    0.00548
155720.0000    0.35144
155760.0000    0.14797
155800.0000    0.36581
155840.0000    0.50797
155880.0000    0.34904
155920.0000    0.51069
155960.0000    0.31207
156000.0000    0.57144
156040.0000    0.37718
156080.0000    0.32445
156120.0000    0.39206
156160.0000    0.35266
156200.0000    0.28384
156240.0000    0.40140
156280.0000    0.32951
156320.0000    0.72920
156360.0000    0.59156
156400.0000    0.40691
156440.0000    0.40539
156480.0000    0.59303
156520.0000    0.34367
156560.0000    0.35060
156600.0000    0.48471
156640.0000    0.30339
156680.0000    0.53450
156720.0000    0.46941
156760.0000    0.47832
156800.0000    0.26002
156840.0000    0.31556
156880.0000    0.23942
156920.0000    0.41646
156960.0000    0.39030
157000.0000    0.37875
157040.0000    0.19504
157080.0000    0.30488
157120.0000    0.23072
157160.0000    0.16083
157200.0000    0.32985
157240.0000    0.14317
157280.0000    0.23983
157320.0000    0.36683
157360.0000    0.45113
157400.0000    0.38180
157440.0000    0.40506
157480.0000    0.45380
157520.0000    0.35441
157560.0000    0.31615
157600.0000    0.17551
157640.0000    0.34213
157680.0000    0.14484
157720.0000    0.37169
157760.0000    0.23825
157800.0000    0.16565
157840.0000    0.29925
157880.0000    0.24230
157920.0000    0.36283
157960.0000    0.38495
158000.0000    0.58374
158040.0000    0.37142
158080.0000    0.47516
158120.0000    0.44374
158160.0000    0.51993
158200.0000    0.47766
158240.0000    0.63440
158280.0000    0.53658
158320.0000    0.69647
158360.0000    0.63536
158400.0000    0.51978
158440.0000    0.54751
158480.0000    0.75000
158520.0000    0.45433
158560.0000    0.50130
158600.0000    0.32057
158640.0000    0.39619
158680.0000    0.50155
158720.0000    0.63643
158760.0000    0.45388
158800.0000    0.24746
158840.0000    0.45427
158880.0000    0.39910
158920.0000    0.36150
158960.0000    0.49606
159000.0000    0.37755
159040.0000    0.43442
159080.0000    0.37047
159120.0000    0.42174
159160.0000    0.54250
159200.0000    0.84085
159240.0000    0.68251
159280.0000    0.56542
159320.0000    0.38874
159360.0000    0.73830
159400.0000    0.58829
159440.0000    0.66184
159480.0000    0.37596
159520.0000    0.36582
159560.0000    0.13021
159600.0000    0.47154
159640.0000    0.46182
159680.0000    0.53180
159720.0000    0.44643
159760.0000    0.53204
159800.0000    0.46295
159840.0000    0.45940
159880.0000    0.43721
159920.0000    0.42460
159960.0000    0.49169
160000.0000    0.22341
160040.0000    0.28591
160080.0000    0.27876
160120.0000    0.26147
160160.0000    0.05382
160200.0000    0.28720
160240.0000    0.09542
160280.0000    0.47611
160320.0000    0.28665
160360.0000    0.47496
160400.0000    0.39066
160440.0000    0.57407
160480.0000    0.09284
160520.0000    0.28216
160560.0000    0.46920
160600.0000    0.18692
160640.0000    0.39621
160680.0000    0.56502
160720.0000    0.50884
160760.0000    0.38825
160800.0000    0.38967
160840.0000    0.37216
160880.0000    0.46200
160920.0000    0.09832
160960.0000    0.08753
161000.0000    0.33280
161040.0000    0.17551
161080.0000    0.31621
161120.0000    0.48310
161160.0000    0.36463
161200.0000    0.20720
161240.0000    0.08488
161280.0000    0.32097
161320.0000    0.22982
161360.0000    0.48930
161400.0000    0.41198
161440.0000    0.18076
161480.0000    0.40881
161520.0000    0.53238
161560.0000    0.34353
161600.0000    0.49050
161640.0000    0.61056
161680.0000    0.31677
161720.0000    0.42475
161760.0000    0.26589
161800.0000    0.24860
161840.0000   -0.14571
161880.0000   -0.03394
161920.0000   -0.12323
161960.0000   -0.25205
162000.0000   -0.14540
162040.0000   -0.16011
162080.0000   -0.28300
162120.0000   -0.14249
162160.0000   -0.22543
162200.0000   -0.30229
162240.0000    0.03841
162280.0000   -0.06597
162320.0000    0.40992
162360.0000    0.25310
162400.0000    0.42205
162440.0000    0.29908
162480.0000    0.39793
162520.0000    0.63578
162560.0000    0.46534
162600.0000    0.07824
162640.0000    0.36320
162680.0000    0.61492
162720.0000    0.72247
162760.0000    0.62362
162800.0000    0.29597
162840.0000    0.52205
162880.0000    0.39620
162920.0000    0.24489
162960.0000    0.17991
163000.0000    0.37388
163040.0000    0.68696
163080.0000    0.58474
163120.0000    0.52317
163160.0000    0.32620
163200.0000    0.59786
163240.0000    0.39697
163280.0000    0.31164
163320.0000    0.46304
163360.0000    0.36913
163400.0000    0.72798
163440.0000    0.56485
163480.0000    0.60905
163520.0000    0.51252
163560.0000    0.55106
163600.0000    0.45834
163640.0000    0.44217
163680.0000    0.36507
163720.0000    0.37331
163760.0000    0.44427
163800.0000    0.51466
163840.0000    0.28832
163880.0000    0.55287
163920.0000    0.39515
163960.0000    0.51568
164000.0000    0.60409
164040.0000    0.64496
164080.0000    0.72147
164120.0000    0.32087
164160.0000    0.51780
164200.0000    0.48299
164240.0000    0.63975
164280.0000    0.35942
164320.0000    0.25898
164360.0000    0.48171
164400.0000    0.41044
164440.0000    0.50876
164480.0000    0.47607
164520.0000    0.30636
164560.0000    0.23664
164600.0000    0.09007
164640.0000    0.09958
164680.0000    0.23997
164720.0000    0.08811
164760.0000    0.25071
164800.0000    0.26796
164840.0000    0.29089
164880.0000    0.33205
164920.0000    0.25593
164960.0000    0.41188
165000.0000    0.16540
165040.0000    0.28737
165080.0000    0.15211
165120.0000    0.43555
165160.0000    0.45316
165200.0000    0.23037
165240.0000    0.27482
165280.0000    0.41234
165320.0000    0.29449
165360.0000    0.23271
165400.0000    0.52799
165440.0000    0.24907
165480.0000    0.58430
165520.0000    0.33663
165560.0000    0.29381
165600.0000    0.20981
165640.0000    0.36216
165680.0000    0.35328
165720.0000    0.32748
165760.0000    0.32359
165800.0000    0.39575
165840.0000    0.30858
165880.0000    0.41161
165920.0000    0.31450
165960.0000    0.35381
166000.0000    0.31972
166040.0000    0.46539
166080.0000    0.26296
166120.0000    0.39073
166160.0000    0.42183
166200.0000    0.38664
166240.0000    0.28836
166280.0000    0.42604
166320.0000    0.34636
166360.0000    0.42331
166400.0000    0.47865
166440.0000    0.51105
166480.0000    0.41360
166520.0000    0.58952
166560.0000    0.68820
166600.0000    0.65467
166640.0000    0.73303
166680.0000    0.65846
166720.0000    0.48412
166760.0000    0.62293
166800.0000    0.72505
166840.0000    0.70940
166880.0000    0.71363
166920.0000    0.40035
166960.0000    0.59000
167000.0000    0.46158
167040.0000    0.55045
167080.0000    0.37649
167120.0000    0.37177
167160.0000    0.49798
167200.0000    0.46177
167240.0000    0.36325
167280.0000    0.36225
167320.0000    0.42108
167360.0000    0.31346
167400.0000    0.42813
167440.0000    0.31125
167480.0000    0.53287
167520.0000    0.38931
167560.0000    0.21478
167600.0000    0.18610
167640.0000    0.14636
167680.0000    0.28820
167720.0000    0.11148
167760.0000    0.28287
167800.0000    0.32251
167840.0000    0.36532
167880.0000    0.33726
167920.0000    0.69435
167960.0000    0.68666
168000.0000    0.57427
168040.0000    0.58955
168080.0000    0.58112
168120.0000    0.41737
168160.0000    0.39273
168200.0000    0.33828
168240.0000    0.28395
168280.0000    0.50076
168320.0000    0.17785
168360.0000    0.28926
168400.0000    0.16206
168440.0000    0.16470
168480.0000    0.47975
168520.0000    0.37856
168560.0000    0.55694
168600.0000    0.20102
168640.0000    0.27271
168680.0000    0.21448
168720.0000    0.29132
168760.0000    0.33005
168800.0000    0.56084
168840.0000    0.14215
168880.0000    0.31301
168920.0000    0.23708
168960.0000    0.33361
169000.0000    0.39538
169040.0000    0.16858
169080.0000    0.43188
169120.0000    0.37187
169160.0000    0.30294
169200.0000    0.29668
169240.0000    0.44561
169280.0000    0.56452
169320.0000    0.40481
169360.0000    0.24914
169400.0000    0.46156
169440.0000    0.40556
169480.0000    0.61481
169520.0000    0.34169
169560.0000    0.33579
169600.0000    0.34684
169640.0000    0.39103
169680.0000    0.63399
169720.0000    0.43839
169760.0000    0.32975
169800.0000    0.32424
169840.0000    0.27710
169880.0000    0.10188
169920.0000    0.26197
169960.0000    0.29700
170000.0000    0.36321
170040.0000    0.35450
170080.0000    0.37497
170120.0000    0.28483
170160.0000    0.28694
170200.0000    0.26011
170240.0000    0.24316
170280.0000    0.40317
170320.0000    0.53909
170360.0000    0.32605
170400.0000    0.33748
170440.0000    0.27833
170480.0000    0.48282
170520.0000    0.30740
170560.0000    0.34063
170600.0000    0.33044
170640.0000    0.38298
170680.0000    0.26265
170720.0000    0.22509
170760.0000    0.09522
170800.0000    0.19589
170840.0000    0.38730
170880.0000    0.23306
170920.0000    0.42194
170960.0000    0.61387
171000.0000    0.39960
171040.0000    0.53822
171080.0000    0.52756
171120.0000    0.46548
171160.0000    0.39868
171200.0000    0.49020
171240.0000    0.42725
171280.0000    0.44419
171320.0000    0.23194
171360.0000    0.31348
171400.0000    0.27726
171440.0000    0.31895
171480.0000    0.26402
171520.0000    0.21526
171560.0000    0.20497
171600.0000    0.26180
171640.0000    0.22672
171680.0000   -0.16683
171720.0000   -0.10525
171760.0000   -0.17572
171800.0000    0.01153
171840.0000   -0.37210
171880.0000   -0.09252
171920.0000   -0.07126
171960.0000   -0.19291
172000.0000   -0.08956
172040.0000   -0.21804
172080.0000   -0.28735
172120.0000   -0.35530
172160.0000   -0.13916
172200.0000   -0.10320
172240.0000   -0.23178
172280.0000   -0.19058
172320.0000   -0.31527
172360.0000   -0.62173
172400.0000   -0.49233
172440.0000   -0.32755
172480.0000   -0.40503
172520.0000   -0.51340
172560.0000   -0.37361
172600.0000   -0.14076
172640.0000   -0.31794
172680.0000   -0.45990
172720.0000   -0.41862
172760.0000   -0.52831
172800.0000   -0.49340
172840.0000   -0.43337
172880.0000   -0.50980
172920.0000   -0.79182
172960.0000   -0.76489
173000.0000   -0.58362
173040.0000   -0.56890
173080.0000   -0.41644
173120.0000   -0.57643
173160.0000   -0.33001
173200.0000   -0.52779
173240.0000   -0.61295
173280.0000   -0.61571
173320.0000   -0.45467
173360.0000   -0.47941
173400.0000   -0.58572
173440.0000   -0.43839
173480.0000   -0.60790
173520.0000   -0.47213
173560.0000   -0.54665
173600.0000   -0.38838
173640.0000   -0.36454
173680.0000   -0.23482
173720.0000   -0.35650
173760.0000   -0.12591
173800.0000   -0.36387
173840.0000   -0.40811
173880.0000   -0.29709
173920.0000   -0.36564
173960.0000   -0.44804
174000.0000   -0.41822
174040.0000   -0.16320
174080.0000   -0.26570
174120.0000   -0.21371
174160.0000   -0.24611
174200.0000   -0.32022
174240.0000   -0.27694
174280.0000   -0.03391
174320.0000   -0.33233
174360.0000   -0.14269
174400.0000   -0.34841
174440.0000   -0.22521
174480.0000   -0.41131
174520.0000   -0.20265
174560.0000   -0.46102
174600.0000    0.23103
174640.0000    0.10454
174680.0000   -0.22016
174720.0000   -0.32572
174760.0000   -0.28234
174800.0000   -0.25731
174840.0000   -0.28766
174880.0000   -0.69140
174920.0000   -0.62927
174960.0000   -0.50072
175000.0000   -0.21460
175040.0000   -0.68150
175080.0000   -0.15600
175120.0000   -0.21671
175160.0000   -0.02184
175200.0000    0.39312
175240.0000    0.36731
175280.0000    0.70917
175320.0000    0.40125
175360.0000    0.65674
175400.0000    0.46734
175440.0000    0.58046
175480.0000    0.42689
175520.0000    0.36508
175560.0000    0.88134
175600.0000    0.66578
175640.0000    0.54131
175680.0000    0.91677
175720.0000    0.49550
175760.0000    0.57474
175800.0000    0.68242
175840.0000    0.57250
175880.0000    0.52285
175920.0000    0.58727
175960.0000    0.72867
176000.0000    0.51541
176040.0000    0.65455
176080.0000    0.54366
176120.0000    0.41960
176160.0000    0.49982
176200.0000    0.44515
176240.0000    0.47759
176280.0000    0.34531
176320.0000    0.62772
176360.0000    0.47801
176400.0000    0.36863
176440.0000    0.40060
176480.0000    0.67364
176520.0000    0.64193
176560.0000    0.36411
176600.0000    0.72928
176640.0000    0.56789
176680.0000    0.59616
176720.0000    0.34685
176760.0000    0.76802
176800.0000    0.41701
176840.0000    0.35928
176880.0000    0.18445
176920.0000    0.42239
176960.0000    0.13598
177000.0000    0.37160
177040.0000    0.36381
177080.0000    0.37530
177120.0000    0.29134
177160.0000    0.29120
177200.0000    0.45151
177240.0000    0.30437
177280.0000    0.30743
177320.0000    0.25358
177360.0000    0.27859
177400.0000    0.32643
177440.0000    0.42252
177480.0000    0.22527
177520.0000    0.23067
177560.0000    0.37827
177600.0000    0.39307
177640.0000    0.40903
177680.0000    0.45104
177720.0000    0.31606
177760.0000    0.35077
177800.0000    0.52022
177840.0000    0.34872
177880.0000    0.33996
177920.0000    0.50134
177960.0000    0.40230
178000.0000    0.14585
178040.0000    0.44035
178080.0000    0.36545
178120.0000    0.48412
178160.0000    0.50584
178200.0000    0.56723
178240.0000    0.64589
178280.0000    0.43641
178320.0000    0.40986
178360.0000    0.41827
178400.0000    0.50761
178440.0000    0.45084
178480.0000    0.29254
178520.0000    0.50001
178560.0000    0.37387
178600.0000    0.33878
178640.0000    0.49935
178680.0000    0.45583
178720.0000    0.45974
178760.0000    0.12930
178800.0000    0.35698
178840.0000    0.44063
178880.0000    0.38063
178920.0000    0.61673
178960.0000    0.45425
179000.0000    0.29911
179040.0000   -0.18032
179080.0000   -0.51479
179120.0000   -0.64120
179160.0000   -0.26478
179200.0000    0.22216
179240.0000    0.00394
179280.0000    0.08181
179320.0000    0.26268
179360.0000    0.34467
179400.0000    0.28005
179440.0000    0.15961
179480.0000    0.11083
179520.0000    0.42105
179560.0000    0.42537
179600.0000    0.19700
179640.0000    0.35557
179680.0000    0.32450
179720.0000    0.57869
179760.0000    0.40105
179800.0000    0.31644
179840.0000    0.26581
179880.0000    0.25066
179920.0000    0.31526
179960.0000    0.16285
180000.0000    0.34043
180040.0000    0.42834
180080.0000    0.57445
180120.0000    0.46669
180160.0000    0.66044
180200.0000    0.60556
180240.0000    0.63636
180280.0000    0.45916
180320.0000    0.62823
180360.0000    0.45028
180400.0000    0.72051
180440.0000    0.58042
180480.0000    0.52150
180520.0000    0.72251
180560.0000    0.52869
180600.0000    0.62516
180640.0000    0.23553
180680.0000    0.54242
180720.0000    0.50891
180760.0000    0.53760
180800.0000    0.46227
180840.0000    0.38361
180880.0000    0.40576
180920.0000    0.37276
180960.0000    0.49453
181000.0000    0.25118
181040.0000    0.36427
181080.0000    0.47947
181120.0000    0.41033
181160.0000    0.30081
181200.0000    0.22763
181240.0000    0.45940
181280.0000    0.53979
181320.0000    0.47965
181360.0000    0.36343
181400.0000    0.24581
181440.0000    0.29722
181480.0000    0.59836
181520.0000    0.10788
181560.0000   -0.05574
181600.0000    0.25645
181640.0000    0.13014
181680.0000    0.30896
181720.0000    0.44617
181760.0000    0.25228
181800.0000    0.33219
181840.0000    0.11316
181880.0000    0.33311
181920.0000    0.48381
181960.0000    0.21974
182000.0000    0.47599
182040.0000    0.54249
182080.0000    0.26444
182120.0000    0.49625
182160.0000    0.51550
182200.0000    0.24079
182240.0000    0.26291
182280.0000    0.42731
182320.0000    0.35634
182360.0000    0.33420
182400.0000    0.49516
182440.0000    0.51020
182480.0000    0.30349
182520.0000    0.33815
182560.0000    0.62673
182600.0000    0.50241
182640.0000    0.44605
182680.0000    0.59776
182720.0000    0.58561
182760.0000    0.44187
182800.0000    0.47177
182840.0000    0.60393
182880.0000    0.59000
182920.0000    0.51076
182960.0000   -0.37665
183000.0000   -0.33227
183040.0000   -0.41981
183080.0000   -0.00157
183120.0000   -0.36823
183160.0000   -0.44574
183200.0000   -0.50860
183240.0000   -0.37047
183280.0000   -0.29492
183320.0000   -0.11042
183360.0000   -0.29947
183400.0000    0.14206
183440.0000    0.02031
183480.0000   -0.16757
183520.0000    0.14071
183560.0000    0.21429
183600.0000    0.18955
183640.0000    0.61152
183680.0000    0.51334
183720.0000    0.67134
183760.0000    0.22075
183800.0000    0.36762
183840.0000    0.44985
183880.0000    0.44990
183920.0000    0.56696
183960.0000    0.37994
184000.0000    0.37521
184040.0000    0.51068
184080.0000    0.32420
184120.0000    0.45454
184160.0000    0.34530
184200.0000    0.51114
184240.0000    0.26880
184280.0000    0.26370
184320.0000    0.45597
184360.0000    0.38080
184400.0000    0.29013
184440.0000    0.73346
184480.0000    0.41430
184520.0000    0.29441
184560.0000    0.13653
184600.0000    0.40223
184640.0000    0.28077
184680.0000    0.31506
184720.0000    0.30837
184760.0000    0.54354
184800.0000    0.38696
184840.0000    0.18171
184880.0000    0.46676
184920.0000    0.38799
184960.0000    0.22280
185000.0000    0.18026
185040.0000    0.29025
185080.0000    0.29779
185120.0000    0.26356
185160.0000    0.19406
185200.0000    0.10034
185240.0000    0.20706
185280.0000    0.33124
185320.0000    0.36291
185360.0000    0.41853
185400.0000    0.17019
185440.0000    0.07420
185480.0000    0.23494
185520.0000    0.21554
185560.0000    0.12367
185600.0000    0.44840
185640.0000    0.28489
185680.0000    0.31855
185720.0000    0.23939
185760.0000    0.03933
185800.0000    0.52237
185840.0000    0.30789
185880.0000    0.16267
185920.0000    0.27991
185960.0000    0.54716
186000.0000    0.41750
186040.0000   -0.09582
186080.0000    0.17790
186120.0000    0.30873
186160.0000    0.44789
186200.0000    0.44068
186240.0000    0.47717
186280.0000    0.28598
186320.0000    0.29643
186360.0000    0.17136
186400.0000    0.30454
186440.0000    0.24488
186480.0000    0.39696
186520.0000    0.35730
186560.0000    0.56512
186600.0000    0.34427
186640.0000    0.19367
186680.0000    0.39223
186720.0000    0.25934
186760.0000    0.46540
186800.0000    0.20487
186840.0000    0.17125
186880.0000    0.41435
186920.0000    0.28130
186960.0000    0.34343
187000.0000    0.25527
187040.0000    0.30663
187080.0000    0.38970
187120.0000    0.41214
187160.0000    0.16822
187200.0000    0.19722
187240.0000    0.34378
187280.0000    0.23114
187320.0000    0.38243
187360.0000    0.35507
187400.0000    0.60509
187440.0000    0.27416
187480.0000    0.57250
187520.0000    0.20173
187560.0000    0.31952
187600.0000    0.35780
187640.0000    0.37371
187680.0000    0.66044
187720.0000    0.51834
187760.0000    0.17980
187800.0000    0.50487
187840.0000    0.52864
187880.0000    0.48211
187920.0000    0.50588
187960.0000    0.29326
188000.0000    0.30535
188040.0000    0.51462
188080.0000    0.31903
188120.0000    0.50668
188160.0000    0.43352
188200.0000    0.32829
188240.0000    0.14901
188280.0000    0.47596
188320.0000    0.43004
188360.0000    0.44225
188400.0000    0.37063
188440.0000    0.28074
188480.0000    0.41814
188520.0000    0.30867
188560.0000    0.34256
188600.0000    0.42946
188640.0000    0.36623
188680.0000    0.12282
188720.0000    0.34365
188760.0000    0.53048
188800.0000    0.21612
188840.0000    0.42567
188880.0000    0.32285
188920.0000    0.33401
188960.0000    0.33240
189000.0000    0.20698
189040.0000    0.32367
189080.0000    0.29683
189120.0000    0.29683
189160.0000    0.27520
189200.0000    0.35839
189240.0000    0.55676
189280.0000    0.36754
189320.0000    0.49690
189360.0000    0.33135
189400.0000    0.49518
189440.0000    0.38599
189480.0000    0.37963
189520.0000    0.29324
189560.0000    0.46228
189600.0000    0.29154
189640.0000    0.25933
189680.0000    0.33607
189720.0000    0.26907
189760.0000    0.17269
189800.0000    0.24229
189840.0000    0.24611
189880.0000    0.36495
189920.0000    0.27754
189960.0000    0.36979
190000.0000    0.32222
190040.0000    0.25660
190080.0000    0.39095
190120.0000    0.49580
190160.0000    0.50378
190200.0000    0.60961
190240.0000    0.58189
190280.0000    0.52995
190320.0000    0.62559
190360.0000    0.50827
190400.0000    0.59802
190440.0000    0.51269
190480.0000    0.52598
190520.0000    0.23835
190560.0000    0.28578
190600.0000    0.47919
190640.0000    0.48050
190680.0000    0.50205
190720.0000    0.60552
190760.0000    0.32116
190800.0000    0.64422
190840.0000    0.70317
190880.0000    0.49025
190920.0000    0.36860
190960.0000    0.36244
191000.0000    0.39698
191040.0000    0.44683
191080.0000    0.47473
191120.0000    0.41704
191160.0000    0.31105
191200.0000    0.27783
191240.0000    0.55427
191280.0000    0.37545
191320.0000    0.48035
191360.0000    0.22653
191400.0000    0.57592
191440.0000    0.44313
191480.0000    0.36295
191520.0000    0.14696
191560.0000    0.27407
191600.0000    0.45908
191640.0000    0.68324
191680.0000    0.28616
191720.0000    0.55844
191760.0000    0.17708
191800.0000    0.44212
191840.0000    0.45036
191880.0000    0.38917
191920.0000    0.30106
191960.0000    0.25870
192000.0000    0.55340
192040.0000    0.53154
192080.0000    0.54054
192120.0000    0.58579
192160.0000    0.52415
192200.0000    0.47440
192240.0000    0.45507
192280.0000    0.36579
192320.0000    0.70571
192360.0000    0.58217
192400.0000    0.54346
192440.0000    0.55187
192480.0000    0.38801
192520.0000    0.59220
192560.0000    0.73527
192600.0000    0.69546
192640.0000    0.41994
192680.0000    0.56035
192720.0000    0.40273
192760.0000    0.61135
192800.0000    0.47096
192840.0000    0.37997
192880.0000    0.51235
192920.0000    0.38742
192960.0000    0.39558
193000.0000    0.44804
193040.0000    0.40688
193080.0000    0.61367
193120.0000    0.46109
193160.0000    0.28403
193200.0000    0.26420
193240.0000    0.47395
193280.0000    0.41467
193320.0000    0.41883
193360.0000    0.53263
193400.0000    0.28493
193440.0000    0.00325
193480.0000    0.26239
193520.0000   -0.19537
193560.0000   -0.49778
193600.0000   -0.37808
193640.0000   -0.32151
193680.0000   -0.52549
193720.0000   -0.06051
193760.0000    0.38022
193800.0000    0.33301
193840.0000    0.31252
193880.0000    0.54551
193920.0000    0.47564
193960.0000    0.34381
194000.0000    0.28141
194040.0000    0.25373
194080.0000    0.23242
194120.0000    0.44087
194160.0000    0.43166
194200.0000    0.30749
194240.0000    0.37023
194280.0000    0.20029
194320.0000    0.28285
194360.0000    0.25523
194400.0000    0.42008
194440.0000    0.23089
194480.0000    0.31438
194520.0000    0.38908
194560.0000    0.48198
194600.0000    0.32289
194640.0000    0.51051
194680.0000    0.23933
194720.0000    0.22376
194760.0000    0.12706
194800.0000    0.40184
194840.0000    0.42550
194880.0000    0.19871
194920.0000    0.22518
194960.0000    0.37869
195000.0000    0.22241
195040.0000    0.20021
195080.0000    0.41026
195120.0000    0.60199
195160.0000    0.53586
195200.0000    0.40936
195240.0000    0.29922
195280.0000    0.42332
195320.0000    0.34361
195360.0000    0.59990
195400.0000    0.43619
195440.0000    0.52697
195480.0000    0.36099
195520.0000    0.23785
195560.0000    0.36940
195600.0000    0.36871
195640.0000    0.27459
195680.0000    0.45149
195720.0000    0.27748
195760.0000    0.25161
195800.0000    0.39630
195840.0000    0.04641
195880.0000   -0.00436
195920.0000    0.28830
195960.0000    0.32276
196000.0000    0.28309
196040.0000    0.32712
196080.0000    0.25713
196120.0000    0.45965
196160.0000    0.43005
196200.0000    0.54201
196240.0000    0.34424
196280.0000    0.20237
196320.0000    0.23213
196360.0000    0.38641
196400.0000    0.33968
196440.0000    0.28677
196480.0000    0.27288
196520.0000    0.45270
196560.0000    0.27766
196600.0000    0.33110
196640.0000    0.30401
196680.0000    0.37311
196720.0000    0.54789
196760.0000    0.29362
196800.0000    0.46638
196840.0000    0.44150
196880.0000    0.48396
196920.0000    0.30350
196960.0000    0.35988
197000.0000    0.34856
197040.0000    0.21634
197080.0000    0.46949
197120.0000    0.28795
197160.0000    0.39175
197200.0000    0.36245
197240.0000    0.29621
197280.0000    0.28383
197320.0000    0.33679
197360.0000    0.32368
197400.0000    0.29265
197440.0000    0.48326
197480.0000    0.18837
197520.0000    0.30082
197560.0000    0.21562
197600.0000    0.28800
197640.0000    0.57044
197680.0000    0.73668
197720.0000    0.52770
197760.0000    0.19468
197800.0000    0.44598
197840.0000    0.42257
197880.0000    0.31065
197920.0000    0.45198
197960.0000    0.54759
198000.0000    0.37892
198040.0000    0.34218
198080.0000    0.49783
198120.0000    0.37189
198160.0000    0.30843
198200.0000    0.44443
198240.0000    0.49684
198280.0000    0.52588
198320.0000    0.60413
198360.0000    0.22580
198400.0000    0.51599
198440.0000    0.45236
198480.0000    0.29566
198520.0000    0.27161
198560.0000    0.33969
198600.0000    0.53630
198640.0000    0.42305
198680.0000    0.36555
198720.0000    0.27417
198760.0000    0.22623
198800.0000    0.58856
198840.0000    0.52823
198880.0000    0.37630
198920.0000    0.41975
198960.0000    0.19952
199000.0000    0.37721
199040.0000    0.46075
199080.0000    0.44409
199120.0000    0.53203
199160.0000    0.24936
199200.0000    0.34788
199240.0000    0.48781
199280.0000    0.24682
199320.0000    0.21705
199360.0000    0.52164
199400.0000    0.22046
199440.0000    0.19662
199480.0000    0.21039
199520.0000    0.30559
199560.0000    0.24876
199600.0000    0.11121
199640.0000    0.21710
199680.0000    0.38055
199720.0000    0.33679
199760.0000    0.31545
199800.0000    0.30062
199840.0000    0.22829
199880.0000    0.38161
199920.0000    0.33997
199960.0000    0.43971
200000.0000    0.46324
200040.0000    0.55954
200080.0000    0.47372
200120.0000    0.21794
200160.0000    0.56256
200200.0000    0.42694
200240.0000    0.46341
200280.0000    0.49037
200320.0000    0.60271
200360.0000    0.57985
200400.0000    0.47809
200440.0000    0.52894
200480.0000    0.44434
200520.0000    0.41891
200560.0000    0.45845
200600.0000    0.62085
200640.0000    0.41844
200680.0000    0.49164
200720.0000    0.39768
200760.0000    0.52380
200800.0000    0.60287
200840.0000    0.39248
200880.0000    0.52337
200920.0000    0.57659
200960.0000    0.36271
201000.0000    0.61602
201040.0000    0.50009
201080.0000    0.52704
201120.0000    0.45059
201160.0000    0.67143
201200.0000    0.51132
201240.0000    0.39010
201280.0000    0.58935
201320.0000    0.68294
201360.0000    0.48233
201400.0000    0.44979
201440.0000    0.46679
201480.0000    0.39965
201520.0000    0.52975
201560.0000    0.49637
201600.0000    0.36625
201640.0000    0.60644
201680.0000    0.36854
201720.0000    0.49753
201760.0000    0.60913
201800.0000    0.68851
201840.0000    0.52127
201880.0000    0.36520
201920.0000    0.38315
201960.0000    0.42160
202000.0000    0.48767
202040.0000    0.34784
202080.0000    0.54023
202120.0000    0.40580
202160.0000    0.61463
202200.0000    0.52947
202240.0000    0.62168
202280.0000    0.58128
202320.0000    0.48404
202360.0000    0.49805
202400.0000    0.36911
202440.0000    0.28772
202480.0000    0.49422
202520.0000    0.70632
202560.0000    0.50911
202600.0000    0.39391
202640.0000    0.41861
202680.0000    0.43653
202720.0000    0.49889
202760.0000    0.35610
202800.0000    0.23131
202840.0000    0.53819
202880.0000    0.31393
202920.0000    0.55887
202960.0000    0.60482
203000.0000    0.61669
203040.0000    0.56233
203080.0000    0.42698
203120.0000    0.43899
203160.0000    0.60708
203200.0000    0.55154
203240.0000    0.42255
203280.0000    0.40387
203320.0000    0.28936
203360.0000    0.52126
203400.0000    0.54311
203440.0000    0.55688
203480.0000    0.16404
203520.0000    0.45686
203560.0000    0.36353
203600.0000    0.44191
203640.0000    0.37905
203680.0000    0.34638
203720.0000    0.47115
203760.0000    0.43282
203800.0000    0.50581
203840.0000    0.47617
203880.0000    0.34971
203920.0000    0.36227
203960.0000    0.16654
204000.0000    0.34508
204040.0000    0.57521
204080.0000    0.56563
204120.0000    0.35369
204160.0000    0.28928
204200.0000    0.16711
204240.0000    0.48694
204280.0000    0.53814
204320.0000    0.20911
204360.0000    0.66411
204400.0000    0.44012
204440.0000    0.48847
204480.0000    0.50615
204520.0000    0.19054
204560.0000    0.24705
204600.0000    0.36169
204640.0000    0.24968
204680.0000    0.33536
204720.0000    0.29804
204760.0000    0.21338
204800.0000    0.14474
204840.0000    0.00275
204880.0000    0.14610
204920.0000    0.59360
204960.0000    0.44252
205000.0000    0.47570
205040.0000    0.35100
205080.0000    0.43336
205120.0000    0.29322
205160.0000    0.38258
205200.0000    0.38862
205240.0000    0.27268
205280.0000    0.36743
205320.0000    0.47580
205360.0000    0.38188
205400.0000    0.33077
205440.0000    0.42577
205480.0000    0.31604
205520.0000    0.54322
205560.0000    0.62374
205600.0000    0.52515
205640.0000    0.33747
205680.0000    0.37950
205720.0000    0.35511
205760.0000    0.34484
205800.0000    0.27485
205840.0000    0.33355
205880.0000    0.35412
205920.0000    0.36340
205960.0000    0.20517
206000.0000    0.38110
206040.0000    0.25129
206080.0000    0.32631
206120.0000    0.24829
206160.0000    0.38390
206200.0000    0.48739
206240.0000    0.50364
206280.0000    0.34476
206320.0000    0.33180
206360.0000    0.49170
206400.0000    0.42559
206440.0000    0.18515
206480.0000    0.21956
206520.0000    0.30016
206560.0000    0.44316
206600.0000    0.16460
206640.0000    0.47107
206680.0000    0.56718
206720.0000    0.18596
206760.0000    0.47481
206800.0000    0.36519
206840.0000    0.40834
206880.0000    0.19623
206920.0000    0.34916
206960.0000    0.19173
207000.0000    0.29655
207040.0000    0.24930
207080.0000    0.13879
207120.0000    0.58497
207160.0000    0.46166
207200.0000    0.09964
207240.0000    0.45754
207280.0000    0.16886
207320.0000    0.19296
207360.0000    0.37451
207400.0000    0.16584
207440.0000    0.39165
207480.0000    0.24528
207520.0000    0.50023
207560.0000    0.38279
207600.0000    0.54865
207640.0000    0.52648
207680.0000    0.57637
207720.0000    0.34924
207760.0000    0.33855
207800.0000    0.31399
207840.0000    0.38757
207880.0000    0.28108
207920.0000   -0.08245
207960.0000    0.00641
208000.0000    0.27168
208040.0000   -0.02531
208080.0000   -0.20860
208120.0000    0.28766
208160.0000    0.29094
208200.0000    0.49477
208240.0000    0.47173
208280.0000    0.33230
208320.0000    0.33400
208360.0000    0.45083
208400.0000    0.68778
208440.0000    0.51576
208480.0000    0.31027
208520.0000    0.37766
208560.0000    0.55516
208600.0000    0.58131
208640.0000    0.65296
208680.0000    0.50302
208720.0000    0.63707
208760.0000    0.53108
208800.0000    0.32537
208840.0000    0.41029
208880.0000    0.53860
208920.0000    0.47469
208960.0000    0.31032
209000.0000    0.39455
209040.0000    0.40765
209080.0000    0.25461
209120.0000    0.27632
209160.0000    0.43817
209200.0000    0.48774
209240.0000    0.54811
209280.0000    0.52459
209320.0000    0.48481
209360.0000    0.28032
209400.0000    0.58010
209440.0000    0.60710
209480.0000    0.69803
209520.0000    0.39732
209560.0000    0.45656
209600.0000    0.45109
209640.0000    0.54928
209680.0000    0.58211
209720.0000    0.19807
209760.0000    0.62776
209800.0000    0.42003
209840.0000    0.27675
209880.0000    0.34222
209920.0000    0.62177
209960.0000    0.58196
210000.0000    0.36708
210040.0000    0.23904
210080.0000    0.52170
210120.0000    0.42073
210160.0000    0.59798
210200.0000    0.55141
210240.0000    0.52123
210280.0000    0.54101
210320.0000    0.44800
210360.0000    0.48092
210400.0000    0.43594
210440.0000    0.66067
210480.0000    0.55905
210520.0000    0.54329
210560.0000    0.73884
210600.0000    0.43227
210640.0000    0.75058
210680.0000    0.32595
210720.0000    0.48044
210760.0000    0.55578
210800.0000    0.50269
210840.0000    0.57927
210880.0000    0.52170
210920.0000    0.66874
210960.0000    0.41459
211000.0000    0.43315
211040.0000    0.45309
211080.0000    0.36492
211120.0000    0.32044
211160.0000    0.37290
211200.0000    0.37273
211240.0000    0.14780
211280.0000    0.35925
211320.0000    0.27822
211360.0000    0.32653
211400.0000    0.41194
211440.0000    0.23988
211480.0000    0.32937
211520.0000    0.32669
211560.0000    0.35191
211600.0000    0.24423
211640.0000    0.22621
211680.0000    0.35744
211720.0000    0.30907
211760.0000    0.34978
211800.0000    0.36722
211840.0000    0.35945
211880.0000    0.38926
211920.0000    0.38025
211960.0000    0.28758
212000.0000    0.24031
212040.0000    0.41972
212080.0000    0.39992
212120.0000    0.43389
212160.0000    0.46357
212200.0000    0.53656
212240.0000    0.48728
212280.0000    0.71460
212320.0000    0.60612
212360.0000    0.41617
212400.0000    0.38191
212440.0000    0.22305
212480.0000    0.36936
212520.0000    0.40848
212560.0000    0.23254
212600.0000    0.47544
212640.0000    0.56475
212680.0000    0.66882
212720.0000    0.31611
212760.0000    0.11636
212800.0000    0.03867
212840.0000   -0.03534
212880.0000   -0.11368
212920.0000   -0.00467
212960.0000    0.21575
213000.0000    0.14078
213040.0000    0.12704
213080.0000   -0.16034
213120.0000    0.19115
213160.0000    0.18108
213200.0000    0.21800
213240.0000   -0.01216
213280.0000    0.02791
213320.0000    0.06426
213360.0000    0.14936
213400.0000    0.04476
213440.0000   -0.12177
213480.0000   -0.15257
213520.0000   -0.46336
213560.0000   -0.77034
213600.0000   -0.63908
213640.0000   -0.30873
213680.0000   -0.28053
213720.0000   -0.39827
213760.0000   -0.45992
213800.0000   -0.53240
213840.0000   -0.60013
213880.0000   -0.36117
213920.0000   -0.35623
213960.0000   -0.77025
214000.0000   -0.41004
214040.0000   -0.68657
214080.0000    0.43581
214120.0000   -0.35269
214160.0000    0.25801
214200.0000    0.03254
214240.0000    0.07776
214280.0000   -0.03605
214320.0000   -0.18483
214360.0000    0.00123
214400.0000   -0.35276
214440.0000   -0.22861
214480.0000    0.07822
214520.0000    0.17661
214560.0000    0.32025
214600.0000    0.57265
214640.0000    0.24026
214680.0000    0.36260
214720.0000   -0.00061
214760.0000    0.20370
214800.0000    0.10649
214840.0000    0.21491
214880.0000    0.18549
214920.0000    0.39279
214960.0000    0.51376
215000.0000    0.19649
215040.0000    0.40929
215080.0000    0.41358
215120.0000    0.53583
215160.0000    0.50655
215200.0000    0.55742
215240.0000    0.12114
215280.0000    0.30062
215320.0000    0.26995
215360.0000    0.31801
215400.0000    0.46036
215440.0000    0.01208
215480.0000    0.27009
215520.0000    0.62906
215560.0000    0.37035
215600.0000    0.22704
215640.0000    0.21541
215680.0000    0.31028
215720.0000    0.16120
215760.0000    0.36318
215800.0000    0.35990
215840.0000    0.40253
215880.0000    0.39130
215920.0000    0.49245
215960.0000    0.37278
216000.0000    0.32715
216040.0000    0.58815
216080.0000    0.63647
216120.0000    0.09534
216160.0000    0.10792
216200.0000    0.20269
216240.0000    0.16957
216280.0000    0.23348
216320.0000    0.34153
216360.0000    0.33712
216400.0000    0.38624
216440.0000    0.27959
216480.0000    0.46950
216520.0000    0.40118
216560.0000    0.28129
216600.0000    0.55221
216640.0000   -0.02563
216680.0000    0.17477
216720.0000    0.38607
216760.0000    0.70087
216800.0000    0.54059
216840.0000    0.43857
216880.0000    0.51975
216920.0000    0.50056
216960.0000    0.26661
217000.0000    0.59641
217040.0000    0.66379
217080.0000    0.32228
217120.0000    0.28501
217160.0000    0.22147
217200.0000    0.21623
217240.0000    0.44112
217280.0000    0.34816
217320.0000    0.60683
217360.0000    0.47408
217400.0000    0.31975
217440.0000    0.47287
217480.0000    0.22987
217520.0000    0.20798
217560.0000    0.54444
217600.0000    0.36275
217640.0000    0.22503
217680.0000    0.22987
217720.0000    0.36872
217760.0000    0.34735
217800.0000    0.31284
217840.0000    0.31757
217880.0000    0.35516
217920.0000    0.28490
217960.0000    0.43035
218000.0000    0.37170
218040.0000    0.61305
218080.0000    0.30679
218120.0000    0.44131
218160.0000    0.33012
218200.0000    0.26696
218240.0000    0.40948
218280.0000    0.29150
218320.0000    0.61542
218360.0000    0.44037
218400.0000    0.44129
218440.0000    0.49096
218480.0000    0.55655
218520.0000    0.66643
218560.0000    0.73672
218600.0000    0.39703
218640.0000    0.48569
218680.0000    0.59498
218720.0000    0.53053
218760.0000    0.42777
218800.0000    0.36875
218840.0000    0.51020
218880.0000    0.27525
218920.0000    0.39210
218960.0000    0.41695
219000.0000    0.50928
219040.0000    0.45254
219080.0000    0.46683
219120.0000    0.43372
219160.0000    0.23740
219200.0000    0.34360
219240.0000    0.54382
219280.0000    0.35787
219320.0000    0.20630
219360.0000    0.25654
219400.0000    0.43102
219440.0000    0.25540
219480.0000    0.53395
219520.0000    0.33889
219560.0000    0.47855
219600.0000    0.37648
219640.0000    0.37710
219680.0000    0.55674
219720.0000    0.25500
219760.0000    0.55699
219800.0000    0.36242
219840.0000    0.34515
219880.0000    0.49388
219920.0000    0.36451
219960.0000    0.37392
220000.0000    0.37151
220040.0000    0.29777
220080.0000    0.49777
220120.0000    0.45466
220160.0000    0.36473
220200.0000    0.22754
220240.0000    0.27793
220280.0000    0.30233
220320.0000    0.42645
220360.0000    0.30730
220400.0000    0.49223
220440.0000    0.40546
220480.0000    0.51445
220520.0000    0.51312
220560.0000    0.49553
220600.0000    0.54066
220640.0000    0.29144
220680.0000    0.42125
220720.0000    0.50743
220760.0000    0.48538
220800.0000    0.54302
220840.0000    0.38063
220880.0000    0.35866
220920.0000    0.59402
220960.0000    0.37124
221000.0000    0.35843
221040.0000    0.35350
221080.0000    0.34808
221120.0000    0.46049
221160.0000    0.30389
221200.0000    0.31428
221240.0000    0.45937
221280.0000    0.40818
221320.0000    0.65266
221360.0000    0.55193
221400.0000    0.29673
221440.0000    0.15578
221480.0000    0.53197
221520.0000    0.44915
221560.0000    0.44916
221600.0000    0.65220
221640.0000    0.52098
221680.0000    0.42733
221720.0000    0.38688
221760.0000    0.41042
221800.0000    0.38459
221840.0000    0.25962
221880.0000    0.34724
221920.0000    0.44265
221960.0000    0.50141
222000.0000    0.51911
222040.0000    0.39785
222080.0000    0.50255
222120.0000    0.47840
222160.0000    0.52007
222200.0000    0.63880
222240.0000    0.53982
222280.0000    0.25501
222320.0000    0.41402
222360.0000    0.36657
222400.0000    0.45691
222440.0000    0.47044
222480.0000    0.50461
222520.0000    0.38365
222560.0000    0.44563
222600.0000    0.57025
222640.0000    0.35301
222680.0000    0.46996
222720.0000    0.61756
222760.0000    0.61609
222800.0000    0.46685
222840.0000    0.58417
222880.0000    0.28361
222920.0000    0.50863
222960.0000    0.62083
223000.0000    0.43041
223040.0000    0.76326
223080.0000    0.46890
223120.0000    0.39404
223160.0000    0.45306
223200.0000    0.76310
223240.0000    0.48960
223280.0000    0.49621
223320.0000    0.59877
223360.0000    0.40998
223400.0000    0.36895
223440.0000    0.45621
223480.0000    0.44519
223520.0000    0.41151
223560.0000    0.43389
223600.0000    0.50807
223640.0000    0.52011
223680.0000    0.49981
223720.0000    0.42989
223760.0000    0.48704
223800.0000    0.72582
223840.0000    0.36498
223880.0000    0.46143
223920.0000    0.38418
223960.0000    0.57344
224000.0000    0.48922
224040.0000    0.60119
224080.0000    0.45532
224120.0000    0.36570
224160.0000    0.48683
224200.0000    0.66796
224240.0000    0.58093
224280.0000    0.51611
224320.0000    0.34363
224360.0000    0.53078
224400.0000    0.65239
224440.0000    0.31938
224480.0000    0.50116
224520.0000    0.53973
224560.0000    0.48427
224600.0000    0.33769
224640.0000    0.49735
224680.0000    0.32972
224720.0000    0.44323
224760.0000    0.45840
224800.0000    0.43776
224840.0000    0.34844
224880.0000    0.49052
224920.0000    0.44948
224960.0000    0.63776
225000.0000    0.37889
225040.0000    0.52077
225080.0000    0.30318
225120.0000    0.32006
225160.0000    0.38311
225200.0000    0.37992
225240.0000    0.29292
225280.0000    0.18526
225320.0000    0.38259
225360.0000    0.32781
225400.0000    0.32148
225440.0000    0.49902
225480.0000    0.42776
225520.0000    0.16794
225560.0000    0.26886
225600.0000    0.38786
225640.0000    0.36137
225680.0000    0.58459
225720.0000    0.61734
225760.0000    0.35664
225800.0000    0.17358
225840.0000    0.22183
225880.0000    0.04529
225920.0000    0.15259
225960.0000    0.32364
226000.0000    0.17337
226040.0000    0.27123
226080.0000    0.41190
226120.0000    0.17597
226160.0000    0.15985
226200.0000    0.01910
226240.0000    0.09982
226280.0000    0.17989
226320.0000    0.10231
226360.0000   -0.18318
226400.0000   -0.14868
226440.0000   -0.03875
226480.0000    0.18157
226520.0000   -0.19546
226560.0000    0.15747
226600.0000    0.09848
226640.0000   -0.06189
226680.0000   -0.00370
226720.0000   -0.12574
226760.0000   -0.03362
226800.0000   -0.35423
226840.0000   -0.46058
226880.0000   -0.48720
226920.0000   -0.28234
226960.0000    0.03786
227000.0000   -0.06370
227040.0000   -0.28825
227080.0000   -0.26745
227120.0000   -0.43626
227160.0000   -0.24276
227200.0000   -0.53512
227240.0000   -0.41553
227280.0000   -0.15925
227320.0000   -0.31001
227360.0000   -0.03977
227400.0000   -0.13899
227440.0000   -0.03719
227480.0000    0.03217
227520.0000    0.04960
227560.0000   -0.16335
227600.0000    0.14424
227640.0000   -0.26647
227680.0000   -0.09540
227720.0000   -0.13973
227760.0000   -0.07447
227800.0000   -0.31196
227840.0000   -0.36162
227880.0000   -0.42260
227920.0000   -0.33782
227960.0000   -0.39600
228000.0000   -0.29154
228040.0000    0.45223
228080.0000    0.11568
228120.0000    0.25346
228160.0000    0.42749
228200.0000    0.33203
228240.0000    0.59350
228280.0000    0.35163
228320.0000    0.18686
228360.0000    0.59876
228400.0000    0.33084
228440.0000    0.40105
228480.0000    0.49463
228520.0000    0.35196
228560.0000    0.33316
228600.0000    0.46027
228640.0000    0.43006
228680.0000    0.46473
228720.0000    0.33711
228760.0000    0.44060
228800.0000    0.33723
228840.0000    0.26060
228880.0000    0.36504
228920.0000    0.35707
228960.0000    0.37852
229000.0000    0.51045
229040.0000    0.25675
229080.0000    0.26029
229120.0000    0.20609
229160.0000    0.21608
229200.0000    0.57217
229240.0000    0.17218
229280.0000    0.32069
229320.0000    0.19661
229360.0000    0.11195
229400.0000    0.26402
229440.0000    0.39608
229480.0000    0.27952
229520.0000    0.35845
229560.0000    0.34747
229600.0000    0.28357
229640.0000    0.17281
229680.0000    0.19169
229720.0000    0.29407
229760.0000    0.47541
229800.0000    0.16768
229840.0000    0.08065
229880.0000    0.15473
229920.0000    0.17026
229960.0000    0.22264
230000.0000    0.30564
230040.0000    0.44477
230080.0000    0.35243
230120.0000    0.08614
230160.0000   -0.27347
230200.0000    0.09191
230240.0000   -0.04706
230280.0000   -0.00278
230320.0000   -0.34457
230360.0000   -0.73127
230400.0000   -0.46930
230440.0000   -0.70837
230480.0000   -0.35626
230520.0000   -0.08381
230560.0000    0.04422
230600.0000   -0.01773
230640.0000   -0.23308
230680.0000   -0.00302
230720.0000   -0.26665
230760.0000    0.09870
230800.0000   -0.12118
230840.0000   -0.43474
230880.0000   -0.28639
230920.0000   -0.36205
230960.0000   -0.44411
231000.0000    0.26459
231040.0000   -0.14901
231080.0000   -0.14473
231120.0000   -0.61942
231160.0000   -0.32959
231200.0000   -0.41634
231240.0000   -0.46211
231280.0000   -0.48623
231320.0000   -0.54961
231360.0000   -0.19778
231400.0000   -0.51132
231440.0000   -0.69386
231480.0000   -0.32969
231520.0000   -0.29491
231560.0000   -0.33708
231600.0000   -0.33634
231640.0000   -0.39746
231680.0000   -0.46643
231720.0000   -0.48696
231760.0000   -0.43286
231800.0000   -0.34782
231840.0000   -0.35214
231880.0000   -0.47926
231920.0000   -0.41495
231960.0000   -0.58312
232000.0000   -0.42750
232040.0000   -0.69577
232080.0000   -0.37815
232120.0000   -0.54929
232160.0000   -0.68466
232200.0000   -0.62141
232240.0000   -0.61948
232280.0000   -0.60607
232320.0000   -0.43811
232360.0000   -0.41800
232400.0000   -0.21885
232440.0000   -0.73204
232480.0000   -0.70140
232520.0000   -0.23837
232560.0000   -0.06720
232600.0000   -0.41106
232640.0000   -0.41688
232680.0000   -0.70947
232720.0000   -0.38999
232760.0000   -0.37875
232800.0000   -0.62717
232840.0000   -0.65981
232880.0000   -0.66057
232920.0000   -0.51609
232960.0000   -0.49219
233000.0000   -0.34184
233040.0000   -0.78929
233080.0000   -0.64286
233120.0000   -0.47849
233160.0000   -0.11845
233200.0000    0.11437
233240.0000   -0.16600
233280.0000   -0.40585
233320.0000   -0.27756
233360.0000   -0.11820
233400.0000   -0.09764
233440.0000   -0.20821
233480.0000   -0.33399
233520.0000   -0.31266
233560.0000   -0.29168
233600.0000   -0.31412
233640.0000   -0.56787
233680.0000   -0.62949
233720.0000   -0.04581
233760.0000   -0.61408
233800.0000   -0.23412
233840.0000   -0.35144
233880.0000   -0.34145
233920.0000   -0.07816
233960.0000   -0.55412
234000.0000   -0.18360
234040.0000   -0.18677
234080.0000   -0.20780
234120.0000   -0.19773
234160.0000   -0.30079
234200.0000    0.01118
234240.0000    0.02781
234280.0000   -0.11632
234320.0000   -0.32736
234360.0000   -0.24734
234400.0000   -0.46544
234440.0000   -0.28884
234480.0000    0.10541
234520.0000   -0.38508
234560.0000   -0.44852
234600.0000   -0.37345
234640.0000   -0.44102
234680.0000   -0.09837
234720.0000   -0.21348
234760.0000   -0.25566
234800.0000   -0.38623
234840.0000   -0.19899
234880.0000   -0.41282
234920.0000   -0.42953
234960.0000   -0.18031
235000.0000   -0.40342
235040.0000   -0.42583
235080.0000   -0.37191
235120.0000   -0.61270
235160.0000   -0.43487
235200.0000   -0.48371
235240.0000   -0.51283
235280.0000   -0.39499
235320.0000   -0.46686
235360.0000   -0.46080
235400.0000   -0.32967
235440.0000   -0.67420
235480.0000   -0.26816
235520.0000   -0.53853
235560.0000   -0.69162
235600.0000   -0.49096
235640.0000   -0.41894
235680.0000   -0.35229
235720.0000   -0.12061
235760.0000   -0.38916
235800.0000   -0.29856
235840.0000   -0.29692
235880.0000   -0.32961
235920.0000   -0.07542
235960.0000   -0.14428
236000.0000   -0.42100
236040.0000   -0.25082
236080.0000   -0.11497
236120.0000   -0.57734
236160.0000   -0.48002
236200.0000   -0.09075
236240.0000   -0.26945
236280.0000    0.03204
236320.0000   -0.08494
236360.0000    0.05298
236400.0000   -0.23975
236440.0000   -0.01809
236480.0000   -0.29141
236520.0000   -0.52238
236560.0000   -0.64193
236600.0000   -0.48917
236640.0000   -0.14460
236680.0000   -0.38956
236720.0000   -0.10425
236760.0000   -0.38596
236800.0000   -0.20874
236840.0000   -0.34568
236880.0000   -0.55860
236920.0000   -0.47841
236960.0000    0.17078
237000.0000   -0.32292
237040.0000   -0.32788
237080.0000   -0.35674
237120.0000   -0.00409
237160.0000   -0.00426
237200.0000   -0.16025
237240.0000   -0.01049
237280.0000   -0.14933
237320.0000   -0.13749
237360.0000    0.10504
237400.0000    0.09115
237440.0000   -0.03752
237480.0000   -0.28115
237520.0000    0.03091
237560.0000    0.54430
237600.0000    0.12998
237640.0000   -0.20299
237680.0000   -0.05737
237720.0000    0.15103
237760.0000    0.13367
237800.0000    0.06119
237840.0000    0.29720
237880.0000    0.27155
237920.0000    0.30327
237960.0000   -0.14934
238000.0000    0.10763
238040.0000    0.44566
238080.0000    0.30923
238120.0000    0.50827
238160.0000    0.37429
238200.0000    0.54014
238240.0000    0.47937
238280.0000    0.71728
238320.0000    0.48034
238360.0000    0.44011
238400.0000    0.38360
238440.0000    0.27534
238480.0000    0.41305
238520.0000    0.56827
238560.0000    0.15175
238600.0000    0.33134
238640.0000    0.14579
238680.0000    0.13943
238720.0000    0.42397
238760.0000    0.07664
238800.0000    0.17530
238840.0000    0.22398
238880.0000    0.24821
238920.0000    0.00348
238960.0000    0.34728
239000.0000    0.40900
239040.0000    0.15457
239080.0000    0.24266
239120.0000    0.38951
239160.0000    0.25639
239200.0000    0.05322
239240.0000   -0.34459
239280.0000    0.32984
239320.0000    0.36088
239360.0000    0.11938
239400.0000    0.09585
239440.0000   -0.26982
239480.0000    0.10282
239520.0000   -0.33248
239560.0000   -0.56898
239600.0000   -0.30534
239640.0000   -0.53731
239680.0000   -0.27907
239720.0000   -0.46076
239760.0000   -0.16273
239800.0000   -0.04647
239840.0000   -0.32593
239880.0000   -0.13812
239920.0000   -0.06985
239960.0000   -0.19090
240000.0000   -0.52049
240040.0000   -0.40930
240080.0000   -0.69868
240120.0000   -0.98876
240160.0000   -0.59001
240200.0000   -0.65446
240240.0000   -0.74698
240280.0000   -0.44870
240320.0000   -0.42846
240360.0000   -0.44957
240400.0000   -0.42203
240440.0000   -0.38570
240480.0000   -0.41411
240520.0000   -0.33265
240560.0000   -0.27708
240600.0000   -0.66944
240640.0000   -0.43970
240680.0000   -0.27513
240720.0000   -0.52514
240760.0000   -0.27761
240800.0000   -0.53715
240840.0000   -0.39469
240880.0000   -0.47426
240920.0000   -0.25327
240960.0000   -0.35176
241000.0000    0.12258
241040.0000    0.02686
241080.0000   -0.53438
241120.0000   -0.48870
241160.0000   -0.36307
241200.0000   -0.45716
241240.0000   -0.44143
241280.0000   -0.56625
241320.0000   -0.56845
241360.0000   -0.48881
241400.0000   -0.27124
241440.0000   -0.44712
241480.0000   -0.35593
241520.0000   -0.15874
241560.0000   -0.37972
241600.0000   -0.29150
241640.0000   -0.24491
241680.0000   -0.08159
241720.0000   -0.44169
241760.0000   -0.70199
241800.0000   -0.50244
241840.0000   -0.53108
241880.0000   -0.51516
241920.0000   -0.42953
241960.0000   -0.44146
242000.0000    0.16263
242040.0000    0.32349
242080.0000   -0.45949
242120.0000   -0.21542
242160.0000   -0.13450
242200.0000   -0.16088
242240.0000   -0.04755
242280.0000   -0.36367
242320.0000   -0.05302
242360.0000   -0.22729
242400.0000   -0.31170
242440.0000   -0.13294
242480.0000   -0.23201
242520.0000   -0.31466
242560.0000   -0.56592
242600.0000   -0.61694
242640.0000   -0.10531
242680.0000   -0.69086
242720.0000   -0.23149
242760.0000   -0.38064
242800.0000   -0.48932
242840.0000   -0.27932
242880.0000   -0.74288
242920.0000   -0.50813
242960.0000   -0.53364
243000.0000   -0.43444
243040.0000   -0.68520
243080.0000   -0.64548
243120.0000   -0.49892
243160.0000   -0.56433
243200.0000   -0.22455
243240.0000   -0.60541
243280.0000   -0.38330
243320.0000   -0.54337
243360.0000   -0.02690
243400.0000   -0.06015
243440.0000   -0.04113
243480.0000   -0.38666
243520.0000   -0.21540
243560.0000   -0.25500
243600.0000   -0.26979
243640.0000   -0.24566
243680.0000   -0.38641
243720.0000   -0.32638
243760.0000   -0.21052
243800.0000   -0.05767
243840.0000   -0.32714
243880.0000   -0.45709
243920.0000   -0.42587
243960.0000    0.13214
244000.0000    0.12590
244040.0000   -0.01580
244080.0000   -0.12266
244120.0000   -0.20591
244160.0000   -0.12412
244200.0000    0.09514
244240.0000   -0.04160
244280.0000    0.01110
244320.0000    0.06728
244360.0000    0.00596
244400.0000   -0.02280
244440.0000   -0.13259
244480.0000   -0.17533
244520.0000   -0.45166
244560.0000   -0.02046
244600.0000    0.17971
244640.0000    0.07634
244680.0000    0.03639
244720.0000    0.04770
244760.0000    0.00592
244800.0000   -0.04543
244840.0000    0.49655
244880.0000    0.48164
244920.0000    0.44919
244960.0000    0.48677
245000.0000    0.56739
245040.0000    0.47667
245080.0000    0.44095
245120.0000    0.46657
245160.0000    0.53256
245200.0000    0.37924
245240.0000    0.64573
245280.0000    0.46641
245320.0000    0.55151
245360.0000    0.66108
245400.0000    0.43007
245440.0000    0.61430
245480.0000    0.54187
245520.0000    0.59076
245560.0000    0.33085
245600.0000    0.45457
245640.0000    0.38735
245680.0000    0.68675
245720.0000    0.31527
245760.0000    0.37121
245800.0000    0.35490
245840.0000    0.24605
245880.0000    0.61233
245920.0000    0.41736
245960.0000    0.11708
246000.0000    0.46901
246040.0000    0.34853
246080.0000    0.18717
246120.0000    0.25953
246160.0000    0.52775
246200.0000    0.41335
246240.0000    0.53298
246280.0000    0.41774
246320.0000    0.10608
246360.0000    0.21451
246400.0000    0.00811
246440.0000    0.43718
246480.0000    0.52894
246520.0000    0.53590
246560.0000    0.41718
246600.0000    0.28454
246640.0000    0.33669
246680.0000    0.52147
246720.0000    0.36753
246760.0000    0.54455
246800.0000    0.18433
246840.0000    0.36883
246880.0000    0.54676
246920.0000    0.54494
246960.0000    0.40881
247000.0000    0.25483
247040.0000    0.39384
247080.0000    0.24338
247120.0000    0.49470
247160.0000    0.36070
247200.0000    0.53895
247240.0000    0.29271
247280.0000    0.45462
247320.0000    0.27387
247360.0000    0.33261
247400.0000    0.19632
247440.0000    0.45341
247480.0000    0.37981
247520.0000    0.47722
247560.0000    0.43108
247600.0000    0.31870
247640.0000    0.27014
247680.0000    0.34289
247720.0000    0.63138
247760.0000    0.31778
247800.0000    0.20912
247840.0000    0.46372
247880.0000    0.30735
247920.0000    0.34840
247960.0000    0.26369
248000.0000    0.38117
248040.0000    0.43593
248080.0000    0.35525
248120.0000    0.43502
248160.0000    0.27038
248200.0000    0.51917
248240.0000    0.25156
248280.0000    0.32647
248320.0000    0.34631
248360.0000    0.37894
248400.0000    0.31401
248440.0000    0.38284
248480.0000    0.36146
248520.0000    0.51470
248560.0000    0.49237
248600.0000    0.28736
248640.0000    0.26748
248680.0000    0.23371
248720.0000    0.42962
248760.0000    0.45229
248800.0000    0.27133
248840.0000    0.24509
248880.0000    0.26332
248920.0000    0.50781
248960.0000    0.21265
249000.0000    0.38946
249040.0000    0.50008
249080.0000    0.28797
249120.0000    0.21211
249160.0000    0.38921
249200.0000    0.38169
249240.0000    0.47844
249280.0000    0.38729
249320.0000    0.37046
249360.0000    0.29144
249400.0000    0.37619
249440.0000    0.41143
249480.0000    0.34152
249520.0000    0.31057
249560.0000    0.37932
249600.0000    0.27880
249640.0000    0.32114
249680.0000    0.23269
249720.0000    0.30449
249760.0000    0.28098
249800.0000    0.45518
249840.0000    0.45511
249880.0000    0.42955
249920.0000    0.16560
249960.0000    0.50059
250000.0000    0.45373
250040.0000    0.36434
250080.0000    0.32182
250120.0000    0.34068
250160.0000    0.39730
250200.0000    0.41564
250240.0000    0.29228
250280.0000    0.29297
250320.0000    0.37463
250360.0000    0.39704
250400.0000    0.19120
250440.0000    0.34140
250480.0000    0.38359
250520.0000    0.44277
250560.0000    0.27946
250600.0000    0.36728
250640.0000    0.28192
250680.0000    0.36451
250720.0000    0.28926
250760.0000    0.28809
250800.0000    0.34174
250840.0000    0.39705
250880.0000    0.33866
250920.0000    0.55361
250960.0000    0.73207
251000.0000    0.30502
251040.0000    0.43885
251080.0000    0.23679
251120.0000    0.52120
251160.0000    0.33356
251200.0000    0.47371
251240.0000    0.56531
251280.0000    0.36786
251320.0000    0.53467
251360.0000    0.37979
251400.0000    0.47917
251440.0000    0.35155
251480.0000    0.58114
251520.0000    0.40723
251560.0000    0.44932
251600.0000    0.33855
251640.0000    0.43320
251680.0000    0.37036
251720.0000    0.48402
251760.0000    0.37859
251800.0000    0.27408
251840.0000    0.36247
251880.0000    0.23280
251920.0000    0.26564
251960.0000    0.59849
252000.0000    0.44336
252040.0000    0.41354
252080.0000    0.58336
252120.0000    0.42347
252160.0000    0.44731
252200.0000    0.47038
252240.0000    0.50465
252280.0000    0.38022
252320.0000    0.30624
252360.0000    0.23967
252400.0000    0.45153
252440.0000    0.59882
252480.0000    0.38071
252520.0000    0.42761
252560.0000    0.55300
252600.0000    0.15004
252640.0000    0.49847
252680.0000    0.44078
252720.0000    0.36230
252760.0000    0.51737
252800.0000    0.39031
252840.0000    0.40046
252880.0000    0.39387
252920.0000    0.37454
252960.0000    0.37839
253000.0000    0.37178
253040.0000    0.48589
253080.0000    0.38593
253120.0000    0.43359
253160.0000    0.52852
253200.0000    0.57071
253240.0000    0.58281
253280.0000    0.60644
253320.0000    0.36599
253360.0000    0.26266
253400.0000    0.36781
253440.0000    0.13683
253480.0000    0.19849
253520.0000    0.38115
253560.0000    0.24577
253600.0000    0.21967
253640.0000    0.28331
253680.0000    0.20180
253720.0000    0.35868
253760.0000    0.36593
253800.0000    0.35232
253840.0000    0.24958
253880.0000    0.26816
253920.0000    0.34814
253960.0000    0.16059
254000.0000    0.44187
254040.0000    0.23591
254080.0000    0.68253
254120.0000    0.35982
254160.0000    0.36051
254200.0000    0.33549
254240.0000    0.18113
254280.0000    0.21933
254320.0000    0.30797
254360.0000    0.29794
254400.0000    0.36822
254440.0000    0.30680
254480.0000    0.20826
254520.0000    0.20977
254560.0000    0.29789
254600.0000    0.29809
254640.0000    0.25533
254680.0000    0.21497
254720.0000    0.37846
254760.0000    0.23298
254800.0000    0.40051
254840.0000    0.38942
254880.0000    0.21684
254920.0000    0.48316
254960.0000    0.54986
255000.0000    0.27803
255040.0000    0.20347
255080.0000    0.34686
255120.0000    0.20879
255160.0000    0.11774
255200.0000    0.26439
255240.0000    0.37292
255280.0000    0.17946
255320.0000    0.23406
255360.0000    0.16256
255400.0000    0.30377
255440.0000    0.44421
255480.0000    0.40486
255520.0000    0.36669
255560.0000    0.42327
255600.0000    0.45030
255640.0000    0.32798
255680.0000    0.38653
255720.0000    0.20835
255760.0000    0.49220
255800.0000    0.11608
255840.0000    0.35413
255880.0000    0.36733
255920.0000    0.19922
255960.0000    0.29391
256000.0000    0.47273
256040.0000    0.43009
256080.0000    0.47655
256120.0000    0.47645
256160.0000    0.54799
256200.0000    0.34597
256240.0000    0.18125
256280.0000    0.33780
256320.0000    0.46465
256360.0000    0.53209
256400.0000    0.51023
256440.0000    0.33967
256480.0000    0.45293
256520.0000    0.28684
256560.0000    0.42736
256600.0000    0.30800
256640.0000    0.45871
256680.0000    0.18204
256720.0000    0.22437
256760.0000    0.23882
256800.0000    0.27214
256840.0000    0.29155
256880.0000    0.41729
256920.0000    0.34454
256960.0000    0.31183
257000.0000    0.34082
257040.0000    0.25240
257080.0000    0.28605
257120.0000    0.44116
257160.0000    0.06250
257200.0000    0.05728
257240.0000    0.01925
257280.0000    0.00090
257320.0000    0.13201
257360.0000    0.06719
257400.0000   -0.24895
257440.0000   -0.11717
257480.0000   -0.04943
257520.0000    0.07694
257560.0000   -0.07895
257600.0000    0.04098
257640.0000   -0.22316
257680.0000   -0.08813
257720.0000   -0.20515
257760.0000   -0.23253
257800.0000    0.01610
257840.0000   -0.06667
257880.0000   -0.26037
257920.0000   -0.46465
257960.0000   -0.60869
258000.0000   -0.18844
258040.0000   -0.06927
258080.0000   -0.23974
258120.0000   -0.17095
258160.0000   -0.17087
258200.0000   -0.09179
258240.0000   -0.32684
258280.0000   -0.57931
258320.0000   -0.74164
258360.0000   -0.64416
258400.0000   -0.42914
258440.0000   -0.60365
258480.0000   -0.76869
258520.0000   -0.12755
258560.0000   -0.41732
258600.0000   -0.48894
258640.0000   -0.56522
258680.0000   -0.25183
258720.0000   -0.28834
258760.0000   -0.17073
258800.0000    0.08593
258840.0000   -0.03391
258880.0000    0.35613
258920.0000   -0.03644
258960.0000   -0.00850
259000.0000   -0.17007
259040.0000   -0.14254
259080.0000    0.00516
259120.0000   -0.32655
259160.0000   -0.01953
259200.0000   -0.18765
259240.0000   -0.17963
259280.0000    0.07360
259320.0000   -0.08990
259360.0000   -0.13057
259400.0000   -0.16927
259440.0000    0.00633
259480.0000    0.27902
259520.0000    0.08361
259560.0000   -0.13703
259600.0000   -0.23525
259640.0000   -0.59168
259680.0000   -0.50656
259720.0000   -0.31230
259760.0000   -0.37334
259800.0000    0.06491
259840.0000   -0.24564
259880.0000   -0.18950
259920.0000   -0.19485
259960.0000   -0.03011
260000.0000    0.04576
260040.0000    0.34080
260080.0000   -0.20971
260120.0000   -0.16171
260160.0000   -0.15307
260200.0000    0.11894
260240.0000   -0.21138
260280.0000   -0.01561
260320.0000   -0.12835
260360.0000   -0.16617
260400.0000    0.00485
260440.0000    0.08299
260480.0000    0.20555
260520.0000   -0.11025
260560.0000   -0.38019
260600.0000    0.01971
260640.0000   -0.42929
260680.0000   -0.30623
260720.0000   -0.33334
260760.0000   -0.18405
260800.0000   -0.59556
260840.0000   -0.36537
260880.0000   -0.45127
260920.0000   -0.48128
260960.0000   -0.60444
261000.0000   -0.38127
261040.0000   -0.41646
261080.0000   -0.51089
261120.0000   -0.66452
261160.0000   -0.69267
261200.0000   -0.67807
261240.0000   -0.31378
261280.0000   -0.11962
261320.0000   -0.14122
261360.0000   -0.41118
261400.0000   -0.65511
261440.0000   -0.49908
261480.0000   -0.44607
261520.0000   -0.26278
261560.0000   -0.23476
261600.0000   -0.14288
261640.0000   -0.50089
261680.0000   -0.30324
261720.0000    0.03750
261760.0000   -0.28838
261800.0000   -0.37740
261840.0000   -0.22988
261880.0000   -0.38318
261920.0000   -0.32495
261960.0000   -0.11333
262000.0000   -0.40131
262040.0000   -0.22644
262080.0000   -0.46103
262120.0000   -0.27146
262160.0000   -0.04771
262200.0000   -0.48320
262240.0000   -0.21932
262280.0000   -0.13992
262320.0000   -0.27656
262360.0000   -0.18163
262400.0000   -0.21089
262440.0000   -0.03244
262480.0000   -0.06711
262520.0000   -0.25465
262560.0000   -0.41565
262600.0000   -0.26044
262640.0000   -0.28189
262680.0000   -0.02658
262720.0000   -0.06941
262760.0000   -0.29567
262800.0000   -0.28820
262840.0000   -0.11325
262880.0000   -0.27953
262920.0000   -0.09738
262960.0000   -0.50519
263000.0000    0.00623
263040.0000   -0.09292
263080.0000   -0.56259
263120.0000   -0.18930
263160.0000   -0.33452
263200.0000   -0.18850
263240.0000   -0.26766
263280.0000   -0.48517
263320.0000   -0.04322
263360.0000    0.27061
263400.0000   -0.10646
263440.0000   -0.31216
263480.0000   -0.24367
263520.0000   -0.38847
263560.0000    0.03807
263600.0000   -0.20838
263640.0000   -0.28321
263680.0000   -0.19677
263720.0000   -0.23277
263760.0000   -0.32131
263800.0000   -0.48675
263840.0000   -0.40891
263880.0000   -0.64104
263920.0000   -0.47897
263960.0000   -0.41053
264000.0000   -0.25625
264040.0000   -0.30033
264080.0000   -0.22197
264120.0000   -0.16523
264160.0000   -0.11310
264200.0000   -0.10512
264240.0000   -0.15373
264280.0000   -0.18571
264320.0000    0.13902
264360.0000   -0.03681
264400.0000   -0.01448
264440.0000   -0.17374
264480.0000   -0.18886
264520.0000   -0.21796
264560.0000   -0.45717
264600.0000   -0.25517
264640.0000   -0.14713
264680.0000    0.19760
264720.0000    0.01113
264760.0000   -0.43428
264800.0000   -0.45485
264840.0000    0.07881
264880.0000    0.12988
264920.0000    0.07809
264960.0000    0.15978
265000.0000    0.33123
265040.0000    0.29471
265080.0000    0.11460
265120.0000    0.07804
265160.0000    0.12267
265200.0000    0.44019
265240.0000    0.45230
265280.0000    0.13860
265320.0000    0.04315
265360.0000    0.06835
265400.0000   -0.00208
265440.0000    0.17630
265480.0000    0.21733
265520.0000    0.09485
265560.0000   -0.04057
265600.0000    0.25149
265640.0000    0.11460
265680.0000    0.16878
265720.0000    0.41252
265760.0000    0.25554
265800.0000   -0.21322
265840.0000   -0.52822
265880.0000   -0.40499
265920.0000   -0.02379
265960.0000   -0.17593
266000.0000   -0.19148
266040.0000   -0.72082
266080.0000   -0.20150
266120.0000   -0.48753
266160.0000    0.22946
266200.0000    0.09603
266240.0000   -0.27849
266280.0000   -0.25893
266320.0000    0.01659
266360.0000   -0.20125
266400.0000   -0.12603
266440.0000   -0.13596
266480.0000   -0.60160
266520.0000   -0.60013
266560.0000   -0.16558
266600.0000   -0.10682
266640.0000    0.26512
266680.0000    0.14747
266720.0000    0.10924
266760.0000    0.01979
266800.0000    0.31785
266840.0000    0.04225
266880.0000    0.28943
266920.0000    0.11253
266960.0000   -0.07304
267000.0000    0.00336
267040.0000    0.26116
267080.0000    0.22537
267120.0000    0.10723
267160.0000    0.45413
267200.0000    0.43578
267240.0000    0.34398
267280.0000    0.23977
267320.0000    0.33427
267360.0000    0.19846
267400.0000    0.50754
267440.0000    0.47584
267480.0000    0.26244
267520.0000    0.62806
267560.0000    0.48820
267600.0000    0.33095
267640.0000    0.65294
267680.0000    0.41147
267720.0000    0.64108
267760.0000    0.36789
267800.0000    0.42809
267840.0000    0.57688
267880.0000    0.38397
267920.0000    0.41720
267960.0000    0.43239
268000.0000    0.35202
268040.0000    0.56098
268080.0000    0.68122
268120.0000    0.75549
268160.0000    0.32053
268200.0000    0.52959
268240.0000    0.44574
268280.0000    0.50218
268320.0000    0.52071
268360.0000    0.61430
268400.0000    0.30257
268440.0000    0.30640
268480.0000    0.27687
268520.0000    0.36397
268560.0000    0.19687
268600.0000    0.45914
268640.0000    0.31807
268680.0000    0.38664
268720.0000    0.46861
268760.0000    0.33704
268800.0000    0.13172
268840.0000    0.03152
268880.0000    0.20494
268920.0000    0.51529
268960.0000    0.45668
269000.0000    0.39798
269040.0000    0.34023
269080.0000    0.54110
269120.0000    0.28561
269160.0000    0.22419
269200.0000    0.50030
269240.0000    0.56982
269280.0000    0.52050
269320.0000    0.36249
269360.0000    0.57843
269400.0000    0.47453
269440.0000    0.56945
269480.0000    0.34499
269520.0000    0.36458
269560.0000    0.47506
269600.0000    0.40091
269640.0000    0.63164
269680.0000    0.50518
269720.0000    0.46651
269760.0000    0.54235
269800.0000    0.43089
269840.0000    0.46532
269880.0000    0.54683
269920.0000    0.45267
269960.0000    0.59104
270000.0000    0.13361
270040.0000    0.29928
270080.0000    0.09598
270120.0000    0.25572
270160.0000    0.37335
270200.0000    0.25120
270240.0000    0.15457
270280.0000    0.33335
270320.0000    0.31064
270360.0000    0.10150
270400.0000    0.38772
270440.0000    0.22979
270480.0000    0.40929
270520.0000    0.56940
270560.0000    0.30434
270600.0000    0.34401
270640.0000    0.27358
270680.0000   -0.01395
270720.0000    0.17630
270760.0000    0.35768
270800.0000    0.16992
270840.0000    0.47404
270880.0000    0.44095
270920.0000    0.24124
270960.0000    0.30551
271000.0000    0.05418
271040.0000    0.33090
271080.0000    0.20823
271120.0000    0.26093
271160.0000    0.37857
271200.0000    0.43954
271240.0000    0.24194
271280.0000    0.07939
271320.0000    0.27208
271360.0000    0.31542
271400.0000   -0.10824
271440.0000    0.16475
271480.0000   -0.26770
271520.0000   -0.39445
271560.0000    0.27549
271600.0000    0.14846
271640.0000    0.21801
271680.0000    0.33716
271720.0000    0.37310
271760.0000    0.28629
271800.0000    0.34220
271840.0000    0.34177
271880.0000    0.31031
271920.0000   -0.23748
271960.0000    0.14340
272000.0000    0.30138
272040.0000    0.37516
272080.0000    0.28780
272120.0000    0.35426
272160.0000    0.16810
272200.0000    0.28509
272240.0000   -0.27947
272280.0000   -0.27723
272320.0000   -0.51643
272360.0000   -0.14965
272400.0000   -0.59484
272440.0000   -0.50463
272480.0000    0.00345
272520.0000   -0.14233
272560.0000    0.16230
272600.0000   -0.09451
272640.0000   -0.05538
272680.0000   -0.42906
272720.0000   -0.26142
272760.0000   -0.09685
272800.0000   -0.17882
272840.0000   -0.15212
272880.0000   -0.43845
272920.0000   -0.11875
272960.0000    0.00358
273000.0000    0.42344
273040.0000    0.11002
273080.0000    0.50275
273120.0000    0.13401
273160.0000    0.25896
273200.0000    0.23188
273240.0000    0.41153
273280.0000    0.44806
273320.0000   -0.07030
273360.0000    0.22014
273400.0000    0.22512
273440.0000    0.33459
273480.0000    0.04564
273520.0000    0.26714
273560.0000    0.05205
273600.0000    0.31910
273640.0000    0.07372
273680.0000    0.01488
273720.0000    0.38617
273760.0000    0.09981
273800.0000    0.13038
273840.0000    0.20430
273880.0000    0.09651
273920.0000    0.26156
273960.0000    0.29249
274000.0000    0.26725
274040.0000   -0.14301
274080.0000    0.32183
274120.0000    0.25510
274160.0000    0.19271
274200.0000    0.13968
274240.0000    0.14680
274280.0000    0.23916
274320.0000    0.33130
274360.0000    0.21635
274400.0000    0.07541
274440.0000    0.01076
274480.0000    0.19724
274520.0000    0.04262
274560.0000    0.16545
274600.0000    0.16163
274640.0000    0.22936
274680.0000    0.10321
274720.0000    0.26091
274760.0000    0.28032
274800.0000   -0.08447
274840.0000    0.24241
274880.0000    0.18272
274920.0000    0.30961
274960.0000    0.22571
275000.0000    0.11544
275040.0000   -0.03289
275080.0000    0.42670
275120.0000    0.25587
275160.0000    0.19813
275200.0000    0.12365
275240.0000    0.23926
275280.0000    0.05474
275320.0000    0.16173
275360.0000    0.10861
275400.0000    0.00096
275440.0000    0.13732
275480.0000    0.10032
275520.0000    0.33858
275560.0000    0.30163
275600.0000    0.24103
275640.0000    0.18311
275680.0000    0.20146
275720.0000    0.09675
275760.0000    0.03586
275800.0000    0.09185
275840.0000    0.32583
275880.0000    0.14495
275920.0000    0.22052
275960.0000    0.23508
276000.0000    0.19997
276040.0000    0.26412
276080.0000    0.05768
276120.0000   -0.02638
276160.0000    0.12009
276200.0000    0.21073
276240.0000    0.17848
276280.0000    0.34502
276320.0000    0.33592
276360.0000    0.20894
276400.0000    0.25336
276440.0000    0.22113
276480.0000    0.21024
276520.0000    0.21025
276560.0000    0.35676
276600.0000    0.39982
276640.0000    0.31211
276680.0000    0.06215
276720.0000    0.39576
276760.0000    0.24212
276800.0000    0.14130
276840.0000    0.36115
276880.0000    0.42109
276920.0000    0.47550
276960.0000    0.33008
277000.0000    0.18055
277040.0000    0.17693
277080.0000    0.21966
277120.0000    0.21987
277160.0000    0.37859
277200.0000   -0.03463
277240.0000   -0.16901
277280.0000   -0.05433
277320.0000   -0.25297
277360.0000    0.03139
277400.0000   -0.24428
277440.0000   -0.09576
277480.0000   -0.01888
277520.0000   -0.41378
277560.0000   -0.27338
277600.0000   -0.44819
277640.0000   -0.34383
277680.0000   -0.62826
277720.0000   -0.52593
277760.0000   -0.28878
277800.0000   -0.36580
277840.0000   -0.41455
277880.0000   -0.60909
277920.0000   -0.46322
277960.0000   -0.39094
278000.0000   -0.39136
278040.0000   -0.36425
278080.0000   -0.77687
278120.0000   -0.36449
278160.0000   -0.19057
278200.0000   -0.52729
278240.0000   -0.69026
278280.0000   -0.52545
278320.0000   -0.38311
278360.0000   -0.63721
278400.0000   -0.29245
278440.0000   -0.52307
278480.0000   -0.13333
278520.0000   -0.40279
278560.0000   -0.28496
278600.0000   -0.50345
278640.0000   -0.49184
278680.0000   -0.56879
278720.0000   -0.36243
278760.0000   -0.50811
278800.0000   -0.47720
278840.0000   -0.62462
278880.0000   -0.63155
278920.0000    0.08944
278960.0000   -0.41319
279000.0000   -0.41051
279040.0000   -0.38915
279080.0000   -0.13945
279120.0000   -0.25651
279160.0000   -0.07671
279200.0000   -0.18419
279240.0000   -0.27775
279280.0000   -0.48055
279320.0000   -0.26050
279360.0000   -0.36554
279400.0000   -0.26075
279440.0000   -0.29670
279480.0000   -0.25298
279520.0000   -0.28931
279560.0000   -0.46876
279600.0000   -0.28926
279640.0000   -0.45295
279680.0000   -0.26519
279720.0000   -0.15861
279760.0000    0.07327
279800.0000    0.22679
279840.0000    0.20065
279880.0000   -0.18430
279920.0000   -0.20767
279960.0000    0.05133
280000.0000   -0.22100
280040.0000   -0.15206
280080.0000    0.16264
280120.0000   -0.23998
280160.0000   -0.32328
280200.0000   -0.54550
280240.0000    0.26833
280280.0000    0.29626
280320.0000   -0.20875
280360.0000   -0.17100
280400.0000   -0.12679
280440.0000   -0.24201
280480.0000   -0.29597
280520.0000    0.15774
280560.0000   -0.06918
280600.0000   -0.09249
280640.0000    0.05192
280680.0000   -0.01986
280720.0000   -0.15508
280760.0000   -0.12811
280800.0000    0.41979
280840.0000    0.17452
280880.0000    0.51788
280920.0000    0.38836
280960.0000    0.11953
281000.0000    0.17959
281040.0000    0.44438
281080.0000    0.20309
281120.0000    0.30848
281160.0000    0.12123
281200.0000    0.26100
281240.0000    0.22282
281280.0000    0.16383
281320.0000    0.29162
281360.0000    0.34351
281400.0000    0.02286
281440.0000    0.31449
281480.0000    0.19250
281520.0000    0.23865
281560.0000    0.20873
281600.0000    0.26532
281640.0000    0.41925
281680.0000    0.23589
281720.0000    0.37035
281760.0000    0.30145
281800.0000    0.25563
281840.0000    0.24162
281880.0000    0.09925
281920.0000    0.35614
281960.0000    0.24939
282000.0000    0.27397
282040.0000    0.29368
282080.0000    0.11022
282120.0000    0.34306
282160.0000    0.36217
282200.0000    0.39748
282240.0000    0.01687
282280.0000    0.17733
282320.0000    0.31854
282360.0000    0.35456
282400.0000    0.36251
282440.0000    0.23755
282480.0000    0.11635
282520.0000    0.28794
282560.0000    0.24512
282600.0000    0.34742
282640.0000   -0.00612
282680.0000    0.03843
282720.0000    0.08842
282760.0000   -0.00390
282800.0000    0.18788
282840.0000    0.58325
282880.0000    0.42085
282920.0000    0.34904
282960.0000    0.44991
283000.0000    0.56921
283040.0000    0.13636
283080.0000    0.22965
283120.0000    0.14534
283160.0000    0.27659
283200.0000    0.21194
283240.0000    0.26758
283280.0000    0.19883
283320.0000    0.25814
283360.0000    0.22248
283400.0000    0.13809
283440.0000    0.10543
283480.0000    0.17709
283520.0000    0.12913
283560.0000    0.28426
283600.0000    0.25912
283640.0000    0.26266
283680.0000    0.36418
283720.0000    0.32353
283760.0000    0.42938
283800.0000    0.37063
283840.0000    0.54760
283880.0000    0.56768
283920.0000    0.56148
283960.0000    0.57121
284000.0000    0.54041
284040.0000    0.32751
284080.0000    0.16418
284120.0000    0.34635
284160.0000    0.35640
284200.0000    0.31617
284240.0000   -0.09673
284280.0000    0.45439
284320.0000    0.23294
284360.0000    0.30736
284400.0000    0.38192
284440.0000    0.18191
284480.0000    0.15775
284520.0000    0.16306
284560.0000    0.26003
284600.0000    0.08292
284640.0000    0.15893
284680.0000    0.31581
284720.0000    0.38860
284760.0000    0.36565
284800.0000    0.34849
284840.0000    0.54731
284880.0000    0.35636
284920.0000   -0.06395
284960.0000   -0.37926
285000.0000   -0.27826
285040.0000   -0.24960
285080.0000   -0.15813
285120.0000   -0.18322
285160.0000   -0.33381
285200.0000   -0.43155
285240.0000   -0.28827
285280.0000   -0.10757
285320.0000   -0.05106
285360.0000   -0.10210
285400.0000   -0.10074
285440.0000   -0.33855
285480.0000   -0.04841
285520.0000   -0.47322
285560.0000   -0.12678
285600.0000   -0.14020
285640.0000   -0.42010
285680.0000   -0.32726
285720.0000   -0.45297
285760.0000   -0.30929
285800.0000   -0.16528
285840.0000   -0.50041
285880.0000   -0.42096
285920.0000   -0.11657
285960.0000   -0.01987
286000.0000   -0.32115
286040.0000   -0.25643
286080.0000   -0.09161
286120.0000   -0.22536
286160.0000    0.45176
286200.0000    0.40165
286240.0000    0.38205
286280.0000    0.22973
286320.0000    0.22256
286360.0000    0.26153
286400.0000    0.00948
286440.0000    0.24427
286480.0000    0.08624
286520.0000    0.06463
286560.0000    0.23927
286600.0000    0.07312
286640.0000    0.09529
286680.0000    0.17439
286720.0000    0.18802
286760.0000    0.32601
286800.0000    0.09222
286840.0000    0.39814
286880.0000    0.21929
286920.0000    0.26849
286960.0000    0.17281
287000.0000    0.05984
287040.0000    0.23225
287080.0000    0.16603
287120.0000    0.24405
287160.0000    0.16908
287200.0000   -0.02929
287240.0000    0.31037
287280.0000    0.45090
287320.0000    0.12876
287360.0000    0.24804
287400.0000    0.30119
287440.0000    0.19597
287480.0000    0.36817
287520.0000    0.43183
287560.0000    0.25040
287600.0000    0.11240
287640.0000    0.35821
287680.0000    0.27578
287720.0000    0.11822
287760.0000    0.33533
287800.0000    0.26138
287840.0000    0.48910
287880.0000    0.16491
287920.0000    0.45290
287960.0000    0.29950
288000.0000    0.15645
288040.0000    0.41367
288080.0000    0.12986
288120.0000    0.04283
288160.0000    0.18771
288200.0000    0.18070
288240.0000    0.33602
288280.0000    0.15640
288320.0000    0.46961
288360.0000    0.41638
288400.0000    0.51627
288440.0000    0.00176
288480.0000    0.46721
288520.0000    0.37312
288560.0000    0.43876
288600.0000    0.58063
288640.0000    0.13799
288680.0000    0.34374
288720.0000    0.06611
288760.0000    0.28516
288800.0000    0.43856
288840.0000    0.37518
288880.0000    0.31481
288920.0000    0.24851
288960.0000    0.35477
289000.0000    0.39461
289040.0000    0.26466
289080.0000    0.21754
289120.0000    0.28598
289160.0000    0.15621
289200.0000    0.17102
289240.0000    0.19991
289280.0000    0.35756
289320.0000    0.29054
289360.0000    0.35489
289400.0000    0.31122
289440.0000    0.53885
289480.0000    0.56910
289520.0000    0.23730
289560.0000    0.40656
289600.0000    0.63239
289640.0000    0.67152
289680.0000    0.49123
289720.0000    0.39659
289760.0000    0.54126
289800.0000    0.57735
289840.0000    0.51917
289880.0000    0.54156
289920.0000    0.40728
289960.0000    0.45909
290000.0000    0.43762
290040.0000    0.53521
290080.0000    0.38835
290120.0000    0.29028
290160.0000    0.31471
290200.0000    0.29189
290240.0000    0.21763
290280.0000    0.45548
290320.0000    0.33016
290360.0000    0.33339
290400.0000    0.35580
290440.0000    0.34827
290480.0000    0.20739
290520.0000    0.31458
290560.0000    0.36650
290600.0000    0.35286
290640.0000    0.38677
290680.0000    0.14462
290720.0000    0.28589
290760.0000    0.56106
290800.0000    0.60290
290840.0000    0.31479
290880.0000    0.52576
290920.0000    0.23853
290960.0000    0.24897
291000.0000    0.31242
291040.0000    0.28266
291080.0000    0.31392
291120.0000    0.37673
291160.0000    0.36329
291200.0000    0.23848
291240.0000    0.25565
291280.0000    0.32995
291320.0000    0.22455
291360.0000    0.32630
291400.0000    0.35207
291440.0000    0.02470
291480.0000    0.39114
291520.0000    0.43585
291560.0000    0.53484
291600.0000    0.30413
291640.0000    0.32871
291680.0000    0.31689
291720.0000    0.22328
291760.0000    0.42426
291800.0000    0.30143
291840.0000    0.34822
291880.0000    0.09957
291920.0000    0.10183
291960.0000    0.66904
292000.0000    0.18663
292040.0000    0.27430
292080.0000    0.32043
292120.0000    0.32794
292160.0000    0.04918
292200.0000    0.14790
292240.0000    0.13590
292280.0000    0.30576
292320.0000    0.25628
292360.0000    0.32579
292400.0000    0.30709
292440.0000    0.21976
292480.0000    0.11620
292520.0000    0.32101
292560.0000    0.50789
292600.0000    0.30094
292640.0000    0.50074
292680.0000    0.12783
292720.0000    0.47194
292760.0000    0.28216
292800.0000    0.24498
292840.0000    0.16590
292880.0000    0.35991
292920.0000    0.12729
292960.0000    0.48339
293000.0000    0.30087
293040.0000    0.25881
293080.0000    0.22238
293120.0000    0.25299
293160.0000    0.24014
293200.0000    0.34776
293240.0000    0.29384
293280.0000    0.32491
293320.0000    0.17875
293360.0000    0.37382
293400.0000    0.34957
293440.0000    0.25575
293480.0000    0.17874
293520.0000    0.26578
293560.0000    0.18214
293600.0000    0.19541
293640.0000    0.08736
293680.0000   -0.12142
293720.0000    0.10051
293760.0000    0.17882
293800.0000    0.14791
293840.0000    0.17068
293880.0000    0.26335
293920.0000    0.23765
293960.0000    0.39502
294000.0000    0.29304
294040.0000    0.49590
294080.0000    0.48253
294120.0000    0.71237
294160.0000    0.59022
294200.0000    0.19122
294240.0000    0.16460
294280.0000    0.29413
294320.0000    0.34923
294360.0000    0.38093
294400.0000    0.41560
294440.0000    0.45797
294480.0000    0.45953
294520.0000    0.52192
294560.0000    0.43316
294600.0000    0.51307
294640.0000    0.36406
294680.0000    0.42101
294720.0000    0.50511
294760.0000    0.26092
294800.0000    0.36666
294840.0000    0.53470
294880.0000    0.45001
294920.0000    0.33872
294960.0000    0.42964
295000.0000    0.54528
295040.0000    0.51432
295080.0000    0.46028
295120.0000    0.40287
295160.0000    0.44334
295200.0000    0.47637
295240.0000    0.24562
295280.0000    0.43011
295320.0000    0.30773
295360.0000    0.09179
295400.0000    0.27346
295440.0000    0.44955
295480.0000    0.46812
295520.0000    0.10922
295560.0000    0.12348
295600.0000    0.05087
295640.0000    0.29528
295680.0000    0.24177
295720.0000    0.36398
295760.0000    0.16477
295800.0000    0.29642
295840.0000    0.37603
295880.0000    0.43224
295920.0000    0.12160
295960.0000    0.37140
296000.0000    0.21502
296040.0000    0.16392
296080.0000    0.26372
296120.0000    0.15745
296160.0000    0.37688
296200.0000    0.25061
296240.0000    0.31482
296280.0000    0.40257
296320.0000    0.24889
296360.0000    0.38486
296400.0000    0.16653
296440.0000    0.05594
296480.0000    0.27278
296520.0000    0.48632
296560.0000    0.50397
296600.0000    0.41553
296640.0000    0.34702
296680.0000    0.42025
296720.0000    0.29747
296760.0000    0.18554
296800.0000    0.19227
296840.0000    0.35503
296880.0000    0.23446
296920.0000   -0.15466
296960.0000   -0.52497
297000.0000   -0.11645
297040.0000   -0.46938
297080.0000   -0.16389
297120.0000   -0.09630
297160.0000   -0.45680
297200.0000   -0.36245
297240.0000   -0.07711
297280.0000   -0.20217
297320.0000   -0.38784
297360.0000   -0.28883
297400.0000   -0.22100
297440.0000   -0.29697
297480.0000   -0.41058
297520.0000   -0.00465
297560.0000   -0.09755
297600.0000   -0.35472
297640.0000   -0.20586
297680.0000   -0.37400
297720.0000   -0.09336
297760.0000   -0.42772
297800.0000   -0.43455
297840.0000   -0.28734
297880.0000   -0.36354
297920.0000   -0.32287
297960.0000   -0.41114
298000.0000    0.00040
298040.0000   -0.23839
298080.0000   -0.20284
298120.0000   -0.32732
298160.0000   -0.34049
298200.0000   -0.44439
298240.0000    0.00976
298280.0000    0.07882
298320.0000    0.02600
298360.0000    0.13384
298400.0000   -0.29166
298440.0000   -0.42018
298480.0000   -0.34557
298520.0000   -0.30113
298560.0000   -0.55999
298600.0000   -0.33136
298640.0000   -0.63462
298680.0000   -0.07091
298720.0000   -0.26000
298760.0000   -0.07304
298800.0000   -0.79236
298840.0000   -0.35613
298880.0000   -0.49115
298920.0000   -0.50371
298960.0000   -0.42148
299000.0000   -0.25572
299040.0000   -0.56733
299080.0000   -0.54101
299120.0000   -0.60408
299160.0000   -0.65257
299200.0000   -0.45033
299240.0000   -0.40365
299280.0000   -0.29666
299320.0000   -0.44418
299360.0000   -0.66838
299400.0000   -0.61310
299440.0000   -0.62805
299480.0000   -0.58948
299520.0000   -0.65509
299560.0000   -0.67016
299600.0000   -0.86732
299640.0000   -0.47050
299680.0000   -0.42288
299720.0000   -0.54901
299760.0000   -0.50438
299800.0000   -0.47412
299840.0000   -0.45547
299880.0000   -0.34275
299920.0000   -0.22907
299960.0000   -0.18921
300000.0000   -0.18653
300040.0000   -0.35088
300080.0000   -0.62854
300120.0000   -0.61288
300160.0000   -0.75092
300200.0000   -0.36905
300240.0000   -0.40361
300280.0000   -0.13707
300320.0000   -0.29120
300360.0000   -0.22853
300400.0000   -0.26301
300440.0000   -0.24671
300480.0000   -0.33405
300520.0000   -0.25832
300560.0000   -0.15402
300600.0000   -0.37972
300640.0000   -0.17622
300680.0000   -0.26257
300720.0000   -0.10478
300760.0000   -0.31070
300800.0000   -0.22167
300840.0000   -0.37249
300880.0000   -0.31823
300920.0000   -0.17919
300960.0000    0.09194
301000.0000   -0.24043
301040.0000   -0.02325
301080.0000    0.15785
301120.0000    0.03689
301160.0000    0.01213
301200.0000    0.06067
301240.0000   -0.10999
301280.0000   -0.09652
301320.0000   -0.08755
301360.0000   -0.13483
301400.0000    0.01272
301440.0000    0.00852
301480.0000   -0.22927
301520.0000   -0.36182
301560.0000   -0.50819
301600.0000   -0.53723
301640.0000   -0.28847
301680.0000   -0.40370
301720.0000   -0.38430
301760.0000   -0.24767
301800.0000   -0.20041
301840.0000   -0.31890
301880.0000   -0.27413
301920.0000    0.03057
301960.0000    0.15049
302000.0000    0.02965
302040.0000    0.15909
302080.0000    0.13973
302120.0000   -0.00612
302160.0000    0.20804
302200.0000    0.05330
302240.0000    0.08009
302280.0000    0.14623
302320.0000    0.24301
302360.0000    0.21881
302400.0000   -0.00739
302440.0000    0.18251
302480.0000    0.13700
302520.0000    0.04395
302560.0000    0.21990
302600.0000    0.11727
302640.0000    0.13644
302680.0000    0.07831
302720.0000    0.14453
302760.0000    0.09249
302800.0000    0.05759
302840.0000    0.14015
302880.0000    0.07389
302920.0000    0.19157
302960.0000    0.16494
303000.0000    0.04594
303040.0000    0.13378
303080.0000    0.02461
303120.0000    0.12438
303160.0000   -0.05298
303200.0000    0.14667
303240.0000    0.06220
303280.0000    0.23840
303320.0000    0.15137
303360.0000    0.12089
303400.0000    0.15401
303440.0000    0.16551
303480.0000    0.25137
303520.0000    0.09560
303560.0000    0.19927
303600.0000    0.26780
303640.0000    0.23553
303680.0000    0.13016
303720.0000    0.08422
303760.0000    0.09080
303800.0000    0.13969
303840.0000    0.11037
303880.0000    0.19934
303920.0000    0.09893
303960.0000    0.13017
304000.0000    0.03396
304040.0000    0.09040
304080.0000    0.10960
304120.0000    0.02975
304160.0000    0.13246
304200.0000    0.05485
304240.0000    0.17388
304280.0000    0.06914
304320.0000    0.05672
304360.0000    0.07289
304400.0000    0.11193
304440.0000    0.09623
304480.0000    0.12356
304520.0000    0.13424
304560.0000    0.06296
304600.0000    0.05138
304640.0000    0.19956
304680.0000    0.05491
304720.0000    0.05934
304760.0000    0.03539
304800.0000    0.09169
304840.0000    0.20102
304880.0000    0.11638
304920.0000    0.05991
304960.0000    0.18524
305000.0000    0.23151
305040.0000    0.07863
305080.0000    0.06182
305120.0000    0.14988
305160.0000    0.18986
305200.0000    0.02039
305240.0000    0.13928
305280.0000    0.16177
305320.0000    0.05383
305360.0000    0.18084
305400.0000    0.12553
305440.0000    0.15470
305480.0000    0.03573
305520.0000    0.17653
305560.0000    0.02753
305600.0000    0.09976
305640.0000    0.07549
305680.0000    0.21263
305720.0000    0.03018
305760.0000    0.15910
305800.0000    0.15299
305840.0000    0.09310
305880.0000   -0.00273
305920.0000    0.20223
305960.0000    0.21815
306000.0000    0.07554
306040.0000    0.24021
306080.0000    0.21180
306120.0000    0.03313
306160.0000    0.14911
306200.0000    0.10100
306240.0000    0.15807
306280.0000    0.18866
306320.0000    0.17672
306360.0000    0.02492
306400.0000    0.21703
306440.0000    0.11034
306480.0000    0.22193
306520.0000    0.17265
306560.0000    0.19706
306600.0000   -0.00663
306640.0000    0.20200
306680.0000    0.09846
306720.0000    0.10118
306760.0000    0.28227
306800.0000    0.06808
306840.0000    0.20741
306880.0000    0.11141
306920.0000    0.18493
306960.0000    0.17766
307000.0000    0.19869
307040.0000    0.19029
307080.0000    0.18795
307120.0000    0.25787
307160.0000    0.26657
307200.0000    0.09506
307240.0000    0.20009
307280.0000    0.05739
307320.0000    0.13092
307360.0000    0.27076
307400.0000    0.13995
307440.0000    0.17064
307480.0000    0.40711
307520.0000    0.32402
307560.0000    0.22159
307600.0000   -0.07402
307640.0000   -0.25742
307680.0000   -0.15308
307720.0000    0.19023
307760.0000   -0.11893
307800.0000    0.15678
307840.0000    0.22239
307880.0000    0.19832
307920.0000    0.18912
307960.0000    0.23961
308000.0000    0.54861
308040.0000    0.18915
308080.0000   -0.11108
308120.0000    0.05167
308160.0000    0.20290
308200.0000    0.23569
308240.0000    0.29826
308280.0000    0.18079
308320.0000    0.03692
308360.0000    0.35249
308400.0000    0.24605
308440.0000    0.35542
308480.0000    0.26248
308520.0000   -0.17370
308560.0000   -0.01114
308600.0000   -0.03215
308640.0000   -0.20780
308680.0000    0.01083
308720.0000    0.27017
308760.0000    0.20099
308800.0000    0.29843
308840.0000    0.33331
308880.0000    0.42545
308920.0000    0.15026
308960.0000    0.25099
309000.0000    0.20796
309040.0000    0.30146
309080.0000    0.34840
309120.0000    0.32103
309160.0000    0.34536
309200.0000    0.25915
309240.0000    0.10525
309280.0000   -0.22531
309320.0000    0.01952
309360.0000   -0.21082
309400.0000   -0.19731
309440.0000   -0.31662
309480.0000   -0.25508
309520.0000   -0.23092
309560.0000   -0.43573
309600.0000   -0.40580
309640.0000   -0.58639
309680.0000   -0.29976
309720.0000   -0.32529
309760.0000   -0.22678
309800.0000   -0.36957
309840.0000   -0.62400
309880.0000   -0.21993
309920.0000   -0.04577
309960.0000   -0.19130
310000.0000   -0.04381
310040.0000   -0.08589
310080.0000   -0.15274
310120.0000   -0.39160
310160.0000   -0.16031
310200.0000   -0.05934
310240.0000   -0.20340
310280.0000   -0.29244
310320.0000    0.10071
310360.0000    0.06408
310400.0000    0.42806
310440.0000    0.25724
310480.0000    0.28576
310520.0000    0.39556
310560.0000    0.12426
310600.0000    0.19933
310640.0000    0.05069
310680.0000    0.18716
310720.0000    0.03143
310760.0000    0.09939
310800.0000    0.17978
310840.0000    0.35860
310880.0000    0.27723
310920.0000    0.34068
310960.0000    0.31333
311000.0000    0.20490
311040.0000    0.24815
311080.0000    0.27183
311120.0000    0.19794
311160.0000    0.12647
311200.0000    0.09060
311240.0000    0.20715
311280.0000    0.20437
311320.0000    0.15954
311360.0000    0.17719
311400.0000    0.20276
311440.0000    0.09868
311480.0000    0.24384
311520.0000    0.20899
311560.0000    0.25192
311600.0000   -0.53737
311640.0000   -0.14955
311680.0000   -0.16249
311720.0000   -0.05622
311760.0000   -0.48854
311800.0000   -0.22581
311840.0000    0.06822
311880.0000   -0.28790
311920.0000   -0.19964
311960.0000   -0.07994
312000.0000   -0.16442
312040.0000    0.21655
312080.0000   -0.11068
312120.0000   -0.40318
312160.0000   -0.01623
312200.0000   -0.08265
312240.0000   -0.30575
312280.0000   -0.31873
312320.0000   -0.27652
312360.0000   -0.49637
312400.0000   -0.33087
312440.0000   -0.25890
312480.0000   -0.36570
312520.0000   -0.77766
312560.0000   -0.49196
312600.0000   -0.45177
312640.0000   -0.55516
312680.0000   -0.17289
312720.0000   -0.60126
312760.0000   -0.51402
312800.0000   -0.50360
312840.0000   -0.43010
312880.0000   -0.43337
312920.0000   -0.14434
312960.0000   -0.30033
313000.0000   -0.40805
313040.0000   -0.11286
313080.0000   -0.31183
313120.0000   -0.46368
313160.0000   -0.24745
313200.0000   -0.07623
313240.0000   -0.13915
313280.0000   -0.14589
313320.0000   -0.20928
313360.0000   -0.34956
313400.0000   -0.11124
313440.0000   -0.02274
313480.0000   -0.09576
313520.0000   -0.12117
313560.0000   -0.33710
313600.0000   -0.50680
313640.0000   -0.38713
313680.0000   -0.28005
313720.0000   -0.24416
313760.0000   -0.37805
313800.0000   -0.13344
313840.0000    0.07901
313880.0000   -0.01976
313920.0000    0.10521
313960.0000   -0.11746
314000.0000   -0.06900
314040.0000    0.10284
314080.0000    0.07985
314120.0000   -0.03627
314160.0000    0.20476
314200.0000   -0.07555
314240.0000    0.04993
314280.0000    0.22076
314320.0000   -0.08619
314360.0000   -0.17901
314400.0000   -0.15345
314440.0000   -0.01631
314480.0000   -0.42699
314520.0000   -0.13638
314560.0000   -0.02913
314600.0000    0.20660
314640.0000   -0.16799
314680.0000    0.09409
314720.0000   -0.10209
314760.0000   -0.27855
314800.0000   -0.22270
314840.0000   -0.11786
314880.0000   -0.25310
314920.0000   -0.15967
314960.0000   -0.10381
315000.0000   -0.24519
315040.0000   -0.20126
315080.0000   -0.29024
315120.0000   -0.24428
315160.0000    0.04103
315200.0000    0.06302
315240.0000   -0.40136
315280.0000   -0.10376
315320.0000   -0.13410
315360.0000   -0.24897
315400.0000   -0.22076
315440.0000   -0.05598
315480.0000   -0.16774
315520.0000   -0.04227
315560.0000   -0.12306
315600.0000   -0.32389
315640.0000   -0.36441
315680.0000   -0.23994
315720.0000   -0.11335
315760.0000   -0.39332
315800.0000   -0.41723
315840.0000   -0.15227
315880.0000   -0.13893
315920.0000   -0.07533
315960.0000   -0.01837
316000.0000   -0.12990
316040.0000   -0.08969
316080.0000    0.09453
316120.0000   -0.39574
316160.0000   -0.32672
316200.0000   -0.39954
316240.0000   -0.42811
316280.0000   -0.38702
316320.0000   -0.33094
316360.0000   -0.40480
316400.0000   -0.12611
316440.0000   -0.14827
316480.0000   -0.20335
316520.0000    0.05247
316560.0000   -0.06867
316600.0000   -0.20392
316640.0000   -0.32038
316680.0000   -0.77764
316720.0000   -0.62177
316760.0000   -0.39110
316800.0000   -0.14540
316840.0000   -0.19878
316880.0000   -0.46751
316920.0000   -0.45492
316960.0000   -0.54124
317000.0000   -0.29709
317040.0000   -0.16911
317080.0000   -0.55182
317120.0000   -0.22565
317160.0000   -0.17223
317200.0000   -0.07074
317240.0000    0.01302
317280.0000   -0.14225
317320.0000   -0.29385
317360.0000   -0.03406
317400.0000   -0.11386
317440.0000   -0.43382
317480.0000   -0.35358
317520.0000   -0.15194
317560.0000   -0.14406
317600.0000   -0.15501
317640.0000    0.04131
317680.0000   -0.05786
317720.0000   -0.02338
317760.0000   -0.04086
317800.0000   -0.08118
317840.0000   -0.20242
317880.0000   -0.26892
317920.0000   -0.17436
317960.0000   -0.05934
318000.0000   -0.20458
318040.0000   -0.39928
318080.0000   -0.25493
318120.0000   -0.16991
318160.0000   -0.59915
318200.0000   -0.44716
318240.0000   -0.48836
318280.0000   -0.29975
318320.0000   -0.07324
318360.0000   -0.09924
318400.0000   -0.30497
318440.0000   -0.36942
318480.0000   -0.24501
318520.0000    0.00071
318560.0000   -0.24953
318600.0000   -0.03731
318640.0000   -0.06194
318680.0000   -0.15499
318720.0000   -0.11963
318760.0000   -0.69838
318800.0000   -0.58568
318840.0000   -0.41680
318880.0000   -0.37356
318920.0000   -0.21258
318960.0000   -0.46145
319000.0000   -0.35681
319040.0000   -0.38726
319080.0000   -0.45317
319120.0000   -0.13651
319160.0000   -0.20185
319200.0000   -0.34476
319240.0000   -0.20080
319280.0000   -0.05159
319320.0000   -0.11953
319360.0000   -0.67317
319400.0000   -0.42880
319440.0000   -0.13259
319480.0000   -0.43134
319520.0000    0.01156
319560.0000    0.05488
319600.0000   -0.17634
319640.0000   -0.08106
319680.0000   -0.09662
319720.0000   -0.72328
319760.0000   -0.63435
319800.0000   -0.53782
319840.0000   -0.42083
319880.0000   -0.70369
319920.0000   -0.49047
319960.0000   -0.53649
320000.0000   -0.13432
320040.0000   -0.27495
320080.0000   -0.57874
320120.0000   -0.19451
320160.0000   -0.25679
320200.0000   -0.43387
320240.0000   -0.39240
320280.0000   -0.32694
320320.0000   -0.34542
320360.0000   -0.23817
320400.0000   -0.17131
320440.0000   -0.44256
320480.0000   -0.13233
320520.0000   -0.28769
320560.0000   -0.30448
320600.0000   -0.40502
320640.0000   -0.46209
320680.0000   -0.20581
320720.0000   -0.35294
320760.0000   -0.53353
320800.0000   -0.27442
320840.0000   -0.60956
320880.0000   -0.04069
320920.0000   -0.59554
320960.0000   -0.22444
321000.0000   -0.12712
321040.0000   -0.10168
321080.0000   -0.04299
321120.0000   -0.13931
321160.0000   -0.49950
321200.0000   -0.46590
321240.0000   -0.17161
321280.0000   -0.42310
321320.0000   -0.09939
321360.0000   -0.59693
321400.0000   -0.36562
321440.0000   -0.35378
321480.0000   -0.36419
321520.0000   -0.25305
321560.0000   -0.29853
321600.0000   -0.15678
321640.0000   -0.45634
321680.0000   -0.39132
321720.0000   -0.26531
321760.0000   -0.28504
321800.0000   -0.46063
321840.0000   -0.37232
321880.0000   -0.30086
321920.0000   -0.29360
321960.0000   -0.38413
322000.0000   -0.41448
322040.0000   -0.44830
322080.0000   -0.51042
322120.0000    0.02220
322160.0000   -0.25680
322200.0000   -0.30069
322240.0000   -0.32286
322280.0000   -0.45485
322320.0000   -0.46401
322360.0000   -0.09661
322400.0000   -0.48839
322440.0000   -0.23029
322480.0000   -0.19788
322520.0000   -0.24320
322560.0000   -0.10421
322600.0000   -0.06628
322640.0000   -0.17833
322680.0000   -0.20005
322720.0000   -0.34530
322760.0000   -0.58786
322800.0000   -0.40408
322840.0000   -0.34749
322880.0000   -0.19519
322920.0000   -0.22115
322960.0000   -0.54036
323000.0000   -0.45969
323040.0000   -0.19808
323080.0000   -0.34725
323120.0000   -0.37385
323160.0000   -0.08600
323200.0000   -0.17687
323240.0000   -0.14911
323280.0000   -0.13491
323320.0000   -0.09245
323360.0000   -0.22511
323400.0000   -0.06809
323440.0000   -0.23546
323480.0000   -0.31695
323520.0000   -0.15007
323560.0000   -0.64486
323600.0000   -0.32849
323640.0000   -0.55039
323680.0000   -0.28229
323720.0000    0.04364
323760.0000    0.04198
323800.0000   -0.23018
323840.0000   -0.42931
323880.0000   -0.30116
323920.0000   -0.30642
323960.0000   -0.29447
324000.0000   -0.29490
324040.0000   -0.21325
324080.0000   -0.48491
324120.0000   -0.12275
324160.0000   -0.21625
324200.0000   -0.18308
324240.0000   -0.51374
324280.0000   -0.38705
324320.0000   -0.43379
324360.0000   -0.36689
324400.0000   -0.53937
324440.0000   -0.06026
324480.0000   -0.37523
324520.0000   -0.58111
324560.0000   -0.12381
324600.0000   -0.22203
324640.0000   -0.26225
324680.0000   -0.12040
324720.0000   -0.22461
324760.0000   -0.37265
324800.0000   -0.28376
324840.0000   -0.42002
324880.0000   -0.19521
324920.0000   -0.20575
324960.0000   -0.08464
325000.0000   -0.28248
325040.0000   -0.39359
325080.0000   -0.25323
325120.0000   -0.22979
325160.0000   -0.37345
325200.0000   -0.40825
325240.0000   -0.52429
325280.0000   -0.29219
325320.0000   -0.31093
325360.0000   -0.36245
325400.0000   -0.19259
325440.0000   -0.04441
325480.0000   -0.20751
325520.0000   -0.26767
325560.0000   -0.48475
325600.0000   -0.55343
325640.0000   -0.04510
325680.0000   -0.11794
325720.0000   -0.00198
325760.0000   -0.17852
325800.0000    0.08110
325840.0000   -0.07695
325880.0000   -0.15905
325920.0000   -0.50068
325960.0000   -0.14680
326000.0000   -0.21907
326040.0000   -0.12774
326080.0000   -0.32149
326120.0000   -0.08934
326160.0000   -0.05177
326200.0000   -0.14870
326240.0000    0.06849
326280.0000   -0.19388
326320.0000   -0.23326
326360.0000   -0.24202
326400.0000   -0.43465
326440.0000   -0.37985
326480.0000   -0.35572
326520.0000    0.12237
326560.0000   -0.19172
326600.0000   -0.19979
326640.0000   -0.12027
326680.0000   -0.16675
326720.0000   -0.24772
326760.0000   -0.14675
326800.0000   -0.15293
326840.0000    0.00452
326880.0000    0.00693
326920.0000   -0.11038
326960.0000    0.01330
327000.0000   -0.18158
327040.0000   -0.14842
327080.0000   -0.15983
327120.0000   -0.28182
327160.0000    0.02398
327200.0000   -0.31043
327240.0000   -0.61894
327280.0000   -0.28949
327320.0000   -0.47942
327360.0000   -0.41529
327400.0000   -0.25340
327440.0000   -0.05856
327480.0000   -0.32956
327520.0000   -0.09936
327560.0000   -0.07093
327600.0000   -0.21237
327640.0000   -0.50051
327680.0000   -0.13345
327720.0000   -0.00889
327760.0000   -0.23593
327800.0000   -0.32219
327840.0000   -0.27945
327880.0000   -0.12445
327920.0000   -0.37781
327960.0000   -0.03722
328000.0000   -0.28673
328040.0000   -0.22853
328080.0000   -0.11258
328120.0000   -0.14479
328160.0000   -0.17127
328200.0000   -0.07529
328240.0000   -0.24586
328280.0000   -0.30458
328320.0000   -0.26686
328360.0000   -0.13458
328400.0000   -0.10907
328440.0000   -0.07563
328480.0000   -0.34761
328520.0000   -0.14127
328560.0000   -0.18231
328600.0000   -0.10007
328640.0000   -0.21431
328680.0000   -0.31947
328720.0000   -0.12534
328760.0000    0.02136
328800.0000   -0.18578
328840.0000   -0.17897
328880.0000   -0.17177
328920.0000   -0.30428
328960.0000   -0.30970
329000.0000   -0.06071
329040.0000   -0.19325
329080.0000   -0.10524
329120.0000   -0.35092
329160.0000   -0.23375
329200.0000   -0.43963
329240.0000   -0.15029
329280.0000   -0.18047
329320.0000   -0.12299
329360.0000   -0.19755
329400.0000   -0.42301
329440.0000   -0.21871
329480.0000   -0.32581
329520.0000   -0.29766
329560.0000   -0.30355
329600.0000   -0.24384
329640.0000   -0.02673
329680.0000   -0.20546
329720.0000   -0.58821
329760.0000   -0.24768
329800.0000   -0.07910
329840.0000   -0.47347
329880.0000   -0.13959
329920.0000    0.00055
329960.0000   -0.16520
330000.0000   -0.21738
330040.0000   -0.18260
330080.0000   -0.12829
330120.0000   -0.11570
330160.0000   -0.20227
330200.0000   -0.37328
330240.0000   -0.03852
330280.0000   -0.34062
330320.0000   -0.20018
330360.0000   -0.26476
330400.0000   -0.07409
330440.0000   -0.32569
330480.0000   -0.45196
330520.0000   -0.51440
330560.0000   -0.28938
330600.0000   -0.18009
330640.0000   -0.09782
330680.0000   -0.37917
330720.0000   -0.57934
330760.0000   -0.01846
330800.0000   -0.11652
330840.0000   -0.56062
330880.0000   -0.39021
330920.0000   -0.20935
330960.0000    0.00420
331000.0000   -0.26902
331040.0000   -0.02906
331080.0000   -0.47461
331120.0000   -0.33014
331160.0000    0.00827
331200.0000   -0.17645
331240.0000   -0.57803
331280.0000   -0.53165
331320.0000   -0.21419
331360.0000   -0.20369
331400.0000   -0.40576
331440.0000   -0.36512
331480.0000   -0.55302
331520.0000   -0.38625
331560.0000   -0.61710
331600.0000   -0.55098
331640.0000   -0.24149
331680.0000   -0.63896
331720.0000   -0.43294
331760.0000   -0.53311
331800.0000   -0.15060
331840.0000   -0.50776
331880.0000   -0.14913
331920.0000   -0.34231
331960.0000   -0.26076
332000.0000   -0.02133
332040.0000   -0.36184
332080.0000   -0.36961
332120.0000   -0.48099
332160.0000   -0.33009
332200.0000   -0.43974
332240.0000   -0.53823
332280.0000   -0.77685
332320.0000   -0.57292
332360.0000   -0.78280
332400.0000   -0.56040
332440.0000   -0.37637
332480.0000   -0.45761
332520.0000   -0.46405
332560.0000   -0.16434
332600.0000   -0.27000
332640.0000   -0.52184
332680.0000   -0.37887
332720.0000   -0.47873
332760.0000   -0.39619
332800.0000   -0.38781
332840.0000   -0.31433
332880.0000   -0.57880
332920.0000   -0.72202
332960.0000   -0.77562
333000.0000   -0.45081
333040.0000   -0.29436
333080.0000   -0.65887
333120.0000   -0.43816
333160.0000   -0.49712
333200.0000   -0.46945
333240.0000   -0.42448
333280.0000   -0.56468
333320.0000   -0.43244
333360.0000   -0.42631
333400.0000   -0.52676
333440.0000   -0.60470
333480.0000   -0.49157
333520.0000   -0.61044
333560.0000   -0.62770
333600.0000   -0.35030
333640.0000   -0.22658
333680.0000   -0.66849
333720.0000   -0.39071
333760.0000   -0.56058
333800.0000   -0.73266
333840.0000   -0.66919
333880.0000   -0.49616
333920.0000   -0.44402
333960.0000   -0.51944
334000.0000   -0.50481
334040.0000   -0.47674
334080.0000   -0.21152
334120.0000   -0.55031
334160.0000   -0.14683
334200.0000   -0.33472
334240.0000   -0.48615
334280.0000   -0.41934
334320.0000   -0.43190
334360.0000   -0.56524
334400.0000   -0.19085
334440.0000   -0.62615
334480.0000   -0.52565
334520.0000   -0.45355
334560.0000   -0.70979
334600.0000   -0.70445
334640.0000   -0.49917
334680.0000   -0.40730
334720.0000   -0.65629
334760.0000   -0.53030
334800.0000   -0.44298
334840.0000    0.14927
334880.0000   -0.56991
334920.0000   -0.49818
334960.0000   -0.36263
335000.0000   -0.41818
335040.0000   -0.43468
335080.0000   -0.14302
335120.0000   -0.43173
335160.0000   -0.53537
335200.0000   -0.64804
335240.0000   -0.30452
335280.0000   -0.61345
335320.0000   -0.56913
335360.0000   -0.36016
335400.0000   -0.66181
335440.0000   -0.57550
335480.0000   -0.44372
335520.0000   -0.50726
335560.0000   -0.39052
335600.0000   -0.30785
335640.0000   -0.45600
335680.0000   -0.31993
335720.0000   -0.25299
335760.0000   -0.29008
335800.0000   -0.39983
335840.0000   -0.33204
335880.0000   -0.11278
335920.0000   -0.38729
335960.0000   -0.36724
336000.0000   -0.62511
336040.0000   -0.50597
336080.0000   -0.50831
336120.0000   -0.45645
336160.0000   -0.42884
336200.0000   -0.42401
336240.0000   -0.55095
336280.0000   -0.21315
336320.0000   -0.40462
336360.0000   -0.82957
336400.0000   -0.32828
336440.0000   -0.44379
336480.0000   -0.64104
336520.0000   -0.34954
336560.0000   -0.68015
336600.0000   -0.62192
336640.0000   -0.43053
336680.0000   -0.50812
336720.0000   -0.47007
336760.0000   -0.78440
336800.0000   -0.32189
336840.0000   -0.86756
336880.0000   -0.58961
336920.0000   -0.78484
336960.0000   -0.96030
337000.0000   -0.91682
337040.0000   -0.56764
337080.0000   -0.59034
337120.0000   -0.41217
337160.0000   -0.43244
337200.0000   -0.39005
337240.0000   -0.39724
337280.0000   -0.32500
337320.0000   -0.50516
337360.0000   -0.77607
337400.0000   -0.46177
337440.0000   -0.68642
337480.0000   -0.49363
337520.0000   -0.52956
337560.0000   -0.52582
337600.0000   -0.62349
337640.0000   -0.49949
337680.0000   -0.29828
337720.0000   -0.41413
337760.0000   -0.66786
337800.0000   -0.32024
337840.0000   -0.43871
337880.0000   -0.42990
337920.0000   -0.61294
337960.0000   -0.20376
338000.0000   -0.51854
338040.0000   -0.57899
338080.0000   -0.39674
338120.0000   -0.51905
338160.0000   -0.53440
338200.0000   -0.51271
338240.0000   -0.88540
338280.0000   -0.57891
338320.0000   -0.35927
338360.0000   -0.54281
338400.0000   -0.57854
338440.0000   -0.36224
338480.0000   -0.47362
338520.0000   -0.45498
338560.0000   -0.46617
338600.0000   -0.31707
338640.0000   -0.53924
338680.0000   -0.59618
338720.0000   -0.26452
338760.0000   -0.70214
338800.0000   -0.47376
338840.0000   -0.41027
338880.0000   -0.46803
338920.0000   -0.51983
338960.0000   -0.36200
339000.0000   -0.28220
339040.0000   -0.39086
339080.0000   -0.44332
339120.0000   -0.54922
339160.0000   -0.39091
339200.0000   -0.49783
339240.0000   -0.52632
339280.0000   -0.42899
339320.0000   -0.72532
339360.0000   -0.23584
339400.0000   -0.70672
339440.0000   -0.78209
339480.0000   -0.53930
339520.0000   -0.36551
339560.0000   -0.57145
339600.0000   -0.57828
339640.0000   -0.40717
339680.0000   -0.51107
339720.0000   -0.52391
339760.0000   -0.23700
339800.0000   -0.15884
339840.0000   -0.45726
339880.0000   -0.60482
339920.0000   -0.42927
339960.0000   -0.30283
340000.0000   -0.15518
340040.0000   -0.56366
340080.0000   -0.84568
340120.0000   -0.82206
340160.0000   -0.69526
340200.0000   -0.40372
340240.0000   -0.55055
340280.0000   -0.45953
340320.0000   -0.43703
340360.0000   -0.44864
340400.0000   -0.37041
340440.0000   -0.55823
340480.0000   -0.53950
340520.0000   -0.60579
340560.0000   -0.52063
340600.0000   -0.51671
340640.0000   -0.48318
340680.0000   -0.39048
340720.0000   -0.60895
340760.0000   -0.44053
340800.0000   -0.56075
340840.0000   -0.35812
340880.0000   -0.22203
340920.0000   -0.50933
340960.0000   -0.85358
341000.0000   -0.42940
341040.0000   -0.47344
341080.0000   -0.23461
341120.0000   -0.36804
341160.0000   -0.36624
341200.0000   -0.51594
341240.0000   -0.14730
341280.0000   -0.42597
341320.0000   -0.53705
341360.0000   -0.79234
341400.0000   -0.16446
341440.0000   -0.33017
341480.0000   -0.30901
341520.0000   -0.14185
341560.0000   -0.09216
341600.0000    0.04598
341640.0000   -0.87842
341680.0000   -0.63927
341720.0000   -0.28448
341760.0000   -0.34576
341800.0000   -0.09829
341840.0000   -0.35802
341880.0000    0.18271
341920.0000    0.00509
341960.0000   -0.15377
342000.0000   -0.05473
342040.0000   -0.22431
342080.0000   -0.14688
342120.0000   -0.05236
342160.0000   -0.07567
342200.0000   -0.16362
342240.0000   -0.56744
342280.0000   -0.44503
342320.0000   -0.43539
342360.0000   -0.12948
342400.0000   -0.51722
342440.0000   -0.52896
342480.0000   -0.40333
342520.0000   -0.53248
342560.0000   -0.40296
342600.0000   -0.51849
342640.0000   -0.58263
342680.0000   -0.56135
342720.0000   -0.19446
342760.0000   -0.04650
342800.0000   -0.15845
342840.0000   -0.05210
342880.0000   -0.71689
342920.0000   -0.51478
342960.0000   -0.28993
343000.0000   -0.24595
343040.0000   -0.51388
343080.0000   -0.56316
343120.0000   -0.73482
343160.0000   -0.56473
343200.0000   -0.59833
343240.0000   -0.21469
343280.0000   -0.19900
343320.0000   -0.34070
343360.0000   -0.08580
343400.0000   -0.39837
343440.0000   -0.53551
343480.0000   -0.48722
343520.0000    0.00090
343560.0000    0.05524
343600.0000   -0.36502
343640.0000   -0.20464
343680.0000   -0.27247
343720.0000   -0.10822
343760.0000    0.28716
343800.0000   -0.05868
343840.0000    0.19020
343880.0000   -0.11922
343920.0000   -0.11398
343960.0000    0.11885
344000.0000   -0.12735
344040.0000    0.03237
344080.0000   -0.13985
344120.0000   -0.21323
344160.0000   -0.22560
344200.0000   -0.30627
344240.0000    0.17968
344280.0000   -0.18729
344320.0000    0.24747
344360.0000   -0.45327
344400.0000   -0.34223
344440.0000   -0.28540
344480.0000   -0.25308
344520.0000   -0.53969
344560.0000   -0.42435
344600.0000   -0.55094
344640.0000   -0.39268
344680.0000   -0.52145
344720.0000   -0.34079
344760.0000   -0.25416
344800.0000   -0.29622
344840.0000   -0.25243
344880.0000   -0.00810
344920.0000   -0.09167
344960.0000   -0.16778
345000.0000    0.06591
345040.0000   -0.50908
345080.0000   -0.00996
345120.0000   -0.17787
345160.0000    0.14287
345200.0000   -0.23976
345240.0000   -0.14819
345280.0000    0.24816
345320.0000    0.17281
345360.0000    0.08954
345400.0000   -0.18054
345440.0000    0.25882
345480.0000    0.21264
345520.0000    0.22774
345560.0000   -0.07526
345600.0000   -0.12866
345640.0000   -0.14561
345680.0000    0.03557
345720.0000   -0.01184
345760.0000   -0.30941
345800.0000    0.03588
345840.0000   -0.30565
345880.0000   -0.37162
345920.0000   -0.47111
345960.0000   -0.54417
346000.0000   -0.42322
346040.0000   -0.59028
346080.0000   -0.46056
346120.0000   -0.33557
346160.0000   -0.34901
346200.0000   -0.17489
346240.0000   -0.39536
346280.0000   -0.06629
346320.0000   -0.40830
346360.0000   -0.11586
346400.0000   -0.46310
346440.0000   -0.67869
346480.0000   -0.39643
346520.0000   -0.53405
346560.0000   -0.45445
346600.0000   -0.42511
346640.0000   -0.33861
346680.0000   -0.30841
346720.0000   -0.30216
346760.0000   -0.41704
346800.0000   -0.18569
346840.0000   -0.40622
346880.0000   -0.58135
346920.0000   -0.10467
346960.0000    0.22565
347000.0000   -0.04995
347040.0000   -0.44889
347080.0000   -0.55232
347120.0000   -0.13630
347160.0000   -0.39492
347200.0000   -0.01587
347240.0000    0.03547
347280.0000   -0.25599
347320.0000   -0.05693
347360.0000   -0.14884
347400.0000    0.05897
347440.0000    0.66275
347480.0000    0.61548
347520.0000    0.31396
347560.0000    0.11419
347600.0000    0.06557
347640.0000    0.09837
347680.0000    0.25856
347720.0000    0.12353
347760.0000    0.28241
347800.0000    0.47308
347840.0000    0.63369
347880.0000    0.50919
347920.0000    0.51198
347960.0000    0.14193
348000.0000    0.34454
348040.0000    0.32519
348080.0000    0.37680
348120.0000    0.52907
348160.0000    0.29049
348200.0000    0.04159
348240.0000    0.11429
348280.0000    0.12523
348320.0000    0.11503
348360.0000    0.53873
348400.0000    0.15445
348440.0000    0.09796
348480.0000    0.07643
348520.0000   -0.45144
348560.0000   -0.13433
348600.0000   -0.68307
348640.0000   -0.45675
348680.0000    0.10734
348720.0000   -0.16022
348760.0000   -0.34698
348800.0000   -0.10965
348840.0000   -0.04109
348880.0000   -0.50855
348920.0000   -0.27397
348960.0000   -0.41986
349000.0000    0.03741
349040.0000   -0.43163
349080.0000   -0.28793
349120.0000   -0.44911
349160.0000   -0.51923
349200.0000   -0.59498
349240.0000    0.22869
349280.0000    0.34043
349320.0000    0.79493
349360.0000    0.11387
349400.0000    0.32590
349440.0000    0.19089
349480.0000   -0.50883
349520.0000   -0.51891
349560.0000   -0.62971
349600.0000   -0.47875
349640.0000   -0.34946
349680.0000   -0.38256
349720.0000   -0.28210
349760.0000   -0.38956
349800.0000   -0.06192
349840.0000    0.64732
349880.0000    0.49515
349920.0000    0.28494
349960.0000    0.16619
350000.0000    0.32769
350040.0000    0.34170
350080.0000    0.42244
350120.0000    0.23466
350160.0000    0.21042
350200.0000    0.79448
350240.0000    0.42343
350280.0000    0.45528
350320.0000    0.40676
350360.0000    0.37968
350400.0000    0.41873
350440.0000    0.28123
350480.0000    0.57177
350520.0000    0.27103
350560.0000    0.19841
350600.0000    0.05751
350640.0000    0.18381
350680.0000    0.12241
350720.0000    0.31931
350760.0000    0.21237
350800.0000    0.16842
350840.0000    0.19867
350880.0000   -0.15887
350920.0000   -0.41032
350960.0000    0.01774
351000.0000    0.39940
351040.0000    0.28103
351080.0000    0.33371
351120.0000    0.17494
351160.0000    0.32261
351200.0000    0.41513
351240.0000    0.39071
351280.0000    0.55219
351320.0000    0.65452
351360.0000    0.56884
351400.0000    0.27670
351440.0000    0.42505
351480.0000    0.21603
351520.0000    0.32458
351560.0000    0.38285
351600.0000    0.34002
351640.0000    0.50106
351680.0000    0.41672
351720.0000    0.50313
351760.0000   -0.08810
351800.0000    0.45357
351840.0000    0.34013
351880.0000    0.32009
351920.0000    0.47148
351960.0000    0.25066
352000.0000    0.40980
352040.0000    0.48448
352080.0000    0.56889
352120.0000    0.58184
352160.0000    0.56273
352200.0000    0.31865
352240.0000    0.51689
352280.0000    0.54732
352320.0000    0.33803
352360.0000    0.37274
352400.0000    0.22064
352440.0000    0.44539
352480.0000    0.32627
352520.0000    0.43000
352560.0000    0.28329
352600.0000    0.14506
352640.0000    0.39670
352680.0000    0.29191
352720.0000    0.30035
352760.0000    0.16789
352800.0000    0.37956
352840.0000    0.30003
352880.0000    0.22969
352920.0000    0.52140
352960.0000    0.20392
353000.0000    0.40109
353040.0000    0.28986
353080.0000    0.35325
353120.0000    0.25559
353160.0000    0.25982
353200.0000    0.35293
353240.0000    0.38302
353280.0000    0.28042
353320.0000    0.18596
353360.0000    0.33157
353400.0000    0.58862
353440.0000    0.46020
353480.0000    0.19414
353520.0000    0.37403
353560.0000    0.41020
353600.0000    0.37185
353640.0000    0.44026
353680.0000    0.47169
353720.0000    0.26462
353760.0000    0.56645
353800.0000    0.35013
353840.0000    0.39278
353880.0000    0.32315
353920.0000    0.64864
353960.0000    0.51305
354000.0000    0.56250
354040.0000    0.45592
354080.0000    0.36170
354120.0000    0.59758
354160.0000    0.20247
354200.0000    0.27280
354240.0000    0.48619
354280.0000    0.58297
354320.0000    0.33984
354360.0000    0.39900
354400.0000    0.37517
354440.0000    0.57687
354480.0000    0.52605
354520.0000    0.39628
354560.0000    0.50815
354600.0000    0.39052
354640.0000    0.30044
354680.0000    0.57980
354720.0000    0.37050
354760.0000    0.56565
354800.0000    0.47285
354840.0000    0.35555
354880.0000    0.34838
354920.0000    0.27353
354960.0000    0.41198
355000.0000    0.45498
355040.0000    0.47764
355080.0000    0.25733
355120.0000    0.49894
355160.0000    0.32836
355200.0000    0.42166
355240.0000   -0.03731
355280.0000    0.35979
355320.0000    0.53650
355360.0000    0.28704
355400.0000    0.41576
355440.0000    0.54096
355480.0000    0.44943
355520.0000    0.53923
355560.0000    0.34029
355600.0000    0.60746
355640.0000    0.09648
355680.0000    0.45474
355720.0000    0.56440
355760.0000    0.60500
355800.0000    0.40997
355840.0000    0.49623
355880.0000    0.20085
355920.0000    0.33307
355960.0000    0.20188
356000.0000    0.30509
356040.0000    0.40212
356080.0000    0.39737
356120.0000    0.28912
356160.0000    0.34993
356200.0000    0.44758
356240.0000    0.45729
356280.0000    0.58212
356320.0000    0.33399
356360.0000    0.38975
356400.0000    0.43049
356440.0000    0.62542
356480.0000    0.28971
356520.0000    0.28715
356560.0000    0.44644
356600.0000    0.45082
356640.0000    0.36236
356680.0000    0.35667
356720.0000    0.33400
356760.0000    0.10835
356800.0000    0.20745
356840.0000    0.24481
356880.0000    0.39177
356920.0000    0.48846
356960.0000    0.64041
357000.0000    0.49857
357040.0000    0.24802
357080.0000    0.40420
357120.0000    0.33610
357160.0000    0.45696
357200.0000    0.43679
357240.0000    0.44363
357280.0000    0.33225
357320.0000    0.31715
357360.0000    0.38485
357400.0000    0.60188
357440.0000    0.35774
357480.0000    0.32552
357520.0000    0.23442
357560.0000    0.41371
357600.0000    0.54192
357640.0000    0.51619
357680.0000    0.50528
357720.0000    0.43489
357760.0000    0.30028
357800.0000    0.59000
357840.0000    0.28730
357880.0000    0.31490
357920.0000    0.47116
357960.0000    0.23050
358000.0000    0.29201
358040.0000   -0.00314
358080.0000    0.60568
358120.0000    0.29058
358160.0000    0.15741
358200.0000    0.31326
358240.0000    0.54706
358280.0000    0.29503
358320.0000    0.31780
358360.0000    0.37703
358400.0000    0.43618
358440.0000    0.47660
358480.0000    0.44846
358520.0000    0.54465
358560.0000    0.52083
358600.0000    0.56944
358640.0000    0.36079
358680.0000    0.24654
358720.0000    0.41696
358760.0000    0.30623
358800.0000    0.65755
358840.0000    0.35136
358880.0000    0.23513
358920.0000    0.38761
358960.0000    0.53049
359000.0000    0.47185
359040.0000    0.20209
359080.0000    0.33341
359120.0000    0.32033
359160.0000    0.46007
359200.0000    0.42755
359240.0000    0.30792
359280.0000    0.31356
359320.0000    0.26615
359360.0000    0.20636
359400.0000    0.08157
359440.0000    0.44369
359480.0000    0.23784
359520.0000    0.23934
359560.0000    0.13128
359600.0000    0.12704
359640.0000    0.22737
359680.0000    0.43405
359720.0000    0.47148
359760.0000    0.45952
359800.0000    0.32594
359840.0000    0.23318
359880.0000    0.36747
359920.0000    0.35977
359960.0000    0.07354
360000.0000    0.25853
360040.0000    0.47998
360080.0000    0.42725
360120.0000    0.23437
360160.0000    0.36321
360200.0000    0.28205
360240.0000   -0.13292
360280.0000    0.01227
360320.0000    0.16762
360360.0000    0.35696
360400.0000    0.45980
360440.0000    0.15598
360480.0000    0.34404
360520.0000    0.47328
360560.0000    0.20500
360600.0000    0.14692
360640.0000    0.13553
360680.0000    0.09970
360720.0000    0.24708
360760.0000    0.02865
360800.0000    0.14859
360840.0000    0.69190
360880.0000    0.52376
360920.0000    0.40110
360960.0000    0.50908
361000.0000    0.26418
361040.0000    0.21209
361080.0000    0.34991
361120.0000    0.16044
361160.0000    0.33550
361200.0000    0.02850
361240.0000    0.09981
361280.0000    0.18109
361320.0000    0.39256
361360.0000    0.38669
361400.0000    0.38069
361440.0000    0.54699
361480.0000    0.26516
361520.0000    0.35129
361560.0000    0.43466
361600.0000    0.33838
361640.0000    0.42829
361680.0000    0.44828
361720.0000    0.52085
361760.0000    0.38591
361800.0000    0.37406
361840.0000    0.41347
361880.0000    0.39233
361920.0000    0.44852
361960.0000    0.24952
362000.0000    0.33331
362040.0000    0.04682
362080.0000    0.22667
362120.0000    0.19140
362160.0000    0.31692
362200.0000    0.35120
362240.0000    0.27138
362280.0000    0.44706
362320.0000    0.41129
362360.0000    0.59297
362400.0000    0.18769
362440.0000    0.30826
362480.0000    0.46907
362520.0000    0.25895
362560.0000    0.23263
362600.0000    0.37280
362640.0000    0.13806
362680.0000    0.21278
362720.0000    0.52318
362760.0000    0.66903
362800.0000    0.39554
362840.0000    0.10298
362880.0000    0.46768
362920.0000    0.33401
362960.0000    0.26295
363000.0000    0.45905
363040.0000    0.36294
363080.0000    0.19941
363120.0000    0.09932
363160.0000    0.02160
363200.0000    0.38100
363240.0000    0.17943
363280.0000    0.05991
363320.0000    0.44954
363360.0000    0.34433
363400.0000    0.06063
363440.0000    0.44679
363480.0000    0.00504
363520.0000    0.42999
363560.0000    0.22849
363600.0000    0.09429
363640.0000    0.46246
363680.0000    0.33261
363720.0000   -0.14465
363760.0000    0.16852
363800.0000    0.14744
363840.0000    0.43846
363880.0000    0.20180
363920.0000    0.45949
363960.0000    0.08061
364000.0000    0.07371
364040.0000    0.40693
364080.0000    0.33401
364120.0000    0.03598
364160.0000    0.35814
364200.0000    0.37832
364240.0000    0.39797
364280.0000    0.34995
364320.0000    0.51826
364360.0000    0.49942
364400.0000    0.39255
364440.0000    0.32720
364480.0000    0.13798
364520.0000    0.38389
364560.0000    0.39379
364600.0000    0.36310
364640.0000    0.42625
364680.0000    0.51039
364720.0000    0.42242
364760.0000    0.71506
364800.0000    0.55541
364840.0000    0.56504
364880.0000    0.72865
364920.0000    0.74385
364960.0000    0.29545
365000.0000    0.28923
365040.0000    0.48505
365080.0000    0.72350
365120.0000    0.40615
365160.0000    0.49302
365200.0000    0.41352
365240.0000    0.30579
365280.0000    0.13421
365320.0000    0.33658
365360.0000    0.40370
365400.0000    0.35069
365440.0000    0.43052
365480.0000    0.53891
365520.0000    0.31350
365560.0000    0.42537
365600.0000    0.45394
365640.0000    0.39693
365680.0000    0.49096
365720.0000    0.52686
365760.0000    0.33007
365800.0000    0.25593
365840.0000   -0.26050
365880.0000   -0.21091
365920.0000   -0.18515
365960.0000   -0.00042
366000.0000    0.25757
366040.0000    0.17857
366080.0000    0.55604
366120.0000    0.37959
366160.0000    0.17166
366200.0000    0.52226
366240.0000    0.46518
366280.0000    0.36599
366320.0000    0.39694
366360.0000    0.26148
366400.0000    0.15530
366440.0000    0.10595
366480.0000    0.26278
366520.0000    0.34570
366560.0000    0.22983
366600.0000    0.39004
366640.0000    0.51950
366680.0000    0.31002
366720.0000    0.34266
366760.0000    0.41446
366800.0000    0.06788
366840.0000    0.31924
366880.0000    0.55207
366920.0000    0.28952
366960.0000    0.60277
367000.0000    0.45699
367040.0000    0.44499
367080.0000    0.42105
367120.0000    0.39311
367160.0000    0.44377
367200.0000    0.68204
367240.0000    0.40537
367280.0000    0.35011
367320.0000    0.33559
367360.0000    0.31729
367400.0000    0.46946
367440.0000    0.26727
367480.0000    0.51623
367520.0000    0.27338
367560.0000    0.40725
367600.0000    0.34501
367640.0000    0.70120
367680.0000    0.42751
367720.0000    0.37820
367760.0000    0.33583
367800.0000    0.21244
367840.0000    0.17589
367880.0000    0.25573
367920.0000    0.15478
367960.0000    0.33976
368000.0000    0.51402
368040.0000    0.58449
368080.0000    0.28645
368120.0000    0.43512
368160.0000    0.51997
368200.0000    0.47535
368240.0000    0.33991
368280.0000    0.31702
368320.0000    0.29272
368360.0000    0.32057
368400.0000    0.58623
368440.0000    0.51479
368480.0000    0.54662
368520.0000    0.28231
368560.0000    0.27872
368600.0000    0.11751
368640.0000    0.01407
368680.0000    0.26456
368720.0000    0.30297
368760.0000    0.10976
368800.0000   -0.00871
368840.0000   -0.04513
368880.0000    0.03474
368920.0000    0.02422
368960.0000   -0.20851
369000.0000    0.08468
369040.0000    0.23629
369080.0000    0.34694
369120.0000    0.29538
369160.0000    0.03342
369200.0000    0.09241
369240.0000   -0.26312
369280.0000   -0.19274
369320.0000    0.17278
369360.0000    0.17503
369400.0000   -0.01168
369440.0000    0.01656
369480.0000    0.16823
369520.0000    0.01275
369560.0000    0.14304
369600.0000   -0.10410
369640.0000    0.12922
369680.0000    0.06526
369720.0000    0.00224
369760.0000    0.10714
369800.0000   -0.04169
369840.0000   -0.05350
369880.0000    0.08204
369920.0000    0.06182
369960.0000    0.19415
370000.0000    0.07352
370040.0000    0.06703
370080.0000   -0.22994
370120.0000    0.15784
370160.0000   -0.28756
370200.0000   -0.09756
370240.0000   -0.00398
370280.0000    0.45684
370320.0000    0.21886
370360.0000    0.39742
370400.0000    0.24971
370440.0000    0.40092
370480.0000    0.31111
370520.0000    0.43571
370560.0000    0.25599
370600.0000    0.21377
370640.0000    0.37112
370680.0000    0.32176
370720.0000    0.33440
370760.0000    0.39488
370800.0000    0.30521
370840.0000    0.31069
370880.0000    0.43045
370920.0000    0.36763
370960.0000    0.29070
371000.0000    0.28092
371040.0000    0.46340
371080.0000    0.53444
371120.0000    0.36068
371160.0000    0.36801
371200.0000    0.16589
371240.0000    0.23157
371280.0000    0.37494
371320.0000    0.26056
371360.0000    0.22143
371400.0000   -0.05421
371440.0000    0.15021
371480.0000    0.36199
371520.0000    0.40666
371560.0000    0.35604
371600.0000    0.06374
371640.0000    0.11566
371680.0000    0.26750
371720.0000    0.23623
371760.0000    0.42059
371800.0000    0.19154
371840.0000    0.16911
371880.0000    0.27194
371920.0000    0.20849
371960.0000    0.16842
372000.0000    0.32107
372040.0000    0.24397
372080.0000    0.40891
372120.0000    0.24149
372160.0000    0.11918
372200.0000    0.05320
372240.0000    0.07738
372280.0000    0.23276
372320.0000    0.12492
372360.0000    0.44780
372400.0000    0.09980
372440.0000    0.17805
372480.0000   -0.07896
372520.0000   -0.04827
372560.0000    0.07859
372600.0000    0.15819
372640.0000    0.43716
372680.0000    0.41799
372720.0000    0.28439
372760.0000    0.41439
372800.0000    0.26983
372840.0000    0.33457
372880.0000    0.11614
372920.0000    0.27339
372960.0000    0.26876
373000.0000   -0.03395
373040.0000   -0.12904
373080.0000    0.16023
373120.0000    0.14101
373160.0000    0.05751
373200.0000   -0.26314
373240.0000    0.08628
373280.0000   -0.01385
373320.0000   -0.10438
373360.0000   -0.39878
373400.0000   -0.31065
373440.0000   -0.33713
373480.0000   -0.20029
373520.0000   -0.18061
373560.0000   -0.08432
373600.0000   -0.30694
373640.0000   -0.43517
373680.0000   -0.25557
373720.0000   -0.17305
373760.0000   -0.28556
373800.0000   -0.05176
373840.0000   -0.10568
373880.0000    0.14735
373920.0000    0.35225
373960.0000    0.00720
374000.0000    0.12632
374040.0000    0.10152
374080.0000    0.12158
374120.0000    0.04820
374160.0000    0.07646
374200.0000    0.19995
374240.0000    0.12114
374280.0000    0.09516
374320.0000    0.15208
374360.0000    0.28713
374400.0000    0.06969
374440.0000    0.24820
374480.0000    0.13677
374520.0000    0.13758
374560.0000    0.39721
374600.0000    0.25419
374640.0000    0.19896
374680.0000    0.27746
374720.0000    0.37156
374760.0000    0.17242
374800.0000    0.29938
374840.0000    0.33789
374880.0000    0.26894
374920.0000    0.25411
374960.0000    0.17967
375000.0000    0.08152
375040.0000    0.21207
375080.0000    0.25420
375120.0000    0.33784
375160.0000    0.15552
375200.0000    0.19260
375240.0000   -0.12839
375280.0000    0.00644
375320.0000   -0.18806
375360.0000   -0.31467
375400.0000   -0.02887
375440.0000   -0.20703
375480.0000   -0.11012
375520.0000   -0.29758
375560.0000   -0.46723
375600.0000   -0.44141
375640.0000   -0.34719
375680.0000   -0.48981
375720.0000   -0.32981
375760.0000   -0.30144
375800.0000   -0.24906
375840.0000   -0.14908
375880.0000   -0.16776
375920.0000   -0.11346
375960.0000   -0.44228
376000.0000   -0.37065
376040.0000   -0.23894
376080.0000   -0.62822
376120.0000   -0.56004
376160.0000   -0.29366
376200.0000   -0.38719
376240.0000   -0.53168
376280.0000   -0.41380
376320.0000   -0.52656
376360.0000   -0.69748
376400.0000   -0.54429
376440.0000   -0.58983
376480.0000   -0.65467
376520.0000   -0.75626
376560.0000   -0.14902
376600.0000   -0.51940
376640.0000   -0.79988
376680.0000   -0.90345
376720.0000   -0.78647
376760.0000   -0.46197
376800.0000   -0.75630
376840.0000   -0.40531
376880.0000   -0.26222
376920.0000   -0.32958
376960.0000   -0.55398
377000.0000   -0.58715
377040.0000   -0.67241
377080.0000   -0.48964
377120.0000   -0.51974
377160.0000   -0.97701
377200.0000   -0.34289
377240.0000   -0.60284
377280.0000   -0.34663
377320.0000   -0.50769
377360.0000   -0.47692
377400.0000   -0.68254
377440.0000   -0.29370
377480.0000   -0.36703
377520.0000   -0.40747
377560.0000   -0.52149
377600.0000   -0.51547
377640.0000   -0.61027
377680.0000   -0.63300
377720.0000   -0.47183
377760.0000   -0.62707
377800.0000   -0.48342
377840.0000   -0.73774
377880.0000   -0.49603
377920.0000   -0.50505
377960.0000   -0.51260
378000.0000   -0.40701
378040.0000   -0.51795
378080.0000   -0.55731
378120.0000   -0.68976
378160.0000   -0.78053
378200.0000   -0.63467
378240.0000   -0.63320
378280.0000   -0.48358
378320.0000   -0.38276
378360.0000   -0.56565
378400.0000   -0.39423
378440.0000   -0.52804
378480.0000   -0.57428
378520.0000   -0.59731
378560.0000   -0.53368
378600.0000   -0.40573
378640.0000   -0.51638
378680.0000   -0.39709
378720.0000   -0.39378
378760.0000   -0.47115
378800.0000   -0.43053
378840.0000   -0.38851
378880.0000   -0.54401
378920.0000   -0.74596
378960.0000   -0.48542
379000.0000   -0.58498
379040.0000   -0.44704
379080.0000   -0.58267
379120.0000   -0.40326
379160.0000   -0.49375
379200.0000   -0.51916
379240.0000   -0.33136
379280.0000   -0.45526
379320.0000   -0.41676
379360.0000   -0.66753
379400.0000   -0.21055
379440.0000   -0.34361
379480.0000   -0.32529
379520.0000   -0.32621
379560.0000   -0.58921
379600.0000   -0.50326
379640.0000   -0.60140
379680.0000   -0.59088
379720.0000   -0.33989
379760.0000   -0.29120
379800.0000   -0.57993
379840.0000   -0.26330
379880.0000   -0.42256
379920.0000   -0.43332
379960.0000   -0.49538
380000.0000   -0.46235
380040.0000   -0.13959
380080.0000   -0.55947
380120.0000   -0.37620
380160.0000   -0.47610
380200.0000   -0.38973
380240.0000   -0.55011
380280.0000   -0.49781
380320.0000   -0.26881
380360.0000   -0.44167
380400.0000   -0.41914
380440.0000   -0.34080
380480.0000   -0.60572
380520.0000   -0.59425
380560.0000   -0.49138
380600.0000   -0.19248
380640.0000   -0.37425
380680.0000   -0.22332
380720.0000   -0.41300
380760.0000   -0.36001
380800.0000   -0.54373
380840.0000   -0.62118
380880.0000   -0.56111
380920.0000   -0.57623
380960.0000   -0.46998
381000.0000   -0.39070
381040.0000   -0.38531
381080.0000   -0.39083
381120.0000   -0.27925
381160.0000   -0.14310
381200.0000   -0.25705
381240.0000   -0.16847
381280.0000   -0.43652
381320.0000   -0.35006
381360.0000   -0.37644
381400.0000   -0.42615
381440.0000   -0.38841
381480.0000   -0.26571
381520.0000   -0.40677
381560.0000   -0.37827
381600.0000   -0.17521
381640.0000   -0.41051
381680.0000   -0.31519
381720.0000   -0.26955
381760.0000   -0.26116
381800.0000   -0.13028
381840.0000   -0.44904
381880.0000   -0.42821
381920.0000   -0.48576
381960.0000   -0.34493
382000.0000   -0.28464
382040.0000   -0.27222
382080.0000   -0.36403
382120.0000   -0.41726
382160.0000   -0.35284
382200.0000   -0.31698
382240.0000   -0.36655
382280.0000   -0.43480
382320.0000   -0.40360
382360.0000   -0.49771
382400.0000   -0.32816
382440.0000   -0.54330
382480.0000   -0.38476
382520.0000   -0.65085
382560.0000   -0.39572
382600.0000   -0.43482
382640.0000   -0.36113
382680.0000   -0.56609
382720.0000   -0.48752
382760.0000   -0.35896
382800.0000   -0.25069
382840.0000   -0.42105
382880.0000   -0.48358
382920.0000   -0.47541
382960.0000   -0.34766
383000.0000   -0.20207
383040.0000   -0.53591
383080.0000   -0.76086
383120.0000   -0.55328
383160.0000   -0.30147
383200.0000    0.07825
383240.0000   -0.55531
383280.0000   -0.63231
383320.0000   -0.71059
383360.0000   -0.32421
383400.0000   -0.65248
383440.0000   -0.25683
383480.0000   -0.18000
383520.0000   -0.30840
383560.0000   -0.22821
383600.0000   -0.53873
383640.0000   -0.53112
383680.0000   -0.72643
383720.0000   -0.67929
383760.0000   -0.60352
383800.0000   -0.84135
383840.0000   -0.36340
383880.0000   -0.24547
383920.0000   -0.50522
383960.0000   -0.75079
384000.0000   -0.74443
384040.0000   -0.82083
384080.0000   -1.02071
384120.0000   -0.53029
384160.0000   -0.73334
384200.0000   -0.45261
384240.0000   -0.40341
384280.0000   -0.56578
384320.0000   -0.92138
384360.0000   -0.39963
384400.0000   -0.60762
384440.0000   -0.75155
384480.0000   -0.69349
384520.0000   -0.60828
384560.0000   -0.38943
384600.0000   -0.61317
384640.0000   -0.38591
384680.0000   -0.54127
384720.0000   -0.51230
384760.0000   -0.38507
384800.0000   -0.67447
384840.0000   -0.50819
384880.0000   -0.48926
384920.0000   -0.65247
384960.0000   -0.84379
385000.0000   -0.85269
385040.0000   -0.46526
385080.0000   -0.64130
385120.0000   -0.54537
385160.0000   -0.58951
385200.0000   -0.44119
385240.0000   -0.64150
385280.0000   -0.57839
385320.0000   -0.71796
385360.0000   -0.33979
385400.0000   -0.66588
385440.0000   -0.54710
385480.0000   -0.44310
385520.0000   -0.34359
385560.0000   -0.62522
385600.0000   -0.76222
385640.0000   -0.71824
385680.0000   -0.53434
385720.0000   -0.49777
385760.0000   -0.27744
385800.0000   -0.09771
385840.0000   -0.64397
385880.0000   -0.56656
385920.0000   -0.49063
385960.0000   -0.31024
386000.0000   -0.20162
386040.0000   -0.65313
386080.0000   -0.48540
386120.0000   -0.15655
386160.0000   -0.74017
386200.0000   -0.47060
386240.0000    0.06163
386280.0000   -0.07829
386320.0000   -0.24156
386360.0000   -0.18226
386400.0000    0.12552
386440.0000   -0.31851
386480.0000    0.12771
386520.0000    0.03565
386560.0000    0.18802
386600.0000    0.35099
386640.0000    0.18618
386680.0000    0.10393
386720.0000    0.13230
386760.0000    0.21655
386800.0000    0.03356
386840.0000    0.29438
386880.0000    0.23554
386920.0000   -0.00601
386960.0000    0.14627
387000.0000    0.25032
387040.0000    0.08046
387080.0000    0.04211
387120.0000   -0.30172
387160.0000   -0.26783
387200.0000   -0.07263
387240.0000   -0.08065
387280.0000   -0.36326
387320.0000    0.35835
387360.0000    0.07970
387400.0000    0.24879
387440.0000    0.30393
387480.0000    0.48674
387520.0000    0.57024
387560.0000    0.42089
387600.0000    0.61290
387640.0000    0.28170
387680.0000    0.55724
387720.0000    0.33883
387760.0000    0.74154
387800.0000    0.52666
387840.0000    0.62621
387880.0000    0.58888
387920.0000    0.27029
387960.0000    0.21819
388000.0000   -0.07239
388040.0000    0.06909
388080.0000   -0.08062
388120.0000    0.08558
388160.0000    0.14101
388200.0000   -0.02731
388240.0000    0.13511
388280.0000    0.26166
388320.0000    0.19508
388360.0000    0.20777
388400.0000   -0.12998
388440.0000    0.06635
388480.0000   -0.02435
388520.0000    0.28436
388560.0000    0.17763
388600.0000    0.54085
388640.0000    0.37184
388680.0000    0.12015
388720.0000    0.06106
388760.0000    0.11494
388800.0000   -0.14498
388840.0000   -0.17258
388880.0000   -0.07126
388920.0000    0.02336
388960.0000   -0.16265
389000.0000    0.01191
389040.0000   -0.08420
389080.0000   -0.15784
389120.0000   -0.01819
389160.0000    0.01138
389200.0000   -0.20115
389240.0000   -0.08577
389280.0000   -0.01220
389320.0000   -0.00401
389360.0000    0.13470
389400.0000    0.17195
389440.0000    0.01467
389480.0000   -0.21562
389520.0000   -0.19798
389560.0000   -0.18825
389600.0000   -0.07431
389640.0000    0.25784
389680.0000    0.07712
389720.0000   -0.03345
389760.0000   -0.30710
389800.0000   -0.24696
389840.0000   -0.39203
389880.0000   -0.15806
389920.0000   -0.53715
389960.0000   -0.51654
390000.0000   -1.08196
390040.0000   -0.51956
390080.0000   -0.64948
390120.0000   -0.61536
390160.0000   -0.65090
390200.0000   -0.52143
390240.0000   -0.32717
390280.0000   -0.29881
390320.0000   -0.19270
390360.0000   -0.40650
390400.0000   -0.32597
390440.0000   -0.35814
390480.0000   -0.16343
390520.0000   -0.38505
390560.0000   -0.64628
390600.0000   -0.43860
390640.0000   -0.48125
390680.0000   -0.49912
390720.0000   -0.37843
390760.0000   -0.39792
390800.0000   -0.56983
390840.0000   -0.90703
390880.0000   -0.80847
390920.0000   -0.85111
390960.0000   -0.81600
391000.0000   -0.75375
391040.0000   -0.38505
391080.0000   -0.36828
391120.0000   -0.56923
391160.0000   -0.73108
391200.0000   -0.24949
391240.0000   -0.49759
391280.0000   -0.47744
391320.0000   -0.84291
391360.0000   -0.68343
391400.0000   -0.70248
391440.0000   -0.50451
391480.0000   -0.11844
391520.0000   -0.35034
391560.0000   -0.76249
391600.0000   -0.33476
391640.0000   -0.53848
391680.0000   -0.80675
391720.0000   -0.58599
391760.0000   -0.11451
391800.0000    0.19910
391840.0000   -0.27094
391880.0000   -0.88012
391920.0000   -0.50439
391960.0000   -0.46746
392000.0000   -0.39158
392040.0000    0.17945
392080.0000    0.02405
392120.0000    0.10625
392160.0000    0.28894
392200.0000    0.33072
392240.0000    0.29695
392280.0000    0.22919
392320.0000    0.41775
392360.0000    0.27765
392400.0000    0.16999
392440.0000    0.14816
392480.0000    0.38918
392520.0000    0.24259
392560.0000    0.24816
392600.0000    0.39679
392640.0000    0.29722
392680.0000    0.31987
392720.0000    0.44319
392760.0000    0.32210
392800.0000    0.10360
392840.0000    0.03626
392880.0000    0.23899
392920.0000    0.24081
392960.0000    0.32808
393000.0000    0.33374
393040.0000    0.18343
393080.0000    0.27755
393120.0000    0.27389
393160.0000    0.54104
393200.0000    0.52171
393240.0000    0.62597
393280.0000    0.25986
393320.0000    0.59098
393360.0000    0.60604
393400.0000    0.49473
393440.0000    0.52264
393480.0000    0.47412
393520.0000    0.41370
393560.0000    0.34751
393600.0000    0.30886
393640.0000    0.45872
393680.0000    0.43917
393720.0000    0.35539
393760.0000    0.35075
393800.0000    0.62476
393840.0000    0.25970
393880.0000    0.46930
393920.0000    0.50246
393960.0000    0.23491
394000.0000    0.49173
394040.0000    0.28509
394080.0000    0.56794
394120.0000    0.44365
394160.0000    0.44570
394200.0000    0.20492
394240.0000    0.12029
394280.0000    0.41440
394320.0000    0.41796
394360.0000    0.54270
394400.0000    0.36687
394440.0000    0.35232
394480.0000    0.10870
394520.0000    0.39761
394560.0000    0.44412
394600.0000    0.72805
394640.0000    0.53578
394680.0000    0.47590
394720.0000    0.38346
394760.0000    0.28422
394800.0000    0.34484
394840.0000    0.49535
394880.0000    0.36969
394920.0000    0.45768
394960.0000    0.27667
395000.0000    0.30706
395040.0000    0.32368
395080.0000    0.27110
395120.0000    0.34514
395160.0000    0.48527
395200.0000    0.37304
395240.0000    0.46434
395280.0000    0.42449
395320.0000    0.27475
395360.0000    0.43894
395400.0000    0.50316
395440.0000    0.36985
395480.0000    0.15230
395520.0000    0.44094
395560.0000    0.46666
395600.0000    0.29556
395640.0000    0.22734
395680.0000    0.29794
395720.0000    0.59724
395760.0000    0.38572
395800.0000    0.21384
395840.0000    0.35747
395880.0000    0.14738
395920.0000    0.51431
395960.0000    0.24747
396000.0000    0.64488
396040.0000    0.21164
396080.0000    0.19380
396120.0000    0.35611
396160.0000    0.33749
396200.0000    0.23805
396240.0000    0.50204
396280.0000    0.46664
396320.0000    0.36791
396360.0000    0.57986
396400.0000    0.46089
396440.0000    0.35982
396480.0000    0.30847
396520.0000    0.23205
396560.0000    0.37350
396600.0000    0.15831
396640.0000    0.29642
396680.0000    0.29583
396720.0000    0.33929
396760.0000    0.28828
396800.0000    0.19292
396840.0000    0.47578
396880.0000    0.20578
396920.0000    0.37363
396960.0000    0.32909
397000.0000    0.26928
397040.0000    0.56952
397080.0000    0.17606
397120.0000    0.34346
397160.0000    0.26172
397200.0000    0.31717
397240.0000    0.29435
397280.0000   -0.00384
397320.0000   -0.20949
397360.0000    0.12813
397400.0000    0.40106
397440.0000    0.31039
397480.0000    0.34867
397520.0000    0.35645
397560.0000    0.28665
397600.0000    0.51709
397640.0000    0.32571
397680.0000    0.23736
397720.0000    0.08545
397760.0000    0.18365
397800.0000    0.23836
397840.0000    0.27944
397880.0000    0.44379
397920.0000    0.19628
397960.0000   -0.09110
398000.0000    0.26637
398040.0000    0.25558
398080.0000    0.17160
398120.0000    0.40093
398160.0000    0.02956
398200.0000    0.28388
398240.0000    0.73891
398280.0000    0.39180
398320.0000    0.49791
398360.0000    0.47375
398400.0000    0.32610
398440.0000    0.17784
398480.0000    0.48997
398520.0000    0.48675
398560.0000    0.39781
398600.0000    0.36661
398640.0000    0.62494
398680.0000    0.26712
398720.0000    0.41711
398760.0000    0.66385
398800.0000    0.30493
398840.0000    0.51038
398880.0000    0.45004
398920.0000    0.64844
398960.0000    0.34308
399000.0000    0.26583
399040.0000    0.23033
399080.0000    0.45445
399120.0000    0.66731
399160.0000    0.15089
399200.0000   -0.12573
399240.0000    0.01851
399280.0000   -0.23405
399320.0000    0.29602
399360.0000    0.27377
399400.0000    0.16943
399440.0000    0.31708
399480.0000    0.56587
399520.0000    0.49647
399560.0000    0.49859
399600.0000    0.43708
399640.0000    0.50191
399680.0000    0.63826
399720.0000    0.44487
399760.0000    0.25870
399800.0000    0.57272
399840.0000    0.54003
399880.0000    0.19603
399920.0000    0.05786
399960.0000    0.35195
400000.0000    0.39156
400040.0000    0.29403
400080.0000    0.25976
400120.0000    0.22710
400160.0000    0.14889
400200.0000   -0.10651
400240.0000    0.10290
400280.0000    0.20571
400320.0000    0.42307
400360.0000    0.30251
400400.0000    0.40009
400440.0000    0.19582
400480.0000   -0.06254
400520.0000    0.15305
400560.0000    0.25404
400600.0000    0.41572
400640.0000    0.52938
400680.0000    0.16314
400720.0000    0.47456
400760.0000    0.47166
400800.0000    0.26662
400840.0000    0.17560
400880.0000    0.01469
400920.0000    0.23806
400960.0000    0.26923
401000.0000    0.34673
401040.0000    0.37027
401080.0000    0.27726
401120.0000   -0.03840
401160.0000    0.45138
401200.0000    0.05348
401240.0000    0.05543
401280.0000    0.19409
401320.0000    0.12102
401360.0000    0.08505
401400.0000    0.19353
401440.0000    0.02829
401480.0000    0.30590
401520.0000    0.07551
401560.0000    0.29916
401600.0000    0.29530
401640.0000    0.38648
401680.0000    0.13100
401720.0000    0.41664
401760.0000    0.27763
401800.0000    0.13745
401840.0000    0.18205
401880.0000    0.25849
401920.0000    0.17064
401960.0000    0.42886
402000.0000    0.27148
402040.0000   -0.29727
402080.0000   -0.24088
402120.0000   -0.35892
402160.0000   -0.14259
402200.0000   -0.24922
402240.0000   -0.45282
402280.0000   -0.46403
402320.0000   -0.25617
402360.0000   -0.22822
402400.0000   -0.13781
402440.0000   -0.07646
402480.0000   -0.25343
402520.0000    0.05626
402560.0000   -0.14716
402600.0000   -0.17331
402640.0000    0.04592
402680.0000   -0.20414
402720.0000    0.06307
402760.0000    0.13486
402800.0000    0.17650
402840.0000    0.16909
402880.0000   -0.11890
402920.0000   -0.25168
402960.0000   -0.21512
403000.0000   -0.04452
403040.0000   -0.28436
403080.0000    0.05444
403120.0000   -0.04304
403160.0000    0.34503
403200.0000    0.34016
403240.0000   -0.01439
403280.0000    0.02956
403320.0000   -0.18950
403360.0000   -0.38172
403400.0000   -0.13027
403440.0000   -0.22945
403480.0000   -0.26500
403520.0000   -0.48243
403560.0000   -0.56299
403600.0000   -0.30165
403640.0000   -0.48351
403680.0000   -0.44973
403720.0000   -0.58692
403760.0000   -0.58834
403800.0000   -0.23815
403840.0000   -0.32929
403880.0000   -0.78434
403920.0000   -0.85279
403960.0000   -0.14807
404000.0000   -0.44264
404040.0000   -0.24958
404080.0000   -0.05891
404120.0000   -0.18617
404160.0000   -0.13184
404200.0000   -0.12132
404240.0000   -0.33678
404280.0000   -0.32243
404320.0000    0.08668
404360.0000   -0.31406
404400.0000   -0.01276
404440.0000   -0.06459
404480.0000   -0.25504
404520.0000   -0.23718
404560.0000   -0.23943
404600.0000    0.14914
404640.0000   -0.11917
404680.0000    0.07791
404720.0000   -0.02216
404760.0000   -0.07758
404800.0000   -0.25949
404840.0000   -1.00617
404880.0000   -0.89965
404920.0000   -0.86280
404960.0000   -0.41485
405000.0000   -0.17218
405040.0000   -0.69078
405080.0000   -0.14526
405120.0000   -0.21953
405160.0000   -0.13777
405200.0000    0.23869
405240.0000   -0.03320
405280.0000    0.00932
405320.0000   -0.05953
405360.0000    0.02227
405400.0000   -0.22946
405440.0000   -0.44765
405480.0000   -0.26032
405520.0000   -0.22435
405560.0000   -0.54789
405600.0000   -0.21292
405640.0000    0.03856
405680.0000   -0.24469
405720.0000   -0.15709
405760.0000   -0.08818
405800.0000   -0.13582
405840.0000   -0.50726
405880.0000   -0.45610
405920.0000   -0.47136
405960.0000   -0.43441
406000.0000   -0.20681
406040.0000   -0.63775
406080.0000   -0.48733
406120.0000   -0.62127
406160.0000   -0.58740
406200.0000   -0.80749
406240.0000   -0.65005
406280.0000   -0.34848
406320.0000   -0.74421
406360.0000   -0.36244
406400.0000   -0.67256
406440.0000   -0.74360
406480.0000   -0.39983
406520.0000   -0.52449
406560.0000   -0.24808
406600.0000   -0.54488
406640.0000   -0.41913
406680.0000   -0.80081
406720.0000   -0.84343
406760.0000   -0.83051
406800.0000   -0.53938
406840.0000   -0.48378
406880.0000   -0.55127
406920.0000   -0.50955
406960.0000   -0.28136
407000.0000   -0.45371
407040.0000   -0.46888
407080.0000   -0.43302
407120.0000   -0.69786
407160.0000   -0.13156
407200.0000    0.10513
407240.0000   -0.11883
407280.0000    0.02285
407320.0000   -0.12490
407360.0000   -0.47856
407400.0000   -0.53662
407440.0000   -0.71536
407480.0000   -0.64671
407520.0000   -0.44540
407560.0000   -0.80468
407600.0000   -0.31411
407640.0000   -0.44328
407680.0000   -0.34982
407720.0000   -0.43574
407760.0000   -0.14544
407800.0000   -0.12031
407840.0000   -0.21055
407880.0000   -0.19290
407920.0000   -0.32250
407960.0000   -0.27232
408000.0000    0.03565
408040.0000    0.10412
408080.0000   -0.03388
408120.0000    0.16479
408160.0000   -0.29982
408200.0000   -0.46044
408240.0000   -0.36626
408280.0000   -0.47514
408320.0000   -0.62505
408360.0000   -0.29364
408400.0000   -0.15059
408440.0000   -0.12155
408480.0000   -0.30489
408520.0000   -0.47616
408560.0000   -0.47485
408600.0000   -0.37192
408640.0000    0.07233
408680.0000   -0.17296
408720.0000   -0.01693
408760.0000   -0.02619
408800.0000   -0.08685
408840.0000   -0.47742
408880.0000   -0.10655
408920.0000   -0.22990
408960.0000   -0.12445
409000.0000   -0.43645
409040.0000   -0.26205
409080.0000   -0.43672
409120.0000   -0.64648
409160.0000   -0.58384
409200.0000   -0.53146
409240.0000   -0.06875
409280.0000   -0.00479
409320.0000   -0.04895
409360.0000    0.19946
409400.0000   -0.19278
409440.0000   -0.31378
409480.0000   -0.63749
409520.0000   -0.58891
409560.0000   -0.12770
409600.0000   -0.54716
409640.0000   -0.49428
409680.0000   -0.37262
409720.0000   -0.64277
409760.0000   -0.96028
409800.0000   -0.69190
409840.0000   -0.67277
409880.0000   -0.38948
409920.0000   -0.60030
409960.0000   -0.75732
410000.0000   -0.45448
410040.0000   -0.60978
410080.0000   -0.52528
410120.0000   -0.40311
410160.0000   -0.51045
410200.0000   -0.23991
410240.0000    0.03699
410280.0000   -0.45399
410320.0000   -0.59855
410360.0000   -0.52621
410400.0000   -0.72901
410440.0000   -0.50743
410480.0000   -0.41899
410520.0000   -0.61274
410560.0000    0.11108
410600.0000   -0.17983
410640.0000   -0.43135
410680.0000   -0.33483
410720.0000   -0.18320
410760.0000   -0.70186
410800.0000   -0.58445
410840.0000   -0.10654
410880.0000   -0.49157
410920.0000   -0.01331
410960.0000   -0.23458
411000.0000   -0.20301
411040.0000   -0.08077
411080.0000   -0.28508
411120.0000   -0.45114
411160.0000   -0.61262
411200.0000   -0.43046
411240.0000   -0.41384
411280.0000   -0.09397
411320.0000   -0.08853
411360.0000   -0.13860
411400.0000   -0.14133
411440.0000   -0.07179
411480.0000   -0.01935
411520.0000   -0.18932
411560.0000    0.08101
411600.0000   -0.29671
411640.0000   -0.23800
411680.0000   -0.22957
411720.0000   -0.15184
411760.0000   -0.18876
411800.0000   -0.00607
411840.0000   -0.15317
411880.0000   -0.48366
411920.0000   -0.39127
411960.0000   -0.11035
412000.0000   -0.48051
412040.0000   -0.19341
412080.0000   -0.33402
412120.0000   -0.77650
412160.0000   -0.45994
412200.0000   -0.29372
412240.0000   -0.56585
412280.0000   -0.16584
412320.0000    0.09144
412360.0000   -0.08075
412400.0000   -0.20123
412440.0000   -0.14317
412480.0000   -0.22871
412520.0000    0.10743
412560.0000   -0.06825
412600.0000   -0.07296
412640.0000   -0.01110
412680.0000   -0.11123
412720.0000   -0.19574
412760.0000   -0.11349
412800.0000   -0.16616
412840.0000   -0.23085
412880.0000   -0.10647
412920.0000    0.03504
412960.0000   -0.00928
413000.0000   -0.19016
413040.0000   -0.11650
413080.0000   -0.29393
413120.0000    0.26835
413160.0000    0.17199
413200.0000    0.12677
413240.0000    0.01054
413280.0000   -0.20126
413320.0000   -0.23226
413360.0000    0.00374
413400.0000    0.02443
413440.0000   -0.44150
413480.0000    0.06083
413520.0000   -0.10303
413560.0000   -0.12678
413600.0000   -0.29077
413640.0000   -0.33509
413680.0000   -0.45241
413720.0000   -0.60134
413760.0000   -0.46506
413800.0000   -0.25391
413840.0000   -0.21093
413880.0000   -0.16717
413920.0000   -0.15669
413960.0000   -0.78657
414000.0000   -0.34662
414040.0000   -0.35463
414080.0000   -0.24244
414120.0000   -0.10887
414160.0000   -0.46798
414200.0000   -0.36863
414240.0000    0.06828
414280.0000   -0.33658
414320.0000   -0.57617
414360.0000   -0.04066
414400.0000   -0.58079
414440.0000   -0.26879
414480.0000   -0.09497
414520.0000   -0.06341
414560.0000   -0.31996
414600.0000   -0.33800
414640.0000   -0.55731
414680.0000   -0.63428
414720.0000   -0.36263
414760.0000   -0.42947
414800.0000   -0.34483
414840.0000   -0.39076
414880.0000   -0.29593
414920.0000   -0.57288
414960.0000   -0.49993
415000.0000   -0.63134
415040.0000   -0.38954
415080.0000   -0.53126
415120.0000   -0.68370
415160.0000   -0.56582
415200.0000   -0.72334
415240.0000   -0.62631
415280.0000   -0.72956
415320.0000   -0.87331
415360.0000   -0.75903
415400.0000   -0.73641
415440.0000   -0.69945
415480.0000   -0.74533
415520.0000   -0.86914
415560.0000   -0.90625
415600.0000   -0.63662
415640.0000   -0.46854
415680.0000   -0.66856
415720.0000   -0.57795
415760.0000   -0.78003
415800.0000   -0.79048
415840.0000   -0.66457
415880.0000   -0.50940
415920.0000   -0.65635
415960.0000   -0.69269
416000.0000   -0.42620
416040.0000   -0.72159
416080.0000   -0.77164
416120.0000   -0.56653
416160.0000   -0.43303
416200.0000   -0.47233
416240.0000   -0.16049
416280.0000   -0.49424
416320.0000   -0.50544
416360.0000   -0.38354
416400.0000   -0.54971
416440.0000   -0.24998
416480.0000   -0.44220
416520.0000   -0.38236
416560.0000   -0.37286
416600.0000   -0.30899
416640.0000   -0.35651
416680.0000   -0.58423
416720.0000   -0.32975
416760.0000   -0.48058
416800.0000   -0.51779
416840.0000   -0.50913
416880.0000   -0.42932
416920.0000   -0.57259
416960.0000   -0.50652
417000.0000   -0.27470
417040.0000   -0.09429
417080.0000   -0.29484
417120.0000   -0.24387
417160.0000   -0.33158
417200.0000   -0.24855
417240.0000    0.02810
417280.0000   -0.14916
417320.0000   -0.51271
417360.0000   -0.35953
417400.0000   -0.37227
417440.0000   -0.68594
417480.0000   -0.21301
417520.0000    0.08661
417560.0000   -0.52070
417600.0000   -0.34340
417640.0000   -0.13022
417680.0000   -0.23643
417720.0000   -0.57237
417760.0000   -0.69855
417800.0000   -0.38634
417840.0000   -0.30144
417880.0000   -0.11258
417920.0000   -0.33589
417960.0000   -0.55306
418000.0000   -0.60024
418040.0000   -0.35952
418080.0000   -0.23279
418120.0000   -0.03173
418160.0000   -0.05576
418200.0000   -0.55644
418240.0000   -0.47489
418280.0000   -0.14938
418320.0000   -0.35445
418360.0000   -0.35553
418400.0000   -0.40212
418440.0000   -0.31308
418480.0000   -0.52767
418520.0000   -0.31751
418560.0000   -0.42160
418600.0000   -0.45438
418640.0000   -0.16569
418680.0000   -0.17617
418720.0000   -0.00307
418760.0000   -0.26751
418800.0000   -0.11403
418840.0000   -0.23997
418880.0000   -0.15638
418920.0000   -0.09731
418960.0000   -0.32050
419000.0000   -0.21434
419040.0000   -0.26917
419080.0000   -0.28780
419120.0000    0.01361
419160.0000    0.25019
419200.0000    0.27530
419240.0000    0.34152
419280.0000    0.39396
419320.0000    0.30550
419360.0000    0.34549
419400.0000    0.52950
419440.0000    0.42767
419480.0000    0.33016
419520.0000    0.27911
419560.0000    0.37617
419600.0000    0.49891
419640.0000    0.36631
419680.0000    0.24932
419720.0000    0.38606
419760.0000    0.23440
419800.0000    0.41779
419840.0000    0.39817
419880.0000    0.25222
419920.0000    0.40410
419960.0000    0.08854
420000.0000    0.34816
420040.0000    0.34523
420080.0000    0.50447
420120.0000    0.37663
420160.0000    0.42637
420200.0000    0.40906
420240.0000    0.43852
420280.0000    0.47240
420320.0000    0.42960
420360.0000    0.36254
420400.0000    0.38173
420440.0000    0.32703
420480.0000    0.29078
420520.0000    0.40425
420560.0000    0.35105
420600.0000    0.41812
420640.0000    0.27866
420680.0000    0.17411
420720.0000    0.36225
420760.0000    0.45180
420800.0000    0.31954
420840.0000    0.38635
420880.0000    0.34610
420920.0000    0.43788
420960.0000    0.43234
421000.0000    0.43779
421040.0000    0.12609
421080.0000    0.07778
421120.0000    0.29981
421160.0000    0.23258
421200.0000    0.37323
421240.0000    0.34457
421280.0000    0.38055
421320.0000    0.48065
421360.0000    0.38964
421400.0000    0.38867
421440.0000    0.31402
421480.0000    0.38517
421520.0000    0.33694
421560.0000    0.25345
421600.0000    0.44020
421640.0000    0.12679
421680.0000    0.47786
421720.0000    0.22358
421760.0000    0.27025
421800.0000    0.48626
421840.0000    0.39488
421880.0000    0.34562
421920.0000    0.19153
421960.0000    0.50680
422000.0000    0.39829
422040.0000    0.46665
422080.0000    0.41822
422120.0000    0.34546
422160.0000    0.51231
422200.0000    0.17929
422240.0000    0.15321
422280.0000    0.40536
422320.0000    0.45721
422360.0000    0.43011
422400.0000    0.42307
422440.0000    0.37477
422480.0000    0.32609
422520.0000    0.51949
422560.0000    0.44855
422600.0000    0.68973
422640.0000    0.54627
422680.0000    0.11365
422720.0000    0.33807
422760.0000    0.49277
422800.0000    0.51870
422840.0000    0.48909
422880.0000    0.28376
422920.0000    0.41057
422960.0000    0.68358
423000.0000    0.00962
423040.0000    0.52162
423080.0000    0.40691
423120.0000    0.38932
423160.0000    0.36790
423200.0000    0.42216
423240.0000    0.45950
423280.0000    0.36343
423320.0000    0.52894
423360.0000    0.41771
423400.0000    0.39190
423440.0000    0.15479
423480.0000    0.32822
423520.0000    0.26881
423560.0000    0.16615
423600.0000    0.14328
423640.0000    0.18220
423680.0000    0.28886
423720.0000    0.32214
423760.0000    0.14523
423800.0000    0.15483
423840.0000    0.27739
423880.0000    0.20302
423920.0000    0.26143
423960.0000    0.29222
424000.0000    0.38628
424040.0000    0.23630
424080.0000    0.29116
424120.0000    0.33807
424160.0000    0.47540
424200.0000    0.19183
424240.0000    0.31314
424280.0000    0.60188
424320.0000    0.22079
424360.0000    0.24616
424400.0000    0.51884
424440.0000    0.32588
424480.0000    0.26079
424520.0000    0.36339
424560.0000    0.72741
424600.0000    0.71298
424640.0000    0.63527
424680.0000    0.50373
424720.0000    0.40754
424760.0000    0.27435
424800.0000    0.53490
424840.0000    0.64974
424880.0000    0.15982
424920.0000    0.37126
424960.0000    0.26830
425000.0000    0.33253
425040.0000    0.31935
425080.0000    0.42906
425120.0000    0.11374
425160.0000    0.00869
425200.0000   -0.13337
425240.0000   -0.25025
425280.0000   -0.17349
425320.0000    0.02483
425360.0000    0.08227
425400.0000    0.27510
425440.0000    0.28982
425480.0000    0.39854
425520.0000    0.34920
425560.0000    0.27739
425600.0000    0.42838
425640.0000    0.59594
425680.0000    0.04510
425720.0000    0.21354
425760.0000    0.42513
425800.0000    0.06412
425840.0000    0.11346
425880.0000    0.15478
425920.0000    0.25968
425960.0000    0.45483
426000.0000    0.49771
426040.0000    0.44579
426080.0000    0.06760
426120.0000    0.32787
426160.0000    0.06765
426200.0000    0.02573
426240.0000   -0.08834
426280.0000    0.18388
426320.0000    0.08652
426360.0000    0.14165
426400.0000    0.21785
426440.0000    0.31280
426480.0000    0.47927
426520.0000    0.34482
426560.0000    0.51912
426600.0000    0.41492
426640.0000    0.52685
426680.0000    0.35416
426720.0000    0.49456
426760.0000    0.25344
426800.0000    0.34315
426840.0000    0.29376
426880.0000    0.27391
426920.0000    0.43024
426960.0000    0.41983
427000.0000    0.24310
427040.0000    0.37758
427080.0000    0.48492
427120.0000    0.18964
427160.0000    0.30908
427200.0000    0.05062
427240.0000    0.13746
427280.0000    0.26094
427320.0000    0.00780
427360.0000   -0.19077
427400.0000    0.04040
427440.0000   -0.06474
427480.0000    0.00882
427520.0000    0.35239
427560.0000    0.44464
427600.0000    0.11895
427640.0000    0.26409
427680.0000    0.47598
427720.0000    0.27350
427760.0000    0.17366
427800.0000    0.13353
427840.0000    0.26195
427880.0000    0.26578
427920.0000    0.22250
427960.0000    0.24737
428000.0000    0.21376
428040.0000    0.45297
428080.0000    0.27857
428120.0000    0.56676
428160.0000    0.17968
428200.0000    0.46136
428240.0000    0.11986
428280.0000    0.31523
428320.0000    0.18465
428360.0000    0.32586
428400.0000    0.34250
428440.0000    0.38960
428480.0000    0.39113
428520.0000    0.33642
428560.0000    0.17528
428600.0000    0.19775
428640.0000    0.33939
428680.0000    0.14483
428720.0000    0.33497
428760.0000    0.42539
428800.0000    0.20245
428840.0000    0.14807
428880.0000    0.35860
428920.0000    0.28440
428960.0000    0.29496
429000.0000    0.38565
429040.0000    0.30371
429080.0000    0.44722
429120.0000    0.39580
429160.0000    0.59433
429200.0000    0.39842
429240.0000    0.36810
429280.0000    0.62948
429320.0000    0.44981
429360.0000    0.49616
429400.0000    0.41636
429440.0000    0.46201
429480.0000    0.46274
429520.0000    0.39373
429560.0000    0.29310
429600.0000    0.54254
429640.0000    0.32568
429680.0000    0.28689
429720.0000    0.19366
429760.0000    0.21453
429800.0000    0.17086
429840.0000    0.00897
429880.0000    0.30827
429920.0000    0.17505
429960.0000    0.63228
430000.0000    0.32790
430040.0000    0.08035
430080.0000    0.19145
430120.0000    0.32874
430160.0000    0.21911
430200.0000    0.33928
430240.0000    0.38482
430280.0000    0.36340
430320.0000    0.55830
430360.0000    0.10587
430400.0000    0.50230
430440.0000   -0.05700
430480.0000    0.54861
430520.0000    0.42265
430560.0000    0.36141
430600.0000    0.38498
430640.0000    0.40659
430680.0000    0.29269
430720.0000    0.13038
430760.0000    0.09102
430800.0000    0.09932
430840.0000    0.43484
430880.0000    0.13419
430920.0000    0.30775
430960.0000    0.38443
431000.0000    0.23306
431040.0000    0.51258
431080.0000    0.36522
431120.0000    0.49476
431160.0000    0.41686
431200.0000    0.30942
431240.0000    0.29892
431280.0000    0.41155
431320.0000    0.30332
431360.0000    0.41094
431400.0000    0.43824
431440.0000    0.66310
431480.0000    0.12050
431520.0000    0.28486
431560.0000    0.34414
431600.0000    0.35352
431640.0000    0.20070
431680.0000    0.11777
431720.0000    0.25531
431760.0000    0.27323
431800.0000    0.28608
431840.0000    0.29067
431880.0000    0.29610
431920.0000    0.34763
431960.0000    0.24491
432000.0000    0.31107
432040.0000    0.25135
432080.0000    0.24973
432120.0000    0.56766
432160.0000    0.49033
432200.0000    0.42233
432240.0000    0.60678
432280.0000    0.53639
432320.0000    0.52338
432360.0000    0.02472
432400.0000    0.12888
432440.0000    0.07048
432480.0000    0.13156
432520.0000    0.20830
432560.0000   -0.00673
432600.0000   -0.19097
432640.0000    0.08315
432680.0000   -0.02292
432720.0000   -0.24721
432760.0000   -0.30448
432800.0000   -0.42615
432840.0000   -0.33994
432880.0000   -0.68955
432920.0000   -0.47436
432960.0000   -0.47099
433000.0000   -0.40854
433040.0000   -0.63129
433080.0000   -0.14549
433120.0000   -0.06888
433160.0000    0.09010
433200.0000   -0.58025
433240.0000   -0.24816
433280.0000   -0.62100
433320.0000   -0.44533
433360.0000   -0.44213
433400.0000   -0.50022
433440.0000   -0.58233
433480.0000   -0.34704
433520.0000   -0.22216
433560.0000   -0.27209
433600.0000   -0.06500
433640.0000   -0.15319
433680.0000   -0.12729
433720.0000   -0.34977
433760.0000   -0.28563
433800.0000    0.04207
433840.0000   -0.21581
433880.0000   -0.66539
433920.0000   -0.19362
433960.0000   -0.56425
434000.0000   -0.33356
434040.0000   -0.36891
434080.0000   -0.49065
434120.0000   -0.39959
434160.0000   -0.23247
434200.0000   -0.29962
434240.0000   -0.30238
434280.0000   -0.34652
434320.0000   -0.49025
434360.0000   -0.40765
434400.0000   -0.31759
434440.0000   -0.42980
434480.0000   -0.40081
434520.0000   -0.45573
434560.0000   -0.48429
434600.0000   -0.71669
434640.0000   -0.40670
434680.0000   -0.42392
434720.0000   -0.43050
434760.0000   -0.67166
434800.0000   -0.66087
434840.0000   -0.41049
434880.0000   -0.53717
434920.0000   -0.32860
434960.0000   -0.20768
435000.0000   -0.60241
435040.0000   -0.54243
435080.0000   -0.33054
435120.0000   -0.50243
435160.0000   -0.21396
435200.0000   -0.63581
435240.0000   -0.45791
435280.0000   -0.00170
435320.0000   -0.58033
435360.0000   -0.62229
435400.0000   -0.43405
435440.0000   -0.28365
435480.0000   -0.34550
435520.0000   -0.49124
435560.0000   -0.34568
435600.0000   -0.50356
435640.0000   -0.15758
435680.0000    0.07091
435720.0000   -0.01257
435760.0000    0.02810
435800.0000    0.11967
435840.0000    0.03067
435880.0000    0.00233
435920.0000   -0.39061
435960.0000   -0.29102
436000.0000   -0.24960
436040.0000   -0.17066
436080.0000    0.05148
436120.0000    0.16277
436160.0000   -0.11059
436200.0000   -0.35569
436240.0000   -0.33901
436280.0000    0.11783
436320.0000   -0.38836
436360.0000   -0.41157
436400.0000   -0.40120
436440.0000   -0.31310
436480.0000   -0.51872
436520.0000   -0.58820
436560.0000   -0.37121
436600.0000   -0.48368
436640.0000   -0.46264
436680.0000   -0.57549
436720.0000   -0.37927
436760.0000   -0.03404
436800.0000   -0.14787
436840.0000   -0.18561
436880.0000   -0.22405
436920.0000   -0.45815
436960.0000   -0.34165
437000.0000   -0.14545
437040.0000    0.20104
437080.0000   -0.19928
437120.0000   -0.17670
437160.0000    0.00453
437200.0000    0.64642
437240.0000    0.13107
437280.0000    0.35812
437320.0000    0.40595
437360.0000    0.43325
437400.0000    0.49149
437440.0000    0.50044
437480.0000    0.37058
437520.0000    0.42154
437560.0000    0.58811
437600.0000    0.23302
437640.0000    0.20056
437680.0000    0.24385
437720.0000    0.65080
437760.0000    0.42635
437800.0000    0.46627
437840.0000    0.44374
437880.0000    0.25526
437920.0000    0.23161
437960.0000    0.45078
438000.0000   -0.02858
438040.0000   -0.02880
438080.0000    0.10875
438120.0000   -0.16472
438160.0000   -0.20442
438200.0000   -0.01461
438240.0000   -0.06878
438280.0000   -0.35989
438320.0000   -0.26449
438360.0000   -0.32273
438400.0000   -0.26257
438440.0000   -1.00816
438480.0000   -0.47865
438520.0000   -0.54613
438560.0000   -0.24347
438600.0000   -0.51979
438640.0000   -0.46022
438680.0000   -0.56200
438720.0000   -0.39642
438760.0000   -0.11490
438800.0000   -0.40474
438840.0000   -0.68355
438880.0000   -0.40687
438920.0000   -0.42345
438960.0000   -0.48481
439000.0000   -0.38202
439040.0000   -0.25948
439080.0000    0.02559
439120.0000   -0.02898
439160.0000   -0.18546
439200.0000   -0.48765
439240.0000   -0.45355
439280.0000   -0.10054
439320.0000    0.21567
439360.0000   -0.37785
439400.0000   -0.54565
439440.0000   -0.52258
439480.0000   -0.86392
439520.0000   -0.99024
439560.0000   -0.35877
439600.0000   -0.45838
439640.0000   -0.75324
439680.0000   -0.84863
439720.0000   -0.96758
439760.0000   -0.52325
439800.0000   -0.63088
439840.0000    0.17665
439880.0000    0.29528
439920.0000    0.38677
439960.0000    0.41212
440000.0000    0.30537
440040.0000    0.37658
440080.0000    0.25426
440120.0000    0.33611
440160.0000    0.19999
440200.0000    0.48409
440240.0000    0.34018
440280.0000    0.31635
440320.0000    0.35898
440360.0000    0.59580
440400.0000    0.34518
440440.0000    0.17564
440480.0000    0.47909
440520.0000    0.24064
440560.0000    0.40275
440600.0000    0.26988
440640.0000    0.33576
440680.0000    0.12043
440720.0000    0.22239
440760.0000    0.18035
440800.0000    0.25353
440840.0000    0.27701
440880.0000    0.36650
440920.0000    0.20602
440960.0000    0.23856
441000.0000    0.27194
441040.0000    0.26088
441080.0000    0.34522
441120.0000    0.36470
441160.0000    0.15055
441200.0000    0.27053
441240.0000   -0.06487
441280.0000   -0.06092
441320.0000   -0.48770
441360.0000   -0.48882
441400.0000   -0.76461
441440.0000   -0.44616
441480.0000   -0.44852
441520.0000   -0.48484
441560.0000   -0.46732
441600.0000   -0.46709
441640.0000   -0.60558
441680.0000   -0.42370
441720.0000   -0.73213
441760.0000   -0.30880
441800.0000   -0.53843
441840.0000   -0.48187
441880.0000   -0.39618
441920.0000   -0.86739
441960.0000   -0.42711
442000.0000   -0.53650
442040.0000   -0.60362
442080.0000   -0.52170
442120.0000   -0.80278
442160.0000   -0.75690
442200.0000   -0.18001
442240.0000   -0.96690
442280.0000   -0.63361
442320.0000   -0.35114
442360.0000   -0.47517
442400.0000   -0.62777
442440.0000   -0.22655
442480.0000   -0.47271
442520.0000   -0.76361
442560.0000   -0.74421
442600.0000   -0.70647
442640.0000   -0.73031
442680.0000   -0.51731
442720.0000   -0.62920
442760.0000   -0.75345
442800.0000   -0.75637
442840.0000   -0.68740
442880.0000   -0.57678
442920.0000   -0.60919
442960.0000   -0.79346
443000.0000   -0.55831
443040.0000   -0.85038
443080.0000   -0.51522
443120.0000   -0.56704
443160.0000   -0.72791
443200.0000   -0.60215
443240.0000   -0.77440
443280.0000   -0.65940
443320.0000   -0.87534
443360.0000   -0.43538
443400.0000   -0.49102
443440.0000   -0.45532
443480.0000   -0.28434
443520.0000   -0.30781
443560.0000   -0.64860
443600.0000   -0.76612
443640.0000   -0.71492
443680.0000   -0.76575
443720.0000   -0.67764
443760.0000   -0.36888
443800.0000   -0.60718
443840.0000   -0.53914
443880.0000   -0.37404
443920.0000   -0.51587
443960.0000   -0.03944
444000.0000   -0.65377
444040.0000   -0.55142
444080.0000   -0.50815
444120.0000   -0.54443
444160.0000   -0.14169
444200.0000   -0.33153
444240.0000   -0.48578
444280.0000   -0.46518
444320.0000   -0.32459
444360.0000   -0.37628
444400.0000   -0.22157
444440.0000   -0.54655
444480.0000   -0.35443
444520.0000   -0.42649
444560.0000   -0.72732
444600.0000   -0.25469
444640.0000   -0.57888
444680.0000   -0.85770
444720.0000   -0.58561
444760.0000   -0.60429
444800.0000   -0.41308
444840.0000   -0.47487
444880.0000   -0.45775
444920.0000   -0.41656
444960.0000   -0.42791
445000.0000   -0.50097
445040.0000   -0.57090
445080.0000   -0.53992
445120.0000   -0.66605
445160.0000   -0.54707
445200.0000   -0.34011
445240.0000   -0.22353
445280.0000   -0.22754
445320.0000   -0.62986
445360.0000   -0.40498
445400.0000   -0.53391
445440.0000   -0.39875
445480.0000   -0.57961
445520.0000   -0.63110
445560.0000   -0.43450
445600.0000   -0.23520
445640.0000   -0.40825
445680.0000   -0.15031
445720.0000   -0.20502
445760.0000   -0.28236
445800.0000   -0.65432
445840.0000   -0.86583
445880.0000   -0.67695
445920.0000   -0.50946
445960.0000   -0.58281
446000.0000   -0.55908
446040.0000   -0.52009
446080.0000   -0.91786
446120.0000   -0.62942
446160.0000   -0.42766
446200.0000   -0.42392
446240.0000   -0.37691
446280.0000   -0.29932
446320.0000   -0.11935
446360.0000   -0.67917
446400.0000   -0.49659
446440.0000   -0.49522
446480.0000   -0.48408
446520.0000   -0.57585
446560.0000   -0.58543
446600.0000   -0.61910
446640.0000   -0.43424
446680.0000   -0.67084
446720.0000   -0.58107
446760.0000   -0.36596
446800.0000   -0.32289
446840.0000   -0.25895
446880.0000   -0.51444
446920.0000   -0.50956
446960.0000   -0.17344
447000.0000   -0.17489
447040.0000   -0.60452
447080.0000   -0.55205
447120.0000   -0.47676
447160.0000   -0.57574
447200.0000   -0.64838
447240.0000   -0.76367
447280.0000   -0.45167
447320.0000   -0.91778
447360.0000   -0.61988
447400.0000   -0.54376
447440.0000   -0.64145
447480.0000   -0.64250
447520.0000   -0.46341
447560.0000   -0.76544
447600.0000   -1.03979
447640.0000   -0.48881
447680.0000   -0.86369
447720.0000   -0.83125
447760.0000   -0.22942
447800.0000   -0.95246
447840.0000   -0.78959
447880.0000   -0.70901
447920.0000   -0.70789
447960.0000   -0.42936
448000.0000   -0.41242
448040.0000   -0.43336
448080.0000   -0.22623
448120.0000   -0.21142
448160.0000   -0.15252
448200.0000   -0.23820
448240.0000   -0.05882
448280.0000   -0.28019
448320.0000   -0.07301
448360.0000   -0.79154
448400.0000   -0.78639
448440.0000   -0.51247
448480.0000   -0.58486
448520.0000   -0.69115
448560.0000   -0.79541
448600.0000   -0.59143
448640.0000   -0.61260
448680.0000   -0.58808
448720.0000    0.00910
448760.0000   -0.19345
448800.0000   -0.01455
448840.0000   -0.53635
448880.0000   -0.13934
448920.0000   -0.27041
448960.0000   -0.51144
449000.0000   -0.55624
449040.0000   -0.45485
449080.0000   -0.23205
449120.0000   -0.31412
449160.0000   -0.21281
449200.0000   -0.28990
449240.0000   -0.17995
449280.0000    0.01608
449320.0000   -0.20194
449360.0000   -0.08459
449400.0000   -0.16545
449440.0000   -0.08277
449480.0000    0.06069
449520.0000    0.05012
449560.0000   -0.19355
449600.0000   -0.34067
449640.0000    0.11474
449680.0000    0.10274
449720.0000   -0.14236
449760.0000   -0.19282
449800.0000   -0.04667
449840.0000   -0.21020
449880.0000   -0.03646
449920.0000   -0.24675
449960.0000   -0.08530
450000.0000   -0.22117
450040.0000   -0.38532
450080.0000   -0.37999
450120.0000    0.01857
450160.0000   -0.80614
450200.0000   -0.00954
450240.0000   -0.21170
450280.0000   -0.07606
450320.0000    0.03834
450360.0000   -0.04879
450400.0000   -0.01000
450440.0000    0.05384
450480.0000    0.11043
450520.0000   -0.03754
450560.0000    0.04991
450600.0000   -0.07805
450640.0000   -0.13268
450680.0000    0.04496
450720.0000   -0.24889
450760.0000   -0.09338
450800.0000   -0.14369
450840.0000   -0.57004
450880.0000   -0.43305
450920.0000   -0.49897
450960.0000   -0.77836
451000.0000   -0.76072
451040.0000   -0.67271
451080.0000   -0.70147
451120.0000   -0.84674
451160.0000   -0.40519
451200.0000   -0.50606
451240.0000   -0.65426
451280.0000   -0.61663
451320.0000    0.00348
451360.0000   -0.14006
451400.0000    0.01221
451440.0000   -0.15722
451480.0000    0.03118
451520.0000    0.20235
451560.0000   -0.07254
451600.0000    0.03452
451640.0000   -0.16036
451680.0000    0.10452
451720.0000    0.21268
451760.0000    0.48311
451800.0000    0.40769
451840.0000    0.29193
451880.0000    0.07562
451920.0000    0.07053
451960.0000    0.07006
452000.0000    0.30533
452040.0000    0.33928
452080.0000    0.45074
452120.0000    0.20898
452160.0000    0.21887
452200.0000    0.30433
452240.0000    0.32666
452280.0000    0.30593
452320.0000    0.34775
452360.0000    0.47083
452400.0000    0.30199
452440.0000    0.37384
452480.0000    0.37233
452520.0000    0.29886
452560.0000    0.22149
452600.0000    0.22853
452640.0000    0.36468
452680.0000    0.39381
452720.0000    0.24167
452760.0000    0.46424
452800.0000    0.13767
452840.0000    0.52304
452880.0000    0.55884
452920.0000    0.28071
452960.0000    0.24499
453000.0000    0.72177
453040.0000    0.30270
453080.0000    0.35299
453120.0000    0.45413
453160.0000    0.46680
453200.0000    0.40724
453240.0000    0.48272
453280.0000    0.40870
453320.0000    0.52937
453360.0000    0.30393
453400.0000    0.37078
453440.0000    0.43013
453480.0000    0.45233
453520.0000    0.32161
453560.0000    0.33637
453600.0000    0.34026
453640.0000    0.26153
453680.0000    0.34196
453720.0000    0.36874
453760.0000    0.24688
453800.0000    0.42613
453840.0000    0.41961
453880.0000    0.59359
453920.0000    0.32186
453960.0000    0.36467
454000.0000    0.41605
454040.0000    0.54459
454080.0000    0.46975
454120.0000    0.36872
454160.0000    0.46407
454200.0000    0.25896
454240.0000    0.61204
454280.0000    0.26621
454320.0000    0.40343
454360.0000    0.35747
454400.0000    0.45810
454440.0000    0.71514
454480.0000    0.37745
454520.0000    0.50649
454560.0000    0.30991
454600.0000    0.47414
454640.0000    0.18206
454680.0000    0.30049
454720.0000    0.44231
454760.0000    0.52339
454800.0000    0.41068
454840.0000    0.55681
454880.0000    0.29394
454920.0000    0.41675
454960.0000    0.28614
455000.0000    0.37465
455040.0000    0.28883
455080.0000    0.28934
455120.0000    0.45029
455160.0000    0.31836
455200.0000    0.38355
455240.0000    0.36161
455280.0000    0.48754
455320.0000    0.48057
455360.0000    0.63607
455400.0000    0.52372
455440.0000    0.47619
455480.0000    0.49976
455520.0000    0.43152
455560.0000    0.42903
455600.0000    0.54751
455640.0000    0.58034
455680.0000    0.50630
455720.0000    0.31470
455760.0000    0.29212
455800.0000    0.35015
455840.0000    0.48478
455880.0000    0.33273
455920.0000    0.28214
455960.0000    0.38171
456000.0000    0.36236
456040.0000    0.46919
456080.0000    0.39360
456120.0000    0.41007
456160.0000    0.60345
456200.0000    0.45735
456240.0000    0.30064
456280.0000    0.32893
456320.0000    0.35945
456360.0000    0.41980
456400.0000    0.42429
456440.0000    0.26043
456480.0000    0.24768
456520.0000    0.33260
456560.0000    0.20024
456600.0000    0.19685
456640.0000    0.36158
456680.0000    0.21464
456720.0000    0.33416
456760.0000    0.37075
456800.0000    0.45670
456840.0000    0.33825
456880.0000    0.48016
456920.0000    0.42641
456960.0000    0.61523
457000.0000    0.61448
457040.0000    0.26815
457080.0000    0.25908
457120.0000    0.51629
457160.0000    0.36358
457200.0000    0.51564
457240.0000    0.40561
457280.0000    0.48281
457320.0000    0.26141
457360.0000    0.36768
457400.0000    0.19518
457440.0000    0.30978
457480.0000    0.14478
457520.0000    0.29735
457560.0000   -0.13831
457600.0000   -0.32078
457640.0000   -0.24230
457680.0000   -0.17387
457720.0000   -0.08703
457760.0000   -0.03890
457800.0000   -0.39413
457840.0000   -0.02949
457880.0000   -0.00301
457920.0000    0.09916
457960.0000    0.13928
458000.0000    0.01923
458040.0000   -0.02737
458080.0000   -0.49260
458120.0000   -0.24335
458160.0000   -0.46098
458200.0000   -0.48456
458240.0000    0.04728
458280.0000   -0.20598
458320.0000    0.10581
458360.0000    0.12595
458400.0000    0.08533
458440.0000    0.27607
458480.0000    0.40440
458520.0000    0.07967
458560.0000    0.46795
458600.0000    0.35427
458640.0000    0.41780
458680.0000    0.21460
458720.0000    0.31921
458760.0000    0.09371
458800.0000    0.36850
458840.0000    0.42276
458880.0000    0.39295
458920.0000    0.35198
458960.0000    0.36456
459000.0000    0.33005
459040.0000    0.43131
459080.0000    0.42692
459120.0000    0.33323
459160.0000    0.44453
459200.0000    0.40222
459240.0000    0.29253
459280.0000    0.12722
459320.0000    0.40089
459360.0000    0.55744
459400.0000    0.37745
459440.0000    0.32717
459480.0000    0.38014
459520.0000    0.18200
459560.0000    0.37056
459600.0000    0.49035
459640.0000    0.38212
459680.0000    0.27927
459720.0000    0.29001
459760.0000    0.37331
459800.0000    0.34417
459840.0000    0.22514
459880.0000    0.34902
459920.0000    0.55386
459960.0000    0.33257
460000.0000    0.42189
460040.0000    0.03350
460080.0000    0.07905
460120.0000    0.44281
460160.0000    0.34804
460200.0000    0.17410
460240.0000    0.14380
460280.0000    0.18202
460320.0000    0.00299
460360.0000    0.11834
460400.0000   -0.25413
460440.0000    0.24811
460480.0000    0.39661
460520.0000   -0.04611
460560.0000    0.20726
460600.0000    0.14153
460640.0000    0.24025
460680.0000    0.20746
460720.0000    0.06362
460760.0000    0.53882
460800.0000    0.43118
460840.0000    0.24030
460880.0000    0.34480
460920.0000    0.28092
460960.0000    0.31956
461000.0000    0.04665
461040.0000    0.14119
461080.0000    0.23765
461120.0000    0.14119
461160.0000    0.45869
461200.0000    0.24515
461240.0000    0.47658
461280.0000    0.42052
461320.0000    0.37110
461360.0000    0.46193
461400.0000    0.13318
461440.0000    0.33263
461480.0000    0.23790
461520.0000    0.22443
461560.0000    0.34717
461600.0000    0.22352
461640.0000   -0.09514
461680.0000    0.17551
461720.0000    0.27877
461760.0000    0.23735
461800.0000    0.32864
461840.0000   -0.06439
461880.0000    0.14362
461920.0000    0.14106
461960.0000   -0.10617
462000.0000    0.21412
462040.0000    0.08677
462080.0000   -0.01429
462120.0000   -0.09973
462160.0000    0.05204
462200.0000   -0.24682
462240.0000   -0.23633
462280.0000   -0.52109
462320.0000   -0.35363
462360.0000   -0.14467
462400.0000   -0.34468
462440.0000   -0.32615
462480.0000   -0.56560
462520.0000   -0.51647
462560.0000   -0.08188
462600.0000   -0.05798
462640.0000   -0.39390
462680.0000   -0.41630
462720.0000   -0.43705
462760.0000   -0.39370
462800.0000   -0.15956
462840.0000    0.21563
462880.0000    0.47216
462920.0000    0.26496
462960.0000    0.30167
463000.0000    0.35506
463040.0000    0.63753
463080.0000    0.66209
463120.0000    0.48354
463160.0000    0.34377
463200.0000    0.29200
463240.0000    0.31269
463280.0000   -0.01375
463320.0000    0.11436
463360.0000    0.45250
463400.0000    0.42529
463440.0000    0.47337
463480.0000    0.84244
463520.0000    0.67351
463560.0000    0.58871
463600.0000    0.56715
463640.0000    0.42551
463680.0000    0.31367
463720.0000    0.34747
463760.0000    0.46498
463800.0000    0.42527
463840.0000    0.78457
463880.0000    0.67590
463920.0000    0.38010
463960.0000    0.39430
464000.0000    0.34337
464040.0000    0.38483
464080.0000    0.43261
464120.0000    0.29910
464160.0000    0.44188
464200.0000    0.50966
464240.0000    0.22444
464280.0000    0.41007
464320.0000    0.41089
464360.0000    0.37587
464400.0000    0.18513
464440.0000    0.00582
464480.0000    0.29976
464520.0000    0.30513
464560.0000    0.26012
464600.0000    0.31489
464640.0000    0.42676
464680.0000    0.68447
464720.0000    0.75659
464760.0000    0.64331
464800.0000    0.37908
464840.0000    0.50745
464880.0000    0.35674
464920.0000    0.44488
464960.0000    0.41032
465000.0000    0.17106
465040.0000    0.03274
465080.0000    0.38792
465120.0000    0.30935
465160.0000    0.11885
465200.0000    0.34366
465240.0000    0.14101
465280.0000    0.38780
465320.0000    0.42103
465360.0000    0.13901
465400.0000   -0.04933
465440.0000    0.55552
465480.0000    0.35340
465520.0000    0.40139
465560.0000    0.30009
465600.0000    0.11181
465640.0000    0.31131
465680.0000    0.20672
465720.0000    0.23308
465760.0000    0.10868
465800.0000    0.24789
465840.0000    0.42241
465880.0000    0.18803
465920.0000    0.28203
465960.0000    0.37040
466000.0000    0.39191
466040.0000    0.15609
466080.0000    0.12284
466120.0000    0.33402
466160.0000    0.28099
466200.0000    0.27841
466240.0000    0.03348
466280.0000    0.09502
466320.0000    0.31835
466360.0000    0.40760
466400.0000    0.16024
466440.0000    0.02823
466480.0000    0.05510
466520.0000   -0.25428
466560.0000   -0.23905
466600.0000   -0.31993
466640.0000   -0.09866
466680.0000   -0.04566
466720.0000   -0.18856
466760.0000    0.10270
466800.0000   -0.11010
466840.0000    0.07028
466880.0000    0.44800
466920.0000    0.22433
466960.0000   -0.24247
467000.0000   -0.16544
467040.0000   -0.29017
467080.0000   -0.05358
467120.0000   -0.13972
467160.0000   -0.04516
467200.0000    0.02043
467240.0000   -0.05623
467280.0000   -0.04149
467320.0000   -0.32658
467360.0000    0.24855
467400.0000    0.01542
467440.0000    0.03628
467480.0000    0.14840
467520.0000    0.19021
467560.0000    0.30890
467600.0000    0.41099
467640.0000    0.20087
467680.0000    0.38553
467720.0000    0.27259
467760.0000    0.25996
467800.0000    0.42179
467840.0000    0.33220
467880.0000    0.48801
467920.0000   -0.16853
467960.0000   -0.04586
468000.0000    0.12353
468040.0000    0.13832
468080.0000    0.38845
468120.0000    0.22474
468160.0000    0.29008
468200.0000    0.35169
468240.0000    0.32247
468280.0000    0.16968
468320.0000    0.01292
468360.0000    0.25237
468400.0000    0.41999
468440.0000    0.11993
468480.0000    0.20629
468520.0000    0.16926
468560.0000    0.44568
468600.0000    0.26349
468640.0000    0.07141
468680.0000    0.00675
468720.0000   -0.08889
468760.0000    0.34857
468800.0000   -0.12406
468840.0000    0.01569
468880.0000    0.29638
468920.0000    0.48122
468960.0000    0.23990
469000.0000    0.37928
469040.0000    0.17666
469080.0000    0.08173
469120.0000    0.46221
469160.0000    0.64282
469200.0000    0.21375
469240.0000   -0.06718
469280.0000    0.12973
469320.0000    0.33709
469360.0000    0.18298
469400.0000    0.26225
469440.0000    0.18459
469480.0000    0.35683
469520.0000    0.58033
469560.0000    0.18911
469600.0000    0.36218
469640.0000    0.28360
469680.0000    0.31720
469720.0000    0.12452
469760.0000    0.39925
469800.0000    0.37223
469840.0000    0.38124
469880.0000    0.40939
469920.0000    0.47895
469960.0000    0.47438
470000.0000    0.28308
470040.0000    0.45788
470080.0000    0.27839
470120.0000    0.41459
470160.0000    0.46176
470200.0000    0.42706
470240.0000    0.32798
470280.0000    0.25934
470320.0000    0.38757
470360.0000    0.23521
470400.0000    0.28061
470440.0000    0.35249
470480.0000    0.52768
470520.0000    0.29181
470560.0000    0.36553
470600.0000    0.50424
470640.0000    0.46667
470680.0000    0.42748
470720.0000    0.40887
470760.0000    0.33795
470800.0000    0.49303
470840.0000    0.36668
470880.0000    0.34837
470920.0000    0.64825
470960.0000    0.24948
471000.0000    0.20108
471040.0000    0.07913
471080.0000    0.19460
471120.0000    0.54804
471160.0000    0.28308
471200.0000    0.42092
471240.0000    0.60063
471280.0000    0.43355
471320.0000    0.42157
471360.0000    0.44109
471400.0000    0.27573
471440.0000    0.49670
471480.0000    0.57120
471520.0000    0.39024
471560.0000    0.16506
471600.0000    0.42888
471640.0000    0.40540
471680.0000    0.45522
471720.0000    0.41102
471760.0000    0.39126
471800.0000    0.46105
471840.0000    0.61820
471880.0000    0.47063
471920.0000    0.41877
471960.0000    0.48006
472000.0000    0.27243
472040.0000    0.58052
472080.0000    0.25023
472120.0000    0.06828
472160.0000    0.35520
472200.0000    0.40010
472240.0000    0.26103
472280.0000    0.44804
472320.0000    0.35517
472360.0000    0.22143
472400.0000    0.29916
472440.0000    0.34259
472480.0000    0.51863
472520.0000    0.12860
472560.0000    0.33152
472600.0000    0.42753
472640.0000    0.41282
472680.0000    0.45982
472720.0000    0.48326
472760.0000    0.51540
472800.0000    0.38947
472840.0000    0.52080
472880.0000    0.42549
472920.0000    0.35872
472960.0000    0.26544
473000.0000    0.29011
473040.0000    0.28478
473080.0000    0.46868
473120.0000    0.35501
473160.0000    0.26372
473200.0000    0.29517
473240.0000    0.38709
473280.0000    0.29917
473320.0000    0.44673
473360.0000    0.26337
473400.0000    0.54402
473440.0000    0.46714
473480.0000    0.50617
473520.0000    0.49993
473560.0000    0.61782
473600.0000    0.10420
473640.0000    0.21909
473680.0000    0.33325
473720.0000    0.43802
473760.0000    0.42051
473800.0000    0.42229
473840.0000    0.32721
473880.0000    0.33320
473920.0000    0.42929
473960.0000    0.49489
474000.0000    0.23301
474040.0000    0.61509
474080.0000    0.24388
474120.0000    0.43579
474160.0000    0.32671
474200.0000    0.31343
474240.0000    0.46561
474280.0000    0.40281
474320.0000    0.32537
474360.0000    0.33925
474400.0000    0.61462
474440.0000    0.39052
474480.0000    0.68198
474520.0000    0.65055
474560.0000    0.58377
474600.0000    0.50964
474640.0000    0.47124
474680.0000    0.44228
474720.0000    0.43546
474760.0000    0.33097
474800.0000    0.53362
474840.0000    0.56364
474880.0000    0.65326
474920.0000    0.48760
474960.0000    0.60018
475000.0000    0.25528
475040.0000    0.47279
475080.0000    0.42280
475120.0000    0.50712
475160.0000    0.54126
475200.0000    0.59526
475240.0000    0.50173
475280.0000    0.31693
475320.0000    0.46911
475360.0000    0.54183
475400.0000    0.43050
475440.0000    0.31767
475480.0000    0.44330
475520.0000    0.48736
475560.0000    0.56113
475600.0000    0.43966
475640.0000    0.54469
475680.0000    0.47290
475720.0000    0.40111
475760.0000    0.43802
475800.0000    0.37137
475840.0000    0.43334
475880.0000    0.53336
475920.0000    0.36363
475960.0000    0.45058
476000.0000    0.35113
476040.0000    0.58876
476080.0000    0.50655
476120.0000    0.60298
476160.0000    0.53793
476200.0000    0.37617
476240.0000    0.37544
476280.0000    0.44200
476320.0000    0.46405
476360.0000    0.69075
476400.0000    0.56820
476440.0000    0.51009
476480.0000    0.46282
476520.0000    0.35657
476560.0000    0.57480
476600.0000    0.40412
476640.0000    0.71256
476680.0000    0.65469
476720.0000    0.46017
476760.0000    0.50520
476800.0000    0.60474
476840.0000    0.69112
476880.0000    0.37049
476920.0000    0.47893
476960.0000    0.39306
477000.0000    0.50056
477040.0000    0.85163
477080.0000    0.62003
477120.0000    0.25364
477160.0000    0.42627
477200.0000    0.67820
477240.0000    0.35445
477280.0000    0.43943
477320.0000    0.35080
477360.0000    0.38070
477400.0000    0.33094
477440.0000    0.42584
477480.0000    0.51550
477520.0000    0.42384
477560.0000    0.52446
477600.0000    0.40452
477640.0000    0.65852
477680.0000    0.36731
477720.0000    0.68488
477760.0000    0.43256
477800.0000    0.50710
477840.0000    0.28124
477880.0000    0.45669
477920.0000    0.40411
477960.0000    0.39797
478000.0000    0.35895
478040.0000    0.32274
478080.0000    0.34650
478120.0000    0.36101
478160.0000    0.42681
478200.0000    0.41660
478240.0000    0.37431
478280.0000    0.38989
478320.0000    0.48842
478360.0000    0.32379
478400.0000    0.42801
478440.0000    0.49514
478480.0000    0.39569
478520.0000    0.47049
478560.0000    0.56726
478600.0000    0.47533
478640.0000    0.58318
478680.0000    0.37630
478720.0000    0.34230
478760.0000    0.53310
478800.0000    0.48354
478840.0000    0.54498
478880.0000    0.44584
478920.0000    0.55521
478960.0000    0.52017
479000.0000    0.60343
479040.0000    0.47055
479080.0000    0.29190
479120.0000    0.41628
479160.0000    0.29009
479200.0000    0.44254
479240.0000    0.41808
479280.0000    0.55165
479320.0000    0.45660
479360.0000    0.39104
479400.0000    0.62676
479440.0000    0.42367
479480.0000    0.41845
479520.0000    0.34616
479560.0000    0.62278
479600.0000    0.36570
479640.0000    0.42763
479680.0000    0.32170
479720.0000    0.35969
479760.0000    0.80441
479800.0000    0.50356
479840.0000    0.24907
479880.0000    0.47877
479920.0000    0.49265
479960.0000    0.40118
480000.0000    0.31449
480040.0000    0.39250
480080.0000    0.48252
480120.0000    0.33384
480160.0000    0.29266
480200.0000    0.18491
480240.0000    0.41451
480280.0000    0.53517
480320.0000    0.48259
480360.0000    0.32785
480400.0000    0.41449
480440.0000    0.44677
480480.0000    0.36094
480520.0000    0.20326
480560.0000    0.37672
480600.0000    0.45464
480640.0000    0.41698
480680.0000    0.28788
480720.0000    0.39698
480760.0000    0.48405
480800.0000    0.46625
480840.0000    0.33475
480880.0000    0.23639
480920.0000    0.39963
480960.0000    0.39602
481000.0000    0.28621
481040.0000    0.48062
481080.0000    0.42911
481120.0000    0.12929
481160.0000    0.16997
481200.0000    0.61362
481240.0000    0.65411
481280.0000    0.54973
481320.0000    0.48923
481360.0000    0.41174
481400.0000    0.27406
481440.0000    0.30592
481480.0000    0.41685
481520.0000    0.35227
481560.0000    0.22185
481600.0000    0.33913
481640.0000    0.46416
481680.0000    0.46192
481720.0000    0.48956
481760.0000    0.42437
481800.0000    0.39898
481840.0000    0.42413
481880.0000    0.54060
481920.0000    0.12672
481960.0000    0.36185
482000.0000    0.28564
482040.0000    0.55403
482080.0000    0.26759
482120.0000    0.22424
482160.0000    0.09534
482200.0000    0.55987
482240.0000    0.50997
482280.0000    0.49424
482320.0000    0.31197
482360.0000    0.32991
482400.0000    0.43908
482440.0000    0.49105
482480.0000    0.26022
482520.0000    0.25277
482560.0000    0.30053
482600.0000    0.39417
482640.0000    0.29457
482680.0000    0.47048
482720.0000    0.21645
482760.0000    0.41533
482800.0000    0.17632
482840.0000    0.20345
482880.0000    0.40313
482920.0000    0.32098
482960.0000    0.41014
483000.0000    0.01653
483040.0000    0.30794
483080.0000    0.55847
483120.0000    0.28012
483160.0000    0.30083
483200.0000    0.34317
483240.0000    0.51827
483280.0000    0.61993
483320.0000    0.36154
483360.0000    0.62307
483400.0000    0.52084
483440.0000    0.21739
483480.0000    0.33761
483520.0000    0.45367
483560.0000    0.64359
483600.0000    0.04986
483640.0000    0.43772
483680.0000    0.37172
483720.0000    0.04982
483760.0000   -0.04685
483800.0000    0.35759
483840.0000    0.30203
483880.0000    0.25417
483920.0000    0.16965
483960.0000    0.33990
484000.0000    0.24893
484040.0000   -0.08561
484080.0000    0.09913
484120.0000    0.37744
484160.0000    0.16404
484200.0000    0.35064
484240.0000    0.19610
484280.0000    0.38128
484320.0000    0.49006
484360.0000    0.47533
484400.0000    0.28390
484440.0000    0.61330
484480.0000    0.49795
484520.0000    0.33467
484560.0000    0.48279
484600.0000    0.33653
484640.0000    0.21266
484680.0000    0.44987
484720.0000    0.31935
484760.0000    0.29244
484800.0000    0.06680
484840.0000    0.37028
484880.0000    0.46223
484920.0000    0.33936
484960.0000    0.31893
485000.0000    0.42525
485040.0000    0.09156
485080.0000    0.36673
485120.0000    0.40012
485160.0000    0.27052
485200.0000    0.35700
485240.0000    0.14697
485280.0000    0.25878
485320.0000    0.26653
485360.0000    0.19028
485400.0000    0.31264
485440.0000    0.39137
485480.0000    0.41216
485520.0000    0.43553
485560.0000    0.67599
485600.0000    0.21562
485640.0000    0.19647
485680.0000    0.25470
485720.0000    0.36562
485760.0000    0.43221
485800.0000    0.38730
485840.0000    0.25925
485880.0000    0.11997
485920.0000    0.32001
485960.0000    0.23680
486000.0000    0.45044
486040.0000    0.51695
486080.0000    0.56434
486120.0000    0.02726
486160.0000    0.31788
486200.0000   -0.17708
486240.0000   -0.03076
486280.0000   -0.11126
486320.0000    0.13081
486360.0000    0.07139
486400.0000    0.30559
486440.0000    0.46543
486480.0000    0.43997
486520.0000    0.40773
486560.0000    0.48953
486600.0000    0.55181
486640.0000    0.66534
486680.0000    0.32481
486720.0000    0.28091
486760.0000   -0.12908
486800.0000   -0.31372
486840.0000   -0.44663
486880.0000   -0.38173
486920.0000   -0.30396
486960.0000    0.11363
487000.0000   -0.50293
487040.0000   -0.52195
487080.0000   -0.43867
487120.0000    0.13559
487160.0000    0.34739
487200.0000    0.26830
487240.0000    0.38414
487280.0000    0.28619
487320.0000    0.52306
487360.0000    0.53960
487400.0000    0.50267
487440.0000    0.71958
487480.0000    0.45940
487520.0000    0.51983
487560.0000    0.26021
487600.0000    0.38494
487640.0000    0.48876
487680.0000    0.32590
487720.0000    0.06188
487760.0000    0.44083
487800.0000    0.06882
487840.0000   -0.36867
487880.0000    0.12295
487920.0000   -0.16750
487960.0000   -0.00274
488000.0000    0.46048
488040.0000    0.38932
488080.0000    0.30413
488120.0000    0.58174
488160.0000    0.24822
488200.0000    0.01811
488240.0000    0.38227
488280.0000    0.24113
488320.0000    0.50899
488360.0000    0.55650
488400.0000    0.36741
488440.0000   -0.02484
488480.0000    0.01426
488520.0000    0.06843
488560.0000   -0.44424
488600.0000   -0.11153
488640.0000   -0.32324
488680.0000   -0.11568
488720.0000   -0.05422
488760.0000   -0.00809
488800.0000    0.08580
488840.0000    0.19996
488880.0000   -0.43168
488920.0000   -0.46877
488960.0000   -0.33404
489000.0000   -0.44394
489040.0000   -0.41119
489080.0000   -0.01945
489120.0000   -0.45089
489160.0000   -0.40715
489200.0000   -0.29747
489240.0000   -0.21434
489280.0000   -0.30391
489320.0000   -0.18922
489360.0000    0.05498
489400.0000   -0.26835
489440.0000   -0.48216
489480.0000   -0.20473
489520.0000   -0.23684
489560.0000   -0.22051
489600.0000    0.04799
489640.0000    0.17298
489680.0000   -0.12837
489720.0000   -0.02666
489760.0000   -0.34122
489800.0000    0.04648
489840.0000    0.36561
489880.0000    0.34320
489920.0000    0.51281
489960.0000    0.41753
490000.0000    0.40390
490040.0000    0.41281
490080.0000    0.24188
490120.0000    0.45495
490160.0000    0.51356
490200.0000    0.32319
490240.0000   -0.10244
490280.0000    0.28297
490320.0000    0.06202
490360.0000    0.59355
490400.0000    0.32810
490440.0000    0.30215
490480.0000    0.34514
490520.0000    0.35629
490560.0000    0.28602
490600.0000    0.50612
490640.0000    0.23663
490680.0000    0.36490
490720.0000    0.38749
490760.0000    0.39088
490800.0000    0.51407
490840.0000    0.44467
490880.0000    0.39845
490920.0000    0.49709
490960.0000    0.47458
491000.0000    0.68327
491040.0000    0.24414
491080.0000    0.23496
491120.0000    0.38427
491160.0000    0.66970
491200.0000    0.42311
491240.0000    0.59198
491280.0000    0.38354
491320.0000    0.38279
491360.0000    0.28812
491400.0000    0.48685
491440.0000    0.07412
491480.0000   -0.40574
491520.0000   -0.22879
491560.0000   -0.40759
491600.0000   -0.07185
491640.0000    0.33025
491680.0000    0.37926
491720.0000    0.31137
491760.0000    0.31465
491800.0000    0.39667
491840.0000    0.37328
491880.0000    0.14436
491920.0000    0.15152
491960.0000    0.23551
492000.0000    0.39330
492040.0000    0.25637
492080.0000    0.32861
492120.0000    0.28654
492160.0000    0.49314
492200.0000    0.29383
492240.0000    0.39911
492280.0000    0.43893
492320.0000    0.34598
492360.0000    0.40922
492400.0000   -0.05073
492440.0000    0.10935
492480.0000    0.14062
492520.0000    0.38958
492560.0000    0.02933
492600.0000    0.17906
492640.0000    0.21732
492680.0000    0.17459
492720.0000    0.16255
492760.0000    0.30233
492800.0000    0.21269
492840.0000    0.15745
492880.0000    0.12189
492920.0000    0.20301
492960.0000    0.42485
493000.0000    0.29563
493040.0000    0.35085
493080.0000    0.41318
493120.0000    0.53308
493160.0000    0.22172
493200.0000    0.28842
493240.0000    0.34107
493280.0000    0.37506
493320.0000    0.33026
493360.0000    0.30079
493400.0000    0.29807
493440.0000    0.12903
493480.0000    0.31515
493520.0000    0.13711
493560.0000    0.12750
493600.0000    0.36653
493640.0000    0.37806
493680.0000    0.23815
493720.0000    0.30416
493760.0000    0.58608
493800.0000    0.34993
493840.0000    0.35028
493880.0000    0.39689
493920.0000    0.50539
493960.0000    0.66656
494000.0000    0.29610
494040.0000    0.43014
494080.0000    0.28082
494120.0000    0.43877
494160.0000    0.35185
494200.0000    0.13117
494240.0000    0.64218
494280.0000    0.53920
494320.0000    0.39433
494360.0000    0.54969
494400.0000    0.53529
494440.0000    0.57031
494480.0000    0.66700
494520.0000    0.42481
494560.0000   -0.11123
494600.0000   -0.00243
494640.0000    0.09087
494680.0000    0.13218
494720.0000    0.01059
494760.0000    0.00472
494800.0000    0.06975
494840.0000    0.13021
494880.0000    0.34698
494920.0000    0.30545
494960.0000   -0.22767
495000.0000    0.02862
495040.0000   -0.01370
495080.0000    0.25954
495120.0000    0.32859
495160.0000    0.12833
495200.0000    0.06963
495240.0000    0.14623
495280.0000    0.07999
495320.0000   -0.21489
495360.0000   -0.16366
495400.0000    0.12715
495440.0000    0.43107
495480.0000    0.39867
495520.0000   -0.20397
495560.0000   -0.44665
495600.0000   -0.40032
495640.0000    0.17504
495680.0000    0.02499
495720.0000   -0.13428
495760.0000    0.21743
495800.0000    0.09430
495840.0000    0.05564
495880.0000    0.05723
495920.0000    0.12771
495960.0000    0.20218
496000.0000    0.18604
496040.0000   -0.45325
496080.0000   -0.52013
496120.0000   -0.32332
496160.0000   -0.41527
496200.0000   -0.70835
496240.0000   -0.41666
496280.0000   -0.53397
496320.0000   -0.58771
496360.0000   -0.76704
496400.0000   -0.71908
496440.0000   -0.94748
496480.0000   -1.05125
496520.0000   -0.61665
496560.0000   -0.17311
496600.0000   -0.53582
496640.0000   -0.33130
496680.0000   -0.50973
496720.0000   -0.75166
496760.0000   -0.25989
496800.0000   -0.15346
496840.0000   -0.33628
496880.0000    0.13911
496920.0000   -0.47790
496960.0000   -0.16892
497000.0000   -0.39049
497040.0000    0.01386
497080.0000   -0.14695
497120.0000   -0.24667
497160.0000   -0.07204
497200.0000   -0.13997
497240.0000   -0.57742
497280.0000   -0.28357
497320.0000   -0.15085
497360.0000   -0.30063
497400.0000   -0.72357
497440.0000   -0.64792
497480.0000   -0.36951
497520.0000   -0.12764
497560.0000   -0.54713
497600.0000   -0.26436
497640.0000   -0.17794
497680.0000    0.10315
497720.0000    0.17488
497760.0000    0.39391
497800.0000    0.47762
497840.0000    0.44969
497880.0000    0.33979
497920.0000    0.53215
497960.0000    0.45010
498000.0000    0.33345
498040.0000    0.25056
498080.0000    0.30665
498120.0000    0.66038
498160.0000    0.35758
498200.0000    0.33590
498240.0000    0.34378
498280.0000    0.32454
498320.0000    0.10393
498360.0000    0.16699
498400.0000    0.25948
498440.0000    0.35456
498480.0000    0.32169
498520.0000    0.35177
498560.0000    0.10815
498600.0000   -0.11187
498640.0000   -0.05320
498680.0000   -0.29040
498720.0000   -0.08319
498760.0000   -0.39844
498800.0000   -0.32293
498840.0000   -0.13116
498880.0000    0.31523
498920.0000    0.35579
498960.0000    0.37966
499000.0000    0.42622
499040.0000    0.40142
499080.0000    0.14758
499120.0000    0.56707
499160.0000    0.17488
499200.0000    0.40936
499240.0000    0.31960
499280.0000    0.26684
499320.0000    0.32500
499360.0000   -0.07248
499400.0000    0.11732
499440.0000    0.18590
499480.0000    0.09611
499520.0000    0.22980
499560.0000    0.34123
499600.0000    0.30453
499640.0000    0.16695
499680.0000    0.30069
499720.0000   -0.02267
499760.0000    0.19073
499800.0000    0.18656
499840.0000    0.09537
499880.0000    0.23898
499920.0000    0.32876
499960.0000    0.48988
500000.0000    0.42507
500040.0000    0.26429
500080.0000    0.15683
500120.0000    0.31761
500160.0000    0.13902
500200.0000    0.00803
500240.0000    0.03018
500280.0000   -0.26725
500320.0000   -0.41457
500360.0000   -0.42476
500400.0000    0.04666
500440.0000   -0.66628
500480.0000   -0.52601
500520.0000   -0.29981
500560.0000   -0.31830
500600.0000   -0.30709
500640.0000   -0.17491
500680.0000   -0.22799
500720.0000   -0.18710
500760.0000   -0.06984
500800.0000   -0.02648
500840.0000    0.10555
500880.0000   -0.09802
500920.0000    0.03603
500960.0000    0.04450
501000.0000   -0.01462
501040.0000   -0.25714
501080.0000    0.03740
501120.0000    0.06361
501160.0000   -0.22735
501200.0000   -0.04661
501240.0000   -0.00243
501280.0000   -0.07454
501320.0000    0.37022
501360.0000    0.30513
501400.0000   -0.39965
501440.0000   -0.09005
501480.0000   -0.11411
501520.0000   -0.22488
501560.0000    0.08225
501600.0000    0.01903
501640.0000   -0.13810
501680.0000   -0.35179
501720.0000   -0.15772
501760.0000   -0.10946
501800.0000    0.09107
501840.0000   -0.36237
501880.0000   -0.16874
501920.0000   -0.04465
501960.0000    0.18498
502000.0000   -0.17322
502040.0000   -0.83402
502080.0000   -0.78892
502120.0000   -0.89466
502160.0000   -0.66957
502200.0000   -0.85864
502240.0000   -1.08343
502280.0000   -0.74924
502320.0000   -0.95628
502360.0000   -0.96404
502400.0000   -0.76362
502440.0000   -0.94257
502480.0000   -0.97949
502520.0000   -0.81654
502560.0000   -0.71116
502600.0000   -0.76621
502640.0000   -0.23156
502680.0000   -0.34764
502720.0000    0.14574
502760.0000   -0.16377
502800.0000   -0.14801
502840.0000   -0.11423
502880.0000   -0.04087
502920.0000   -0.16025
502960.0000   -0.52490
503000.0000   -0.32234
503040.0000   -0.14819
503080.0000   -0.41411
503120.0000   -0.52439
503160.0000   -0.63040
503200.0000   -0.58938
503240.0000   -0.14448
503280.0000    0.05383
503320.0000   -0.38633
503360.0000   -0.15421
503400.0000   -0.17783
503440.0000   -0.23666
503480.0000   -0.27377
503520.0000   -0.06535
503560.0000    0.08956
503600.0000   -0.16539
503640.0000    0.01548
503680.0000    0.13813
503720.0000   -0.01714
503760.0000    0.07861
503800.0000   -0.23794
503840.0000   -0.04416
503880.0000    0.23285
503920.0000    0.18557
503960.0000    0.17497
504000.0000    0.04162
504040.0000    0.12096
504080.0000   -0.02060
504120.0000   -0.23000
504160.0000   -0.13468
504200.0000   -0.47960
504240.0000   -0.06735
504280.0000   -0.08203
504320.0000    0.04862
504360.0000    0.11743
504400.0000    0.04752
504440.0000    0.01137
504480.0000    0.05134
504520.0000    0.05238
504560.0000    0.01633
504600.0000   -0.27011
504640.0000   -0.23611
504680.0000   -0.10136
504720.0000   -0.04429
504760.0000   -0.04885
504800.0000    0.04435
504840.0000   -0.00489
504880.0000   -0.02036
504920.0000   -0.09198
504960.0000    0.05164
505000.0000   -0.04472
505040.0000   -0.01013
505080.0000   -0.32033
505120.0000   -0.24661
505160.0000   -0.19977
505200.0000   -0.33797
505240.0000   -0.76698
505280.0000   -0.57360
505320.0000   -1.09075
505360.0000   -0.67093
505400.0000   -0.40230
505440.0000   -0.38686
505480.0000   -0.50540
505520.0000   -0.46312
505560.0000   -0.67460
505600.0000   -0.56937
505640.0000   -0.39791
505680.0000   -0.26820
505720.0000   -0.33534
505760.0000   -0.50252
505800.0000   -0.35705
505840.0000   -0.47984
505880.0000   -0.40514
505920.0000   -0.32029
505960.0000   -0.40246
506000.0000   -0.51403
506040.0000   -0.62849
506080.0000   -0.59156
506120.0000   -0.57104
506160.0000   -0.66130
506200.0000   -0.32448
506240.0000   -0.38426
506280.0000   -0.59403
506320.0000   -0.56090
506360.0000   -0.59643
506400.0000   -0.39972
506440.0000   -0.25037
506480.0000   -0.29683
506520.0000   -0.49072
506560.0000   -0.38868
506600.0000   -0.39556
506640.0000   -0.67647
506680.0000   -0.46676
506720.0000   -0.60647
506760.0000   -0.38999
506800.0000   -0.41148
506840.0000   -0.41951
506880.0000   -0.58260
506920.0000   -0.80119
506960.0000   -0.98992
507000.0000   -0.87066
507040.0000   -0.46754
507080.0000   -0.66896
507120.0000   -1.02767
507160.0000   -0.72246
507200.0000   -0.94298
507240.0000   -0.39142
507280.0000   -0.69627
507320.0000   -0.82155
507360.0000   -0.67006
507400.0000   -0.73803
507440.0000   -0.50472
507480.0000   -0.30180
507520.0000   -0.65335
507560.0000   -0.47034
507600.0000   -0.38057
507640.0000   -0.51438
507680.0000   -0.53262
507720.0000   -0.72966
507760.0000   -0.59731
507800.0000   -0.75212
507840.0000   -0.67511
507880.0000   -0.48235
507920.0000   -0.53271
507960.0000   -0.37312
508000.0000   -0.69333
508040.0000   -0.79543
508080.0000   -0.71413
508120.0000   -0.35580
508160.0000   -0.51376
508200.0000   -0.57377
508240.0000   -0.68424
508280.0000   -0.50770
508320.0000   -0.54164
508360.0000   -0.38792
508400.0000   -0.27142
508440.0000   -0.30414
508480.0000   -0.03929
508520.0000   -0.24477
508560.0000   -0.23962
508600.0000   -0.79808
508640.0000   -0.59066
508680.0000   -0.48357
508720.0000   -0.37073
508760.0000   -0.34304
508800.0000   -0.37371
508840.0000   -0.55485
508880.0000   -0.46280
508920.0000   -0.56143
508960.0000   -0.55989
509000.0000   -0.83924
509040.0000   -0.64952
509080.0000   -0.62886
509120.0000   -0.63319
509160.0000   -0.67006
509200.0000   -0.39075
509240.0000   -0.64540
509280.0000   -0.39751
509320.0000   -0.35488
509360.0000   -0.42287
509400.0000   -0.36963
509440.0000   -0.60669
509480.0000   -0.38498
509520.0000   -0.47960
509560.0000   -0.48672
509600.0000   -0.29497
509640.0000   -0.42433
509680.0000   -0.59131
509720.0000   -0.24500
509760.0000   -0.34412
509800.0000   -0.50973
509840.0000   -0.38245
509880.0000   -0.37538
509920.0000   -0.44418
509960.0000   -0.58172
510000.0000   -0.55551
510040.0000    0.06070
510080.0000   -0.17787
510120.0000   -0.19764
510160.0000   -0.31757
510200.0000   -0.29021
510240.0000   -0.32831
510280.0000   -0.37500
510320.0000   -0.33057
510360.0000   -0.16221
510400.0000   -0.48898
510440.0000   -0.21476
510480.0000   -0.36774
510520.0000   -0.52042
510560.0000   -0.64957
510600.0000   -0.35020
510640.0000   -0.10626
510680.0000   -0.45819
510720.0000   -0.38497
510760.0000   -0.52815
510800.0000   -0.26291
510840.0000   -0.02007
510880.0000    0.09400
510920.0000   -0.09327
510960.0000   -0.32466
511000.0000   -0.22111
511040.0000   -0.35970
511080.0000   -0.44028
511120.0000   -0.34314
511160.0000   -0.42470
511200.0000   -0.38307
511240.0000   -0.29515
511280.0000   -0.35124
511320.0000    0.17186
511360.0000   -0.30531
511400.0000    0.04116
511440.0000   -0.05712
511480.0000   -0.05108
511520.0000   -0.41431
511560.0000   -0.34059
511600.0000   -0.52502
511640.0000   -0.33028
511680.0000   -0.49084
511720.0000   -0.44184
511760.0000   -0.49428
511800.0000   -0.57972
511840.0000   -0.43471
511880.0000   -0.90044
511920.0000   -0.93561
511960.0000   -0.91211
512000.0000   -0.77025
512040.0000   -0.47303
512080.0000   -0.90291
512120.0000   -0.88133
512160.0000   -0.87653
512200.0000   -0.55204
512240.0000   -0.40982
512280.0000   -0.81978
512320.0000   -1.00675
512360.0000   -0.83473
512400.0000   -0.76362
512440.0000   -1.10014
512480.0000   -1.01435
512520.0000   -0.75039
512560.0000   -0.71486
512600.0000   -0.84450
512640.0000   -0.70163
512680.0000   -0.83207
512720.0000   -1.22784
512760.0000   -0.91437
512800.0000   -0.67656
512840.0000   -0.64172
512880.0000   -0.75832
512920.0000   -0.94966
512960.0000   -0.81100
513000.0000   -1.35930
513040.0000   -1.18988
513080.0000   -0.78156
513120.0000   -0.71872
513160.0000   -0.82395
513200.0000   -0.44371
513240.0000   -0.86652
513280.0000   -0.79424
513320.0000   -0.98173
513360.0000   -0.59019
513400.0000   -0.54062
513440.0000   -0.69897
513480.0000   -0.69312
513520.0000   -0.92091
513560.0000   -0.63679
513600.0000   -0.76904
513640.0000   -0.71816
513680.0000   -0.72674
513720.0000   -0.59934
513760.0000   -0.92866
513800.0000   -0.74525
513840.0000   -0.64785
513880.0000   -0.64744
513920.0000   -0.70134
513960.0000   -0.48828
514000.0000   -1.05861
514040.0000   -0.50906
514080.0000   -0.16125
514120.0000   -0.13005
514160.0000    0.02362
514200.0000   -0.15868
514240.0000   -0.24274
514280.0000   -0.37488
514320.0000   -0.05161
514360.0000   -0.10550
514400.0000   -0.28764
514440.0000   -0.29343
514480.0000   -0.14236
514520.0000    0.07073
514560.0000   -0.08486
514600.0000   -0.57593
514640.0000   -0.71582
514680.0000   -0.25631
514720.0000   -0.42175
514760.0000   -0.66371
514800.0000   -0.21431
514840.0000   -0.42540
514880.0000   -0.25422
514920.0000   -0.51105
514960.0000   -0.55449
515000.0000   -0.54110
515040.0000   -0.61970
515080.0000    0.03422
515120.0000   -0.35948
515160.0000   -0.22788
515200.0000    0.01822
515240.0000   -0.06416
515280.0000    0.26327
515320.0000   -0.53740
515360.0000   -0.50763
515400.0000   -0.39488
515440.0000   -0.73704
515480.0000   -0.73900
515520.0000   -0.61589
515560.0000    0.16669
515600.0000   -0.12646
515640.0000   -0.18424
515680.0000    0.05247
515720.0000   -0.08601
515760.0000   -0.52544
515800.0000   -0.36767
515840.0000   -0.44214
515880.0000   -0.33604
515920.0000   -0.08584
515960.0000   -0.57178
516000.0000   -0.30472
516040.0000   -0.03168
516080.0000    0.15849
516120.0000    0.25998
516160.0000    0.37807
516200.0000    0.52497
516240.0000    0.60661
516280.0000    0.40095
516320.0000    0.71296
516360.0000    0.39939
516400.0000    0.30211
516440.0000    0.09438
516480.0000    0.21817
516520.0000    0.50815
516560.0000    0.33949
516600.0000   -0.05738
516640.0000   -0.05454
516680.0000    0.04437
516720.0000    0.01907
516760.0000   -0.12704
516800.0000   -0.08025
516840.0000   -0.15175
516880.0000   -0.43363
516920.0000   -0.68162
516960.0000   -0.30031
517000.0000   -0.23330
517040.0000   -0.44738
517080.0000   -0.60344
517120.0000   -0.45005
517160.0000   -0.47466
517200.0000   -0.32274
517240.0000   -0.38877
517280.0000   -0.55254
517320.0000   -0.36431
517360.0000   -0.03919
517400.0000   -0.16768
517440.0000   -0.48105
517480.0000   -0.44582
517520.0000   -0.35031
517560.0000   -0.05170
517600.0000   -0.38810
517640.0000   -0.23004
517680.0000   -0.33878
517720.0000   -0.10041
517760.0000    0.05516
517800.0000   -0.15248
517840.0000   -0.18280
517880.0000    0.00112
517920.0000   -0.21662
517960.0000   -0.22622
518000.0000   -0.57648
518040.0000    0.02286
518080.0000   -0.14277
518120.0000   -0.10895
518160.0000   -0.15636
518200.0000   -0.21784
518240.0000   -0.34008
518280.0000   -0.20625
518320.0000   -0.65217
518360.0000   -0.55882
518400.0000   -0.52063
518440.0000   -0.52322
518480.0000   -0.30081
518520.0000   -0.12459
518560.0000   -0.16037
518600.0000   -0.06352
518640.0000   -0.27168
518680.0000   -0.13013
518720.0000   -0.47630
518760.0000   -0.19511
518800.0000   -0.20293
518840.0000   -0.20935
518880.0000    0.07240
518920.0000   -0.06750
518960.0000   -0.40610
519000.0000   -0.37330
519040.0000   -0.15224
519080.0000   -0.14730
519120.0000   -0.18613
519160.0000   -0.48399
519200.0000   -0.28392
519240.0000   -0.34894
519280.0000   -0.36326
519320.0000   -0.54151
519360.0000   -0.66406
519400.0000   -0.72948
519440.0000   -0.53485
519480.0000   -0.35074
519520.0000   -0.61007
519560.0000   -0.99769
519600.0000   -0.92813
519640.0000   -0.52247
519680.0000   -0.37707
519720.0000   -0.34699
519760.0000   -0.37467
519800.0000   -0.47238
519840.0000   -0.70607
519880.0000   -0.54051
519920.0000   -0.33206
519960.0000   -0.40810
520000.0000   -0.24658
520040.0000   -0.51948
520080.0000   -0.53408
520120.0000   -0.77102
520160.0000   -0.91750
520200.0000   -0.44686
520240.0000   -0.61919
520280.0000   -0.43999
520320.0000   -0.04814
520360.0000   -0.46849
520400.0000   -0.34216
520440.0000   -0.25665
520480.0000   -0.23453
520520.0000   -0.25491
520560.0000   -0.71982
520600.0000   -0.74994
520640.0000   -0.37577
520680.0000   -0.38904
520720.0000   -0.44669
520760.0000   -0.41340
520800.0000   -0.40443
520840.0000   -0.64632
520880.0000   -0.48866
520920.0000   -0.61796
520960.0000   -0.50241
521000.0000   -0.43437
521040.0000   -0.57074
521080.0000   -0.58628
521120.0000   -0.91209
521160.0000   -0.85342
521200.0000   -1.02167
521240.0000   -0.89297
521280.0000   -0.49680
521320.0000   -0.51032
521360.0000   -0.54641
521400.0000   -0.53709
521440.0000   -0.41173
521480.0000   -0.57085
521520.0000   -0.17189
521560.0000   -0.61335
521600.0000   -0.62276
521640.0000   -0.22759
521680.0000   -0.22349
521720.0000   -0.47948
521760.0000   -0.21113
521800.0000   -0.14583
521840.0000    0.00472
521880.0000   -0.39456
521920.0000   -0.37763
521960.0000   -0.56134
522000.0000   -0.44629
522040.0000   -0.55099
522080.0000   -0.29654
522120.0000   -0.48053
522160.0000   -0.47571
522200.0000   -0.65374
522240.0000   -0.47674
522280.0000   -0.64131
522320.0000   -0.45572
522360.0000   -0.31663
522400.0000   -0.66303
522440.0000   -0.13914
522480.0000   -0.52224
522520.0000   -0.40705
522560.0000   -0.56530
522600.0000   -0.66074
522640.0000   -0.67887
522680.0000   -0.27838
522720.0000   -0.33833
522760.0000   -0.22672
522800.0000   -0.31912
522840.0000   -0.34702
522880.0000   -0.11768
522920.0000    0.03199
522960.0000   -0.01255
523000.0000   -0.22181
523040.0000   -0.20052
523080.0000   -0.27137
523120.0000   -0.13374
523160.0000   -0.46238
523200.0000   -0.30357
523240.0000   -0.54227
523280.0000   -0.43607
523320.0000   -0.26810
523360.0000   -0.32841
523400.0000   -0.53950
523440.0000   -0.44494
523480.0000   -0.44201
523520.0000   -0.34796
523560.0000   -0.21193
523600.0000   -0.57665
523640.0000   -0.44116
523680.0000   -0.65846
523720.0000   -0.49238
523760.0000   -0.13257
523800.0000   -0.02315
523840.0000   -0.15946
523880.0000   -0.27119
523920.0000   -0.34569
523960.0000   -0.12004
524000.0000   -0.45213
524040.0000   -0.01780
524080.0000   -0.35235
524120.0000   -0.36662
524160.0000   -0.11788
524200.0000   -0.15092
524240.0000   -0.22021
524280.0000   -0.12745
524320.0000   -0.46809
524360.0000   -0.26109
524400.0000   -0.43297
524440.0000   -0.59566
524480.0000   -0.44176
524520.0000   -0.20116
524560.0000   -0.51080
524600.0000   -0.42619
524640.0000   -0.52136
524680.0000   -0.37630
524720.0000   -0.18949
524760.0000   -0.38190
524800.0000   -0.20775
524840.0000   -0.23443
524880.0000   -0.32700
524920.0000   -0.24874
524960.0000   -0.18094
525000.0000   -0.59755
525040.0000   -0.47191
525080.0000   -0.70443
525120.0000   -0.57214
525160.0000   -0.20397
525200.0000   -0.20332
525240.0000   -0.14369
525280.0000   -0.28438
525320.0000   -0.95712
525360.0000   -0.58398
525400.0000   -0.77620
525440.0000   -0.79296
525480.0000   -0.54986
525520.0000   -0.61643
525560.0000   -0.65820
525600.0000   -0.66798
525640.0000   -0.70307
525680.0000   -0.69427
525720.0000   -0.64520
525760.0000   -0.24640
525800.0000   -0.71610
525840.0000   -0.15397
525880.0000   -0.54661
525920.0000   -0.44184
525960.0000   -0.23893
526000.0000   -0.29927
526040.0000   -0.13557
526080.0000   -0.11008
526120.0000   -0.44542
526160.0000   -0.36901
526200.0000   -0.52155
526240.0000   -0.15261
526280.0000   -0.70944
526320.0000   -0.52706
526360.0000   -0.20332
526400.0000   -0.22159
526440.0000   -0.53732
526480.0000    0.16323
526520.0000   -0.24082
526560.0000   -0.18347
526600.0000   -0.19847
526640.0000    0.09198
526680.0000    0.01456
526720.0000    0.25108
526760.0000    0.43035
526800.0000    0.65079
526840.0000    0.60628
526880.0000    0.40794
526920.0000    0.41323
526960.0000    0.46293
527000.0000    0.51658
527040.0000    0.46878
527080.0000    0.46576
527120.0000    0.30587
527160.0000    0.32904
527200.0000    0.26871
527240.0000    0.27866
527280.0000    0.48278
527320.0000    0.28504
527360.0000    0.27118
527400.0000    0.23338
527440.0000    0.18682
527480.0000    0.76239
527520.0000    0.30710
527560.0000    0.42851
527600.0000    0.25123
527640.0000   -0.07452
527680.0000    0.06047
527720.0000   -0.16014
527760.0000    0.55356
527800.0000    0.36541
527840.0000    0.63403
527880.0000    0.58379
527920.0000    0.37311
527960.0000    0.35598
528000.0000    0.34447
528040.0000    0.29402
528080.0000    0.39216
528120.0000    0.42631
528160.0000    0.40327
528200.0000    0.26288
528240.0000    0.30989
528280.0000    0.24548
528320.0000    0.35291
528360.0000    0.64263
528400.0000    0.58275
528440.0000    0.43589
528480.0000    0.73664
528520.0000    0.48567
528560.0000    0.56551
528600.0000    0.44391
528640.0000    0.40174
528680.0000    0.33214
528720.0000    0.46945
528760.0000    0.41780
528800.0000    0.48628
528840.0000    0.47519
528880.0000    0.25954
528920.0000    0.37270
528960.0000    0.41847
529000.0000    0.50546
529040.0000    0.36872
529080.0000    0.18430
529120.0000    0.37223
529160.0000    0.42229
529200.0000    0.36643
529240.0000    0.26103
529280.0000    0.40479
529320.0000    0.35239
529360.0000    0.32655
529400.0000    0.36903
529440.0000    0.46446
529480.0000    0.18793
529520.0000    0.83217
529560.0000    0.68111
529600.0000    0.40854
529640.0000    0.35873
529680.0000    0.48182
529720.0000    0.17000
529760.0000    0.08888
529800.0000    0.35897
529840.0000    0.33382
529880.0000    0.33759
529920.0000    0.28616
529960.0000    0.11183
530000.0000    0.31671
530040.0000    0.46112
530080.0000    0.32005
530120.0000    0.32193
530160.0000   -0.01845
530200.0000    0.57477
530240.0000    0.03190
530280.0000    0.31490
530320.0000    0.41606
530360.0000    0.46741
530400.0000    0.25159
530440.0000    0.19412
530480.0000    0.23431
530520.0000    0.30810
530560.0000    0.24311
530600.0000    0.44908
530640.0000    0.18961
530680.0000    0.04312
530720.0000    0.41931
530760.0000   -0.24668
530800.0000   -0.31364
530840.0000    0.17913
530880.0000    0.02483
530920.0000   -0.10886
530960.0000   -0.10484
531000.0000    0.01341
531040.0000   -0.05861
531080.0000   -0.37742
531120.0000   -0.44263
531160.0000   -0.61022
531200.0000   -0.35599
531240.0000   -0.45949
531280.0000   -0.39402
531320.0000   -0.38644
531360.0000   -0.20000
531400.0000   -0.63886
531440.0000   -0.72309
531480.0000   -0.20645
531520.0000   -0.21459
531560.0000   -0.32225
531600.0000   -0.16753
531640.0000    0.02078
531680.0000   -0.12746
531720.0000   -0.13143
531760.0000   -0.18311
531800.0000    0.10282
531840.0000   -0.07186
531880.0000   -0.08765
531920.0000   -0.39508
531960.0000   -0.16446
532000.0000   -0.49838
532040.0000   -0.55077
532080.0000   -0.15770
532120.0000   -0.47079
532160.0000   -0.43029
532200.0000   -0.40717
532240.0000   -0.30662
532280.0000   -0.32425
532320.0000   -0.46758
532360.0000   -0.25907
532400.0000   -0.18664
532440.0000   -0.41001
532480.0000    0.23909
532520.0000    0.18145
532560.0000    0.08710
532600.0000   -0.10371
532640.0000   -0.09086
532680.0000   -0.09367
532720.0000    0.01260
532760.0000   -0.05090
532800.0000   -0.21620
532840.0000   -0.42408
532880.0000   -0.52219
532920.0000   -0.20552
532960.0000   -0.50460
533000.0000    0.01707
533040.0000   -0.26577
533080.0000   -0.39185
533120.0000   -0.05515
533160.0000   -0.13697
533200.0000   -0.42221
533240.0000   -0.26924
533280.0000   -0.56527
533320.0000   -0.47797
533360.0000   -0.47438
533400.0000   -0.34570
533440.0000   -0.50508
533480.0000   -0.55264
533520.0000   -0.39014
533560.0000   -0.31513
533600.0000   -0.42396
533640.0000   -0.52965
533680.0000   -0.49053
533720.0000   -0.36560
533760.0000   -0.29813
533800.0000   -0.44856
533840.0000   -0.62317
533880.0000   -0.38386
533920.0000   -0.08746
533960.0000   -0.30894
534000.0000   -0.21813
534040.0000   -0.02873
534080.0000   -0.20100
534120.0000   -0.08207
534160.0000   -0.05102
534200.0000   -0.06337
534240.0000   -0.40617
534280.0000   -0.31762
534320.0000   -0.14132
534360.0000   -0.13234
534400.0000   -0.08370
534440.0000    0.12406
534480.0000   -0.26888
534520.0000   -0.37457
534560.0000   -0.40826
534600.0000   -0.09852
534640.0000   -0.40282
534680.0000   -0.20040
534720.0000   -0.08171
534760.0000   -0.20543
534800.0000   -0.34781
534840.0000   -0.15296
534880.0000   -0.16340
534920.0000   -0.05654
534960.0000    0.17332
535000.0000   -0.06558
535040.0000   -0.21014
535080.0000   -0.23206
535120.0000   -0.29333
535160.0000   -0.33529
535200.0000   -0.29575
535240.0000   -0.12380
535280.0000   -0.16348
535320.0000   -0.12011
535360.0000   -0.15235
535400.0000   -0.19641
535440.0000   -0.33309
535480.0000   -0.55710
535520.0000   -0.48762
535560.0000   -0.25603
535600.0000   -0.60147
535640.0000   -0.47666
535680.0000   -0.39186
535720.0000   -0.29612
535760.0000   -0.17565
535800.0000   -0.23045
535840.0000   -0.26103
535880.0000   -0.22939
535920.0000   -0.43757
535960.0000   -0.41549
536000.0000   -0.42220
536040.0000   -0.31655
536080.0000   -0.43121
536120.0000   -0.39372
536160.0000   -0.54812
536200.0000   -0.33797
536240.0000   -0.21755
536280.0000   -0.39474
536320.0000   -0.25239
536360.0000   -0.37350
536400.0000   -0.20217
536440.0000   -0.47004
536480.0000   -0.44286
536520.0000   -0.40400
536560.0000   -0.48221
536600.0000   -0.31471
536640.0000   -0.65529
536680.0000   -0.31391
536720.0000   -0.29058
536760.0000   -0.14750
536800.0000   -0.14049
536840.0000   -0.19832
536880.0000   -0.28592
536920.0000   -0.22764
536960.0000   -0.50762
537000.0000   -0.29603
537040.0000   -0.38960
537080.0000   -0.53973
537120.0000   -0.36685
537160.0000   -0.28885
537200.0000   -0.58372
537240.0000   -0.34208
537280.0000   -0.40739
537320.0000   -0.21895
537360.0000   -0.20481
537400.0000   -0.11938
537440.0000   -0.26742
537480.0000   -0.18363
537520.0000   -0.28236
537560.0000   -0.17451
537600.0000   -0.26776
537640.0000   -0.03084
537680.0000    0.01213
537720.0000   -0.29112
537760.0000   -0.09696
537800.0000   -0.13328
537840.0000   -0.15976
537880.0000    0.03617
537920.0000    0.07270
537960.0000   -0.22492
538000.0000   -0.15166
538040.0000    0.02156
538080.0000   -0.15481
538120.0000    0.12295
538160.0000   -0.10079
538200.0000   -0.32296
538240.0000   -0.20023
538280.0000   -0.16155
538320.0000   -0.16695
538360.0000   -0.10001
538400.0000   -0.09418
538440.0000   -0.23966
538480.0000   -0.23305
538520.0000   -0.26547
538560.0000   -0.33302
538600.0000   -0.31336
538640.0000   -0.17237
538680.0000   -0.26549
538720.0000   -0.26307
538760.0000   -0.36403
538800.0000   -0.16637
538840.0000   -0.28329
538880.0000   -0.34806
538920.0000   -0.33966
538960.0000   -0.32909
539000.0000   -0.35311
539040.0000   -0.45825
539080.0000   -0.08353
539120.0000   -0.30781
539160.0000   -0.05590
539200.0000   -0.18281
539240.0000   -0.38247
539280.0000   -0.26413
539320.0000   -0.26887
539360.0000   -0.33267
539400.0000   -0.26553
539440.0000   -0.17547
539480.0000   -0.14878
539520.0000   -0.42699
539560.0000   -0.09372
539600.0000   -0.22503
539640.0000   -0.08564
539680.0000   -0.10572
539720.0000   -0.05462
539760.0000   -0.27698
539800.0000   -0.16686
539840.0000   -0.51386
539880.0000   -0.25863
539920.0000   -0.30073
539960.0000   -0.25912
540000.0000   -0.15451
540040.0000   -0.16673
540080.0000   -0.18144
540120.0000   -0.22967
540160.0000   -0.28870
540200.0000   -0.19848
540240.0000   -0.33353
540280.0000   -0.20384
540320.0000   -0.33936
540360.0000   -0.20186
540400.0000   -0.17379
540440.0000   -0.10899
540480.0000   -0.12033
540520.0000   -0.30433
540560.0000   -0.20587
540600.0000   -0.14074
540640.0000    0.00411
540680.0000    0.06707
540720.0000   -0.10953
540760.0000   -0.25622
540800.0000   -0.25521
540840.0000   -0.34633
540880.0000   -0.12558
540920.0000   -0.11845
540960.0000   -0.14200
541000.0000   -0.16806
541040.0000   -0.10171
541080.0000   -0.27774
541120.0000    0.17125
541160.0000    0.09709
541200.0000    0.07614
541240.0000   -0.24709
541280.0000   -0.14824
541320.0000   -0.10668
541360.0000   -0.19624
541400.0000   -0.44976
541440.0000   -0.38227
541480.0000    0.07109
541520.0000   -0.16884
541560.0000   -0.15879
541600.0000   -0.06735
541640.0000   -0.20398
541680.0000   -0.13056
541720.0000   -0.10089
541760.0000   -0.23608
541800.0000   -0.33922
541840.0000   -0.20827
541880.0000   -0.17953
541920.0000   -0.17331
541960.0000   -0.12990
542000.0000   -0.18221
542040.0000   -0.32860
542080.0000   -0.17759
542120.0000   -0.07464
542160.0000   -0.11247
542200.0000   -0.08090
542240.0000   -0.19079
542280.0000   -0.20482
542320.0000   -0.10718
542360.0000   -0.21392
542400.0000   -0.22969
542440.0000   -0.17307
542480.0000   -0.20159
542520.0000   -0.26787
542560.0000   -0.02581
542600.0000   -0.22436
542640.0000   -0.23630
542680.0000   -0.28179
542720.0000   -0.11838
542760.0000   -0.31095
542800.0000   -0.04462
542840.0000   -0.07488
542880.0000   -0.11766
542920.0000    0.07835
542960.0000   -0.11671
543000.0000   -0.39600
543040.0000   -0.23921
543080.0000   -0.15289
543120.0000   -0.29619
543160.0000   -0.18581
543200.0000   -0.22331
543240.0000   -0.30123
543280.0000   -0.48561
543320.0000   -0.15851
543360.0000   -0.17828
543400.0000   -0.12510
543440.0000    0.11757
543480.0000   -0.34003
543520.0000   -0.29104
543560.0000   -0.40730
543600.0000   -0.30265
543640.0000   -0.22215
543680.0000   -0.13813
543720.0000   -0.11018
543760.0000   -0.15868
543800.0000   -0.06562
543840.0000   -0.13734
543880.0000   -0.17623
543920.0000   -0.02009
543960.0000   -0.35756
544000.0000   -0.16665
544040.0000   -0.31091
544080.0000   -0.16426
544120.0000   -0.27832
544160.0000   -0.25639
544200.0000   -0.08438
544240.0000   -0.13249
544280.0000    0.02214
544320.0000   -0.31444
544360.0000   -0.17602
544400.0000   -0.21726
544440.0000   -0.03997
544480.0000   -0.28365
544520.0000   -0.32808
544560.0000   -0.44673
544600.0000   -0.42770
544640.0000   -0.18546
544680.0000   -0.41641
544720.0000   -0.33265
544760.0000   -0.16550
544800.0000   -0.38940
544840.0000   -0.16017
544880.0000   -0.27458
544920.0000   -0.13535
544960.0000   -0.31215
545000.0000   -0.51467
545040.0000   -0.36526
545080.0000   -0.28208
545120.0000   -0.42094
545160.0000    0.06556
545200.0000   -0.26736
545240.0000   -0.41888
545280.0000   -0.05999
545320.0000   -0.19700
545360.0000   -0.00466
545400.0000   -0.22700
545440.0000   -0.16899
545480.0000   -0.39077
545520.0000   -0.19203
545560.0000   -0.36047
545600.0000   -0.15785
545640.0000   -0.24107
545680.0000   -0.20351
545720.0000   -0.46791
545760.0000   -0.45117
545800.0000   -0.39989
545840.0000   -0.41050
545880.0000   -0.33169
545920.0000   -0.39344
545960.0000   -0.40567
546000.0000   -0.36338
546040.0000   -0.33346
546080.0000   -0.35480
546120.0000   -0.62615
546160.0000   -0.15861
546200.0000   -0.11378
546240.0000   -0.45838
546280.0000   -0.45411
546320.0000   -0.25771
546360.0000   -0.21627
546400.0000   -0.41812
546440.0000   -0.23982
546480.0000   -0.15598
546520.0000   -0.11500
546560.0000   -0.33592
546600.0000   -0.14477
546640.0000   -0.29777
546680.0000   -0.42764
546720.0000   -0.30084
546760.0000   -0.38226
546800.0000   -0.35634
546840.0000   -0.38212
546880.0000   -0.27290
546920.0000   -0.31288
546960.0000   -0.31238
547000.0000   -0.38976
547040.0000   -0.41960
547080.0000   -0.15109
547120.0000   -0.39676
547160.0000   -0.34427
547200.0000   -0.33020
547240.0000   -0.16900
547280.0000   -0.32329
547320.0000   -0.46863
547360.0000   -0.26773
547400.0000   -0.27350
547440.0000   -0.59240
547480.0000   -0.43114
547520.0000   -0.39745
547560.0000   -0.30712
547600.0000   -0.32352
547640.0000   -0.42744
547680.0000   -0.46955
547720.0000   -0.45650
547760.0000   -0.50879
547800.0000   -0.46339
547840.0000   -0.33461
547880.0000   -0.28850
547920.0000   -0.48246
547960.0000   -0.57560
548000.0000   -0.59669
548040.0000   -0.45489
548080.0000   -0.53526
548120.0000   -0.45087
548160.0000   -0.47122
548200.0000   -0.62271
548240.0000   -0.65361
548280.0000   -0.22914
548320.0000   -0.39475
548360.0000   -0.42086
548400.0000   -0.45415
548440.0000   -0.35493
548480.0000   -0.18641
548520.0000   -0.68862
548560.0000   -0.84875
548600.0000   -0.32636
548640.0000   -0.05330
548680.0000   -0.27566
548720.0000   -0.24102
548760.0000   -0.18405
548800.0000   -0.48366
548840.0000   -0.22902
548880.0000   -0.23060
548920.0000   -0.47426
548960.0000   -0.39586
549000.0000   -0.49419
549040.0000   -0.27145
549080.0000   -0.45923
549120.0000   -0.29917
549160.0000   -0.30101
549200.0000   -0.51461
549240.0000   -0.33007
549280.0000   -0.44951
549320.0000   -0.50229
549360.0000   -0.22339
549400.0000   -0.46058
549440.0000   -0.29683
549480.0000   -0.32322
549520.0000   -0.24821
549560.0000   -0.40836
549600.0000   -0.38496
549640.0000   -0.30163
549680.0000   -0.54003
549720.0000   -0.30451
549760.0000   -0.41502
549800.0000   -0.20379
549840.0000   -0.33365
549880.0000    0.00249
549920.0000   -0.14627
549960.0000   -0.36147
550000.0000   -0.44021
550040.0000   -0.65385
550080.0000   -0.50333
550120.0000   -0.56303
550160.0000   -0.51123
550200.0000   -0.51161
550240.0000   -0.52944
550280.0000   -0.53189
550320.0000   -0.42653
550360.0000   -0.53737
550400.0000   -0.60586
550440.0000   -0.47108
550480.0000   -0.39358
550520.0000   -0.40355
550560.0000   -0.54262
550600.0000   -0.40290
550640.0000   -0.26060
550680.0000   -0.31308
550720.0000   -0.47128
550760.0000   -0.23086
550800.0000   -0.19981
550840.0000   -0.40910
550880.0000   -0.26719
550920.0000   -0.26527
550960.0000   -0.44188
551000.0000   -0.50011
551040.0000   -0.41120
551080.0000   -0.36973
551120.0000   -0.46312
551160.0000   -0.51037
551200.0000   -0.40574
551240.0000   -0.65901
551280.0000   -0.47416
551320.0000   -0.36368
551360.0000    0.08822
551400.0000   -0.46178
551440.0000   -0.35090
551480.0000   -0.15686
551520.0000    0.00286
551560.0000   -0.18952
551600.0000   -0.33600
551640.0000   -0.15853
551680.0000   -0.29925
551720.0000   -0.16843
551760.0000   -0.18857
551800.0000   -0.11996
551840.0000   -0.27915
551880.0000   -0.32299
551920.0000   -0.31340
551960.0000   -0.16294
552000.0000   -0.21198
552040.0000   -0.13992
552080.0000   -0.23047
552120.0000   -0.17618
552160.0000   -0.42467
552200.0000   -0.26459
552240.0000   -0.62645
552280.0000   -0.57322
552320.0000   -0.42484
552360.0000   -0.36064
552400.0000   -0.17629
552440.0000   -0.31662
552480.0000   -0.41201
552520.0000   -0.28976
552560.0000   -0.38473
552600.0000   -0.37812
552640.0000   -0.59941
552680.0000   -0.75166
552720.0000   -0.75346
552760.0000   -0.50354
552800.0000   -0.30356
552840.0000   -0.29776
552880.0000   -0.52932
552920.0000   -0.47027
552960.0000   -0.20705
553000.0000   -0.28805
553040.0000   -0.36345
553080.0000   -0.28049
553120.0000   -0.45898
553160.0000   -0.07476
553200.0000   -0.47762
553240.0000   -0.52805
553280.0000   -0.35770
553320.0000   -0.53329
553360.0000   -0.70411
553400.0000   -0.76084
553440.0000   -0.61345
553480.0000   -0.62177
553520.0000   -0.58022
553560.0000   -0.72215
553600.0000   -0.39109
553640.0000   -0.55462
553680.0000   -0.22228
553720.0000   -0.32859
553760.0000   -0.49190
553800.0000   -0.45194
553840.0000   -0.46173
553880.0000   -0.55201
553920.0000   -0.57183
553960.0000   -0.51709
554000.0000   -0.35585
554040.0000   -0.34512
554080.0000   -0.29890
554120.0000   -0.30402
554160.0000   -0.13281
554200.0000   -0.21685
554240.0000   -0.12533
554280.0000   -0.19398
554320.0000   -0.09222
554360.0000    0.00209
554400.0000   -0.21225
554440.0000   -0.02149
554480.0000   -0.01439
554520.0000   -0.12111
554560.0000   -0.30676
554600.0000   -0.00556
554640.0000   -0.04902
554680.0000    0.09642
554720.0000   -0.03982
554760.0000   -0.00231
554800.0000   -0.23319
554840.0000   -0.11504
554880.0000   -0.30177
554920.0000   -0.14284
554960.0000    0.26384
555000.0000   -0.13191
555040.0000   -0.10631
555080.0000   -0.07946
555120.0000   -0.13333
555160.0000   -0.38224
555200.0000   -0.48866
555240.0000   -0.45673
555280.0000   -0.19871
555320.0000   -0.31920
555360.0000   -0.17526
555400.0000   -0.18454
555440.0000   -0.00916
555480.0000   -0.06593
555520.0000   -0.27056
555560.0000   -0.18939
555600.0000   -0.29852
555640.0000   -0.13327
555680.0000   -0.10888
555720.0000    0.03752
555760.0000   -0.02070
555800.0000   -0.27565
555840.0000   -0.15498
555880.0000   -0.07727
555920.0000   -0.13402
555960.0000   -0.30476
556000.0000   -0.04672
556040.0000   -0.17759
556080.0000   -0.06548
556120.0000   -0.24238
556160.0000   -0.07491
556200.0000   -0.32263
556240.0000   -0.16131
556280.0000   -0.19745
556320.0000   -0.34545
556360.0000   -0.23041
556400.0000   -0.20043
556440.0000   -0.23694
556480.0000   -0.22944
556520.0000   -0.24266
556560.0000   -0.12297
556600.0000   -0.30393
556640.0000   -0.32719
556680.0000   -0.41204
556720.0000   -0.54117
556760.0000   -0.62064
556800.0000   -0.34693
556840.0000   -0.50584
556880.0000   -0.52397
556920.0000   -0.38302
556960.0000   -0.32311
557000.0000   -0.31649
557040.0000   -0.33487
557080.0000   -0.28652
557120.0000   -0.27535
557160.0000   -0.44166
557200.0000   -0.27685
557240.0000   -0.23580
557280.0000   -0.34388
557320.0000   -0.65637
557360.0000   -0.39679
557400.0000   -0.54808
557440.0000   -0.33906
557480.0000   -0.24333
557520.0000   -0.14024
557560.0000   -0.29560
557600.0000   -0.32665
557640.0000   -0.34506
557680.0000   -0.53201
557720.0000   -0.26471
557760.0000   -0.18074
557800.0000   -0.19166
557840.0000   -0.23405
557880.0000   -0.28134
557920.0000   -0.21987
557960.0000   -0.25653
558000.0000    0.04635
558040.0000   -0.18507
558080.0000   -0.16119
558120.0000   -0.26384
558160.0000   -0.11432
558200.0000   -0.05565
558240.0000    0.09246
558280.0000   -0.03991
558320.0000   -0.25056
558360.0000   -0.23950
558400.0000   -0.19451
558440.0000   -0.23097
558480.0000   -0.22626
558520.0000   -0.18807
558560.0000   -0.12117
558600.0000   -0.16714
558640.0000   -0.35146
558680.0000   -0.53227
558720.0000   -0.18274
558760.0000   -0.41218
558800.0000   -0.09961
558840.0000   -0.32786
558880.0000   -0.32694
558920.0000   -0.43816
558960.0000   -0.41972
559000.0000   -0.52446
559040.0000   -0.38133
559080.0000   -0.27800
559120.0000   -0.68000
559160.0000   -0.52413
559200.0000   -0.52200
559240.0000   -0.50740
559280.0000   -0.42192
559320.0000   -0.37287
559360.0000   -0.58806
559400.0000   -0.37408
559440.0000   -0.43766
559480.0000   -0.44698
559520.0000   -0.19631
559560.0000   -0.29972
559600.0000   -0.34120
559640.0000   -0.30634
559680.0000   -0.36239
559720.0000   -0.42078
559760.0000   -0.37028
559800.0000   -0.30899
559840.0000   -0.23427
559880.0000   -0.39136
559920.0000   -0.18799
559960.0000   -0.33730
560000.0000   -0.57596
560040.0000   -0.77340
560080.0000   -0.75237
560120.0000   -0.58393
560160.0000   -0.56962
560200.0000   -0.34471
560240.0000   -0.45900
560280.0000   -0.33011
560320.0000   -0.57423
560360.0000   -0.60459
560400.0000   -0.45665
560440.0000   -0.24378
560480.0000   -0.33463
560520.0000   -0.50183
560560.0000   -0.52974
560600.0000   -0.35396
560640.0000   -0.44694
560680.0000   -0.31854
560720.0000   -0.60169
560760.0000   -0.36505
560800.0000   -0.17048
560840.0000   -0.20449
560880.0000   -0.35975
560920.0000   -0.46562
560960.0000   -0.33091
561000.0000   -0.44320
561040.0000   -0.44478
561080.0000   -0.46645
561120.0000   -0.25670
561160.0000   -0.31182
561200.0000   -0.33447
561240.0000   -0.10928
561280.0000   -0.19078
561320.0000   -0.18867
561360.0000   -0.16494
561400.0000   -0.06461
561440.0000   -0.21928
561480.0000   -0.17654
561520.0000   -0.28787
561560.0000   -0.35286
561600.0000   -0.35817
561640.0000   -0.21997
561680.0000   -0.12896
561720.0000   -0.44097
561760.0000   -0.06226
561800.0000   -0.13384
561840.0000   -0.16050
561880.0000   -0.45468
561920.0000   -0.30514
561960.0000   -0.32903
562000.0000   -0.26746
562040.0000   -0.06075
562080.0000   -0.20250
562120.0000   -0.45928
562160.0000   -0.34140
562200.0000    0.25045
562240.0000    0.10960
562280.0000    0.27924
562320.0000    0.11438
562360.0000    0.02986
562400.0000    0.00454
562440.0000    0.08217
562480.0000    0.21586
562520.0000    0.42698
562560.0000    0.09942
562600.0000    0.30922
562640.0000    0.07945
562680.0000   -0.17266
562720.0000   -0.18670
562760.0000   -0.18768
562800.0000   -0.27600
562840.0000   -0.58585
562880.0000    0.00467
562920.0000   -0.23066
562960.0000   -0.33705
563000.0000   -0.25617
563040.0000   -0.43458
563080.0000    0.08648
563120.0000   -0.18460
563160.0000   -0.44823
563200.0000   -0.61697
563240.0000   -0.81528
563280.0000   -0.54832
563320.0000   -0.62658
563360.0000   -0.46247
563400.0000   -0.47325
563440.0000   -0.69204
563480.0000   -0.68619
563520.0000   -0.58338
563560.0000   -0.40867
563600.0000   -0.15078
563640.0000   -0.08841
563680.0000   -0.13787
563720.0000   -0.07760
563760.0000   -0.68131
563800.0000   -0.23228
563840.0000   -0.20870
563880.0000   -0.06350
563920.0000   -0.35377
563960.0000   -0.41934
564000.0000   -0.03451
564040.0000   -0.47160
564080.0000    0.06789
564120.0000   -0.28142
564160.0000   -0.18411
564200.0000   -0.55281
564240.0000   -0.60897
564280.0000   -0.52886
564320.0000   -0.65016
564360.0000   -0.39787
564400.0000   -0.43293
564440.0000   -0.52447
564480.0000   -0.62368
564520.0000   -0.38293
564560.0000   -0.54567
564600.0000   -0.10366
564640.0000   -0.23966
564680.0000   -0.41457
564720.0000    0.12769
564760.0000    0.15710
564800.0000    0.06586
564840.0000    0.24047
564880.0000    0.08531
564920.0000   -0.05520
564960.0000    0.05848
565000.0000    0.29451
565040.0000    0.04045
565080.0000    0.12799
565120.0000    0.27415
565160.0000    0.37639
565200.0000    0.16466
565240.0000    0.23184
565280.0000    0.22340
565320.0000   -0.13595
565360.0000    0.25763
565400.0000    0.29400
565440.0000    0.23678
565480.0000    0.53015
565520.0000    0.21784
565560.0000    0.18574
565600.0000    0.19366
565640.0000    0.32264
565680.0000    0.25269
565720.0000    0.41677
565760.0000    0.20869
565800.0000    0.19416
565840.0000    0.28658
565880.0000   -0.31110
565920.0000   -0.22654
565960.0000   -0.45167
566000.0000   -0.22222
566040.0000   -0.34307
566080.0000   -0.36829
566120.0000   -0.29116
566160.0000   -0.52638
566200.0000   -0.52603
566240.0000   -0.31669
566280.0000   -0.50934
566320.0000   -0.49041
566360.0000   -0.74630
566400.0000   -0.66810
566440.0000   -0.97051
566480.0000   -0.71675
566520.0000   -0.98260
566560.0000   -0.72454
566600.0000   -0.50638
566640.0000   -0.79763
566680.0000   -0.73702
566720.0000   -1.02906
566760.0000   -0.82936
566800.0000   -0.79300
566840.0000   -0.97919
566880.0000   -0.98650
566920.0000   -0.73667
566960.0000   -0.76602
567000.0000   -0.83117
567040.0000   -0.83125
567080.0000   -0.72532
567120.0000   -0.50520
567160.0000   -0.58229
567200.0000   -0.28122
567240.0000   -0.36707
567280.0000   -0.77749
567320.0000   -0.72097
567360.0000   -0.81664
567400.0000   -0.79673
567440.0000   -0.81807
567480.0000   -0.58521
567520.0000   -0.41208
567560.0000   -0.34790
567600.0000   -0.63235
567640.0000   -0.63975
567680.0000   -0.59585
567720.0000   -0.76641
567760.0000   -0.88995
567800.0000   -0.44223
567840.0000   -0.57925
567880.0000   -0.94515
567920.0000   -0.77295
567960.0000   -0.80229
568000.0000   -0.70933
568040.0000   -0.27810
568080.0000   -0.59739
568120.0000   -0.46482
568160.0000   -0.39820
568200.0000   -0.58052
568240.0000   -0.86013
568280.0000   -0.47124
568320.0000   -0.28005
568360.0000   -0.12007
568400.0000   -0.34385
568440.0000   -0.33395
568480.0000   -0.45555
568520.0000   -0.51531
568560.0000   -0.59691
568600.0000   -0.72236
568640.0000   -0.58611
568680.0000   -0.57062
568720.0000   -0.68005
568760.0000   -0.44888
568800.0000   -0.50598
568840.0000   -0.40125
568880.0000   -0.38607
568920.0000   -0.58281
568960.0000   -0.49736
569000.0000   -0.65808
569040.0000   -0.49602
569080.0000   -0.76834
569120.0000   -0.61515
569160.0000   -0.83695
569200.0000   -0.36803
569240.0000   -0.87456
569280.0000   -0.66141
569320.0000   -0.36839
569360.0000   -0.53966
569400.0000   -0.12635
569440.0000   -0.89280
569480.0000   -0.61427
569520.0000   -0.48422
569560.0000   -0.80530
569600.0000   -0.47737
569640.0000   -0.56996
569680.0000   -0.69751
569720.0000   -0.76388
569760.0000   -0.10362
569800.0000   -0.44124
569840.0000   -0.56647
569880.0000   -0.71146
569920.0000   -0.46578
569960.0000   -0.51312
570000.0000   -0.77557
570040.0000   -0.34280
570080.0000   -0.72330
570120.0000   -0.70363
570160.0000   -0.75507
570200.0000   -0.63212
570240.0000   -0.48313
570280.0000   -0.77918
570320.0000   -0.57450
570360.0000   -0.45809
570400.0000   -0.45677
570440.0000   -0.36790
570480.0000   -0.04454
570520.0000   -0.57154
570560.0000   -0.41671
570600.0000   -0.43322
570640.0000   -0.51928
570680.0000   -0.21232
570720.0000   -0.20580
570760.0000   -0.14007
570800.0000   -0.43793
570840.0000   -0.33865
570880.0000   -0.39889
570920.0000    0.01581
570960.0000   -0.46416
571000.0000   -0.48494
571040.0000   -0.43602
571080.0000   -0.36574
571120.0000   -0.41868
571160.0000   -0.33352
571200.0000   -0.66810
571240.0000   -0.38953
571280.0000   -0.47730
571320.0000   -0.60965
571360.0000   -0.42060
571400.0000   -0.22099
571440.0000   -0.45951
571480.0000   -0.29616
571520.0000   -0.14278
571560.0000   -0.05650
571600.0000   -0.30970
571640.0000   -0.01527
571680.0000   -0.16295
571720.0000   -0.54945
571760.0000   -0.29435
571800.0000   -0.50450
571840.0000   -0.44573
571880.0000   -0.22821
571920.0000   -0.73239
571960.0000   -0.89782
572000.0000   -0.92153
572040.0000   -0.98833
572080.0000   -0.92660
572120.0000   -0.90387
572160.0000   -0.84263
572200.0000   -0.86154
572240.0000   -1.18125
572280.0000   -0.91739
572320.0000   -1.07657
572360.0000   -0.67719
572400.0000   -0.81534
572440.0000   -0.75688
572480.0000   -0.74079
572520.0000   -0.82808
572560.0000   -0.79895
572600.0000   -0.73640
572640.0000   -0.86521
572680.0000   -0.58976
572720.0000   -0.85028
572760.0000   -0.47956
572800.0000   -0.64452
572840.0000   -0.50626
572880.0000   -0.08989
572920.0000   -0.59796
572960.0000   -0.55457
573000.0000   -0.66359
573040.0000   -0.34494
573080.0000   -0.37693
573120.0000   -0.45085
573160.0000   -0.30055
573200.0000   -0.31384
573240.0000   -0.20965
573280.0000   -0.10927
573320.0000   -0.35161
573360.0000   -0.16701
573400.0000   -0.29995
573440.0000   -0.68894
573480.0000   -0.41790
573520.0000   -0.34491
573560.0000   -0.15337
573600.0000   -0.13525
573640.0000   -0.48560
573680.0000   -0.07787
573720.0000   -0.30147
573760.0000   -0.45573
573800.0000   -0.30555
573840.0000   -0.18126
573880.0000   -0.56718
573920.0000   -0.22617
573960.0000    0.08996
574000.0000   -0.15337
574040.0000   -0.21699
574080.0000   -0.22847
574120.0000   -0.24915
574160.0000   -0.41986
574200.0000   -0.25910
574240.0000   -0.47006
574280.0000   -0.67367
574320.0000   -0.17984
574360.0000   -0.33783
574400.0000   -0.40986
574440.0000   -0.56590
574480.0000   -0.57270
574520.0000   -0.67027
574560.0000   -0.92506
574600.0000   -0.71640
574640.0000   -0.99162
574680.0000   -0.64969
574720.0000   -0.36784
574760.0000   -0.26532
574800.0000   -0.54797
574840.0000   -0.40045
574880.0000   -0.48645
574920.0000   -0.52387
574960.0000   -0.56124
575000.0000   -0.49495
575040.0000   -0.45682
575080.0000   -0.58172
575120.0000   -0.37127
575160.0000   -0.50982
575200.0000   -0.87362
575240.0000   -0.60029
575280.0000   -0.18348
575320.0000   -0.23079
575360.0000    0.04671
575400.0000   -0.52880
575440.0000   -0.47172
575480.0000   -0.54338
575520.0000   -0.52698
575560.0000   -0.48319
575600.0000    0.02649
575640.0000   -0.59389
575680.0000   -0.57410
575720.0000   -0.48737
575760.0000   -0.50516
575800.0000   -0.09234
575840.0000   -0.32297
575880.0000   -0.39534
575920.0000   -0.51562
575960.0000   -0.59962
576000.0000   -0.61864
576040.0000   -0.60810
576080.0000   -0.52924
576120.0000   -0.81284
576160.0000   -0.45870
576200.0000   -0.32031
576240.0000   -0.54301
576280.0000   -0.86218
576320.0000   -0.56405
576360.0000   -0.40310
576400.0000   -0.36805
576440.0000   -0.69092
576480.0000   -0.66392
576520.0000   -0.77250
576560.0000   -0.30061
576600.0000   -0.40535
576640.0000   -0.69761
576680.0000   -0.51928
576720.0000   -0.64623
576760.0000   -0.81464
576800.0000   -0.83404
576840.0000   -0.69816
576880.0000   -0.66571
576920.0000   -0.74950
576960.0000   -0.53389
577000.0000   -0.68522
577040.0000   -0.48235
577080.0000   -0.65492
577120.0000   -0.71961
577160.0000   -0.76430
577200.0000   -0.69267
577240.0000   -0.70188
577280.0000   -0.79733
577320.0000   -0.82385
577360.0000   -0.81128
577400.0000   -0.77161
577440.0000   -0.55883
577480.0000   -0.52840
577520.0000   -0.58361
577560.0000   -0.73734
577600.0000   -0.90075
577640.0000   -0.57676
577680.0000   -0.47206
577720.0000   -0.75319
577760.0000   -0.59530
577800.0000   -0.77257
577840.0000   -0.45254
577880.0000   -0.16530
577920.0000   -0.62976
577960.0000   -0.49871
578000.0000   -0.37614
578040.0000   -0.65302
578080.0000   -0.68744
578120.0000   -0.39465
578160.0000   -0.44795
578200.0000   -0.68326
578240.0000   -0.48391
578280.0000   -0.37613
578320.0000   -0.11557
578360.0000   -0.51239
578400.0000   -0.35140
578440.0000   -0.36217
578480.0000   -0.34147
578520.0000   -0.40222
578560.0000   -0.56056
578600.0000   -0.77653
578640.0000   -0.57810
578680.0000   -0.49239
578720.0000   -0.35072
578760.0000   -0.60303
578800.0000   -0.50693
578840.0000   -0.69719
578880.0000   -0.37996
578920.0000   -0.76490
578960.0000   -0.64554
579000.0000   -0.44457
579040.0000   -0.45704
579080.0000   -0.58918
579120.0000   -0.68449
579160.0000   -0.41159
579200.0000   -0.65605
579240.0000   -0.65159
579280.0000   -0.54153
579320.0000   -0.66377
579360.0000   -0.64114
579400.0000   -0.58665
579440.0000   -0.43299
579480.0000   -0.43335
579520.0000   -0.22170
579560.0000   -0.02319
579600.0000   -0.08555
579640.0000   -0.60061
579680.0000   -0.62918
579720.0000   -0.61001
579760.0000   -0.67531
579800.0000   -0.79544
579840.0000   -0.77023
579880.0000   -0.66228
579920.0000   -0.92875
579960.0000   -0.67760
580000.0000   -0.61932
580040.0000   -0.67612
580080.0000   -0.38345
580120.0000   -0.77766
580160.0000   -0.92636
580200.0000   -0.92342
580240.0000   -0.55587
580280.0000   -0.37217
580320.0000    0.00095
580360.0000   -0.34798
580400.0000   -0.37257
580440.0000   -0.73166
580480.0000   -0.62329
580520.0000   -0.63729
580560.0000   -1.00466
580600.0000   -0.80952
580640.0000   -0.86197
580680.0000   -0.80796
580720.0000   -0.34090
580760.0000   -0.13720
580800.0000   -0.04808
580840.0000   -0.08253
580880.0000   -0.80972
580920.0000   -0.60190
580960.0000   -0.68875
581000.0000   -0.62645
581040.0000   -1.04885
581080.0000   -1.15012
581120.0000   -1.08351
581160.0000   -1.13979
581200.0000   -1.09863
581240.0000   -0.85904
581280.0000   -0.97171
581320.0000   -0.03329
581360.0000   -0.47270
581400.0000   -0.64398
581440.0000   -0.24085
581480.0000    0.14177
581520.0000    0.16177
581560.0000   -0.06757
581600.0000   -0.15851
581640.0000   -0.22637
581680.0000   -0.17208
581720.0000   -0.25715
581760.0000   -0.04726
581800.0000   -0.02293
581840.0000   -0.04423
581880.0000   -0.29696
581920.0000   -0.26183
581960.0000   -0.32413
582000.0000   -0.14165
582040.0000   -0.42332
582080.0000   -0.14681
582120.0000   -0.09724
582160.0000   -0.41586
582200.0000   -0.01118
582240.0000   -0.22211
582280.0000   -0.23122
582320.0000   -0.15313
582360.0000   -0.56422
582400.0000   -0.58694
582440.0000   -0.24668
582480.0000   -0.15205
582520.0000   -0.43165
582560.0000   -0.58262
582600.0000   -0.73482
582640.0000   -0.14527
582680.0000   -0.26629
582720.0000   -0.06406
582760.0000   -0.06510
582800.0000   -0.10008
582840.0000    0.00348
582880.0000    0.14471
582920.0000   -0.20760
582960.0000   -0.03368
583000.0000   -0.16354
583040.0000    0.07396
583080.0000   -0.57754
583120.0000   -0.52961
583160.0000   -0.13349
583200.0000   -0.70049
583240.0000    0.00661
583280.0000   -0.33817
583320.0000   -0.48936
583360.0000   -0.39051
583400.0000   -0.31932
583440.0000   -0.61394
583480.0000   -0.26303
583520.0000   -0.32794
583560.0000   -0.10961
583600.0000    0.10538
583640.0000   -0.27129
583680.0000   -0.31280
583720.0000   -0.57835
583760.0000   -0.55023
583800.0000   -0.84349
583840.0000   -0.49052
583880.0000   -0.92561
583920.0000   -0.32391
583960.0000   -0.63399
584000.0000   -0.42539
584040.0000   -0.38564
584080.0000   -0.76180
584120.0000   -0.56497
584160.0000   -0.27617
584200.0000   -0.56198
584240.0000   -0.60421
584280.0000   -0.59687
584320.0000   -0.31364
584360.0000   -0.71904
584400.0000   -0.52596
584440.0000   -0.63200
584480.0000   -0.61089
584520.0000   -0.77451
584560.0000   -0.54196
584600.0000   -0.52737
584640.0000   -0.42023
584680.0000   -0.47653
584720.0000   -0.57618
584760.0000   -0.54154
584800.0000   -0.53610
584840.0000   -0.59131
584880.0000   -0.33557
584920.0000   -0.44888
584960.0000   -0.48353
585000.0000   -0.66438
585040.0000   -0.53364
585080.0000   -0.46697
585120.0000    0.01777
585160.0000   -0.42886
585200.0000   -0.55847
585240.0000   -0.65890
585280.0000   -0.57150
585320.0000   -0.57047
585360.0000   -0.48614
585400.0000   -0.41947
585440.0000   -0.89066
585480.0000   -0.64147
585520.0000   -0.42686
585560.0000   -0.58223
585600.0000   -0.67878
585640.0000   -0.55613
585680.0000   -0.48828
585720.0000   -0.50332
585760.0000   -0.59814
585800.0000   -0.90596
585840.0000   -0.70514
585880.0000   -0.55845
585920.0000   -0.45443
585960.0000   -0.72908
586000.0000   -0.64231
586040.0000   -0.51606
586080.0000   -0.78579
586120.0000   -0.44092
586160.0000   -0.59077
586200.0000   -0.66689
586240.0000   -0.69142
586280.0000   -0.56963
586320.0000   -0.52369
586360.0000   -0.44581
586400.0000   -0.62056
586440.0000   -0.51282
586480.0000   -0.36622
586520.0000   -0.22445
586560.0000   -0.57839
586600.0000   -0.62081
586640.0000   -0.80153
586680.0000   -0.94739
586720.0000   -0.66131
586760.0000   -0.92190
586800.0000   -0.55418
586840.0000   -0.67866
586880.0000   -0.56104
586920.0000   -0.57835
586960.0000   -0.47882
587000.0000   -0.32409
587040.0000   -0.49687
587080.0000   -0.52977
587120.0000   -0.48323
587160.0000   -0.46192
587200.0000   -0.40915
587240.0000   -0.51192
587280.0000   -0.63591
587320.0000   -0.60518
587360.0000   -0.46790
587400.0000   -0.60707
587440.0000   -0.62968
587480.0000   -0.60372
587520.0000   -0.50336
587560.0000   -0.53593
587600.0000   -0.12111
587640.0000   -0.42709
587680.0000   -0.35009
587720.0000   -0.48263
587760.0000   -0.63228
587800.0000   -0.62814
587840.0000   -0.61787
587880.0000   -0.67582
587920.0000   -0.74332
587960.0000   -0.98147
588000.0000   -0.79889
588040.0000   -0.57019
588080.0000   -0.86896
588120.0000   -0.72615
588160.0000   -0.47357
588200.0000   -0.83498
588240.0000   -0.72253
588280.0000   -0.73850
588320.0000   -0.71247
588360.0000   -0.67695
588400.0000   -0.76969
588440.0000   -0.42727
588480.0000   -0.66478
588520.0000   -0.78160
588560.0000   -0.83326
588600.0000   -0.70747
588640.0000   -0.45918
588680.0000   -0.42937
588720.0000   -0.47343
588760.0000   -0.81145
588800.0000   -0.76107
588840.0000   -0.22803
588880.0000   -0.69620
588920.0000   -0.59154
588960.0000   -0.71590
589000.0000   -0.37233
589040.0000   -0.40492
589080.0000   -0.39442
589120.0000   -0.76030
589160.0000   -0.65616
589200.0000   -0.73898
589240.0000   -0.71493
589280.0000   -0.75370
589320.0000   -0.73806
589360.0000   -0.82335
589400.0000   -0.79285
589440.0000   -0.72330
589480.0000   -0.57703
589520.0000   -0.64531
589560.0000   -0.83045
589600.0000   -0.47425
589640.0000   -0.77831
589680.0000   -0.91468
589720.0000   -0.82206
589760.0000   -0.88576
589800.0000   -0.86195
589840.0000   -0.75796
589880.0000   -0.73098
589920.0000   -0.84269
589960.0000   -0.75497
590000.0000   -0.55966
590040.0000   -0.80932
590080.0000   -0.73202
590120.0000   -0.89445
590160.0000   -0.75003
590200.0000   -0.58455
590240.0000   -0.72182
590280.0000   -0.53190
590320.0000   -0.48315
590360.0000   -0.82224
590400.0000   -0.76616
590440.0000   -0.64198
590480.0000   -0.71663
590520.0000   -0.49696
590560.0000   -0.53381
590600.0000   -0.53207
590640.0000   -0.77052
590680.0000   -0.41008
590720.0000   -0.38907
590760.0000   -0.35826
590800.0000   -0.24761
590840.0000   -0.56887
590880.0000   -0.43923
590920.0000   -0.63517
590960.0000   -0.77926
591000.0000   -0.64235
591040.0000   -0.11685
591080.0000   -0.49839
591120.0000   -0.36818
591160.0000   -0.28018
591200.0000   -0.28854
591240.0000   -0.63105
591280.0000   -0.63813
591320.0000   -0.25529
591360.0000   -0.74556
591400.0000   -0.33308
591440.0000   -0.67748
591480.0000   -0.65000
591520.0000   -0.37421
591560.0000   -0.48397
591600.0000   -0.51081
591640.0000   -0.61582
591680.0000   -0.38226
591720.0000   -0.41290
591760.0000   -0.36495
591800.0000   -0.11748
591840.0000   -0.31189
591880.0000   -0.32861
591920.0000   -0.28260
591960.0000   -0.46719
592000.0000   -0.20702
592040.0000   -0.24726
592080.0000   -0.27614
592120.0000   -0.12385
592160.0000   -0.19312
592200.0000   -0.36124
592240.0000   -0.27558
592280.0000   -0.10439
592320.0000   -0.38896
592360.0000   -0.17747
592400.0000   -0.51571
592440.0000   -0.45942
592480.0000   -0.31978
592520.0000   -0.53680
592560.0000   -0.56972
592600.0000   -0.37618
592640.0000   -0.54651
592680.0000   -0.13686
592720.0000   -0.21748
592760.0000   -0.21871
592800.0000   -0.29575
592840.0000   -0.19365
592880.0000   -0.23812
592920.0000   -0.20355
592960.0000   -0.54543
593000.0000   -0.73593
593040.0000   -0.49377
593080.0000   -0.37479
593120.0000   -0.35823
593160.0000   -0.73825
593200.0000   -0.14748
593240.0000   -0.37389
593280.0000   -0.19209
593320.0000   -0.32735
593360.0000   -0.28149
593400.0000   -0.55356
593440.0000   -0.63873
593480.0000   -0.25902
593520.0000   -0.11379
593560.0000   -0.48929
593600.0000   -0.22810
593640.0000   -0.27106
593680.0000   -0.33874
593720.0000   -0.31411
593760.0000   -0.14039
593800.0000   -0.25894
593840.0000   -0.49212
593880.0000   -0.10753
593920.0000    0.02178
593960.0000    0.03321
594000.0000    0.17520
594040.0000   -0.10993
594080.0000    0.22800
594120.0000    0.17396
594160.0000   -0.32565
594200.0000   -0.03981
594240.0000    0.24170
594280.0000    0.04754
594320.0000    0.01372
594360.0000    0.22807
594400.0000    0.01598
594440.0000   -0.07752
594480.0000   -0.01419
594520.0000   -0.14555
594560.0000    0.05924
594600.0000   -0.05656
594640.0000    0.20778
594680.0000    0.18179
594720.0000    0.27626
594760.0000    0.10028
594800.0000    0.00051
594840.0000   -0.25944
594880.0000    0.03358
594920.0000   -0.16093
594960.0000    0.06519
595000.0000   -0.11261
595040.0000   -0.53500
595080.0000   -0.02522
595120.0000   -0.01011
595160.0000    0.13796
595200.0000   -0.06424
595240.0000    0.19587
595280.0000   -0.01251
595320.0000   -0.02240
595360.0000   -0.06138
595400.0000    0.06119
595440.0000    0.18975
595480.0000    0.07739
595520.0000    0.06707
595560.0000   -0.17365
595600.0000   -0.02910
595640.0000   -0.01881
595680.0000    0.02307
595720.0000    0.01384
595760.0000    0.13253
595800.0000    0.14229
595840.0000    0.11165
595880.0000   -0.07768
595920.0000   -0.01228
595960.0000    0.00123
596000.0000   -0.11906
596040.0000    0.10975
596080.0000   -0.07215
596120.0000    0.02124
596160.0000    0.11578
596200.0000    0.25920
596240.0000    0.10344
596280.0000    0.16452
596320.0000    0.26831
596360.0000    0.01588
596400.0000    0.14380
596440.0000   -0.09732
596480.0000   -0.09923
596520.0000   -0.22613
596560.0000   -0.07214
596600.0000   -0.05541
596640.0000   -0.24545
596680.0000   -0.02199
596720.0000    0.13023
596760.0000   -0.21927
596800.0000   -0.26090
596840.0000   -0.06168
596880.0000   -0.03568
596920.0000   -0.10458
596960.0000   -0.17520
597000.0000    0.10688
597040.0000    0.12545
597080.0000   -0.25201
597120.0000   -0.13575
597160.0000   -0.22488
597200.0000   -0.36811
597240.0000   -0.19371
597280.0000   -0.14309
597320.0000   -0.21448
597360.0000    0.02329
597400.0000   -0.05324
597440.0000   -0.35265
597480.0000   -0.57183
597520.0000   -0.44682
597560.0000   -0.26877
597600.0000   -0.34404
597640.0000   -0.56425
597680.0000   -0.38748
597720.0000   -0.26037
597760.0000   -0.08787
597800.0000   -0.26034
597840.0000   -0.27510
597880.0000   -0.10313
597920.0000   -0.01998
597960.0000   -0.02416
598000.0000   -0.19492
598040.0000   -0.03591
598080.0000   -0.14352
598120.0000   -0.16438
598160.0000   -0.19772
598200.0000   -0.47633
598240.0000   -0.65093
598280.0000   -0.48581
598320.0000   -0.27437
598360.0000   -0.36145
598400.0000   -0.62957
598440.0000   -0.54735
598480.0000   -0.65293
598520.0000   -0.65754
598560.0000   -0.47110
598600.0000   -0.55084
598640.0000   -0.47967
598680.0000   -0.57359
598720.0000   -0.72473
598760.0000   -0.11060
598800.0000   -0.50544
598840.0000   -0.77874
598880.0000   -0.68187
598920.0000   -0.27716
598960.0000   -0.49050
599000.0000   -0.20936
599040.0000    0.01600
599080.0000    0.04379
599120.0000   -0.15046
599160.0000   -0.47908
599200.0000   -0.51418
599240.0000   -0.43494
599280.0000   -0.52878
599320.0000   -0.29878
599360.0000   -0.29232
599400.0000   -0.51739
599440.0000   -0.64285
599480.0000   -0.51339
599520.0000   -0.49637
599560.0000   -0.47931
599600.0000   -0.38081
599640.0000   -0.44955
599680.0000   -0.35663
599720.0000   -0.74854
599760.0000   -0.42545
599800.0000   -0.36942
599840.0000   -0.21555
599880.0000   -0.20928
599920.0000   -0.70546
599960.0000   -0.46888
600000.0000   -0.12949
600040.0000   -0.16847
600080.0000   -0.34712
600120.0000   -0.16439
600160.0000   -0.23320
600200.0000   -0.25228
600240.0000    0.12741
600280.0000   -0.27827
600320.0000   -0.09637
600360.0000    0.17827
600400.0000   -0.24108
600440.0000   -0.34178
600480.0000   -0.68312
600520.0000   -0.43642
600560.0000   -0.44355
600600.0000   -0.41681
600640.0000   -0.73463
600680.0000   -0.39737
600720.0000   -0.56364
600760.0000   -0.74943
600800.0000   -0.29081
600840.0000   -0.38113
600880.0000   -0.11678
600920.0000   -0.07061
600960.0000   -0.08874
601000.0000   -0.66700
601040.0000   -0.77963
601080.0000   -0.31027
601120.0000   -0.49679
601160.0000   -0.53491
601200.0000   -0.40506
601240.0000   -0.62576
601280.0000   -0.37957
601320.0000   -0.41182
601360.0000    0.00131
601400.0000   -0.16120
601440.0000   -0.30958
601480.0000   -0.30615
601520.0000   -0.42391
601560.0000   -0.65821
601600.0000   -0.66298
601640.0000   -0.60306
601680.0000   -0.49541
601720.0000   -0.41458
601760.0000   -0.57903
601800.0000   -0.32475
601840.0000   -0.09309
601880.0000   -0.19237
601920.0000   -0.45181
601960.0000   -0.71966
602000.0000   -0.45773
602040.0000   -0.84837
602080.0000   -0.50344
602120.0000   -0.34858
602160.0000   -0.53081
602200.0000   -0.27248
602240.0000    0.37599
602280.0000   -0.00905
602320.0000    0.35783
602360.0000    0.37180
602400.0000    0.23802
602440.0000    0.20318
602480.0000    0.32600
602520.0000    0.08566
602560.0000    0.40887
602600.0000    0.34821
602640.0000    0.37301
602680.0000   -0.10131
602720.0000    0.00067
602760.0000    0.23072
602800.0000    0.33915
602840.0000    0.31771
602880.0000    0.16646
602920.0000    0.37895
602960.0000    0.29469
603000.0000    0.28684
603040.0000    0.31642
603080.0000    0.14167
603120.0000    0.38148
603160.0000    0.38028
603200.0000    0.29781
603240.0000    0.38822
603280.0000    0.18074
603320.0000    0.29332
603360.0000    0.30345
603400.0000    0.23354
603440.0000    0.65640
603480.0000    0.45950
603520.0000    0.60206
603560.0000    0.23064
603600.0000    0.24416
603640.0000    0.32099
603680.0000    0.22927
603720.0000    0.17445
603760.0000    0.40974
603800.0000    0.39092
603840.0000    0.41509
603880.0000    0.37124
603920.0000    0.39987
603960.0000    0.12153
604000.0000    0.36043
604040.0000    0.24508
604080.0000    0.39499
604120.0000    0.20893
604160.0000    0.24406
604200.0000    0.33315
604240.0000    0.56532
604280.0000    0.47353
604320.0000    0.47538
604360.0000    0.41411
604400.0000    0.37944
604440.0000    0.31870
604480.0000    0.34533
604520.0000    0.42494
604560.0000    0.25154
604600.0000    0.47421
604640.0000    0.58336
604680.0000    0.55054
604720.0000    0.39556
604760.0000    0.44090
604800.0000    0.45308
604840.0000    0.50738
604880.0000    0.38384
604920.0000    0.47137
604960.0000    0.33654
605000.0000    0.44597
605040.0000    0.24855
605080.0000    0.43327
605120.0000    0.68535
605160.0000    0.65569
605200.0000    0.41455
605240.0000    0.41370
605280.0000    0.59648
605320.0000    0.47492
605360.0000    0.43344
605400.0000    0.41862
605440.0000    0.41377
605480.0000    0.24356
605520.0000    0.59069
605560.0000    0.38866
605600.0000    0.42765
605640.0000    0.12937
605680.0000    0.29208
605720.0000    0.28670
605760.0000    0.49459
605800.0000    0.24613
605840.0000    0.31093
605880.0000    0.22730
605920.0000    0.31912
605960.0000    0.47488
606000.0000    0.51079
606040.0000    0.25640
606080.0000    0.36688
606120.0000    0.54388
606160.0000    0.18676
606200.0000    0.48410
606240.0000    0.11193
606280.0000    0.43384
606320.0000    0.51237
606360.0000    0.35789
606400.0000    0.37446
606440.0000    0.45157
606480.0000    0.45980
606520.0000    0.50309
606560.0000    0.34767
606600.0000    0.10539
606640.0000    0.51727
606680.0000    0.12016
606720.0000    0.59463
606760.0000    0.74922
606800.0000    0.35087
606840.0000    0.58432
606880.0000    0.26813
606920.0000    0.34334
606960.0000    0.32436
607000.0000    0.31570
607040.0000    0.39801
607080.0000    0.21961
607120.0000    0.45877
607160.0000    0.49362
607200.0000    0.34871
607240.0000    0.36037
607280.0000    0.50465
607320.0000    0.28637
607360.0000    0.21471
607400.0000    0.32908
607440.0000    0.23942
607480.0000    0.51393
607520.0000    0.49478
607560.0000    0.24335
607600.0000    0.23736
607640.0000    0.19080
607680.0000    0.39606
607720.0000    0.35185
607760.0000    0.31848
607800.0000    0.35521
607840.0000    0.44309
607880.0000    0.47906
607920.0000    0.55701
607960.0000    0.32098
608000.0000    0.22746
608040.0000    0.37066
608080.0000    0.32513
608120.0000    0.64734
608160.0000    0.82005
608200.0000    0.81036
608240.0000    0.42205
608280.0000    0.58755
608320.0000    0.25569
608360.0000    0.35881
608400.0000    0.25235
608440.0000    0.36458
608480.0000    0.38423
608520.0000    0.23440
608560.0000    0.46626
608600.0000    0.24496
608640.0000    0.25930
608680.0000    0.38691
608720.0000    0.45640
608760.0000    0.36590
608800.0000    0.40213
608840.0000    0.45484
608880.0000    0.37776
608920.0000    0.29567
608960.0000    0.34625
609000.0000    0.39566
609040.0000    0.38403
609080.0000    0.37029
609120.0000    0.23738
609160.0000    0.16377
609200.0000    0.36469
609240.0000    0.38732
609280.0000    0.22315
609320.0000    0.23981
609360.0000    0.42907
609400.0000    0.37292
609440.0000    0.19011
609480.0000    0.33644
609520.0000    0.31997
609560.0000    0.25227
609600.0000    0.22921
609640.0000    0.33281
609680.0000    0.41403
609720.0000    0.30135
609760.0000    0.20078
609800.0000    0.28917
609840.0000    0.48192
609880.0000    0.50747
609920.0000    0.72073
609960.0000    0.41552
610000.0000    0.46027
610040.0000    0.34322
610080.0000    0.23991
610120.0000    0.22326
610160.0000    0.38855
610200.0000    0.10613
610240.0000    0.38083
610280.0000    0.23719
610320.0000    0.28000
610360.0000    0.24646
610400.0000    0.19421
610440.0000    0.59815
610480.0000    0.14499
610520.0000    0.12867
610560.0000   -0.08749
610600.0000    0.30875
610640.0000    0.24915
610680.0000    0.36205
610720.0000    0.39571
610760.0000    0.25050
610800.0000    0.39330
610840.0000    0.44782
610880.0000    0.31147
610920.0000    0.23328
610960.0000    0.40254
611000.0000    0.23810
611040.0000    0.22099
611080.0000    0.36893
611120.0000    0.27240
611160.0000    0.26872
611200.0000    0.13127
611240.0000    0.21690
611280.0000    0.36908
611320.0000    0.42498
611360.0000    0.09649
611400.0000    0.25984
611440.0000   -0.24092
611480.0000   -0.01430
611520.0000   -0.34574
611560.0000   -0.00259
611600.0000    0.03502
611640.0000   -0.22022
611680.0000    0.08219
611720.0000    0.25150
611760.0000   -0.03017
611800.0000    0.64489
611840.0000    0.17098
611880.0000    0.31509
611920.0000    0.16047
611960.0000    0.08828
612000.0000    0.33462
612040.0000    0.35303
612080.0000    0.39720
612120.0000    0.45804
612160.0000    0.32658
612200.0000    0.39853
612240.0000    0.25843
612280.0000    0.28233
612320.0000    0.25634
612360.0000    0.22769
612400.0000    0.48015
612440.0000    0.41140
612480.0000    0.36817
612520.0000    0.48884
612560.0000    0.47499
612600.0000    0.37881
612640.0000    0.39227
612680.0000    0.30925
612720.0000    0.43850
612760.0000    0.44646
612800.0000    0.54689
612840.0000    0.39438
612880.0000    0.46877
612920.0000    0.38449
612960.0000    0.36362
613000.0000    0.33887
613040.0000    0.31223
613080.0000    0.47109
613120.0000    0.37832
613160.0000    0.48463
613200.0000    0.29047
613240.0000    0.33864
613280.0000    0.37522
613320.0000   -0.07323
613360.0000   -0.08717
613400.0000    0.03209
613440.0000   -0.06862
613480.0000   -0.03492
613520.0000   -0.10169
613560.0000   -0.01123
613600.0000   -0.29247
613640.0000   -0.56083
613680.0000    0.04317
613720.0000    0.33124
613760.0000    0.40019
613800.0000    0.41365
613840.0000    0.38757
613880.0000    0.65261
613920.0000    0.53428
613960.0000    0.33817
614000.0000    0.42369
614040.0000    0.36004
614080.0000    0.32421
614120.0000    0.42058
614160.0000    0.38167
614200.0000    0.39233
614240.0000    0.58679
614280.0000    0.32714
614320.0000    0.29880
614360.0000    0.19136
614400.0000    0.40581
614440.0000    0.29287
614480.0000    0.39918
614520.0000    0.44298
614560.0000    0.47801
614600.0000    0.28025
614640.0000    0.27218
614680.0000    0.31979
614720.0000    0.27926
614760.0000    0.22538
614800.0000    0.30981
614840.0000    0.25464
614880.0000    0.39820
614920.0000    0.41748
614960.0000    0.49416
615000.0000    0.33754
615040.0000    0.26272
615080.0000    0.16997
615120.0000    0.27994
615160.0000    0.19063
615200.0000    0.30130
615240.0000    0.30328
615280.0000    0.27279
615320.0000    0.36620
615360.0000    0.23325
615400.0000    0.36270
615440.0000    0.44191
615480.0000    0.16643
615520.0000    0.41208
615560.0000    0.50160
615600.0000    0.39944
615640.0000    0.38312
615680.0000    0.26962
615720.0000    0.35030
615760.0000    0.55151
615800.0000    0.34806
615840.0000    0.44849
615880.0000    0.29237
615920.0000    0.43749
615960.0000    0.29181
616000.0000    0.32833
616040.0000    0.36172
616080.0000    0.59563
616120.0000    0.24510
616160.0000    0.19660
616200.0000    0.38654
616240.0000    0.30528
616280.0000    0.22643
616320.0000    0.44848
616360.0000    0.49908
616400.0000    0.41404
616440.0000    0.46343
616480.0000    0.37646
616520.0000    0.41890
616560.0000    0.28389
616600.0000    0.16404
616640.0000    0.24555
616680.0000    0.39129
616720.0000    0.49524
616760.0000    0.29805
616800.0000    0.38976
616840.0000    0.33346
616880.0000    0.48975
616920.0000    0.31863
616960.0000    0.45214
617000.0000    0.29691
617040.0000    0.31710
617080.0000    0.38661
617120.0000    0.40191
617160.0000    0.44849
617200.0000    0.55950
617240.0000    0.36464
617280.0000    0.14721
617320.0000    0.40005
617360.0000    0.14214
617400.0000    0.25355
617440.0000    0.15111
617480.0000    0.30436
617520.0000   -0.02863
617560.0000    0.23449
617600.0000    0.26142
617640.0000    0.27725
617680.0000    0.26397
617720.0000    0.19117
617760.0000    0.40137
617800.0000    0.24249
617840.0000    0.37890
617880.0000    0.23030
617920.0000    0.33536
617960.0000    0.38585
618000.0000    0.46299
618040.0000    0.15293
618080.0000    0.19925
618120.0000    0.35902
618160.0000    0.31993
618200.0000    0.26863
618240.0000    0.29708
618280.0000    0.29664
618320.0000    0.32960
618360.0000    0.06457
618400.0000    0.19005
618440.0000    0.53485
618480.0000    0.63999
618520.0000    0.31726
618560.0000    0.44939
618600.0000    0.33648
618640.0000    0.40926
618680.0000    0.21585
618720.0000    0.44331
618760.0000    0.37157
618800.0000    0.35312
618840.0000    0.50082
618880.0000    0.19491
618920.0000    0.28798
618960.0000    0.37952
619000.0000    0.33838
619040.0000    0.40148
619080.0000    0.33927
619120.0000    0.40904
619160.0000    0.31519
619200.0000    0.37838
619240.0000    0.33012
619280.0000    0.25793
619320.0000    0.22754
619360.0000    0.31424
619400.0000    0.30421
619440.0000    0.34999
619480.0000    0.31067
619520.0000    0.41277
619560.0000    0.39024
619600.0000    0.22109
619640.0000    0.28215
619680.0000    0.32753
619720.0000    0.27238
619760.0000    0.35194
619800.0000    0.38712
619840.0000    0.37890
619880.0000    0.50579
619920.0000    0.35169
619960.0000    0.51470
620000.0000    0.51145
620040.0000    0.12891
620080.0000    0.20705
620120.0000    0.40207
620160.0000    0.19256
620200.0000    0.42186
620240.0000    0.53019
620280.0000    0.58704
620320.0000    0.52724
620360.0000    0.56336
620400.0000    0.54076
620440.0000    0.32717
620480.0000    0.26389
620520.0000    0.38975
620560.0000    0.48179
620600.0000    0.33863
620640.0000    0.15045
620680.0000    0.45855
620720.0000    0.41707
620760.0000    0.27362
620800.0000    0.25547
620840.0000    0.33502
620880.0000    0.56437
620920.0000    0.34778
620960.0000    0.50071
621000.0000    0.62883
621040.0000    0.31760
621080.0000    0.44017
621120.0000    0.41134
621160.0000    0.39072
621200.0000    0.49585
621240.0000    0.64383
621280.0000    0.27666
621320.0000    0.51789
621360.0000    0.51856
621400.0000    0.26513
621440.0000    0.25510
621480.0000    0.13197
621520.0000    0.09101
621560.0000    0.18709
621600.0000    0.21101
621640.0000    0.20380
621680.0000    0.05642
621720.0000    0.07314
621760.0000    0.32405
621800.0000    0.32642
621840.0000    0.25866
621880.0000    0.46319
621920.0000    0.28890
621960.0000    0.38343
622000.0000    0.44065
622040.0000    0.31251
622080.0000    0.33745
622120.0000    0.40824
622160.0000    0.27297
622200.0000    0.29449
622240.0000    0.34054
622280.0000    0.39799
622320.0000    0.26060
622360.0000    0.44538
622400.0000    0.13522
622440.0000    0.37439
622480.0000    0.23665
622520.0000    0.38224
622560.0000    0.26428
622600.0000    0.24068
622640.0000    0.29000
622680.0000    0.17426
622720.0000    0.28362
622760.0000    0.39267
622800.0000    0.13799
622840.0000    0.36742
622880.0000    0.55010
622920.0000    0.52828
622960.0000    0.14746
623000.0000    0.38189
623040.0000    0.30815
623080.0000    0.15175
623120.0000    0.43724
623160.0000    0.13776
623200.0000    0.36198
623240.0000    0.40779
623280.0000    0.33059
623320.0000    0.20018
623360.0000    0.36051
623400.0000    0.31314
623440.0000    0.32772
623480.0000    0.25069
623520.0000    0.40593
623560.0000    0.25602
623600.0000    0.44807
623640.0000    0.30428
623680.0000    0.20564
623720.0000    0.12773
623760.0000    0.34078
623800.0000    0.54518
623840.0000    0.54284
623880.0000    0.50448
623920.0000    0.43000
623960.0000    0.37863
624000.0000    0.38246
624040.0000    0.41972
624080.0000    0.42000
624120.0000    0.21762
624160.0000    0.25295
624200.0000    0.17386
624240.0000    0.15369
624280.0000   -0.03790
624320.0000    0.23113
624360.0000    0.01354
624400.0000   -0.00896
624440.0000   -0.20571
624480.0000   -0.00726
624520.0000   -0.14641
624560.0000   -0.12834
624600.0000   -0.08928
624640.0000    0.05664
624680.0000   -0.48624
624720.0000   -0.54823
624760.0000   -0.42273
624800.0000   -0.34272
624840.0000   -0.01338
624880.0000   -0.01574
624920.0000    0.13871
624960.0000   -0.00577
625000.0000    0.16271
625040.0000    0.16966
625080.0000    0.16544
625120.0000    0.22805
625160.0000    0.31435
625200.0000    0.29962
625240.0000    0.22933
625280.0000    0.39782
625320.0000    0.49520
625360.0000    0.36838
625400.0000    0.56202
625440.0000    0.49639
625480.0000    0.19587
625520.0000    0.26331
625560.0000    0.29694
625600.0000    0.43020
625640.0000    0.33319
625680.0000    0.35121
625720.0000    0.23119
625760.0000    0.24931
625800.0000    0.19086
625840.0000    0.11700
625880.0000    0.39777
625920.0000    0.19545
625960.0000    0.34113
626000.0000    0.20750
626040.0000    0.22704
626080.0000    0.28092
626120.0000    0.47843
626160.0000    0.32384
626200.0000    0.31051
626240.0000    0.43500
626280.0000    0.31282
626320.0000    0.18255
626360.0000    0.16797
626400.0000    0.39644
626440.0000    0.17586
626480.0000    0.40356
626520.0000    0.71713
626560.0000    0.46888
626600.0000    0.48065
626640.0000    0.57613
626680.0000    0.26437
626720.0000    0.38298
626760.0000    0.22660
626800.0000    0.16968
626840.0000    0.24740
626880.0000    0.39789
626920.0000   -0.14467
626960.0000   -0.04286
627000.0000   -0.24569
627040.0000   -0.37212
627080.0000   -0.40381
627120.0000   -0.33241
627160.0000   -0.53734
627200.0000   -0.65059
627240.0000   -0.68910
627280.0000   -0.51962
627320.0000   -0.60108
627360.0000   -0.58512
627400.0000   -0.55154
627440.0000   -0.16095
627480.0000   -0.44374
627520.0000   -0.09146
627560.0000   -0.43445
627600.0000   -0.48975
627640.0000   -0.50283
627680.0000   -0.72175
627720.0000   -0.11918
627760.0000   -0.37507
627800.0000   -0.51224
627840.0000   -0.22370
627880.0000   -0.18200
627920.0000   -0.11555
627960.0000   -0.22673
628000.0000   -0.08829
628040.0000   -0.31126
628080.0000    0.01906
628120.0000   -0.22135
628160.0000   -0.30479
628200.0000   -0.00718
628240.0000    0.02267
628280.0000   -0.07206
628320.0000   -0.52955
628360.0000   -0.83518
628400.0000   -0.69592
628440.0000   -0.75846
628480.0000   -0.48470
628520.0000   -0.61188
628560.0000   -0.43455
628600.0000   -0.46107
628640.0000   -0.70539
628680.0000   -0.45202
628720.0000   -0.67155
628760.0000   -0.66226
628800.0000   -0.55727
628840.0000   -0.59618
628880.0000   -0.33882
628920.0000   -0.40980
628960.0000   -0.43873
629000.0000   -0.54766
629040.0000   -0.53902
629080.0000   -0.69381
629120.0000   -0.16502
629160.0000   -0.31350
629200.0000   -0.16837
629240.0000   -0.04365
629280.0000    0.03418
629320.0000   -0.29782
629360.0000    0.03561
629400.0000   -0.41610
629440.0000   -0.34886
629480.0000   -0.27498
629520.0000   -0.14959
629560.0000   -0.54967
629600.0000   -0.38105
629640.0000   -0.60247
629680.0000   -0.17394
629720.0000   -0.48243
629760.0000   -0.32768
629800.0000   -0.14159
629840.0000   -0.54539
629880.0000   -0.54201
629920.0000   -0.64260
629960.0000   -0.20597
630000.0000   -0.27673
630040.0000   -0.25411
630080.0000   -0.56117
630120.0000   -0.29945
630160.0000    0.04742
630200.0000    0.00579
630240.0000   -0.06988
630280.0000    0.15331
630320.0000    0.28057
630360.0000    0.13991
630400.0000    0.20954
630440.0000   -0.51657
630480.0000   -0.25220
630520.0000   -0.47904
630560.0000   -0.38074
630600.0000   -0.37619
630640.0000   -0.33872
630680.0000   -0.71200
630720.0000   -0.74454
630760.0000   -0.68354
630800.0000   -0.51608
630840.0000   -0.34939
630880.0000   -0.76833
630920.0000   -0.99055
630960.0000   -0.79481
631000.0000   -0.76719
631040.0000   -0.46050
631080.0000   -0.63951
631120.0000   -0.42170
631160.0000   -0.29859
631200.0000   -1.05379
631240.0000   -0.90816
631280.0000   -1.21225
631320.0000   -0.95891
631360.0000   -0.75910
631400.0000   -0.93603
631440.0000   -0.52712
631480.0000   -0.32397
631520.0000   -0.59883
631560.0000   -0.49385
631600.0000   -0.61430
631640.0000   -0.42500
631680.0000   -0.49940
631720.0000   -0.56546
631760.0000   -0.24057
631800.0000   -0.75089
631840.0000   -0.71992
631880.0000   -0.63067
631920.0000   -0.41613
631960.0000   -0.24949
632000.0000   -0.10809
632040.0000   -0.15525
632080.0000   -0.27945
632120.0000   -0.22307
632160.0000   -0.38270
632200.0000   -0.36686
632240.0000   -0.24015
632280.0000   -0.51458
632320.0000   -0.44299
632360.0000   -0.36465
632400.0000   -0.50111
632440.0000   -0.33242
632480.0000   -0.31938
632520.0000   -0.28381
632560.0000   -0.24295
632600.0000   -0.30905
632640.0000   -0.25781
632680.0000   -0.25980
632720.0000    0.09147
632760.0000   -0.21381
632800.0000   -0.24903
632840.0000   -0.50229
632880.0000   -0.54139
632920.0000   -0.26186
632960.0000   -0.33815
633000.0000   -0.48727
633040.0000   -0.44696
633080.0000   -0.54279
633120.0000   -0.41264
633160.0000   -0.25529
633200.0000    0.02627
633240.0000   -0.46559
633280.0000   -0.46807
633320.0000   -0.49355
633360.0000   -0.79367
633400.0000   -0.15392
633440.0000   -0.04782
633480.0000   -0.13114
633520.0000   -0.16178
633560.0000   -0.39984
633600.0000   -0.65115
633640.0000   -0.87305
633680.0000   -0.56741
633720.0000   -0.90552
633760.0000   -0.57479
633800.0000   -0.76304
633840.0000   -0.74135
633880.0000   -0.89424
633920.0000   -0.78852
633960.0000   -0.69588
634000.0000   -0.66884
634040.0000   -0.90795
634080.0000   -0.61545
634120.0000   -0.52517
634160.0000   -0.68720
634200.0000   -0.23327
634240.0000   -0.24982
634280.0000   -0.19934
634320.0000   -0.27391
634360.0000    0.12300
634400.0000   -0.09538
634440.0000    0.02692
634480.0000   -0.19283
634520.0000   -0.19680
634560.0000   -0.33940
634600.0000   -0.82929
634640.0000   -0.76302
634680.0000   -0.70236
634720.0000   -0.48874
634760.0000   -0.57154
634800.0000   -0.58965
634840.0000    0.11068
634880.0000    0.04322
634920.0000    0.31253
634960.0000    0.56799
635000.0000    0.47326
635040.0000    0.25300
635080.0000    0.42510
635120.0000    0.28181
635160.0000    0.01877
635200.0000    0.40565
635240.0000    0.25839
635280.0000    0.62521
635320.0000    0.29334
635360.0000    0.36863
635400.0000    0.37015
635440.0000    0.40814
635480.0000    0.31973
635520.0000    0.43662
635560.0000    0.11385
635600.0000    0.40264
635640.0000    0.12169
635680.0000    0.35542
635720.0000    0.36458
635760.0000    0.50726
635800.0000    0.23120
635840.0000    0.28369
635880.0000    0.10960
635920.0000    0.37262
635960.0000    0.39251
636000.0000    0.50512
636040.0000    0.45619
636080.0000    0.58255
636120.0000    0.31521
636160.0000    0.23835
636200.0000    0.25323
636240.0000    0.34437
636280.0000    0.31396
636320.0000    0.50554
636360.0000    0.30853
636400.0000    0.11152
636440.0000    0.36235
636480.0000    0.45825
636520.0000    0.60435
636560.0000    0.24714
636600.0000    0.28738
636640.0000    0.54944
636680.0000    0.35631
636720.0000    0.38196
636760.0000    0.12876
636800.0000    0.47049
636840.0000    0.42403
636880.0000    0.14430
636920.0000    0.26889
636960.0000    0.45649
637000.0000    0.70336
637040.0000    0.49178
637080.0000    0.32554
637120.0000    0.53405
637160.0000    0.72128
637200.0000    0.78003
637240.0000    0.20540
637280.0000    0.21788
637320.0000    0.33042
637360.0000    0.30127
637400.0000    0.33608
637440.0000    0.61967
637480.0000    0.36076
637520.0000    0.31726
637560.0000    0.29467
637600.0000    0.17307
637640.0000    0.09904
637680.0000    0.30007
637720.0000    0.49733
637760.0000    0.24833
637800.0000    0.30811
637840.0000    0.47544
637880.0000    0.38892
637920.0000    0.42276
637960.0000    0.33744
638000.0000    0.38897
638040.0000    0.52303
638080.0000    0.31359
638120.0000    0.29720
638160.0000    0.34200
638200.0000    0.30673
638240.0000    0.29606
638280.0000    0.48196
638320.0000    0.19175
638360.0000    0.28004
638400.0000    0.34740
638440.0000    0.32556
638480.0000    0.25457
638520.0000    0.33507
638560.0000    0.39515
638600.0000    0.33413
638640.0000    0.19438
638680.0000    0.37071
638720.0000    0.18520
638760.0000    0.13769
638800.0000    0.13481
638840.0000    0.29087
638880.0000    0.15977
638920.0000    0.31445
638960.0000    0.25989
639000.0000    0.06782
639040.0000    0.25493
639080.0000    0.21789
639120.0000    0.14453
639160.0000    0.44152
639200.0000    0.28075
639240.0000    0.25033
639280.0000    0.24036
639320.0000    0.12762
639360.0000    0.29115
639400.0000   -0.20690
639440.0000   -0.23853
639480.0000   -0.14540
639520.0000   -0.15465
639560.0000   -0.12915
639600.0000   -0.59106
639640.0000   -0.32653
639680.0000   -0.53422
639720.0000   -0.48538
639760.0000   -0.69654
639800.0000   -0.06143
639840.0000   -0.07324
639880.0000   -0.43233
639920.0000   -0.01398
639960.0000   -0.45797
640000.0000   -0.28052
640040.0000   -0.06894
640080.0000   -0.03660
640120.0000   -0.16693
640160.0000    0.34586
640200.0000    0.06805
640240.0000   -0.14634
640280.0000   -0.28195
640320.0000   -0.23527
640360.0000    0.00063
640400.0000   -0.25370
640440.0000   -0.01975
640480.0000   -0.28721
640520.0000   -0.37370
640560.0000    0.21117
640600.0000    0.01617
640640.0000    0.06605
640680.0000   -0.11226
640720.0000    0.06021
640760.0000   -0.12894
640800.0000   -0.17213
640840.0000   -0.05952
640880.0000   -0.06844
640920.0000   -0.13767
640960.0000   -0.49449
641000.0000   -0.18488
641040.0000   -0.06344
641080.0000   -0.21119
641120.0000   -0.25510
641160.0000    0.08752
641200.0000    0.27788
641240.0000    0.35569
641280.0000    0.38600
641320.0000    0.65689
641360.0000    0.48174
641400.0000    0.48897
641440.0000    0.29289
641480.0000    0.48451
641520.0000    0.28012
641560.0000    0.08334
641600.0000   -0.18069
641640.0000    0.03122
641680.0000    0.35264
641720.0000    0.56776
641760.0000    0.18518
641800.0000    0.27192
641840.0000    0.23223
641880.0000    0.48511
641920.0000    0.25086
641960.0000    0.26313
642000.0000    0.17929
642040.0000    0.65870
642080.0000    0.28182
642120.0000    0.34469
642160.0000    0.24472
642200.0000   -0.07354
642240.0000   -0.65050
642280.0000    0.13373
642320.0000    0.39119
642360.0000    0.07175
642400.0000    0.01618
642440.0000   -0.52470
642480.0000   -0.20033
642520.0000   -0.34703
642560.0000   -0.55362
642600.0000   -0.34945
642640.0000   -0.62791
642680.0000   -0.45774
642720.0000   -0.08124
642760.0000   -0.51353
642800.0000   -0.65745
642840.0000   -0.40155
642880.0000   -0.68813
642920.0000   -0.67880
642960.0000   -0.68146
643000.0000   -0.46936
643040.0000   -0.54818
643080.0000   -0.41066
643120.0000   -0.69590
643160.0000   -0.54064
643200.0000   -0.76187
643240.0000   -0.80747
643280.0000   -1.13329
643320.0000   -0.66560
643360.0000   -0.78412
643400.0000   -0.71285
643440.0000   -0.66131
643480.0000   -0.41345
643520.0000   -0.41505
643560.0000   -0.31809
643600.0000   -0.63630
643640.0000   -0.44583
643680.0000   -0.53661
643720.0000   -0.17643
643760.0000   -0.24171
643800.0000   -0.48212
643840.0000   -0.06841
643880.0000   -0.43964
643920.0000   -0.39687
643960.0000   -0.65838
644000.0000   -0.83255
644040.0000   -0.50219
644080.0000   -0.57048
644120.0000   -0.92550
644160.0000   -0.73826
644200.0000   -0.75810
644240.0000   -0.71532
644280.0000   -0.64199
644320.0000   -0.61026
644360.0000   -0.81467
644400.0000   -0.83336
644440.0000   -0.20717
644480.0000   -0.04246
644520.0000   -0.03993
644560.0000   -0.15498
644600.0000   -0.36475
644640.0000   -0.47743
644680.0000   -0.45848
644720.0000   -0.51010
644760.0000   -0.38129
644800.0000   -0.67186
644840.0000   -0.49931
644880.0000   -0.41725
644920.0000   -0.06518
644960.0000   -0.58281
645000.0000   -0.74102
645040.0000   -0.58513
645080.0000   -0.39656
645120.0000   -0.20260
645160.0000   -0.24885
645200.0000    0.22848
645240.0000    0.10320
645280.0000    0.06008
645320.0000   -0.03947
645360.0000    0.13853
645400.0000    0.03772
645440.0000    0.29274
645480.0000   -0.19805
645520.0000   -0.17000
645560.0000   -0.05401
645600.0000   -0.41413
645640.0000   -0.37655
645680.0000   -0.59271
645720.0000   -0.20375
645760.0000   -0.11281
645800.0000   -0.13514
645840.0000   -0.21956
645880.0000   -0.39403
645920.0000   -0.16317
645960.0000   -0.48221
646000.0000    0.08821
646040.0000   -0.08883
646080.0000   -0.16852
646120.0000    0.25212
646160.0000   -0.40778
646200.0000   -0.13759
646240.0000    0.17088
646280.0000   -0.32650
646320.0000   -0.38902
646360.0000   -0.54562
646400.0000   -0.46830
646440.0000   -0.36735
646480.0000   -0.37282
646520.0000   -0.60363
646560.0000   -0.56249
646600.0000   -0.72350
646640.0000   -0.42810
646680.0000   -0.48805
646720.0000   -0.44668
646760.0000   -0.20981
646800.0000   -0.25086
646840.0000   -0.75122
646880.0000   -0.30183
646920.0000   -0.42690
646960.0000   -0.39273
647000.0000   -0.50393
647040.0000   -0.54804
647080.0000   -0.48609
647120.0000   -0.57518
647160.0000   -0.62215
647200.0000   -0.23626
647240.0000   -0.33260
647280.0000   -0.13084
647320.0000   -0.23592
647360.0000   -0.35213
647400.0000   -0.21458
647440.0000   -0.35740
647480.0000   -0.45256
647520.0000   -0.10971
647560.0000   -0.12727
647600.0000   -0.09415
647640.0000   -0.27247
647680.0000   -0.19825
647720.0000   -0.18809
647760.0000   -0.13636
647800.0000   -0.30381
647840.0000   -0.58593
647880.0000   -0.53959
647920.0000   -0.28542
647960.0000   -0.39541
648000.0000   -0.55771
648040.0000   -0.38630
648080.0000   -0.61252
648120.0000   -0.38529
648160.0000   -0.25103
648200.0000   -0.38659
648240.0000   -0.28427
648280.0000   -0.10407
648320.0000   -0.43220
648360.0000   -0.37562
648400.0000   -0.35557
648440.0000   -0.07963
648480.0000   -0.22170
648520.0000   -0.30875
648560.0000   -0.41209
648600.0000   -0.37339
648640.0000   -0.15107
648680.0000   -0.36216
648720.0000   -0.23322
648760.0000   -0.43514
648800.0000   -0.12517
648840.0000   -0.53192
648880.0000   -0.53123
648920.0000   -0.42188
648960.0000   -0.59379
649000.0000   -0.58126
649040.0000   -0.61837
649080.0000   -0.47021
649120.0000   -0.59041
649160.0000   -0.69756
649200.0000   -0.66929
649240.0000   -0.65364
649280.0000   -0.59907
649320.0000   -0.55820
649360.0000   -0.26883
649400.0000   -0.38883
649440.0000   -0.52801
649480.0000   -0.52733
649520.0000   -0.47813
649560.0000   -0.78733
649600.0000   -0.55919
649640.0000   -0.45866
649680.0000   -0.20960
649720.0000   -0.22444
649760.0000   -0.15893
649800.0000   -0.10628
649840.0000   -0.14400
649880.0000   -0.40525
649920.0000   -0.35589
649960.0000   -0.77702
650000.0000   -0.10972
650040.0000   -0.20705
650080.0000   -0.09773
650120.0000   -0.19729
650160.0000   -0.15434
650200.0000   -0.12613
650240.0000   -0.48006
650280.0000   -0.56278
650320.0000   -0.33751
650360.0000   -0.57855
650400.0000   -0.46007
650440.0000   -0.68262
650480.0000   -0.03971
650520.0000   -0.13629
650560.0000   -0.62261
650600.0000   -0.74295
650640.0000   -0.49598
650680.0000   -0.30026
650720.0000   -0.22295
650760.0000   -0.32240
650800.0000   -0.18931
650840.0000   -0.04567
650880.0000   -0.57520
650920.0000   -0.60421
650960.0000   -0.28669
651000.0000   -0.42085
651040.0000   -0.36300
651080.0000   -0.59497
651120.0000   -0.42953
651160.0000   -0.58856
651200.0000   -0.46326
651240.0000   -0.80545
651280.0000   -0.53722
651320.0000   -0.67168
651360.0000   -0.33498
651400.0000   -0.28720
651440.0000   -0.43460
651480.0000   -0.24819
651520.0000   -0.60884
651560.0000   -0.39798
651600.0000   -0.37379
651640.0000   -0.52170
651680.0000   -0.74311
651720.0000   -0.35613
651760.0000   -0.57134
651800.0000   -0.47327
651840.0000   -0.54926
651880.0000   -0.35883
651920.0000   -0.44364
651960.0000   -0.41497
652000.0000   -0.24239
652040.0000   -0.05928
652080.0000   -0.23606
652120.0000   -0.07253
652160.0000   -0.08356
652200.0000   -0.03990
652240.0000   -0.26769
652280.0000   -0.14084
652320.0000   -0.19575
652360.0000   -0.56637
652400.0000    0.00729
652440.0000   -0.28023
652480.0000   -0.25929
652520.0000   -0.07506
652560.0000   -0.42509
652600.0000   -0.04083
652640.0000   -0.08230
652680.0000   -0.38642
652720.0000   -0.22523
652760.0000    0.03831
652800.0000   -0.07693
652840.0000   -0.13514
652880.0000   -0.03474
652920.0000   -0.11094
652960.0000   -0.05137
653000.0000   -0.09490
653040.0000   -0.45482
653080.0000   -0.33983
653120.0000   -0.23450
653160.0000   -0.25096
653200.0000   -0.29988
653240.0000   -0.24659
653280.0000   -0.30072
653320.0000   -0.32958
653360.0000   -0.20505
653400.0000   -0.13166
653440.0000   -0.31234
653480.0000   -0.66066
653520.0000   -0.65571
653560.0000   -0.47527
653600.0000   -0.62329
653640.0000   -0.55374
653680.0000   -0.39327
653720.0000   -0.30291
653760.0000   -0.03792
653800.0000   -0.08761
653840.0000   -0.49533
653880.0000   -0.63037
653920.0000   -0.28677
653960.0000   -0.60271
654000.0000   -0.51843
654040.0000   -0.47416
654080.0000   -0.53679
654120.0000   -0.35343
654160.0000   -0.19401
654200.0000   -0.10560
654240.0000   -0.20954
654280.0000   -0.59185
654320.0000   -0.69326
654360.0000   -0.36999
654400.0000   -0.37039
654440.0000   -0.01930
654480.0000   -0.15829
654520.0000   -0.15589
654560.0000   -0.10974
654600.0000    0.03318
654640.0000   -0.20816
654680.0000   -0.21797
654720.0000   -0.56854
654760.0000   -0.30824
654800.0000   -0.12916
654840.0000    0.17670
654880.0000    0.21138
654920.0000    0.05304
654960.0000   -0.38515
655000.0000   -0.18556
655040.0000   -0.05801
655080.0000   -0.19278
655120.0000   -0.03633
655160.0000   -0.01760
655200.0000   -0.27731
655240.0000   -0.21818
655280.0000   -0.07516
655320.0000   -0.20223
655360.0000   -0.36960
655400.0000   -0.27073
655440.0000   -0.37536
655480.0000   -0.02388
655520.0000    0.12742
655560.0000   -0.03201
655600.0000   -0.22161
655640.0000   -0.04778
655680.0000   -0.22144
655720.0000   -0.34932
655760.0000   -0.41796
655800.0000   -0.35941
655840.0000   -0.10589
655880.0000   -0.07244
655920.0000   -0.31407
655960.0000   -0.10745
656000.0000   -0.20042
656040.0000    0.09286
656080.0000   -0.10032
656120.0000    0.01218
656160.0000   -0.03055
656200.0000   -0.35009
656240.0000   -0.65273
656280.0000   -0.44926
656320.0000   -0.40444
656360.0000   -0.45919
656400.0000   -0.47735
656440.0000   -0.73911
656480.0000   -0.41636
656520.0000   -0.49401
656560.0000   -0.33017
656600.0000   -0.39724
656640.0000   -0.37162
656680.0000   -0.33295
656720.0000   -0.27714
656760.0000   -0.32398
656800.0000   -0.45749
656840.0000   -0.31210
656880.0000   -0.36588
656920.0000   -0.33506
656960.0000   -0.40192
657000.0000   -0.69307
657040.0000   -0.37458
657080.0000   -0.38276
657120.0000   -0.43543
657160.0000   -0.26896
657200.0000   -0.54217
657240.0000   -0.23849
657280.0000   -0.26935
657320.0000   -0.31815
657360.0000   -0.23622
657400.0000   -0.28988
657440.0000   -0.30883
657480.0000   -0.20501
657520.0000   -0.27376
657560.0000   -0.24838
657600.0000   -0.60697
657640.0000   -0.35556
657680.0000   -0.17683
657720.0000   -0.31248
657760.0000   -0.14764
657800.0000   -0.23425
657840.0000   -0.20839
657880.0000   -0.33551
657920.0000   -0.34633
657960.0000   -0.63740
658000.0000   -0.60175
658040.0000   -0.57865
658080.0000   -0.41648
658120.0000   -0.58411
658160.0000   -0.50725
658200.0000   -0.48026
658240.0000   -0.13876
658280.0000   -0.24042
658320.0000   -0.22634
658360.0000    0.09430
658400.0000    0.03759
658440.0000   -0.25199
658480.0000    0.00718
658520.0000   -0.17271
658560.0000   -0.26565
658600.0000   -0.13168
658640.0000   -0.35061
658680.0000   -0.41851
658720.0000   -0.24820
658760.0000   -0.20046
658800.0000   -0.29586
658840.0000   -0.04927
658880.0000   -0.38953
658920.0000   -0.26864
658960.0000   -0.32633
659000.0000   -0.05957
659040.0000   -0.15706
659080.0000   -0.02437
659120.0000    0.24384
659160.0000    0.25042
659200.0000    0.20806
659240.0000   -0.34673
659280.0000   -0.38045
659320.0000   -0.35667
659360.0000   -0.45207
659400.0000   -0.22508
659440.0000   -0.45025
659480.0000   -0.26687
659520.0000   -0.55323
659560.0000   -0.49897
659600.0000   -0.43527
659640.0000   -0.45586
659680.0000   -0.77680
659720.0000   -0.54784
659760.0000   -0.45262
659800.0000   -0.73565
659840.0000   -0.56259
659880.0000   -0.69088
659920.0000   -0.93478
659960.0000   -0.76867
660000.0000   -1.12028
660040.0000   -0.33424
660080.0000   -0.54907
660120.0000   -0.59088
660160.0000   -0.73675
660200.0000   -0.51527
660240.0000   -0.73874
660280.0000   -0.53145
660320.0000   -0.73001
660360.0000   -0.87482
660400.0000   -0.24128
660440.0000   -0.68392
660480.0000   -0.33013
660520.0000   -0.77603
660560.0000   -0.86690
660600.0000   -0.68001
660640.0000   -0.59324
660680.0000   -0.65934
660720.0000   -0.34830
660760.0000   -0.68192
660800.0000   -0.58109
660840.0000   -0.68730
660880.0000   -0.72310
660920.0000   -0.45250
660960.0000   -0.96005
661000.0000   -0.46736
661040.0000   -0.01810
661080.0000    0.05087
661120.0000   -0.26961
661160.0000   -0.48474
661200.0000   -0.67996
661240.0000   -0.62598
661280.0000   -0.80592
661320.0000   -0.48711
661360.0000   -0.36032
661400.0000   -0.55363
661440.0000   -0.35601
661480.0000   -0.33776
661520.0000   -0.68866
661560.0000   -0.38169
661600.0000   -0.62996
661640.0000   -0.55814
661680.0000   -0.82055
661720.0000   -0.52588
661760.0000   -0.50250
661800.0000   -0.30294
661840.0000   -0.46230
661880.0000   -0.46276
661920.0000   -0.71789
661960.0000   -0.50957
662000.0000   -0.16500
662040.0000   -0.17283
662080.0000    0.03557
662120.0000   -0.17141
662160.0000   -0.41039
662200.0000   -0.05212
662240.0000    0.17203
662280.0000   -0.04670
662320.0000   -0.46480
662360.0000    0.11610
662400.0000   -0.01915
662440.0000   -0.05501
662480.0000   -0.42530
662520.0000   -0.60047
662560.0000   -0.52983
662600.0000   -0.41529
662640.0000   -0.11770
662680.0000    0.07243
662720.0000    0.06378
662760.0000    0.07788
662800.0000    0.11992
662840.0000    0.20564
662880.0000    0.14534
662920.0000    0.09893
662960.0000    0.25571
663000.0000   -0.04455
663040.0000   -0.02362
663080.0000    0.06227
663120.0000   -0.00258
663160.0000    0.16676
663200.0000    0.16810
663240.0000    0.18899
663280.0000    0.48694
663320.0000    0.27948
663360.0000    0.25626
663400.0000    0.38253
663440.0000    0.41285
663480.0000    0.32414
663520.0000   -0.20617
663560.0000   -0.37443
663600.0000   -0.46524
663640.0000   -0.49431
663680.0000   -0.70093
663720.0000   -0.62819
663760.0000   -0.64430
663800.0000   -0.55884
663840.0000   -0.87201
663880.0000   -0.39441
663920.0000   -0.42215
663960.0000   -0.55399
664000.0000   -0.67850
664040.0000   -0.34225
664080.0000    0.03255
664120.0000   -0.45067
664160.0000   -0.54293
664200.0000   -0.82042
664240.0000   -0.82228
664280.0000   -0.74078
664320.0000   -0.80766
664360.0000   -0.73320
664400.0000   -0.74214
664440.0000   -0.80423
664480.0000   -0.78803
664520.0000   -0.50804
664560.0000   -0.72424
664600.0000   -0.83367
664640.0000   -0.98923
664680.0000   -0.85520
664720.0000   -0.78061
664760.0000   -0.62543
664800.0000   -0.67501
664840.0000   -0.61642
664880.0000   -0.62525
664920.0000   -0.52679
664960.0000   -0.57086
665000.0000   -0.63701
665040.0000   -0.27942
665080.0000   -0.22334
665120.0000   -0.10573
665160.0000   -0.20398
665200.0000   -0.12838
665240.0000    0.02267
665280.0000   -0.07123
665320.0000   -0.06239
665360.0000    0.05080
665400.0000    0.20496
665440.0000    0.25307
665480.0000    0.28111
665520.0000    0.53178
665560.0000    0.29038
665600.0000    0.36256
665640.0000    0.47670
665680.0000    0.44036
665720.0000    0.40921
665760.0000    0.31612
665800.0000    0.35264
665840.0000   -0.01370
665880.0000    0.21057
665920.0000    0.03727
665960.0000    0.00008
666000.0000    0.05400
666040.0000   -0.06456
666080.0000   -0.45450
666120.0000   -0.23741
666160.0000   -0.23550
666200.0000   -0.03317
666240.0000    0.26971
666280.0000   -0.30897
666320.0000    0.01442
666360.0000    0.03988
666400.0000   -0.45460
666440.0000   -0.26135
666480.0000   -0.50746
666520.0000   -0.46512
666560.0000   -0.39243
666600.0000   -0.33622
666640.0000   -0.49508
666680.0000   -0.15727
666720.0000   -0.14509
666760.0000   -0.14188
666800.0000   -0.04141
666840.0000    0.08899
666880.0000    0.12256
666920.0000    0.42769
666960.0000    0.44824
667000.0000    0.40796
667040.0000    0.26972
667080.0000    0.38491
667120.0000    0.57359
667160.0000    0.31158
667200.0000    0.17230
667240.0000    0.62375
667280.0000    0.20494
667320.0000    0.25018
667360.0000    0.18244
667400.0000    0.22373
667440.0000    0.09556
667480.0000    0.19917
667520.0000    0.07984
667560.0000    0.33612
667600.0000    0.34294
667640.0000    0.53495
667680.0000    0.47383
667720.0000    0.14229
667760.0000    0.20261
667800.0000    0.21475
667840.0000    0.28363
667880.0000    0.22834
667920.0000    0.30394
667960.0000    0.04197
668000.0000    0.19387
668040.0000    0.55047
668080.0000    0.33768
668120.0000    0.21164
668160.0000    0.33729
668200.0000    0.31919
668240.0000    0.33742
668280.0000    0.39312
668320.0000    0.22344
668360.0000    0.28988
668400.0000    0.34088
668440.0000    0.41062
668480.0000    0.27931
668520.0000    0.18054
668560.0000    0.34885
668600.0000    0.32104
668640.0000    0.34151
668680.0000   -0.17059
668720.0000   -0.11290
668760.0000   -0.44025
668800.0000   -0.23506
668840.0000    0.01662
668880.0000   -0.20344
668920.0000   -0.10697
668960.0000    0.15532
669000.0000    0.39153
669040.0000    0.25638
669080.0000    0.41238
669120.0000    0.09920
669160.0000   -0.00295
669200.0000    0.14077
669240.0000    0.26928
669280.0000    0.08979
669320.0000    0.19685
669360.0000    0.44069
669400.0000    0.36794
669440.0000    0.24269
669480.0000    0.21833
669520.0000    0.21029
669560.0000    0.04512
669600.0000    0.50938
669640.0000    0.39825
669680.0000    0.54632
669720.0000    0.36426
669760.0000    0.31517
669800.0000    0.39073
669840.0000    0.35860
669880.0000    0.35801
669920.0000    0.34120
669960.0000    0.38748
670000.0000    0.30869
670040.0000    0.24970
670080.0000    0.38650
670120.0000    0.11729
670160.0000    0.19689
670200.0000    0.40995
670240.0000    0.41014
670280.0000    0.40815
670320.0000    0.52770
670360.0000    0.41882
670400.0000    0.11934
670440.0000    0.56046
670480.0000    0.45363
670520.0000    0.10545
670560.0000    0.54208
670600.0000    0.49540
670640.0000    0.16917
670680.0000    0.46378
670720.0000    0.29115
670760.0000    0.43550
670800.0000    0.79060
670840.0000    0.45934
670880.0000    0.28079
670920.0000    0.45364
670960.0000    0.26926
671000.0000    0.39775
671040.0000    0.12354
671080.0000    0.19149
671120.0000    0.17474
671160.0000    0.24032
671200.0000    0.57094
671240.0000    0.17054
671280.0000    0.01092
671320.0000   -0.06702
671360.0000   -0.25325
671400.0000    0.05127
671440.0000    0.28984
671480.0000    0.26493
671520.0000    0.22025
671560.0000    0.16805
671600.0000   -0.05573
671640.0000   -0.36073
671680.0000   -0.06614
671720.0000   -0.07187
671760.0000    0.05413
671800.0000   -0.16458
671840.0000   -0.16801
671880.0000   -0.22562
671920.0000   -0.03150
671960.0000   -0.18100
672000.0000    0.01859
672040.0000   -0.01988
672080.0000   -0.23878
672120.0000   -0.29586
672160.0000   -0.48506
672200.0000   -0.09375
672240.0000   -0.21766
672280.0000   -0.25455
672320.0000   -0.13517
672360.0000   -0.11314
672400.0000   -0.24547
672440.0000    0.03273
672480.0000   -0.29572
672520.0000   -0.13300
672560.0000   -0.18038
672600.0000    0.02697
672640.0000   -0.05780
672680.0000   -0.23933
672720.0000    0.00153
672760.0000   -0.18487
672800.0000    0.03575
672840.0000   -0.16242
672880.0000   -0.29054
672920.0000   -0.17294
672960.0000    0.05693
673000.0000   -0.12328
673040.0000   -0.39166
673080.0000   -0.01721
673120.0000   -0.54319
673160.0000    0.10267
673200.0000    0.16652
673240.0000   -0.17160
673280.0000   -0.54923
673320.0000   -0.49546
673360.0000   -0.48792
673400.0000   -0.82989
673440.0000   -0.74847
673480.0000   -0.89919
673520.0000   -0.62656
673560.0000   -0.78073
673600.0000   -0.39381
673640.0000   -0.57932
673680.0000   -0.25751
673720.0000   -0.34774
673760.0000   -0.19170
673800.0000    0.11164
673840.0000    0.02659
673880.0000   -0.06879
673920.0000   -0.01042
673960.0000   -0.12188
674000.0000   -0.14652
674040.0000   -0.02180
674080.0000    0.37178
674120.0000   -0.11482
674160.0000   -0.06514
674200.0000   -0.12395
674240.0000    0.11895
674280.0000    0.23367
674320.0000    0.21791
674360.0000    0.29508
674400.0000    0.43417
674440.0000    0.32093
674480.0000    0.29190
674520.0000    0.31433
674560.0000   -0.01845
674600.0000    0.25156
674640.0000    0.10964
674680.0000   -0.09628
674720.0000    0.32582
674760.0000    0.27616
674800.0000    0.16696
674840.0000    0.06022
674880.0000   -0.17967
674920.0000   -0.08507
674960.0000   -0.14773
675000.0000   -0.21471
675040.0000   -0.34726
675080.0000   -0.16604
675120.0000    0.09813
675160.0000    0.22673
675200.0000    0.13180
675240.0000    0.40144
675280.0000    0.35457
675320.0000    0.33777
675360.0000    0.15957
675400.0000    0.42924
675440.0000    0.36472
675480.0000    0.01812
675520.0000    0.24261
675560.0000    0.24563
675600.0000    0.24289
675640.0000    0.27923
675680.0000    0.17197
675720.0000    0.16655
675760.0000    0.16209
675800.0000    0.04381
675840.0000    0.08251
675880.0000    0.17335
675920.0000   -0.15159
675960.0000    0.06833
676000.0000   -0.04637
676040.0000   -0.08164
676080.0000    0.19912
676120.0000    0.08552
676160.0000   -0.00624
676200.0000   -0.17373
676240.0000   -0.06087
676280.0000   -0.14550
676320.0000   -0.31128
676360.0000    0.04991
676400.0000   -0.13267
676440.0000   -0.23906
676480.0000   -0.36706
676520.0000   -0.43134
676560.0000   -0.14706
676600.0000   -0.26269
676640.0000   -0.40260
676680.0000   -0.02741
676720.0000    0.05767
676760.0000   -0.30605
676800.0000   -0.02975
676840.0000   -0.39381
676880.0000   -0.14195
676920.0000   -0.64825
676960.0000   -0.40645
677000.0000   -0.59268
677040.0000   -0.60930
677080.0000   -0.31266
677120.0000   -0.39068
677160.0000   -0.58270
677200.0000   -0.18906
677240.0000   -0.16644
677280.0000   -0.72496
677320.0000   -0.43999
677360.0000   -0.57476
677400.0000   -0.12937
677440.0000   -0.21121
677480.0000   -0.14815
677520.0000   -0.35119
677560.0000   -0.13053
677600.0000   -0.11017
677640.0000   -0.31683
677680.0000    0.00211
677720.0000   -0.03827
677760.0000   -0.12212
677800.0000   -0.06087
677840.0000   -0.25330
677880.0000   -0.37441
677920.0000   -0.44543
677960.0000   -0.49677
678000.0000   -0.70216
678040.0000   -0.51884
678080.0000   -0.08330
678120.0000   -0.20181
678160.0000   -0.14953
678200.0000   -0.27913
678240.0000   -0.28012
678280.0000   -0.21890
678320.0000   -0.07002
678360.0000   -0.16199
678400.0000   -0.02731
678440.0000   -0.24407
678480.0000   -0.16113
678520.0000   -0.05698
678560.0000   -0.08812
678600.0000   -0.16657
678640.0000   -0.27619
678680.0000   -0.57725
678720.0000   -0.33771
678760.0000   -0.31938
678800.0000   -0.51111
678840.0000   -0.41574
678880.0000   -0.29246
678920.0000   -0.39881
678960.0000   -0.43011
679000.0000   -0.16177
679040.0000   -0.05176
679080.0000   -0.04120
679120.0000   -0.22974
679160.0000   -0.27231
679200.0000   -0.26209
679240.0000   -0.45266
679280.0000   -0.28525
679320.0000   -0.06315
679360.0000   -0.08790
679400.0000   -0.05104
679440.0000   -0.12905
679480.0000   -0.05191
679520.0000   -0.23903
679560.0000   -0.07161
679600.0000   -0.10606
679640.0000   -0.29848
679680.0000   -0.08427
679720.0000   -0.10885
679760.0000   -0.35320
679800.0000   -0.41682
679840.0000   -0.05320
679880.0000    0.08367
679920.0000    0.01362
679960.0000   -0.12380
680000.0000   -0.27799
680040.0000   -0.29149
680080.0000   -0.28793
680120.0000   -0.12248
680160.0000   -0.17208
680200.0000   -0.32441
680240.0000   -0.52521
680280.0000   -0.49248
680320.0000   -0.58069
680360.0000   -0.32194
680400.0000   -0.62915
680440.0000   -0.38748
680480.0000   -0.36091
680520.0000   -0.48790
680560.0000   -0.11486
680600.0000   -0.39067
680640.0000   -0.11965
680680.0000   -0.38559
680720.0000   -0.30349
680760.0000   -0.23541
680800.0000   -0.42003
680840.0000   -0.19093
680880.0000   -0.44014
680920.0000   -0.42116
680960.0000   -0.07628
681000.0000   -0.21285
681040.0000   -0.47011
681080.0000   -0.41809
681120.0000   -0.27586
681160.0000   -0.86615
681200.0000   -0.55847
681240.0000   -0.55036
681280.0000   -0.67978
681320.0000   -0.62225
681360.0000   -0.02720
681400.0000   -0.40284
681440.0000    0.30162
681480.0000    0.08786
681520.0000    0.02569
681560.0000   -0.33630
681600.0000   -0.43622
681640.0000   -0.34569
681680.0000   -0.62768
681720.0000   -0.45674
681760.0000   -0.20485
681800.0000   -0.00381
681840.0000   -0.03479
681880.0000   -0.48485
681920.0000   -0.55115
681960.0000   -0.68360
682000.0000   -0.52013
682040.0000   -0.12606
682080.0000   -0.26689
682120.0000   -0.64850
682160.0000   -0.35494
682200.0000   -0.65019
682240.0000   -0.61046
682280.0000   -0.57630
682320.0000   -0.85994
682360.0000   -0.60717
682400.0000   -0.26508
682440.0000   -0.27659
682480.0000   -0.49219
682520.0000   -0.60131
682560.0000   -0.61232
682600.0000   -0.62000
682640.0000   -0.62662
682680.0000   -0.61750
682720.0000   -0.49930
682760.0000   -0.46706
682800.0000   -0.66207
682840.0000   -0.78254
682880.0000   -0.62595
682920.0000   -0.72073
682960.0000   -0.79005
683000.0000   -0.76243
683040.0000   -0.99399
683080.0000   -0.43166
683120.0000   -0.20648
683160.0000   -0.06906
683200.0000   -0.15413
683240.0000    0.27669
683280.0000   -0.25192
683320.0000   -0.27487
683360.0000    0.01659
683400.0000   -0.21590
683440.0000   -0.14231
683480.0000    0.11539
683520.0000   -0.17402
683560.0000   -0.34583
683600.0000   -0.21476
683640.0000   -0.34599
683680.0000   -0.32104
683720.0000   -0.55501
683760.0000   -0.51955
683800.0000   -0.45675
683840.0000   -0.51838
683880.0000   -0.35804
683920.0000   -0.35532
683960.0000   -0.66033
684000.0000   -0.61130
684040.0000   -0.71529
684080.0000   -0.55500
684120.0000   -0.35836
684160.0000   -0.41157
684200.0000   -0.12975
684240.0000   -0.20520
684280.0000   -0.23618
684320.0000    0.05002
684360.0000   -0.03767
684400.0000   -0.30668
684440.0000   -0.10496
684480.0000   -0.10659
684520.0000   -0.51204
684560.0000   -0.61402
684600.0000   -0.60540
684640.0000   -0.84750
684680.0000   -0.40627
684720.0000   -0.53784
684760.0000   -0.57114
684800.0000   -0.46401
684840.0000   -0.20658
684880.0000    0.00201
684920.0000   -0.23455
684960.0000   -0.21727
685000.0000   -0.21433
685040.0000   -0.26464
685080.0000    0.01408
685120.0000   -0.27333
685160.0000   -0.09460
685200.0000   -0.21831
685240.0000   -0.17288
685280.0000    0.01462
685320.0000   -0.19322
685360.0000   -0.25851
685400.0000   -0.19965
685440.0000   -0.08141
685480.0000   -0.10168
685520.0000   -0.30047
685560.0000   -0.34330
685600.0000   -0.70013
685640.0000   -0.73279
685680.0000   -0.42417
685720.0000   -0.61048
685760.0000   -0.46511
685800.0000   -0.70929
685840.0000   -0.79724
685880.0000   -0.62430
685920.0000   -0.69145
685960.0000   -0.53448
686000.0000   -0.29885
686040.0000   -0.30382
686080.0000   -0.08602
686120.0000   -0.16698
686160.0000   -0.46876
686200.0000   -0.40970
686240.0000   -0.34037
686280.0000   -0.08103
686320.0000   -0.30340
686360.0000   -0.26502
686400.0000   -0.14665
686440.0000   -0.39605
686480.0000   -0.15639
686520.0000   -0.28486
686560.0000   -0.26281
686600.0000   -0.35030
686640.0000   -0.05611
686680.0000   -0.25578
686720.0000   -0.08493
686760.0000   -0.08336
686800.0000   -0.28457
686840.0000   -0.32776
686880.0000   -0.46919
686920.0000   -0.51294
686960.0000   -0.40216
687000.0000   -0.64704
687040.0000   -0.49383
687080.0000   -0.30294
687120.0000   -0.10271
687160.0000   -0.43017
687200.0000   -0.47908
687240.0000   -0.29987
687280.0000   -0.42681
687320.0000   -0.20077
687360.0000   -0.27822
687400.0000   -0.61134
687440.0000   -0.61886
687480.0000   -0.40437
687520.0000   -0.31291
687560.0000   -0.18770
687600.0000   -0.39268
687640.0000   -0.67817
687680.0000   -0.84017
687720.0000   -0.61813
687760.0000   -0.67564
687800.0000   -0.32152
687840.0000   -0.21854
687880.0000   -0.02696
687920.0000   -0.46896
687960.0000   -0.55856
688000.0000   -0.51798
688040.0000   -0.46948
688080.0000   -0.36709
688120.0000   -0.33904
688160.0000   -0.31698
688200.0000   -0.32596
688240.0000   -0.41045
688280.0000   -0.33570
688320.0000   -0.76995
688360.0000   -0.33422
688400.0000   -0.48159
688440.0000   -0.36964
688480.0000   -0.31145
688520.0000   -0.56207
688560.0000   -0.36851
688600.0000   -0.60131
688640.0000   -0.63179
688680.0000   -0.29012
688720.0000   -0.58086
688760.0000   -0.24904
688800.0000   -0.15637
688840.0000    0.18604
688880.0000    0.17013
688920.0000    0.04865
688960.0000    0.19661
689000.0000   -0.06913
689040.0000   -0.23625
689080.0000    0.04485
689120.0000   -0.26514
689160.0000   -0.02710
689200.0000   -0.22704
689240.0000   -0.24207
689280.0000   -0.10439
689320.0000   -0.18958
689360.0000   -0.13654
689400.0000   -0.20625
689440.0000   -0.14719
689480.0000   -0.04877
689520.0000   -0.13292
689560.0000   -0.09581
689600.0000   -0.34980
689640.0000   -0.65513
689680.0000   -0.52189
689720.0000   -0.54215
689760.0000   -0.60525
689800.0000   -0.89343
689840.0000   -0.62611
689880.0000   -0.78112
689920.0000   -0.81080
689960.0000   -1.02721
690000.0000   -1.26364
690040.0000   -0.69328
690080.0000   -0.64727
690120.0000   -0.37767
690160.0000   -0.60355
690200.0000   -0.67206
690240.0000   -0.68343
690280.0000   -0.00982
690320.0000   -0.49008
690360.0000   -0.41911
690400.0000   -0.62273
690440.0000   -0.15402
690480.0000   -0.01532
690520.0000   -0.14508
690560.0000   -0.82079
690600.0000   -0.70210
690640.0000   -0.42500
690680.0000   -0.32467
690720.0000   -0.26566
690760.0000   -0.35390
690800.0000   -0.47588
690840.0000   -0.35971
690880.0000   -0.17473
690920.0000    0.08992
690960.0000   -0.26723
691000.0000   -0.27161
691040.0000   -0.21460
691080.0000   -0.07046
691120.0000   -0.29498
691160.0000   -0.21978
691200.0000   -0.31551
691240.0000   -0.38184
691280.0000   -0.28332
691320.0000   -0.22510
691360.0000   -0.33908
691400.0000   -0.15697
691440.0000   -0.42796
691480.0000   -0.20008
691520.0000   -0.26588
691560.0000   -0.16623
691600.0000    0.05112
691640.0000    0.04321
691680.0000   -0.63046
691720.0000   -0.36277
691760.0000   -0.25622
691800.0000   -0.30195
691840.0000   -0.43390
691880.0000   -0.55076
691920.0000   -0.37894
691960.0000   -0.34976
692000.0000   -0.50480
692040.0000   -0.40645
692080.0000   -0.32410
692120.0000   -0.19251
692160.0000   -0.30410
692200.0000   -0.18937
692240.0000   -0.24943
692280.0000   -0.22323
692320.0000   -0.19337
692360.0000   -0.22304
692400.0000   -0.05505
692440.0000   -0.16884
692480.0000   -0.22039
692520.0000   -0.28542
692560.0000   -0.12279
692600.0000   -0.18924
692640.0000   -0.27695
692680.0000   -0.16450
692720.0000   -0.23270
692760.0000   -0.41755
692800.0000   -0.22743
692840.0000   -0.46265
692880.0000   -0.65986
692920.0000   -0.78691
692960.0000   -0.48720
693000.0000   -0.53533
693040.0000   -0.30313
693080.0000   -0.48093
693120.0000   -0.03456
693160.0000   -0.49227
693200.0000   -0.40879
693240.0000   -0.42447
693280.0000   -0.25858
693320.0000   -0.36929
693360.0000   -0.31078
693400.0000   -0.61282
693440.0000   -0.22865
693480.0000   -0.35689
693520.0000   -0.32766
693560.0000   -0.24120
693600.0000   -0.59725
693640.0000   -0.37480
693680.0000   -0.24282
693720.0000   -0.43665
693760.0000   -0.30270
693800.0000   -0.17122
693840.0000   -0.47778
693880.0000   -0.16388
693920.0000   -0.32816
693960.0000   -0.19494
694000.0000   -0.31293
694040.0000   -0.31702
694080.0000   -0.17202
694120.0000   -0.23356
694160.0000   -0.21968
694200.0000   -0.26504
694240.0000   -0.55992
694280.0000   -0.62356
694320.0000   -0.52855
694360.0000   -0.32227
694400.0000   -0.11451
694440.0000   -0.21724
694480.0000   -0.40689
694520.0000   -0.56751
694560.0000   -0.59326
694600.0000   -0.48006
694640.0000   -0.53400
694680.0000   -0.23312
694720.0000   -0.64546
694760.0000   -0.50712
694800.0000   -0.55432
694840.0000   -0.67108
694880.0000   -0.56622
694920.0000   -0.61315
694960.0000   -0.62511
695000.0000   -0.44114
695040.0000   -0.67766
695080.0000   -0.36178
695120.0000   -0.46351
695160.0000   -0.45072
695200.0000   -0.52114
695240.0000   -0.39385
695280.0000   -0.07966
695320.0000   -0.13006
695360.0000   -0.38045
695400.0000   -0.48374
695440.0000   -0.35462
695480.0000   -0.13103
695520.0000   -0.32091
695560.0000   -0.27554
695600.0000   -0.28220
695640.0000   -0.42007
695680.0000   -0.19798
695720.0000   -0.05424
695760.0000   -0.29750
695800.0000   -0.35323
695840.0000   -0.32577
695880.0000   -0.26607
695920.0000   -0.26954
695960.0000   -0.10758
696000.0000   -0.13340
696040.0000   -0.42442
696080.0000   -0.16679
696120.0000   -0.42786
696160.0000   -0.43329
696200.0000   -0.26945
696240.0000   -0.16494
696280.0000   -0.35133
696320.0000   -0.66683
696360.0000   -0.23372
696400.0000   -0.24913
696440.0000   -0.20541
696480.0000   -0.28073
696520.0000   -0.32840
696560.0000   -0.24416
696600.0000   -0.40230
696640.0000   -0.33524
696680.0000   -0.22272
696720.0000   -0.29046
696760.0000   -0.32008
696800.0000   -0.20189
696840.0000   -0.22851
696880.0000   -0.04681
696920.0000   -0.03681
696960.0000   -0.19933
697000.0000   -0.43108
697040.0000   -0.24653
697080.0000   -0.39274
697120.0000   -0.33613
697160.0000   -0.24551
697200.0000   -0.23126
697240.0000   -0.56118
697280.0000   -0.13653
697320.0000   -0.25622
697360.0000   -0.12527
697400.0000   -0.03091
697440.0000   -0.18809
697480.0000   -0.33314
697520.0000   -0.23034
697560.0000   -0.26289
697600.0000   -0.40374
697640.0000   -0.73265
697680.0000   -0.20827
697720.0000   -0.49272
697760.0000   -0.63872
697800.0000   -0.69544
697840.0000   -0.70528
697880.0000   -0.53288
697920.0000   -0.52326
697960.0000   -0.42407
698000.0000   -0.38146
698040.0000   -0.38392
698080.0000   -0.42362
698120.0000   -0.46249
698160.0000   -0.26867
698200.0000   -0.93615
698240.0000   -0.32910
698280.0000   -0.68557
698320.0000   -0.70633
698360.0000   -0.94598
698400.0000   -0.74194
698440.0000   -0.29498
698480.0000   -0.01262
698520.0000   -0.16608
698560.0000   -0.19479
698600.0000   -0.01503
698640.0000    0.08161
698680.0000   -0.33669
698720.0000   -0.02704
698760.0000   -0.20345
698800.0000   -0.16682
698840.0000   -0.07548
698880.0000   -0.55378
698920.0000   -0.27432
698960.0000   -0.38887
699000.0000   -0.25017
699040.0000   -0.11532
699080.0000   -0.00084
699120.0000   -0.37234
699160.0000   -0.20565
699200.0000   -0.06637
699240.0000   -0.17230
699280.0000   -0.13538
699320.0000   -0.33387
699360.0000   -0.48293
699400.0000   -0.14804
699440.0000   -0.25316
699480.0000    0.12964
699520.0000   -0.05978
699560.0000    0.19793
699600.0000    0.08629
699640.0000   -0.08687
699680.0000   -0.09492
699720.0000    0.06188
699760.0000    0.07635
699800.0000   -0.05545
699840.0000    0.02139
699880.0000   -0.00252
699920.0000    0.02966
699960.0000    0.04119
700000.0000    0.00337
700040.0000    0.00076
700080.0000    0.06063
700120.0000   -0.13582
700160.0000   -0.34316
700200.0000   -0.22363
700240.0000   -0.26892
700280.0000   -0.15349
700320.0000   -0.45392
700360.0000   -0.33147
700400.0000   -0.50879
700440.0000   -0.46672
700480.0000   -0.42227
700520.0000   -0.33245
700560.0000   -0.34648
700600.0000   -0.28633
700640.0000   -0.33869
700680.0000   -0.42145
700720.0000   -0.87735
700760.0000   -0.69480
700800.0000   -0.69676
700840.0000   -0.92893
700880.0000   -0.67177
700920.0000   -0.60138
700960.0000   -0.67653
701000.0000   -0.51569
701040.0000   -0.45989
701080.0000   -0.54399
701120.0000   -0.47629
701160.0000   -0.34817
701200.0000   -0.41193
701240.0000   -0.68441
701280.0000   -0.89295
701320.0000   -0.78662
701360.0000   -0.62605
701400.0000   -0.61656
701440.0000   -0.52741
701480.0000   -0.44582
701520.0000   -0.13288
701560.0000   -0.30794
701600.0000   -0.19585
701640.0000   -0.24599
701680.0000   -0.33531
701720.0000   -0.14312
701760.0000   -0.41163
701800.0000   -0.47656
701840.0000   -0.97238
701880.0000   -0.68507
701920.0000   -0.46196
701960.0000   -0.66751
702000.0000   -0.46135
702040.0000   -0.56967
702080.0000   -0.65989
702120.0000   -0.71732
702160.0000   -0.58736
702200.0000   -0.55835
702240.0000   -0.54483
702280.0000   -0.63912
702320.0000   -0.19795
702360.0000   -0.47816
702400.0000   -0.28655
702440.0000   -0.31721
702480.0000   -0.52425
702520.0000   -0.34540
702560.0000   -0.25959
702600.0000   -0.57010
702640.0000   -0.18313
702680.0000   -0.15689
702720.0000   -0.27369
702760.0000   -0.37692
702800.0000   -0.71098
702840.0000   -0.57288
702880.0000   -0.43742
702920.0000   -0.38648
702960.0000   -0.64487
703000.0000   -0.55412
703040.0000   -0.74737
703080.0000   -0.67935
703120.0000   -0.54380
703160.0000   -0.42295
703200.0000   -0.21903
703240.0000   -0.39290
703280.0000   -0.35072
703320.0000   -0.46865
703360.0000   -0.76157
703400.0000   -0.51569
703440.0000   -0.65236
703480.0000   -0.71605
703520.0000   -0.80577
703560.0000   -0.54194
703600.0000   -0.67027
703640.0000   -0.64445
703680.0000   -0.67470
703720.0000   -0.30234
703760.0000   -0.46582
703800.0000   -0.34750
703840.0000   -0.11119
703880.0000   -0.53463
703920.0000   -0.01483
703960.0000   -0.46865
704000.0000   -0.71316
704040.0000   -0.77467
704080.0000   -0.62025
704120.0000   -0.70214
704160.0000   -0.69206
704200.0000   -0.63103
704240.0000   -0.43167
704280.0000   -0.44323
704320.0000   -0.51051
704360.0000   -0.27171
704400.0000   -0.46185
704440.0000   -0.48985
704480.0000   -1.00138
704520.0000   -0.81275
704560.0000   -0.68477
704600.0000   -0.66819
704640.0000   -0.91026
704680.0000   -0.83542
704720.0000   -0.80357
704760.0000   -0.89586
704800.0000   -0.83722
704840.0000   -0.96347
704880.0000   -0.69096
704920.0000   -0.65446
704960.0000   -0.53255
705000.0000   -0.47137
705040.0000   -0.62739
705080.0000   -0.47584
705120.0000   -0.80949
705160.0000   -0.21969
705200.0000   -0.15671
705240.0000    0.48652
705280.0000    0.31657
705320.0000   -0.16327
705360.0000   -0.34948
705400.0000   -0.24407
705440.0000    0.04332
705480.0000   -0.64779
705520.0000   -0.03465
705560.0000   -0.11507
705600.0000   -0.37410
705640.0000   -0.21985
705680.0000   -0.38398
705720.0000   -0.51190
705760.0000   -0.26769
705800.0000   -0.33305
705840.0000   -0.44591
705880.0000   -0.19155
705920.0000   -0.58532
705960.0000   -0.49816
706000.0000   -0.58140
706040.0000   -0.47189
706080.0000   -0.42255
706120.0000   -0.38309
706160.0000   -0.36518
706200.0000   -0.22586
706240.0000   -0.39548
706280.0000   -0.44456
706320.0000   -0.64118
706360.0000   -0.41871
706400.0000   -0.41216
706440.0000   -0.30807
706480.0000   -0.39231
706520.0000   -0.27916
706560.0000   -0.53979
706600.0000   -0.30248
706640.0000   -0.35066
706680.0000   -0.20967
706720.0000   -0.27845
706760.0000   -0.41353
706800.0000   -0.19561
706840.0000   -0.23587
706880.0000   -0.24645
706920.0000   -0.34758
706960.0000   -0.29898
707000.0000   -0.38909
707040.0000   -0.15613
707080.0000   -0.16397
707120.0000   -0.05253
707160.0000   -0.02286
707200.0000   -0.24881
707240.0000   -0.25577
707280.0000   -0.34450
707320.0000   -0.26182
707360.0000   -0.73738
707400.0000   -0.57953
707440.0000   -0.45410
707480.0000   -0.02109
707520.0000   -0.31694
707560.0000   -0.21211
707600.0000   -0.15195
707640.0000   -0.22932
707680.0000   -0.02770
707720.0000   -0.01520
707760.0000   -0.35235
707800.0000   -0.11189
707840.0000   -0.05827
707880.0000   -0.21661
707920.0000   -0.33151
707960.0000   -0.01020
708000.0000   -0.40765
708040.0000   -0.51962
708080.0000   -0.20008
708120.0000   -0.29822
708160.0000   -0.27784
708200.0000   -0.32416
708240.0000   -0.25898
708280.0000   -0.20532
708320.0000   -0.38520
708360.0000   -0.54334
708400.0000   -0.48503
708440.0000   -0.41752
708480.0000   -0.40928
708520.0000   -0.36187
708560.0000   -0.50385
708600.0000   -0.46985
708640.0000   -0.48634
708680.0000   -0.31659
708720.0000   -0.22448
708760.0000   -0.00310
708800.0000   -0.42810
708840.0000   -0.34887
708880.0000   -0.45542
708920.0000   -0.46452
708960.0000   -0.45146
709000.0000   -0.54099
709040.0000   -0.20771
709080.0000   -0.29993
709120.0000   -0.25378
709160.0000   -0.19117
709200.0000   -0.17216
709240.0000   -0.48687
709280.0000   -0.44226
709320.0000   -0.31525
709360.0000   -0.01415
709400.0000   -0.26674
709440.0000   -0.40563
709480.0000   -0.10460
709520.0000   -0.77776
709560.0000   -0.62312
709600.0000   -0.61344
709640.0000   -0.39290
709680.0000   -0.70683
709720.0000   -0.51434
709760.0000   -0.15369
709800.0000   -0.26664
709840.0000   -0.36543
709880.0000   -0.62096
709920.0000   -0.47414
709960.0000   -0.51654
710000.0000   -0.63305
710040.0000   -0.14133
710080.0000   -0.33864
710120.0000   -0.36190
710160.0000   -0.33486
710200.0000   -0.66226
710240.0000   -0.37708
710280.0000   -0.45626
710320.0000   -0.31071
710360.0000   -0.62996
710400.0000    0.01016
710440.0000   -0.11661
710480.0000   -0.00527
710520.0000   -0.14155
710560.0000   -0.35673
710600.0000   -0.32535
710640.0000   -0.69334
710680.0000   -0.24515
710720.0000   -0.51867
710760.0000   -0.35179
710800.0000   -0.32069
710840.0000   -0.17998
710880.0000   -0.39697
710920.0000   -0.43062
710960.0000   -0.39612
711000.0000   -0.59562
711040.0000   -0.48418
711080.0000   -0.75576
711120.0000   -0.58667
711160.0000   -0.59280
711200.0000   -0.62685
711240.0000   -0.72346
711280.0000   -0.46397
711320.0000   -0.51643
711360.0000   -0.63657
711400.0000   -0.47609
711440.0000   -0.40503
711480.0000   -0.56181
711520.0000   -0.50116
711560.0000   -0.58172
711600.0000   -0.43989
711640.0000   -0.34368
711680.0000   -0.44893
711720.0000   -0.53352
711760.0000   -0.56341
711800.0000   -1.17303
711840.0000   -0.82489
711880.0000   -1.03452
711920.0000   -0.33823
711960.0000   -0.63781
712000.0000   -0.82038
712040.0000   -1.13375
712080.0000   -0.66702
712120.0000   -0.75961
712160.0000   -0.62723
712200.0000   -0.55941
712240.0000   -0.14858
712280.0000   -0.63665
712320.0000   -0.50712
712360.0000   -0.58649
712400.0000   -0.16638
712440.0000   -0.44204
712480.0000    0.11359
712520.0000   -0.27298
712560.0000    0.10123
712600.0000   -0.16573
712640.0000   -0.13777
712680.0000   -0.06374
712720.0000   -0.15055
712760.0000   -0.00001
712800.0000   -0.21471
712840.0000   -0.21742
712880.0000   -0.10146
712920.0000   -0.08417
712960.0000   -0.21930
713000.0000   -0.43338
713040.0000   -0.15860
713080.0000   -0.25142
713120.0000   -0.33101
713160.0000   -0.51175
713200.0000   -0.47196
713240.0000   -0.49098
713280.0000   -0.77760
713320.0000   -0.40718
713360.0000   -0.54889
713400.0000   -0.72566
713440.0000   -0.11691
713480.0000   -0.28594
713520.0000   -0.38566
713560.0000   -0.51378
713600.0000   -0.43599
713640.0000   -0.42578
713680.0000   -0.45185
713720.0000   -0.36649
713760.0000   -0.59430
713800.0000   -0.39002
713840.0000   -0.50438
713880.0000   -0.70411
713920.0000   -0.94365
713960.0000   -1.08163
714000.0000   -0.90605
714040.0000   -0.91096
714080.0000   -0.87071
714120.0000   -0.55199
714160.0000   -0.72103
714200.0000   -0.84983
714240.0000   -1.00453
714280.0000   -0.73924
714320.0000   -0.42743
714360.0000   -0.93822
714400.0000   -0.61798
714440.0000   -0.20347
714480.0000   -0.30856
714520.0000   -0.38653
714560.0000   -0.22957
714600.0000   -0.23830
714640.0000   -0.16913
714680.0000   -0.28362
714720.0000   -0.01660
714760.0000    0.08247
714800.0000   -0.00263
714840.0000    0.05556
714880.0000    0.07977
714920.0000    0.11346
714960.0000    0.10380
715000.0000    0.15193
715040.0000   -0.02490
715080.0000   -0.01938
715120.0000    0.13306
715160.0000   -0.01007
715200.0000    0.11636
715240.0000    0.16729
715280.0000    0.15292
715320.0000    0.12818
715360.0000    0.08282
715400.0000    0.21363
715440.0000    0.08022
715480.0000   -0.24995
715520.0000   -0.19030
715560.0000   -0.41358
715600.0000   -0.42882
715640.0000   -0.23882
715680.0000   -0.24117
715720.0000   -0.63492
715760.0000   -0.45682
715800.0000   -0.41821
715840.0000   -0.41271
715880.0000   -0.30312
715920.0000   -0.80758
715960.0000   -0.49564
716000.0000   -0.74029
716040.0000   -0.29591
716080.0000   -0.26170
716120.0000   -0.28251
716160.0000   -0.36247
716200.0000   -0.39783
716240.0000   -0.84247
716280.0000   -0.82946
716320.0000   -0.55950
716360.0000   -0.24393
716400.0000   -0.56792
716440.0000   -0.86257
716480.0000   -0.71582
716520.0000   -0.75967
716560.0000   -0.72650
716600.0000   -0.72508
716640.0000   -0.45417
716680.0000   -0.90739
716720.0000   -0.49294
716760.0000   -0.85605
716800.0000   -0.58972
716840.0000   -0.48827
716880.0000   -0.59394
716920.0000   -0.48069
716960.0000   -0.65818
717000.0000   -0.48166
717040.0000   -0.65403
717080.0000   -0.38688
717120.0000   -0.20892
717160.0000   -0.55581
717200.0000   -0.57628
717240.0000   -0.30185
717280.0000   -0.26685
717320.0000   -0.50923
717360.0000   -0.26879
717400.0000   -0.29637
717440.0000   -0.19340
717480.0000   -0.11769
717520.0000   -0.27064
717560.0000   -0.18485
717600.0000   -0.32961
717640.0000   -0.37836
717680.0000   -0.42116
717720.0000   -0.51278
717760.0000   -0.40580
717800.0000   -0.43141
717840.0000   -0.35593
717880.0000   -0.35407
717920.0000   -0.40735
717960.0000   -0.68163
718000.0000   -0.28186
718040.0000   -0.28549
718080.0000   -0.29303
718120.0000   -0.49521
718160.0000   -0.40889
718200.0000   -0.10954
718240.0000   -0.14865
718280.0000   -0.19693
718320.0000   -0.27227
718360.0000   -0.04695
718400.0000   -0.10821
718440.0000   -0.27713
718480.0000   -0.17071
718520.0000    0.05035
718560.0000    0.03557
718600.0000   -0.02703
718640.0000   -0.48293
718680.0000   -0.42886
718720.0000   -0.27722
718760.0000   -0.35260
718800.0000   -0.44442
718840.0000   -0.29120
718880.0000   -0.53588
718920.0000   -0.22678
718960.0000   -0.19605
719000.0000   -0.24391
719040.0000   -0.17846
719080.0000   -0.00683
719120.0000   -0.36038
719160.0000   -0.62786
719200.0000   -0.54577
719240.0000   -0.72974
719280.0000   -0.59502
719320.0000   -0.55966
719360.0000   -0.46632
719400.0000   -0.63469
719440.0000   -0.54018
719480.0000   -0.42329
719520.0000   -0.40994
719560.0000   -0.44730
719600.0000   -0.74795
719640.0000   -0.77076
719680.0000   -0.30496
719720.0000   -0.06957
719760.0000   -0.04956
719800.0000   -0.14113
719840.0000   -0.14530
719880.0000    0.08648
719920.0000    0.03766
719960.0000   -0.36528
720000.0000   -0.38626
720040.0000   -0.48781
720080.0000   -0.36742
720120.0000   -0.58420
720160.0000   -0.36759
720200.0000   -0.29196
720240.0000   -0.17953
720280.0000   -0.04037
720320.0000    0.05059
720360.0000    0.10445
720400.0000    0.33357
720440.0000    0.21133
720480.0000    0.10477
720520.0000   -0.12367
720560.0000   -0.16314
720600.0000    0.23285
720640.0000    0.03842
720680.0000    0.31306
720720.0000   -0.01413
720760.0000   -0.14568
720800.0000   -0.33775
720840.0000   -0.30436
720880.0000   -0.25859
720920.0000   -0.12156
720960.0000   -0.32386
721000.0000   -0.15388
721040.0000   -0.20144
721080.0000   -0.48284
721120.0000   -0.37351
721160.0000   -0.41365
721200.0000   -0.44283
721240.0000   -0.29125
721280.0000   -0.54451
721320.0000   -0.30907
721360.0000   -0.39687
721400.0000   -0.17040
721440.0000   -0.20170
721480.0000   -0.19103
721520.0000   -0.14449
721560.0000   -0.24535
721600.0000   -0.07884
721640.0000   -0.31560
721680.0000   -0.26924
721720.0000   -0.19993
721760.0000   -0.38201
721800.0000   -0.33741
721840.0000   -0.14976
721880.0000   -0.31763
721920.0000   -0.44340
721960.0000   -0.27140
722000.0000   -0.49187
722040.0000   -0.60830
722080.0000   -0.43088
722120.0000   -0.08469
722160.0000    0.24762
722200.0000   -0.03462
722240.0000   -0.08509
722280.0000   -0.66537
722320.0000   -0.25511
722360.0000   -0.24627
722400.0000   -0.42612
722440.0000   -0.39430
722480.0000   -0.44658
722520.0000   -0.42161
722560.0000   -0.40282
722600.0000   -0.51932
722640.0000   -0.33185
722680.0000   -0.55352
722720.0000   -0.74739
722760.0000   -0.69121
722800.0000   -0.88705
722840.0000   -0.45532
722880.0000   -0.65313
722920.0000   -0.75684
722960.0000   -0.43454
723000.0000   -0.83033
723040.0000   -0.90345
723080.0000   -0.92233
723120.0000   -0.87076
723160.0000   -0.65153
723200.0000   -0.80005
723240.0000   -0.43113
723280.0000   -0.41434
723320.0000   -0.61620
723360.0000   -0.71507
723400.0000   -0.53444
723440.0000   -0.59817
723480.0000   -0.71990
723520.0000   -0.72796
723560.0000   -0.42374
723600.0000   -0.60700
723640.0000   -0.54118
723680.0000   -0.62773
723720.0000   -0.97544
723760.0000   -0.56468
723800.0000   -0.52249
723840.0000   -0.51827
[truncated: 158,795 more chars]
